# Supplementary material for: Host Functional Response to a Prototypic Orally Delivered Self-Replicating Vaccine Platform
Source: Vaccines (Basel). 2024 Jun 21;12(7):701. doi: 10.3390/vaccines12070701 (PMC11281611; doi:10.3390/vaccines12070701)
Supplement: Supplementary file 1 [file vaccines-12-00701-s001.zip]

Archive with 38 entries (37 files):
- Supp-Tables-and-Figures/
- __MACOSX/._Supp-Tables-and-Figures
- Supp-Tables-and-Figures/Fig S3 NCK56vsSTI Subset FDR0.25.pdf
- __MACOSX/Supp-Tables-and-Figures/._Fig S3 NCK56vsSTI Subset FDR0.25.pdf
- Supp-Tables-and-Figures/Table S1 GSEA Report for GAD85 in GAD85vsNCK56 (GSEA table).xlsx
- __MACOSX/Supp-Tables-and-Figures/._Table S1 GSEA Report for GAD85 in GAD85vsNCK56 (GSEA table).xlsx
- Supp-Tables-and-Figures/Table S7 GSEA Report for STI in GAD85vsSTI (GSEA table).xlsx
- __MACOSX/Supp-Tables-and-Figures/._Table S7 GSEA Report for STI in GAD85vsSTI (GSEA table).xlsx
- Supp-Tables-and-Figures/.DS_Store
- __MACOSX/Supp-Tables-and-Figures/._.DS_Store
- Supp-Tables-and-Figures/Table S5 NCK56vsSTI Subset FDR0.25 (Cystoscape table).xlsx
- __MACOSX/Supp-Tables-and-Figures/._Table S5 NCK56vsSTI Subset FDR0.25 (Cystoscape table).xlsx
- Supp-Tables-and-Figures/Table S12 NCK56vsSTI All FDR0.25 (Cystoscape table).xlsx
- __MACOSX/Supp-Tables-and-Figures/._Table S12 NCK56vsSTI All FDR0.25 (Cystoscape table).xlsx
- Supp-Tables-and-Figures/Table S8 GSEA Report for NCK56 in NCK56vsSTI (GSEA table).xlsx
- __MACOSX/Supp-Tables-and-Figures/._Table S8 GSEA Report for NCK56 in NCK56vsSTI (GSEA table).xlsx
- Supp-Tables-and-Figures/Table S9 GSEA Report for STI in NCK56vsSTI (GSEA table).xlsx
- __MACOSX/Supp-Tables-and-Figures/._Table S9 GSEA Report for STI in NCK56vsSTI (GSEA table).xlsx
- Supp-Tables-and-Figures/Fig S2 GAD85vsSTI Subset FDR0.25.pdf
- __MACOSX/Supp-Tables-and-Figures/._Fig S2 GAD85vsSTI Subset FDR0.25.pdf
- Supp-Tables-and-Figures/Table S11 GAD85vsSTI All FDR0.25 (Cystoscape table).xlsx
- __MACOSX/Supp-Tables-and-Figures/._Table S11 GAD85vsSTI All FDR0.25 (Cystoscape table).xlsx
- Supp-Tables-and-Figures/Table S2 GSEA Report for NCK56 in GAD85vsNCK56 (GSEA table).xlsx
- __MACOSX/Supp-Tables-and-Figures/._Table S2 GSEA Report for NCK56 in GAD85vsNCK56 (GSEA table).xlsx
- Supp-Tables-and-Figures/Fig S4 GAD85vsSTI Subset NKcells FDR0.25.pdf
- __MACOSX/Supp-Tables-and-Figures/._Fig S4 GAD85vsSTI Subset NKcells FDR0.25.pdf
- Supp-Tables-and-Figures/Table S4 GAD85vsSTI Subset FDR0.25 (Cystoscape table).xlsx
- __MACOSX/Supp-Tables-and-Figures/._Table S4 GAD85vsSTI Subset FDR0.25 (Cystoscape table).xlsx
- Supp-Tables-and-Figures/Table S3 GAD85vsNCK56 Subset FDR0.25 (Cystoscape table).xlsx
- __MACOSX/Supp-Tables-and-Figures/._Table S3 GAD85vsNCK56 Subset FDR0.25 (Cystoscape table).xlsx
- Supp-Tables-and-Figures/Table S6 GSEA Report for GAD85 in GAD85vSTI (GSEA table).xlsx
- __MACOSX/Supp-Tables-and-Figures/._Table S6 GSEA Report for GAD85 in GAD85vSTI (GSEA table).xlsx
- Supp-Tables-and-Figures/Table S10 GAD85vsNCK56 All FDR0.25 (Cystoscape table).xlsx
- __MACOSX/Supp-Tables-and-Figures/._Table S10 GAD85vsNCK56 All FDR0.25 (Cystoscape table).xlsx
- Supp-Tables-and-Figures/Fig S1 GAD85vsNCK56 Subset NKcells FDR0.25.pdf
- __MACOSX/Supp-Tables-and-Figures/._Fig S1 GAD85vsNCK56 Subset NKcells FDR0.25.pdf
- Supp-Tables-and-Figures/Data-S1-GSEA-Results-5292024.cys
- __MACOSX/Supp-Tables-and-Figures/._Data-S1-GSEA-Results-5292024.cys
