# Supplementary material for: Host Functional Response to a Prototypic Orally Delivered Self-Replicating Vaccine Platform
Source: Vaccines (Basel). 2024 Jun 21;12(7):701. doi: 10.3390/vaccines12070701 (PMC11281611; doi:10.3390/vaccines12070701)
Supplement: Supplementary file 1 [file vaccines-12-00701-s001.zip › Supp-Tables-and-Figures/Table S7 GSEA Report for STI in GAD85vsSTI (GSEA table).xlsx]

## Sheet: Table S7 GSEA Report for STI in
Table S7 GSEA report for STI in GAD85 vs STI (GSEA table)
NAME	GS<br> follow link to MSigDB	GS DETAILS	SIZE	ES	NES	NOM p-val	FDR q-val	FWER p-val	RANK AT MAX	LEADING EDGE
GOBP_RESPONSE_TO_PHEROMONE	GOBP_RESPONSE_TO_PHEROMONE	Details ...	104	-0.507547	-2.01769	0	0.0205945	0.085	9263	tags=67%, list=36%, signal=105%
GOBP_HOMOLOGOUS_CHROMOSOME_PAIRING_AT_MEIOSIS	GOBP_HOMOLOGOUS_CHROMOSOME_PAIRING_AT_MEIOSIS	Details ...	49	-0.559207	-2.01023	0	0.0120471	0.098	5462	tags=51%, list=21%, signal=65%
GOBP_DETECTION_OF_CHEMICAL_STIMULUS_INVOLVED_IN_SENSORY_PERCEPTION	GOBP_DETECTION_OF_CHEMICAL_STIMULUS_INVOLVED_IN_SENSORY_PERCEPTION	Details ...	92	-0.49762	-1.942	0	0.0262828	0.3	9443	tags=65%, list=37%, signal=103%
GOBP_LINOLEIC_ACID_METABOLIC_PROCESS	GOBP_LINOLEIC_ACID_METABOLIC_PROCESS	Details ...	28	-0.578082	-1.91343	0	0.0308838	0.435	3271	tags=43%, list=13%, signal=49%
GOBP_EPOXYGENASE_P450_PATHWAY	GOBP_EPOXYGENASE_P450_PATHWAY	Details ...	35	-0.555011	-1.87829	0	0.042312	0.631	5157	tags=49%, list=20%, signal=61%
GOBP_CHROMOSOME_ORGANIZATION_INVOLVED_IN_MEIOTIC_CELL_CYCLE	GOBP_CHROMOSOME_ORGANIZATION_INVOLVED_IN_MEIOTIC_CELL_CYCLE	Details ...	58	-0.507876	-1.86476	0	0.0419388	0.702	5462	tags=48%, list=21%, signal=61%
GOBP_HOMOLOGOUS_RECOMBINATION	GOBP_HOMOLOGOUS_RECOMBINATION	Details ...	40	-0.538434	-1.86345	0	0.0364473	0.709	5462	tags=43%, list=21%, signal=54%
GOBP_HOMOLOGOUS_CHROMOSOME_SEGREGATION	GOBP_HOMOLOGOUS_CHROMOSOME_SEGREGATION	Details ...	58	-0.508525	-1.85929	0	0.0341629	0.731	5462	tags=48%, list=21%, signal=61%
GOBP_REGULATION_OF_LACTATION	GOBP_REGULATION_OF_LACTATION	Details ...	27	-0.58398	-1.84702	0	0.0362232	0.782	7457	tags=70%, list=29%, signal=99%
GOBP_SPERM_AXONEME_ASSEMBLY	GOBP_SPERM_AXONEME_ASSEMBLY	Details ...	28	-0.563392	-1.83451	0.00118483	0.0394154	0.833	7609	tags=61%, list=30%, signal=86%
GOBP_ARACHIDONIC_ACID_METABOLIC_PROCESS	GOBP_ARACHIDONIC_ACID_METABOLIC_PROCESS	Details ...	68	-0.484945	-1.82533	0	0.0407733	0.862	4255	tags=40%, list=17%, signal=48%
GOBP_DETECTION_OF_VISIBLE_LIGHT	GOBP_DETECTION_OF_VISIBLE_LIGHT	Details ...	30	-0.542971	-1.80118	0.0011976	0.0508074	0.931	7917	tags=70%, list=31%, signal=101%
GOBP_CHLORIDE_TRANSMEMBRANE_TRANSPORT	GOBP_CHLORIDE_TRANSMEMBRANE_TRANSPORT	Details ...	47	-0.49819	-1.78296	0	0.0607643	0.97	7387	tags=62%, list=29%, signal=87%
GOBP_AXONEME_ASSEMBLY	GOBP_AXONEME_ASSEMBLY	Details ...	81	-0.458232	-1.78119	0	0.057692	0.975	7609	tags=52%, list=30%, signal=74%
GOBP_DETECTION_OF_CHEMICAL_STIMULUS_INVOLVED_IN_SENSORY_PERCEPTION_OF_SMELL	GOBP_DETECTION_OF_CHEMICAL_STIMULUS_INVOLVED_IN_SENSORY_PERCEPTION_OF_SMELL	Details ...	31	-0.531648	-1.76761	0.00361446	0.0635965	0.986	9650	tags=71%, list=38%, signal=114%
GOBP_KERATINIZATION	GOBP_KERATINIZATION	Details ...	60	-0.470195	-1.75885	0	0.0661891	0.997	8615	tags=60%, list=34%, signal=90%
GOBP_DETECTION_OF_STIMULUS_INVOLVED_IN_SENSORY_PERCEPTION	GOBP_DETECTION_OF_STIMULUS_INVOLVED_IN_SENSORY_PERCEPTION	Details ...	170	-0.423623	-1.74141	0	0.0770142	0.998	9730	tags=60%, list=38%, signal=96%
GOBP_CHEMOSENSORY_BEHAVIOR	GOBP_CHEMOSENSORY_BEHAVIOR	Details ...	22	-0.564134	-1.73083	0.00476758	0.0825393	0.999	4637	tags=45%, list=18%, signal=55%
GOBP_GAMMA_AMINOBUTYRIC_ACID_SIGNALING_PATHWAY	GOBP_GAMMA_AMINOBUTYRIC_ACID_SIGNALING_PATHWAY	Details ...	26	-0.545221	-1.72859	0.00371747	0.0800727	0.999	6507	tags=58%, list=25%, signal=77%
GOBP_SPERM_FLAGELLUM_ASSEMBLY	GOBP_SPERM_FLAGELLUM_ASSEMBLY	Details ...	36	-0.505762	-1.72617	0	0.078182	0.999	9332	tags=61%, list=37%, signal=96%
GOBP_XENOBIOTIC_METABOLIC_PROCESS	GOBP_XENOBIOTIC_METABOLIC_PROCESS		94	-0.43791	-1.7151	0	0.0856188	1	5718	tags=36%, list=22%, signal=46%
GOBP_MEIOTIC_CHROMOSOME_SEGREGATION	GOBP_MEIOTIC_CHROMOSOME_SEGREGATION		74	-0.447254	-1.70888	0	0.0879064	1	4692	tags=38%, list=18%, signal=46%
GOBP_PIRNA_METABOLIC_PROCESS	GOBP_PIRNA_METABOLIC_PROCESS		22	-0.550482	-1.70427	0.00862069	0.0890268	1	9623	tags=77%, list=38%, signal=124%
GOBP_DETECTION_OF_CHEMICAL_STIMULUS_INVOLVED_IN_SENSORY_PERCEPTION_OF_TASTE	GOBP_DETECTION_OF_CHEMICAL_STIMULUS_INVOLVED_IN_SENSORY_PERCEPTION_OF_TASTE		51	-0.463901	-1.6806	0	0.112049	1	9328	tags=61%, list=37%, signal=96%
GOBP_DETECTION_OF_LIGHT_STIMULUS_INVOLVED_IN_SENSORY_PERCEPTION	GOBP_DETECTION_OF_LIGHT_STIMULUS_INVOLVED_IN_SENSORY_PERCEPTION		22	-0.536855	-1.64635	0.00606796	0.156804	1	7402	tags=64%, list=29%, signal=90%
GOBP_PROTEIN_AUTOPROCESSING	GOBP_PROTEIN_AUTOPROCESSING		28	-0.505972	-1.64214	0.00956938	0.157696	1	1586	tags=29%, list=6%, signal=30%
GOBP_CEREBROSPINAL_FLUID_CIRCULATION	GOBP_CEREBROSPINAL_FLUID_CIRCULATION		16	-0.574862	-1.63673	0.00651891	0.160657	1	10104	tags=88%, list=40%, signal=145%
GOBP_SODIUM_INDEPENDENT_ORGANIC_ANION_TRANSPORT	GOBP_SODIUM_INDEPENDENT_ORGANIC_ANION_TRANSPORT		17	-0.569862	-1.63265	0.0167095	0.161409	1	5126	tags=59%, list=20%, signal=74%
GOBP_ENDOCYTOSIS_INVOLVED_IN_VIRAL_ENTRY_INTO_HOST_CELL	GOBP_ENDOCYTOSIS_INVOLVED_IN_VIRAL_ENTRY_INTO_HOST_CELL		17	-0.571579	-1.62368	0.00625782	0.170554	1	3028	tags=41%, list=12%, signal=47%
GOBP_SPERM_MOTILITY	GOBP_SPERM_MOTILITY		144	-0.395079	-1.6225	0	0.166855	1	9744	tags=56%, list=38%, signal=90%
GOBP_CILIUM_MOVEMENT	GOBP_CILIUM_MOVEMENT		193	-0.389404	-1.61786	0	0.16964	1	9744	tags=55%, list=38%, signal=88%
GOBP_SENSORY_PERCEPTION_OF_TASTE	GOBP_SENSORY_PERCEPTION_OF_TASTE		67	-0.431848	-1.6145	0.00212766	0.170224	1	8669	tags=51%, list=34%, signal=77%
GOBP_RESPONSE_TO_HISTAMINE	GOBP_RESPONSE_TO_HISTAMINE		15	-0.572748	-1.61369	0.015544	0.166432	1	4371	tags=47%, list=17%, signal=56%
GOBP_DETECTION_OF_CHEMICAL_STIMULUS	GOBP_DETECTION_OF_CHEMICAL_STIMULUS		120	-0.402519	-1.61346	0	0.161943	1	9443	tags=57%, list=37%, signal=89%
GOBP_CILIUM_OR_FLAGELLUM_DEPENDENT_CELL_MOTILITY	GOBP_CILIUM_OR_FLAGELLUM_DEPENDENT_CELL_MOTILITY		156	-0.392815	-1.60949	0	0.163759	1	9744	tags=54%, list=38%, signal=88%
GOBP_CYTOLYSIS	GOBP_CYTOLYSIS		18	-0.549513	-1.60042	0.0162297	0.174747	1	3784	tags=50%, list=15%, signal=59%
GOBP_CELLULAR_RESPONSE_TO_ESTROGEN_STIMULUS	GOBP_CELLULAR_RESPONSE_TO_ESTROGEN_STIMULUS		25	-0.498822	-1.59751	0.00486027	0.175103	1	2068	tags=20%, list=8%, signal=22%
GOBP_DETECTION_OF_LIGHT_STIMULUS	GOBP_DETECTION_OF_LIGHT_STIMULUS		51	-0.443168	-1.59705	0.00897868	0.171417	1	7402	tags=53%, list=29%, signal=74%
GOBP_MOTILE_CILIUM_ASSEMBLY	GOBP_MOTILE_CILIUM_ASSEMBLY		60	-0.435179	-1.58983	0.00640341	0.179679	1	7609	tags=47%, list=30%, signal=66%
GOBP_MEMBRANE_FUSION_INVOLVED_IN_VIRAL_ENTRY_INTO_HOST_CELL	GOBP_MEMBRANE_FUSION_INVOLVED_IN_VIRAL_ENTRY_INTO_HOST_CELL		16	-0.570932	-1.58263	0.0129199	0.188059	1	3028	tags=44%, list=12%, signal=50%
GOBP_MALE_MEIOTIC_NUCLEAR_DIVISION	GOBP_MALE_MEIOTIC_NUCLEAR_DIVISION		46	-0.441359	-1.57166	0.0133038	0.204161	1	9783	tags=63%, list=38%, signal=102%
GOBP_ACTIVATION_OF_ADENYLATE_CYCLASE_ACTIVITY	GOBP_ACTIVATION_OF_ADENYLATE_CYCLASE_ACTIVITY		20	-0.52861	-1.56291	0.0251572	0.216567	1	7007	tags=50%, list=27%, signal=69%
GOBP_INORGANIC_ANION_TRANSMEMBRANE_TRANSPORT	GOBP_INORGANIC_ANION_TRANSMEMBRANE_TRANSPORT		67	-0.411737	-1.55788	0.010627	0.221682	1	6101	tags=45%, list=24%, signal=59%
GOBP_FORELIMB_MORPHOGENESIS	GOBP_FORELIMB_MORPHOGENESIS		39	-0.446474	-1.53451	0.0223964	0.269463	1	6895	tags=44%, list=27%, signal=60%
GOBP_DNA_METHYLATION_INVOLVED_IN_GAMETE_GENERATION	GOBP_DNA_METHYLATION_INVOLVED_IN_GAMETE_GENERATION		17	-0.525688	-1.5167	0.0337224	0.309411	1	9509	tags=76%, list=37%, signal=122%
GOBP_REGULATION_OF_PEPTIDYL_SERINE_PHOSPHORYLATION_OF_STAT_PROTEIN	GOBP_REGULATION_OF_PEPTIDYL_SERINE_PHOSPHORYLATION_OF_STAT_PROTEIN		26	-0.472229	-1.50915	0.0313253	0.32375	1	7815	tags=46%, list=31%, signal=66%
GOBP_INTERMEDIATE_FILAMENT_ORGANIZATION	GOBP_INTERMEDIATE_FILAMENT_ORGANIZATION		70	-0.396599	-1.50436	0.0159915	0.331017	1	9556	tags=60%, list=37%, signal=96%
GOBP_CEREBRAL_CORTEX_NEURON_DIFFERENTIATION	GOBP_CEREBRAL_CORTEX_NEURON_DIFFERENTIATION		22	-0.486058	-1.50211	0.0424469	0.330294	1	5909	tags=50%, list=23%, signal=65%
GOBP_REGULATION_OF_POSTSYNAPTIC_NEUROTRANSMITTER_RECEPTOR_ACTIVITY	GOBP_REGULATION_OF_POSTSYNAPTIC_NEUROTRANSMITTER_RECEPTOR_ACTIVITY		17	-0.51893	-1.48998	0.05	0.360393	1	3905	tags=41%, list=15%, signal=49%
GOBP_MICROTUBULE_BUNDLE_FORMATION	GOBP_MICROTUBULE_BUNDLE_FORMATION		104	-0.378041	-1.48925	0.0104058	0.355274	1	7609	tags=44%, list=30%, signal=63%
GOBP_REGULATION_OF_CILIUM_BEAT_FREQUENCY	GOBP_REGULATION_OF_CILIUM_BEAT_FREQUENCY		15	-0.525481	-1.46857	0.0448549	0.415488	1	8500	tags=60%, list=33%, signal=90%
GOBP_DENDRITE_SELF_AVOIDANCE	GOBP_DENDRITE_SELF_AVOIDANCE		15	-0.521285	-1.4646	0.0618421	0.420958	1	4254	tags=47%, list=17%, signal=56%
GOBP_SYNAPTIC_TRANSMISSION_GABAERGIC	GOBP_SYNAPTIC_TRANSMISSION_GABAERGIC		58	-0.392631	-1.46371	0.0295082	0.416209	1	6507	tags=45%, list=25%, signal=60%
GOBP_SENSORY_PERCEPTION_OF_LIGHT_STIMULUS	GOBP_SENSORY_PERCEPTION_OF_LIGHT_STIMULUS		151	-0.350706	-1.45853	0.00204082	0.42599	1	7981	tags=43%, list=31%, signal=62%
GOBP_SPERM_EGG_RECOGNITION	GOBP_SPERM_EGG_RECOGNITION		54	-0.401754	-1.45828	0.0285401	0.419101	1	8340	tags=50%, list=33%, signal=74%
GOBP_GABAERGIC_NEURON_DIFFERENTIATION	GOBP_GABAERGIC_NEURON_DIFFERENTIATION		18	-0.501891	-1.45622	0.0584498	0.41889	1	4371	tags=39%, list=17%, signal=47%
GOBP_POSITIVE_REGULATION_OF_CILIUM_MOVEMENT	GOBP_POSITIVE_REGULATION_OF_CILIUM_MOVEMENT		16	-0.51095	-1.45432	0.0700637	0.41786	1	2635	tags=31%, list=10%, signal=35%
GOBP_SYNAPTONEMAL_COMPLEX_ORGANIZATION	GOBP_SYNAPTONEMAL_COMPLEX_ORGANIZATION		25	-0.463394	-1.45167	0.0472155	0.419423	1	5462	tags=40%, list=21%, signal=51%
GOBP_AXONEMAL_DYNEIN_COMPLEX_ASSEMBLY	GOBP_AXONEMAL_DYNEIN_COMPLEX_ASSEMBLY		33	-0.429197	-1.45066	0.0440324	0.415673	1	8120	tags=55%, list=32%, signal=80%
GOBP_MEIOSIS_I_CELL_CYCLE_PROCESS	GOBP_MEIOSIS_I_CELL_CYCLE_PROCESS		108	-0.36487	-1.44164	0.0135135	0.439461	1	5537	tags=35%, list=22%, signal=45%
GOBP_TRANSMISSION_OF_NERVE_IMPULSE	GOBP_TRANSMISSION_OF_NERVE_IMPULSE		88	-0.367892	-1.43196	0.0243644	0.467513	1	6436	tags=39%, list=25%, signal=51%
GOBP_LONG_CHAIN_FATTY_ACID_METABOLIC_PROCESS	GOBP_LONG_CHAIN_FATTY_ACID_METABOLIC_PROCESS		105	-0.357512	-1.4298	0.0189076	0.467852	1	6328	tags=35%, list=25%, signal=47%
GOBP_CIRCADIAN_SLEEP_WAKE_CYCLE_PROCESS	GOBP_CIRCADIAN_SLEEP_WAKE_CYCLE_PROCESS		30	-0.440894	-1.42925	0.0611046	0.462484	1	8616	tags=53%, list=34%, signal=80%
GOBP_EMBRYONIC_FORELIMB_MORPHOGENESIS	GOBP_EMBRYONIC_FORELIMB_MORPHOGENESIS		32	-0.421402	-1.41491	0.0510689	0.509729	1	6693	tags=41%, list=26%, signal=55%
GOBP_COCHLEA_MORPHOGENESIS	GOBP_COCHLEA_MORPHOGENESIS		26	-0.444112	-1.40897	0.0773882	0.525148	1	8450	tags=58%, list=33%, signal=86%
GOBP_NEURONAL_ACTION_POTENTIAL	GOBP_NEURONAL_ACTION_POTENTIAL		50	-0.389679	-1.40553	0.0604703	0.531117	1	5991	tags=40%, list=23%, signal=52%
GOBP_SPERMATID_DIFFERENTIATION	GOBP_SPERMATID_DIFFERENTIATION		194	-0.332056	-1.40019	0.00903614	0.544964	1	9722	tags=50%, list=38%, signal=80%
GOBP_EXTRACELLULAR_TRANSPORT	GOBP_EXTRACELLULAR_TRANSPORT		38	-0.403311	-1.39816	0.0718358	0.544998	1	9625	tags=61%, list=38%, signal=97%
GOBP_REGULATION_OF_CILIUM_MOVEMENT	GOBP_REGULATION_OF_CILIUM_MOVEMENT		39	-0.403796	-1.39721	0.0506187	0.541214	1	8500	tags=51%, list=33%, signal=77%
GOBP_INNER_DYNEIN_ARM_ASSEMBLY	GOBP_INNER_DYNEIN_ARM_ASSEMBLY		16	-0.493491	-1.39125	0.0841709	0.55765	1	10893	tags=81%, list=43%, signal=142%
GOBP_CALCIUM_DEPENDENT_CELL_CELL_ADHESION_VIA_PLASMA_MEMBRANE_CELL_ADHESION_MOLECULES	GOBP_CALCIUM_DEPENDENT_CELL_CELL_ADHESION_VIA_PLASMA_MEMBRANE_CELL_ADHESION_MOLECULES		24	-0.441372	-1.38874	0.0704057	0.560185	1	6026	tags=46%, list=24%, signal=60%
GOBP_TONGUE_DEVELOPMENT	GOBP_TONGUE_DEVELOPMENT		21	-0.45276	-1.38829	0.0839506	0.554283	1	7177	tags=52%, list=28%, signal=73%
GOBP_ALCOHOL_CATABOLIC_PROCESS	GOBP_ALCOHOL_CATABOLIC_PROCESS		31	-0.412832	-1.37897	0.0764706	0.585731	1	4096	tags=32%, list=16%, signal=38%
GOBP_REGULATION_OF_URINE_VOLUME	GOBP_REGULATION_OF_URINE_VOLUME		25	-0.433668	-1.37877	0.0969697	0.578545	1	4975	tags=32%, list=19%, signal=40%
GOBP_PHOTORECEPTOR_CELL_MAINTENANCE	GOBP_PHOTORECEPTOR_CELL_MAINTENANCE		38	-0.399704	-1.37273	0.0798611	0.596662	1	9565	tags=55%, list=37%, signal=88%
GOBP_PHOTORECEPTOR_CELL_DEVELOPMENT	GOBP_PHOTORECEPTOR_CELL_DEVELOPMENT		55	-0.377236	-1.36957	0.0722892	0.602239	1	10608	tags=53%, list=42%, signal=90%
GOBP_TRANSPORT_OF_VIRUS	GOBP_TRANSPORT_OF_VIRUS		21	-0.450207	-1.36876	0.104551	0.597822	1	3028	tags=33%, list=12%, signal=38%
GOBP_CHLORIDE_TRANSPORT	GOBP_CHLORIDE_TRANSPORT		87	-0.348745	-1.36258	0.0522946	0.616972	1	8341	tags=48%, list=33%, signal=71%
GOBP_FOREBRAIN_REGIONALIZATION	GOBP_FOREBRAIN_REGIONALIZATION		25	-0.423444	-1.35571	0.114873	0.639406	1	4335	tags=36%, list=17%, signal=43%
GOBP_EYE_PHOTORECEPTOR_CELL_DEVELOPMENT	GOBP_EYE_PHOTORECEPTOR_CELL_DEVELOPMENT		40	-0.384808	-1.34928	0.104784	0.660989	1	10608	tags=58%, list=42%, signal=98%
GOBP_MEDIUM_CHAIN_FATTY_ACID_METABOLIC_PROCESS	GOBP_MEDIUM_CHAIN_FATTY_ACID_METABOLIC_PROCESS		21	-0.443447	-1.34763	0.09875	0.660318	1	6910	tags=43%, list=27%, signal=59%
GOBP_REGULATION_OF_AMPA_RECEPTOR_ACTIVITY	GOBP_REGULATION_OF_AMPA_RECEPTOR_ACTIVITY		23	-0.434898	-1.33791	0.118848	0.697439	1	5938	tags=43%, list=23%, signal=57%
GOBP_ACID_SECRETION	GOBP_ACID_SECRETION		56	-0.365429	-1.33416	0.0781938	0.707091	1	4655	tags=30%, list=18%, signal=37%
GOBP_AMINO_SUGAR_CATABOLIC_PROCESS	GOBP_AMINO_SUGAR_CATABOLIC_PROCESS		16	-0.470177	-1.33321	0.13272	0.703308	1	3446	tags=25%, list=13%, signal=29%
GOBP_SENSORY_PERCEPTION_OF_TEMPERATURE_STIMULUS	GOBP_SENSORY_PERCEPTION_OF_TEMPERATURE_STIMULUS		28	-0.412006	-1.32481	0.130486	0.735913	1	3607	tags=32%, list=14%, signal=37%
GOBP_SPERM_CAPACITATION	GOBP_SPERM_CAPACITATION		33	-0.396755	-1.32414	0.113984	0.730768	1	9722	tags=64%, list=38%, signal=103%
GOBP_INTERMEDIATE_FILAMENT_BASED_PROCESS	GOBP_INTERMEDIATE_FILAMENT_BASED_PROCESS		82	-0.340545	-1.32177	0.0792812	0.734091	1	7540	tags=43%, list=30%, signal=60%
GOBP_DETECTION_OF_EXTERNAL_STIMULUS	GOBP_DETECTION_OF_EXTERNAL_STIMULUS		129	-0.322542	-1.31744	0.0614125	0.747473	1	7917	tags=43%, list=31%, signal=61%
GOBP_REGULATION_OF_ACROSOME_REACTION	GOBP_REGULATION_OF_ACROSOME_REACTION		15	-0.463151	-1.31428	0.140283	0.75443	1	8153	tags=53%, list=32%, signal=78%
GOBP_THYROID_HORMONE_METABOLIC_PROCESS	GOBP_THYROID_HORMONE_METABOLIC_PROCESS		33	-0.3873	-1.31247	0.130742	0.755285	1	6669	tags=42%, list=26%, signal=57%
GOBP_NEGATIVE_REGULATION_OF_FEEDING_BEHAVIOR	GOBP_NEGATIVE_REGULATION_OF_FEEDING_BEHAVIOR		15	-0.468341	-1.30949	0.136546	0.761749	1	6263	tags=47%, list=25%, signal=62%
GOBP_REGULATION_OF_MICROTUBULE_BASED_MOVEMENT	GOBP_REGULATION_OF_MICROTUBULE_BASED_MOVEMENT		52	-0.356793	-1.30842	0.101307	0.758823	1	8500	tags=44%, list=33%, signal=66%
GOBP_CELL_FATE_DETERMINATION	GOBP_CELL_FATE_DETERMINATION		36	-0.384775	-1.30579	0.114548	0.763827	1	8392	tags=47%, list=33%, signal=70%
GOBP_STEROID_CATABOLIC_PROCESS	GOBP_STEROID_CATABOLIC_PROCESS		24	-0.414204	-1.30031	0.139057	0.78363	1	4777	tags=38%, list=19%, signal=46%
GOBP_CIRCADIAN_SLEEP_WAKE_CYCLE_SLEEP	GOBP_CIRCADIAN_SLEEP_WAKE_CYCLE_SLEEP		27	-0.403001	-1.29709	0.149327	0.791605	1	8616	tags=48%, list=34%, signal=73%
GOBP_SERINE_PHOSPHORYLATION_OF_STAT_PROTEIN	GOBP_SERINE_PHOSPHORYLATION_OF_STAT_PROTEIN		31	-0.393189	-1.29174	0.141723	0.810275	1	7815	tags=39%, list=31%, signal=56%
GOBP_LACTATION	GOBP_LACTATION		52	-0.357026	-1.28815	0.121279	0.820771	1	7557	tags=44%, list=30%, signal=63%
GOBP_GAMMA_AMINOBUTYRIC_ACID_TRANSPORT	GOBP_GAMMA_AMINOBUTYRIC_ACID_TRANSPORT		22	-0.420775	-1.28586	0.158416	0.824326	1	4302	tags=32%, list=17%, signal=38%
GOBP_OLEFINIC_COMPOUND_METABOLIC_PROCESS	GOBP_OLEFINIC_COMPOUND_METABOLIC_PROCESS		151	-0.311243	-1.28377	0.0598555	0.82654	1	4777	tags=26%, list=19%, signal=32%
GOBP_VOCALIZATION_BEHAVIOR	GOBP_VOCALIZATION_BEHAVIOR		20	-0.435557	-1.2834	0.159292	0.820114	1	4637	tags=35%, list=18%, signal=43%
GOBP_PHOTOTRANSDUCTION	GOBP_PHOTOTRANSDUCTION		29	-0.391636	-1.283	0.145882	0.814046	1	7917	tags=48%, list=31%, signal=70%
GOBP_HOMOPHILIC_CELL_ADHESION_VIA_PLASMA_MEMBRANE_ADHESION_MOLECULES	GOBP_HOMOPHILIC_CELL_ADHESION_VIA_PLASMA_MEMBRANE_ADHESION_MOLECULES		95	-0.327808	-1.27649	0.102591	0.83946	1	6478	tags=35%, list=25%, signal=46%
GOBP_CELL_CYCLE_PHASE	GOBP_CELL_CYCLE_PHASE		18	-0.428428	-1.27596	0.177749	0.834091	1	4322	tags=39%, list=17%, signal=47%
GOBP_PEPTIDYL_GLUTAMIC_ACID_MODIFICATION	GOBP_PEPTIDYL_GLUTAMIC_ACID_MODIFICATION		23	-0.408848	-1.26845	0.184957	0.865298	1	4572	tags=35%, list=18%, signal=42%
GOBP_ORGANIC_HYDROXY_COMPOUND_CATABOLIC_PROCESS	GOBP_ORGANIC_HYDROXY_COMPOUND_CATABOLIC_PROCESS		51	-0.35071	-1.26816	0.146697	0.858741	1	4096	tags=25%, list=16%, signal=30%
GOBP_SYNAPTIC_TRANSMISSION_GLUTAMATERGIC	GOBP_SYNAPTIC_TRANSMISSION_GLUTAMATERGIC		99	-0.320129	-1.26625	0.107884	0.86067	1	6593	tags=37%, list=26%, signal=50%
GOBP_CIRCADIAN_SLEEP_WAKE_CYCLE	GOBP_CIRCADIAN_SLEEP_WAKE_CYCLE		35	-0.373767	-1.25312	0.177829	0.923457	1	8616	tags=49%, list=34%, signal=73%
GOBP_MULTICELLULAR_ORGANISM_AGING	GOBP_MULTICELLULAR_ORGANISM_AGING		23	-0.403493	-1.2526	0.185905	0.917946	1	6542	tags=39%, list=26%, signal=53%
GOBP_REGULATION_OF_NEUROTRANSMITTER_RECEPTOR_ACTIVITY	GOBP_REGULATION_OF_NEUROTRANSMITTER_RECEPTOR_ACTIVITY		57	-0.338552	-1.25245	0.141447	0.910326	1	5938	tags=33%, list=23%, signal=43%
GOBP_UNSATURATED_FATTY_ACID_METABOLIC_PROCESS	GOBP_UNSATURATED_FATTY_ACID_METABOLIC_PROCESS		117	-0.309029	-1.24672	0.0973085	0.93344	1	4706	tags=26%, list=18%, signal=32%
GOBP_NEURON_PROJECTION_ARBORIZATION	GOBP_NEURON_PROJECTION_ARBORIZATION		22	-0.400229	-1.24391	0.18469	0.940358	1	7809	tags=45%, list=31%, signal=65%
GOBP_NEGATIVE_REGULATION_OF_BEHAVIOR	GOBP_NEGATIVE_REGULATION_OF_BEHAVIOR		26	-0.381213	-1.24372	0.177725	0.933022	1	6263	tags=38%, list=25%, signal=51%
GOBP_AMINOGLYCAN_CATABOLIC_PROCESS	GOBP_AMINOGLYCAN_CATABOLIC_PROCESS		36	-0.36502	-1.2419	0.168591	0.934561	1	3533	tags=25%, list=14%, signal=29%
GOBP_STARTLE_RESPONSE	GOBP_STARTLE_RESPONSE		36	-0.363112	-1.24059	0.181924	0.93338	1	8592	tags=42%, list=34%, signal=63%
GOBP_TROPHOBLAST_GIANT_CELL_DIFFERENTIATION	GOBP_TROPHOBLAST_GIANT_CELL_DIFFERENTIATION		15	-0.439977	-1.23994	0.208388	0.928655	1	5824	tags=40%, list=23%, signal=52%
GOBP_NERVOUS_SYSTEM_PROCESS_INVOLVED_IN_REGULATION_OF_SYSTEMIC_ARTERIAL_BLOOD_PRESSURE	GOBP_NERVOUS_SYSTEM_PROCESS_INVOLVED_IN_REGULATION_OF_SYSTEMIC_ARTERIAL_BLOOD_PRESSURE		18	-0.419797	-1.23803	0.206983	0.930784	1	6048	tags=44%, list=24%, signal=58%
GOBP_AUDITORY_RECEPTOR_CELL_MORPHOGENESIS	GOBP_AUDITORY_RECEPTOR_CELL_MORPHOGENESIS		22	-0.400138	-1.23629	0.190123	0.932183	1	4758	tags=32%, list=19%, signal=39%
GOBP_SLEEP	GOBP_SLEEP		37	-0.359225	-1.23569	0.17566	0.92749	1	1390	tags=19%, list=5%, signal=20%
GOBP_FOREBRAIN_NEURON_DIFFERENTIATION	GOBP_FOREBRAIN_NEURON_DIFFERENTIATION		41	-0.356633	-1.23257	0.177289	0.936134	1	5215	tags=27%, list=20%, signal=34%
GOBP_REGULATION_OF_POSTSYNAPTIC_MEMBRANE_POTENTIAL	GOBP_REGULATION_OF_POSTSYNAPTIC_MEMBRANE_POTENTIAL		103	-0.308638	-1.23204	0.134694	0.931027	1	6101	tags=33%, list=24%, signal=43%
GOBP_G_PROTEIN_COUPLED_RECEPTOR_INTERNALIZATION	GOBP_G_PROTEIN_COUPLED_RECEPTOR_INTERNALIZATION		15	-0.438431	-1.23171	0.204216	0.925223	1	5312	tags=40%, list=21%, signal=50%
GOBP_MALE_MEIOSIS_I	GOBP_MALE_MEIOSIS_I		24	-0.390835	-1.2272	0.198788	0.941539	1	9783	tags=63%, list=38%, signal=101%
GOBP_INNER_EAR_RECEPTOR_CELL_DEVELOPMENT	GOBP_INNER_EAR_RECEPTOR_CELL_DEVELOPMENT		50	-0.337961	-1.22486	0.181411	0.946202	1	4758	tags=28%, list=19%, signal=34%
GOBP_DETECTION_OF_TEMPERATURE_STIMULUS	GOBP_DETECTION_OF_TEMPERATURE_STIMULUS		27	-0.379055	-1.22466	0.206731	0.939633	1	7401	tags=44%, list=29%, signal=62%
GOBP_NOREPINEPHRINE_SECRETION	GOBP_NOREPINEPHRINE_SECRETION		16	-0.432101	-1.22137	0.225767	0.949465	1	4090	tags=31%, list=16%, signal=37%
GOBP_POSITIVE_REGULATION_OF_ADENYLATE_CYCLASE_ACTIVITY	GOBP_POSITIVE_REGULATION_OF_ADENYLATE_CYCLASE_ACTIVITY		29	-0.373514	-1.2195	0.201422	0.951747	1	7007	tags=38%, list=27%, signal=52%
GOBP_SPINAL_CORD_PATTERNING	GOBP_SPINAL_CORD_PATTERNING		19	-0.40996	-1.21878	0.243934	0.947863	1	6702	tags=37%, list=26%, signal=50%
GOBP_ONE_CARBON_COMPOUND_TRANSPORT	GOBP_ONE_CARBON_COMPOUND_TRANSPORT		16	-0.423848	-1.21855	0.209677	0.941624	1	8947	tags=50%, list=35%, signal=77%
GOBP_THYROID_GLAND_DEVELOPMENT	GOBP_THYROID_GLAND_DEVELOPMENT		25	-0.389785	-1.21209	0.208029	0.968349	1	4561	tags=36%, list=18%, signal=44%
GOBP_CELLULAR_RESPONSE_TO_XENOBIOTIC_STIMULUS	GOBP_CELLULAR_RESPONSE_TO_XENOBIOTIC_STIMULUS		137	-0.300297	-1.21188	0.125896	0.961927	1	5722	tags=28%, list=22%, signal=36%
GOBP_RETINA_HOMEOSTASIS	GOBP_RETINA_HOMEOSTASIS		49	-0.337641	-1.21064	0.196868	0.961227	1	9101	tags=49%, list=36%, signal=76%
GOBP_REGULATION_OF_FERTILIZATION	GOBP_REGULATION_OF_FERTILIZATION		15	-0.435526	-1.2079	0.231169	0.968506	1	5395	tags=40%, list=21%, signal=51%
GOBP_POSITIVE_REGULATION_OF_EXCITATORY_POSTSYNAPTIC_POTENTIAL	GOBP_POSITIVE_REGULATION_OF_EXCITATORY_POSTSYNAPTIC_POTENTIAL		35	-0.3556	-1.20477	0.211516	0.977792	1	6570	tags=31%, list=26%, signal=42%
GOBP_PEPTIDE_CROSS_LINKING	GOBP_PEPTIDE_CROSS_LINKING		42	-0.339383	-1.20201	0.205784	0.985062	1	4413	tags=26%, list=17%, signal=32%
GOBP_G_PROTEIN_COUPLED_RECEPTOR_SIGNALING_PATHWAY_COUPLED_TO_CYCLIC_NUCLEOTIDE_SECOND_MESSENGER	GOBP_G_PROTEIN_COUPLED_RECEPTOR_SIGNALING_PATHWAY_COUPLED_TO_CYCLIC_NUCLEOTIDE_SECOND_MESSENGER		48	-0.340538	-1.20103	0.208099	0.982883	1	11581	tags=60%, list=45%, signal=110%
GOBP_ADAPTATION_OF_SIGNALING_PATHWAY	GOBP_ADAPTATION_OF_SIGNALING_PATHWAY		24	-0.384642	-1.19949	0.233656	0.983744	1	5312	tags=38%, list=21%, signal=47%
GOBP_INNER_EAR_RECEPTOR_CELL_STEREOCILIUM_ORGANIZATION	GOBP_INNER_EAR_RECEPTOR_CELL_STEREOCILIUM_ORGANIZATION		37	-0.348444	-1.19674	0.227325	0.991033	1	4758	tags=30%, list=19%, signal=36%
GOBP_UTERUS_DEVELOPMENT	GOBP_UTERUS_DEVELOPMENT		23	-0.385546	-1.19671	0.234867	0.983987	1	8182	tags=43%, list=32%, signal=64%
GOBP_INHIBITORY_SYNAPSE_ASSEMBLY	GOBP_INHIBITORY_SYNAPSE_ASSEMBLY		17	-0.411408	-1.19542	0.243902	0.98364	1	5073	tags=35%, list=20%, signal=44%
GOBP_CGMP_MEDIATED_SIGNALING	GOBP_CGMP_MEDIATED_SIGNALING		31	-0.358887	-1.19038	0.238489	1	1	3739	tags=19%, list=15%, signal=23%
GOBP_FERTILIZATION	GOBP_FERTILIZATION		183	-0.285508	-1.18951	0.137235	1	1	8153	tags=38%, list=32%, signal=56%
GOBP_REGULATION_OF_PRESYNAPSE_ORGANIZATION	GOBP_REGULATION_OF_PRESYNAPSE_ORGANIZATION		34	-0.355574	-1.18827	0.221709	0.999661	1	6336	tags=32%, list=25%, signal=43%
GOBP_CELL_AGGREGATION	GOBP_CELL_AGGREGATION		25	-0.381926	-1.18803	0.258182	0.993888	1	6585	tags=44%, list=26%, signal=59%
GOBP_MEIOTIC_CELL_CYCLE_PROCESS	GOBP_MEIOTIC_CELL_CYCLE_PROCESS		162	-0.287861	-1.18795	0.133673	0.98737	1	5537	tags=30%, list=22%, signal=38%
GOBP_REFLEX	GOBP_REFLEX		23	-0.386213	-1.18626	0.237636	0.989336	1	8767	tags=48%, list=34%, signal=73%
GOBP_ICOSANOID_METABOLIC_PROCESS	GOBP_ICOSANOID_METABOLIC_PROCESS		120	-0.294818	-1.1841	0.188583	0.993738	1	4706	tags=26%, list=18%, signal=32%
GOBP_XENOBIOTIC_CATABOLIC_PROCESS	GOBP_XENOBIOTIC_CATABOLIC_PROCESS		28	-0.366183	-1.18101	0.268496	1	1	11733	tags=61%, list=46%, signal=112%
GOBP_BILE_ACID_AND_BILE_SALT_TRANSPORT	GOBP_BILE_ACID_AND_BILE_SALT_TRANSPORT		28	-0.366607	-1.18064	0.229044	0.998201	1	5126	tags=36%, list=20%, signal=45%
GOBP_NEUROTRANSMITTER_UPTAKE	GOBP_NEUROTRANSMITTER_UPTAKE		31	-0.358691	-1.17896	0.23753	1	1	7696	tags=42%, list=30%, signal=60%
GOBP_SULFATION	GOBP_SULFATION		29	-0.364727	-1.17847	0.238489	0.995913	1	7642	tags=45%, list=30%, signal=64%
GOBP_KERATINOCYTE_DIFFERENTIATION	GOBP_KERATINOCYTE_DIFFERENTIATION		132	-0.28922	-1.1765	0.175258	0.999507	1	6342	tags=32%, list=25%, signal=42%
GOBP_INORGANIC_ANION_TRANSPORT	GOBP_INORGANIC_ANION_TRANSPORT		125	-0.291352	-1.17616	0.186285	0.994722	1	6696	tags=37%, list=26%, signal=50%
GOBP_CELL_CELL_RECOGNITION	GOBP_CELL_CELL_RECOGNITION		70	-0.307558	-1.17579	0.230523	0.990021	1	8512	tags=43%, list=33%, signal=64%
GOBP_NEGATIVE_REGULATION_OF_DIGESTIVE_SYSTEM_PROCESS	GOBP_NEGATIVE_REGULATION_OF_DIGESTIVE_SYSTEM_PROCESS		22	-0.388249	-1.17201	0.255164	1	1	4435	tags=32%, list=17%, signal=38%
GOBP_NEGATIVE_REGULATION_OF_ENDOTHELIAL_CELL_PROLIFERATION	GOBP_NEGATIVE_REGULATION_OF_ENDOTHELIAL_CELL_PROLIFERATION		58	-0.315529	-1.16775	0.227273	1	1	6785	tags=38%, list=27%, signal=52%
GOBP_PROXIMAL_DISTAL_PATTERN_FORMATION	GOBP_PROXIMAL_DISTAL_PATTERN_FORMATION		36	-0.336841	-1.1592	0.271689	1	1	8540	tags=42%, list=33%, signal=62%
GOBP_SECONDARY_METABOLIC_PROCESS	GOBP_SECONDARY_METABOLIC_PROCESS		53	-0.318289	-1.15829	0.253052	1	1	4308	tags=23%, list=17%, signal=27%
GOBP_RENAL_TUBULAR_SECRETION	GOBP_RENAL_TUBULAR_SECRETION		37	-0.334123	-1.15051	0.287162	1	1	4442	tags=24%, list=17%, signal=29%
GOBP_DETECTION_OF_TEMPERATURE_STIMULUS_INVOLVED_IN_SENSORY_PERCEPTION_OF_PAIN	GOBP_DETECTION_OF_TEMPERATURE_STIMULUS_INVOLVED_IN_SENSORY_PERCEPTION_OF_PAIN		19	-0.389138	-1.14985	0.29368	1	1	3575	tags=32%, list=14%, signal=37%
GOBP_METANEPHRIC_EPITHELIUM_DEVELOPMENT	GOBP_METANEPHRIC_EPITHELIUM_DEVELOPMENT		21	-0.375864	-1.14773	0.3	1	1	2599	tags=24%, list=10%, signal=26%
GOBP_RESPONSE_TO_IRON_ION	GOBP_RESPONSE_TO_IRON_ION		17	-0.395527	-1.14592	0.286802	1	1	3700	tags=24%, list=14%, signal=27%
GOBP_NEUROTRANSMITTER_REUPTAKE	GOBP_NEUROTRANSMITTER_REUPTAKE		23	-0.366675	-1.14078	0.295285	1	1	7696	tags=39%, list=30%, signal=56%
GOBP_PHOTORECEPTOR_CELL_DIFFERENTIATION	GOBP_PHOTORECEPTOR_CELL_DIFFERENTIATION		70	-0.29868	-1.13886	0.27428	1	1	10608	tags=51%, list=42%, signal=88%
GOBP_REGULATION_OF_DELAYED_RECTIFIER_POTASSIUM_CHANNEL_ACTIVITY	GOBP_REGULATION_OF_DELAYED_RECTIFIER_POTASSIUM_CHANNEL_ACTIVITY		16	-0.399298	-1.13857	0.314536	1	1	2688	tags=25%, list=11%, signal=28%
GOBP_GAMMA_AMINOBUTYRIC_ACID_SECRETION	GOBP_GAMMA_AMINOBUTYRIC_ACID_SECRETION		18	-0.39305	-1.13713	0.310214	1	1	4090	tags=28%, list=16%, signal=33%
GOBP_MODULATION_OF_EXCITATORY_POSTSYNAPTIC_POTENTIAL	GOBP_MODULATION_OF_EXCITATORY_POSTSYNAPTIC_POTENTIAL		51	-0.311097	-1.13472	0.273942	1	1	5284	tags=27%, list=21%, signal=35%
GOBP_RESPONSE_TO_STILBENOID	GOBP_RESPONSE_TO_STILBENOID		20	-0.374698	-1.1317	0.317897	1	1	5718	tags=30%, list=22%, signal=39%
GOBP_MULTICELLULAR_ORGANISMAL_SIGNALING	GOBP_MULTICELLULAR_ORGANISMAL_SIGNALING		140	-0.276506	-1.12993	0.253838	1	1	6436	tags=30%, list=25%, signal=40%
GOBP_METANEPHRIC_NEPHRON_EPITHELIUM_DEVELOPMENT	GOBP_METANEPHRIC_NEPHRON_EPITHELIUM_DEVELOPMENT		17	-0.398061	-1.12929	0.323037	1	1	2599	tags=24%, list=10%, signal=26%
GOBP_POSITIVE_REGULATION_OF_LYASE_ACTIVITY	GOBP_POSITIVE_REGULATION_OF_LYASE_ACTIVITY		36	-0.330135	-1.12466	0.288599	1	1	7007	tags=31%, list=27%, signal=42%
GOBP_CARTILAGE_CONDENSATION	GOBP_CARTILAGE_CONDENSATION		21	-0.374005	-1.12292	0.298526	1	1	6573	tags=43%, list=26%, signal=58%
GOBP_RESPONSE_TO_DIETARY_EXCESS	GOBP_RESPONSE_TO_DIETARY_EXCESS		35	-0.33463	-1.12153	0.319861	1	1	2576	tags=20%, list=10%, signal=22%
GOBP_OUTER_DYNEIN_ARM_ASSEMBLY	GOBP_OUTER_DYNEIN_ARM_ASSEMBLY		19	-0.378531	-1.12147	0.325347	1	1	10893	tags=68%, list=43%, signal=119%
GOBP_SYNAPTIC_MEMBRANE_ADHESION	GOBP_SYNAPTIC_MEMBRANE_ADHESION		30	-0.341633	-1.12056	0.323495	1	1	6883	tags=33%, list=27%, signal=46%
GOBP_NATURAL_KILLER_CELL_ACTIVATION_INVOLVED_IN_IMMUNE_RESPONSE	GOBP_NATURAL_KILLER_CELL_ACTIVATION_INVOLVED_IN_IMMUNE_RESPONSE		38	-0.321551	-1.11874	0.30303	1	1	8956	tags=42%, list=35%, signal=65%
GOBP_POSITIVE_REGULATION_OF_CALCIUM_ION_IMPORT	GOBP_POSITIVE_REGULATION_OF_CALCIUM_ION_IMPORT		19	-0.377629	-1.1183	0.333753	1	1	4727	tags=32%, list=18%, signal=39%
GOBP_RESPONSE_TO_ACTIVITY	GOBP_RESPONSE_TO_ACTIVITY		30	-0.339789	-1.11729	0.338882	1	1	4975	tags=30%, list=19%, signal=37%
GOBP_FOREBRAIN_GENERATION_OF_NEURONS	GOBP_FOREBRAIN_GENERATION_OF_NEURONS		49	-0.313027	-1.11608	0.310766	1	1	5351	tags=24%, list=21%, signal=31%
GOBP_GASTRIC_ACID_SECRETION	GOBP_GASTRIC_ACID_SECRETION		18	-0.381443	-1.1122	0.314143	1	1	4435	tags=33%, list=17%, signal=40%
GOBP_OOGENESIS	GOBP_OOGENESIS		89	-0.282008	-1.11068	0.31524	1	1	5796	tags=29%, list=23%, signal=38%
GOBP_POSITIVE_REGULATION_OF_RECEPTOR_SIGNALING_PATHWAY_VIA_STAT	GOBP_POSITIVE_REGULATION_OF_RECEPTOR_SIGNALING_PATHWAY_VIA_STAT		67	-0.291795	-1.10617	0.325507	1	1	4463	tags=25%, list=17%, signal=31%
GOBP_DRINKING_BEHAVIOR	GOBP_DRINKING_BEHAVIOR		17	-0.381368	-1.10356	0.342172	1	1	6675	tags=53%, list=26%, signal=72%
GOBP_CALCIUM_ION_IMPORT_ACROSS_PLASMA_MEMBRANE	GOBP_CALCIUM_ION_IMPORT_ACROSS_PLASMA_MEMBRANE		34	-0.329539	-1.09872	0.33255	1	1	6752	tags=32%, list=26%, signal=44%
GOBP_FEMALE_MEIOTIC_NUCLEAR_DIVISION	GOBP_FEMALE_MEIOTIC_NUCLEAR_DIVISION		30	-0.331608	-1.09847	0.354988	1	1	4322	tags=33%, list=17%, signal=40%
GOBP_PHENOL_CONTAINING_COMPOUND_METABOLIC_PROCESS	GOBP_PHENOL_CONTAINING_COMPOUND_METABOLIC_PROCESS		110	-0.27535	-1.09727	0.312565	1	1	4371	tags=21%, list=17%, signal=25%
GOBP_POSITIVE_REGULATION_OF_LONG_TERM_SYNAPTIC_POTENTIATION	GOBP_POSITIVE_REGULATION_OF_LONG_TERM_SYNAPTIC_POTENTIATION		21	-0.360076	-1.09277	0.352428	1	1	4371	tags=24%, list=17%, signal=29%
GOBP_NITRIC_OXIDE_MEDIATED_SIGNAL_TRANSDUCTION	GOBP_NITRIC_OXIDE_MEDIATED_SIGNAL_TRANSDUCTION		21	-0.355319	-1.08951	0.336196	1	1	2701	tags=14%, list=11%, signal=16%
GOBP_NEURON_RECOGNITION	GOBP_NEURON_RECOGNITION		42	-0.309114	-1.0889	0.346985	1	1	5142	tags=31%, list=20%, signal=39%
GOBP_REGULATION_OF_SYNAPTIC_TRANSMISSION_GLUTAMATERGIC	GOBP_REGULATION_OF_SYNAPTIC_TRANSMISSION_GLUTAMATERGIC		74	-0.289507	-1.0885	0.334398	1	1	6593	tags=35%, list=26%, signal=47%
GOBP_BLASTODERM_SEGMENTATION	GOBP_BLASTODERM_SEGMENTATION		19	-0.364744	-1.08806	0.36	1	1	5833	tags=37%, list=23%, signal=48%
GOBP_INTRACELLULAR_LIPID_TRANSPORT	GOBP_INTRACELLULAR_LIPID_TRANSPORT		30	-0.329505	-1.08048	0.367206	1	1	150	tags=7%, list=1%, signal=7%
GOBP_REGULATION_OF_CILIUM_DEPENDENT_CELL_MOTILITY	GOBP_REGULATION_OF_CILIUM_DEPENDENT_CELL_MOTILITY		30	-0.329281	-1.07888	0.37381	1	1	9149	tags=47%, list=36%, signal=73%
GOBP_SYNAPTIC_TRANSMISSION_CHOLINERGIC	GOBP_SYNAPTIC_TRANSMISSION_CHOLINERGIC		27	-0.333822	-1.07809	0.384058	1	1	8060	tags=37%, list=32%, signal=54%
GOBP_AUDITORY_RECEPTOR_CELL_DEVELOPMENT	GOBP_AUDITORY_RECEPTOR_CELL_DEVELOPMENT		26	-0.336154	-1.07695	0.383055	1	1	4758	tags=27%, list=19%, signal=33%
GOBP_FOREBRAIN_NEURON_DEVELOPMENT	GOBP_FOREBRAIN_NEURON_DEVELOPMENT		21	-0.352974	-1.07593	0.372647	1	1	8998	tags=38%, list=35%, signal=59%
GOBP_REGULATION_OF_SHORT_TERM_NEURONAL_SYNAPTIC_PLASTICITY	GOBP_REGULATION_OF_SHORT_TERM_NEURONAL_SYNAPTIC_PLASTICITY		20	-0.355535	-1.07233	0.374083	1	1	5372	tags=35%, list=21%, signal=44%
GOBP_NOREPINEPHRINE_METABOLIC_PROCESS	GOBP_NOREPINEPHRINE_METABOLIC_PROCESS		18	-0.373889	-1.07203	0.38896	1	1	1172	tags=17%, list=5%, signal=17%
GOBP_BIOLOGICAL_PHASE	GOBP_BIOLOGICAL_PHASE		42	-0.302739	-1.0705	0.382287	1	1	4402	tags=29%, list=17%, signal=34%
GOBP_BEHAVIORAL_RESPONSE_TO_COCAINE	GOBP_BEHAVIORAL_RESPONSE_TO_COCAINE		19	-0.361312	-1.07033	0.373585	1	1	5205	tags=32%, list=20%, signal=40%
GOBP_PROTEIN_LOCALIZATION_TO_CILIUM	GOBP_PROTEIN_LOCALIZATION_TO_CILIUM		54	-0.295871	-1.07006	0.381264	1	1	7023	tags=28%, list=27%, signal=38%
GOBP_RHYTHMIC_BEHAVIOR	GOBP_RHYTHMIC_BEHAVIOR		60	-0.285595	-1.06808	0.375269	1	1	5091	tags=27%, list=20%, signal=33%
GOBP_EXCRETION	GOBP_EXCRETION		50	-0.294878	-1.06758	0.378256	1	1	4442	tags=24%, list=17%, signal=29%
GOBP_FEMALE_GAMETE_GENERATION	GOBP_FEMALE_GAMETE_GENERATION		128	-0.261285	-1.0666	0.338509	1	1	5178	tags=25%, list=20%, signal=31%
GOBP_OTIC_VESICLE_DEVELOPMENT	GOBP_OTIC_VESICLE_DEVELOPMENT		15	-0.379181	-1.06575	0.387435	1	1	10027	tags=67%, list=39%, signal=110%
GOBP_NUCLEOSIDE_MONOPHOSPHATE_CATABOLIC_PROCESS	GOBP_NUCLEOSIDE_MONOPHOSPHATE_CATABOLIC_PROCESS		17	-0.369231	-1.06455	0.39201	1	1	7306	tags=35%, list=29%, signal=49%
GOBP_DORSAL_SPINAL_CORD_DEVELOPMENT	GOBP_DORSAL_SPINAL_CORD_DEVELOPMENT		19	-0.358449	-1.06451	0.377215	1	1	8428	tags=47%, list=33%, signal=71%
GOBP_SODIUM_ION_HOMEOSTASIS	GOBP_SODIUM_ION_HOMEOSTASIS		53	-0.292297	-1.06288	0.370824	1	1	4457	tags=25%, list=17%, signal=30%
GOBP_POTASSIUM_ION_HOMEOSTASIS	GOBP_POTASSIUM_ION_HOMEOSTASIS		30	-0.328712	-1.05671	0.415783	1	1	3737	tags=27%, list=15%, signal=31%
GOBP_FEAR_RESPONSE	GOBP_FEAR_RESPONSE		53	-0.292718	-1.05634	0.377607	1	1	5928	tags=32%, list=23%, signal=42%
GOBP_POSITIVE_REGULATION_OF_CYCLASE_ACTIVITY	GOBP_POSITIVE_REGULATION_OF_CYCLASE_ACTIVITY		36	-0.31228	-1.05558	0.405929	1	1	7007	tags=31%, list=27%, signal=42%
GOBP_PARASYMPATHETIC_NERVOUS_SYSTEM_DEVELOPMENT	GOBP_PARASYMPATHETIC_NERVOUS_SYSTEM_DEVELOPMENT		17	-0.367212	-1.05455	0.387016	1	1	5906	tags=41%, list=23%, signal=54%
GOBP_NEGATIVE_REGULATION_OF_LYASE_ACTIVITY	GOBP_NEGATIVE_REGULATION_OF_LYASE_ACTIVITY		17	-0.359742	-1.05406	0.409794	1	1	4569	tags=29%, list=18%, signal=36%
GOBP_REGULATION_OF_LYASE_ACTIVITY	GOBP_REGULATION_OF_LYASE_ACTIVITY		56	-0.289593	-1.05382	0.411184	1	1	5553	tags=25%, list=22%, signal=32%
GOBP_ESTROGEN_METABOLIC_PROCESS	GOBP_ESTROGEN_METABOLIC_PROCESS		33	-0.31576	-1.05263	0.40578	1	1	4777	tags=21%, list=19%, signal=26%
GOBP_CRANIAL_NERVE_MORPHOGENESIS	GOBP_CRANIAL_NERVE_MORPHOGENESIS		23	-0.339231	-1.0496	0.42734	1	1	8512	tags=48%, list=33%, signal=72%
GOBP_SINGLE_FERTILIZATION	GOBP_SINGLE_FERTILIZATION		140	-0.255868	-1.04907	0.395727	1	1	8340	tags=37%, list=33%, signal=55%
GOBP_CELLULAR_RESPONSE_TO_PH	GOBP_CELLULAR_RESPONSE_TO_PH		21	-0.341404	-1.04488	0.415744	1	1	6788	tags=29%, list=27%, signal=39%
GOBP_MULTICELLULAR_ORGANISMAL_MOVEMENT	GOBP_MULTICELLULAR_ORGANISMAL_MOVEMENT		50	-0.289704	-1.04398	0.411173	1	1	6133	tags=32%, list=24%, signal=42%
GOBP_CELL_CELL_ADHESION_VIA_PLASMA_MEMBRANE_ADHESION_MOLECULES	GOBP_CELL_CELL_ADHESION_VIA_PLASMA_MEMBRANE_ADHESION_MOLECULES		183	-0.250127	-1.04344	0.40202	1	1	6478	tags=28%, list=25%, signal=38%
GOBP_NEURON_FATE_COMMITMENT	GOBP_NEURON_FATE_COMMITMENT		72	-0.274441	-1.04217	0.436769	1	1	8628	tags=42%, list=34%, signal=63%
GOBP_REGULATION_OF_SYNAPTIC_VESICLE_RECYCLING	GOBP_REGULATION_OF_SYNAPTIC_VESICLE_RECYCLING		18	-0.359054	-1.04072	0.432051	1	1	5091	tags=33%, list=20%, signal=42%
GOBP_MAINTENANCE_OF_GASTROINTESTINAL_EPITHELIUM	GOBP_MAINTENANCE_OF_GASTROINTESTINAL_EPITHELIUM		18	-0.354296	-1.03835	0.420469	1	1	3068	tags=22%, list=12%, signal=25%
GOBP_REGULATION_OF_BEHAVIOR	GOBP_REGULATION_OF_BEHAVIOR		85	-0.26607	-1.03808	0.413431	1	1	8616	tags=39%, list=34%, signal=58%
GOBP_REGULATION_OF_T_CELL_DIFFERENTIATION_IN_THYMUS	GOBP_REGULATION_OF_T_CELL_DIFFERENTIATION_IN_THYMUS		25	-0.327939	-1.0331	0.429603	1	1	3889	tags=20%, list=15%, signal=24%
GOBP_EATING_BEHAVIOR	GOBP_EATING_BEHAVIOR		45	-0.293318	-1.03187	0.443833	1	1	2976	tags=20%, list=12%, signal=23%
GOBP_SKELETAL_MUSCLE_CONTRACTION	GOBP_SKELETAL_MUSCLE_CONTRACTION		39	-0.294677	-1.03104	0.449412	1	1	6133	tags=36%, list=24%, signal=47%
GOBP_NEGATIVE_REGULATION_OF_SIGNAL_TRANSDUCTION_IN_ABSENCE_OF_LIGAND	GOBP_NEGATIVE_REGULATION_OF_SIGNAL_TRANSDUCTION_IN_ABSENCE_OF_LIGAND		28	-0.322076	-1.03015	0.436406	1	1	3892	tags=21%, list=15%, signal=25%
GOBP_INNERVATION	GOBP_INNERVATION		26	-0.32342	-1.02999	0.434679	1	1	5301	tags=31%, list=21%, signal=39%
GOBP_COCHLEA_DEVELOPMENT	GOBP_COCHLEA_DEVELOPMENT		42	-0.297616	-1.02856	0.436588	1	1	8450	tags=45%, list=33%, signal=67%
GOBP_GONADOTROPIN_SECRETION	GOBP_GONADOTROPIN_SECRETION		15	-0.359985	-1.02841	0.434783	1	1	3189	tags=27%, list=12%, signal=30%
GOBP_ANTIGEN_PROCESSING_AND_PRESENTATION_VIA_MHC_CLASS_IB	GOBP_ANTIGEN_PROCESSING_AND_PRESENTATION_VIA_MHC_CLASS_IB		33	-0.303692	-1.027	0.474178	1	1	5677	tags=27%, list=22%, signal=35%
GOBP_RETINA_MORPHOGENESIS_IN_CAMERA_TYPE_EYE	GOBP_RETINA_MORPHOGENESIS_IN_CAMERA_TYPE_EYE		65	-0.276414	-1.02152	0.459721	1	1	9730	tags=46%, list=38%, signal=74%
GOBP_POSITIVE_REGULATION_OF_SYNAPTIC_TRANSMISSION_GABAERGIC	GOBP_POSITIVE_REGULATION_OF_SYNAPTIC_TRANSMISSION_GABAERGIC		19	-0.348733	-1.01751	0.45625	1	1	8947	tags=53%, list=35%, signal=81%
GOBP_SARCOPLASMIC_RETICULUM_CALCIUM_ION_TRANSPORT	GOBP_SARCOPLASMIC_RETICULUM_CALCIUM_ION_TRANSPORT		21	-0.335578	-1.01612	0.449204	1	1	7218	tags=43%, list=28%, signal=60%
GOBP_REGULATION_OF_ADENYLATE_CYCLASE_ACTIVITY	GOBP_REGULATION_OF_ADENYLATE_CYCLASE_ACTIVITY		45	-0.288833	-1.01591	0.465692	1	1	5553	tags=29%, list=22%, signal=37%
GOBP_NEURAL_RETINA_DEVELOPMENT	GOBP_NEURAL_RETINA_DEVELOPMENT		72	-0.266188	-1.01487	0.467449	1	1	10030	tags=46%, list=39%, signal=75%
GOBP_PHOSPHOLIPASE_C_ACTIVATING_G_PROTEIN_COUPLED_RECEPTOR_SIGNALING_PATHWAY	GOBP_PHOSPHOLIPASE_C_ACTIVATING_G_PROTEIN_COUPLED_RECEPTOR_SIGNALING_PATHWAY		88	-0.258193	-1.01121	0.475738	1	1	7162	tags=28%, list=28%, signal=39%
GOBP_NEGATIVE_REGULATION_OF_INSULIN_SECRETION	GOBP_NEGATIVE_REGULATION_OF_INSULIN_SECRETION		35	-0.29729	-1.01111	0.46091	1	1	4628	tags=29%, list=18%, signal=35%
GOBP_LOCOMOTOR_RHYTHM	GOBP_LOCOMOTOR_RHYTHM		18	-0.345687	-1.01008	0.46863	1	1	4098	tags=28%, list=16%, signal=33%
GOBP_MALE_GENITALIA_DEVELOPMENT	GOBP_MALE_GENITALIA_DEVELOPMENT		20	-0.334384	-1.00699	0.477932	1	1	9730	tags=45%, list=38%, signal=73%
GOBP_OLFACTORY_LOBE_DEVELOPMENT	GOBP_OLFACTORY_LOBE_DEVELOPMENT		39	-0.291866	-1.00664	0.47254	1	1	6051	tags=28%, list=24%, signal=37%
GOBP_INNER_EAR_MORPHOGENESIS	GOBP_INNER_EAR_MORPHOGENESIS		109	-0.252241	-1.00601	0.486856	1	1	10093	tags=44%, list=39%, signal=72%
GOBP_RETINAL_GANGLION_CELL_AXON_GUIDANCE	GOBP_RETINAL_GANGLION_CELL_AXON_GUIDANCE		19	-0.334671	-1.00318	0.472527	1	1	3773	tags=26%, list=15%, signal=31%
GOBP_AMACRINE_CELL_DIFFERENTIATION	GOBP_AMACRINE_CELL_DIFFERENTIATION		16	-0.354585	-1.00317	0.467172	1	1	3815	tags=25%, list=15%, signal=29%
GOBP_ANTIGEN_PROCESSING_AND_PRESENTATION_OF_PEPTIDE_ANTIGEN_VIA_MHC_CLASS_IB	GOBP_ANTIGEN_PROCESSING_AND_PRESENTATION_OF_PEPTIDE_ANTIGEN_VIA_MHC_CLASS_IB		30	-0.30679	-1.00202	0.48157	1	1	5677	tags=27%, list=22%, signal=34%
GOBP_RETINAL_CONE_CELL_DIFFERENTIATION	GOBP_RETINAL_CONE_CELL_DIFFERENTIATION		17	-0.344309	-1.00152	0.463602	1	1	9101	tags=47%, list=36%, signal=73%
GOBP_NEGATIVE_REGULATION_OF_NERVOUS_SYSTEM_PROCESS	GOBP_NEGATIVE_REGULATION_OF_NERVOUS_SYSTEM_PROCESS		19	-0.341209	-1.00077	0.481576	1	1	3774	tags=21%, list=15%, signal=25%
GOBP_ASYMMETRIC_CELL_DIVISION	GOBP_ASYMMETRIC_CELL_DIVISION		15	-0.356465	-1.00074	0.47644	1	1	6102	tags=33%, list=24%, signal=44%
GOBP_FEEDING_BEHAVIOR	GOBP_FEEDING_BEHAVIOR		110	-0.248567	-0.999221	0.502079	1	1	6675	tags=30%, list=26%, signal=40%
GOBP_MULTI_MULTICELLULAR_ORGANISM_PROCESS	GOBP_MULTI_MULTICELLULAR_ORGANISM_PROCESS		170	-0.243309	-0.997371	0.509091	1	1	4671	tags=24%, list=18%, signal=29%
GOBP_MULTICELLULAR_ORGANISMAL_RESPONSE_TO_STRESS	GOBP_MULTICELLULAR_ORGANISMAL_RESPONSE_TO_STRESS		92	-0.256525	-0.996652	0.491614	1	1	6608	tags=32%, list=26%, signal=42%
GOBP_PREPULSE_INHIBITION	GOBP_PREPULSE_INHIBITION		18	-0.341191	-0.996599	0.480552	1	1	7984	tags=33%, list=31%, signal=48%
GOBP_SYNAPTIC_TRANSMISSION_DOPAMINERGIC	GOBP_SYNAPTIC_TRANSMISSION_DOPAMINERGIC		26	-0.315206	-0.995408	0.500614	1	1	7984	tags=38%, list=31%, signal=56%
GOBP_GLUTAMATE_RECEPTOR_SIGNALING_PATHWAY	GOBP_GLUTAMATE_RECEPTOR_SIGNALING_PATHWAY		37	-0.288799	-0.992967	0.493612	1	1	7783	tags=38%, list=30%, signal=54%
GOBP_RETINAL_ROD_CELL_DIFFERENTIATION	GOBP_RETINAL_ROD_CELL_DIFFERENTIATION		19	-0.338019	-0.989382	0.491905	1	1	4536	tags=32%, list=18%, signal=38%
GOBP_ADULT_BEHAVIOR	GOBP_ADULT_BEHAVIOR		152	-0.240402	-0.989098	0.507143	1	1	5205	tags=23%, list=20%, signal=29%
GOBP_REGULATION_OF_SYNAPTIC_TRANSMISSION_CHOLINERGIC	GOBP_REGULATION_OF_SYNAPTIC_TRANSMISSION_CHOLINERGIC		15	-0.354996	-0.98801	0.501272	1	1	3904	tags=27%, list=15%, signal=31%
GOBP_RETINA_LAYER_FORMATION	GOBP_RETINA_LAYER_FORMATION		18	-0.338525	-0.985213	0.487929	1	1	6702	tags=39%, list=26%, signal=53%
GOBP_REGULATION_OF_TRANSMISSION_OF_NERVE_IMPULSE	GOBP_REGULATION_OF_TRANSMISSION_OF_NERVE_IMPULSE		24	-0.31813	-0.983425	0.50559	1	1	3774	tags=25%, list=15%, signal=29%
GOBP_PROGRAMMED_CELL_DEATH_INVOLVED_IN_CELL_DEVELOPMENT	GOBP_PROGRAMMED_CELL_DEATH_INVOLVED_IN_CELL_DEVELOPMENT		25	-0.310324	-0.980318	0.504854	1	1	5462	tags=32%, list=21%, signal=41%
GOBP_NEUROMUSCULAR_PROCESS_CONTROLLING_POSTURE	GOBP_NEUROMUSCULAR_PROCESS_CONTROLLING_POSTURE		17	-0.341322	-0.980284	0.492424	1	1	11548	tags=65%, list=45%, signal=118%
GOBP_BENZENE_CONTAINING_COMPOUND_METABOLIC_PROCESS	GOBP_BENZENE_CONTAINING_COMPOUND_METABOLIC_PROCESS		18	-0.339038	-0.979612	0.519695	1	1	1509	tags=11%, list=6%, signal=12%
GOBP_EYE_PHOTORECEPTOR_CELL_DIFFERENTIATION	GOBP_EYE_PHOTORECEPTOR_CELL_DIFFERENTIATION		52	-0.269564	-0.979352	0.519868	1	1	10608	tags=52%, list=42%, signal=89%
GOBP_NEUROTRANSMITTER_TRANSPORT	GOBP_NEUROTRANSMITTER_TRANSPORT		199	-0.234288	-0.979184	0.545181	1	1	8065	tags=33%, list=32%, signal=48%
GOBP_INORGANIC_ION_IMPORT_ACROSS_PLASMA_MEMBRANE	GOBP_INORGANIC_ION_IMPORT_ACROSS_PLASMA_MEMBRANE		103	-0.246835	-0.978852	0.545643	1	1	7635	tags=34%, list=30%, signal=48%
GOBP_LEARNING	GOBP_LEARNING		150	-0.239981	-0.978499	0.545825	1	1	5937	tags=26%, list=23%, signal=34%
GOBP_NEGATIVE_REGULATION_OF_CATECHOLAMINE_SECRETION	GOBP_NEGATIVE_REGULATION_OF_CATECHOLAMINE_SECRETION		15	-0.350309	-0.977764	0.50828	1	1	5205	tags=33%, list=20%, signal=42%
GOBP_REGULATION_OF_FLAGELLATED_SPERM_MOTILITY	GOBP_REGULATION_OF_FLAGELLATED_SPERM_MOTILITY		22	-0.319306	-0.977763	0.503083	1	1	9149	tags=50%, list=36%, signal=78%
GOBP_NEGATIVE_REGULATION_OF_CYTOSOLIC_CALCIUM_ION_CONCENTRATION	GOBP_NEGATIVE_REGULATION_OF_CYTOSOLIC_CALCIUM_ION_CONCENTRATION		21	-0.319181	-0.977015	0.533909	1	1	4371	tags=24%, list=17%, signal=29%
GOBP_REGULATION_OF_MEIOTIC_NUCLEAR_DIVISION	GOBP_REGULATION_OF_MEIOTIC_NUCLEAR_DIVISION		28	-0.299363	-0.976994	0.504182	1	1	3213	tags=25%, list=13%, signal=29%
GOBP_PRESYNAPSE_ORGANIZATION	GOBP_PRESYNAPSE_ORGANIZATION		49	-0.269833	-0.972391	0.539401	1	1	6883	tags=31%, list=27%, signal=42%
GOBP_CELL_PROLIFERATION_IN_FOREBRAIN	GOBP_CELL_PROLIFERATION_IN_FOREBRAIN		27	-0.299809	-0.972148	0.525485	1	1	4313	tags=22%, list=17%, signal=27%
GOBP_POSITIVE_REGULATION_OF_CYTOKINESIS	GOBP_POSITIVE_REGULATION_OF_CYTOKINESIS		34	-0.284658	-0.970899	0.519253	1	1	6973	tags=38%, list=27%, signal=53%
GOBP_STEROID_HORMONE_BIOSYNTHETIC_PROCESS	GOBP_STEROID_HORMONE_BIOSYNTHETIC_PROCESS		31	-0.294831	-0.969277	0.530193	1	1	4777	tags=23%, list=19%, signal=28%
GOBP_URETER_DEVELOPMENT	GOBP_URETER_DEVELOPMENT		18	-0.328805	-0.968092	0.50566	1	1	8192	tags=44%, list=32%, signal=65%
GOBP_WALKING_BEHAVIOR	GOBP_WALKING_BEHAVIOR		37	-0.281055	-0.963652	0.539249	1	1	4371	tags=30%, list=17%, signal=36%
GOBP_PROGESTERONE_METABOLIC_PROCESS	GOBP_PROGESTERONE_METABOLIC_PROCESS		18	-0.329881	-0.961563	0.535948	1	1	3022	tags=17%, list=12%, signal=19%
GOBP_POSITIVE_REGULATION_OF_CAMP_MEDIATED_SIGNALING	GOBP_POSITIVE_REGULATION_OF_CAMP_MEDIATED_SIGNALING		28	-0.298853	-0.959528	0.541866	1	1	6174	tags=32%, list=24%, signal=42%
GOBP_BODY_FLUID_SECRETION	GOBP_BODY_FLUID_SECRETION		99	-0.242838	-0.958614	0.574844	1	1	7595	tags=32%, list=30%, signal=46%
GOBP_REGULATION_OF_PROTEIN_POLYUBIQUITINATION	GOBP_REGULATION_OF_PROTEIN_POLYUBIQUITINATION		20	-0.318054	-0.958543	0.526841	1	1	1691	tags=15%, list=7%, signal=16%
GOBP_SYMPATHETIC_NERVOUS_SYSTEM_DEVELOPMENT	GOBP_SYMPATHETIC_NERVOUS_SYSTEM_DEVELOPMENT		19	-0.326154	-0.958363	0.53886	1	1	2803	tags=21%, list=11%, signal=24%
GOBP_REGULATION_OF_SYNAPTIC_TRANSMISSION_GABAERGIC	GOBP_REGULATION_OF_SYNAPTIC_TRANSMISSION_GABAERGIC		39	-0.276956	-0.958011	0.535955	1	1	10191	tags=51%, list=40%, signal=85%
GOBP_POSITIVE_REGULATION_OF_NEURON_DIFFERENTIATION	GOBP_POSITIVE_REGULATION_OF_NEURON_DIFFERENTIATION		91	-0.245619	-0.957846	0.561105	1	1	4520	tags=22%, list=18%, signal=27%
GOBP_REGULATION_OF_HUMORAL_IMMUNE_RESPONSE	GOBP_REGULATION_OF_HUMORAL_IMMUNE_RESPONSE		50	-0.266009	-0.957548	0.558269	1	1	8073	tags=34%, list=32%, signal=50%
GOBP_MECHANORECEPTOR_DIFFERENTIATION	GOBP_MECHANORECEPTOR_DIFFERENTIATION		75	-0.249269	-0.955929	0.56928	1	1	4758	tags=24%, list=19%, signal=29%
GOBP_EMBRYO_IMPLANTATION	GOBP_EMBRYO_IMPLANTATION		58	-0.256267	-0.955615	0.557127	1	1	3174	tags=21%, list=12%, signal=24%
GOBP_EMBRYONIC_PATTERN_SPECIFICATION	GOBP_EMBRYONIC_PATTERN_SPECIFICATION		62	-0.255339	-0.95285	0.574173	1	1	5833	tags=26%, list=23%, signal=33%
GOBP_POSITIVE_REGULATION_OF_HEART_RATE	GOBP_POSITIVE_REGULATION_OF_HEART_RATE		28	-0.2962	-0.952721	0.550548	1	1	6015	tags=32%, list=24%, signal=42%
GOBP_CYCLIC_NUCLEOTIDE_BIOSYNTHETIC_PROCESS	GOBP_CYCLIC_NUCLEOTIDE_BIOSYNTHETIC_PROCESS		22	-0.313639	-0.951728	0.556533	1	1	7261	tags=27%, list=28%, signal=38%
GOBP_ANION_TRANSMEMBRANE_TRANSPORT	GOBP_ANION_TRANSMEMBRANE_TRANSPORT		162	-0.231658	-0.951681	0.616162	1	1	7027	tags=30%, list=27%, signal=41%
GOBP_CENTRAL_NERVOUS_SYSTEM_NEURON_DIFFERENTIATION	GOBP_CENTRAL_NERVOUS_SYSTEM_NEURON_DIFFERENTIATION		164	-0.23125	-0.950433	0.637195	1	1	8760	tags=37%, list=34%, signal=55%
GOBP_NEGATIVE_REGULATION_OF_NATURAL_KILLER_CELL_MEDIATED_IMMUNITY	GOBP_NEGATIVE_REGULATION_OF_NATURAL_KILLER_CELL_MEDIATED_IMMUNITY		24	-0.300476	-0.950135	0.554726	1	1	7693	tags=38%, list=30%, signal=54%
GOBP_SYNAPSE_MATURATION	GOBP_SYNAPSE_MATURATION		26	-0.289465	-0.949505	0.529842	1	1	5091	tags=31%, list=20%, signal=38%
GOBP_NEGATIVE_REGULATION_OF_HUMORAL_IMMUNE_RESPONSE	GOBP_NEGATIVE_REGULATION_OF_HUMORAL_IMMUNE_RESPONSE		18	-0.323411	-0.948253	0.547051	1	1	8597	tags=50%, list=34%, signal=75%
GOBP_SODIUM_ION_TRANSMEMBRANE_TRANSPORT	GOBP_SODIUM_ION_TRANSMEMBRANE_TRANSPORT		128	-0.233441	-0.948044	0.589744	1	1	7557	tags=35%, list=30%, signal=50%
GOBP_SECONDARY_PALATE_DEVELOPMENT	GOBP_SECONDARY_PALATE_DEVELOPMENT		23	-0.307306	-0.947311	0.548781	1	1	5103	tags=22%, list=20%, signal=27%
GOBP_NOREPINEPHRINE_TRANSPORT	GOBP_NOREPINEPHRINE_TRANSPORT		23	-0.305758	-0.946945	0.540146	1	1	7984	tags=39%, list=31%, signal=57%
GOBP_REGULATION_OF_KERATINOCYTE_DIFFERENTIATION	GOBP_REGULATION_OF_KERATINOCYTE_DIFFERENTIATION		27	-0.292869	-0.945183	0.549279	1	1	3213	tags=19%, list=13%, signal=21%
GOBP_NEUROPEPTIDE_SIGNALING_PATHWAY	GOBP_NEUROPEPTIDE_SIGNALING_PATHWAY		85	-0.242943	-0.944177	0.589098	1	1	8301	tags=38%, list=32%, signal=56%
GOBP_GLYCOSPHINGOLIPID_BIOSYNTHETIC_PROCESS	GOBP_GLYCOSPHINGOLIPID_BIOSYNTHETIC_PROCESS		26	-0.296745	-0.943062	0.564134	1	1	3622	tags=23%, list=14%, signal=27%
GOBP_RENAL_SODIUM_EXCRETION	GOBP_RENAL_SODIUM_EXCRETION		27	-0.293333	-0.942562	0.543943	1	1	1605	tags=15%, list=6%, signal=16%
GOBP_REGULATION_OF_COMPLEMENT_ACTIVATION	GOBP_REGULATION_OF_COMPLEMENT_ACTIVATION		25	-0.297536	-0.941861	0.568182	1	1	8597	tags=44%, list=34%, signal=66%
GOBP_DETECTION_OF_STIMULUS_INVOLVED_IN_SENSORY_PERCEPTION_OF_PAIN	GOBP_DETECTION_OF_STIMULUS_INVOLVED_IN_SENSORY_PERCEPTION_OF_PAIN		33	-0.282649	-0.940065	0.56	1	1	7401	tags=30%, list=29%, signal=43%
GOBP_GENE_SILENCING_BY_RNA	GOBP_GENE_SILENCING_BY_RNA		116	-0.232421	-0.939302	0.609231	1	1	5620	tags=24%, list=22%, signal=31%
GOBP_REGULATION_OF_NERVOUS_SYSTEM_PROCESS	GOBP_REGULATION_OF_NERVOUS_SYSTEM_PROCESS		167	-0.228284	-0.938552	0.611729	1	1	5324	tags=22%, list=21%, signal=28%
GOBP_REGULATION_OF_NEUROBLAST_PROLIFERATION	GOBP_REGULATION_OF_NEUROBLAST_PROLIFERATION		43	-0.270315	-0.938171	0.598889	1	1	5351	tags=30%, list=21%, signal=38%
GOBP_REGULATION_OF_CELL_MATURATION	GOBP_REGULATION_OF_CELL_MATURATION		19	-0.313789	-0.936151	0.555556	1	1	6437	tags=37%, list=25%, signal=49%
GOBP_MORPHOGENESIS_OF_AN_EPITHELIAL_BUD	GOBP_MORPHOGENESIS_OF_AN_EPITHELIAL_BUD		18	-0.325086	-0.936054	0.54397	1	1	755	tags=11%, list=3%, signal=11%
GOBP_MYOBLAST_PROLIFERATION	GOBP_MYOBLAST_PROLIFERATION		20	-0.310176	-0.935537	0.560399	1	1	7553	tags=40%, list=30%, signal=57%
GOBP_FEMALE_GENITALIA_DEVELOPMENT	GOBP_FEMALE_GENITALIA_DEVELOPMENT		17	-0.319493	-0.932763	0.570687	1	1	4777	tags=24%, list=19%, signal=29%
GOBP_SEQUESTERING_OF_METAL_ION	GOBP_SEQUESTERING_OF_METAL_ION		17	-0.321796	-0.931478	0.575	1	1	3950	tags=24%, list=15%, signal=28%
GOBP_C21_STEROID_HORMONE_METABOLIC_PROCESS	GOBP_C21_STEROID_HORMONE_METABOLIC_PROCESS		40	-0.270186	-0.931086	0.577098	1	1	4777	tags=23%, list=19%, signal=28%
GOBP_RESPONSE_TO_ELECTRICAL_STIMULUS	GOBP_RESPONSE_TO_ELECTRICAL_STIMULUS		17	-0.326534	-0.930715	0.586788	1	1	5265	tags=35%, list=21%, signal=44%
GOBP_EAR_MORPHOGENESIS	GOBP_EAR_MORPHOGENESIS		126	-0.227206	-0.929528	0.654397	1	1	10093	tags=42%, list=39%, signal=69%
GOBP_COPULATION	GOBP_COPULATION		21	-0.307262	-0.929066	0.572482	1	1	3889	tags=24%, list=15%, signal=28%
GOBP_REGULATION_OF_NEUROTRANSMITTER_TRANSPORT	GOBP_REGULATION_OF_NEUROTRANSMITTER_TRANSPORT		116	-0.232732	-0.928838	0.657464	1	1	8065	tags=32%, list=32%, signal=46%
GOBP_POSITIVE_REGULATION_OF_PROTEIN_AUTOPHOSPHORYLATION	GOBP_POSITIVE_REGULATION_OF_PROTEIN_AUTOPHOSPHORYLATION		18	-0.315983	-0.927835	0.567534	1	1	1577	tags=11%, list=6%, signal=12%
GOBP_GENITALIA_DEVELOPMENT	GOBP_GENITALIA_DEVELOPMENT		42	-0.265089	-0.927632	0.599315	1	1	8998	tags=36%, list=35%, signal=55%
GOBP_CELL_FATE_SPECIFICATION	GOBP_CELL_FATE_SPECIFICATION		99	-0.23605	-0.927118	0.603734	1	1	6038	tags=28%, list=24%, signal=37%
GOBP_REGULATION_OF_WATER_LOSS_VIA_SKIN	GOBP_REGULATION_OF_WATER_LOSS_VIA_SKIN		36	-0.269724	-0.926773	0.586981	1	1	7293	tags=36%, list=29%, signal=50%
GOBP_ANTIGEN_PROCESSING_AND_PRESENTATION_OF_ENDOGENOUS_ANTIGEN	GOBP_ANTIGEN_PROCESSING_AND_PRESENTATION_OF_ENDOGENOUS_ANTIGEN		35	-0.269658	-0.924351	0.579254	1	1	5677	tags=26%, list=22%, signal=33%
GOBP_MYOTUBE_CELL_DEVELOPMENT	GOBP_MYOTUBE_CELL_DEVELOPMENT		38	-0.264947	-0.923906	0.596065	1	1	10933	tags=53%, list=43%, signal=92%
GOBP_POST_TRANSCRIPTIONAL_GENE_SILENCING	GOBP_POST_TRANSCRIPTIONAL_GENE_SILENCING		89	-0.23901	-0.923856	0.630915	1	1	5620	tags=25%, list=22%, signal=32%
GOBP_VASCULAR_ASSOCIATED_SMOOTH_MUSCLE_CONTRACTION	GOBP_VASCULAR_ASSOCIATED_SMOOTH_MUSCLE_CONTRACTION		17	-0.323286	-0.923818	0.590226	1	1	782	tags=12%, list=3%, signal=12%
GOBP_SMOOTH_MUSCLE_TISSUE_DEVELOPMENT	GOBP_SMOOTH_MUSCLE_TISSUE_DEVELOPMENT		21	-0.306958	-0.923013	0.570012	1	1	4561	tags=24%, list=18%, signal=29%
GOBP_CATECHOLAMINE_SECRETION	GOBP_CATECHOLAMINE_SECRETION		64	-0.247558	-0.92191	0.630736	1	1	5206	tags=25%, list=20%, signal=31%
GOBP_REGULATION_OF_SYNAPTIC_VESICLE_EXOCYTOSIS	GOBP_REGULATION_OF_SYNAPTIC_VESICLE_EXOCYTOSIS		70	-0.241212	-0.920605	0.606291	1	1	5323	tags=26%, list=21%, signal=32%
GOBP_DETECTION_OF_MECHANICAL_STIMULUS_INVOLVED_IN_SENSORY_PERCEPTION	GOBP_DETECTION_OF_MECHANICAL_STIMULUS_INVOLVED_IN_SENSORY_PERCEPTION		44	-0.260034	-0.918012	0.590444	1	1	9730	tags=43%, list=38%, signal=70%
GOBP_WATER_HOMEOSTASIS	GOBP_WATER_HOMEOSTASIS		65	-0.244704	-0.917621	0.6058	1	1	7293	tags=34%, list=29%, signal=47%
GOBP_PITUITARY_GLAND_DEVELOPMENT	GOBP_PITUITARY_GLAND_DEVELOPMENT		34	-0.271287	-0.915845	0.58458	1	1	11524	tags=53%, list=45%, signal=96%
GOBP_POTASSIUM_ION_IMPORT_ACROSS_PLASMA_MEMBRANE	GOBP_POTASSIUM_ION_IMPORT_ACROSS_PLASMA_MEMBRANE		40	-0.26326	-0.911557	0.609143	1	1	7635	tags=40%, list=30%, signal=57%
GOBP_POSITIVE_REGULATION_OF_VOLTAGE_GATED_CALCIUM_CHANNEL_ACTIVITY	GOBP_POSITIVE_REGULATION_OF_VOLTAGE_GATED_CALCIUM_CHANNEL_ACTIVITY		18	-0.313298	-0.910484	0.588535	1	1	2143	tags=17%, list=8%, signal=18%
GOBP_POSITIVE_REGULATION_OF_SKELETAL_MUSCLE_TISSUE_DEVELOPMENT	GOBP_POSITIVE_REGULATION_OF_SKELETAL_MUSCLE_TISSUE_DEVELOPMENT		21	-0.297166	-0.91024	0.60468	1	1	6587	tags=29%, list=26%, signal=38%
GOBP_SYNAPTIC_VESICLE_EXOCYTOSIS	GOBP_SYNAPTIC_VESICLE_EXOCYTOSIS		114	-0.225333	-0.910135	0.642343	1	1	6849	tags=29%, list=27%, signal=39%
GOBP_CAMERA_TYPE_EYE_PHOTORECEPTOR_CELL_DIFFERENTIATION	GOBP_CAMERA_TYPE_EYE_PHOTORECEPTOR_CELL_DIFFERENTIATION		35	-0.264958	-0.909325	0.604924	1	1	10608	tags=51%, list=42%, signal=88%
GOBP_REGULATION_OF_EXCRETION	GOBP_REGULATION_OF_EXCRETION		29	-0.277268	-0.90707	0.584416	1	1	4371	tags=21%, list=17%, signal=25%
GOBP_POSITIVE_REGULATION_OF_CIRCADIAN_RHYTHM	GOBP_POSITIVE_REGULATION_OF_CIRCADIAN_RHYTHM		24	-0.292564	-0.906738	0.617682	1	1	6319	tags=29%, list=25%, signal=39%
GOBP_COLLAGEN_CATABOLIC_PROCESS	GOBP_COLLAGEN_CATABOLIC_PROCESS		47	-0.24892	-0.905436	0.648291	1	1	4409	tags=23%, list=17%, signal=28%
GOBP_REGULATION_OF_RECEPTOR_SIGNALING_PATHWAY_VIA_STAT	GOBP_REGULATION_OF_RECEPTOR_SIGNALING_PATHWAY_VIA_STAT		122	-0.22365	-0.901543	0.68432	1	1	4617	tags=20%, list=18%, signal=25%
GOBP_ARACHIDONIC_ACID_SECRETION	GOBP_ARACHIDONIC_ACID_SECRETION		28	-0.282738	-0.900747	0.625592	1	1	6004	tags=32%, list=23%, signal=42%
GOBP_CORONARY_VASCULATURE_MORPHOGENESIS	GOBP_CORONARY_VASCULATURE_MORPHOGENESIS		25	-0.281522	-0.898789	0.628742	1	1	4276	tags=24%, list=17%, signal=29%
GOBP_CRANIAL_NERVE_DEVELOPMENT	GOBP_CRANIAL_NERVE_DEVELOPMENT		45	-0.254084	-0.898063	0.630559	1	1	8512	tags=38%, list=33%, signal=57%
GOBP_CHEMICAL_SYNAPTIC_TRANSMISSION_POSTSYNAPTIC	GOBP_CHEMICAL_SYNAPTIC_TRANSMISSION_POSTSYNAPTIC		89	-0.230946	-0.897128	0.691332	1	1	5466	tags=25%, list=21%, signal=31%
GOBP_EMBRYONIC_AXIS_SPECIFICATION	GOBP_EMBRYONIC_AXIS_SPECIFICATION		35	-0.26464	-0.894017	0.631641	1	1	5833	tags=29%, list=23%, signal=37%
GOBP_DIENCEPHALON_DEVELOPMENT	GOBP_DIENCEPHALON_DEVELOPMENT		58	-0.240871	-0.893414	0.646608	1	1	7981	tags=33%, list=31%, signal=48%
GOBP_HORMONE_BIOSYNTHETIC_PROCESS	GOBP_HORMONE_BIOSYNTHETIC_PROCESS		55	-0.24217	-0.892781	0.647124	1	1	5165	tags=22%, list=20%, signal=27%
GOBP_OLFACTORY_BULB_INTERNEURON_DIFFERENTIATION	GOBP_OLFACTORY_BULB_INTERNEURON_DIFFERENTIATION		19	-0.302916	-0.892016	0.64125	1	1	6895	tags=32%, list=27%, signal=43%
GOBP_FEMALE_PREGNANCY	GOBP_FEMALE_PREGNANCY		145	-0.218204	-0.891647	0.726434	1	1	4463	tags=22%, list=17%, signal=27%
GOBP_RESPONSE_TO_ESTROGEN	GOBP_RESPONSE_TO_ESTROGEN		57	-0.242724	-0.890947	0.666306	1	1	2068	tags=11%, list=8%, signal=11%
GOBP_POSITIVE_REGULATION_OF_REPRODUCTIVE_PROCESS	GOBP_POSITIVE_REGULATION_OF_REPRODUCTIVE_PROCESS		89	-0.230313	-0.890523	0.677116	1	1	4300	tags=20%, list=17%, signal=24%
GOBP_ECTOPIC_GERM_CELL_PROGRAMMED_CELL_DEATH	GOBP_ECTOPIC_GERM_CELL_PROGRAMMED_CELL_DEATH		16	-0.312902	-0.88671	0.616751	1	1	5462	tags=31%, list=21%, signal=40%
GOBP_TRANSPOSITION	GOBP_TRANSPOSITION		27	-0.271693	-0.879573	0.640382	1	1	11012	tags=48%, list=43%, signal=85%
GOBP_MONOCARBOXYLIC_ACID_TRANSPORT	GOBP_MONOCARBOXYLIC_ACID_TRANSPORT		108	-0.218383	-0.87873	0.717708	1	1	6346	tags=26%, list=25%, signal=34%
GOBP_ASSOCIATIVE_LEARNING	GOBP_ASSOCIATIVE_LEARNING		97	-0.224729	-0.87584	0.718588	1	1	5937	tags=25%, list=23%, signal=32%
GOBP_THYROID_HORMONE_GENERATION	GOBP_THYROID_HORMONE_GENERATION		19	-0.295712	-0.873417	0.631778	1	1	5099	tags=32%, list=20%, signal=39%
GOBP_RESPONSE_TO_ARSENIC_CONTAINING_SUBSTANCE	GOBP_RESPONSE_TO_ARSENIC_CONTAINING_SUBSTANCE		16	-0.307381	-0.872721	0.641124	1	1	3031	tags=25%, list=12%, signal=28%
GOBP_ADULT_LOCOMOTORY_BEHAVIOR	GOBP_ADULT_LOCOMOTORY_BEHAVIOR		81	-0.226471	-0.871404	0.706131	1	1	5053	tags=23%, list=20%, signal=29%
GOBP_REGULATION_OF_NATURAL_KILLER_CELL_MEDIATED_IMMUNITY	GOBP_REGULATION_OF_NATURAL_KILLER_CELL_MEDIATED_IMMUNITY		60	-0.231703	-0.870146	0.701299	1	1	8936	tags=37%, list=35%, signal=56%
GOBP_DOPAMINERGIC_NEURON_DIFFERENTIATION	GOBP_DOPAMINERGIC_NEURON_DIFFERENTIATION		39	-0.25287	-0.869862	0.685846	1	1	4836	tags=23%, list=19%, signal=28%
GOBP_ACTION_POTENTIAL	GOBP_ACTION_POTENTIAL		124	-0.214902	-0.868966	0.74898	1	1	6065	tags=26%, list=24%, signal=34%
GOBP_GAP_JUNCTION_ASSEMBLY	GOBP_GAP_JUNCTION_ASSEMBLY		15	-0.306905	-0.867863	0.63871	1	1	4166	tags=27%, list=16%, signal=32%
GOBP_ENTEROENDOCRINE_CELL_DIFFERENTIATION	GOBP_ENTEROENDOCRINE_CELL_DIFFERENTIATION		32	-0.261964	-0.864522	0.682081	1	1	3855	tags=25%, list=15%, signal=29%
GOBP_ANATOMICAL_STRUCTURE_REGRESSION	GOBP_ANATOMICAL_STRUCTURE_REGRESSION		16	-0.305785	-0.862959	0.66242	1	1	7557	tags=38%, list=30%, signal=53%
GOBP_RESPONSE_TO_PAIN	GOBP_RESPONSE_TO_PAIN		34	-0.255036	-0.859108	0.687281	1	1	6449	tags=32%, list=25%, signal=43%
GOBP_MUSCLE_ORGAN_MORPHOGENESIS	GOBP_MUSCLE_ORGAN_MORPHOGENESIS		79	-0.22267	-0.858997	0.730242	1	1	7111	tags=30%, list=28%, signal=42%
GOBP_REPRODUCTIVE_BEHAVIOR	GOBP_REPRODUCTIVE_BEHAVIOR		47	-0.240467	-0.857213	0.703579	1	1	6348	tags=28%, list=25%, signal=37%
GOBP_CELLULAR_RESPONSE_TO_ESTRADIOL_STIMULUS	GOBP_CELLULAR_RESPONSE_TO_ESTRADIOL_STIMULUS		22	-0.282136	-0.856255	0.690821	1	1	4200	tags=23%, list=16%, signal=27%
GOBP_EPITHELIAL_STRUCTURE_MAINTENANCE	GOBP_EPITHELIAL_STRUCTURE_MAINTENANCE		26	-0.268388	-0.855164	0.693853	1	1	3763	tags=19%, list=15%, signal=23%
GOBP_REGULATION_OF_EXCITATORY_SYNAPSE_ASSEMBLY	GOBP_REGULATION_OF_EXCITATORY_SYNAPSE_ASSEMBLY		15	-0.301785	-0.850594	0.686473	1	1	6270	tags=27%, list=25%, signal=35%
GOBP_POSITIVE_REGULATION_OF_MUSCLE_TISSUE_DEVELOPMENT	GOBP_POSITIVE_REGULATION_OF_MUSCLE_TISSUE_DEVELOPMENT		24	-0.272233	-0.849331	0.691839	1	1	6587	tags=25%, list=26%, signal=34%
GOBP_NEUROTRANSMITTER_RECEPTOR_LOCALIZATION_TO_POSTSYNAPTIC_SPECIALIZATION_MEMBRANE	GOBP_NEUROTRANSMITTER_RECEPTOR_LOCALIZATION_TO_POSTSYNAPTIC_SPECIALIZATION_MEMBRANE		17	-0.292166	-0.848873	0.657143	1	1	7379	tags=35%, list=29%, signal=50%
GOBP_HINDLIMB_MORPHOGENESIS	GOBP_HINDLIMB_MORPHOGENESIS		43	-0.241805	-0.848837	0.716063	1	1	2014	tags=14%, list=8%, signal=15%
GOBP_CARDIAC_VASCULAR_SMOOTH_MUSCLE_CELL_DIFFERENTIATION	GOBP_CARDIAC_VASCULAR_SMOOTH_MUSCLE_CELL_DIFFERENTIATION		15	-0.298301	-0.84792	0.688228	1	1	3849	tags=20%, list=15%, signal=24%
GOBP_REGULATION_OF_MYOBLAST_PROLIFERATION	GOBP_REGULATION_OF_MYOBLAST_PROLIFERATION		15	-0.307344	-0.847082	0.666667	1	1	7553	tags=40%, list=30%, signal=57%
GOBP_DETECTION_OF_MECHANICAL_STIMULUS_INVOLVED_IN_SENSORY_PERCEPTION_OF_PAIN	GOBP_DETECTION_OF_MECHANICAL_STIMULUS_INVOLVED_IN_SENSORY_PERCEPTION_OF_PAIN		21	-0.275293	-0.846201	0.696855	1	1	6593	tags=24%, list=26%, signal=32%
GOBP_WOUND_HEALING_SPREADING_OF_EPIDERMAL_CELLS	GOBP_WOUND_HEALING_SPREADING_OF_EPIDERMAL_CELLS		17	-0.294179	-0.844331	0.676143	1	1	4457	tags=29%, list=17%, signal=36%
GOBP_ERYTHROCYTE_MATURATION	GOBP_ERYTHROCYTE_MATURATION		16	-0.295061	-0.843449	0.671623	1	1	2727	tags=19%, list=11%, signal=21%
GOBP_REGULATION_OF_POSITIVE_CHEMOTAXIS	GOBP_REGULATION_OF_POSITIVE_CHEMOTAXIS		22	-0.276508	-0.842327	0.691925	1	1	821	tags=9%, list=3%, signal=9%
GOBP_GLUCOSAMINE_CONTAINING_COMPOUND_METABOLIC_PROCESS	GOBP_GLUCOSAMINE_CONTAINING_COMPOUND_METABOLIC_PROCESS		23	-0.272759	-0.842258	0.698044	1	1	3446	tags=17%, list=13%, signal=20%
GOBP_NON_MOTILE_CILIUM_ASSEMBLY	GOBP_NON_MOTILE_CILIUM_ASSEMBLY		50	-0.233313	-0.842157	0.707371	1	1	6171	tags=24%, list=24%, signal=32%
GOBP_REGULATION_OF_DOUBLE_STRAND_BREAK_REPAIR_VIA_NONHOMOLOGOUS_END_JOINING	GOBP_REGULATION_OF_DOUBLE_STRAND_BREAK_REPAIR_VIA_NONHOMOLOGOUS_END_JOINING		16	-0.29406	-0.84189	0.662404	1	1	3985	tags=25%, list=16%, signal=30%
GOBP_ATRIAL_CARDIAC_MUSCLE_TISSUE_DEVELOPMENT	GOBP_ATRIAL_CARDIAC_MUSCLE_TISSUE_DEVELOPMENT		15	-0.296862	-0.836722	0.678055	1	1	10774	tags=60%, list=42%, signal=104%
GOBP_POSITIVE_REGULATION_OF_NOTCH_SIGNALING_PATHWAY	GOBP_POSITIVE_REGULATION_OF_NOTCH_SIGNALING_PATHWAY		33	-0.252419	-0.83567	0.720571	1	1	1028	tags=9%, list=4%, signal=9%
GOBP_REGULATION_OF_IMMATURE_T_CELL_PROLIFERATION	GOBP_REGULATION_OF_IMMATURE_T_CELL_PROLIFERATION		15	-0.2998	-0.832602	0.690013	1	1	1275	tags=13%, list=5%, signal=14%
GOBP_GLIAL_CELL_FATE_COMMITMENT	GOBP_GLIAL_CELL_FATE_COMMITMENT		15	-0.296678	-0.832584	0.710997	1	1	2644	tags=20%, list=10%, signal=22%
GOBP_HEART_FORMATION	GOBP_HEART_FORMATION		27	-0.259702	-0.832554	0.722965	1	1	8498	tags=41%, list=33%, signal=61%
GOBP_NEGATIVE_REGULATION_OF_BLOOD_PRESSURE	GOBP_NEGATIVE_REGULATION_OF_BLOOD_PRESSURE		55	-0.224442	-0.832405	0.757475	1	1	4435	tags=18%, list=17%, signal=22%
GOBP_CELLULAR_GLUCURONIDATION	GOBP_CELLULAR_GLUCURONIDATION		17	-0.283953	-0.829203	0.70648	1	1	9162	tags=35%, list=36%, signal=55%
GOBP_NEUROTRANSMITTER_SECRETION	GOBP_NEUROTRANSMITTER_SECRETION		152	-0.203048	-0.828983	0.830303	1	1	6849	tags=26%, list=27%, signal=36%
GOBP_REGULATION_OF_SIGNALING_RECEPTOR_ACTIVITY	GOBP_REGULATION_OF_SIGNALING_RECEPTOR_ACTIVITY		118	-0.205525	-0.827129	0.802266	1	1	5938	tags=23%, list=23%, signal=30%
GOBP_SYNAPTIC_VESICLE_PRIMING	GOBP_SYNAPTIC_VESICLE_PRIMING		18	-0.280445	-0.826433	0.71883	1	1	1701	tags=17%, list=7%, signal=18%
GOBP_VASCULAR_ASSOCIATED_SMOOTH_MUSCLE_CELL_DIFFERENTIATION	GOBP_VASCULAR_ASSOCIATED_SMOOTH_MUSCLE_CELL_DIFFERENTIATION		34	-0.247196	-0.826009	0.717742	1	1	1203	tags=9%, list=5%, signal=9%
GOBP_NERVE_DEVELOPMENT	GOBP_NERVE_DEVELOPMENT		75	-0.216487	-0.825814	0.778247	1	1	6675	tags=29%, list=26%, signal=40%
GOBP_AXIS_SPECIFICATION	GOBP_AXIS_SPECIFICATION		80	-0.213413	-0.823228	0.775446	1	1	2280	tags=14%, list=9%, signal=15%
GOBP_NEGATIVE_REGULATION_OF_BMP_SIGNALING_PATHWAY	GOBP_NEGATIVE_REGULATION_OF_BMP_SIGNALING_PATHWAY		40	-0.234076	-0.819994	0.73425	1	1	5082	tags=23%, list=20%, signal=28%
GOBP_CYCLIC_NUCLEOTIDE_METABOLIC_PROCESS	GOBP_CYCLIC_NUCLEOTIDE_METABOLIC_PROCESS		29	-0.251124	-0.81937	0.735328	1	1	7261	tags=28%, list=28%, signal=38%
GOBP_DEVELOPMENT_OF_PRIMARY_MALE_SEXUAL_CHARACTERISTICS	GOBP_DEVELOPMENT_OF_PRIMARY_MALE_SEXUAL_CHARACTERISTICS		110	-0.204507	-0.817464	0.823227	1	1	6669	tags=26%, list=26%, signal=36%
GOBP_POSITIVE_REGULATION_OF_BEHAVIOR	GOBP_POSITIVE_REGULATION_OF_BEHAVIOR		35	-0.242979	-0.816918	0.743917	1	1	8616	tags=34%, list=34%, signal=52%
GOBP_POSITIVE_REGULATION_OF_NEUROBLAST_PROLIFERATION	GOBP_POSITIVE_REGULATION_OF_NEUROBLAST_PROLIFERATION		28	-0.249948	-0.81519	0.740828	1	1	8738	tags=39%, list=34%, signal=60%
GOBP_VENTRICULAR_CARDIAC_MUSCLE_TISSUE_MORPHOGENESIS	GOBP_VENTRICULAR_CARDIAC_MUSCLE_TISSUE_MORPHOGENESIS		44	-0.231613	-0.815103	0.77639	1	1	3934	tags=20%, list=15%, signal=24%
GOBP_REGULATION_OF_FEEDING_BEHAVIOR	GOBP_REGULATION_OF_FEEDING_BEHAVIOR		36	-0.238814	-0.813522	0.747393	1	1	6675	tags=31%, list=26%, signal=41%
GOBP_SIGNAL_TRANSDUCTION_INVOLVED_IN_REGULATION_OF_GENE_EXPRESSION	GOBP_SIGNAL_TRANSDUCTION_INVOLVED_IN_REGULATION_OF_GENE_EXPRESSION		21	-0.271396	-0.813425	0.732843	1	1	3252	tags=19%, list=13%, signal=22%
GOBP_ANDROGEN_METABOLIC_PROCESS	GOBP_ANDROGEN_METABOLIC_PROCESS		24	-0.257496	-0.813059	0.72904	1	1	4777	tags=21%, list=19%, signal=26%
GOBP_REGULATION_OF_NEURONAL_SYNAPTIC_PLASTICITY	GOBP_REGULATION_OF_NEURONAL_SYNAPTIC_PLASTICITY		58	-0.22024	-0.81304	0.770492	1	1	7379	tags=31%, list=29%, signal=44%
GOBP_ZYMOGEN_ACTIVATION	GOBP_ZYMOGEN_ACTIVATION		90	-0.208505	-0.812681	0.815595	1	1	9683	tags=38%, list=38%, signal=61%
GOBP_RESPONSE_TO_AUDITORY_STIMULUS	GOBP_RESPONSE_TO_AUDITORY_STIMULUS		23	-0.2592	-0.812259	0.726835	1	1	4435	tags=22%, list=17%, signal=26%
GOBP_REGULATION_OF_PROTEIN_KINASE_A_SIGNALING	GOBP_REGULATION_OF_PROTEIN_KINASE_A_SIGNALING		21	-0.264275	-0.810536	0.722833	1	1	6070	tags=29%, list=24%, signal=37%
GOBP_AUTONOMIC_NERVOUS_SYSTEM_DEVELOPMENT	GOBP_AUTONOMIC_NERVOUS_SYSTEM_DEVELOPMENT		46	-0.230052	-0.809883	0.762065	1	1	5906	tags=24%, list=23%, signal=31%
GOBP_POSITIVE_REGULATION_OF_PEPTIDE_SECRETION	GOBP_POSITIVE_REGULATION_OF_PEPTIDE_SECRETION		100	-0.204698	-0.80906	0.832461	1	1	3458	tags=15%, list=14%, signal=17%
GOBP_POSITIVE_REGULATION_OF_MULTICELLULAR_ORGANISM_GROWTH	GOBP_POSITIVE_REGULATION_OF_MULTICELLULAR_ORGANISM_GROWTH		34	-0.242701	-0.809014	0.750865	1	1	8616	tags=32%, list=34%, signal=49%
GOBP_REGULATION_OF_ODONTOGENESIS	GOBP_REGULATION_OF_ODONTOGENESIS		20	-0.264556	-0.808772	0.740276	1	1	5128	tags=25%, list=20%, signal=31%
GOBP_INTRACILIARY_TRANSPORT	GOBP_INTRACILIARY_TRANSPORT		34	-0.237425	-0.808692	0.773585	1	1	1403	tags=9%, list=5%, signal=9%
GOBP_HYDROGEN_PEROXIDE_BIOSYNTHETIC_PROCESS	GOBP_HYDROGEN_PEROXIDE_BIOSYNTHETIC_PROCESS		16	-0.288288	-0.808611	0.726582	1	1	2467	tags=19%, list=10%, signal=21%
GOBP_TRIVALENT_INORGANIC_ANION_HOMEOSTASIS	GOBP_TRIVALENT_INORGANIC_ANION_HOMEOSTASIS		17	-0.279558	-0.808318	0.735148	1	1	3811	tags=24%, list=15%, signal=28%
GOBP_VITAMIN_CATABOLIC_PROCESS	GOBP_VITAMIN_CATABOLIC_PROCESS		15	-0.289014	-0.806361	0.736021	1	1	6284	tags=27%, list=25%, signal=35%
GOBP_DORSAL_VENTRAL_PATTERN_FORMATION	GOBP_DORSAL_VENTRAL_PATTERN_FORMATION		84	-0.206329	-0.806134	0.800857	1	1	8678	tags=32%, list=34%, signal=49%
GOBP_POSITIVE_REGULATION_OF_CELL_KILLING	GOBP_POSITIVE_REGULATION_OF_CELL_KILLING		90	-0.204116	-0.805882	0.821096	1	1	6785	tags=26%, list=27%, signal=35%
GOBP_REGULATION_OF_BONE_RESORPTION	GOBP_REGULATION_OF_BONE_RESORPTION		47	-0.227422	-0.804561	0.79798	1	1	5708	tags=26%, list=22%, signal=33%
GOBP_REGULATION_OF_DIGESTIVE_SYSTEM_PROCESS	GOBP_REGULATION_OF_DIGESTIVE_SYSTEM_PROCESS		50	-0.225209	-0.803885	0.779755	1	1	4435	tags=18%, list=17%, signal=22%
GOBP_NEURON_FATE_SPECIFICATION	GOBP_NEURON_FATE_SPECIFICATION		36	-0.239111	-0.801164	0.764908	1	1	6403	tags=31%, list=25%, signal=41%
GOBP_RESPONSE_TO_ESTRADIOL	GOBP_RESPONSE_TO_ESTRADIOL		48	-0.225104	-0.800925	0.765816	1	1	4777	tags=21%, list=19%, signal=26%
GOBP_DICARBOXYLIC_ACID_TRANSPORT	GOBP_DICARBOXYLIC_ACID_TRANSPORT		75	-0.209909	-0.800525	0.801697	1	1	8060	tags=33%, list=32%, signal=49%
GOBP_EMBRYONIC_CAMERA_TYPE_EYE_MORPHOGENESIS	GOBP_EMBRYONIC_CAMERA_TYPE_EYE_MORPHOGENESIS		18	-0.27046	-0.798922	0.763321	1	1	5103	tags=22%, list=20%, signal=28%
GOBP_REGULATION_OF_REPRODUCTIVE_PROCESS	GOBP_REGULATION_OF_REPRODUCTIVE_PROCESS		180	-0.193282	-0.798159	0.874239	1	1	4322	tags=19%, list=17%, signal=23%
GOBP_DIGESTION	GOBP_DIGESTION		114	-0.197784	-0.797516	0.830596	1	1	5076	tags=18%, list=20%, signal=23%
GOBP_NEGATIVE_REGULATION_OF_SYSTEMIC_ARTERIAL_BLOOD_PRESSURE	GOBP_NEGATIVE_REGULATION_OF_SYSTEMIC_ARTERIAL_BLOOD_PRESSURE		26	-0.249335	-0.797087	0.755528	1	1	1201	tags=12%, list=5%, signal=12%
GOBP_ACROSOME_REACTION	GOBP_ACROSOME_REACTION		32	-0.239408	-0.796517	0.74971	1	1	8153	tags=38%, list=32%, signal=55%
GOBP_DETECTION_OF_MECHANICAL_STIMULUS_INVOLVED_IN_SENSORY_PERCEPTION_OF_SOUND	GOBP_DETECTION_OF_MECHANICAL_STIMULUS_INVOLVED_IN_SENSORY_PERCEPTION_OF_SOUND		20	-0.265953	-0.79591	0.76797	1	1	9730	tags=55%, list=38%, signal=89%
GOBP_ACIDIC_AMINO_ACID_TRANSPORT	GOBP_ACIDIC_AMINO_ACID_TRANSPORT		56	-0.217315	-0.794121	0.809152	1	1	8440	tags=36%, list=33%, signal=53%
GOBP_VENTRICULAR_CARDIAC_MUSCLE_TISSUE_DEVELOPMENT	GOBP_VENTRICULAR_CARDIAC_MUSCLE_TISSUE_DEVELOPMENT		53	-0.217275	-0.793097	0.797118	1	1	3934	tags=19%, list=15%, signal=22%
GOBP_NEGATIVE_REGULATION_OF_HORMONE_SECRETION	GOBP_NEGATIVE_REGULATION_OF_HORMONE_SECRETION		66	-0.208427	-0.791485	0.817792	1	1	4724	tags=21%, list=18%, signal=26%
GOBP_ACROSOME_ASSEMBLY	GOBP_ACROSOME_ASSEMBLY		17	-0.272572	-0.791135	0.736364	1	1	10122	tags=59%, list=40%, signal=97%
GOBP_POSITIVE_REGULATION_OF_CYTOSOLIC_CALCIUM_ION_CONCENTRATION_INVOLVED_IN_PHOSPHOLIPASE_C_ACTIVATING_G_PROTEIN_COUPLED_SIGNALING_PATHWAY	GOBP_POSITIVE_REGULATION_OF_CYTOSOLIC_CALCIUM_ION_CONCENTRATION_INVOLVED_IN_PHOSPHOLIPASE_C_ACTIVATING_G_PROTEIN_COUPLED_SIGNALING_PATHWAY		33	-0.240587	-0.788654	0.766129	1	1	6739	tags=24%, list=26%, signal=33%
GOBP_NEURAL_TUBE_PATTERNING	GOBP_NEURAL_TUBE_PATTERNING		40	-0.225016	-0.788365	0.773864	1	1	1028	tags=10%, list=4%, signal=10%
GOBP_CATECHOLAMINE_TRANSPORT	GOBP_CATECHOLAMINE_TRANSPORT		78	-0.203381	-0.787579	0.81761	1	1	5206	tags=22%, list=20%, signal=27%
GOBP_REGULATION_OF_THYMOCYTE_APOPTOTIC_PROCESS	GOBP_REGULATION_OF_THYMOCYTE_APOPTOTIC_PROCESS		17	-0.271196	-0.786742	0.748684	1	1	3889	tags=18%, list=15%, signal=21%
GOBP_PLASMA_MEMBRANE_FUSION	GOBP_PLASMA_MEMBRANE_FUSION		22	-0.253815	-0.785518	0.771779	1	1	7567	tags=27%, list=30%, signal=39%
GOBP_OLIGODENDROCYTE_DEVELOPMENT	GOBP_OLIGODENDROCYTE_DEVELOPMENT		40	-0.229997	-0.785433	0.791383	1	1	6396	tags=28%, list=25%, signal=37%
GOBP_MALE_SEX_DIFFERENTIATION	GOBP_MALE_SEX_DIFFERENTIATION		135	-0.193433	-0.785416	0.852911	1	1	6422	tags=24%, list=25%, signal=32%
GOBP_REGULATION_OF_PHOSPHOLIPID_BIOSYNTHETIC_PROCESS	GOBP_REGULATION_OF_PHOSPHOLIPID_BIOSYNTHETIC_PROCESS		17	-0.276027	-0.785331	0.757069	1	1	3823	tags=18%, list=15%, signal=21%
GOBP_CELL_DIFFERENTIATION_IN_SPINAL_CORD	GOBP_CELL_DIFFERENTIATION_IN_SPINAL_CORD		52	-0.216991	-0.784033	0.812431	1	1	8628	tags=35%, list=34%, signal=52%
GOBP_NEUROTRANSMITTER_GATED_ION_CHANNEL_CLUSTERING	GOBP_NEUROTRANSMITTER_GATED_ION_CHANNEL_CLUSTERING		16	-0.273841	-0.783269	0.768935	1	1	7486	tags=44%, list=29%, signal=62%
GOBP_POTASSIUM_ION_EXPORT_ACROSS_PLASMA_MEMBRANE	GOBP_POTASSIUM_ION_EXPORT_ACROSS_PLASMA_MEMBRANE		15	-0.277064	-0.782897	0.774684	1	1	1850	tags=13%, list=7%, signal=14%
GOBP_SODIUM_ION_IMPORT_ACROSS_PLASMA_MEMBRANE	GOBP_SODIUM_ION_IMPORT_ACROSS_PLASMA_MEMBRANE		19	-0.266764	-0.781667	0.770305	1	1	5077	tags=26%, list=20%, signal=33%
GOBP_FOREBRAIN_CELL_MIGRATION	GOBP_FOREBRAIN_CELL_MIGRATION		54	-0.21538	-0.780014	0.811196	1	1	4371	tags=20%, list=17%, signal=25%
GOBP_POSITIVE_REGULATION_OF_NEUROTRANSMITTER_TRANSPORT	GOBP_POSITIVE_REGULATION_OF_NEUROTRANSMITTER_TRANSPORT		22	-0.252121	-0.779091	0.777497	1	1	6039	tags=27%, list=24%, signal=36%
GOBP_NEUROMUSCULAR_PROCESS	GOBP_NEUROMUSCULAR_PROCESS		163	-0.188252	-0.778524	0.883249	1	1	8767	tags=34%, list=34%, signal=51%
GOBP_BEHAVIORAL_RESPONSE_TO_PAIN	GOBP_BEHAVIORAL_RESPONSE_TO_PAIN		23	-0.249359	-0.776448	0.782816	1	1	6449	tags=35%, list=25%, signal=46%
GOBP_CELLULAR_HORMONE_METABOLIC_PROCESS	GOBP_CELLULAR_HORMONE_METABOLIC_PROCESS		128	-0.188705	-0.776368	0.865088	1	1	5265	tags=18%, list=21%, signal=23%
GOBP_MEMBRANE_REPOLARIZATION_DURING_ACTION_POTENTIAL	GOBP_MEMBRANE_REPOLARIZATION_DURING_ACTION_POTENTIAL		17	-0.267054	-0.776274	0.78392	1	1	1850	tags=12%, list=7%, signal=13%
GOBP_INFLAMMATORY_CELL_APOPTOTIC_PROCESS	GOBP_INFLAMMATORY_CELL_APOPTOTIC_PROCESS		21	-0.251082	-0.774613	0.776397	1	1	3116	tags=14%, list=12%, signal=16%
GOBP_C21_STEROID_HORMONE_BIOSYNTHETIC_PROCESS	GOBP_C21_STEROID_HORMONE_BIOSYNTHETIC_PROCESS		19	-0.25927	-0.774205	0.772338	1	1	4478	tags=21%, list=18%, signal=26%
GOBP_GLYCOSAMINOGLYCAN_CATABOLIC_PROCESS	GOBP_GLYCOSAMINOGLYCAN_CATABOLIC_PROCESS		27	-0.238368	-0.774156	0.802145	1	1	3533	tags=19%, list=14%, signal=21%
GOBP_RESPONSE_TO_ETHANOL	GOBP_RESPONSE_TO_ETHANOL		66	-0.20472	-0.77406	0.829741	1	1	8525	tags=33%, list=33%, signal=50%
GOBP_POSITIVE_REGULATION_OF_DIGESTIVE_SYSTEM_PROCESS	GOBP_POSITIVE_REGULATION_OF_DIGESTIVE_SYSTEM_PROCESS		21	-0.258878	-0.773125	0.778319	1	1	2734	tags=14%, list=11%, signal=16%
GOBP_LONG_TERM_SYNAPTIC_POTENTIATION	GOBP_LONG_TERM_SYNAPTIC_POTENTIATION		172	-0.185218	-0.772972	0.904277	1	1	5932	tags=20%, list=23%, signal=26%
GOBP_NEGATIVE_REGULATION_OF_BLOOD_CIRCULATION	GOBP_NEGATIVE_REGULATION_OF_BLOOD_CIRCULATION		23	-0.251564	-0.772943	0.78803	1	1	7401	tags=39%, list=29%, signal=55%
GOBP_VITAMIN_D_METABOLIC_PROCESS	GOBP_VITAMIN_D_METABOLIC_PROCESS		16	-0.275675	-0.772091	0.776637	1	1	3116	tags=19%, list=12%, signal=21%
GOBP_CALCIUM_ION_TRANSPORT_INTO_CYTOSOL	GOBP_CALCIUM_ION_TRANSPORT_INTO_CYTOSOL		28	-0.235842	-0.771979	0.801183	1	1	5284	tags=21%, list=21%, signal=27%
GOBP_NEGATIVE_REGULATION_OF_SYNAPTIC_TRANSMISSION	GOBP_NEGATIVE_REGULATION_OF_SYNAPTIC_TRANSMISSION		69	-0.206902	-0.771877	0.82246	1	1	5372	tags=25%, list=21%, signal=31%
GOBP_REGULATION_OF_PEPTIDE_TRANSPORT	GOBP_REGULATION_OF_PEPTIDE_TRANSPORT		180	-0.184368	-0.768672	0.914055	1	1	4968	tags=18%, list=19%, signal=22%
GOBP_ADENYLATE_CYCLASE_INHIBITING_G_PROTEIN_COUPLED_RECEPTOR_SIGNALING_PATHWAY	GOBP_ADENYLATE_CYCLASE_INHIBITING_G_PROTEIN_COUPLED_RECEPTOR_SIGNALING_PATHWAY		62	-0.208997	-0.768481	0.832794	1	1	4919	tags=21%, list=19%, signal=26%
GOBP_MORPHOGENESIS_OF_AN_EPITHELIAL_FOLD	GOBP_MORPHOGENESIS_OF_AN_EPITHELIAL_FOLD		25	-0.244704	-0.766373	0.803614	1	1	755	tags=8%, list=3%, signal=8%
GOBP_POSITIVE_REGULATION_OF_TYROSINE_PHOSPHORYLATION_OF_STAT_PROTEIN	GOBP_POSITIVE_REGULATION_OF_TYROSINE_PHOSPHORYLATION_OF_STAT_PROTEIN		47	-0.214829	-0.765177	0.819582	1	1	3643	tags=17%, list=14%, signal=20%
GOBP_DETECTION_OF_MECHANICAL_STIMULUS	GOBP_DETECTION_OF_MECHANICAL_STIMULUS		59	-0.20925	-0.764877	0.835141	1	1	9730	tags=41%, list=38%, signal=66%
GOBP_REGULATION_OF_NEURON_DIFFERENTIATION	GOBP_REGULATION_OF_NEURON_DIFFERENTIATION		182	-0.18231	-0.763664	0.909366	1	1	5382	tags=22%, list=21%, signal=28%
GOBP_SENSORY_PERCEPTION_OF_PAIN	GOBP_SENSORY_PERCEPTION_OF_PAIN		134	-0.18694	-0.761792	0.900308	1	1	3774	tags=16%, list=15%, signal=18%
GOBP_HETEROPHILIC_CELL_CELL_ADHESION_VIA_PLASMA_MEMBRANE_CELL_ADHESION_MOLECULES	GOBP_HETEROPHILIC_CELL_CELL_ADHESION_VIA_PLASMA_MEMBRANE_CELL_ADHESION_MOLECULES		42	-0.219373	-0.760562	0.811494	1	1	5091	tags=21%, list=20%, signal=27%
GOBP_POSITIVE_REGULATION_OF_MUSCLE_CONTRACTION	GOBP_POSITIVE_REGULATION_OF_MUSCLE_CONTRACTION		45	-0.214582	-0.758869	0.81161	1	1	4435	tags=20%, list=17%, signal=24%
GOBP_NEGATIVE_REGULATION_OF_TYPE_I_INTERFERON_MEDIATED_SIGNALING_PATHWAY	GOBP_NEGATIVE_REGULATION_OF_TYPE_I_INTERFERON_MEDIATED_SIGNALING_PATHWAY		18	-0.258213	-0.757714	0.808483	1	1	9797	tags=33%, list=38%, signal=54%
GOBP_DEVELOPMENT_OF_PRIMARY_SEXUAL_CHARACTERISTICS	GOBP_DEVELOPMENT_OF_PRIMARY_SEXUAL_CHARACTERISTICS		191	-0.181972	-0.757391	0.935484	1	1	6422	tags=24%, list=25%, signal=31%
GOBP_REGULATION_OF_CAMP_MEDIATED_SIGNALING	GOBP_REGULATION_OF_CAMP_MEDIATED_SIGNALING		39	-0.219853	-0.755863	0.823663	1	1	6251	tags=26%, list=24%, signal=34%
GOBP_PHENOL_CONTAINING_COMPOUND_BIOSYNTHETIC_PROCESS	GOBP_PHENOL_CONTAINING_COMPOUND_BIOSYNTHETIC_PROCESS		43	-0.217377	-0.755758	0.827624	1	1	9898	tags=33%, list=39%, signal=53%
GOBP_MIDBRAIN_DEVELOPMENT	GOBP_MIDBRAIN_DEVELOPMENT		40	-0.216957	-0.75471	0.810502	1	1	6657	tags=28%, list=26%, signal=37%
GOBP_MATING_BEHAVIOR	GOBP_MATING_BEHAVIOR		39	-0.219188	-0.7547	0.831243	1	1	6230	tags=26%, list=24%, signal=34%
GOBP_POSITIVE_REGULATION_OF_BLOOD_CIRCULATION	GOBP_POSITIVE_REGULATION_OF_BLOOD_CIRCULATION		43	-0.209563	-0.753403	0.82716	1	1	5077	tags=21%, list=20%, signal=26%
GOBP_NEPHRON_TUBULE_FORMATION	GOBP_NEPHRON_TUBULE_FORMATION		20	-0.25331	-0.7516	0.820126	1	1	10627	tags=45%, list=42%, signal=77%
GOBP_INTERLEUKIN_5_PRODUCTION	GOBP_INTERLEUKIN_5_PRODUCTION		19	-0.255143	-0.750448	0.811794	1	1	7950	tags=32%, list=31%, signal=46%
GOBP_DIET_INDUCED_THERMOGENESIS	GOBP_DIET_INDUCED_THERMOGENESIS		15	-0.273614	-0.749023	0.821705	1	1	8331	tags=33%, list=33%, signal=49%
GOBP_NEGATIVE_REGULATION_OF_BONE_REMODELING	GOBP_NEGATIVE_REGULATION_OF_BONE_REMODELING		21	-0.248036	-0.748336	0.827417	1	1	4919	tags=24%, list=19%, signal=29%
GOBP_BRAIN_MORPHOGENESIS	GOBP_BRAIN_MORPHOGENESIS		31	-0.221774	-0.746767	0.819905	1	1	4335	tags=16%, list=17%, signal=19%
GOBP_REGULATION_OF_RENAL_SYSTEM_PROCESS	GOBP_REGULATION_OF_RENAL_SYSTEM_PROCESS		39	-0.215976	-0.745897	0.841686	1	1	1605	tags=10%, list=6%, signal=11%
GOBP_OVARIAN_FOLLICLE_DEVELOPMENT	GOBP_OVARIAN_FOLLICLE_DEVELOPMENT		55	-0.20361	-0.745735	0.864835	1	1	7355	tags=31%, list=29%, signal=43%
GOBP_MEMBRANE_DEPOLARIZATION_DURING_ACTION_POTENTIAL	GOBP_MEMBRANE_DEPOLARIZATION_DURING_ACTION_POTENTIAL		24	-0.239138	-0.745159	0.819307	1	1	5637	tags=29%, list=22%, signal=37%
GOBP_REGULATION_OF_HYDROGEN_PEROXIDE_METABOLIC_PROCESS	GOBP_REGULATION_OF_HYDROGEN_PEROXIDE_METABOLIC_PROCESS		15	-0.267761	-0.745115	0.788918	1	1	2467	tags=13%, list=10%, signal=15%
GOBP_EXCITATORY_SYNAPSE_ASSEMBLY	GOBP_EXCITATORY_SYNAPSE_ASSEMBLY		25	-0.23703	-0.745012	0.806931	1	1	6270	tags=24%, list=25%, signal=32%
GOBP_RECEPTOR_SIGNALING_PATHWAY_VIA_STAT	GOBP_RECEPTOR_SIGNALING_PATHWAY_VIA_STAT		179	-0.179712	-0.743201	0.924166	1	1	3911	tags=16%, list=15%, signal=18%
GOBP_BIOLOGICAL_PROCESS_INVOLVED_IN_INTRASPECIES_INTERACTION_BETWEEN_ORGANISMS	GOBP_BIOLOGICAL_PROCESS_INVOLVED_IN_INTRASPECIES_INTERACTION_BETWEEN_ORGANISMS		51	-0.204283	-0.743027	0.859649	1	1	7379	tags=31%, list=29%, signal=44%
GOBP_REGULATION_OF_T_CELL_MEDIATED_CYTOTOXICITY	GOBP_REGULATION_OF_T_CELL_MEDIATED_CYTOTOXICITY		50	-0.206773	-0.739969	0.865106	1	1	4169	tags=18%, list=16%, signal=21%
GOBP_CARDIAC_MUSCLE_ADAPTATION	GOBP_CARDIAC_MUSCLE_ADAPTATION		21	-0.24126	-0.738976	0.823529	1	1	4939	tags=24%, list=19%, signal=29%
GOBP_MELANIN_METABOLIC_PROCESS	GOBP_MELANIN_METABOLIC_PROCESS		21	-0.240106	-0.738655	0.813253	1	1	9319	tags=38%, list=36%, signal=60%
GOBP_NATURAL_KILLER_CELL_MEDIATED_IMMUNITY	GOBP_NATURAL_KILLER_CELL_MEDIATED_IMMUNITY		73	-0.193598	-0.738481	0.865364	1	1	8936	tags=33%, list=35%, signal=50%
GOBP_CARDIAC_CELL_DEVELOPMENT	GOBP_CARDIAC_CELL_DEVELOPMENT		77	-0.192031	-0.738139	0.885246	1	1	7352	tags=30%, list=29%, signal=42%
GOBP_EMBRYONIC_HINDLIMB_MORPHOGENESIS	GOBP_EMBRYONIC_HINDLIMB_MORPHOGENESIS		32	-0.22154	-0.737883	0.84323	1	1	5325	tags=22%, list=21%, signal=28%
GOBP_RETINA_DEVELOPMENT_IN_CAMERA_TYPE_EYE	GOBP_RETINA_DEVELOPMENT_IN_CAMERA_TYPE_EYE		141	-0.17973	-0.737577	0.916412	1	1	7023	tags=26%, list=27%, signal=35%
GOBP_MEIOTIC_CHROMOSOME_SEPARATION	GOBP_MEIOTIC_CHROMOSOME_SEPARATION		18	-0.251113	-0.735187	0.817272	1	1	8547	tags=33%, list=33%, signal=50%
GOBP_SPINAL_CORD_DEVELOPMENT	GOBP_SPINAL_CORD_DEVELOPMENT		86	-0.186649	-0.73256	0.883966	1	1	8628	tags=30%, list=34%, signal=45%
GOBP_REGULATION_OF_LONG_TERM_NEURONAL_SYNAPTIC_PLASTICITY	GOBP_REGULATION_OF_LONG_TERM_NEURONAL_SYNAPTIC_PLASTICITY		28	-0.228144	-0.731391	0.840095	1	1	5928	tags=29%, list=23%, signal=37%
GOBP_POTASSIUM_ION_TRANSMEMBRANE_TRANSPORT	GOBP_POTASSIUM_ION_TRANSMEMBRANE_TRANSPORT		176	-0.17649	-0.730576	0.943205	1	1	7635	tags=30%, list=30%, signal=42%
GOBP_ENAMEL_MINERALIZATION	GOBP_ENAMEL_MINERALIZATION		20	-0.241223	-0.729955	0.821473	1	1	4727	tags=25%, list=18%, signal=31%
GOBP_DOPAMINE_SECRETION	GOBP_DOPAMINE_SECRETION		41	-0.209797	-0.725956	0.866061	1	1	5206	tags=22%, list=20%, signal=28%
GOBP_CELL_DIFFERENTIATION_INVOLVED_IN_EMBRYONIC_PLACENTA_DEVELOPMENT	GOBP_CELL_DIFFERENTIATION_INVOLVED_IN_EMBRYONIC_PLACENTA_DEVELOPMENT		27	-0.227454	-0.725866	0.825472	1	1	5909	tags=30%, list=23%, signal=39%
GOBP_REGULATION_OF_MUSCLE_ORGAN_DEVELOPMENT	GOBP_REGULATION_OF_MUSCLE_ORGAN_DEVELOPMENT		24	-0.234523	-0.725264	0.847087	1	1	2415	tags=13%, list=9%, signal=14%
GOBP_ANTERIOR_POSTERIOR_AXIS_SPECIFICATION	GOBP_ANTERIOR_POSTERIOR_AXIS_SPECIFICATION		49	-0.20367	-0.724744	0.877328	1	1	5833	tags=24%, list=23%, signal=32%
GOBP_CEREBRAL_CORTEX_CELL_MIGRATION	GOBP_CEREBRAL_CORTEX_CELL_MIGRATION		37	-0.211685	-0.724609	0.851039	1	1	4342	tags=19%, list=17%, signal=23%
GOBP_EMBRYONIC_DIGESTIVE_TRACT_MORPHOGENESIS	GOBP_EMBRYONIC_DIGESTIVE_TRACT_MORPHOGENESIS		15	-0.258489	-0.721797	0.819715	1	1	6587	tags=20%, list=26%, signal=27%
GOBP_CHEMICAL_HOMEOSTASIS_WITHIN_A_TISSUE	GOBP_CHEMICAL_HOMEOSTASIS_WITHIN_A_TISSUE		26	-0.224591	-0.7214	0.839611	1	1	2267	tags=12%, list=9%, signal=13%
GOBP_OVULATION_CYCLE_PROCESS	GOBP_OVULATION_CYCLE_PROCESS		42	-0.206725	-0.718909	0.866292	1	1	5165	tags=19%, list=20%, signal=24%
GOBP_POSITIVE_REGULATION_OF_SYNAPTIC_TRANSMISSION_GLUTAMATERGIC	GOBP_POSITIVE_REGULATION_OF_SYNAPTIC_TRANSMISSION_GLUTAMATERGIC		35	-0.215175	-0.718854	0.862543	1	1	8519	tags=37%, list=33%, signal=56%
GOBP_RESPIRATORY_SYSTEM_PROCESS	GOBP_RESPIRATORY_SYSTEM_PROCESS		35	-0.212447	-0.718845	0.877214	1	1	5355	tags=26%, list=21%, signal=32%
GOBP_CELL_CELL_SIGNALING_INVOLVED_IN_CARDIAC_CONDUCTION	GOBP_CELL_CELL_SIGNALING_INVOLVED_IN_CARDIAC_CONDUCTION		24	-0.233495	-0.718405	0.865455	1	1	6065	tags=29%, list=24%, signal=38%
GOBP_EMBRYONIC_BRAIN_DEVELOPMENT	GOBP_EMBRYONIC_BRAIN_DEVELOPMENT		19	-0.246001	-0.71649	0.856089	1	1	3763	tags=21%, list=15%, signal=25%
GOBP_EPIDERMIS_MORPHOGENESIS	GOBP_EPIDERMIS_MORPHOGENESIS		39	-0.205126	-0.714452	0.862723	1	1	7221	tags=28%, list=28%, signal=39%
GOBP_PRIMARY_ALCOHOL_METABOLIC_PROCESS	GOBP_PRIMARY_ALCOHOL_METABOLIC_PROCESS		86	-0.182498	-0.712686	0.918776	1	1	5721	tags=17%, list=22%, signal=22%
GOBP_POST_ANAL_TAIL_MORPHOGENESIS	GOBP_POST_ANAL_TAIL_MORPHOGENESIS		22	-0.233139	-0.711045	0.855901	1	1	3419	tags=18%, list=13%, signal=21%
GOBP_ANTERIOR_POSTERIOR_PATTERN_SPECIFICATION	GOBP_ANTERIOR_POSTERIOR_PATTERN_SPECIFICATION		189	-0.16875	-0.710375	0.946465	1	1	9410	tags=34%, list=37%, signal=53%
GOBP_RECEPTOR_LOCALIZATION_TO_SYNAPSE	GOBP_RECEPTOR_LOCALIZATION_TO_SYNAPSE		51	-0.197454	-0.710309	0.895089	1	1	6324	tags=27%, list=25%, signal=36%
GOBP_POSITIVE_REGULATION_OF_ALCOHOL_BIOSYNTHETIC_PROCESS	GOBP_POSITIVE_REGULATION_OF_ALCOHOL_BIOSYNTHETIC_PROCESS		23	-0.232014	-0.709296	0.856098	1	1	5728	tags=17%, list=22%, signal=22%
GOBP_WATER_TRANSPORT	GOBP_WATER_TRANSPORT		17	-0.245592	-0.707703	0.842432	1	1	8079	tags=35%, list=32%, signal=52%
GOBP_CERAMIDE_METABOLIC_PROCESS	GOBP_CERAMIDE_METABOLIC_PROCESS		78	-0.187008	-0.707194	0.91649	1	1	3622	tags=14%, list=14%, signal=16%
GOBP_REGULATION_OF_HEART_RATE	GOBP_REGULATION_OF_HEART_RATE		90	-0.18056	-0.706419	0.913811	1	1	4371	tags=18%, list=17%, signal=21%
GOBP_BLOOD_COAGULATION_FIBRIN_CLOT_FORMATION	GOBP_BLOOD_COAGULATION_FIBRIN_CLOT_FORMATION		19	-0.238487	-0.706261	0.851945	1	1	8160	tags=37%, list=32%, signal=54%
GOBP_MESODERMAL_CELL_FATE_COMMITMENT	GOBP_MESODERMAL_CELL_FATE_COMMITMENT		16	-0.250981	-0.7057	0.848485	1	1	12053	tags=69%, list=47%, signal=130%
GOBP_AMINE_TRANSPORT	GOBP_AMINE_TRANSPORT		106	-0.176288	-0.704362	0.917949	1	1	5206	tags=20%, list=20%, signal=25%
GOBP_ADENOHYPOPHYSIS_DEVELOPMENT	GOBP_ADENOHYPOPHYSIS_DEVELOPMENT		16	-0.249942	-0.703875	0.857683	1	1	9730	tags=50%, list=38%, signal=81%
GOBP_POSITIVE_REGULATION_OF_RECEPTOR_INTERNALIZATION	GOBP_POSITIVE_REGULATION_OF_RECEPTOR_INTERNALIZATION		24	-0.223351	-0.702253	0.864469	1	1	6696	tags=29%, list=26%, signal=39%
GOBP_REGULATION_OF_HUMORAL_IMMUNE_RESPONSE_MEDIATED_BY_CIRCULATING_IMMUNOGLOBULIN	GOBP_REGULATION_OF_HUMORAL_IMMUNE_RESPONSE_MEDIATED_BY_CIRCULATING_IMMUNOGLOBULIN		21	-0.228679	-0.701494	0.841523	1	1	11042	tags=38%, list=43%, signal=67%
GOBP_NEGATIVE_REGULATION_OF_CELL_FATE_COMMITMENT	GOBP_NEGATIVE_REGULATION_OF_CELL_FATE_COMMITMENT		15	-0.248432	-0.701273	0.840467	1	1	1628	tags=13%, list=6%, signal=14%
GOBP_CERAMIDE_BIOSYNTHETIC_PROCESS	GOBP_CERAMIDE_BIOSYNTHETIC_PROCESS		53	-0.190315	-0.699322	0.904494	1	1	3622	tags=15%, list=14%, signal=18%
GOBP_NEGATIVE_REGULATION_OF_AMINE_TRANSPORT	GOBP_NEGATIVE_REGULATION_OF_AMINE_TRANSPORT		33	-0.209564	-0.698964	0.870327	1	1	5205	tags=24%, list=20%, signal=30%
GOBP_CYCLIC_NUCLEOTIDE_MEDIATED_SIGNALING	GOBP_CYCLIC_NUCLEOTIDE_MEDIATED_SIGNALING		79	-0.181604	-0.698243	0.920298	1	1	6251	tags=22%, list=24%, signal=28%
GOBP_METANEPHROS_DEVELOPMENT	GOBP_METANEPHROS_DEVELOPMENT		80	-0.1783	-0.697186	0.918519	1	1	3111	tags=13%, list=12%, signal=14%
GOBP_ANIMAL_ORGAN_FORMATION	GOBP_ANIMAL_ORGAN_FORMATION		64	-0.184305	-0.69561	0.914962	1	1	8540	tags=36%, list=33%, signal=54%
GOBP_INHIBITORY_POSTSYNAPTIC_POTENTIAL	GOBP_INHIBITORY_POSTSYNAPTIC_POTENTIAL		22	-0.232888	-0.694823	0.873929	1	1	5372	tags=27%, list=21%, signal=35%
GOBP_IMPORT_ACROSS_PLASMA_MEMBRANE	GOBP_IMPORT_ACROSS_PLASMA_MEMBRANE		167	-0.16824	-0.692286	0.956434	1	1	7696	tags=29%, list=30%, signal=41%
GOBP_GANGLIOSIDE_BIOSYNTHETIC_PROCESS	GOBP_GANGLIOSIDE_BIOSYNTHETIC_PROCESS		15	-0.249056	-0.68837	0.86409	1	1	5594	tags=27%, list=22%, signal=34%
GOBP_CELLULAR_RESPONSE_TO_ETHANOL	GOBP_CELLULAR_RESPONSE_TO_ETHANOL		19	-0.231864	-0.687267	0.870647	1	1	9803	tags=42%, list=38%, signal=68%
GOBP_HEART_FIELD_SPECIFICATION	GOBP_HEART_FIELD_SPECIFICATION		16	-0.241457	-0.685042	0.878327	1	1	8498	tags=38%, list=33%, signal=56%
GOBP_SYNAPSE_ASSEMBLY	GOBP_SYNAPSE_ASSEMBLY		164	-0.164837	-0.682765	0.966429	1	1	6883	tags=24%, list=27%, signal=33%
GOBP_RESPONSE_TO_COCAINE	GOBP_RESPONSE_TO_COCAINE		43	-0.193539	-0.681402	0.90677	1	1	5205	tags=19%, list=20%, signal=23%
GOBP_CALCIUM_ION_IMPORT	GOBP_CALCIUM_ION_IMPORT		51	-0.189487	-0.680091	0.924862	1	1	4727	tags=20%, list=18%, signal=24%
GOBP_LONG_CHAIN_FATTY_ACID_BIOSYNTHETIC_PROCESS	GOBP_LONG_CHAIN_FATTY_ACID_BIOSYNTHETIC_PROCESS		18	-0.228582	-0.679962	0.86282	1	1	5579	tags=28%, list=22%, signal=36%
GOBP_NEGATIVE_REGULATION_OF_T_CELL_APOPTOTIC_PROCESS	GOBP_NEGATIVE_REGULATION_OF_T_CELL_APOPTOTIC_PROCESS		28	-0.210497	-0.678984	0.893192	1	1	4875	tags=18%, list=19%, signal=22%
GOBP_CELL_SURFACE_RECEPTOR_SIGNALING_PATHWAY_INVOLVED_IN_HEART_DEVELOPMENT	GOBP_CELL_SURFACE_RECEPTOR_SIGNALING_PATHWAY_INVOLVED_IN_HEART_DEVELOPMENT		23	-0.21779	-0.675988	0.877214	1	1	4461	tags=22%, list=17%, signal=26%
GOBP_CENTRAL_NERVOUS_SYSTEM_NEURON_DEVELOPMENT	GOBP_CENTRAL_NERVOUS_SYSTEM_NEURON_DEVELOPMENT		73	-0.178946	-0.675918	0.932347	1	1	8998	tags=34%, list=35%, signal=53%
GOBP_RENAL_FILTRATION	GOBP_RENAL_FILTRATION		24	-0.215852	-0.675671	0.886308	1	1	724	tags=8%, list=3%, signal=9%
GOBP_POSITIVE_REGULATION_OF_OSTEOCLAST_DIFFERENTIATION	GOBP_POSITIVE_REGULATION_OF_OSTEOCLAST_DIFFERENTIATION		28	-0.20792	-0.67402	0.911271	1	1	3232	tags=18%, list=13%, signal=20%
GOBP_REGULATION_OF_SKELETAL_MUSCLE_TISSUE_DEVELOPMENT	GOBP_REGULATION_OF_SKELETAL_MUSCLE_TISSUE_DEVELOPMENT		27	-0.205276	-0.671536	0.91052	1	1	8428	tags=33%, list=33%, signal=50%
GOBP_POSITIVE_REGULATION_OF_PEPTIDYL_SERINE_PHOSPHORYLATION	GOBP_POSITIVE_REGULATION_OF_PEPTIDYL_SERINE_PHOSPHORYLATION		102	-0.168456	-0.670598	0.953125	1	1	7815	tags=28%, list=31%, signal=41%
GOBP_REGULATION_OF_BONE_REMODELING	GOBP_REGULATION_OF_BONE_REMODELING		55	-0.183213	-0.669587	0.934807	1	1	5708	tags=22%, list=22%, signal=28%
GOBP_RESPONSE_TO_NICOTINE	GOBP_RESPONSE_TO_NICOTINE		29	-0.203013	-0.66797	0.904192	1	1	4041	tags=17%, list=16%, signal=20%
GOBP_NEUROMUSCULAR_SYNAPTIC_TRANSMISSION	GOBP_NEUROMUSCULAR_SYNAPTIC_TRANSMISSION		29	-0.205504	-0.667961	0.896355	1	1	11027	tags=48%, list=43%, signal=85%
GOBP_FLUID_TRANSPORT	GOBP_FLUID_TRANSPORT		26	-0.211416	-0.667041	0.892086	1	1	8079	tags=31%, list=32%, signal=45%
GOBP_HYPOTHALAMUS_DEVELOPMENT	GOBP_HYPOTHALAMUS_DEVELOPMENT		18	-0.226925	-0.661121	0.878866	1	1	5093	tags=22%, list=20%, signal=28%
GOBP_DOPAMINE_TRANSPORT	GOBP_DOPAMINE_TRANSPORT		54	-0.179851	-0.661028	0.926748	1	1	8060	tags=30%, list=32%, signal=43%
GOBP_ENDOCHONDRAL_BONE_GROWTH	GOBP_ENDOCHONDRAL_BONE_GROWTH		24	-0.212036	-0.658447	0.91976	1	1	7435	tags=29%, list=29%, signal=41%
GOBP_PLASMA_MEMBRANE_PHOSPHOLIPID_SCRAMBLING	GOBP_PLASMA_MEMBRANE_PHOSPHOLIPID_SCRAMBLING		18	-0.226629	-0.657754	0.900504	1	1	6063	tags=28%, list=24%, signal=36%
GOBP_SHORT_TERM_MEMORY	GOBP_SHORT_TERM_MEMORY		16	-0.232957	-0.657358	0.88	1	1	3976	tags=19%, list=16%, signal=22%
GOBP_DEFENSE_RESPONSE_TO_FUNGUS	GOBP_DEFENSE_RESPONSE_TO_FUNGUS		54	-0.178532	-0.656773	0.938394	1	1	4408	tags=17%, list=17%, signal=20%
GOBP_CELL_FATE_COMMITMENT_INVOLVED_IN_FORMATION_OF_PRIMARY_GERM_LAYER	GOBP_CELL_FATE_COMMITMENT_INVOLVED_IN_FORMATION_OF_PRIMARY_GERM_LAYER		26	-0.204362	-0.656564	0.923619	1	1	9730	tags=46%, list=38%, signal=74%
GOBP_RESPONSE_TO_FUNGUS	GOBP_RESPONSE_TO_FUNGUS		65	-0.174148	-0.656063	0.947826	1	1	4408	tags=17%, list=17%, signal=20%
GOBP_TRANSEPITHELIAL_TRANSPORT	GOBP_TRANSEPITHELIAL_TRANSPORT		27	-0.199905	-0.654023	0.908648	1	1	1222	tags=7%, list=5%, signal=8%
GOBP_AMELOGENESIS	GOBP_AMELOGENESIS		26	-0.203197	-0.653803	0.918854	1	1	6675	tags=27%, list=26%, signal=36%
GOBP_POSITIVE_REGULATION_OF_MAST_CELL_ACTIVATION	GOBP_POSITIVE_REGULATION_OF_MAST_CELL_ACTIVATION		30	-0.199953	-0.653483	0.905263	1	1	638	tags=7%, list=2%, signal=7%
GOBP_VENTRAL_SPINAL_CORD_DEVELOPMENT	GOBP_VENTRAL_SPINAL_CORD_DEVELOPMENT		46	-0.181962	-0.651351	0.932314	1	1	8628	tags=30%, list=34%, signal=46%
GOBP_CELLULAR_SODIUM_ION_HOMEOSTASIS	GOBP_CELLULAR_SODIUM_ION_HOMEOSTASIS		23	-0.208214	-0.651187	0.899027	1	1	4457	tags=22%, list=17%, signal=26%
GOBP_EOSINOPHIL_CHEMOTAXIS	GOBP_EOSINOPHIL_CHEMOTAXIS		18	-0.22365	-0.651036	0.910013	1	1	5533	tags=28%, list=22%, signal=35%
GOBP_CARDIAC_VENTRICLE_MORPHOGENESIS	GOBP_CARDIAC_VENTRICLE_MORPHOGENESIS		68	-0.17093	-0.648439	0.95284	1	1	3934	tags=16%, list=15%, signal=19%
GOBP_REGULATION_OF_SYSTEMIC_ARTERIAL_BLOOD_PRESSURE	GOBP_REGULATION_OF_SYSTEMIC_ARTERIAL_BLOOD_PRESSURE		115	-0.161787	-0.647358	0.97624	1	1	2486	tags=10%, list=10%, signal=12%
GOBP_REGULATION_OF_CELL_KILLING	GOBP_REGULATION_OF_CELL_KILLING		130	-0.159581	-0.647328	0.968464	1	1	6785	tags=23%, list=27%, signal=31%
GOBP_PHARYNGEAL_SYSTEM_DEVELOPMENT	GOBP_PHARYNGEAL_SYSTEM_DEVELOPMENT		25	-0.205212	-0.644105	0.898551	1	1	8998	tags=36%, list=35%, signal=56%
GOBP_DIGESTIVE_TRACT_MORPHOGENESIS	GOBP_DIGESTIVE_TRACT_MORPHOGENESIS		44	-0.185946	-0.643326	0.94065	1	1	755	tags=7%, list=3%, signal=7%
GOBP_REGULATION_OF_CYTOSOLIC_CALCIUM_ION_CONCENTRATION	GOBP_REGULATION_OF_CYTOSOLIC_CALCIUM_ION_CONCENTRATION		42	-0.184951	-0.642896	0.930023	1	1	2572	tags=14%, list=10%, signal=16%
GOBP_GROOMING_BEHAVIOR	GOBP_GROOMING_BEHAVIOR		19	-0.217744	-0.64275	0.907311	1	1	11038	tags=53%, list=43%, signal=93%
GOBP_POSITIVE_REGULATION_OF_MONOCYTE_CHEMOTAXIS	GOBP_POSITIVE_REGULATION_OF_MONOCYTE_CHEMOTAXIS		18	-0.220196	-0.642533	0.889447	1	1	5519	tags=22%, list=22%, signal=28%
GOBP_RESPONSE_TO_MUSCLE_ACTIVITY	GOBP_RESPONSE_TO_MUSCLE_ACTIVITY		18	-0.218415	-0.638384	0.919334	1	1	4193	tags=17%, list=16%, signal=20%
GOBP_CATECHOL_CONTAINING_COMPOUND_METABOLIC_PROCESS	GOBP_CATECHOL_CONTAINING_COMPOUND_METABOLIC_PROCESS		54	-0.174906	-0.636227	0.952484	1	1	4371	tags=15%, list=17%, signal=18%
GOBP_NEGATIVE_REGULATION_OF_CELL_KILLING	GOBP_NEGATIVE_REGULATION_OF_CELL_KILLING		32	-0.190861	-0.633831	0.945268	1	1	8936	tags=38%, list=35%, signal=58%
GOBP_CAMERA_TYPE_EYE_MORPHOGENESIS	GOBP_CAMERA_TYPE_EYE_MORPHOGENESIS		117	-0.15726	-0.633801	0.975334	1	1	5330	tags=19%, list=21%, signal=24%
GOBP_CARDIAC_MUSCLE_TISSUE_MORPHOGENESIS	GOBP_CARDIAC_MUSCLE_TISSUE_MORPHOGENESIS		59	-0.17108	-0.632746	0.95321	1	1	7111	tags=25%, list=28%, signal=35%
GOBP_EXPORT_ACROSS_PLASMA_MEMBRANE	GOBP_EXPORT_ACROSS_PLASMA_MEMBRANE		50	-0.175604	-0.6309	0.957871	1	1	7091	tags=26%, list=28%, signal=36%
GOBP_ODONTOGENESIS_OF_DENTIN_CONTAINING_TOOTH	GOBP_ODONTOGENESIS_OF_DENTIN_CONTAINING_TOOTH		81	-0.162467	-0.630319	0.970244	1	1	5128	tags=17%, list=20%, signal=22%
GOBP_STRIATED_MUSCLE_ADAPTATION	GOBP_STRIATED_MUSCLE_ADAPTATION		43	-0.17763	-0.629285	0.949943	1	1	4009	tags=16%, list=16%, signal=19%
GOBP_NEGATIVE_REGULATION_OF_B_CELL_MEDIATED_IMMUNITY	GOBP_NEGATIVE_REGULATION_OF_B_CELL_MEDIATED_IMMUNITY		16	-0.220829	-0.628378	0.905897	1	1	8597	tags=31%, list=34%, signal=47%
GOBP_RELEASE_OF_SEQUESTERED_CALCIUM_ION_INTO_CYTOSOL_BY_ENDOPLASMIC_RETICULUM	GOBP_RELEASE_OF_SEQUESTERED_CALCIUM_ION_INTO_CYTOSOL_BY_ENDOPLASMIC_RETICULUM		16	-0.218885	-0.627953	0.90166	1	1	7218	tags=31%, list=28%, signal=44%
GOBP_GROWTH_HORMONE_SECRETION	GOBP_GROWTH_HORMONE_SECRETION		16	-0.222447	-0.626142	0.924577	1	1	4371	tags=19%, list=17%, signal=23%
GOBP_REGULATION_OF_SYSTEMIC_ARTERIAL_BLOOD_PRESSURE_BY_RENIN_ANGIOTENSIN	GOBP_REGULATION_OF_SYSTEMIC_ARTERIAL_BLOOD_PRESSURE_BY_RENIN_ANGIOTENSIN		29	-0.192887	-0.625095	0.936269	1	1	8203	tags=28%, list=32%, signal=41%
GOBP_RESPONSE_TO_FORSKOLIN	GOBP_RESPONSE_TO_FORSKOLIN		39	-0.181619	-0.623126	0.938728	1	1	4125	tags=15%, list=16%, signal=18%
GOBP_SULFUR_COMPOUND_TRANSPORT	GOBP_SULFUR_COMPOUND_TRANSPORT		41	-0.179877	-0.622761	0.942825	1	1	6354	tags=22%, list=25%, signal=29%
GOBP_ADENYLATE_CYCLASE_ACTIVATING_G_PROTEIN_COUPLED_RECEPTOR_SIGNALING_PATHWAY	GOBP_ADENYLATE_CYCLASE_ACTIVATING_G_PROTEIN_COUPLED_RECEPTOR_SIGNALING_PATHWAY		137	-0.150814	-0.621778	0.988706	1	1	7984	tags=26%, list=31%, signal=37%
GOBP_NEGATIVE_REGULATION_OF_LYMPHOCYTE_MEDIATED_IMMUNITY	GOBP_NEGATIVE_REGULATION_OF_LYMPHOCYTE_MEDIATED_IMMUNITY		58	-0.170031	-0.621381	0.973568	1	1	7693	tags=24%, list=30%, signal=34%
GOBP_METANEPHROS_MORPHOGENESIS	GOBP_METANEPHROS_MORPHOGENESIS		24	-0.196057	-0.621152	0.919018	1	1	10627	tags=46%, list=42%, signal=78%
GOBP_HIPPOCAMPUS_DEVELOPMENT	GOBP_HIPPOCAMPUS_DEVELOPMENT		54	-0.17105	-0.619827	0.955142	1	1	11478	tags=48%, list=45%, signal=87%
GOBP_NUCLEOSIDE_BISPHOSPHATE_METABOLIC_PROCESS	GOBP_NUCLEOSIDE_BISPHOSPHATE_METABOLIC_PROCESS		78	-0.163371	-0.619584	0.978632	1	1	6328	tags=19%, list=25%, signal=25%
GOBP_VISUAL_BEHAVIOR	GOBP_VISUAL_BEHAVIOR		61	-0.166974	-0.617372	0.971334	1	1	5937	tags=20%, list=23%, signal=26%
GOBP_CELL_COMMUNICATION_INVOLVED_IN_CARDIAC_CONDUCTION	GOBP_CELL_COMMUNICATION_INVOLVED_IN_CARDIAC_CONDUCTION		35	-0.182097	-0.616654	0.943195	1	1	6065	tags=23%, list=24%, signal=30%
GOBP_BILE_ACID_METABOLIC_PROCESS	GOBP_BILE_ACID_METABOLIC_PROCESS		32	-0.186475	-0.615958	0.952047	1	1	4161	tags=16%, list=16%, signal=19%
GOBP_RESPONSE_TO_YEAST	GOBP_RESPONSE_TO_YEAST		16	-0.219854	-0.61557	0.91906	1	1	4408	tags=19%, list=17%, signal=23%
GOBP_POSITIVE_REGULATION_OF_G_PROTEIN_COUPLED_RECEPTOR_SIGNALING_PATHWAY	GOBP_POSITIVE_REGULATION_OF_G_PROTEIN_COUPLED_RECEPTOR_SIGNALING_PATHWAY		28	-0.189938	-0.615201	0.94012	1	1	10097	tags=43%, list=40%, signal=71%
GOBP_NEURON_MIGRATION	GOBP_NEURON_MIGRATION		150	-0.15027	-0.614807	0.988844	1	1	7389	tags=25%, list=29%, signal=34%
GOBP_EMBRYONIC_EYE_MORPHOGENESIS	GOBP_EMBRYONIC_EYE_MORPHOGENESIS		24	-0.191578	-0.610216	0.951456	1	1	5103	tags=17%, list=20%, signal=21%
GOBP_GLUTAMATE_SECRETION	GOBP_GLUTAMATE_SECRETION		29	-0.187121	-0.610017	0.946556	1	1	8440	tags=38%, list=33%, signal=57%
GOBP_BONE_GROWTH	GOBP_BONE_GROWTH		28	-0.187445	-0.609271	0.929426	1	1	7435	tags=25%, list=29%, signal=35%
GOBP_REGULATION_OF_SYSTEMIC_ARTERIAL_BLOOD_PRESSURE_BY_HORMONE	GOBP_REGULATION_OF_SYSTEMIC_ARTERIAL_BLOOD_PRESSURE_BY_HORMONE		43	-0.172985	-0.607549	0.96376	1	1	3173	tags=12%, list=12%, signal=13%
GOBP_POSITIVE_REGULATION_OF_STEROID_BIOSYNTHETIC_PROCESS	GOBP_POSITIVE_REGULATION_OF_STEROID_BIOSYNTHETIC_PROCESS		24	-0.192993	-0.606782	0.953658	1	1	3990	tags=13%, list=16%, signal=15%
GOBP_RESPONSE_TO_STEROL	GOBP_RESPONSE_TO_STEROL		24	-0.191902	-0.604976	0.933168	1	1	4573	tags=17%, list=18%, signal=20%
GOBP_REGULATION_OF_SYNAPSE_ASSEMBLY	GOBP_REGULATION_OF_SYNAPSE_ASSEMBLY		105	-0.152511	-0.603995	0.984456	1	1	6724	tags=23%, list=26%, signal=31%
GOBP_MAINTENANCE_OF_SYNAPSE_STRUCTURE	GOBP_MAINTENANCE_OF_SYNAPSE_STRUCTURE		18	-0.203739	-0.602161	0.924147	1	1	5091	tags=22%, list=20%, signal=28%
GOBP_RESPONSE_TO_PHENYLALANINE	GOBP_RESPONSE_TO_PHENYLALANINE		20	-0.200603	-0.600687	0.94875	1	1	10470	tags=40%, list=41%, signal=68%
GOBP_SPECIFICATION_OF_SYMMETRY	GOBP_SPECIFICATION_OF_SYMMETRY		101	-0.149485	-0.592769	0.985417	1	1	8729	tags=30%, list=34%, signal=45%
GOBP_REGULATION_OF_SYSTEMIC_ARTERIAL_BLOOD_PRESSURE_MEDIATED_BY_A_CHEMICAL_SIGNAL	GOBP_REGULATION_OF_SYSTEMIC_ARTERIAL_BLOOD_PRESSURE_MEDIATED_BY_A_CHEMICAL_SIGNAL		50	-0.161864	-0.586396	0.974586	1	1	6239	tags=20%, list=24%, signal=26%
GOBP_LENS_MORPHOGENESIS_IN_CAMERA_TYPE_EYE	GOBP_LENS_MORPHOGENESIS_IN_CAMERA_TYPE_EYE		18	-0.20068	-0.585539	0.963824	1	1	5103	tags=22%, list=20%, signal=28%
GOBP_POSITIVE_REGULATION_OF_NEUROTRANSMITTER_SECRETION	GOBP_POSITIVE_REGULATION_OF_NEUROTRANSMITTER_SECRETION		18	-0.198456	-0.582444	0.95603	1	1	1701	tags=11%, list=7%, signal=12%
GOBP_BICARBONATE_TRANSPORT	GOBP_BICARBONATE_TRANSPORT		15	-0.205713	-0.578765	0.955263	1	1	10106	tags=47%, list=40%, signal=77%
GOBP_POSITIVE_REGULATION_OF_MEIOTIC_NUCLEAR_DIVISION	GOBP_POSITIVE_REGULATION_OF_MEIOTIC_NUCLEAR_DIVISION		15	-0.204329	-0.578714	0.95953	1	1	3213	tags=13%, list=13%, signal=15%
GOBP_CALCIUM_MEDIATED_SIGNALING_USING_INTRACELLULAR_CALCIUM_SOURCE	GOBP_CALCIUM_MEDIATED_SIGNALING_USING_INTRACELLULAR_CALCIUM_SOURCE		19	-0.193678	-0.576015	0.937578	1	1	3831	tags=16%, list=15%, signal=19%
GOBP_NEGATIVE_REGULATION_OF_AXON_EXTENSION	GOBP_NEGATIVE_REGULATION_OF_AXON_EXTENSION		35	-0.168259	-0.573682	0.972943	1	1	3146	tags=11%, list=12%, signal=13%
GOBP_L_GLUTAMATE_IMPORT	GOBP_L_GLUTAMATE_IMPORT		21	-0.189244	-0.572918	0.950543	1	1	3806	tags=14%, list=15%, signal=17%
GOBP_EMBRYONIC_SKELETAL_SYSTEM_MORPHOGENESIS	GOBP_EMBRYONIC_SKELETAL_SYSTEM_MORPHOGENESIS		97	-0.145741	-0.570833	0.993724	1	1	8678	tags=29%, list=34%, signal=44%
GOBP_PHASIC_SMOOTH_MUSCLE_CONTRACTION	GOBP_PHASIC_SMOOTH_MUSCLE_CONTRACTION		23	-0.183689	-0.567388	0.956574	1	1	4371	tags=17%, list=17%, signal=21%
GOBP_ACTIVATION_OF_PHOSPHOLIPASE_C_ACTIVITY	GOBP_ACTIVATION_OF_PHOSPHOLIPASE_C_ACTIVITY		19	-0.193359	-0.566502	0.948686	1	1	4408	tags=16%, list=17%, signal=19%
GOBP_RETINOL_METABOLIC_PROCESS	GOBP_RETINOL_METABOLIC_PROCESS		40	-0.160886	-0.563496	0.973804	1	1	10339	tags=38%, list=40%, signal=63%
GOBP_RESPONSE_TO_ALCOHOL	GOBP_RESPONSE_TO_ALCOHOL		172	-0.135527	-0.562489	0.996954	1	1	6154	tags=19%, list=24%, signal=25%
GOBP_MODIFIED_AMINO_ACID_TRANSPORT	GOBP_MODIFIED_AMINO_ACID_TRANSPORT		29	-0.173221	-0.559198	0.966705	1	1	6120	tags=21%, list=24%, signal=27%
GOBP_REGULATION_OF_SYSTEMIC_ARTERIAL_BLOOD_PRESSURE_BY_CIRCULATORY_RENIN_ANGIOTENSIN	GOBP_REGULATION_OF_SYSTEMIC_ARTERIAL_BLOOD_PRESSURE_BY_CIRCULATORY_RENIN_ANGIOTENSIN		16	-0.19711	-0.558883	0.960887	1	1	8203	tags=31%, list=32%, signal=46%
GOBP_EMBRYONIC_SKELETAL_SYSTEM_DEVELOPMENT	GOBP_EMBRYONIC_SKELETAL_SYSTEM_DEVELOPMENT		126	-0.13797	-0.558176	0.994845	1	1	6693	tags=21%, list=26%, signal=29%
GOBP_NEGATIVE_REGULATION_OF_AXON_EXTENSION_INVOLVED_IN_AXON_GUIDANCE	GOBP_NEGATIVE_REGULATION_OF_AXON_EXTENSION_INVOLVED_IN_AXON_GUIDANCE		20	-0.182579	-0.554493	0.973945	1	1	2600	tags=10%, list=10%, signal=11%
GOBP_REGULATION_OF_MUSCLE_TISSUE_DEVELOPMENT	GOBP_REGULATION_OF_MUSCLE_TISSUE_DEVELOPMENT		48	-0.152937	-0.554199	0.980132	1	1	6587	tags=21%, list=26%, signal=28%
GOBP_MESENCHYMAL_TO_EPITHELIAL_TRANSITION	GOBP_MESENCHYMAL_TO_EPITHELIAL_TRANSITION		18	-0.188449	-0.553725	0.964148	1	1	10157	tags=50%, list=40%, signal=83%
GOBP_INNATE_IMMUNE_RESPONSE_ACTIVATING_SIGNAL_TRANSDUCTION	GOBP_INNATE_IMMUNE_RESPONSE_ACTIVATING_SIGNAL_TRANSDUCTION		17	-0.187186	-0.552475	0.957016	1	1	8530	tags=35%, list=33%, signal=53%
GOBP_REGULATION_OF_LEUKOCYTE_TETHERING_OR_ROLLING	GOBP_REGULATION_OF_LEUKOCYTE_TETHERING_OR_ROLLING		17	-0.188711	-0.548	0.967296	1	1	4859	tags=18%, list=19%, signal=22%
GOBP_RESPONSE_TO_ACIDIC_PH	GOBP_RESPONSE_TO_ACIDIC_PH		20	-0.177871	-0.543611	0.964891	1	1	4457	tags=15%, list=17%, signal=18%
GOBP_REGULATION_OF_INTESTINAL_ABSORPTION	GOBP_REGULATION_OF_INTESTINAL_ABSORPTION		17	-0.187689	-0.541208	0.973042	1	1	3700	tags=12%, list=14%, signal=14%
GOBP_EMBRYONIC_DIGESTIVE_TRACT_DEVELOPMENT	GOBP_EMBRYONIC_DIGESTIVE_TRACT_DEVELOPMENT		25	-0.169449	-0.541108	0.971848	1	1	6587	tags=20%, list=26%, signal=27%
GOBP_NEGATIVE_REGULATION_OF_ANION_TRANSPORT	GOBP_NEGATIVE_REGULATION_OF_ANION_TRANSPORT		27	-0.169484	-0.540288	0.981132	1	1	10741	tags=48%, list=42%, signal=83%
GOBP_REGULATION_OF_SKELETAL_MUSCLE_CELL_DIFFERENTIATION	GOBP_REGULATION_OF_SKELETAL_MUSCLE_CELL_DIFFERENTIATION		23	-0.172649	-0.535231	0.981343	1	1	9294	tags=39%, list=36%, signal=61%
GOBP_CELLULAR_RESPONSE_TO_STEROL	GOBP_CELLULAR_RESPONSE_TO_STEROL		20	-0.175105	-0.533412	0.96608	1	1	6154	tags=20%, list=24%, signal=26%
GOBP_RENAL_SYSTEM_PROCESS_INVOLVED_IN_REGULATION_OF_BLOOD_VOLUME	GOBP_RENAL_SYSTEM_PROCESS_INVOLVED_IN_REGULATION_OF_BLOOD_VOLUME		15	-0.189393	-0.522298	0.97449	1	1	473	tags=7%, list=2%, signal=7%
GOBP_POSITIVE_REGULATION_OF_NATURAL_KILLER_CELL_MEDIATED_IMMUNITY	GOBP_POSITIVE_REGULATION_OF_NATURAL_KILLER_CELL_MEDIATED_IMMUNITY		35	-0.155245	-0.52198	0.982639	1	1	8630	tags=31%, list=34%, signal=47%
GOBP_POSITIVE_REGULATION_OF_SYNAPSE_ASSEMBLY	GOBP_POSITIVE_REGULATION_OF_SYNAPSE_ASSEMBLY		70	-0.137448	-0.51645	0.994669	1	1	6724	tags=23%, list=26%, signal=31%
GOBP_MODIFICATION_OF_POSTSYNAPTIC_STRUCTURE	GOBP_MODIFICATION_OF_POSTSYNAPTIC_STRUCTURE		15	-0.185549	-0.514161	0.980418	1	1	3431	tags=13%, list=13%, signal=15%
GOBP_PALLIUM_DEVELOPMENT	GOBP_PALLIUM_DEVELOPMENT		117	-0.127371	-0.510663	1	1	1	8720	tags=28%, list=34%, signal=43%
GOBP_LIMBIC_SYSTEM_DEVELOPMENT	GOBP_LIMBIC_SYSTEM_DEVELOPMENT		78	-0.127931	-0.495293	0.997884	1	1	11524	tags=44%, list=45%, signal=79%
GOBP_POSITIVE_REGULATION_OF_T_HELPER_1_TYPE_IMMUNE_RESPONSE	GOBP_POSITIVE_REGULATION_OF_T_HELPER_1_TYPE_IMMUNE_RESPONSE		16	-0.171671	-0.489209	0.987326	1	1	12285	tags=44%, list=48%, signal=84%
GOBP_KIDNEY_MORPHOGENESIS	GOBP_KIDNEY_MORPHOGENESIS		89	-0.126038	-0.48601	0.996835	1	1	6669	tags=19%, list=26%, signal=26%
GOBP_CATECHOL_CONTAINING_COMPOUND_BIOSYNTHETIC_PROCESS	GOBP_CATECHOL_CONTAINING_COMPOUND_BIOSYNTHETIC_PROCESS		22	-0.156564	-0.478272	0.993827	1	1	3189	tags=9%, list=12%, signal=10%
GOBP_SEGMENT_SPECIFICATION	GOBP_SEGMENT_SPECIFICATION		16	-0.161023	-0.448133	0.994859	1	1	4561	tags=13%, list=18%, signal=15%
GOBP_INTERLEUKIN_13_PRODUCTION	GOBP_INTERLEUKIN_13_PRODUCTION		18	-0.151959	-0.444392	0.995086	1	1	8805	tags=28%, list=34%, signal=42%
GOBP_URONIC_ACID_METABOLIC_PROCESS	GOBP_URONIC_ACID_METABOLIC_PROCESS		21	-0.141455	-0.424021	0.997459	1	1	9162	tags=29%, list=36%, signal=45%
GOBP_METANEPHRIC_NEPHRON_DEVELOPMENT	GOBP_METANEPHRIC_NEPHRON_DEVELOPMENT		34	-0.126922	-0.423691	0.998854	1	1	10627	tags=38%, list=42%, signal=65%
GOBP_ANTIFUNGAL_INNATE_IMMUNE_RESPONSE	GOBP_ANTIFUNGAL_INNATE_IMMUNE_RESPONSE		19	-0.131271	-0.394182	1	1	1	22203	tags=100%, list=87%, signal=762%
GOBP_INTESTINAL_LIPID_ABSORPTION	GOBP_INTESTINAL_LIPID_ABSORPTION		17	-0.137004	-0.393085	0.996212	1	1	12342	tags=41%, list=48%, signal=80%
GOBP_MELANOCYTE_DIFFERENTIATION	GOBP_MELANOCYTE_DIFFERENTIATION		25	-0.123539	-0.389798	0.998811	0.999582	1	9319	tags=28%, list=36%, signal=44%
