# Supplementary material for: Host Functional Response to a Prototypic Orally Delivered Self-Replicating Vaccine Platform
Source: Vaccines (Basel). 2024 Jun 21;12(7):701. doi: 10.3390/vaccines12070701 (PMC11281611; doi:10.3390/vaccines12070701)
Supplement: Supplementary file 1 [file vaccines-12-00701-s001.zip › Supp-Tables-and-Figures/Table S5 NCK56vsSTI Subset FDR0.25 (Cystoscape table).xlsx]

## Sheet: T.9 NCK56vsSTI subset FDR<0.25
Table S5 GSEA comparison results for NCK56 vs STI at FDR0.25 (Cystoscape table)
Enriched Group	Cluster	Shared Name	Edited name	EnrichmentMap::GS_DESCR	EnrichmentMap::Genes	EnrichmentMap::gs_size	EnrichmentMap::ES	EnrichmentMap::NES	EnrichmentMap::pvalue	EnrichmentMap::fdr_qvalue	EnrichmentMap::fwer_qvalue
NCK56	Acute Inflammatory Response to Antigen	GOBP_ACUTE_INFLAMMATORY_RESPONSE	Acute Inflammatory Response	http://www.gsea-msigdb.org/gsea/msigdb/mouse/geneset/GOBP_ACUTE_INFLAMMATORY_RESPONSE	SERPINA3N|MYLK3|C2CD4A|CD6|DNASE1|F12|DNASE1L3|C2CD4B|CD163|PIK3CG|PTGES|CNR1|REG3G|NPY5R|SERPINA1B|CASP6|SERPINF2|EDNRB|CXCR2|REG3B|NLRP6|PPARG|F3|CRP|TRPV1|CCL5|NPY|SPN|ELANE|IL4|FUT7|ADAM8|FCER1G|FCGR3|ADORA1|CCR5|BDKRB2|ASH1L|B4GALT1|TNFSF4|PTGS2|ZP3|SAA2|IL31RA|TNFRSF11A|TNFSF11|EXT1|CCR7|IGHG2B|IGHG1|EPHB6|F2|SIGIRR|ADCYAP1|ADRA2A|AHSG|HPSE|FCER1A|ANO6|FCGR2B|TNF|ICAM1|IL1A|IL1B|MRGPRA3|FN1…	100	0.2498	1.5067	0	0.0494	1
NCK56	Acute Inflammatory Response to Antigen	GOBP_ACUTE_PHASE_RESPONSE	Acute Phase Response	http://www.gsea-msigdb.org/gsea/msigdb/mouse/geneset/GOBP_ACUTE_PHASE_RESPONSE	EDNRB|IL1A|SERPINA3N|IL1B|MRGPRA3|CD163|FN1|TNFRSF11A|TNFSF11|REG3B|STAT3|PTGES|STAT5B|CNR1|CRP|TRPV1|CCL5|REG3G|F2|SIGIRR|SERPINA1B|AHSG|IL1RN|CCR5|IL6|SERPINF2|F8|PLSCR1|HP|TNF|ITIH4|PTGER3|PTGS2|ORM1|ORM2|REG3A|SAA1|SAA2|SAA3|SAA4	40	0.2751	1.3375	0.0946	0.111	1
NCK56	Acute Inflammatory Response to Antigen	GOBP_POSITIVE_REGULATION_OF_ACUTE_INFLAMMATORY_RESPONSE	Positive Regulation Of Acute Inflammatory Response	http://www.gsea-msigdb.org/gsea/msigdb/mouse/geneset/GOBP_POSITIVE_REGULATION_OF_ACUTE_INFLAMMATORY_RESPONSE	IL1B|C2CD4A|C2CD4B|PIK3CG|TNFRSF11A|FCGR1|TNFSF11|CCR7|IGHG2B|CNR1|IGHG1|CCL5|FFAR3|C3|NPY5R|ADAM8|FCER1G|FCGR3|TAC1|CCR5|IL6|AOC3|ALOX5AP|FCER1A|TNF|PTGER3|PTGS2|ZP3	28	0.3407	1.4924	0.0601	0.053	1
NCK56	Acute Inflammatory Response to Antigen	GOBP_POSITIVE_REGULATION_OF_INFLAMMATORY_RESPONSE	Positive Regulation Of Inflammatory Response	http://www.gsea-msigdb.org/gsea/msigdb/mouse/geneset/GOBP_POSITIVE_REGULATION_OF_INFLAMMATORY_RESPONSE	C2CD4A|SNCA|C2CD4B|PIK3CG|NAPEPLD|IL33|CEBPB|MMP8|ZBP1|CNR1|NINJ1|NFKBIA|NFKBIZ|TNFSF18|SUCNR1|TTBK1|LGALS2|NPY5R|ITGA2|ADORA2B|OSM|CCL24|ADORA3|DDT|CASP1|TAFA3|NMI|CCN4|PLA2G4A|GPSM3|SERPINE1|NLRP6|LRRK2|CCL1|PYCARD|WNT5A|CCL3|S100A8|CCL5|S100A9|CD28|IFNG|LPL|LTA|ADAM8|FCER1G|FCGR3|NKG7|TSLP|CCR5|AGER|PTGER4|CTSS|TNFSF4|CEBPA|PTGS2|NLRP1A|ZP3|HSPD1|IDO1|PDE2A|CD24A|TLR4|TLR6|CD81|TNFRSF11A|TNFSF…	124	0.2984	1.8485	0	0.008	0.864
NCK56	Acute Inflammatory Response to Antigen	GOBP_POSITIVE_REGULATION_OF_INFLAMMATORY_RESPONSE_TO_ANTIGENIC_STIMULUS	Positive Regulation Of Inflammatory Response To Antigenic Stimulus	http://www.gsea-msigdb.org/gsea/msigdb/mouse/geneset/GOBP_POSITIVE_REGULATION_OF_INFLAMMATORY_RESPONSE_TO_ANTIGENIC_STIMULUS	C3|CD24A|LTA|CD81|FCGR1|FCER1G|FCGR3|CCR7|IGHG2B|CNR1|IGHG1|FCER1A|KARS|TNF|CD28|ZP3	16	0.5127	1.7993	0.004	0.0105	0.937
NCK56	Acute Inflammatory Response to Antigen	GOBP_REGULATION_OF_ACUTE_INFLAMMATORY_RESPONSE	Regulation Of Acute Inflammatory Response	http://www.gsea-msigdb.org/gsea/msigdb/mouse/geneset/GOBP_REGULATION_OF_ACUTE_INFLAMMATORY_RESPONSE	EDNRB|IL1B|C2CD4A|DNASE1|F12|DNASE1L3|C2CD4B|PIK3CG|TNFRSF11A|FCGR1|TNFSF11|PLA2G2D|PPARG|PTGES|CCR7|IGHG2B|CNR1|IGHG1|CCL5|NPY|GSTP1|FFAR3|SPN|C3|IL4|ADCYAP1|NPY5R|FUT7|IL20RB|ADAM8|FCER1G|FCGR3|ADORA1|NLRP3|TAC1|CCR5|IL6|HPSE|AOC3|ALOX5AP|ASH1L|FCER1A|FCGR2B|TNF|PTGER3|PTGS2|ZP3	47	0.3129	1.6051	0.0224	0.0308	1
NCK56	Acute Inflammatory Response to Antigen	GOBP_REGULATION_OF_INFLAMMATORY_RESPONSE_TO_ANTIGENIC_STIMULUS	Regulation Of Inflammatory Response To Antigenic Stimulus	http://www.gsea-msigdb.org/gsea/msigdb/mouse/geneset/GOBP_REGULATION_OF_INFLAMMATORY_RESPONSE_TO_ANTIGENIC_STIMULUS	IL10|CD24A|CD81|FCGR1|PLA2G2D|NLRP6|CCR7|IGHG2B|CNR1|IGHG1|NOD2|TREM2|KARS|NPY|CD28|SPN|IL12B|C3|MKRN2|ADCYAP1|LTA|NPY5R|FUT7|IL20RB|FCER1G|FCGR3|GPX2|PSMB4|GPR17|FCER1A|FCGR2B|TNF|ZP3	33	0.2879	1.2988	0.0788	0.1328	1
NCK56	Anoikis	GOBP_ANOIKIS	Anoikis	http://www.gsea-msigdb.org/gsea/msigdb/mouse/geneset/GOBP_ANOIKIS	NOTCH1|ITGA5|MYBBP1A|CLCA3A2|SRC|BCL2|CAV1|BCL2L1|TSC2|PDK4|SNAI2|TLE5|CRYBA1|BMF|SIK1|E2F1|NTRK2|BRMS1	18	0.4088	1.5272	0.0533	0.045	1
NCK56	Antibiotic Response	GOBP_RESPONSE_TO_ANTIBIOTIC	Response To Antibiotic	http://www.gsea-msigdb.org/gsea/msigdb/mouse/geneset/GOBP_RESPONSE_TO_ANTIBIOTIC	ID1|RPL23|CBL|ENDOG|ACHE|VKORC1|CDKN1B|CIITA|PLA2G4A|HYAL1|ZC3H8|TRP53|AOC1|ALPL|MEF2C|KAT7|CRIP1|DUSP18|AOC3|SLC1A3|MIR208B|ETS1|PLA2G4F	23	0.277	1.1819	0.2	0.2267	1
NCK56	Antigen Processing & Presentation	GOBP_ANTIGEN_PROCESSING_AND_PRESENTATION	Antigen Processing And Presentation	http://www.gsea-msigdb.org/gsea/msigdb/mouse/geneset/GOBP_ANTIGEN_PROCESSING_AND_PRESENTATION	GM7030|GM8909|CLEC4B2|RELB|AP3D1|B2M|H2-EA|RAB3B|CTSL|TREML4|UNC93B1|PSME1|FCGR4|CLEC4A1|CCL21A|RAB27A|PTPN22|CD1D1|CD1D2|RAB32|H2-EB2|PYCARD|CD68|NOD1|WASHC1|BAG6|IFNG|CLEC4A4|FCER1G|FCGR3|FGL2|PSAP|FLT3|H2-AA|H2-AB1|H2-EB1|H2-M3|MARCHF1|H2-DMA|H2-DMB1|WDFY4|CTSS|H2-DMB2|H2-OA|WAS|H2-OB|MR1|THBS1|YTHDF1|RAB3C|H2-Q2|PSMB9|H2-Q7|EXT1|PSMB8|CCR7|TREM2|IDE|TAPBPL|TAPBP|FCGR2B|IFI30|CTSE|ICAM1|GM1112…	107	0.3265	1.973	0	0.0038	0.565
NCK56	Antigen Processing & Presentation	GOBP_ANTIGEN_PROCESSING_AND_PRESENTATION_OF_EXOGENOUS_ANTIGEN	Antigen Processing And Presentation Of Exogenous Antigen	http://www.gsea-msigdb.org/gsea/msigdb/mouse/geneset/GOBP_ANTIGEN_PROCESSING_AND_PRESENTATION_OF_EXOGENOUS_ANTIGEN	CD1D1|CD1D2|FCGR1|H2-EB2|AP3D1|B2M|CLEC4B1|H2-EA|UNC93B1|PSME1|CLEC4A3|MFSD6|TAP1|TAP2|CLEC4A4|FCER1G|FCGR3|CD74|CLEC4A1|H2-AA|H2-AB1|H2-EB1|H2-M3|TAPBP|H2-DMA|FCGR2B|H2-DMB1|IFI30|CTSE|CTSS|H2-DMB2|H2-OA|TRAF6|H2-OB|MR1	35	0.4918	2.2576	0	0.0006	0.081
NCK56	Antigen Processing & Presentation	GOBP_ANTIGEN_PROCESSING_AND_PRESENTATION_OF_EXOGENOUS_PEPTIDE_ANTIGEN	Antigen Processing And Presentation Of Exogenous Peptide Antigen	http://www.gsea-msigdb.org/gsea/msigdb/mouse/geneset/GOBP_ANTIGEN_PROCESSING_AND_PRESENTATION_OF_EXOGENOUS_PEPTIDE_ANTIGEN	FCGR1|H2-EB2|B2M|CLEC4B1|H2-EA|UNC93B1|CLEC4A3|MFSD6|TAP1|TAP2|CLEC4A4|FCER1G|FCGR3|CD74|CLEC4A1|H2-AA|H2-AB1|H2-EB1|H2-M3|TAPBP|H2-DMA|FCGR2B|H2-DMB1|IFI30|CTSE|CTSS|H2-DMB2|H2-OA|TRAF6|H2-OB	30	0.546	2.3818	0	0.0002	0.022
NCK56	Antigen Processing & Presentation	GOBP_ANTIGEN_PROCESSING_AND_PRESENTATION_OF_EXOGENOUS_PEPTIDE_ANTIGEN_VIA_MHC_CLASS_II	Antigen Processing And Presentation Of Exogenous Peptide Antigen Via Mhc Class Ii	http://www.gsea-msigdb.org/gsea/msigdb/mouse/geneset/GOBP_ANTIGEN_PROCESSING_AND_PRESENTATION_OF_EXOGENOUS_PEPTIDE_ANTIGEN_VIA_MHC_CLASS_II	UNC93B1|FCER1G|CD74|H2-EB2|H2-AA|H2-AB1|H2-EB1|B2M|H2-DMA|FCGR2B|H2-DMB1|IFI30|CTSE|CTSS|H2-DMB2|H2-OA|TRAF6|H2-OB|H2-EA	19	0.6109	2.4114	0	0.0001	0.013
NCK56	Antigen Processing & Presentation	GOBP_ANTIGEN_PROCESSING_AND_PRESENTATION_OF_PEPTIDE_ANTIGEN	Antigen Processing And Presentation Of Peptide Antigen	http://www.gsea-msigdb.org/gsea/msigdb/mouse/geneset/GOBP_ANTIGEN_PROCESSING_AND_PRESENTATION_OF_PEPTIDE_ANTIGEN	GM7030|GM8909|H2-Q2|H2-Q7|TREM2|B2M|H2-EA|CTSL|UNC93B1|CLEC4A1|IDE|TAPBPL|TAPBP|FCGR2B|IFI30|CTSE|GM11127|TRAF6|H2-Q6|H2-M10.3|AZGP1|FCGR1|H2-BL|H2-D1|H2-M10.1|H2-M2|H2-M9|H2-EB2|PYCARD|H2-Q1|H2-Q10|H2-Q4|H2-T10|H2-T22|H2-T23|H2-T24|CLEC4B1|BAG6|CLEC4A3|MFSD6|TAP1|CALR|TAP2|CLEC4A4|H2-M10.4|FCER1G|H2-M11|FCGR3|H2-M1|CD74|H2-M10.5|H2-M5|H2-AA|H2-AB1|H2-M10.2|H2-EB1|H2-M3|MARCHF1|H2-DMA|H2-DMB1|H2-…	66	0.2489	1.3684	0.0455	0.0959	1
NCK56	Antigen Processing & Presentation	GOBP_ANTIGEN_PROCESSING_AND_PRESENTATION_OF_PEPTIDE_OR_POLYSACCHARIDE_ANTIGEN_VIA_MHC_CLASS_II	Antigen Processing And Presentation Of Peptide Or Polysaccharide Antigen Via Mhc Class Ii	http://www.gsea-msigdb.org/gsea/msigdb/mouse/geneset/GOBP_ANTIGEN_PROCESSING_AND_PRESENTATION_OF_PEPTIDE_OR_POLYSACCHARIDE_ANTIGEN_VIA_MHC_CLASS_II	THBS1|UNC93B1|FCER1G|CD74|H2-EB2|PYCARD|H2-AA|H2-AB1|TREM2|H2-EB1|B2M|MARCHF1|H2-DMA|FCGR2B|H2-DMB1|IFI30|CTSE|CTSS|H2-DMB2|H2-OA|TRAF6|H2-OB|H2-EA	23	0.5584	2.2262	0.0047	0.0008	0.107
NCK56	Antigen Processing & Presentation	GOBP_DENDRITIC_CELL_ANTIGEN_PROCESSING_AND_PRESENTATION	Dendritic Cell Antigen Processing And Presentation	http://www.gsea-msigdb.org/gsea/msigdb/mouse/geneset/GOBP_DENDRITIC_CELL_ANTIGEN_PROCESSING_AND_PRESENTATION	THBS1|CLEC4A3|FCGR4|CLEC4A4|FGL2|CD74|CLEC4A1|CD68|CCR7|NOD1|WASHC1|NOD2|CCL21A|CLEC4B1|CCL19	15	0.3997	1.4498	0.0476	0.0654	1
NCK56	Antigen Processing & Presentation	GOBP_REGULATION_OF_ANTIGEN_PROCESSING_AND_PRESENTATION	Regulation Of Antigen Processing And Presentation	http://www.gsea-msigdb.org/gsea/msigdb/mouse/geneset/GOBP_REGULATION_OF_ANTIGEN_PROCESSING_AND_PRESENTATION	THBS1|YTHDF1|TAP2|CLEC4B2|FGL2|CD74|PYCARD|CD68|CCR7|NOD1|H2-AB1|NOD2|TREM2|CCL21A|TAPBPL|H2-OA|WAS|H2-OB|PTPN22|CCL19	20	0.5167	2.0586	0	0.0024	0.36
NCK56	Arachidonic Acid Secretion	GOBP_ARACHIDONIC_ACID_SECRETION	Arachidonic Acid Secretion	http://www.gsea-msigdb.org/gsea/msigdb/mouse/geneset/GOBP_ARACHIDONIC_ACID_SECRETION	PROCA1|MIF|PLA2G4A|PLA2G2D|NTSR1|PLA2G2F|ACE|DRD3|AVPR1B|PLA2G4F|DRD2|KISS1R|LHCGR|PLA2G12A|PLA2G3|SSTR4|ANXA1|OC90|SYK|PLA2G2E|PLA2G2C|PLA2G10|PLA2G5|BDKRB2|NMB|DRD4|HRH2|PLA2G1B	28	0.2698	1.1814	0.2304	0.227	1
NCK56	Arachidonic Acid Secretion	GOBP_LONG_CHAIN_FATTY_ACID_TRANSPORT	Long Chain Fatty Acid Transport	http://www.gsea-msigdb.org/gsea/msigdb/mouse/geneset/GOBP_LONG_CHAIN_FATTY_ACID_TRANSPORT	THBS1|ABCD2|PROCA1|MIF|SLC27A1|PLA2G2F|ACE|DRD3|MFSD2A|DRD2|SPX|PLA2G3|ACSL3|IRS2|PLA2G2E|AKT1|PLA2G5|DRD4|HRH2|PLA2G1B|FABP1|EPRS|PLA2G4A|PLA2G2D|NTSR1|PPARG|AVPR1B|PLA2G4F|CPT1B|KISS1R|LHCGR|ABCC1|PLA2G12A|FABP4|SSTR4|ANXA1|OC90|SYK|SLC2A1|FABP3|PLA2G2C|ABCD1|FABP2|PLA2G10|ACSL1|FABP5|BDKRB2|NMB|CD36|ABCD4|APOE|ACSL6|SLC27A2|SLC27A5|SLC27A4	55	0.2265	1.1895	0.1364	0.2194	1
NCK56	B Cell Activation & Signaling	GOBP_B_CELL_RECEPTOR_SIGNALING_PATHWAY	B Cell Receptor Signaling Pathway	http://www.gsea-msigdb.org/gsea/msigdb/mouse/geneset/GOBP_B_CELL_RECEPTOR_SIGNALING_PATHWAY	GCSAM|PLCL2|IGHV5-15|IGHV2-7|IGHV5-17|PRKCH|IGHV7-1|LYN|IGHV7-2|IGHV14-1|IGHV4-1|IGHV3-1|IGHV11-1|FCRL5|IGHV11-2|IGHV9-3|IGHV3-6|IGHV3-8|IGHV15-2|IGHV1-22|IGHV1-24|IGHV1-39|MEF2C|IGHV1-50|TRDV4|IGHV1-53|TRDC|IGHV1-55|IGHV2-3|IGHV8-8|IGHV14-3|IGHV1-58|TRBC1|IGHV6-6|IGHV1-63|TRBC2|IGHA|IGHV8-12|IGHV1-62-2|IGHV2-9-1|IGHV2-6-8|IGHV8-13|IGHV1-74|IGHV1-76|IGHV1-82|NFATC2|NCKAP1L|LPXN|IGLC1|IGLC2|IGLC3|…	172	0.2307	1.5093	0	0.0488	1
NCK56	B Cell Activation & Signaling	GOBP_MEMBRANE_INVAGINATION	Membrane Invagination	http://www.gsea-msigdb.org/gsea/msigdb/mouse/geneset/GOBP_MEMBRANE_INVAGINATION	IGHV5-15|IGHV2-7|IGHV5-17|TIMD4|IGHV7-1|IGHV7-2|XKR5|IGHV14-1|IGHV4-1|IGHV3-1|IGHV11-1|SYT11|IGHV11-2|IGHV9-3|IGHV3-6|IGHV3-8|IGHV15-2|IGHV1-22|IGHV1-24|IGHV1-39|IGHV1-50|TRDV4|IGHV1-53|BIN2|TRDC|MYH9|IGHV1-55|IGHV8-8|IGHV2-3|IGHV1-58|RAC2|IGHV14-3|TRBC1|IGHV1-63|IGHV6-6|TRBC2|IGHV8-12|IGHA|IGHV2-9-1|IGHV1-62-2|IGHV2-6-8|GULP1|IGHV8-13|IGHV1-74|IGHV1-76|IGHV1-82|TREML4|TIMD2|RHOG|NCKAP1L|ITGA2|AD…	189	0.2046	1.3513	0	0.1042	1
NCK56	B Cell Activation & Signaling	GOBP_POSITIVE_REGULATION_OF_B_CELL_ACTIVATION	Positive Regulation Of B Cell Activation	http://www.gsea-msigdb.org/gsea/msigdb/mouse/geneset/GOBP_POSITIVE_REGULATION_OF_B_CELL_ACTIVATION	IGHV5-15|IGHV2-7|MLH1|IGHV5-17|IGHV7-1|IGHV7-2|IGHV14-1|IGHV4-1|IGHV3-1|IGHV11-1|MIF|IGHV11-2|IGHV9-3|IGHV3-6|IGHV3-8|IGHV15-2|IGHV1-22|TNIP2|GPR183|IGHV1-24|MMP14|IGHV1-39|IGHV1-50|MEF2C|TRDV4|IGHV1-53|TRDC|IGHV1-55|IGHV8-8|IGHV2-3|IGHV1-58|IGHV14-3|TRBC1|IGHV1-63|IGHV6-6|TRBC2|IGHV8-12|IGHA|IGHV2-9-1|IGHV1-62-2|IGHV2-6-8|TGFB1|IGHV8-13|IGHV1-74|IGHV1-76|IGHV1-82|NFATC2|NCKAP1L|CARD11|WNT3A|IGLC…	192	0.2085	1.3297	0	0.1146	1
NCK56	B Cell Activation & Signaling	GOBP_REGULATION_OF_B_CELL_RECEPTOR_SIGNALING_PATHWAY	Regulation Of B Cell Receptor Signaling Pathway	http://www.gsea-msigdb.org/gsea/msigdb/mouse/geneset/GOBP_REGULATION_OF_B_CELL_RECEPTOR_SIGNALING_PATHWAY	GCSAM|PLCL2|PRKCH|LYN|CD19|FOXP1|CD81|FCRL5|CMTM3|CD22|NFAM1|LPXN|STAP1|PRKCB|CD300A|BLK|GPS2	17	0.6361	2.3019	0	0.0005	0.055
NCK56	B Cell Differentiation	GOBP_B_CELL_DIFFERENTIATION	B Cell Differentiation	http://www.gsea-msigdb.org/gsea/msigdb/mouse/geneset/GOBP_B_CELL_DIFFERENTIATION	PLCL2|TNFAIP3|IL9|IKZF3|IFNA13|IFNA16|IFNE|TRP53|GPR183|HDAC9|MMP14|MFNG|IL4I1|MALT1|ITFG2|IFNA15|IFNA12|CMTM7|NFATC1|DPP4|NTRK1|NCKAP1L|CARD11|IGKJ5|NOTCH2|SPIB|DNAJB9|IFNZ|BTK|PTPRJ|EP300|IL10|POU1F1|CD19|FOXP1|DOCK10|MS4A1|IGHE|SLC25A5|LGALS8|DLL1|MIR18|CD79A|BCL3|IFNK|IFNA14|ABL1|IL2|GM13271|PTPRC|SPI1|SYK|FLT3|POLM|H2-AB1|MIR17|SYVN1|PTK2B|GM13283|ST3GAL1|GM13272|HDAC7|GM13277|GPS2|ZFP36L1|H…	140	0.2611	1.6362	0	0.0259	1
NCK56	B Cell Differentiation	GOBP_MATURE_B_CELL_DIFFERENTIATION	Mature B Cell Differentiation	http://www.gsea-msigdb.org/gsea/msigdb/mouse/geneset/GOBP_MATURE_B_CELL_DIFFERENTIATION	PLCL2|IL10|TNFAIP3|CD19|DOCK10|LGALS8|BCL6|DLL1|POU2AF1|POU2F2|GPR183|LILRB4A|IL21|RAG2|BCL3|MFNG|ADA|MALT1|IRF8|LFNG|IL2RG|ITFG2|CMTM7|IL2|NFATC1|DPP4|ITM2A|SPI1|NOTCH2|PLCG2|SLAMF8|IL6|LGALS1|DOCK11|PTK2B|6030468B19RIK|ST3GAL1	37	0.2932	1.3383	0.068	0.1109	1
NCK56	B Cell Differentiation	GOBP_MATURE_B_CELL_DIFFERENTIATION_INVOLVED_IN_IMMUNE_RESPONSE	Mature B Cell Differentiation Involved In Immune Response	http://www.gsea-msigdb.org/gsea/msigdb/mouse/geneset/GOBP_MATURE_B_CELL_DIFFERENTIATION_INVOLVED_IN_IMMUNE_RESPONSE	IL10|TNFAIP3|DOCK10|LGALS8|BCL6|DLL1|POU2AF1|GPR183|LILRB4A|IL21|RAG2|BCL3|MFNG|ADA|IRF8|LFNG|ITFG2|IL2|ITM2A|SPI1|NOTCH2|PLCG2|IL6|LGALS1|DOCK11|PTK2B|6030468B19RIK|ST3GAL1	28	0.2747	1.2257	0.2056	0.1864	1
NCK56	B Cell Differentiation	GOBP_REGULATION_OF_B_CELL_DIFFERENTIATION	Regulation Of B Cell Differentiation	http://www.gsea-msigdb.org/gsea/msigdb/mouse/geneset/GOBP_REGULATION_OF_B_CELL_DIFFERENTIATION	IL10|CD24A|IKZF3|CD27|BCL6|TLR9|STAT5A|LILRB4A|MMP14|STAT5B|IL21|IL4I1|ANKLE1|PTPN6|IL2RG|ID2|IL7|IL2|INPP5D|SFRP1|NCKAP1L|CARD11|NFAM1|SYK|FLT3|SLAMF8|BAD|PCID2|ZFP36L1|HMGB3|ZFP36L2	31	0.4308	2.02	0	0.003	0.452
NCK56	B Cell Proliferation	GOBP_POSITIVE_REGULATION_OF_B_CELL_PROLIFERATION	Positive Regulation Of B Cell Proliferation	http://www.gsea-msigdb.org/gsea/msigdb/mouse/geneset/GOBP_POSITIVE_REGULATION_OF_B_CELL_PROLIFERATION	TLR4|CHRNB2|CD81|MIF|BCL2|IGHD|BCL6|GPR183|TLR9|MEF2C|IL21|CDKN1A|CLCF1|ADA|IL5|IL7|TCF3|TNFRSF13C|IL2|IL4|NFATC2|NCKAP1L|CARD11|PTPRC|IGHM|IRS2|CD74|WNT3A|SASH3|EPHB2|IL13|IL3|CD40LG|TIRAP|CD40|TNFRSF4|CD38|BST1	38	0.261	1.2727	0.1257	0.1489	1
NCK56	B Cell Proliferation	GOBP_POSITIVE_REGULATION_OF_LEUKOCYTE_PROLIFERATION	Positive Regulation Of Leukocyte Proliferation	http://www.gsea-msigdb.org/gsea/msigdb/mouse/geneset/GOBP_POSITIVE_REGULATION_OF_LEUKOCYTE_PROLIFERATION	XCL1|CSF2|ZAP70|CD6|LYN|FLT3L|MIF|TNFSF9|MYD88|GPR183|MEF2C|CARMIL2|RAC2|CCDC88B|PRKCQ|CSF1|IL23A|NFATC2|NCKAP1L|CARD11|WNT3A|ST6GAL1|ADK|SLC7A1|SPTA1|RASAL3|BST1|PTPN22|TGFBR2|RIPK2|DHPS|CD59B|CD1D1|CHRNB2|EPO|IGHD|CD3E|SLC4A1|PYCARD|CD80|CD86|FGF10|CCL5|BLM|CD28|SPN|CD55|IL12A|VTCN1|CD55B|IFNG|IL12B|IL2|IL4|FADD|PTPRC|ICOSL|FOXP3|SYK|CORO1A|GPAM|AGER|TIRAP|CD40|H2-DMB1|H2-DMB2|TNFSF4|ZP3|TYK2|I…	139	0.2225	1.3808	0	0.091	1
NCK56	B Cell Proliferation	GOBP_REGULATION_OF_B_CELL_PROLIFERATION	Regulation Of B Cell Proliferation	http://www.gsea-msigdb.org/gsea/msigdb/mouse/geneset/GOBP_REGULATION_OF_B_CELL_PROLIFERATION	LYN|CD24A|TLR4|IKZF3|CD81|MIF|TNFRSF13B|GPR183|TLR9|MEF2C|TSC2|IL21|CDKN1A|CLCF1|ADA|IL5|IL7|TCF3|TNFRSF21|INPP5D|NFATC2|SIGLECG|NCKAP1L|CARD11|IRS2|WNT3A|EPHB2|FCGR2B|BLK|BST1|BTK|IL10|TYROBP|CTLA4|PKN1|CHRNB2|CD22|BCL2|IGHD|BCL6|MZB1|BTLA|CDKN2A|TNFRSF13C|IL2|IL4|PTPRC|IGHM|CD74|SASH3|IL13|IL3|CD40LG|TIRAP|CD40|TNFRSF4|CD38|CD300A	58	0.317	1.6814	0.025	0.0204	0.999
NCK56	Chemokine (CXCL2) Production	GOBP_CHEMOKINE_C_X_C_MOTIF_LIGAND_2_PRODUCTION	Chemokine C X C Motif Ligand 2 Production	http://www.gsea-msigdb.org/gsea/msigdb/mouse/geneset/GOBP_CHEMOKINE_C_X_C_MOTIF_LIGAND_2_PRODUCTION	LRP1|OAS1G|DEFB25|LPL|TLR4|OAS1F|FOXP1|CCN1|OAS3|OAS1D|MIF|OAS1H|OAS1A|CD74|MYD88|OAS1C|POSTN|F2RL1|KLF4|TIRAP|TNF|CCL5|OAS1E	23	0.2911	1.1923	0.2311	0.2168	1
NCK56	Chemokine Production Negative Regulation	GOBP_NEGATIVE_REGULATION_OF_CHEMOKINE_PRODUCTION	Negative Regulation Of Chemokine Production	http://www.gsea-msigdb.org/gsea/msigdb/mouse/geneset/GOBP_NEGATIVE_REGULATION_OF_CHEMOKINE_PRODUCTION	CD24A|SOCS5|OAS1D|C1QTNF3|OAS1C|LILRB4A|MEFV|ARG2|GSTP2|OAS1E|GSTP1|MUL1|ELANE|ERBIN|OAS1G|SIGIRR|NR1H4|OAS1F|OAS3|APOD|EPHA2|SLC37A4|OAS1H|OAS1A|IL6|F2RL1|KLF4|SIRPA	28	0.3594	1.5029	0.0372	0.0503	1
NCK56	Cytokine Production in Immune Response	GOBP_CYTOKINE_PRODUCTION_INVOLVED_IN_IMMUNE_RESPONSE	Cytokine Production Involved In Immune Response	http://www.gsea-msigdb.org/gsea/msigdb/mouse/geneset/GOBP_CYTOKINE_PRODUCTION_INVOLVED_IN_IMMUNE_RESPONSE	XCL1|SMAD7|CD226|MIR324|TLR7|MAPKAPK2|MIF|GIMAP5|MYD88|STARD7|SCIMP|CD96|CARD9|B2M|TGFB1|TGFB2|MALT1|SUCNR1|P2RX7|GIMAP3|NR4A3|PRKCZ|CLNK|BST2|RIPK2|HMOX1|CASP1|IL10|RASGRP1|SPON2|PYCARD|NOD1|APOA1|APOA2|PSEN2|INAVA|CCL20|WNT5A|ARG1|ATG9A|EPX|IL25|RTN4|CD55|IL12A|CD55B|IFNG|IL12B|IL4|FZD5|FCER1G|FOXP3|SYK|GATA3|IRAK3|CD36|ASH1L|TIRAP|PRG2|TNFSF4|MR1|TGFB3|IL31RA|TLR4|CD81|RABGEF1|TRIM6|TWIST2|CRL…	126	0.3364	2.0468	0	0.0026	0.386
NCK56	Cytokine Production in Immune Response	GOBP_MACROPHAGE_CYTOKINE_PRODUCTION	Macrophage Cytokine Production	http://www.gsea-msigdb.org/gsea/msigdb/mouse/geneset/GOBP_MACROPHAGE_CYTOKINE_PRODUCTION	RIPK2|MIR324|ACP5|IL1B|CASP1|TLR7|TRIM55|TLR4|MAPKAPK2|TLR2|SPON2|TLR3|TWIST2|GAS6|MYD88|PSG22|PYCARD|NOD1|PSEN2|NOD2|CARD9|WNT5A|PANX1|LITAF|TGFB1|TGFB2|ATG9A|EPX|RTN4|SUCNR1|IFNG|GPRC5B|P2RX7|AXL|CASP4|CUEDC2|CD74|NLRP3|PLCG2|NLRX1|IRAK3|CD36|ASH1L|TIRAP|PRG2|TWIST1|LAPTM5|TGFB3	48	0.437	2.116	0	0.0017	0.263
NCK56	Cytokine Production in Immune Response	GOBP_MYELOID_LEUKOCYTE_CYTOKINE_PRODUCTION	Myeloid Leukocyte Cytokine Production	http://www.gsea-msigdb.org/gsea/msigdb/mouse/geneset/GOBP_MYELOID_LEUKOCYTE_CYTOKINE_PRODUCTION	MIR324|TLR7|TLR4|MAPKAPK2|MIF|RABGEF1|TWIST2|MYD88|MAVS|CARD9|TGFB1|TGFB2|SUCNR1|P2RX7|NR4A3|PLCG2|NLRX1|FCER1A|TWIST1|RIPK2|ACP5|HMOX1|IL1B|CASP1|RASGRP1|TRIM55|TLR2|SPON2|TLR3|GAS6|BCL6|PSG22|PYCARD|NOD1|PSEN2|NOD2|WNT5A|PANX1|KIT|LITAF|ATG9A|EPX|RTN4|IFNG|GPRC5B|AXL|CASP4|FCER1G|CUEDC2|SYK|CD74|NLRP3|IRAK3|CD36|ASH1L|TIRAP|PRG2|LAPTM5|TGFB3	59	0.4369	2.3708	0	0.0002	0.025
NCK56	Cytokine Production in Immune Response	GOBP_NEGATIVE_REGULATION_OF_CYTOKINE_PRODUCTION_INVOLVED_IN_IMMUNE_RESPONSE	Negative Regulation Of Cytokine Production Involved In Immune Response	http://www.gsea-msigdb.org/gsea/msigdb/mouse/geneset/GOBP_NEGATIVE_REGULATION_OF_CYTOKINE_PRODUCTION_INVOLVED_IN_IMMUNE_RESPONSE	SMAD7|ACP5|HMOX1|IL10|RABGEF1|TWIST2|IFNB1|BCL6|LILRB4A|CD96|APOA1|APOA2|NOD2|ARG1|TGFB1|TGFB2|ATG9A|EPX|TBX21|AXL|CUEDC2|ANGPT1|FOXP3|VSIR|JAK3|NLRX1|IRAK3|PRG2|TNF|SLAMF1|TWIST1|BST2|TGFB3	33	0.4384	2.0562	0	0.0024	0.365
NCK56	Cytokine Production in Immune Response	GOBP_NEGATIVE_REGULATION_OF_PRODUCTION_OF_MOLECULAR_MEDIATOR_OF_IMMUNE_RESPONSE	Negative Regulation Of Production Of Molecular Mediator Of Immune Response	http://www.gsea-msigdb.org/gsea/msigdb/mouse/geneset/GOBP_NEGATIVE_REGULATION_OF_PRODUCTION_OF_MOLECULAR_MEDIATOR_OF_IMMUNE_RESPONSE	SMAD7|ACP5|HMOX1|IL10|PARP3|RABGEF1|IL33|TWIST2|CD22|TMBIM6|IFNB1|BCL6|CD96|LILRB4A|APOA1|APOA2|NOD2|ARG1|IL13RA2|TGFB1|TGFB2|ATG9A|EPX|TBX21|ZPBP2|NDFIP1|AXL|SIGLECG|CUEDC2|ANGPT1|FOXP3|VSIR|JAK3|NLRX1|VPREB3|IRAK3|FCGR2B|TNF|PRG2|SPINK5|SLAMF1|TWIST1|BST2|TGFB3	44	0.3473	1.7265	0	0.0159	0.988
NCK56	Cytokine Production in Immune Response	GOBP_POSITIVE_REGULATION_OF_CYTOKINE_PRODUCTION_INVOLVED_IN_IMMUNE_RESPONSE	Positive Regulation Of Cytokine Production Involved In Immune Response	http://www.gsea-msigdb.org/gsea/msigdb/mouse/geneset/GOBP_POSITIVE_REGULATION_OF_CYTOKINE_PRODUCTION_INVOLVED_IN_IMMUNE_RESPONSE	XCL1|CD226|MIR324|TLR7|TLR4|MAPKAPK2|CD81|MIF|TRIM6|GIMAP5|MYD88|TRAF2|MAVS|SCIMP|IL21|CARD9|B2M|TBX21|MALT1|P2RX7|GIMAP3|ARID5A|NR4A3|PLCG2|PRKCZ|F2RL1|CLNK|FCER1A|HK1|TRAF6|CD160|IL18|RIPK2|IL1B|CASP1|TLR2|SPON2|TLR3|PSG22|PYCARD|NOD1|INAVA|NOD2|WNT5A|PANX1|KIT|FFAR3|RTN4|CD55|CD55B|IFNG|GPRC5B|IL4|FZD5|CASP4|FCER1G|SYK|CD74|NLRP3|SASH3|RSAD2|IL18R1|GATA3|IL6|CD36|TIRAP|TNFSF4|SLAMF1|LAPTM5	69	0.306	1.6363	0	0.0259	1
NCK56	Cytokine Production in Immune Response	GOBP_POSITIVE_REGULATION_OF_MACROPHAGE_CYTOKINE_PRODUCTION	Positive Regulation Of Macrophage Cytokine Production	http://www.gsea-msigdb.org/gsea/msigdb/mouse/geneset/GOBP_POSITIVE_REGULATION_OF_MACROPHAGE_CYTOKINE_PRODUCTION	RIPK2|MIR324|CASP1|TLR7|TLR4|MAPKAPK2|TLR2|SPON2|TLR3|MYD88|PSG22|PYCARD|NOD1|NOD2|WNT5A|CARD9|PANX1|RTN4|IFNG|GPRC5B|P2RX7|CASP4|CD74|PLCG2|CD36|TIRAP|LAPTM5	27	0.4405	1.9161	0.0096	0.0055	0.712
NCK56	Cytokine Production in Immune Response	GOBP_POSITIVE_REGULATION_OF_MYELOID_LEUKOCYTE_CYTOKINE_PRODUCTION_INVOLVED_IN_IMMUNE_RESPONSE	Positive Regulation Of Myeloid Leukocyte Cytokine Production Involved In Immune Response	http://www.gsea-msigdb.org/gsea/msigdb/mouse/geneset/GOBP_POSITIVE_REGULATION_OF_MYELOID_LEUKOCYTE_CYTOKINE_PRODUCTION_INVOLVED_IN_IMMUNE_RESPONSE	RIPK2|MIR324|CASP1|TLR7|TLR4|MAPKAPK2|TLR2|SPON2|TLR3|MIF|MYD88|PSG22|MAVS|PYCARD|NOD1|NOD2|WNT5A|CARD9|PANX1|KIT|RTN4|IFNG|GPRC5B|P2RX7|CASP4|FCER1G|SYK|CD74|NR4A3|PLCG2|CD36|TIRAP|FCER1A|LAPTM5	34	0.4761	2.1466	0	0.0014	0.199
NCK56	Cytokine Production in Immune Response	GOBP_POSITIVE_REGULATION_OF_PRODUCTION_OF_MOLECULAR_MEDIATOR_OF_IMMUNE_RESPONSE	Positive Regulation Of Production Of Molecular Mediator Of Immune Response	http://www.gsea-msigdb.org/gsea/msigdb/mouse/geneset/GOBP_POSITIVE_REGULATION_OF_PRODUCTION_OF_MOLECULAR_MEDIATOR_OF_IMMUNE_RESPONSE	XCL1|CD226|MIR324|MLH1|TLR7|MAPKAPK2|MIF|IL33|GIMAP5|MYD88|SCIMP|CARD9|B2M|TGFB1|MALT1|HPX|P2RX7|GIMAP3|GPI1|NR4A3|PRKCZ|CLNK|DNAJB9|PTPN22|RIPK2|CASP1|IL10|PHB|SPON2|FOXP1|PYCARD|NOD1|INAVA|WNT5A|CD86|CD37|CD28|IL4RA|IL17F|RTN4|CD55|CD55B|IFNG|IL2|IL4|PTPRC|FZD5|FCER1G|SYK|STAT6|GATA3|CD36|TIRAP|CD40|TNFSF4|HMCES|KMT5C|TLR4|CD81|CD27|TRIM6|TRP53BP1|TRAF2|TLR9|MAVS|RBP4|IL21|PAXIP1|IL17A|CLCF1|TB…	110	0.2767	1.6648	0	0.0222	1
NCK56	Cytokine Production in Immune Response	GOBP_REGULATION_OF_PRODUCTION_OF_MOLECULAR_MEDIATOR_OF_IMMUNE_RESPONSE	Regulation Of Production Of Molecular Mediator Of Immune Response	http://www.gsea-msigdb.org/gsea/msigdb/mouse/geneset/GOBP_REGULATION_OF_PRODUCTION_OF_MOLECULAR_MEDIATOR_OF_IMMUNE_RESPONSE	XCL1|SMAD7|CD226|MIR324|MLH1|TNFAIP3|TLR7|MAPKAPK2|MIF|IL33|GIMAP5|MYD88|SCIMP|CD96|CARD9|B2M|TGFB1|TGFB2|MALT1|HPX|P2RX7|GIMAP3|SIGLECG|GPI1|NR4A3|PRKCZ|CLNK|DNAJB9|BST2|PTPN22|RIPK2|HMOX1|CASP1|IL10|PHB|PKN1|SPON2|FOXP1|CD22|TMBIM6|PYCARD|SLC15A4|APOA1|APOA2|NOD1|INAVA|CCL20|WNT5A|ARG1|CD86|CD37|CD28|IL4RA|ATG9A|EPX|IL17F|RTN4|ZPBP2|CD55|CD55B|IFNG|IL2|IL4|PTPRC|FZD5|FCER1G|FOXP3|SYK|STAT6|CGAS…	167	0.3076	2.0144	0	0.0031	0.47
NCK56	Cytokine Production in Immune Response	GOBP_T_CELL_CYTOKINE_PRODUCTION	T Cell Cytokine Production	http://www.gsea-msigdb.org/gsea/msigdb/mouse/geneset/GOBP_T_CELL_CYTOKINE_PRODUCTION	XCL1|SMAD7|IL1B|IL31RA|CD81|GBA|CRLF2|IFNB1|TRAF2|STARD7|CCR2|LILRB4A|CCL20|KDELR1|B2M|ARG1|IL18RAP|TBX21|MALT1|IL25|CD55|IL12A|CD55B|IL12B|IL4|ARID5A|FZD5|FOXP3|VSIR|NLRP3|SASH3|RSAD2|IL18R1|TNFRSF1B|PRKCZ|GATA3|IL6|TRPM4|TNFSF4|TRAF6|SLAMF1|IL18	42	0.2541	1.2335	0.125	0.1796	1
NCK56	Defense Response to Bacterium Regulation	GOBP_REGULATION_OF_DEFENSE_RESPONSE_TO_BACTERIUM	Regulation Of Defense Response To Bacterium	http://www.gsea-msigdb.org/gsea/msigdb/mouse/geneset/GOBP_REGULATION_OF_DEFENSE_RESPONSE_TO_BACTERIUM	EMILIN2|SIRT2|MMRN2|FOXP1|NLRP10|SYT11|EMILIN1|GRN|PGC|HAVCR2|F2RL1|NOD2|KLK7|ARG2|KLK5|SPINK5|MAPKBP1|CYBA|RAB34	19	0.3058	1.1818	0.2143	0.2268	1
NCK56	Dendritic Cell Activation & Differentiation	GOBP_DENDRITIC_CELL_DIFFERENTIATION	Dendritic Cell Differentiation	http://www.gsea-msigdb.org/gsea/msigdb/mouse/geneset/GOBP_DENDRITIC_CELL_DIFFERENTIATION	CSF2|ITGB6|LTBR|LYN|CAMK4|BATF3|DCSTAMP|CEBPB|PIRB|RELB|TNFSF9|GIMAP5|PRTN3|TRPM2|CCR7|PSEN1|TREM2|TGFB1|IRF4|IRF8|UBD|ZBTB46|IL4|BATF|GIMAP3|TMEM176B|TMEM176A|ITGB8|SPI1|BATF2|FLT3|NOTCH2|GATA1|AGER|F2RL1|CD40LG|TRAF6|BLK|TGFBR2|CCL19	40	0.3394	1.6581	0.0058	0.023	1
NCK56	Dendritic Cell Activation & Differentiation	GOBP_MYELOID_DENDRITIC_CELL_ACTIVATION	Myeloid Dendritic Cell Activation	http://www.gsea-msigdb.org/gsea/msigdb/mouse/geneset/GOBP_MYELOID_DENDRITIC_CELL_ACTIVATION	CSF2|ITGB6|IL10|LTBR|DOCK2|CAMK4|FLT3L|PILRB1|CLEC4D|BATF3|DCSTAMP|PIRB|RELB|TNFSF9|GIMAP5|KLRK1|STARD7|PYCARD|PSEN1|CD37|TGFB1|IRF4|UBD|TSPAN32|IL4|BATF|GIMAP3|ITGB8|SPI1|BATF2|HAVCR2|NOTCH2|TRAF6|SLAMF1|TGFBR2	35	0.292	1.3358	0.1118	0.1118	1
NCK56	Dendritic Cell Activation & Differentiation	GOBP_MYELOID_DENDRITIC_CELL_DIFFERENTIATION	Myeloid Dendritic Cell Differentiation	http://www.gsea-msigdb.org/gsea/msigdb/mouse/geneset/GOBP_MYELOID_DENDRITIC_CELL_DIFFERENTIATION	CSF2|ITGB6|LTBR|UBD|IL4|BATF|GIMAP3|CAMK4|BATF3|DCSTAMP|ITGB8|PIRB|RELB|SPI1|TNFSF9|GIMAP5|BATF2|NOTCH2|PSEN1|TRAF6|TGFB1|IRF4|TGFBR2	23	0.366	1.5201	0.0459	0.0464	1
NCK56	Fatty Acid & Prostanoid Biosynthesis	GOBP_FATTY_ACID_BIOSYNTHETIC_PROCESS	Fatty Acid Biosynthetic Process	http://www.gsea-msigdb.org/gsea/msigdb/mouse/geneset/GOBP_FATTY_ACID_BIOSYNTHETIC_PROCESS	ABCD2|HACD1|ELOVL1|ELOVL2|HACD3|FADS2|HACD4|ELOVL5|ABHD1|ELOVL7|MIF|ELOVL4|ACSS2|ACSBG1|FADS3|PTGES|PRXL2B|ALOX12|APOA4|ACLY|PLA2G1B|OXSM|ABHD3|ACSBG2|EDN1|EDN2|GIP|PRKAG1|PLA2G4A|INSIG1|APOA1|ACSM1|APOC2|PTGES2|FASN|OLAH|ALOX12E|ALOX8|LPL|SPHK1|LIPC|ACACA|PTGDS|ALOX12B|ALOX15|H2-KE6|PTGIS|PTGS2|GSTM4|MYO5A|LIPG|PLP1|ALOXE3|ACSM3|SCD2|PDK4|RGN|ASAH2|INSIG2|HNF4A|GSTM7|PRKAA1|PECR|ACOT7|PRKAA2|PLA…	122	0.252	1.5386	0	0.0425	1
NCK56	Fatty Acid & Prostanoid Biosynthesis	GOBP_MONOCARBOXYLIC_ACID_BIOSYNTHETIC_PROCESS	Monocarboxylic Acid Biosynthetic Process	http://www.gsea-msigdb.org/gsea/msigdb/mouse/geneset/GOBP_MONOCARBOXYLIC_ACID_BIOSYNTHETIC_PROCESS	ABCD2|HACD1|ELOVL1|ELOVL2|HACD3|FADS2|HACD4|ELOVL5|ABHD1|ELOVL7|MIF|ELOVL4|ACSS2|ACSBG1|FADS3|AGXT|PTGES|GATM|PRXL2B|ALOX12|HOGA1|APOA4|MALRD1|ACLY|PLA2G1B|OXSM|ABHD3|ACSBG2|EDN1|EDN2|PER2|GIP|PRKAG1|RDH10|PLA2G4A|INSIG1|APOA1|ACSM1|APOC2|BAAT|PTGES2|FASN|OLAH|ALOX12E|ALOX8|CYP8B1|LPL|SPHK1|LIPC|ACACA|GAMT|PTGDS|ALOX12B|ALOX15|PTGIS|H2-KE6|PTGS2|GSTM4|MYO5A|LIPG|PLP1|IDO1|ALOXE3|ACSM3|SCD2|HTT|ST…	164	0.242	1.5839	0	0.0342	1
NCK56	Fatty Acid & Prostanoid Biosynthesis	GOBP_PROSTANOID_BIOSYNTHETIC_PROCESS	Prostanoid Biosynthetic Process	http://www.gsea-msigdb.org/gsea/msigdb/mouse/geneset/GOBP_PROSTANOID_BIOSYNTHETIC_PROCESS	IL1B|AVP|PLA2G3|ANXA1|SPHK1|AVPR1A|MIF|PLA2G4A|CD74|MAPK9|TBXAS1|PLA2G10|PTGES|FABP5|PTGDS|PRXL2B|PTGIS|PTGS2|PLA2G4F|PTGES2|EDN1|EDN2	22	0.3601	1.4428	0.0406	0.0676	1
NCK56	Fatty Acid & Prostanoid Biosynthesis	GOBP_UNSATURATED_FATTY_ACID_BIOSYNTHETIC_PROCESS	Unsaturated Fatty Acid Biosynthetic Process	http://www.gsea-msigdb.org/gsea/msigdb/mouse/geneset/GOBP_UNSATURATED_FATTY_ACID_BIOSYNTHETIC_PROCESS	ABCD2|IL1B|AVP|MIF|PLA2G4A|SCD2|DECR2|PTGES|PRXL2B|PLA2G4F|PTGES2|ALOX12|SCD3|ALOX8|PLA2G3|ANXA1|SPHK1|SCD4|AVPR1A|FADS1|CD74|MAPK9|ABCD1|TBXAS1|PLA2G10|FABP5|PTGDS|ALOX15|PTGIS|PTGS2|SCD1|EDN1|EDN2	33	0.3143	1.4361	0.0438	0.0699	1
NCK56	Gamma Delta T Cell Activation	GOBP_GAMMA_DELTA_T_CELL_ACTIVATION	Gamma Delta T Cell Activation	http://www.gsea-msigdb.org/gsea/msigdb/mouse/geneset/GOBP_GAMMA_DELTA_T_CELL_ACTIVATION	CXADR|RORC|LCK|GIMAP3|NCKAP1L|PTPRC|ITK|GPR18|SYK|GIMAP5|SOX4|EGR3|JAG2|STAT5A|STAT5B|LEF1|CCR9|SKINT1|TCF7|SOX13	20	0.2982	1.1811	0.2158	0.2273	1
NCK56	Gamma Delta T Cell Activation	GOBP_REGULATION_OF_GAMMA_DELTA_T_CELL_ACTIVATION	Regulation Of Gamma Delta T Cell Activation	http://www.gsea-msigdb.org/gsea/msigdb/mouse/geneset/GOBP_REGULATION_OF_GAMMA_DELTA_T_CELL_ACTIVATION	RORC|LCK|GIMAP3|NCKAP1L|PTPRC|SYK|GIMAP5|SOX4|EGR3|STAT5A|STAT5B|LEF1|SKINT1|TCF7|SOX13	15	0.381	1.387	0.0903	0.0886	1
NCK56	Host Viral Modulation	GOBP_BIOLOGICAL_PROCESS_INVOLVED_IN_INTERACTION_WITH_SYMBIONT	Biological Process Involved In Interaction With Symbiont	http://www.gsea-msigdb.org/gsea/msigdb/mouse/geneset/GOBP_BIOLOGICAL_PROCESS_INVOLVED_IN_INTERACTION_WITH_SYMBIONT	HSPD1|RAB9|DEFA28|DEFA26|CCNT1|NAPEPLD|MYD88|HSPA8|CARD9|CDK9|REG3G|TUSC2|HMGA2|F2|PSMC3|PCX|LTF|ZC3H12A|DDB1|REG3D|DEFA30|CXCL5|DEFA35|DEFA41|STOM|SMARCB1|DEFA40|DEFA27|F2RL1|DEFA34|HPN|CFL1|SP1|SPAG11B|PPIB|SPRR2A1|EP300|PHB|DEFA20|LRRC19|DEFA5|FN1|CAMP|FBXL2|CXCL1|MBL1|REG3B|NLRP6|MBL2|CX3CR1|APCS|NCF1|CCL12|ARG1|SCNN1B|CCL5|HDAC1|SFTPD|IGF2R|CCL8|TREM1|CHD1|TREM3|REST|ELANE|CTSG|PRKN|IFNG|ROM…	82	0.2861	1.6211	0.0115	0.0281	1
NCK56	Host Viral Modulation	GOBP_MODULATION_BY_HOST_OF_SYMBIONT_PROCESS	Modulation By Host Of Symbiont Process	http://www.gsea-msigdb.org/gsea/msigdb/mouse/geneset/GOBP_MODULATION_BY_HOST_OF_SYMBIONT_PROCESS	RAB9|EP300|PHB|CCNT1|LRRC19|NAPEPLD|FBXL2|NLRP6|CX3CR1|APCS|CCL12|HSPA8|CARD9|CCL5|HDAC1|CDK9|HMGA2|SFTPD|IGF2R|CCL8|CHD1|REST|PRKN|PCX|PSMC3|IFNG|LTF|ZC3H12A|POU2F3|JUN|STOM|SMARCB1|SAP30BP|HPN|LEF1|CFL1|SMARCA4|APOE|SP1|PPIB|SPRR2A1|CCNK|PTX3	43	0.3727	1.8054	0	0.0101	0.931
NCK56	Host Viral Modulation	GOBP_MODULATION_BY_HOST_OF_VIRAL_PROCESS	Modulation By Host Of Viral Process	http://www.gsea-msigdb.org/gsea/msigdb/mouse/geneset/GOBP_MODULATION_BY_HOST_OF_VIRAL_PROCESS	PRKN|PCX|PSMC3|PHB|IFNG|LTF|ZC3H12A|FBXL2|APCS|STOM|CCL12|HSPA8|CFL1|APOE|PPIB|IGF2R|CCL8|CCNK|PTX3	19	0.4051	1.5353	0.0417	0.0432	1
NCK56	IL-1 Beta Production, Inflammasome Complex	GOBP_INFLAMMASOME_COMPLEX_ASSEMBLY	Inflammasome Complex Assembly	http://www.gsea-msigdb.org/gsea/msigdb/mouse/geneset/GOBP_INFLAMMASOME_COMPLEX_ASSEMBLY	NLRP1B|SIRT2|TLR4|TLR6|AIM2|USP50|TRIM30A|NLRP6|NLRP3|NLRC3|MYD88|CPTP|PLCG2|MEFV|TREM2|CD36|DHX33|NLRP1A	18	0.3467	1.3333	0.1134	0.113	1
NCK56	IL-1 Beta Production, Inflammasome Complex	GOBP_INTERLEUKIN_1_BETA_PRODUCTION	Interleukin 1 Beta Production	http://www.gsea-msigdb.org/gsea/msigdb/mouse/geneset/GOBP_INTERLEUKIN_1_BETA_PRODUCTION	TNFAIP3|TLR4|TLR6|USP50|IFNAR1|SPAG11A|MYD88|CPTP|IFI205|ARRB2|CCR7|CHRNA7|TREM2|ARG2|GIT1|IL17A|FFAR1|MALT1|SUCNR1|PML|P2RX7|ZC3H12A|NLRC3|LILRA5|NLRC4|F2R|F2RL1|HK1|TNF|SERPINB1B|IFI206|SIRPA|CCL19|RIPK2|EGR1|ACP5|IL1B|CASP1|CASP8|SERPINB1C|TYROBP|IFI211|TLR2|AIM2|FOXP1|GSDMA3|CD33|NLRP6|TNFAIP8|GHSR|CX3CR1|STAT3|PYCARD|FFAR4|LILRB4A|NOD1|APOA1|INAVA|MEFV|NOD2|WNT5A|PANX1|CCL3|IFI207|GSTP2|S1PR…	90	0.271	1.6406	0	0.0253	1
NCK56	IL-1 Beta Production, Inflammasome Complex	GOBP_INTERLEUKIN_1_PRODUCTION	Interleukin 1 Production	http://www.gsea-msigdb.org/gsea/msigdb/mouse/geneset/GOBP_INTERLEUKIN_1_PRODUCTION	TNFAIP3|USP50|SPAG11A|MYD88|CPTP|ARRB2|NLRP12|GIT1|MALT1|S100A13|SUCNR1|P2RX7|NLRC3|IFI206|SIRPA|RIPK2|EGR1|CASP1|CASP8|TYROBP|FOXP1|CD33|IGHD|NLRP6|TNFAIP8|CX3CR1|PYCARD|FFAR4|NOD1|APOA1|INAVA|CCL20|WNT5A|CCL3|S1PR3|CX3CL1|HSPB1|IL1R2|IFNG|LPL|NR1H4|SPHK1|FZD5|TLR8|CCR5|AGER|PTGER4|CD36|ERRFI1|TMEM106A|NLRP1A|MR1|PANX3|TLR4|TLR6|IFNAR1|IFI205|CCR7|CHRNA7|TREM2|ARG2|IL16|IL17A|FFAR1|PML|ZC3H12A|N…	107	0.2725	1.5591	0	0.0384	1
NCK56	IL-1 Beta Production, Inflammasome Complex	GOBP_NEGATIVE_REGULATION_OF_INTERLEUKIN_1_BETA_PRODUCTION	Negative Regulation Of Interleukin 1 Beta Production	http://www.gsea-msigdb.org/gsea/msigdb/mouse/geneset/GOBP_NEGATIVE_REGULATION_OF_INTERLEUKIN_1_BETA_PRODUCTION	ACP5|TNFAIP3|SERPINB1C|CD33|GHSR|SPAG11A|CX3CR1|CPTP|FFAR4|LILRB4A|ARRB2|APOA1|MEFV|CHRNA7|TREM2|GSTP2|GSTP1|GIT1|FFAR1|PML|SERPINB1A|ZC3H12A|GHRL|NLRP3|NLRC3|ERRFI1|SERPINB1B	27	0.3045	1.2728	0.1546	0.1489	1
NCK56	IL-1 Beta Production, Inflammasome Complex	GOBP_NEGATIVE_REGULATION_OF_INTERLEUKIN_1_PRODUCTION	Negative Regulation Of Interleukin 1 Production	http://www.gsea-msigdb.org/gsea/msigdb/mouse/geneset/GOBP_NEGATIVE_REGULATION_OF_INTERLEUKIN_1_PRODUCTION	ACP5|TNFAIP3|SERPINB1C|GAS6|CD33|GHSR|SPAG11A|CX3CR1|CPTP|FFAR4|LILRB4A|ARRB2|APOA1|MEFV|CHRNA7|TREM2|CEACAM1|NLRP12|GSTP2|GSTP1|GIT1|FFAR1|CX3CL1|IL1R2|PML|NR1H4|SERPINB1A|ZC3H12A|GHRL|NLRP3|NLRC3|PTGER4|ERRFI1|SERPINB1B	34	0.3535	1.6025	0.0241	0.0311	1
NCK56	IL-1 Beta Production, Inflammasome Complex	GOBP_NLRP3_INFLAMMASOME_COMPLEX_ASSEMBLY	Nlrp3 Inflammasome Complex Assembly	http://www.gsea-msigdb.org/gsea/msigdb/mouse/geneset/GOBP_NLRP3_INFLAMMASOME_COMPLEX_ASSEMBLY	SIRT2|TLR4|TLR6|AIM2|USP50|TRIM30A|NLRP3|NLRC3|MYD88|CPTP|PLCG2|MEFV|TREM2|CD36|DHX33	15	0.3964	1.4253	0.0766	0.0737	1
NCK56	IL-1 Beta Production, Inflammasome Complex	GOBP_POSITIVE_REGULATION_OF_INTERLEUKIN_1_BETA_PRODUCTION	Positive Regulation Of Interleukin 1 Beta Production	http://www.gsea-msigdb.org/gsea/msigdb/mouse/geneset/GOBP_POSITIVE_REGULATION_OF_INTERLEUKIN_1_BETA_PRODUCTION	TLR4|TLR6|USP50|IFNAR1|MYD88|IFI205|CCR7|IL17A|MALT1|P2RX7|LILRA5|NLRC4|F2RL1|HK1|TNF|IFI206|CCL19|RIPK2|EGR1|CASP1|CASP8|TYROBP|IFI211|TLR2|AIM2|GSDMA3|STAT3|PYCARD|NOD1|MEFV|INAVA|NOD2|WNT5A|PANX1|CCL3|IFI207|HSPB1|NLRP1B|IFNG|LPL|MNDAL|CCN1|FZD5|TLR8|CASP4|ISL1|NLRP3|CCR5|IL6|AGER|CD36|TMEM106A|NLRP1A|SMAD3	54	0.2777	1.4761	0.0069	0.0575	1
NCK56	IL-1 Beta Production, Inflammasome Complex	GOBP_POSITIVE_REGULATION_OF_INTERLEUKIN_1_PRODUCTION	Positive Regulation Of Interleukin 1 Production	http://www.gsea-msigdb.org/gsea/msigdb/mouse/geneset/GOBP_POSITIVE_REGULATION_OF_INTERLEUKIN_1_PRODUCTION	TLR4|TLR6|USP50|IFNAR1|MYD88|IFI205|CCR7|IL16|IL17A|MALT1|S100A13|P2RX7|NLRP10|LILRA5|NLRC4|F2RL1|HK1|TNF|IFI206|CCL19|RIPK2|EGR1|CASP1|CASP8|TYROBP|IFI211|TLR2|AIM2|PANX2|GSDMA3|IGHD|STAT3|PYCARD|NOD1|MEFV|INAVA|NOD2|CCL20|WNT5A|PANX1|CCL3|IFI207|HSPB1|NLRP1B|IFNG|LPL|CALCA|MNDAL|CCN1|FZD5|TLR8|CASP4|ISL1|NLRP3|HAVCR2|CCR5|IL6|AGER|CD36|TMEM106A|NLRP1A|SMAD3|PANX3	63	0.2435	1.3145	0.0583	0.1231	1
NCK56	IL-1 Response	GOBP_CELLULAR_RESPONSE_TO_INTERLEUKIN_1	Cellular Response To Interleukin 1	http://www.gsea-msigdb.org/gsea/msigdb/mouse/geneset/GOBP_CELLULAR_RESPONSE_TO_INTERLEUKIN_1	XCL1|MYLK3|CEBPB|HYAL1|MYD88|TNIP2|ZBP1|CACTIN|IL17A|ZC3H12A|IRF1|CCL26|UPF1|IKBKB|NFKB1|NR1D1|RPS6KA4|CCL24|CCL21A|CFL1|MAPK11|TRAF6|ADAMTS7|SIRPA|CCL19|TOLLIP|EGR1|IL1B|ANKRD1|CCL21B|FN1|DAB2IP|ACOD1|SERPINE1|CCL1|CCL11|PYCARD|CCL12|CCL17|CCL2|CCL20|CCL22|CCL3|CCL4|CCL5|USP10|CCL6|CCL7|CCL8|RELA|CX3CL1|IL1R2|MAP2K7|HYAL2|MAPK13|MAPK3|IRAK1|IL1RN|IL6|IRAK3|TIRAP|CD40|SAA3	63	0.3534	1.9229	0	0.0052	0.698
NCK56	IL-1 Response	GOBP_INTERLEUKIN_1_MEDIATED_SIGNALING_PATHWAY	Interleukin 1 Mediated Signaling Pathway	http://www.gsea-msigdb.org/gsea/msigdb/mouse/geneset/GOBP_INTERLEUKIN_1_MEDIATED_SIGNALING_PATHWAY	IL1R2|EGR1|IL1B|MAPK3|IKBKB|MYD88|TNIP2|IRAK1|RPS6KA4|IL1RN|ZBP1|IL6|IRAK3|TIRAP|TRAF6|RELA|TOLLIP	17	0.4701	1.7053	0.0087	0.0178	0.996
NCK56	IL-1 Response	GOBP_RESPONSE_TO_INTERLEUKIN_1	Response To Interleukin 1	http://www.gsea-msigdb.org/gsea/msigdb/mouse/geneset/GOBP_RESPONSE_TO_INTERLEUKIN_1	XCL1|MYLK3|SNCA|TNFRSF11A|CEBPB|HYAL1|MYD88|TNIP2|ZBP1|CACTIN|SELE|IL17A|ZC3H12A|IRF1|CCL26|UPF1|IKBKB|NFKB1|NR1D1|RPS6KA4|CCL24|CCL21A|CFL1|TLE5|MAPK11|CITED1|TRAF6|ADAMTS7|SIRPA|CCL19|TOLLIP|RIPK2|EGR1|IL1B|ANKRD1|CCL21B|FN1|DAB2IP|ACOD1|SRC|SERPINE1|CCL1|CCL11|PYCARD|CCL12|CCL17|CCL2|CCL20|CCL22|CCL3|CCL4|CCL5|USP10|CCL6|CCL7|CCL8|RELA|IGBP1B|CX3CL1|IL1R2|MAP2K7|SMPD1|HYAL2|ANXA1|MAPK13|MAPK3|…	73	0.3364	1.8928	0	0.0062	0.776
NCK56	IL-12 Regulation	GOBP_INTERLEUKIN_12_PRODUCTION	Interleukin 12 Production	http://www.gsea-msigdb.org/gsea/msigdb/mouse/geneset/GOBP_INTERLEUKIN_12_PRODUCTION	HSPD1|THBS1|G6PDX|IDO1|TLR4|TLR6|TNFSF9|TLR9|SCIMP|CCR7|ARRB2|TIGIT|IL16|IL17A|IL23A|TNFSF18|UNC93B1|IRF1|NFKB1|JAK3|LILRA5|NLRC3|PRKCD|PLCG2|MAPK11|TRAF6|CCL19|ACP5|IL10|MAPK14|TLR2|FOXP1|TLR3|MEFV|NOD2|LEP|RELA|IRF8|C1QBP|IFNG|IL12B|DEFB25|IL23R|LTB|TLR8|CMKLR1|ISL1|SYK|FLT3|AGER|CD40LG|IRAK3|CD36|TIRAP|CD40|TNFSF4|MDK|SLAMF1|REL|LAPTM5	60	0.2938	1.5701	0	0.0365	1
NCK56	IL-12 Regulation	GOBP_NEGATIVE_REGULATION_OF_INTERLEUKIN_12_PRODUCTION	Negative Regulation Of Interleukin 12 Production	http://www.gsea-msigdb.org/gsea/msigdb/mouse/geneset/GOBP_NEGATIVE_REGULATION_OF_INTERLEUKIN_12_PRODUCTION	THBS1|ACP5|C1QBP|IL10|TLR2|TLR8|CMKLR1|NFKB1|JAK3|LILRA5|NLRC3|CCR7|ARRB2|TIGIT|MEFV|NOD2|IRAK3|SLAMF1	18	0.4835	1.8673	0	0.0072	0.82
NCK56	IL-17 Response	GOBP_RESPONSE_TO_INTERLEUKIN_17	Response To Interleukin 17	http://www.gsea-msigdb.org/gsea/msigdb/mouse/geneset/GOBP_RESPONSE_TO_INTERLEUKIN_17	CXCL10|IL1B|NOTCH1|MIR409|CXCL1|TRAF3IP2|IKBKE|TRAF2|CCL1|STAT3|CNTNAP2|TRAF5|IL6|DCP1B|TRAF6|IL17A|IL17RA|IL17F|SOCS3	19	0.3365	1.2823	0.1532	0.1429	1
NCK56	IL-2 Production	GOBP_INTERLEUKIN_2_PRODUCTION	Interleukin 2 Production	http://www.gsea-msigdb.org/gsea/msigdb/mouse/geneset/GOBP_INTERLEUKIN_2_PRODUCTION	TNFAIP3|ABL2|TRAF2|CCR2|CARMIL2|CARD9|PRKCQ|OSCAR|TBX21|MALT1|CARD11|CD276|PDE4B|HOMER2|KAT5|HOMER3|PLCG2|LAG3|VSIG4|TRAF6|IL1A|RIPK2|IL1B|CD34|CD1D1|EZR|CD1D2|PRKD2|CD3E|PRNP|STAT5A|LILRB4A|STAT5B|NOD2|CD83|CD247|NAV3|CD28|SFTPD|ZFP36|IRF4|TRIM27|IL17F|ABL1|VTCN1|DEFB25|NR1H4|ANXA1|PTPRC|IL20RB|FCER1G|FOXP3|SASH3|HAVCR2|GPAM|GATA3|TNFSF4|RPS3|HDAC7|LAPTM5|CLEC2I	61	0.2325	1.2934	0.051	0.1363	1
NCK56	IL-2 Production	GOBP_NEGATIVE_REGULATION_OF_INTERLEUKIN_2_PRODUCTION	Negative Regulation Of Interleukin 2 Production	http://www.gsea-msigdb.org/gsea/msigdb/mouse/geneset/GOBP_NEGATIVE_REGULATION_OF_INTERLEUKIN_2_PRODUCTION	TNFAIP3|CD34|EZR|PRNP|LILRB4A|NOD2|NAV3|SFTPD|ZFP36|TBX21|TRIM27|NR1H4|PTPRC|IL20RB|FOXP3|CD276|HAVCR2|HOMER2|KAT5|HOMER3|GATA3|LAG3|VSIG4|HDAC7|LAPTM5	25	0.3135	1.332	0.0652	0.1137	1
NCK56	IL-2 Production	GOBP_POSITIVE_REGULATION_OF_INTERLEUKIN_2_PRODUCTION	Positive Regulation Of Interleukin 2 Production	http://www.gsea-msigdb.org/gsea/msigdb/mouse/geneset/GOBP_POSITIVE_REGULATION_OF_INTERLEUKIN_2_PRODUCTION	IL1A|RIPK2|IL1B|CD1D1|CD1D2|PRKD2|ABL2|TRAF2|CD3E|CCR2|STAT5A|STAT5B|CARMIL2|CD83|CD28|PRKCQ|IRF4|MALT1|ABL1|VTCN1|DEFB25|CARD11|ANXA1|PTPRC|SASH3|CD276|PDE4B|PLCG2|TNFSF4|RPS3|TRAF6	31	0.3061	1.3657	0.0829	0.0972	1
NCK56	IL-4 Response	GOBP_RESPONSE_TO_INTERLEUKIN_4	Response To Interleukin 4	http://www.gsea-msigdb.org/gsea/msigdb/mouse/geneset/GOBP_RESPONSE_TO_INTERLEUKIN_4	XCL1|RPLP0|DCSTAMP|RUFY4|MIR511|ALAD|STAT5B|KEAP1|HSPA5|RPS2|IMPDH2|FASN|PML|TUBA1B|NFIL3|CD300LF|CORO1A|JAK3|STAT6|GATA3|LEF1|CDK4|HSP90AB1|CITED1|TCF7	25	0.3787	1.6083	0.0327	0.0303	1
NCK56	IL-6 Production	GOBP_INTERLEUKIN_6_PRODUCTION	Interleukin 6 Production	http://www.gsea-msigdb.org/gsea/msigdb/mouse/geneset/GOBP_INTERLEUKIN_6_PRODUCTION	TNFAIP3|TLR7|MUC16|MAPKAPK2|SYT11|IL33|CEBPB|MMP8|C5AR2|TNFSF9|MYD88|SCIMP|ARRB2|PRG4|UCN|CARD9|NLRP12|TNFSF18|UNC93B1|NOS2|P2RX7|IL1RL2|NCKAP1L|ADORA2B|NLRC3|CAPN2|PTPN22|SIRPA|RIPK2|BPI|IL10|TYROBP|SPON2|TRIM30A|AFAP1L2|EREG|PYCARD|NOD1|PSEN2|INAVA|WNT5A|VEGFD|IL17F|IFNG|LPL|NR1H4|TLR8|FCER1G|FOXP3|SYK|IL17RC|FLT3|TSLP|CCR5|NMBR|AGER|IRAK3|CD36|ASH1L|TIRAP|TMEM106A|TNFSF4|PTPN11|HSPD1|ARRB1|CD2…	148	0.2692	1.658	0	0.023	1
NCK56	IL-6 Production	GOBP_NEGATIVE_REGULATION_OF_INTERLEUKIN_6_PRODUCTION	Negative Regulation Of Interleukin 6 Production	http://www.gsea-msigdb.org/gsea/msigdb/mouse/geneset/GOBP_NEGATIVE_REGULATION_OF_INTERLEUKIN_6_PRODUCTION	ARRB1|TNFAIP3|CD24A|TLR4|SOCS5|MUC16|CD84|SYT11|RABGEF1|C5AR2|TNFRSF1A|C1QTNF3|TLR9|ARRB2|IL27RA|PRG4|CHRNA7|NLRP12|CSK|INPP5D|ZC3H12A|NCKAP1L|NLRC3|NLRX1|TNF|PTPN22|SIRPA|BPI|IL10|CD200|GAS6|GBA|FOXJ1|TRIM30A|GHSR|BANK1|LILRB4A|CD200R1|PTPN6|HGF|NR1H4|GHRL|FOXP3|FLT3|HAVCR2|KLF2|NMBR|NMB|IRAK3|SLAMF1	50	0.3268	1.6303	0.0088	0.0268	1
NCK56	IL-6 Production	GOBP_POSITIVE_REGULATION_OF_INTERLEUKIN_6_PRODUCTION	Positive Regulation Of Interleukin 6 Production	http://www.gsea-msigdb.org/gsea/msigdb/mouse/geneset/GOBP_POSITIVE_REGULATION_OF_INTERLEUKIN_6_PRODUCTION	HSPD1|TLR7|TLR4|ZBTB20|TLR6|TUT4|GRK2|IL33|MMP8|SETD4|TNFSF9|MYD88|TICAM2|RAB7B|TLR9|SCIMP|MAVS|UCN|CARD9|CRHR2|IL16|IL17A|IL17RA|TRPV4|UNC93B1|NOS2|IL17D|P2RX7|ADCYAP1|ARID5A|IL1RL2|NLRP10|ADORA2B|LILRA5|PLCG2|F2R|F2RL1|TNF|TRAF6|TWIST1|RIPK2|IL1B|TYROBP|TLR2|SPON2|TLR3|EREG|POU2AF1|POU2F2|STAT3|PYCARD|NOD1|INAVA|NOD2|WNT5A|VEGFD|ARHGEF2|AIF1|LEP|BSG|IL17F|IFNG|DEFB25|LPL|HYAL2|CCN1|TLR8|FCER1G|…	88	0.3061	1.7016	0	0.0183	0.997
NCK56	IL-6 Response	GOBP_RESPONSE_TO_INTERLEUKIN_6	Response To Interleukin 6	http://www.gsea-msigdb.org/gsea/msigdb/mouse/geneset/GOBP_RESPONSE_TO_INTERLEUKIN_6	PHB|IL6ST|TUT4|GAB1|SRC|TRAF7|ENTPD2|PTPRT|STAT3|YAP1|SBNO2|SELP|RELA|NFKB1|SPI1|C1QTNF4|IL6|GFI1|IL6RA|PID1|CFL1|CEBPA|CITED1|CTR9|FOXA2	25	0.4985	2.0942	0	0.0019	0.292
NCK56	IL-8 Production	GOBP_INTERLEUKIN_8_PRODUCTION	Interleukin 8 Production	http://www.gsea-msigdb.org/gsea/msigdb/mouse/geneset/GOBP_INTERLEUKIN_8_PRODUCTION	ARRB1|TLR7|TLR4|TLR6|C5AR2|CHIL1|MYD88|TLR9|MAVS|CACTIN|ANXA4|NOS2|IL17D|NLRP10|F2R|F2RL1|SSC5D|TNF|PTPN22|IL18|IL1B|BPI|LRRC19|TLR2|TLR3|CD2|CAMP|PRKD2|CD33|SERPINE1|AFAP1L2|TLR5|GDF2|STAT3|PYCARD|NOD1|APOA2|NOD2|CD14|WNT5A|F3|BCL3|CRP|MAPKBP1|LEP|RELA|ELANE|IL17F|ADIPOQ|HYAL2|CALCA|FADD|ANXA1|PTPRC|TLR8|ZFP580|SYK|CD74|TLR1|PRG3|IL6|KLF4|PTGER4|TIRAP|LAMTOR5|BCL10	66	0.2318	1.2656	0.0446	0.154	1
NCK56	IL-8 Production	GOBP_POSITIVE_REGULATION_OF_INTERLEUKIN_8_PRODUCTION	Positive Regulation Of Interleukin 8 Production	http://www.gsea-msigdb.org/gsea/msigdb/mouse/geneset/GOBP_POSITIVE_REGULATION_OF_INTERLEUKIN_8_PRODUCTION	TLR7|TLR4|CHIL1|MYD88|TLR9|MAVS|NOS2|IL17D|NLRP10|F2R|F2RL1|TNF|IL18|IL1B|TLR2|TLR3|CD2|CAMP|PRKD2|SERPINE1|AFAP1L2|TLR5|GDF2|STAT3|PYCARD|NOD1|APOA2|NOD2|CD14|WNT5A|F3|LEP|RELA|ELANE|ADIPOQ|HYAL2|CALCA|FADD|TLR8|ZFP580|SYK|CD74|TLR1|PRG3|IL6|PTGER4|TIRAP|LAMTOR5|BCL10	49	0.2546	1.2823	0.0986	0.1429	1
NCK56	Immunoglobulin Production & Diversification	GOBP_B_CELL_ACTIVATION_INVOLVED_IN_IMMUNE_RESPONSE	B Cell Activation Involved In Immune Response	http://www.gsea-msigdb.org/gsea/msigdb/mouse/geneset/GOBP_B_CELL_ACTIVATION_INVOLVED_IN_IMMUNE_RESPONSE	PLCL2|HSPD1|HMCES|MLH1|TNFAIP3|KMT5C|TLR4|PARP3|IFNB1|TRP53BP1|GPR183|IL27RA|IL21|PAXIP1|MFNG|TGFB1|GAPT|CLCF1|TBX21|ADA|ITFG2|NDFIP1|EXOSC3|PAGR1A|TNFSF13|ITM2A|MIR181B-1|MIR181B-2|NOTCH2|PLCG2|AICDA|LGALS1|CD180|IL10|CD19|DOCK10|ERCC1|LGALS8|DLL1|BCL6|POU2AF1|LILRB4A|SLC15A4|RAG2|BCL3|CD28|IRF8|LFNG|ABL1|SWAP70|IFNG|IL2|IL4|BATF|MSH6|RNF8|PTPRC|ICOSL|FOXP3|SPI1|STAT6|IL6|CD40LG|CD40|CCR6|DOCK11…	71	0.3296	1.799	0	0.0105	0.937
NCK56	Immunoglobulin Production & Diversification	GOBP_IMMUNOGLOBULIN_PRODUCTION_INVOLVED_IN_IMMUNOGLOBULIN_MEDIATED_IMMUNE_RESPONSE	Immunoglobulin Production Involved In Immunoglobulin Mediated Immune Response	http://www.gsea-msigdb.org/gsea/msigdb/mouse/geneset/GOBP_IMMUNOGLOBULIN_PRODUCTION_INVOLVED_IN_IMMUNOGLOBULIN_MEDIATED_IMMUNE_RESPONSE	HSPD1|XCL1|HMCES|MLH1|KMT5C|PARP3|CRLF2|TRP53BP1|IL27RA|PAXIP1|B2M|TGFB1|H2-EA|GAPT|CLCF1|TBX21|NDFIP1|EXOSC3|PAGR1A|TNFSF13|MIR181B-1|MIR181B-2|AICDA|BTK|ERCC1|TRAF3IP2|BCL6|POU2F2|H2-EB2|SLC15A4|NOD2|GCNT3|CD28|SWAP70|IFNG|IL2|IL4|BATF|MSH6|RNF8|PTPRC|ICOSL|IGHM|FOXP3|FGL2|STAT6|H2-AA|H2-AB1|CD40LG|H2-EB1|H2-DMA|CD40|CCR6|H2-DMB1|H2-DMB2|TNFSF4|H2-OA|UNG|H2-OB|6030468B19RIK	60	0.4113	2.2494	0	0.0006	0.086
NCK56	Immunoglobulin Production & Diversification	GOBP_POSITIVE_REGULATION_OF_B_CELL_MEDIATED_IMMUNITY	Positive Regulation Of B Cell Mediated Immunity	http://www.gsea-msigdb.org/gsea/msigdb/mouse/geneset/GOBP_POSITIVE_REGULATION_OF_B_CELL_MEDIATED_IMMUNITY	XCL1|NECTIN2|CD226|HMCES|MLH1|KMT5C|FCER2A|FCGR1|GIMAP5|TRP53BP1|IGHG2B|IGHG1|TREM2|NOD2|PAXIP1|TGFB1|CLCF1|CD28|TBX21|HPX|IFNG|C3|IL2|EXOSC3|GIMAP3|IL4|LTA|PAGR1A|TNFSF13|PTPRC|FCER1G|FCGR3|STAT6|FCER1A|CD40|TNF|TNFSF4|6030468B19RIK	38	0.2543	1.2177	0.14	0.1932	1
NCK56	Immunoglobulin Production & Diversification	GOBP_POSITIVE_REGULATION_OF_IMMUNOGLOBULIN_PRODUCTION	Positive Regulation Of Immunoglobulin Production	http://www.gsea-msigdb.org/gsea/msigdb/mouse/geneset/GOBP_POSITIVE_REGULATION_OF_IMMUNOGLOBULIN_PRODUCTION	XCL1|HMCES|MLH1|IL10|PHB|KMT5C|FOXP1|CD27|IL33|PHB2|TRP53BP1|TLR9|RBP4|IL21|PAXIP1|CD86|CD37|TGFB1|CLCF1|CD28|IL4RA|MZB1|TBX21|HPX|IL5|IFNG|IL2|EXOSC3|IL4|PAGR1A|TNFSF13|PTPRC|GPI1|STAT6|SASH3|EPHB2|IL13|IL6|DNAJB9|CD40|TNFRSF4|TNFSF4|6030468B19RIK	43	0.281	1.3448	0.0949	0.1075	1
NCK56	Immunoglobulin Production & Diversification	GOBP_REGULATION_OF_IMMUNOGLOBULIN_PRODUCTION	Regulation Of Immunoglobulin Production	http://www.gsea-msigdb.org/gsea/msigdb/mouse/geneset/GOBP_REGULATION_OF_IMMUNOGLOBULIN_PRODUCTION	XCL1|HMCES|MLH1|TNFAIP3|KMT5C|PARP3|CD27|IL33|TRP53BP1|TRAF2|TLR9|RBP4|IL27RA|IL21|PAXIP1|IL13RA2|TGFB1|CLCF1|TBX21|HPX|IL5|NDFIP1|EXOSC3|SIGLECG|PAGR1A|TNFSF13|GPI1|EPHB2|MIR181B-1|MIR181B-2|DNAJB9|FCGR2B|TNF|TRAF6|IL10|PHB|PKN1|FOXP1|PHB2|CD22|TMBIM6|BCL6|LILRB4A|SLC15A4|CD86|CD37|CD28|IL4RA|MZB1|ZPBP2|IFNG|IL2|IL4|PTPRC|IGHM|FOXP3|STAT6|SASH3|IL13|CGAS|IL6|CD40LG|VPREB3|CD40|TNFRSF4|TNFSF4|603…	67	0.3027	1.6547	0	0.0234	1
NCK56	Immunoglobulin Production & Diversification	GOBP_SOMATIC_DIVERSIFICATION_OF_IMMUNE_RECEPTORS	Somatic Diversification Of Immune Receptors	http://www.gsea-msigdb.org/gsea/msigdb/mouse/geneset/GOBP_SOMATIC_DIVERSIFICATION_OF_IMMUNE_RECEPTORS	HSPD1|HMCES|MLH1|KMT5C|PARP3|NUGGC|MCM3AP|CYREN|TRP53BP1|IL27RA|PAXIP1|TGFB1|CLCF1|TBX21|TCF3|NDFIP1|EXOSC3|PAGR1A|TNFSF13|MIR181B-1|MIR181B-2|AICDA|BCL11B|FOXP1|IGHD|ERCC1|BCL6|SLC15A4|RAG1|RAG2|CD28|SWAP70|IFNG|IL2|IL4|BATF|MSH6|RNF8|PTPRC|ICOSL|ADAR|FOXP3|STAT6|POLM|CD40LG|NHEJ1|LEF1|CD40|CCR6|TNFSF4|UNG|TCF7	52	0.2705	1.3928	0.0221	0.0863	1
NCK56	Immunoglobulin Production & Diversification	GOBP_SOMATIC_DIVERSIFICATION_OF_IMMUNOGLOBULINS	Somatic Diversification Of Immunoglobulins	http://www.gsea-msigdb.org/gsea/msigdb/mouse/geneset/GOBP_SOMATIC_DIVERSIFICATION_OF_IMMUNOGLOBULINS	HSPD1|HMCES|MLH1|KMT5C|PARP3|FOXP1|NUGGC|MCM3AP|CYREN|IGHD|ERCC1|TRP53BP1|BCL6|IL27RA|SLC15A4|PAXIP1|TGFB1|CLCF1|CD28|TBX21|SWAP70|TCF3|NDFIP1|IFNG|IL2|EXOSC3|IL4|BATF|PAGR1A|MSH6|RNF8|TNFSF13|PTPRC|ICOSL|FOXP3|STAT6|MIR181B-1|MIR181B-2|POLM|CD40LG|AICDA|NHEJ1|CD40|CCR6|TNFSF4|UNG	46	0.3346	1.6954	0.0153	0.0188	0.998
NCK56	Immunoglobulin Production & Diversification	GOBP_SOMATIC_DIVERSIFICATION_OF_IMMUNOGLOBULINS_INVOLVED_IN_IMMUNE_RESPONSE	Somatic Diversification Of Immunoglobulins Involved In Immune Response	http://www.gsea-msigdb.org/gsea/msigdb/mouse/geneset/GOBP_SOMATIC_DIVERSIFICATION_OF_IMMUNOGLOBULINS_INVOLVED_IN_IMMUNE_RESPONSE	HSPD1|HMCES|MLH1|KMT5C|PARP3|ERCC1|TRP53BP1|BCL6|IL27RA|SLC15A4|PAXIP1|TGFB1|CLCF1|CD28|TBX21|SWAP70|NDFIP1|IFNG|IL2|EXOSC3|IL4|BATF|PAGR1A|MSH6|RNF8|TNFSF13|PTPRC|ICOSL|FOXP3|STAT6|MIR181B-1|MIR181B-2|CD40LG|AICDA|CD40|CCR6|TNFSF4|UNG	38	0.3301	1.577	0.019	0.0352	1
NCK56	Inflammatory Cytokine Production	GOBP_CYTOKINE_PRODUCTION_INVOLVED_IN_INFLAMMATORY_RESPONSE	Cytokine Production Involved In Inflammatory Response	http://www.gsea-msigdb.org/gsea/msigdb/mouse/geneset/GOBP_CYTOKINE_PRODUCTION_INVOLVED_IN_INFLAMMATORY_RESPONSE	ABCD2|IDO1|MIR324|CD6|TLR4|TLR6|ANKRD42|CLEC7A|MYD88|KLRH1|CD96|TREM2|CARD9|IL17A|IL17RA|F2|IL17C|NOS2|IL17D|RAP1GDS1|ZC3H12A|PLA2G3|TARM1|APOD|NLRC3|EPHB2|TNF|PER1|SIRPA|ITGB6|MAPK14|SPINK7|PLD4|GPSM3|TRAF3IP2|STAT3|PYCARD|ADCY7|LILRB4A|MEFV|NOD2|IL17B|KPNA6|LEP|IL17F|IL1R2|CUEDC2|IL17RC|ABCD1|PLA2G10|IL6|PLD3	52	0.3105	1.5944	0.0091	0.0323	1
NCK56	Inflammatory Cytokine Production	GOBP_NEGATIVE_REGULATION_OF_CYTOKINE_PRODUCTION_INVOLVED_IN_INFLAMMATORY_RESPONSE	Negative Regulation Of Cytokine Production Involved In Inflammatory Response	http://www.gsea-msigdb.org/gsea/msigdb/mouse/geneset/GOBP_NEGATIVE_REGULATION_OF_CYTOKINE_PRODUCTION_INVOLVED_IN_INFLAMMATORY_RESPONSE	ABCD2|IL1R2|ZC3H12A|SPINK7|APOD|CUEDC2|NLRC3|EPHB2|ABCD1|PLA2G10|PYCARD|ADCY7|LILRB4A|MEFV|TREM2|F2|SIRPA	17	0.4261	1.5725	0.0303	0.036	1
NCK56	Inflammatory Cytokine Production	GOBP_PRODUCTION_OF_MOLECULAR_MEDIATOR_INVOLVED_IN_INFLAMMATORY_RESPONSE	Production Of Molecular Mediator Involved In Inflammatory Response	http://www.gsea-msigdb.org/gsea/msigdb/mouse/geneset/GOBP_PRODUCTION_OF_MOLECULAR_MEDIATOR_INVOLVED_IN_INFLAMMATORY_RESPONSE	ABCD2|MIR324|IDO1|CD6|LYN|TLR4|ANKRD42|TLR6|CLEC7A|GRN|NPPA|MYD88|KLRH1|CD96|CHIL5|CHIL6|TREM2|CARD9|IL17A|IL17RA|F2|IL17C|NOS2|IL17D|RAP1GDS1|ZC3H12A|PLA2G3|TARM1|APOD|NLRC3|EPHB2|ADORA3|P2RX1|TNF|CHIL3|PER1|SIRPA|DUSP10|ITGB6|MAPK14|SPINK7|CHIL4|PLD4|PBXIP1|GPSM3|SERPINE1|CHIA1|TRAF3IP2|STAT3|NCF1|PYCARD|ADCY7|LILRB4A|MEFV|NOD2|IL17B|KPNA6|IL4RA|LEP|IL17F|IL1R2|RPS19|RAB44|FCER1G|CUEDC2|SYK|IL1…	77	0.2473	1.3662	0.0714	0.097	1
NCK56	Inflammatory Response Negative Regulation	GOBP_NEGATIVE_REGULATION_OF_DEFENSE_RESPONSE	Negative Regulation Of Defense Response	http://www.gsea-msigdb.org/gsea/msigdb/mouse/geneset/GOBP_NEGATIVE_REGULATION_OF_DEFENSE_RESPONSE	TNFAIP3|MMP12|CLEC12B|KLRB1B|CLEC2D|SERPINB9G|CCN3|OTOP1|TRAFD1|NPY5R|NLRC5|TSPAN6|FAM3A|PLA2G5|SEC14L1|DCST1|IFI206|IL10|NMI|NR1D2|FNDC4|OAS1D|ADORA2A|CX3CR1|OAS1C|PCBP2|APOA1|RNF125|PPARD|CST7|MUL1|CTLA2A|CX3CL1|IL12B|CCK|IL2|IL4|STAT2|IL22RA2|FOXP3|FGL2|GPR31B|PTGER4|ASH1L|PTGIS|TFF2|GPS2|PGLYRP1|IL22|NPLOC4|TNFRSF1A|ILRUN|CHRNA7|OAS1E|ETS1|ADA|IL2RA|SERPINF1|OAS1G|NDFIP1|ADCYAP1|OAS1F|OAS3|IS…	200	0.2391	1.5596	0	0.0383	1
NCK56	Inflammatory Response Negative Regulation	GOBP_NEGATIVE_REGULATION_OF_INFLAMMATORY_RESPONSE	Negative Regulation Of Inflammatory Response	http://www.gsea-msigdb.org/gsea/msigdb/mouse/geneset/GOBP_NEGATIVE_REGULATION_OF_INFLAMMATORY_RESPONSE	TNFAIP3|SYT11|LRFN5|NLRP12|CCN3|GIT1|MFHAS1|MKRN2|CYP19A1|SIGLECG|NPY5R|NFKB1|TNFAIP6|NLRC3|PLA2G5|SLIT2|WFDC1|TYRO3|DUSP10|IL10|TAFA3|NR1D2|KRT1|FNDC4|NLRP6|ADORA2A|CX3CR1|UACA|PPARG|FFAR4|APOA1|NPY|PPARD|CST7|CTLA2A|CX3CL1|SPN|PROC|MIR7578|IL12B|IL2|ADIPOQ|IL4|NR1H4|IL22RA2|FOXP3|ADORA1|GPR31B|HAMP|ADRB2|GATA3|PTGER4|ASH1L|APOE|PTGIS|TFF2|GPS2|PGLYRP1|IL22|CD24A|SOCS5|GPER1|RABGEF1|GRN|TNFRSF1A…	123	0.3001	1.8775	0	0.0068	0.802
NCK56	Interferon Beta Production	GOBP_INTERFERON_BETA_PRODUCTION	Interferon Beta Production	http://www.gsea-msigdb.org/gsea/msigdb/mouse/geneset/GOBP_INTERFERON_BETA_PRODUCTION	TLR7|STING1|TLR4|ZBTB20|TRAIP|D1PAS1|IFNAR1|RELB|TICAM2|TRAF3|TLR9|MAVS|DHX58|PTPRS|CACTIN|OAS1E|FLOT1|OAS1G|IRF1|OAS1F|TRIM56|OAS3|ISG15|OAS2|OAS1H|OAS1A|NLRC3|NLRX1|HSP90AA1|PTPN22|SIRPA|NMI|TLR2|TLR3|OAS1D|IRF7|IRF3|OAS1C|PYCARD|RNF216|ATG9A|TLR8|POLR3D|RNF135|TRAF3IP1|TIRAP|TRIM38|PTPN11|REL|CREBBP|IFIH1	51	0.3652	1.8698	0	0.0071	0.817
NCK56	Interferon Beta Production	GOBP_NEGATIVE_REGULATION_OF_TYPE_I_INTERFERON_PRODUCTION	Negative Regulation Of Type I Interferon Production	http://www.gsea-msigdb.org/gsea/msigdb/mouse/geneset/GOBP_NEGATIVE_REGULATION_OF_TYPE_I_INTERFERON_PRODUCTION	NPLOC4|NMI|TRAIP|ACOD1|RELB|ILRUN|NLRC3|HAVCR2|PYCARD|DHX58|PTPRS|CACTIN|NLRX1|TRAF3IP1|GBP4|BANF1|PELI3|RNF125|ATG9A|REL|CREBBP|SIRPA	22	0.5158	2.1024	0	0.0019	0.282
NCK56	Interferon Beta Production	GOBP_POSITIVE_REGULATION_OF_INTERFERON_BETA_PRODUCTION	Positive Regulation Of Interferon Beta Production	http://www.gsea-msigdb.org/gsea/msigdb/mouse/geneset/GOBP_POSITIVE_REGULATION_OF_INTERFERON_BETA_PRODUCTION	TLR7|STING1|TLR4|ZBTB20|TLR2|TLR3|OAS1D|D1PAS1|IFNAR1|IRF7|IRF3|TLR9|MAVS|DHX58|OAS1C|OAS1E|FLOT1|OAS1G|IRF1|OAS1F|TRIM56|OAS3|ISG15|OAS2|TLR8|POLR3D|OAS1H|OAS1A|RNF135|HSP90AA1|PTPN11|PTPN22|IFIH1	33	0.2974	1.3634	0.0984	0.0981	1
NCK56	Interferon Beta Production	GOBP_POSITIVE_REGULATION_OF_TYPE_I_INTERFERON_PRODUCTION	Positive Regulation Of Type I Interferon Production	http://www.gsea-msigdb.org/gsea/msigdb/mouse/geneset/GOBP_POSITIVE_REGULATION_OF_TYPE_I_INTERFERON_PRODUCTION	HSPD1|TLR7|MMP12|STING1|TLR4|ZBTB20|FAM71E1|D1PAS1|RAB2B|IFNAR1|MYD88|TLR9|MAVS|DHX58|OAS1E|FLOT1|OAS1G|IRF1|OAS1F|TRIM56|OAS3|ISG15|OAS2|OAS1H|OAS1A|PLCG2|G3BP1|IRF5|HSP90AA1|PTPN22|TLR2|TLR3|OAS1D|IRF7|IRF3|OAS1C|CD14|PQBP1|TLR8|POLR3D|SYK|FLT3|IRAK1|CGAS|NMBR|ZCCHC3|RNF135|NMB|DHX33|TRIM15|PTPN11|STAT1|IFIH1	53	0.3892	1.9725	0.0088	0.0038	0.565
NCK56	Interferon Beta Production	GOBP_TYPE_I_INTERFERON_PRODUCTION	Type I Interferon Production	http://www.gsea-msigdb.org/gsea/msigdb/mouse/geneset/GOBP_TYPE_I_INTERFERON_PRODUCTION	HSPD1|TLR7|MMP12|STING1|NPLOC4|PPME1|TLR4|ZBTB20|TRAIP|FAM71E1|RAB2B|D1PAS1|RELB|IFNAR1|ILRUN|MYD88|TICAM2|TRAF3|TLR9|DHX58|MAVS|AP3D1|PTPRS|CACTIN|GBP4|PELI3|OAS1E|FLOT1|OAS1G|TRIM56|IRF1|OAS1F|OAS3|ISG15|OAS2|OAS1H|OAS1A|NLRC3|PLCG2|NLRX1|G3BP1|IRF5|HSP90AA1|PTPN22|SIRPA|NMI|TLR2|TLR3|OAS1D|ACOD1|IRF7|IRF3|OAS1C|PYCARD|CD14|BANF1|RNF216|RNF125|PQBP1|ATG9A|IRF8|TLR8|POLR3D|SYK|FLT3|IRAK1|HAVCR2|…	83	0.4451	2.5608	0	0.0001	0.005
NCK56	Interferon Gamma Production	GOBP_INTERFERON_GAMMA_PRODUCTION	Interferon Gamma Production	http://www.gsea-msigdb.org/gsea/msigdb/mouse/geneset/GOBP_INTERFERON_GAMMA_PRODUCTION	CRTAM|CD226|TLR7|IL33|TNFSF9|GIMAP5|KLRK1|CD96|CARMIL2|IL23A|TNFSF18|KLRE1|GIMAP3|IL27|PDE4B|SH2D1B1|SLAMF6|PTPN22|RIPK2|IL10|RASGRP1|EOMES|CD1D1|CD2|NLRP6|CD3E|PYCARD|AVPR2|CD14|WNT5A|BCL3|SPN|TRIM27|ABL1|IL12A|VTCN1|IL12B|IL2|RIPK3|NR1H4|LTA|CYRIB|FADD|FZD5|TLR8|FOXP3|FLT3|RUNX3|NRAS|GATA3|H2-M3|TNFSF4|ZP3|SLC7A5|HSPD1|PGLYRP1|TYK2|PGLYRP3|PGLYRP4|TLR4|PGLYRP2|CD27|IFNAR1|H2-Q7|TICAM2|ABL2|PDCD…	115	0.2312	1.402	0.0189	0.0825	1
NCK56	Interferon Gamma Production	GOBP_NEGATIVE_REGULATION_OF_INTERFERON_GAMMA_PRODUCTION	Negative Regulation Of Interferon Gamma Production	http://www.gsea-msigdb.org/gsea/msigdb/mouse/geneset/GOBP_NEGATIVE_REGULATION_OF_INTERFERON_GAMMA_PRODUCTION	PGLYRP1|IL10|SCGB1A1|PGLYRP3|PGLYRP4|TLR4|PGLYRP2|IL33|GAS6|NLRP6|GIMAP5|PDCD1LG2|PRNP|LILRB4A|CD96|NOD2|CD274|C1QBP|AXL|NR1H4|GIMAP3|ZC3H12A|IL20RB|FOXP3|VSIR|CD276|HAVCR2|SH2D1B1|GATA3|LGALS7|TNFSF4|SLAMF1|LAPTM5|IL1RL1	34	0.3104	1.4487	0.0559	0.0657	1
NCK56	Interferon Gamma Production	GOBP_POSITIVE_REGULATION_OF_INTERFERON_GAMMA_PRODUCTION	Positive Regulation Of Interferon Gamma Production	http://www.gsea-msigdb.org/gsea/msigdb/mouse/geneset/GOBP_POSITIVE_REGULATION_OF_INTERFERON_GAMMA_PRODUCTION	HSPD1|CRTAM|CD226|TYK2|TLR7|TLR4|CD27|IFNAR1|TNFSF9|H2-Q7|TICAM2|KLRK1|ABL2|TLR9|CCR2|IL27RA|CARMIL2|IL21|IL23A|KLRE1|ARID5A|ISG15|IL27|CD276|PDE4B|F2RL1|TNF|SLAMF6|CD160|PTPN22|IL18|RIPK2|IL1B|RASGRP1|CD1D1|TLR3|CD2|CD3E|PYCARD|RAET1D|SCRIB|CD14|WNT5A|BCL3|HRAS|IRF8|TRIM27|ABL1|IL12A|ZFPM1|IL12B|TNFRSF13C|IL2|IL23R|LTA|CYRIB|FADD|FZD5|TLR8|ISL1|SASH3|FLT3|HAVCR2|NRAS|IL18R1|CD40LG|H2-M3|TNFSF4|T…	73	0.2469	1.3845	0.0125	0.0895	1
NCK56	Interferon Gamma Response	GOBP_CELLULAR_RESPONSE_TO_INTERFERON_GAMMA	Cellular Response To Interferon Gamma	http://www.gsea-msigdb.org/gsea/msigdb/mouse/geneset/GOBP_CELLULAR_RESPONSE_TO_INTERFERON_GAMMA	XCL1|TLR4|ZYX|H2-Q7|RAB7B|TRP53|GBP4|EVL|STX11|OTOP1|HPX|NOS2|CDC42EP2|IRF1|CCL26|NLRC5|DAPK1|ACTG1|CCL24|IRGM1|IGTP|CCL21A|SOCS1|SIRPA|RAB20|CCL19|EPRS|STXBP4|CASP1|CCL21B|NMI|MYO18A|TLR2|ACOD1|MIR511|VPS26B|PPARG|CCL1|CCL11|CDC37|CCL12|CCL17|CCL2|GBP6|CCL20|ARG1|CCL22|CCL3|CCL4|CCL5|GBP2|MED1|CCL6|CCL7|CCL8|CX3CL1|STXBP1|STXBP3|IRF8|GBP9|IFNG|IL12B|MYO1C|CAPG|FLNB|GBP10|GBP11|GBP8|VIM|SLC26A6|H…	79	0.383	2.1388	0	0.0014	0.206
NCK56	Interferon Gamma Response	GOBP_INTERFERON_GAMMA_MEDIATED_SIGNALING_PATHWAY	Interferon Gamma Mediated Signaling Pathway	http://www.gsea-msigdb.org/gsea/msigdb/mouse/geneset/GOBP_INTERFERON_GAMMA_MEDIATED_SIGNALING_PATHWAY	IFNG|NMI|IRF1|NLRC5|PPARG|TRP53|CDC37|IRGM1|IGTP|ARG1|TXK|SOCS1|MED1|OTOP1|HPX|STAT1	16	0.3479	1.266	0.1686	0.1538	1
NCK56	Interferon Gamma Response	GOBP_RESPONSE_TO_INTERFERON_GAMMA	Response To Interferon Gamma	http://www.gsea-msigdb.org/gsea/msigdb/mouse/geneset/GOBP_RESPONSE_TO_INTERFERON_GAMMA	XCL1|IFITM7|IFITM6|SNCA|TGTP1|ZYX|TRP53|GBP4|OTOP1|HPX|NOS2|CDC42EP2|CCL26|NLRC5|DAPK1|ACTG1|CCL24|IRGM1|IGTP|CCL21A|KYNU|SOCS1|GCH1|BST2|SIRPA|RAB20|EPRS|CASP1|CCL21B|NMI|MYO18A|MIR511|VPS26B|PPARG|CCL1|CCL11|CDC37|CCL12|CCL17|CCL2|GBP6|CCL20|ARG1|CCL22|CCL3|CCL4|CCL5|GBP2|MED1|CCL6|CCL7|CCL8|CX3CL1|STXBP3|GBP9|IFNG|IL12B|UBD|CALCOCO2|IRGM2|CIITA|GBP10|IFITM2|GBP11|GBP8|VIM|H2-AA|H2-AB1|H2-EB1|R…	104	0.3679	2.2398	0	0.0007	0.096
NCK56	Leukocyte Chemotaxis	GOBP_DENDRITIC_CELL_CHEMOTAXIS	Dendritic Cell Chemotaxis	http://www.gsea-msigdb.org/gsea/msigdb/mouse/geneset/GOBP_DENDRITIC_CELL_CHEMOTAXIS	IL12A|C1QBP|CCL21B|CALR|RETNLG|GAS6|SPI1|TRPM2|GPR183|SLAMF8|CCR7|CCL21A|TRPM4|ANO6|CCR6|SLAMF1|CCL19|TNFSF18	18	0.3195	1.209	0.2	0.201	1
NCK56	Leukocyte Chemotaxis	GOBP_DENDRITIC_CELL_MIGRATION	Dendritic Cell Migration	http://www.gsea-msigdb.org/gsea/msigdb/mouse/geneset/GOBP_DENDRITIC_CELL_MIGRATION	DOCK8|IL12A|C1QBP|EPS8|CCL21B|CALR|RETNLG|GAS6|ASB2|SPI1|EXT1|TRPM2|GPR183|SLAMF8|CCR7|CCL21A|TRPM4|NLRP12|ANO6|CCR6|SLAMF1|TNFSF18|CCL19	23	0.2892	1.2058	0.1905	0.2041	1
NCK56	Leukocyte Chemotaxis	GOBP_GRANULOCYTE_CHEMOTAXIS	Granulocyte Chemotaxis	http://www.gsea-msigdb.org/gsea/msigdb/mouse/geneset/GOBP_GRANULOCYTE_CHEMOTAXIS	XCL1|PPBP|LGALS3|MOSPD2|C5AR2|MPP1|DPEP1|RAC2|SELL|CSF1|IL23A|CAMK1D|TNFSF18|HRH1|CXADR|DPP4|NCKAP1L|CCL26|SLC37A4|TNFAIP6|PDE4B|S100A14|CXCL5|CCL24|CCL21A|SLIT2|PPIB|BST1|EDN1|MSTN|EDN2|C5AR1|PTPRJ|CCL21B|CXCR2|VEGFA|CKLF|CXCL13|SCG2|CCL1|CCL11|CCL12|CCL17|CCL2|CCL20|CCL22|CCL3|CCL4|S100A8|CCL5|S100A9|CCL6|ITGA1|CCL7|CXCL15|CCL8|CXCL2|THBS4|LYST|CX3CL1|CXCL10|IFNG|IL4|CXCL3|ITGB2|PF4|FCER1G|FCGR…	106	0.2384	1.4231	0	0.0744	1
NCK56	Leukocyte Chemotaxis	GOBP_GRANULOCYTE_MIGRATION	Granulocyte Migration	http://www.gsea-msigdb.org/gsea/msigdb/mouse/geneset/GOBP_GRANULOCYTE_MIGRATION	XCL1|PECAM1|PPBP|LGALS3|MOSPD2|C5AR2|MYD88|FUT4|LYPD10|CD99L2|MPP1|DPEP1|RAC2|SELL|CSF1|IL23A|CAMK1D|TNFSF18|HRH1|CXADR|DPP4|RHOG|NCKAP1L|CCL26|SLC37A4|TNFAIP6|PDE4B|S100A14|CXCL5|CCL24|CCL21A|SLIT2|PPIB|BST1|EDN1|MSTN|EDN2|SIRPA|C5AR1|PTPRJ|CCL21B|CXCR2|VEGFA|CKLF|UMOD|CXCL13|SCG2|CCL1|CCL11|CCL12|CCL17|CCL2|CCL20|CCL22|CCL3|CCL4|S100A8|CCL5|S100A9|CCL6|ITGA1|CCL7|CXCL15|EPX|CCL8|CXCL2|THBS4|LYS…	135	0.2311	1.4819	0	0.0558	1
NCK56	Leukocyte Chemotaxis	GOBP_LEUKOCYTE_CHEMOTAXIS	Leukocyte Chemotaxis	http://www.gsea-msigdb.org/gsea/msigdb/mouse/geneset/GOBP_LEUKOCYTE_CHEMOTAXIS	XCL1|CXCL14|PPBP|PLEC|LYN|LGALS3|MOSPD2|MIF|C5AR2|OXSR1|MMP28|GPR183|PTPRO|MPP1|DPEP1|PADI2|NINJ1|RAC2|SELL|CCN3|CSF1|IL23A|CAMK1D|TNFSF18|HRH1|CXADR|LGMN|CYP19A1|DPP4|NCKAP1L|CCL26|SLC37A4|PDGFB|GPR18|TNFAIP6|PDE4B|S100A14|CXCL5|CCL24|PRSS56|2610528A11RIK|CCL21A|SLIT2|WNK1|PPIB|DUSP1|BST1|MSTN|EDN1|EDN2|C5AR1|EDNRB|PTPRJ|CCL21B|CXCR2|VEGFA|CXCR3|CKLF|GPSM3|SERPINE1|CXCL13|CX3CR1|TRPM2|SCG2|CCL1|…	185	0.239	1.6458	0	0.0246	1
NCK56	Leukocyte Chemotaxis	GOBP_LEUKOCYTE_MIGRATION_INVOLVED_IN_INFLAMMATORY_RESPONSE	Leukocyte Migration Involved In Inflammatory Response	http://www.gsea-msigdb.org/gsea/msigdb/mouse/geneset/GOBP_LEUKOCYTE_MIGRATION_INVOLVED_IN_INFLAMMATORY_RESPONSE	PPBP|TRIM55|CD24A|ITGB2|FUT7|ITGAM|ADAM8|SLAMF8|CCL2|AOC3|NINJ1|CCR6|S100A8|MDK|S100A9|SLAMF1|PTN|CX3CL1|ELANE|RTN4	20	0.4119	1.6576	0.0084	0.023	1
NCK56	Leukocyte Chemotaxis	GOBP_LYMPHOCYTE_CHEMOTAXIS	Lymphocyte Chemotaxis	http://www.gsea-msigdb.org/gsea/msigdb/mouse/geneset/GOBP_LYMPHOCYTE_CHEMOTAXIS	XCL1|TMEM102|CXCL14|PLEC|CCL21B|CXCR3|CKLF|GAS6|OXSR1|CXCL13|GPR183|CCL1|CCR2|CCL11|CCR7|CCL12|CCL17|CCL2|CCL20|WNT5A|PADI2|CCL22|CCL3|CCL4|CCL5|CCL6|CCL7|CCL8|CX3CL1|CXCL12|CXCL10|CCL26|CH25H|ADAM8|TNFSF14|CCL27A|CCL24|HSD3B7|SLC8B1|2610528A11RIK|CCL21A|WNK1|PTK2B|SAA2|CCL19	45	0.23	1.1633	0.2069	0.246	1
NCK56	Leukocyte Chemotaxis	GOBP_LYMPHOCYTE_MIGRATION	Lymphocyte Migration	http://www.gsea-msigdb.org/gsea/msigdb/mouse/geneset/GOBP_LYMPHOCYTE_MIGRATION	GCSAM|XCL1|CRTAM|CXCL14|TMEM102|DOCK8|PLEC|GPR15|OXSR1|EXT1|GPR183|CCR2|FUT4|CCR7|MADCAM1|IL27RA|CD99L2|PADI2|STK10|CRKL|TBX21|CXCL12|LRCH1|ITGAL|CCL26|APOD|CH25H|ADTRP|CCL27A|CCL24|AKT1|SLC8B1|2610528A11RIK|CCL21A|AIRE|WNK1|S1PR1|ICAM1|SPNS2|ITGA4|CCL19|ITGB7|CD200|CCL21B|F11R|CXCR3|CKLF|GAS6|GBA|CXCL13|CCL1|CCL11|PYCARD|CCL12|CCL17|CCL2|CCL20|WNT5A|CCL22|ARTN|MYO1G|CCL3|CCL4|CCL5|CCL6|CCL7|CD20…	86	0.2632	1.4776	0.0137	0.0571	1
NCK56	Leukocyte Chemotaxis	GOBP_MACROPHAGE_CHEMOTAXIS	Macrophage Chemotaxis	http://www.gsea-msigdb.org/gsea/msigdb/mouse/geneset/GOBP_MACROPHAGE_CHEMOTAXIS	C5AR1|EDNRB|THBS1|PTPRJ|IL34|NUP85|LGALS3|CKLF|MIF|STAP1|MMP28|CCR7|CCL12|CCL2|NINJ1|MST1|CCL3|CCL5|HC|TREM1|CSF1|CX3CL1|TRPV4|TNFSF18|RARRES2|CYP19A1|CMKLR1|MAPK3|GPR35|MYO9B|CXCL17|SLAMF8|CCL21A|MDK|PTK2B|SLAMF1|TAFA4|MSTN|SAA2|EDN2	40	0.3068	1.4576	0.0321	0.063	1
NCK56	Leukocyte Chemotaxis	GOBP_MACROPHAGE_MIGRATION	Macrophage Migration	http://www.gsea-msigdb.org/gsea/msigdb/mouse/geneset/GOBP_MACROPHAGE_MIGRATION	CD9|THBS1|IL34|CD81|LGALS3|MIF|STAP1|MMP28|CCR2|CCR7|MMP14|TREM2|NINJ1|MST1|CSF1|TRPV4|TNFSF18|RARRES2|CYP19A1|CXCL17|CCL21A|MSTN|EDN2|C5AR1|EDNRB|PTPRJ|CD200|TRIM55|NUP85|CNN2|CKLF|EMILIN1|CX3CR1|P2RX4|CCL12|CCL2|CCL3|CCL5|CD200R1|HC|TREM1|CX3CL1|RTN4|CMKLR1|MAPK3|GPR35|MYO9B|ROR2|SLAMF8|B4GALT1|MDK|PTK2B|SLAMF1|TAFA4|SAA2	55	0.3694	1.9233	0	0.0052	0.697
NCK56	Leukocyte Chemotaxis	GOBP_MONONUCLEAR_CELL_MIGRATION	Mononuclear Cell Migration	http://www.gsea-msigdb.org/gsea/msigdb/mouse/geneset/GOBP_MONONUCLEAR_CELL_MIGRATION	GCSAM|XCL1|PECAM1|CRTAM|CXCL14|DOCK8|EPS8|PLEC|LYN|LGALS3|MOSPD2|ASB2|OXSR1|GPR183|PTPRO|FUT4|MADCAM1|CD99L2|PADI2|NINJ1|NLRP12|CCN3|STK10|TGFB1|CRKL|CSF1|TNFSF18|LGMN|LRCH1|CCL26|APOD|PDGFB|ADTRP|S100A14|CCL24|2610528A11RIK|CCL21A|AIRE|SLIT2|WNK1|DUSP1|SPNS2|MSTN|SIRPA|C5AR1|PTPRJ|CCL21B|CXCR3|CKLF|SERPINE1|CXCL13|CX3CR1|TRPM2|CCL1|CCL11|H2BC1|PYCARD|CCL12|CCL17|CCL2|PLG|CCL20|WNT5A|CCL22|ARTN|C…	145	0.2493	1.5873	0	0.0335	1
NCK56	Leukocyte Chemotaxis	GOBP_MYELOID_LEUKOCYTE_MIGRATION	Myeloid Leukocyte Migration	http://www.gsea-msigdb.org/gsea/msigdb/mouse/geneset/GOBP_MYELOID_LEUKOCYTE_MIGRATION	XCL1|PPBP|LYN|LGALS3|MOSPD2|MIF|MYD88|MMP28|FUT4|MMP14|CD99L2|MPP1|NF1|DPEP1|NINJ1|SELL|CCN3|IL23A|CAMK1D|DPP4|RHOG|NCKAP1L|SLC37A4|PDGFB|PDE4B|S100A14|CXCL5|CCL21A|DUSP1|BST1|MSTN|SIRPA|C5AR1|PTPRJ|CXCR2|SERPINE1|CXCL13|CX3CR1|SCG2|CCL1|CCL11|CCL12|CCL17|CCL2|CCL20|CCL22|CCL3|VEGFD|CCL4|S100A8|CCL5|S100A9|CCL6|CCL7|CXCL15|EPX|HC|CCL8|CXCL2|CX3CL1|RTN4|CTSG|CXCL10|IFNG|IL4|CXCL3|ITGB2|FCER1G|FCGR…	196	0.2507	1.6869	0	0.0198	0.998
NCK56	Leukocyte Chemotaxis	GOBP_NEGATIVE_REGULATION_OF_LEUKOCYTE_MIGRATION	Negative Regulation Of Leukocyte Migration	http://www.gsea-msigdb.org/gsea/msigdb/mouse/geneset/GOBP_NEGATIVE_REGULATION_OF_LEUKOCYTE_MIGRATION	GCSAM|CD200|CCL21B|CNN2|MIF|RABGEF1|IL33|EMILIN1|C5AR2|STAP1|MMP28|CCL12|IL27RA|CCL2|NF1|PADI2|RIN3|CCN3|HOXA7|CD200R1|HC|ADA|CXCL12|CYP19A1|DPP4|LRCH1|APOD|GPR18|TNFAIP6|ADORA1|ADTRP|NBL1|SLAMF8|AKT1|CCL21A|PTGER4|SLIT2|RIPOR2|GREM1|CD300A|DUSP1	41	0.2454	1.2004	0.197	0.2092	1
NCK56	Leukocyte Chemotaxis	GOBP_NEUTROPHIL_CHEMOTAXIS	Neutrophil Chemotaxis	http://www.gsea-msigdb.org/gsea/msigdb/mouse/geneset/GOBP_NEUTROPHIL_CHEMOTAXIS	XCL1|PPBP|LGALS3|MOSPD2|C5AR2|CCR7|MPP1|DPEP1|RAC2|SELL|IL23A|CAMK1D|CXADR|EDN3|DPP4|NCKAP1L|CCL26|ITGAM|SLC37A4|TNFAIP6|PDE4B|CXCL5|CCL24|CCL21A|SLIT2|PPIB|BST1|EDN1|EDN2|CCL19|C5AR1|IL1B|CCL21B|CSF3R|CXCR2|CKLF|CXCL1|CXCL13|SPP1|CCL1|CCL11|CCL12|CCL17|CCL2|NOD2|CCL20|CCL22|IL17B|GBF1|CCL3|CCL4|S100A8|CCL5|S100A9|CCL6|ITGA1|CCL7|CXCL15|CCL8|CXCL2|THBS4|TREM1|TREM3|CX3CL1|BSG|CXCL9|CXCL10|IFNG|C1…	84	0.2062	1.1944	0.1512	0.2147	1
NCK56	Leukocyte Chemotaxis	GOBP_NEUTROPHIL_MIGRATION	Neutrophil Migration	http://www.gsea-msigdb.org/gsea/msigdb/mouse/geneset/GOBP_NEUTROPHIL_MIGRATION	XCL1|PECAM1|PPBP|LGALS3|MOSPD2|C5AR2|MYD88|FUT4|LYPD10|CD99L2|MPP1|DPEP1|RAC2|SELL|IL23A|CAMK1D|CXADR|DPP4|RHOG|NCKAP1L|CCL26|SLC37A4|TNFAIP6|PDE4B|CXCL5|CCL24|CCL21A|SLIT2|PPIB|BST1|EDN1|EDN2|C5AR1|CCL21B|CXCR2|CKLF|UMOD|CXCL13|CCL1|CCL11|CCL12|CCL17|CCL2|CCL20|CCL22|CCL3|CCL4|S100A8|CCL5|S100A9|CCL6|ITGA1|CCL7|CXCL15|CCL8|CXCL2|THBS4|CX3CL1|RTN4|CXCL10|IFNG|CXCL3|ITGB2|FUT7|PF4|ADAM8|FCER1G|FCG…	109	0.216	1.3422	0.0328	0.1087	1
NCK56	Leukocyte Chemotaxis	GOBP_POSITIVE_CHEMOTAXIS	Positive Chemotaxis	http://www.gsea-msigdb.org/gsea/msigdb/mouse/geneset/GOBP_POSITIVE_CHEMOTAXIS	CASR|LRP1|PTPRJ|LRP2|VEGFA|LGALS3|SCG2|TSC2|VEGFC|SCRIB|VEGFB|WNT5A|ARTN|VEGFD|WNT7B|FGF10|FGF7|IL16|NTF3|PLXNB3|NTRK3|CX3CL1|CXCL12|CCR4|ITGA2|SEMA5A|ANGPT1|CORO1A|AGER|F2RL1|PGF|CCL21A|ANGPT2|F7|S1PR1|FPR2|SMAD3	37	0.3147	1.4642	0.0364	0.0611	1
NCK56	Leukocyte Chemotaxis	GOBP_POSITIVE_REGULATION_OF_CHEMOTAXIS	Positive Regulation Of Chemotaxis	http://www.gsea-msigdb.org/gsea/msigdb/mouse/geneset/GOBP_POSITIVE_REGULATION_OF_CHEMOTAXIS	XCL1|CXCL14|MOSPD2|OXSR1|CXCR4|RAC2|SELL|TGFB1|NTF3|CSF1|NTRK3|IL23A|CAMK1D|TNFSF18|SUCNR1|LGMN|NCKAP1L|CCL26|ITGA2|PDGFB|SEMA5A|PDGFRB|S100A14|PRSS56|CCL21A|SLIT2|WNK1|EDN1|MSTN|EDN2|C5AR1|PTPRJ|CCL21B|CXCR2|VEGFA|CXCR3|PRKD2|GPSM3|SERPINE1|CXCL13|CX3CR1|SCG2|CCL1|CTTN|CCL2|WNT5A|PPM1F|ARTN|VEGFD|FGF10|CCL5|CCL7|STX3|THBS4|FGF16|CX3CL1|HSPB1|CXCL10|IL12A|IL4|ZFP580|PDGFD|SPI1|TNFSF14|AGER|PGF|SN…	121	0.3341	2.0522	0	0.0025	0.375
NCK56	Leukocyte Chemotaxis	GOBP_POSITIVE_REGULATION_OF_LEUKOCYTE_CHEMOTAXIS	Positive Regulation Of Leukocyte Chemotaxis	http://www.gsea-msigdb.org/gsea/msigdb/mouse/geneset/GOBP_POSITIVE_REGULATION_OF_LEUKOCYTE_CHEMOTAXIS	XCL1|CXCL14|THBS1|TMEM102|IL34|MOSPD2|OXSR1|CCR1|CCR1L1|CCR2|CCR7|VEGFB|RAC2|SELL|CSF1|IL23A|TRPV4|CAMK1D|TNFSF18|RARRES2|CXCL12|LGMN|EDN3|NCKAP1L|S100A14|CCL27A|CXCL17|PRSS56|F2RL1|CCL21A|WNK1|ANO6|EDN1|MSTN|EDN2|CCL19|C5AR1|PTPRJ|IL1B|CCL21B|CXCR2|VEGFA|GAS6|GPSM3|SERPINE1|CXCL13|CX3CR1|CCL1|CCL2|VEGFC|WNT5A|VEGFD|CCL5|CCL7|THBS4|TREM1|AIF1|CX3CL1|CXCL10|IL12A|SWAP70|C1QBP|DEFB25|IL4|CALR|ZFP58…	80	0.2666	1.4909	0.0118	0.0533	1
NCK56	Leukocyte Chemotaxis	GOBP_POSITIVE_REGULATION_OF_LEUKOCYTE_MIGRATION	Positive Regulation Of Leukocyte Migration	http://www.gsea-msigdb.org/gsea/msigdb/mouse/geneset/GOBP_POSITIVE_REGULATION_OF_LEUKOCYTE_MIGRATION	XCL1|PECAM1|CXCL14|DOCK8|MMP9|LGALS3|MOSPD2|OXSR1|TRP53|FUT4|MMP14|MADCAM1|CD99L2|RAC2|SELL|TGFB1|CSF1|IL23A|CAMK1D|TNFSF18|LGMN|NCKAP1L|ITGA2|S100A14|CCL24|PRSS56|ADORA3|CCL21A|WNK1|EDN1|MSTN|EDN2|C5AR1|PTPRJ|CCL21B|CXCR2|VEGFA|GPSM3|SERPINE1|CXCL13|CX3CR1|CCL1|PYCARD|CCL12|CCL2|CCL20|WNT5A|VEGFD|CCL5|CCL7|TNFRSF18|THBS4|THY1|CX3CL1|SPN|RTN4|CXCL10|IL12A|IL4|FUT7|FADD|ZFP580|ADAM8|PDGFD|SPI1|TNF…	123	0.3135	1.9011	0	0.0059	0.756
NCK56	Leukocyte Chemotaxis	GOBP_POSITIVE_REGULATION_OF_LYMPHOCYTE_MIGRATION	Positive Regulation Of Lymphocyte Migration	http://www.gsea-msigdb.org/gsea/msigdb/mouse/geneset/GOBP_POSITIVE_REGULATION_OF_LYMPHOCYTE_MIGRATION	XCL1|TMEM102|CXCL14|DOCK8|OXSR1|CXCL13|CCR2|PYCARD|CCR7|MADCAM1|CD99L2|CCL20|WNT5A|CCL5|CCL7|AIF1|SPN|CXCL10|CXCL12|FADD|ADAM8|TNFSF14|CORO1A|CCL27A|CCL21A|WNK1|TNFSF4|PTK2B|ITGA4	29	0.43	1.9557	0.0053	0.0043	0.608
NCK56	Leukocyte Chemotaxis	GOBP_POSITIVE_REGULATION_OF_MACROPHAGE_CHEMOTAXIS	Positive Regulation Of Macrophage Chemotaxis	http://www.gsea-msigdb.org/gsea/msigdb/mouse/geneset/GOBP_POSITIVE_REGULATION_OF_MACROPHAGE_CHEMOTAXIS	C5AR1|THBS1|PTPRJ|IL34|CMKLR1|MAPK3|CXCL17|CCR7|CCL2|CCL21A|CCL5|MDK|SLAMF1|TREM1|CSF1|MSTN|CX3CL1|TRPV4|TNFSF18|RARRES2	20	0.3622	1.3926	0.1043	0.0863	1
NCK56	Leukocyte Chemotaxis	GOBP_POSITIVE_REGULATION_OF_MACROPHAGE_MIGRATION	Positive Regulation Of Macrophage Migration	http://www.gsea-msigdb.org/gsea/msigdb/mouse/geneset/GOBP_POSITIVE_REGULATION_OF_MACROPHAGE_MIGRATION	C5AR1|THBS1|PTPRJ|IL34|CX3CR1|P2RX4|CCR7|MMP14|CCL2|TREM2|CCL5|TREM1|CSF1|CX3CL1|TRPV4|TNFSF18|RTN4|RARRES2|CMKLR1|MAPK3|CXCL17|CCL21A|MDK|SLAMF1|MSTN	25	0.4217	1.7624	0.0136	0.0129	0.972
NCK56	Leukocyte Chemotaxis	GOBP_POSITIVE_REGULATION_OF_MONONUCLEAR_CELL_MIGRATION	Positive Regulation Of Mononuclear Cell Migration	http://www.gsea-msigdb.org/gsea/msigdb/mouse/geneset/GOBP_POSITIVE_REGULATION_OF_MONONUCLEAR_CELL_MIGRATION	XCL1|TMEM102|CXCL14|DOCK8|LGALS3|MOSPD2|OXSR1|CCR1|CCR1L1|CCR2|CCR7|MADCAM1|CD99L2|TGFB1|TNFSF18|CXCL12|LGMN|CCL27A|CXCL17|S100A14|CCL21A|ANO6|WNK1|ITGA4|CCL21B|GAS6|SERPINE1|CXCL13|CX3CR1|CCL1|PYCARD|CCL2|CCL20|WNT5A|CCL5|CCL7|AIF1|SPN|CXCL10|IL12A|C1QBP|DEFB25|IL4|CALR|FADD|ADAM8|PDGFD|SPI1|TNFSF14|CORO1A|AGER|CCR6|TNFSF4|PTK2B|SLAMF1	55	0.2442	1.2451	0.112	0.1697	1
NCK56	Leukocyte Chemotaxis	GOBP_POSITIVE_REGULATION_OF_NEUTROPHIL_MIGRATION	Positive Regulation Of Neutrophil Migration	http://www.gsea-msigdb.org/gsea/msigdb/mouse/geneset/GOBP_POSITIVE_REGULATION_OF_NEUTROPHIL_MIGRATION	C5AR1|IL1A|XCL1|IL1B|CCL21B|MYO1F|TLR2|CXCR2|MOSPD2|CCR7|FUT4|CD99L2|RAC2|SELL|THBS4|IL23A|CAMK1D|RTN4|C1QBP|FUT7|NCKAP1L|ADAM8|CD74|CCL21A|PTGER4|TIRAP|RIPOR2|PTGER3|MDK|EDN1|CCL19	31	0.3211	1.4174	0.0552	0.0764	1
NCK56	Leukocyte Chemotaxis	GOBP_REGULATION_OF_CHEMOTAXIS	Regulation Of Chemotaxis	http://www.gsea-msigdb.org/gsea/msigdb/mouse/geneset/GOBP_REGULATION_OF_CHEMOTAXIS	XCL1|CXCL14|LYN|PLXNA3|MOSPD2|MIF|C5AR2|OXSR1|MMP28|GPR183|CXCR4|MPP1|PADI2|NINJ1|RAC2|SELL|CCN3|ATOH7|TGFB1|NTF3|NTRK3|CSF1|IL23A|CAMK1D|TNFSF18|SUCNR1|LGMN|NOTCH1|SEMA3B|CYP19A1|SEMA3C|SEMA3E|DPP4|MYCBP2|SEMA4A|NCKAP1L|SEMA4B|CCL26|SEMA4F|ITGA2|PDGFB|SEMA5A|GPR18|PDGFRB|SEMA5B|TNFAIP6|WNT3A|S100A14|SEMA6C|ST6GAL1|PRSS56|SEMA3D|CCL21A|SLIT1|ANGPT2|SLIT2|WNK1|DUSP1|BST1|MSTN|EDN1|EDN2|C5AR1|PTPRJ…	187	0.3245	2.0592	0	0.0024	0.359
NCK56	Leukocyte Chemotaxis	GOBP_REGULATION_OF_GRANULOCYTE_CHEMOTAXIS	Regulation Of Granulocyte Chemotaxis	http://www.gsea-msigdb.org/gsea/msigdb/mouse/geneset/GOBP_REGULATION_OF_GRANULOCYTE_CHEMOTAXIS	XCL1|THBS1|C5AR1|IL34|IL1B|PTPRJ|CCL21B|CXCR2|MOSPD2|C5AR2|CCR7|CCL2|NOD2|MPP1|RAC2|SELL|CCL5|THBS4|TREM1|CSF1|TRPV4|IL23A|CX3CL1|CAMK1D|TNFSF18|RARRES2|C1QBP|IL4|DPP4|NCKAP1L|CMKLR1|MAPK3|TNFAIP6|CD74|CXCL17|S100A14|CCL21A|SLIT2|TIRAP|RIPOR2|MDK|SLAMF1|BST1|EDN1|MSTN|CCL19	46	0.2713	1.3536	0.0615	0.103	1
NCK56	Leukocyte Chemotaxis	GOBP_REGULATION_OF_LEUKOCYTE_CHEMOTAXIS	Regulation Of Leukocyte Chemotaxis	http://www.gsea-msigdb.org/gsea/msigdb/mouse/geneset/GOBP_REGULATION_OF_LEUKOCYTE_CHEMOTAXIS	XCL1|CXCL14|LYN|MOSPD2|MIF|C5AR2|OXSR1|MMP28|MPP1|PADI2|NINJ1|RAC2|SELL|CCN3|CSF1|IL23A|CAMK1D|TNFSF18|LGMN|CYP19A1|DPP4|NCKAP1L|GPR18|TNFAIP6|S100A14|PRSS56|CCL21A|SLIT2|WNK1|DUSP1|BST1|EDN1|MSTN|EDN2|C5AR1|PTPRJ|CCL21B|CXCR2|VEGFA|GPSM3|SERPINE1|CXCL13|CX3CR1|CCL1|CCL12|CCL2|WNT5A|VEGFD|CCL5|CCL7|HC|THBS4|CX3CL1|CXCL10|IL12A|IL4|ZFP580|SPI1|TNFSF14|PGF|TIRAP|PTK2B|PTN|THBS1|TMEM102|IL34|STAP1|C…	105	0.254	1.4171	0.0196	0.0765	1
NCK56	Leukocyte Chemotaxis	GOBP_REGULATION_OF_LEUKOCYTE_MIGRATION	Regulation Of Leukocyte Migration	http://www.gsea-msigdb.org/gsea/msigdb/mouse/geneset/GOBP_REGULATION_OF_LEUKOCYTE_MIGRATION	XCL1|CXCL14|CD9|GCSAM|PECAM1|DOCK8|LYN|MMP9|LGALS3|MOSPD2|MIF|IL33|C5AR2|OXSR1|MYD88|MMP28|TRP53|FUT4|MMP14|MADCAM1|CD99L2|MPP1|NF1|PADI2|NINJ1|RAC2|SELL|CCN3|ST3GAL4|STK10|TGFB1|CRKL|CSF1|IL23A|CAMK1D|TNFSF18|LGMN|CHST4|CYP19A1|DPP4|LRCH1|RHOG|NCKAP1L|APOD|ITGA2|GPR18|CAPN1|CHST2|TNFAIP6|ADTRP|S100A14|CCL24|PRSS56|ADORA3|2610528A11RIK|CCL21A|AIRE|SLIT2|WNK1|DUSP1|SPNS2|BST1|MSTN|EDN1|PTPN22|EDN2…	188	0.3329	2.1349	0	0.0014	0.214
NCK56	Leukocyte Chemotaxis	GOBP_REGULATION_OF_LYMPHOCYTE_CHEMOTAXIS	Regulation Of Lymphocyte Chemotaxis	http://www.gsea-msigdb.org/gsea/msigdb/mouse/geneset/GOBP_REGULATION_OF_LYMPHOCYTE_CHEMOTAXIS	XCL1|TMEM102|CXCL14|CXCL10|OXSR1|TNFSF14|CXCL13|CCL27A|CCR2|CCR7|CCL12|SLC8B1|CCL2|WNT5A|CCL21A|PADI2|WNK1|CCL5|PTK2B|CCL7	20	0.309	1.2363	0.1722	0.1771	1
NCK56	Leukocyte Chemotaxis	GOBP_REGULATION_OF_LYMPHOCYTE_MIGRATION	Regulation Of Lymphocyte Migration	http://www.gsea-msigdb.org/gsea/msigdb/mouse/geneset/GOBP_REGULATION_OF_LYMPHOCYTE_MIGRATION	GCSAM|XCL1|TMEM102|CXCL14|DOCK8|OXSR1|CCR2|CCR7|MADCAM1|IL27RA|CD99L2|PADI2|STK10|CRKL|CXCL12|LRCH1|APOD|ADTRP|CCL27A|AKT1|SLC8B1|2610528A11RIK|CCL21A|AIRE|WNK1|SPNS2|ITGA4|CD200|CXCL13|PYCARD|CCL12|CCL2|CCL20|WNT5A|CCL5|CCL7|CD200R1|AIF1|SPN|CXCL10|RIPK3|FADD|MSN|ADAM8|TNFSF14|CORO1A|CCR6|RIPOR2|TNFSF4|PTK2B	50	0.3885	1.961	0	0.0041	0.59
NCK56	Leukocyte Chemotaxis	GOBP_REGULATION_OF_MACROPHAGE_CHEMOTAXIS	Regulation Of Macrophage Chemotaxis	http://www.gsea-msigdb.org/gsea/msigdb/mouse/geneset/GOBP_REGULATION_OF_MACROPHAGE_CHEMOTAXIS	C5AR1|THBS1|PTPRJ|IL34|MIF|STAP1|MMP28|CCR7|CCL2|MST1|CCL5|HC|TREM1|CSF1|CX3CL1|TRPV4|TNFSF18|RARRES2|CYP19A1|CMKLR1|MAPK3|CXCL17|SLAMF8|CCL21A|MDK|PTK2B|SLAMF1|MSTN	28	0.3055	1.3297	0.1297	0.1147	1
NCK56	Leukocyte Chemotaxis	GOBP_REGULATION_OF_MACROPHAGE_MIGRATION	Regulation Of Macrophage Migration	http://www.gsea-msigdb.org/gsea/msigdb/mouse/geneset/GOBP_REGULATION_OF_MACROPHAGE_MIGRATION	CD9|THBS1|C5AR1|IL34|PTPRJ|CD200|CNN2|CD81|MIF|EMILIN1|STAP1|CX3CR1|P2RX4|MMP28|CCR2|CCR7|MMP14|TREM2|CCL2|MST1|CCL5|CD200R1|HC|TREM1|CSF1|TRPV4|CX3CL1|TNFSF18|RARRES2|RTN4|CYP19A1|CMKLR1|MAPK3|CXCL17|SLAMF8|CCL21A|MDK|PTK2B|SLAMF1|MSTN	40	0.3951	1.9109	0	0.0057	0.724
NCK56	Leukocyte Chemotaxis	GOBP_REGULATION_OF_MONONUCLEAR_CELL_MIGRATION	Regulation Of Mononuclear Cell Migration	http://www.gsea-msigdb.org/gsea/msigdb/mouse/geneset/GOBP_REGULATION_OF_MONONUCLEAR_CELL_MIGRATION	GCSAM|XCL1|CXCL14|THBS1|TMEM102|DOCK8|IL34|LYN|LGALS3|MOSPD2|OXSR1|CCR1|CCR1L1|CCR2|CCR7|MADCAM1|IL27RA|CD99L2|PADI2|NINJ1|CCN3|STK10|TGFB1|CRKL|CSF1|TRPV4|TNFSF18|RARRES2|CXCL12|LGMN|LRCH1|APOD|ADTRP|S100A14|CCL27A|CXCL17|AKT1|SLC8B1|2610528A11RIK|CCL21A|AIRE|SLIT2|WNK1|ANO6|GREM1|DUSP1|SPNS2|MSTN|ITGA4|C5AR1|PTPRJ|CD200|CCL21B|GAS6|SERPINE1|CXCL13|CX3CR1|CCL1|PYCARD|CCL12|CCL2|CCL20|WNT5A|CCL5|…	95	0.3273	1.9356	0	0.0048	0.661
NCK56	Leukocyte Chemotaxis	GOBP_REGULATION_OF_NEUTROPHIL_MIGRATION	Regulation Of Neutrophil Migration	http://www.gsea-msigdb.org/gsea/msigdb/mouse/geneset/GOBP_REGULATION_OF_NEUTROPHIL_MIGRATION	XCL1|C5AR1|IL1A|IL1B|CCL21B|MYO1F|TLR2|CXCR2|MOSPD2|C5AR2|MYD88|RHOH|CCR7|FUT4|CD99L2|NOD2|MPP1|RAC2|SELL|THBS4|IL23A|CAMK1D|RTN4|C1QBP|DPP4|RHOG|FUT7|NCKAP1L|ADAM8|TNFAIP6|CD74|SLAMF8|CCL21A|PTGER4|SLIT2|TIRAP|RIPOR2|PTGER3|MDK|BST1|EDN1|CCL19	42	0.3426	1.6532	0	0.0235	1
NCK56	Leukocyte Chemotaxis	GOBP_REGULATION_OF_T_CELL_MIGRATION	Regulation Of T Cell Migration	http://www.gsea-msigdb.org/gsea/msigdb/mouse/geneset/GOBP_REGULATION_OF_T_CELL_MIGRATION	XCL1|TMEM102|DOCK8|CD200|OXSR1|CXCL13|CCR2|PYCARD|CCR7|IL27RA|CD99L2|CCL20|WNT5A|CCL5|CRKL|CD200R1|AIF1|SPN|CXCL12|CXCL10|RIPK3|LRCH1|FADD|APOD|ADAM8|TNFSF14|CORO1A|CCL27A|2610528A11RIK|CCL21A|AIRE|WNK1|CCR6|RIPOR2|TNFSF4|SPNS2|ITGA4	37	0.3895	1.8747	0	0.0069	0.808
NCK56	Leukocyte Chemotaxis	GOBP_RESPONSE_TO_CHEMOKINE	Response To Chemokine	http://www.gsea-msigdb.org/gsea/msigdb/mouse/geneset/GOBP_RESPONSE_TO_CHEMOKINE	XCL1|THPO|PPBP|DOCK8|GRK2|LOX|OXSR1|CCR1|CCR1L1|CCR2|CXCR4|ACKR3|TREM2|PADI2|GPR75|CXCL12|ZC3H12A|LRCH1|CCL26|CXCL17|CXCL5|CCL24|CCL21A|SLIT2|WNK1|CIB1|DUSP1|EDN1|CCL19|CCL21B|ROBO1|CXCL1|CXCL13|CX3CR1|CCL1|CCL11|CCL12|CCL17|CCL2|CCL20|CCL22|CCL3|CCL4|WBP1L|CCL5|CCL6|CCL7|CXCL15|CCL8|CXCL2|CXCL9|CX3CL1|CXCL10|RIPOR1|CXCL3|PF4|MPL|GPR35|CXCL11|RIPOR2|PTK2B|TFF2|FOXC1|SH2B3	64	0.2272	1.2537	0.0991	0.163	1
NCK56	Leukocyte Chemotaxis	GOBP_T_CELL_CHEMOTAXIS	T Cell Chemotaxis	http://www.gsea-msigdb.org/gsea/msigdb/mouse/geneset/GOBP_T_CELL_CHEMOTAXIS	XCL1|TMEM102|CXCL10|CXCL12|PLEC|CXCR3|CCL26|OXSR1|TNFSF14|CXCL13|CCL27A|GPR183|CCR2|CCR7|WNT5A|CCL21A|WNK1|CCL5	18	0.3805	1.4515	0.0422	0.0648	1
NCK56	Leukocyte Chemotaxis	GOBP_T_CELL_MIGRATION	T Cell Migration	http://www.gsea-msigdb.org/gsea/msigdb/mouse/geneset/GOBP_T_CELL_MIGRATION	XCL1|TMEM102|DOCK8|PLEC|GPR15|OXSR1|GPR183|CCR2|CCR7|IL27RA|CD99L2|CRKL|CXCL12|ITGAL|LRCH1|CCL26|APOD|CCL27A|2610528A11RIK|CCL21A|AIRE|WNK1|S1PR1|ICAM1|SPNS2|ITGA4|ITGB7|CD200|F11R|CXCR3|CXCL13|PYCARD|CCL2|CCL20|WNT5A|MYO1G|CCL5|CD200R1|AIF1|SPN|CXCL10|RIPK3|FUT7|FADD|MSN|ADAM8|TNFSF14|CORO1A|CCR6|RIPOR2|TNFSF4	51	0.3788	1.9675	0	0.004	0.574
NCK56	Leukocyte Extravasation	GOBP_CELLULAR_EXTRAVASATION	Cellular Extravasation	http://www.gsea-msigdb.org/gsea/msigdb/mouse/geneset/GOBP_CELLULAR_EXTRAVASATION	PECAM1|EXT1|CCR2|FUT9|FUT4|LYPD10|MADCAM1|IL27RA|CD99L2|SELE|PLVAP|SELL|ST3GAL4|CRKL|GCNT1|CXCL12|CHST4|ITGAL|ITGAM|CAPN1|CHST2|GP1BA|CCL21A|TNF|ICAM1|ITGA4|SIRPA|ITGB7|ADD2|CCL21B|F11R|TRIM55|VCAM1|CX3CR1|PRTN3|CCL2|PODXL2|CD177|CCL5|SELP|SELPLG|ITGA1|TREM1|LEP|THY1|TREM3|CX3CL1|SPN|ELANE|RIPK3|ITGB2|FUT7|FADD|ADAM8|PDGFD|AGER|PTGER4|RIPOR2|PTGER3|MDK	60	0.3626	1.9859	0	0.0036	0.531
NCK56	Leukocyte Extravasation	GOBP_LEUKOCYTE_ADHESION_TO_VASCULAR_ENDOTHELIAL_CELL	Leukocyte Adhesion To Vascular Endothelial Cell	http://www.gsea-msigdb.org/gsea/msigdb/mouse/geneset/GOBP_LEUKOCYTE_ADHESION_TO_VASCULAR_ENDOTHELIAL_CELL	ITGB7|ADD2|CCL21B|VCAM1|EXT1|CX3CR1|CCR2|FUT9|FUT4|MADCAM1|SELE|PODXL2|SELL|ST3GAL4|ETS1|SELP|SELPLG|LRG1|LEP|RELA|SPN|ELANE|GCNT1|CXCL12|CHST4|ITGB2|FUT7|ITGAM|CAPN1|CHST2|GP1BA|IRAK1|IL6|KLF4|CCL21A|TNF|ICAM1|TRAF6|MDK|ITGA4	40	0.4195	2.0509	0	0.0025	0.378
NCK56	Leukocyte Extravasation	GOBP_LEUKOCYTE_TETHERING_OR_ROLLING	Leukocyte Tethering Or Rolling	http://www.gsea-msigdb.org/gsea/msigdb/mouse/geneset/GOBP_LEUKOCYTE_TETHERING_OR_ROLLING	ITGB7|ADD2|CCL21B|VCAM1|CX3CR1|EXT1|CCR2|FUT9|FUT4|MADCAM1|SELE|PODXL2|SELL|ST3GAL4|SELP|SELPLG|LEP|SPN|ELANE|GCNT1|CXCL12|CHST4|FUT7|CAPN1|CHST2|GP1BA|CCL21A|TNF|ITGA4	29	0.3893	1.7027	0.0147	0.0182	0.996
NCK56	Leukocyte Extravasation	GOBP_POSITIVE_REGULATION_OF_CELLULAR_EXTRAVASATION	Positive Regulation Of Cellular Extravasation	http://www.gsea-msigdb.org/gsea/msigdb/mouse/geneset/GOBP_POSITIVE_REGULATION_OF_CELLULAR_EXTRAVASATION	PECAM1|FADD|ADAM8|PDGFD|CCR2|AGER|CD99L2|CCL2|PTGER4|PLVAP|RIPOR2|ICAM1|PTGER3|MDK|THY1	15	0.4699	1.7068	0.0276	0.0177	0.996
NCK56	Leukocyte Extravasation	GOBP_POSITIVE_REGULATION_OF_LEUKOCYTE_ADHESION_TO_VASCULAR_ENDOTHELIAL_CELL	Positive Regulation Of Leukocyte Adhesion To Vascular Endothelial Cell	http://www.gsea-msigdb.org/gsea/msigdb/mouse/geneset/GOBP_POSITIVE_REGULATION_OF_LEUKOCYTE_ADHESION_TO_VASCULAR_ENDOTHELIAL_CELL	GCNT1|CHST4|ITGB2|FUT7|CAPN1|CHST2|GP1BA|IRAK1|CCR2|FUT4|IL6|SELE|TNF|ST3GAL4|ICAM1|SELP|ETS1|MDK|TRAF6|RELA|ELANE|ITGA4	22	0.5337	2.1571	0	0.0012	0.183
NCK56	Leukocyte Extravasation	GOBP_REGULATION_OF_CELLULAR_EXTRAVASATION	Regulation Of Cellular Extravasation	http://www.gsea-msigdb.org/gsea/msigdb/mouse/geneset/GOBP_REGULATION_OF_CELLULAR_EXTRAVASATION	PECAM1|CCL21B|CCR2|FUT9|FUT4|IL27RA|CD99L2|CCL2|SELE|PLVAP|ST3GAL4|SELP|THY1|ELANE|GCNT1|CXCL12|RIPK3|CHST4|FUT7|FADD|ADAM8|PDGFD|CAPN1|CHST2|GP1BA|AGER|CCL21A|PTGER4|RIPOR2|ICAM1|PTGER3|MDK|ITGA4	33	0.4169	1.8849	0.0058	0.0065	0.789
NCK56	Leukocyte Extravasation	GOBP_REGULATION_OF_LEUKOCYTE_ADHESION_TO_VASCULAR_ENDOTHELIAL_CELL	Regulation Of Leukocyte Adhesion To Vascular Endothelial Cell	http://www.gsea-msigdb.org/gsea/msigdb/mouse/geneset/GOBP_REGULATION_OF_LEUKOCYTE_ADHESION_TO_VASCULAR_ENDOTHELIAL_CELL	CCL21B|CCR2|FUT9|FUT4|SELE|ST3GAL4|SELP|ETS1|RELA|ELANE|GCNT1|CXCL12|CHST4|ITGB2|FUT7|CAPN1|CHST2|GP1BA|IRAK1|IL6|KLF4|CCL21A|TNF|ICAM1|MDK|TRAF6|ITGA4	27	0.4169	1.7532	0.0109	0.0135	0.975
NCK56	Leukocyte Extravasation	GOBP_REGULATION_OF_LEUKOCYTE_TETHERING_OR_ROLLING	Regulation Of Leukocyte Tethering Or Rolling	http://www.gsea-msigdb.org/gsea/msigdb/mouse/geneset/GOBP_REGULATION_OF_LEUKOCYTE_TETHERING_OR_ROLLING	GCNT1|CXCL12|CCL21B|CHST4|FUT7|CAPN1|CHST2|GP1BA|CCR2|FUT9|FUT4|CCL21A|SELE|ST3GAL4|SELP|ELANE|ITGA4	17	0.4136	1.5422	0.0489	0.0417	1
NCK56	Leukotriene Metabolism	GOBP_LEUKOTRIENE_METABOLIC_PROCESS	Leukotriene Metabolic Process	http://www.gsea-msigdb.org/gsea/msigdb/mouse/geneset/GOBP_LEUKOTRIENE_METABOLIC_PROCESS	CYP4F15|CYP4F13|CYP4F18|DPEP2|TLR4|TLR2|PLA2G4A|SYK|PRG3|NCF1|PLA2G5|ALOX5AP|DPEP1|FCER1A|MGST3|CYP4F40	16	0.4498	1.6035	0.0248	0.031	1
NCK56	LPS Mediated Signaling	GOBP_LIPOPOLYSACCHARIDE_MEDIATED_SIGNALING_PATHWAY	Lipopolysaccharide Mediated Signaling Pathway	http://www.gsea-msigdb.org/gsea/msigdb/mouse/geneset/GOBP_LIPOPOLYSACCHARIDE_MEDIATED_SIGNALING_PATHWAY	TNFAIP3|CD6|TRIM12A|LYN|TLR4|TUT4|CD84|TRIM12C|MIF|MYD88|SCIMP|CACTIN|TREM2|NFKBIA|TGFB1|MALT1|NOS3|LTF|PRKCE|PLCG2|AKT1|TNF|TRAF6|CD180|PTPN22|IL18|RIPK2|IL1B|BPI|MAPK14|ACOD1|TRIM30A|IRF3|TRIM5|CCL12|LY86|CCL2|CD14|BMP6|CCL5|CX3CL1|CD55|CD55B|TRIM30D|MAPK3|LY96|SPI1|TRIB1|IRAK1|NFKBIL1|PRDX2|BCL10|STAT1	53	0.3597	1.8636	0	0.0074	0.829
NCK56	LPS Mediated Signaling	GOBP_REGULATION_OF_LIPOPOLYSACCHARIDE_MEDIATED_SIGNALING_PATHWAY	Regulation Of Lipopolysaccharide Mediated Signaling Pathway	http://www.gsea-msigdb.org/gsea/msigdb/mouse/geneset/GOBP_REGULATION_OF_LIPOPOLYSACCHARIDE_MEDIATED_SIGNALING_PATHWAY	CD55|TNFAIP3|CD55B|TRIM12A|LTF|TUT4|CD84|TRIM12C|ACOD1|MIF|TRIM30D|TRIM30A|LY96|TRIB1|TRIM5|SCIMP|NFKBIL1|LY86|CACTIN|BMP6|PRDX2|TRAF6|CX3CL1|CD180	24	0.3621	1.5284	0.0239	0.0447	1
NCK56	Lymphocyte Apoptosis	GOBP_B_CELL_APOPTOTIC_PROCESS	B Cell Apoptotic Process	http://www.gsea-msigdb.org/gsea/msigdb/mouse/geneset/GOBP_B_CELL_APOPTOTIC_PROCESS	IL10|MIR363|LYN|CD24A|PKN1|FOXP1|BAK1|BAX|MIF|BCL2|TRAF3IP2|NOC2L|MIR18|IL21|CRKL|MYC|ADA|HSH2D|IL2|TNFRSF21|BCL2A1A|IRS2|CD74|IL3|MIR93|MIR17|MIR106B|MIR25|BCL10|BLK|MIR18B|PDCD1|CD44	33	0.3887	1.7686	0.0053	0.0124	0.965
NCK56	Lymphocyte Apoptosis	GOBP_LEUKOCYTE_APOPTOTIC_PROCESS	Leukocyte Apoptotic Process	http://www.gsea-msigdb.org/gsea/msigdb/mouse/geneset/GOBP_LEUKOCYTE_APOPTOTIC_PROCESS	DFFA|DOCK8|LYN|BBC3|LGALS3|MIF|ITPKB|TRP53|BIRC7|MEF2C|NF1|PIP|CRKL|PRKCQ|TGFB2|MYC|SLC7A11|FCMR|P2RX7|TNFRSF21|NFKBID|BCL2A1A|GM14461|TSC22D3|NR4A3|ST6GAL1|CCL21A|SLC46A2|BCL11B|BLK|MIR18B|PDCD1|PLEKHO2|CASP8|IL10|MIR363|CCL21B|PKN1|FOXP1|CXCR2|CD3G|MIR18|WNT5A|BCL3|CCL5|BLM|IFNG|RORC|IL2|RIPK3|FADD|ADAM8|FCER1G|PTCRA|CCR5|GPAM|MIR93|PIK3CD|MIR17|MIR106B|MIR25|TNFSF4|BCL10|ST3GAL1|IDO1|CD24A|GIM…	118	0.2756	1.7312	0	0.0155	0.986
NCK56	Lymphocyte Apoptosis	GOBP_LYMPHOCYTE_APOPTOTIC_PROCESS	Lymphocyte Apoptotic Process	http://www.gsea-msigdb.org/gsea/msigdb/mouse/geneset/GOBP_LYMPHOCYTE_APOPTOTIC_PROCESS	DFFA|DOCK8|IDO1|LYN|CD24A|GIMAP8|BBC3|LGALS3|CD27|MIF|TNFRSF23|ZC3H8|NOC2L|TRP53|BIRC7|PDCD7|IL21|CD274|ARG2|PIP|EFNA1|CRKL|PRKCQ|TGFB2|RPS6|MYC|ADA|IL2RA|FCMR|P2RX7|TNFRSF21|FASL|NFKBID|BCL2A1A|TSC22D3|IRS2|JAK3|AKT1|GLI3|SLC46A2|BCL11B|BLK|MIR18B|PDCD1|IL7R|CASP8|IL10|MIR363|PKN1|VHL|FOXP1|BAK1|BAX|BCL2|TRAF3IP2|CD3G|MIR18|BMP4|RAG1|WNT5A|KDELR1|BCL3|CCL5|BLM|RORC|HSH2D|IL2|RIPK3|SIGLEC1|SERPIN…	86	0.2902	1.678	0.0115	0.0207	0.999
NCK56	Lymphocyte Apoptosis	GOBP_POSITIVE_REGULATION_OF_LEUKOCYTE_APOPTOTIC_PROCESS	Positive Regulation Of Leukocyte Apoptotic Process	http://www.gsea-msigdb.org/gsea/msigdb/mouse/geneset/GOBP_POSITIVE_REGULATION_OF_LEUKOCYTE_APOPTOTIC_PROCESS	IDO1|IL10|LYN|CD24A|BBC3|BAX|ZC3H8|TRP53|PDCD7|MEF2C|NF1|WNT5A|CD274|CCL5|TGFB2|MYC|CDKN2A|P2RX7|NFKBID|SIGLEC1|ANXA1|ADAM8|JAK3|NR4A3|PIK3CD|BLK|PDCD1|CD44	28	0.4793	2.0779	0	0.0022	0.326
NCK56	Lymphocyte Apoptosis	GOBP_POSITIVE_REGULATION_OF_LYMPHOCYTE_APOPTOTIC_PROCESS	Positive Regulation Of Lymphocyte Apoptotic Process	http://www.gsea-msigdb.org/gsea/msigdb/mouse/geneset/GOBP_POSITIVE_REGULATION_OF_LYMPHOCYTE_APOPTOTIC_PROCESS	IDO1|IL10|P2RX7|NFKBID|CD24A|SIGLEC1|BBC3|BAX|ADAM8|ZC3H8|TRP53|PDCD7|WNT5A|CD274|CCL5|TGFB2|MYC|PDCD1	18	0.5385	2.0214	0.0082	0.0029	0.447
NCK56	Lymphocyte Apoptosis	GOBP_REGULATION_OF_B_CELL_APOPTOTIC_PROCESS	Regulation Of B Cell Apoptotic Process	http://www.gsea-msigdb.org/gsea/msigdb/mouse/geneset/GOBP_REGULATION_OF_B_CELL_APOPTOTIC_PROCESS	IL10|MIR363|LYN|CD24A|FOXP1|BAX|MIF|BCL2|NOC2L|MYC|ADA|HSH2D|IL2|BCL2A1A|IRS2|CD74|IL3|MIR93|MIR106B|MIR25|BCL10|BLK|MIR18B|PDCD1|CD44	25	0.294	1.2343	0.165	0.1789	1
NCK56	Lymphocyte Apoptosis	GOBP_REGULATION_OF_LEUKOCYTE_APOPTOTIC_PROCESS	Regulation Of Leukocyte Apoptotic Process	http://www.gsea-msigdb.org/gsea/msigdb/mouse/geneset/GOBP_REGULATION_OF_LEUKOCYTE_APOPTOTIC_PROCESS	DOCK8|IDO1|LYN|CD24A|GIMAP8|BBC3|LGALS3|CD27|MIF|ZC3H8|NOC2L|ITPKB|TRP53|BIRC7|CCR7|PDCD7|MEF2C|NF1|CD274|ARG2|PIP|EFNA1|PRKCQ|TGFB2|MYC|ADA|CXCL12|SLC7A11|FCMR|P2RX7|NFKBID|BCL2A1A|TSC22D3|IRS2|JAK3|NR4A3|ST6GAL1|CCL21A|FCGR2B|SLC46A2|BCL11B|BLK|MIR18B|PDCD1|HCLS1|IL7R|IL18|CCL19|CASP8|IL10|MIR363|CCL21B|VHL|FOXP1|CXCR2|BAX|GAS6|BCL2|BCL2L1|GHSR|CD3G|STAT5A|BMP4|RAG1|NOD2|WNT5A|BCL3|CCL5|BLM|ROR…	96	0.2227	1.3203	0.039	0.1197	1
NCK56	Lymphocyte Apoptosis	GOBP_T_CELL_APOPTOTIC_PROCESS	T Cell Apoptotic Process	http://www.gsea-msigdb.org/gsea/msigdb/mouse/geneset/GOBP_T_CELL_APOPTOTIC_PROCESS	DFFA|IDO1|DOCK8|GIMAP8|BBC3|LGALS3|CD27|TNFRSF23|ZC3H8|TRP53|PDCD7|CD274|ARG2|EFNA1|PIP|PRKCQ|RPS6|TGFB2|ADA|IL2RA|FASL|P2RX7|NFKBID|TSC22D3|JAK3|AKT1|GLI3|SLC46A2|BCL11B|IL7R|PDCD1|CASP8|VHL|BAK1|BAX|BCL2|BMP4|RAG1|WNT5A|KDELR1|BCL3|CCL5|BLM|RORC|RIPK3|SIGLEC1|SERPINB9|FADD|ADAM8|PTCRA|GPAM|LMBR1L|TNFRSF4|TNFSF4|BCL10|ST3GAL1	56	0.2466	1.3001	0.0916	0.132	1
NCK56	Lymphocyte Apoptosis	GOBP_THYMOCYTE_APOPTOTIC_PROCESS	Thymocyte Apoptotic Process	http://www.gsea-msigdb.org/gsea/msigdb/mouse/geneset/GOBP_THYMOCYTE_APOPTOTIC_PROCESS	DFFA|CASP8|RORC|NFKBID|VHL|BAK1|BBC3|BAX|ADAM8|ZC3H8|JAK3|PTCRA|TRP53|BMP4|RAG1|WNT5A|GLI3|EFNA1|BLM|BCL11B|BCL10|ADA	22	0.3894	1.5912	0.0169	0.0328	1
NCK56	Lymphocyte Costimulation	GOBP_LYMPHOCYTE_COSTIMULATION	Lymphocyte Costimulation	http://www.gsea-msigdb.org/gsea/msigdb/mouse/geneset/GOBP_LYMPHOCYTE_COSTIMULATION	CD24A|EFNB1|CD81|EFNB2|LGALS8|CD3E|PDCD1LG2|CCR7|LILRB4A|CD5|CD80|CD274|CD86|EPHB4|EPHB6|CD28|SPN|TNFRSF13C|IL4|DPP4|CARD11|CAV1|TNFSF14|ICOS|CCL21A|LGALS1|TNFSF4|CD160|CCL19	29	0.3202	1.4288	0.0635	0.0725	1
NCK56	Lymphocyte Differentiation Regulation	GOBP_POSITIVE_REGULATION_OF_HEMOPOIESIS	Positive Regulation Of Hemopoiesis	http://www.gsea-msigdb.org/gsea/msigdb/mouse/geneset/GOBP_POSITIVE_REGULATION_OF_HEMOPOIESIS	ZAP70|FLT3L|TNFSF9|GIMAP5|ITPKB|AMBRA1|MMP14|AP3D1|CARMIL2|NINJ1|IL4I1|TGFB1|NFKBIZ|CSF1|IL23A|MALT1|GIMAP3|NFKBID|IL1RL2|NCKAP1L|SOX4|KAT5|NOTCH2|SMARCB1|PRKCZ|ZMIZ1|FOS|SOCS1|ARID1A|TGFBR2|RIPK2|DUSP10|CASP8|IL10|RASGRP1|TYROBP|TESCL|LCK|PPARGC1B|SLC9B2|CD1D1|DCSTAMP|POU4F1|POU4F2|EGR3|PIK3R6|CD83|GPR68|CCL3|ACTB|CCL5|IL4RA|ARID1B|IL12A|IFNG|IL12B|IL2|IL4|FADD|PTPRC|ADAM8|FOXP3|SYK|TRIB1|HAX1|R…	164	0.2512	1.6234	0	0.0278	1
NCK56	Lymphocyte Differentiation Regulation	GOBP_POSITIVE_REGULATION_OF_LYMPHOCYTE_DIFFERENTIATION	Positive Regulation Of Lymphocyte Differentiation	http://www.gsea-msigdb.org/gsea/msigdb/mouse/geneset/GOBP_POSITIVE_REGULATION_OF_LYMPHOCYTE_DIFFERENTIATION	ZAP70|FLT3L|TNFSF9|GIMAP5|ITPKB|AMBRA1|AP3D1|MMP14|CARMIL2|IL4I1|TGFB1|NFKBIZ|MALT1|IL23A|NFKBID|GIMAP3|IL1RL2|NCKAP1L|SOX4|KAT5|SMARCB1|PRKCZ|ZMIZ1|SOCS1|ARID1A|TGFBR2|RIPK2|DUSP10|IL10|RASGRP1|LCK|CD1D1|PIK3R6|EGR3|CD83|ACTB|IL4RA|ARID1B|IL12A|IFNG|IL2|IL4|PTPRC|ADAM8|FOXP3|SYK|RUNX3|GATA3|H2-AA|H2-DMA|SMARCA4|TNFSF4|HLX|SOX13|SHB|SOCS5|CD27|CCR2|RHOH|CCR7|IL21|IL15RA|ZBTB16|ADA|IL2RA|IL2RG|IL7…	110	0.2785	1.596	0	0.0321	1
NCK56	Lymphocyte Differentiation Regulation	GOBP_REGULATION_OF_LYMPHOCYTE_DIFFERENTIATION	Regulation Of Lymphocyte Differentiation	http://www.gsea-msigdb.org/gsea/msigdb/mouse/geneset/GOBP_REGULATION_OF_LYMPHOCYTE_DIFFERENTIATION	CRTAM|SMAD7|ZAP70|IKZF3|FLT3L|TMEM131L|TNFSF9|GIMAP5|ITPKB|AMBRA1|MMP14|AP3D1|CARMIL2|IL4I1|TGFB1|NFKBIZ|IL23A|MALT1|TNFSF18|GIMAP3|NFKBID|IL1RL2|NCKAP1L|CARD11|IL27|SOX4|KAT5|SMARCB1|PRKCZ|DUXBL1|ZMIZ1|SLC46A2|SOCS1|ARID1A|TGFBR2|RIPK2|DUSP10|IL10|RASGRP1|CTLA4|LCK|CD1D1|ERBB2|EGR3|PIK3R6|CCL20|FANCA|CD83|ACTB|CD28|IL4RA|ARID1B|BRAF|CTLA2A|HSPB1|ABL1|IL12A|IFNG|RORC|IL2|IL4|DROSHA|PTPRC|ADAM8|FO…	179	0.2613	1.6773	0	0.0208	1
NCK56	Lymphocyte Differentiation Regulation	GOBP_REGULATORY_T_CELL_DIFFERENTIATION	Regulatory T Cell Differentiation	http://www.gsea-msigdb.org/gsea/msigdb/mouse/geneset/GOBP_REGULATORY_T_CELL_DIFFERENTIATION	DUSP10|CTLA4|LCK|PLA2G2D|KAT2A|GIMAP5|BCL6|FOXO3|AMBRA1|LILRB4A|CARMIL2|FANCA|IL4I1|TGFB1|CD28|SOX12|CTLA2A|HSPB1|IL2RG|IFNG|IL2|GIMAP3|DROSHA|IRF1|FUT7|FOXP3|VSIR|KAT5|DICER1|LAG3|BTN2A2|CD46|TNFSF4|MDK|SOCS1|CD44|SH2B3	37	0.3261	1.5293	0.0443	0.0445	1
NCK56	Lymphocyte Homeostasis	GOBP_B_CELL_HOMEOSTASIS	B Cell Homeostasis	http://www.gsea-msigdb.org/gsea/msigdb/mouse/geneset/GOBP_B_CELL_HOMEOSTASIS	TNFAIP3|LYN|PKN1|BAK1|DOCK10|BAX|MIF|PIRB|BCL2|TRAF3IP2|TNFRSF13B|MEF2C|GAPT|ADA|ABL1|TNFRSF13C|BCL2A1A|NCKAP1L|IKBKB|FOXP3|CD74|SASH3|VPREB1|VPREB2|SH2B2|PIK3CD|DOCK11|BCL10|SPNS2|IL7R|CD44	31	0.3993	1.7829	0.0112	0.0114	0.953
NCK56	Lymphocyte Homeostasis	GOBP_LEUKOCYTE_HOMEOSTASIS	Leukocyte Homeostasis	http://www.gsea-msigdb.org/gsea/msigdb/mouse/geneset/GOBP_LEUKOCYTE_HOMEOSTASIS	CFH|TNFAIP3|LYN|MIF|PIRB|SLC39A3|GIMAP5|ITPKB|GPR183|MEF2C|NF1|TGFB1|TGFB2|GAPT|CSF1|SLC7A11|P2RX7|GIMAP3|LGALS2|BCL2A1A|NCKAP1L|SLC37A4|TSC22D3|IKBKB|PDE4B|CXCL5|GPR174|TNFRSF17|SH2B2|XKR8|CHST3|PMAIP1|SLC46A2|SPTA1|SPNS2|PKN1|CXCR2|DOCK10|LMO1|SLC15A4|CCL2|SLC40A1|HC|ABL1|IFNG|IL2|RIPK3|FADD|FCER1G|FOXP3|CORO1A|FLT3|GPAM|VPREB1|VPREB2|PIK3CD|PRDX2|SIT1|TNFSF4|BCL10|FOXN1|CD24A|TNFRSF23|ZC3H8|TN…	105	0.2882	1.7557	0	0.0134	0.975
NCK56	Lymphocyte Homeostasis	GOBP_LYMPHOCYTE_HOMEOSTASIS	Lymphocyte Homeostasis	http://www.gsea-msigdb.org/gsea/msigdb/mouse/geneset/GOBP_LYMPHOCYTE_HOMEOSTASIS	TNFAIP3|LYN|CD24A|MIF|PIRB|TNFRSF23|SLC39A3|GIMAP5|ZC3H8|TNFRSF13B|MEF2C|TGFB1|RPS6|TGFB2|GAPT|ADA|IL2RA|P2RX7|GIMAP3|LGALS2|BCL2A1A|NCKAP1L|TSC22D3|IKBKB|JAK3|GPR174|TNFRSF17|SH2B2|AKT1|LAT|CHST3|PMAIP1|SLC46A2|SPTA1|SPNS2|IL7R|PKN1|BAK1|DOCK10|LMO1|BAX|BCL2|TRAF3IP2|STAT5A|STAT5B|RAG1|SLC40A1|TCIRG1|ABL1|TNFRSF13C|IL2|RIPK3|FADD|IL20RB|FOXP3|CORO1A|CD74|SASH3|GPAM|VPREB1|VPREB2|CCNB2|PIK3CD|PRD…	71	0.3167	1.7729	0	0.0122	0.962
NCK56	Lymphocyte Homeostasis	GOBP_T_CELL_HOMEOSTASIS	T Cell Homeostasis	http://www.gsea-msigdb.org/gsea/msigdb/mouse/geneset/GOBP_T_CELL_HOMEOSTASIS	CD24A|LMO1|BAX|TNFRSF23|BCL2|SLC39A3|GIMAP5|ZC3H8|STAT5A|STAT5B|RAG1|TGFB1|RPS6|TGFB2|TCIRG1|IL2RA|P2RX7|IL2|RIPK3|GIMAP3|LGALS2|NCKAP1L|FADD|IL20RB|TSC22D3|JAK3|CORO1A|GPR174|GPAM|AKT1|CCNB2|CHST3|PMAIP1|PRDX2|SIT1|TNFRSF4|TNFSF4|SLC46A2|SPNS2|FOXN1|IL7R	41	0.2539	1.2183	0.1467	0.1927	1
NCK56	Lymphocyte Processes Negative Regulation	GOBP_NEGATIVE_REGULATION_OF_B_CELL_ACTIVATION	Negative Regulation Of B Cell Activation	http://www.gsea-msigdb.org/gsea/msigdb/mouse/geneset/GOBP_NEGATIVE_REGULATION_OF_B_CELL_ACTIVATION	IL10|TNFAIP3|TYROBP|CTLA4|LYN|CD24A|PARP3|PKN1|FOXJ1|BANK1|TNFRSF13B|BCL6|LILRB4A|TSC2|SAMSN1|TBC1D10C|BTLA|ID2|CDKN2A|NDFIP1|TNFRSF21|INPP5D|SFRP1|FOXP3|FLT3|FCGR2B|CD300A|BLK|LAPTM5|BTK|HMGB3	31	0.3656	1.5976	0.0351	0.0318	1
NCK56	Lymphocyte Processes Negative Regulation	GOBP_NEGATIVE_REGULATION_OF_B_CELL_PROLIFERATION	Negative Regulation Of B Cell Proliferation	http://www.gsea-msigdb.org/gsea/msigdb/mouse/geneset/GOBP_NEGATIVE_REGULATION_OF_B_CELL_PROLIFERATION	CDKN2A|IL10|TYROBP|TNFRSF21|CTLA4|LYN|CD24A|INPP5D|PKN1|TNFRSF13B|TSC2|FCGR2B|CD300A|BLK|BTK|BTLA	16	0.4814	1.7542	0.0207	0.0134	0.975
NCK56	Lymphocyte Processes Negative Regulation	GOBP_NEGATIVE_REGULATION_OF_CELL_ACTIVATION	Negative Regulation Of Cell Activation	http://www.gsea-msigdb.org/gsea/msigdb/mouse/geneset/GOBP_NEGATIVE_REGULATION_OF_CELL_ACTIVATION	CRTAM|CD9|SMAD7|TNFAIP3|LYN|TMEM131L|LGALS3|SYT11|CEBPB|GIMAP5|ILDR2|TIGIT|FGL1|CNR1|LRFN5|IL4I1|TGFB1|CYGB|ALOX12|TNFSF18|TNFRSF21|GIMAP3|PAG1|NFKBID|TARM1|NCKAP1L|CD300LF|PDGFB|PRKCD|CLNK|VSIG4|C1QTNF1|SOCS1|DUSP22|BLK|TYRO3|BTK|PTPN22|BTN1A1|HMOX1|BPI|IL10|TAFA3|TYROBP|CTLA4|PKN1|MILR1|EMILIN1|ERBB2|ADORA2A|PPARG|CD80|ARG1|CD86|TBC1D10C|CD37|IL4RA|CST7|CX3CL1|SPN|HSPB1|CTSG|VTCN1|TSPAN32|LRRC3…	188	0.3193	2.0618	0	0.0023	0.353
NCK56	Lymphocyte Processes Negative Regulation	GOBP_NEGATIVE_REGULATION_OF_CELL_CELL_ADHESION	Negative Regulation Of Cell Cell Adhesion	http://www.gsea-msigdb.org/gsea/msigdb/mouse/geneset/GOBP_NEGATIVE_REGULATION_OF_CELL_CELL_ADHESION	CRTAM|CD9|SMAD7|TNFAIP3|CDH1|TMEM131L|LGALS3|CEBPB|GIMAP5|ILDR2|TIGIT|FGL1|MYADM|NF2|IL4I1|TGFB1|ALOX12|TNFSF18|NOTCH1|TNFRSF21|GIMAP3|PAG1|NFKBID|AKNA|TARM1|NCKAP1L|ADTRP|PRKCD|ZFP703|NOTCH4|CCL21A|VSIG4|WNK1|C1QTNF1|SOCS1|DUSP22|PTPN22|BTN1A1|IL10|CTLA4|CCL21B|VEGFA|ERBB2|ADORA2A|APOA1|CD80|PPM1F|ARG1|CD86|CD37|CDSN|IL4RA|SPN|HSPB1|CTSG|ABL1|TNR|VTCN1|TSPAN32|LRRC32|IL2|IL4|ADIPOQ|BMP2|ADAM8|FO…	166	0.3185	2.1841	0	0.0011	0.154
NCK56	Lymphocyte Processes Negative Regulation	GOBP_NEGATIVE_REGULATION_OF_LEUKOCYTE_CELL_CELL_ADHESION	Negative Regulation Of Leukocyte Cell Cell Adhesion	http://www.gsea-msigdb.org/gsea/msigdb/mouse/geneset/GOBP_NEGATIVE_REGULATION_OF_LEUKOCYTE_CELL_CELL_ADHESION	SMAD7|CRTAM|TMEM131L|LGALS3|CEBPB|GIMAP5|ILDR2|TIGIT|FGL1|IL4I1|TGFB1|TNFSF18|TNFRSF21|NFKBID|GIMAP3|PAG1|TARM1|NCKAP1L|ADTRP|CCL21A|VSIG4|WNK1|SOCS1|DUSP22|PTPN22|BTN1A1|CCL21B|CTLA4|ERBB2|ADORA2A|CD80|ARG1|CD86|CD37|IL4RA|SPN|HSPB1|CTSG|VTCN1|TSPAN32|LRRC32|IL2|IL4|ADAM8|FOXP3|FGL2|ZFP35|DUSP3|RUNX3|DTX1|ASS1|H2-AA|SLFN1|PRDX2|TNFSF4|CD300A|HLX|IDO1|GNRH1|TWSG1|CD24A|SOCS5|ZC3H8|IFNB1|PLA2G2F|P…	119	0.2786	1.7147	0	0.0169	0.991
NCK56	Lymphocyte Processes Negative Regulation	GOBP_NEGATIVE_REGULATION_OF_LEUKOCYTE_PROLIFERATION	Negative Regulation Of Leukocyte Proliferation	http://www.gsea-msigdb.org/gsea/msigdb/mouse/geneset/GOBP_NEGATIVE_REGULATION_OF_LEUKOCYTE_PROLIFERATION	CRTAM|IDO1|GNRH1|LYN|TWSG1|CD24A|TMEM131L|IL33|CEBPB|TNFRSF13B|PLA2G2F|PDCD1LG2|PRKAR1A|TSC2|NF1|CD274|ARG2|GPNMB|IL4I1|TGFB1|MAD1L1|IL2RA|NDFIP1|TNFRSF21|INPP5D|TARM1|SHH|CD276|VSIG4|BTN2A2|FCGR2B|LGALS7|GREM1|BLK|BTK|BTN1A1|IL10|SCGB1A1|TYROBP|CTLA4|PKN1|PLA2G2A|ERBB2|FOXJ1|PLA2G2D|BCL6|PRNP|CCL12|LILRB4A|BMP4|DLG5|CD80|SCRIB|ARG1|CD86|CEACAM1|CD37|CRP|LST1|GSTP1|SFTPD|PTPN6|SPN|BTLA|ZBTB7B|CBL…	86	0.2535	1.4867	0	0.0545	1
NCK56	Lymphocyte Processes Negative Regulation	GOBP_NEGATIVE_REGULATION_OF_LYMPHOCYTE_ACTIVATION	Negative Regulation Of Lymphocyte Activation	http://www.gsea-msigdb.org/gsea/msigdb/mouse/geneset/GOBP_NEGATIVE_REGULATION_OF_LYMPHOCYTE_ACTIVATION	SMAD7|CRTAM|TNFAIP3|LYN|TMEM131L|LGALS3|CEBPB|GIMAP5|ILDR2|TIGIT|FGL1|IL4I1|TGFB1|TNFSF18|TNFRSF21|NFKBID|GIMAP3|PAG1|TARM1|NCKAP1L|CLNK|VSIG4|SOCS1|DUSP22|BLK|TYRO3|BTK|PTPN22|BTN1A1|IL10|TYROBP|CTLA4|PKN1|ERBB2|ADORA2A|CD80|ARG1|CD86|TBC1D10C|CD37|IL4RA|SPN|HSPB1|CTSG|VTCN1|TSPAN32|LRRC32|IL2|IL4|FOXP3|FGL2|ZFP35|FLT3|DUSP3|RUNX3|DTX1|GAL|H2-AA|SLFN1|RASSF5|PRDX2|TNFSF4|CD300A|SOX11|HLX|HMGB3|I…	141	0.2784	1.7955	0	0.0107	0.94
NCK56	Lymphocyte Processes Negative Regulation	GOBP_NEGATIVE_REGULATION_OF_LYMPHOCYTE_DIFFERENTIATION	Negative Regulation Of Lymphocyte Differentiation	http://www.gsea-msigdb.org/gsea/msigdb/mouse/geneset/GOBP_NEGATIVE_REGULATION_OF_LYMPHOCYTE_DIFFERENTIATION	SMAD7|PGLYRP1|PGLYRP3|PGLYRP4|SOCS5|PGLYRP2|TMEM131L|ZC3H8|IFNB1|TBX21|TNFSF18|NFKBID|ZC3H12A|IRF1|SFRP1|SHH|JAK3|NRARP|LAG3|GLI3|SOCS1|FBXO7|CTLA4|ERBB2|FOXJ1|BCL6|LILRB4A|BMP4|RAG2|IL4RA|ZBTB7B|HSPB1|ID2|CDKN2A|IL2|IL4|ANXA1|FOXP3|FGL2|CD74|ZFP35|FLT3|RUNX3|DTX1|PRDX2|CLEC4G|TNFSF4|MDK|HLX|HMGB3|CD44	51	0.2777	1.4372	0.0397	0.0695	1
NCK56	Lymphocyte Processes Negative Regulation	GOBP_NEGATIVE_REGULATION_OF_T_CELL_PROLIFERATION	Negative Regulation Of T Cell Proliferation	http://www.gsea-msigdb.org/gsea/msigdb/mouse/geneset/GOBP_NEGATIVE_REGULATION_OF_T_CELL_PROLIFERATION	CRTAM|IDO1|GNRH1|TWSG1|CD24A|TMEM131L|CEBPB|PLA2G2F|PDCD1LG2|PRKAR1A|TSC2|CD274|ARG2|GPNMB|IL4I1|TGFB1|MAD1L1|IL2RA|NDFIP1|TNFRSF21|TARM1|SHH|CD276|BTN2A2|VSIG4|LGALS7|BTN1A1|SCGB1A1|PLA2G2A|ERBB2|FOXJ1|PLA2G2D|PRNP|LILRB4A|BMP4|DLG5|SCRIB|CD80|ARG1|CD86|CEACAM1|CD37|SFTPD|PTPN6|SPN|BTLA|ZBTB7B|CBLB|VTCN1|CDKN2A|TSPAN32|LRRC32|IL20RB|FOXP3|VSIR|HAVCR2|H2-AA|SLFN1|CLEC4G|RIPOR2|LAPTM5|CD44	62	0.2501	1.3685	0.0252	0.0959	1
NCK56	Lymphocyte Processes Negative Regulation	GOBP_REGULATION_OF_T_CELL_PROLIFERATION	Regulation Of T Cell Proliferation	http://www.gsea-msigdb.org/gsea/msigdb/mouse/geneset/GOBP_REGULATION_OF_T_CELL_PROLIFERATION	XCL1|CRTAM|ZAP70|CD6|TMEM131L|LGALS3|CEBPB|TNFSF9|CARMIL2|RAC2|CCDC88B|IL4I1|TGFB1|PRKCQ|IL23A|TNFSF18|TNFRSF21|TARM1|NCKAP1L|CARD11|IL27|ADK|VSIG4|MAPK8IP1|SLC7A1|SPTA1|RASAL3|PTPN22|TGFBR2|BTN1A1|RIPK2|DHPS|CTLA4|CD59B|CD1D1|LMO1|EPO|ERBB2|CD3E|SLC4A1|PYCARD|CD80|ARG1|CD86|CD37|CCL5|BLM|CD28|SPN|CD55|IL12A|VTCN1|CD55B|IFNG|IL12B|TSPAN32|LRRC32|IL2|RIPK3|IL4|FADD|PTPRC|ICOSL|FOXP3|SYK|CORO1A|GPA…	159	0.1844	1.1784	0.0625	0.23	1
NCK56	Lymphocyte Processes Negative Regulation	GOBP_T_CELL_PROLIFERATION	T Cell Proliferation	http://www.gsea-msigdb.org/gsea/msigdb/mouse/geneset/GOBP_T_CELL_PROLIFERATION	XCL1|CRTAM|DOCK8|DOCK2|CD6|LGALS3|TNFSF9|TRP53|CCDC88B|IL4I1|IL23A|P2RX7|TNFRSF21|NCKAP1L|CARD11|CRIP3|ADK|MAPK8IP1|SLC7A1|FYN|PTPN22|TGFBR2|BTN1A1|RIPK2|CD151|RASGRP1|CTLA4|CD1D1|LMO1|CD3E|SLC4A1|CD80|CD86|CCL5|BLM|CD28|CD55|IL12A|CD55B|IFNG|IL12B|IL2|RIPK3|IL4|ITGAX|ITGB2|FADD|PTPRC|FOXP3|SYK|CORO1A|GPAM|H2-AA|CCND3|PRDX2|H2-DMB1|H2-DMB2|TNFSF4|IDO1|TWSG1|EFNB1|IFNAR2|PLA2G2F|ZBTB32|IGFBP2|IL27…	196	0.2352	1.5549	0	0.0391	1
NCK56	Monocyte Differentiation	GOBP_MACROPHAGE_DIFFERENTIATION	Macrophage Differentiation	http://www.gsea-msigdb.org/gsea/msigdb/mouse/geneset/GOBP_MACROPHAGE_DIFFERENTIATION	CSF2|IL34|CEBPE|CASP8|C1QC|CD4|TLR2|VEGFA|THOC5|NRROS|GBA|GAB3|BMP4|TGFB1|L3MBTL3|CSF1|ID2|IFNG|ZBTB46|ADIPOQ|CALCA|FADD|ITGAM|SPI1|TRIB1|IL15|ROR2|GATA2|TSPAN2|HSF1|SPIB|CEBPA|HCLS1	33	0.3802	1.7176	0.0052	0.0167	0.991
NCK56	Monocyte Differentiation	GOBP_MONOCYTE_DIFFERENTIATION	Monocyte Differentiation	http://www.gsea-msigdb.org/gsea/msigdb/mouse/geneset/GOBP_MONOCYTE_DIFFERENTIATION	CSF2|IL34|CD4|FOXP1|VEGFA|DCSTAMP|FES|THOC5|APCS|PPARG|MEF2C|BMP4|GPR68|IFI207|HOXA7|MED1|MYC|CSF1|FASN|ZBTB46|INPP5D|CD74|JUN|PIR|IL3|CDK6|IFI206|SP3|ZFP36L1	29	0.3826	1.7134	0.0056	0.017	0.993
NCK56	Monocyte Differentiation	GOBP_MYELOID_LEUKOCYTE_DIFFERENTIATION	Myeloid Leukocyte Differentiation	http://www.gsea-msigdb.org/gsea/msigdb/mouse/geneset/GOBP_MYELOID_LEUKOCYTE_DIFFERENTIATION	LTBR|LYN|CAMK4|PILRB1|CITED2|PIRB|RELB|TNFSF9|GIMAP5|CLEC2D|NF1|NINJ1|ESRRA|IL23A|GPR137B|GIMAP3|CSF3|IFI206|FOS|TGFBR2|CASP8|TYROBP|PPARGC1B|SLC9B2|CCN4|FOXP1|BATF3|LRRK1|GPR68|CCL3|CCL5|MED1|IL25|IFNG|IL12B|IL4|FADD|CD109|ITGB8|FCER1G|CBFA2T3|TRIB1|HAX1|RASSF2|CDK6|CEBPA|CLDN18|EFNA2|SIGLEC15|TNFRSF11A|TNFSF11|NRROS|IFNB1|IL17A|OSCAR|IL17C|LRRC17|IL5|NDFIP1|INPP5D|SFRP1|FAM20C|FGFR3|ITGAM|GATA2…	198	0.3154	2.0944	0	0.0019	0.292
NCK56	Monocyte Differentiation	GOBP_NEGATIVE_REGULATION_OF_HEMOPOIESIS	Negative Regulation Of Hemopoiesis	http://www.gsea-msigdb.org/gsea/msigdb/mouse/geneset/GOBP_NEGATIVE_REGULATION_OF_HEMOPOIESIS	SMAD7|FSTL3|LYN|TMEM131L|PILRB1|CLEC2D|NF1|MYC|TNFSF18|GPR137B|FBXW7|NFKBID|TNFAIP6|SOCS1|CTLA4|ERBB2|GPR68|IL4RA|HSPB1|IFNG|IL2|ADIPOQ|IL4|GPR137|FOXP3|FGL2|ZFP35|FLT3|TRIB1|RUNX3|DTX1|SNAI2|PRDX2|CDK6|TNFSF4|CEBPA|CLDN18|HLX|HMGB3|PGLYRP1|PGLYRP3|TNFRSF11B|PGLYRP4|SOCS5|PGLYRP2|THOC5|ZC3H8|IFNB1|TBX21|LRRC17|IL17D|INPP5D|ZC3H12A|IRF1|SFRP1|SHH|JAK3|GATA2|MAFB|NRARP|LAG3|GLI3|TCTA|FBXO7|C1QC|FOX…	101	0.3167	1.8217	0	0.0094	0.91
NCK56	Monocyte Differentiation	GOBP_NEGATIVE_REGULATION_OF_MYELOID_CELL_DIFFERENTIATION	Negative Regulation Of Myeloid Cell Differentiation	http://www.gsea-msigdb.org/gsea/msigdb/mouse/geneset/GOBP_NEGATIVE_REGULATION_OF_MYELOID_CELL_DIFFERENTIATION	FSTL3|TNFRSF11B|LYN|PILRB1|THOC5|TWIST2|IFNB1|MEIS1|ITPKB|LMO2|CLEC2D|NF1|NFKBIA|MYC|ZBTB16|GAS2L1|KLF13|LRRC17|GPR137B|FBXW7|HOXA9|INPP5D|SFRP1|TNFAIP6|GATA2|MAFB|H4C17|CIB1|CTR9|YPEL4|TCTA|C1QC|CCL21B|NME1|NME2|DLL1|APCS|PRDM16|STAT5A|LILRB4A|STAT5B|GPR68|CEACAM1|HOXA7|GPR171|ZFP36|HOXB8|INPP4B|ZFPM1|IFNG|ZBTB46|ADIPOQ|IL4|UBASH3B|CALCA|IAPP|FBN1|PIAS3|GPR137|TOB2|TMEM178|CTNNB1|TRIB1|CLEC2G|LD…	74	0.328	1.8131	0	0.0097	0.921
NCK56	Monocyte Differentiation	GOBP_NEGATIVE_REGULATION_OF_MYELOID_LEUKOCYTE_DIFFERENTIATION	Negative Regulation Of Myeloid Leukocyte Differentiation	http://www.gsea-msigdb.org/gsea/msigdb/mouse/geneset/GOBP_NEGATIVE_REGULATION_OF_MYELOID_LEUKOCYTE_DIFFERENTIATION	FSTL3|TNFRSF11B|LYN|PILRB1|THOC5|IFNB1|CLEC2D|NF1|MYC|LRRC17|GPR137B|FBXW7|INPP5D|SFRP1|TNFAIP6|GATA2|MAFB|TCTA|C1QC|NME1|NME2|APCS|PRDM16|LILRB4A|GPR68|CEACAM1|HOXA7|INPP4B|ZFPM1|IFNG|ZBTB46|ADIPOQ|IL4|UBASH3B|CALCA|IAPP|FBN1|PIAS3|GPR137|TOB2|TMEM178|CTNNB1|TRIB1|CLEC2G|CDK6|CARTPT|CLDN18|CLEC2I|CUL4A	49	0.2995	1.5119	0.0226	0.0482	1
NCK56	Monocyte Differentiation	GOBP_NEGATIVE_REGULATION_OF_OSTEOCLAST_DIFFERENTIATION	Negative Regulation Of Osteoclast Differentiation	http://www.gsea-msigdb.org/gsea/msigdb/mouse/geneset/GOBP_NEGATIVE_REGULATION_OF_OSTEOCLAST_DIFFERENTIATION	FSTL3|TNFRSF11B|PILRB1|IFNB1|LILRB4A|CLEC2D|NF1|CEACAM1|INPP4B|LRRC17|GPR137B|FBXW7|IFNG|IL4|UBASH3B|INPP5D|CALCA|IAPP|SFRP1|FBN1|PIAS3|GPR137|TOB2|TNFAIP6|TMEM178|CTNNB1|MAFB|CLEC2G|CARTPT|CLDN18|CLEC2I|TCTA	32	0.2701	1.2263	0.1695	0.1861	1
NCK56	Monocyte Differentiation	GOBP_OSTEOCLAST_DIFFERENTIATION	Osteoclast Differentiation	http://www.gsea-msigdb.org/gsea/msigdb/mouse/geneset/GOBP_OSTEOCLAST_DIFFERENTIATION	FSTL3|PILRB1|SH3PXD2A|CEBPB|GPR183|CLEC2D|MITF|NF1|NINJ1|TGFB1|ESRRA|CSF1|IL23A|GPR137B|FBXW7|NFATC1|CD300LF|TNFAIP6|NOTCH2|FOS|TRF|TYROBP|PPARGC1B|SLC9B2|CCN4|FOXP1|DCSTAMP|POU4F1|POU4F2|LRRK1|GPR68|CCL3|CCL5|IFNG|IL12B|FSHB|IL4|FSHR|CD109|ADAM8|FCER1G|GPR137|RASSF2|CAR2|CLDN18|CALCR|EFNA2|TNFRSF11B|SIGLEC15|MIR34A|CD81|TNFRSF11A|TNFSF11|CCR1|IFNB1|CCR1L1|TREM2|IL17A|OSCAR|LRRC17|INPP5D|SFRP1|FA…	99	0.3039	1.7278	0	0.0158	0.987
NCK56	Monocyte Differentiation	GOBP_POSITIVE_REGULATION_OF_MYELOID_CELL_DIFFERENTIATION	Positive Regulation Of Myeloid Cell Differentiation	http://www.gsea-msigdb.org/gsea/msigdb/mouse/geneset/GOBP_POSITIVE_REGULATION_OF_MYELOID_CELL_DIFFERENTIATION	THPO|IL34|CD4|PITHD1|TNFSF11|CCR1|CCR1L1|RAB7B|KAT7|TREM2|NINJ1|RCOR1|TAL1|ETS1|TGFB1|IL17A|ACVR1B|CSF1|IL23A|ABCB10|IL5|FAM210B|CSF3|INPP5D|PLA2G3|NCKAP1L|ITGAM|ISG15|NOTCH2|GATA2|HSF1|GFI1B|TNF|FOS|TRAF6|HCLS1|CASP8|TYROBP|TESCL|OCSTAMP|INHBA|PPARGC1B|SLC9B2|MAPK14|DCSTAMP|FES|POU4F1|POU4F2|FOXO3|SCIN|STAT3|STAT5A|STAT5B|KLF10|EVI2B|GPR68|CCL3|CCL5|MTURN|MED1|LEP|ID2|IFNG|IL12B|DLK1|IKZF1|TESC|…	84	0.3075	1.8528	0	0.0078	0.856
NCK56	Monocyte Differentiation	GOBP_POSITIVE_REGULATION_OF_MYELOID_LEUKOCYTE_DIFFERENTIATION	Positive Regulation Of Myeloid Leukocyte Differentiation	http://www.gsea-msigdb.org/gsea/msigdb/mouse/geneset/GOBP_POSITIVE_REGULATION_OF_MYELOID_LEUKOCYTE_DIFFERENTIATION	IL34|CD4|TNFSF11|CCR1|CCR1L1|TREM2|NINJ1|TGFB1|IL17A|CSF1|IL23A|IL5|PLA2G3|ITGAM|NOTCH2|HSF1|GFI1B|TNF|FOS|TRAF6|HCLS1|CASP8|TYROBP|TESCL|OCSTAMP|PPARGC1B|SLC9B2|DCSTAMP|FES|POU4F1|POU4F2|STAT5A|KLF10|EVI2B|GPR68|CCL3|CCL5|ID2|DLK1|IFNG|IL12B|IKZF1|TESC|IL20|CD101|CALCA|FADD|CD74|JUN|TRIB1|HAX1|ROR2|IL3|GNAS|CAR2|LEF1|ZFP36L1	57	0.2466	1.3119	0.0588	0.1245	1
NCK56	Monocyte Differentiation	GOBP_REGULATION_OF_GRANULOCYTE_DIFFERENTIATION	Regulation Of Granulocyte Differentiation	http://www.gsea-msigdb.org/gsea/msigdb/mouse/geneset/GOBP_REGULATION_OF_GRANULOCYTE_DIFFERENTIATION	IL5|ZBTB46|C1QC|IKZF1|TESC|TESCL|ADIPOQ|INPP5D|TRIB1|HAX1|PRDM16|GFI1B|EVI2B|LEF1|CEACAM1|RBP1|HCLS1|CUL4A	18	0.301	1.1697	0.2088	0.2391	1
NCK56	Monocyte Differentiation	GOBP_REGULATION_OF_MACROPHAGE_DIFFERENTIATION	Regulation Of Macrophage Differentiation	http://www.gsea-msigdb.org/gsea/msigdb/mouse/geneset/GOBP_REGULATION_OF_MACROPHAGE_DIFFERENTIATION	ID2|IL34|CASP8|ZBTB46|C1QC|ADIPOQ|CALCA|FADD|THOC5|TRIB1|ROR2|GATA2|HSF1|TGFB1|CSF1|HCLS1	16	0.4958	1.8482	0	0.008	0.864
NCK56	Monocyte Differentiation	GOBP_REGULATION_OF_MONOCYTE_DIFFERENTIATION	Regulation Of Monocyte Differentiation	http://www.gsea-msigdb.org/gsea/msigdb/mouse/geneset/GOBP_REGULATION_OF_MONOCYTE_DIFFERENTIATION	IL34|ZBTB46|INPP5D|CD4|FOXP1|DCSTAMP|FES|CD74|JUN|APCS|GPR68|CDK6|HOXA7|MYC|CSF1|ZFP36L1	16	0.4002	1.4436	0.0766	0.0674	1
NCK56	Monocyte Differentiation	GOBP_REGULATION_OF_MYELOID_CELL_DIFFERENTIATION	Regulation Of Myeloid Cell Differentiation	http://www.gsea-msigdb.org/gsea/msigdb/mouse/geneset/GOBP_REGULATION_OF_MYELOID_CELL_DIFFERENTIATION	FSTL3|LYN|PILRB1|PITHD1|LOX|CEBPB|MEIS1|ITPKB|CLEC2D|LMO2|MEF2C|KAT7|MITF|NF1|B2M|NINJ1|RCOR1|SENP1|NFKBIA|TGFB1|ESRRA|GAS2L1|MYC|CSF1|IL23A|KLF13|GPR137B|ABCB10|FBXW7|FAM210B|CSF3|P4HTM|NCKAP1L|TNFAIP6|RBFOX2|NOTCH2|FOS|CASP8|TYROBP|TESCL|CCL21B|PPARGC1B|SLC9B2|FOXP1|DCSTAMP|POU4F1|POU4F2|DLL1|GPR68|CCL3|CCL5|MTURN|MED1|IFNG|IL12B|L3MBTL1|IL4|ADIPOQ|FSHB|FSHR|FADD|ADAM8|GPR137|SPI1|TRIB1|HAX1|GA…	175	0.3396	2.2149	0	0.0008	0.114
NCK56	Monocyte Differentiation	GOBP_REGULATION_OF_MYELOID_LEUKOCYTE_DIFFERENTIATION	Regulation Of Myeloid Leukocyte Differentiation	http://www.gsea-msigdb.org/gsea/msigdb/mouse/geneset/GOBP_REGULATION_OF_MYELOID_LEUKOCYTE_DIFFERENTIATION	FSTL3|LYN|PILRB1|CEBPB|CLEC2D|MITF|NF1|NINJ1|TGFB1|ESRRA|MYC|CSF1|IL23A|GPR137B|FBXW7|TNFAIP6|NOTCH2|FOS|CASP8|TYROBP|TESCL|PPARGC1B|SLC9B2|FOXP1|DCSTAMP|POU4F1|POU4F2|GPR68|CCL3|CCL5|IFNG|IL12B|ADIPOQ|FSHB|IL4|FSHR|FADD|ADAM8|GPR137|TRIB1|HAX1|RASSF2|CAR2|CDK6|CLDN18|ZFP36L1|IL34|TNFRSF11B|CD4|TNFSF11|THOC5|CCR1|IFNB1|CCR1L1|TREM2|TAL1|IL17A|LRRC17|IL5|NDFIP1|INPP5D|PLA2G3|SFRP1|FGFR3|ITGAM|GATA…	118	0.2813	1.689	0	0.0196	0.998
NCK56	Monocyte Differentiation	GOBP_REGULATION_OF_OSTEOCLAST_DIFFERENTIATION	Regulation Of Osteoclast Differentiation	http://www.gsea-msigdb.org/gsea/msigdb/mouse/geneset/GOBP_REGULATION_OF_OSTEOCLAST_DIFFERENTIATION	FSTL3|TNFRSF11B|PILRB1|TNFSF11|CEBPB|CCR1|IFNB1|CCR1L1|CLEC2D|MITF|TREM2|NF1|NINJ1|IL17A|ESRRA|CSF1|LRRC17|IL23A|GPR137B|FBXW7|INPP5D|SFRP1|FGFR3|TNFAIP6|NOTCH2|MAFB|TNF|FOS|TRAF6|TCTA|TYROBP|OCSTAMP|PPARGC1B|SLC9B2|POU4F1|POU4F2|LILRB4A|KLF10|GPR68|CCL3|CEACAM1|MTOR|CCL5|INPP4B|DLK1|IFNG|IL12B|FSHB|IL4|IL20|UBASH3B|FSHR|CALCA|IAPP|FBN1|ADAM8|PIAS3|GPR137|TOB2|TMEM178|CTNNB1|PRXL2A|GNAS|RASSF2|CL…	71	0.2503	1.3753	0.0291	0.093	1
NCK56	NK Cell Differentiation	GOBP_NATURAL_KILLER_CELL_DIFFERENTIATION	Natural Killer Cell Differentiation	http://www.gsea-msigdb.org/gsea/msigdb/mouse/geneset/GOBP_NATURAL_KILLER_CELL_DIFFERENTIATION	PGLYRP1|PGLYRP3|RASGRP1|PGLYRP4|PGLYRP2|FLT3L|GAS6|STAT5A|PRDM1|STAT5B|KAT7|IL21|IL15RA|TUSC2|ID2|TCF3|IKZF1|AXL|IRF1|PTPRC|NFIL3|IL15|SLAMF6|SP3|SLAMF1|PBX1|MERTK|TYRO3|GM36723	29	0.3228	1.4361	0.0464	0.0699	1
NCK56	Phagocytosis & Opsonization	GOBP_NEGATIVE_REGULATION_OF_PHAGOCYTOSIS	Negative Regulation Of Phagocytosis	http://www.gsea-msigdb.org/gsea/msigdb/mouse/geneset/GOBP_NEGATIVE_REGULATION_OF_PHAGOCYTOSIS	ATG7|ADIPOQ|CNN2|TLR2|SYT11|CD300LF|PRTN3|SNX3|FCGR2B|CSK|CD300A|TGFB1|SFTPD|FER1L5|RACK1|SIRPA	16	0.4926	1.877	0.0083	0.0069	0.804
NCK56	Phagocytosis & Opsonization	GOBP_OPSONIZATION	Opsonization	http://www.gsea-msigdb.org/gsea/msigdb/mouse/geneset/GOBP_OPSONIZATION	C3|C2|C4B|C4BP|MYO18A|SPON2|MASP1|MASP2|MBL2|COLEC10|COLEC11|CFP|PLA2G5|CFB|SFTPD|ZP3R|PTX3	17	0.3417	1.2257	0.1992	0.1863	1
NCK56	Phagocytosis & Opsonization	GOBP_POSITIVE_REGULATION_OF_PHAGOCYTOSIS	Positive Regulation Of Phagocytosis	http://www.gsea-msigdb.org/gsea/msigdb/mouse/geneset/GOBP_POSITIVE_REGULATION_OF_PHAGOCYTOSIS	LRP1|DOCK2|CLEC7A|TUB|STAP1|KLRH1|SIRPB1C|CCR7|IGHG2B|HSPA8|IGHG1|TREM2|DNM2|IL15RA|IL2RB|CAMK1D|IL2RG|LMAN2|MEX3B|RAP1GAP|NCKAP1L|CD300LF|ITGA2|SFTPA1|AHSG|GATA2|SOD1|PLCG2|F2RL1|PLA2G5|ANO6|FCGR2B|TNF|RAB27A|SIRPB1A|SIRPA|SIRPB1B|IL1B|PTPRJ|C2|C4B|MYO18A|FCGR1|MASP1|GAS6|MASP2|MBL1|MBL2|TULP1|COLEC10|COLEC11|PPARG|PYCARD|APOA1|APOA2|GM5150|RAPGEF1|CCL2|NOD2|SFTPD|RAB31|IFNG|C3|CALR|PTPRC|FCER1G…	80	0.3016	1.7071	0	0.0177	0.996
NCK56	Phagocytosis & Opsonization	GOBP_POSITIVE_REGULATION_OF_PHAGOCYTOSIS_ENGULFMENT	Positive Regulation Of Phagocytosis Engulfment	http://www.gsea-msigdb.org/gsea/msigdb/mouse/geneset/GOBP_POSITIVE_REGULATION_OF_PHAGOCYTOSIS_ENGULFMENT	RAB31|C3|NCKAP1L|FCGR1|ITGA2|STAP1|GATA2|PPARG|PLCG2|AGER|F2RL1|TREM2|CD36|ANO6|ABCA7	15	0.4602	1.6657	0.0368	0.0221	1
NCK56	Phagocytosis & Opsonization	GOBP_REGULATION_OF_MEMBRANE_INVAGINATION	Regulation Of Membrane Invagination	http://www.gsea-msigdb.org/gsea/msigdb/mouse/geneset/GOBP_REGULATION_OF_MEMBRANE_INVAGINATION	RAB31|C3|NCKAP1L|FCGR1|SYT11|ITGA2|STAP1|GATA2|PPARG|PLCG2|AGER|F2RL1|TREM2|ALOX15|CD36|ANO6|CD300A|ABCA7	18	0.4091	1.5184	0.0409	0.0467	1
NCK56	Phagocytosis & Opsonization	GOBP_REGULATION_OF_PHAGOCYTOSIS	Regulation Of Phagocytosis	http://www.gsea-msigdb.org/gsea/msigdb/mouse/geneset/GOBP_REGULATION_OF_PHAGOCYTOSIS	LRP1|DOCK2|SYT11|KLRH1|SIRPB1C|DNM2|TGFB1|FER1L5|CAMK1D|ATG7|MEX3B|RAP1GAP|NCKAP1L|CD300LF|ITGA2|SFTPA1|PLA2G5|SCARB1|RAB27A|LETMD1|SIRPB1A|RACK1|SIRPA|PTPRJ|MYO18A|MASP1|MASP2|MBL1|MBL2|COLEC10|PRKCG|COLEC11|PPARG|PYCARD|APOA1|APOA2|GM5150|RAPGEF1|CCL2|SNX3|IFNG|ADIPOQ|PTPRC|SPHK1|FCER1G|FCGR3|SYK|AGER|CFB|ALOX15|CD36|CD300A|PTX3|SYT7|CLEC7A|TUB|STAP1|CCR7|IGHG2B|HSPA8|IGHG1|TREM2|CSK|IL15RA|IL2…	104	0.3191	1.8967	0	0.0061	0.769
NCK56	Response to dsRNA	GOBP_CELLULAR_RESPONSE_TO_DSRNA	Cellular Response To Dsrna	http://www.gsea-msigdb.org/gsea/msigdb/mouse/geneset/GOBP_CELLULAR_RESPONSE_TO_DSRNA	FLOT1|P2RX7|STING1|TLR3|CAV1|NFKB1|RALB|IFNB1|CGAS|MAVS|ZCCHC3|RAET1D|PQBP1|PDE12|MUL1|IFIH1	16	0.4132	1.5179	0.0601	0.0468	1
NCK56	Response to Prostaglandins & Ketones	GOBP_CELLULAR_RESPONSE_TO_ALCOHOL	Cellular Response To Alcohol	http://www.gsea-msigdb.org/gsea/msigdb/mouse/geneset/GOBP_CELLULAR_RESPONSE_TO_ALCOHOL	SCNN1G|CDH1|MIR9-1|CFTR|MIR200A|MIR152|MIR296|MIR327|MIR10B|NFE2L1|PRKCE|ADAM15|GLRA3|OSBPL7|SMO|MIR466|MIR744|NPAS4|GLRA2|ITPR2|ADCY7|CTNNA1|MIR18|PTCH1|PTGFR|MIR145A|BLM|MIR154|CCL7|ADCY3|MIR652|ACACA|MLC1|MIRLET7G|PTGDR|MIR93|PTGER4|MIR17|MIR106B|MIR25|PTGER2|TNFSF4|MIR196A-2|LARP1|MIR10A|GLRA1|MIR221|MIR222|MIR100|MIR1198|P2RY4|MIR342|EPHA5|MIR709|AKAP8|MIR690|MIR615|ARPC2|PRKAA1|PRKAA2|MIR49…	102	0.312	1.8983	0	0.006	0.762
NCK56	Response to Prostaglandins & Ketones	GOBP_CELLULAR_RESPONSE_TO_KETONE	Cellular Response To Ketone	http://www.gsea-msigdb.org/gsea/msigdb/mouse/geneset/GOBP_CELLULAR_RESPONSE_TO_KETONE	SCNN1G|EIF4EBP1|CFTR|POSTN|DCPS|TGFB1|MIR327|AKR1B3|MIR10B|AQP1|PRKCE|ADAM15|AGTR1A|AGTR1B|MSTN|MIR466|MIR744|NPAS4|MIR18|PTGFR|BLM|ADCY3|MIR652|ACACA|MIRLET7G|PTGDR|MIR93|PTGER4|MIR17|MIR106B|MIR25|PTGER2|TNFSF4|MIR196A-2|LARP1|MIR10A|MIR221|MIR222|MIR100|MIR1198|P2RY4|IFNB1|AGTR2|MIR342|EPHA5|MIR709|AKAP8|MIR690|MIR615|ARPC2|SMYD3|PRKAA1|PRKAA2|MIRLET7A-2|GDNF|MIR181B-1|P2RY6|MIR181B-2|ADCY8|AK…	97	0.3623	2.111	0	0.0018	0.27
NCK56	Response to Prostaglandins & Ketones	GOBP_CELLULAR_RESPONSE_TO_PROSTAGLANDIN_STIMULUS	Cellular Response To Prostaglandin Stimulus	http://www.gsea-msigdb.org/gsea/msigdb/mouse/geneset/GOBP_CELLULAR_RESPONSE_TO_PROSTAGLANDIN_STIMULUS	PRKAA1|PRKAA2|P2RY4|ACACA|P2RY6|PRKCE|ADCY6|GNAS|PTGDR|AKT1|PTGER4|AKAP8|PTGFR|PTGER2|TNFSF4	15	0.5742	1.9899	0	0.0035	0.523
NCK56	Response to Prostaglandins & Ketones	GOBP_RESPONSE_TO_ALCOHOL	Response To Alcohol	http://www.gsea-msigdb.org/gsea/msigdb/mouse/geneset/GOBP_RESPONSE_TO_ALCOHOL	G6PD2|G6PDX|SCNN1G|EPS8|CDH1|SLC6A3|MIR9-1|MIR200A|CFTR|CNR1|SLC12A3|CDO1|MIR152|ALDH2|CRHBP|TGFB1|TH|HSD3B2|OPRM1|HSD3B3|HSD3B6|MIR296|MIR327|SERPINA1B|MIR10B|NFE2L1|DBH|PRKCE|UNC79|ADAM15|CCL21A|CSN1S1|GLRA3|OSBPL7|SMO|FYN|TGFBR2|MIR466|HTR1B|CASP8|MIR744|GRIN2A|CCL21B|CHRNB2|NPAS4|GLRA2|ITPR2|ADCY7|CTNNA1|MIR18|PTCH1|PTGFR|MIR145A|BLM|MIR154|CCL7|CRHR1|IL2|ADCY3|MIR652|MLC1|ACACA|MIRLET7G|CCR5…	171	0.2402	1.5191	0	0.0465	1
NCK56	Response to Prostaglandins & Ketones	GOBP_RESPONSE_TO_CHOLESTEROL	Response To Cholesterol	http://www.gsea-msigdb.org/gsea/msigdb/mouse/geneset/GOBP_RESPONSE_TO_CHOLESTEROL	INHBA|INHBB|CES1B|CES1G|NFE2L1|GRAMD1C|MLC1|CCR5|CES1C|PTCH1|CYP7A1|F7|CES1F|OSBPL7|SMO|TGFB1|GRAMD1A|TGFBR2|CES1D|CES1A	20	0.3314	1.2934	0.1197	0.1364	1
NCK56	Response to Prostaglandins & Ketones	GOBP_RESPONSE_TO_FORSKOLIN	Response To Forskolin	http://www.gsea-msigdb.org/gsea/msigdb/mouse/geneset/GOBP_RESPONSE_TO_FORSKOLIN	MIR100|MIR125B-1|MIR744|EFNA5|ADCY5|MIR1198|CFTR|ADCY6|MIR342|MIR18|EPHA5|MIR709|MIR690|MIR615|MIR125B-2|MIR330|ADCY3|ADCY2|MIR30C-1|MIR327|MIRLET7A-2|MIR7-1|MIR10B|MIR652|MIR181B-1|MIR181B-2|MIRLET7G|ADCY8|MIR93|FDX1|MIR17|MIR106B|MIR25|PTGER3|MIR196A-2|MIR10A|MIR466|MIR221|MIR222	39	0.3308	1.5595	0.024	0.0383	1
NCK56	Response to Prostaglandins & Ketones	GOBP_RESPONSE_TO_KETONE	Response To Ketone	http://www.gsea-msigdb.org/gsea/msigdb/mouse/geneset/GOBP_RESPONSE_TO_KETONE	SCNN1G|EIF4EBP1|CFTR|POSTN|DCPS|SLC12A3|NCOA1|TGFB1|TGFB2|NKX3-1|PLN|HSD3B2|HSD3B3|HSD3B6|AKR1B3|MIR327|MIR10B|AQP1|CACNA1B|OXT|PRKCE|ADAM15|CCL21A|CSN1S1|AGTR1A|AGTR1B|FIBIN|MSTN|MIR466|MIR744|CCL21B|NPAS4|ESR2|MIR18|PTGFR|BLM|ADCY3|MIR652|CAV1|ACACA|MIRLET7G|PTGDR|MIR93|PTGER4|ABCB4|MIR17|MIR106B|MIR25|PTGER2|TNFSF4|MIR196A-2|LARP1|MIR10A|TGFB3|MIR221|TGFBR3|MIR222|MIR100|MIR1198|P2RY4|CFLAR|IF…	134	0.3101	1.9851	0	0.0036	0.533
NCK56	Response to Prostaglandins & Ketones	GOBP_RESPONSE_TO_PROSTAGLANDIN	Response To Prostaglandin	http://www.gsea-msigdb.org/gsea/msigdb/mouse/geneset/GOBP_RESPONSE_TO_PROSTAGLANDIN	PRKAA1|CYP27B1|PRKAA2|CCL21B|AANAT|P2RY4|ACACA|P2RY6|PRKCE|ADCY6|CCR7|GNAS|PTGDR|AKT1|CCL21A|PTGER4|AKAP8|PTGFR|PTGER2|TNFSF4|TGFBR3|CCL19	22	0.4685	1.9078	0.0148	0.0057	0.733
NCK56	Response to Protozoan	GOBP_RESPONSE_TO_PROTOZOAN	Response To Protozoan	http://www.gsea-msigdb.org/gsea/msigdb/mouse/geneset/GOBP_RESPONSE_TO_PROTOZOAN	IL10|MYD88|TRBV13-3|GBP6|ARG1|GBP4|BCL3|BPGM|CCDC88B|CD37|GBP2|IER3|IL4RA|IRF4|LYST|SPN|HRAS|IRF8|GBP9|IL12A|VTCN1|IFNG|IL12B|TSPAN32|TLR12|IL4|BATF|IRGM2|PF4|IIGP1|GBP10|GBP11|NKG7|BATF2|GBP8|NRAS|IL6|CD40	38	0.2939	1.4312	0.0314	0.0717	1
NCK56	T Cell Activation & Differentiation	GOBP_ALPHA_BETA_T_CELL_ACTIVATION	Alpha Beta T Cell Activation	http://www.gsea-msigdb.org/gsea/msigdb/mouse/geneset/GOBP_ALPHA_BETA_T_CELL_ACTIVATION	XCL1|CRTAM|SMAD7|DOCK2|ZAP70|CEBPB|RELB|GIMAP5|ITPKB|GPR183|AP3D1|ATP7A|TRAJ18|CRACR2A|TGFB1|PAX1|PRKCQ|MYC|NFKBIZ|IL23A|MALT1|TNFSF18|CTSL|ENTPD7|TMEM98|GIMAP3|NFKBID|SEMA4A|TARM1|NCKAP1L|CARD11|IL27|GPR18|CLEC4A1|PRKCZ|MAPK8IP1|SLAMF6|BCL11B|SOCS1|RASAL3|PTPN22|TGFBR2|RIPK2|EOMES|CD1D1|FOXP1|CD1D2|ADORA2A|CD3E|CDH26|CD80|CCL20|CD83|BCL3|BLM|CD28|IL4RA|BRAF|IRF4|SPN|ABL1|CD55|IL12A|PRR7|CD55B|IF…	161	0.2119	1.3761	0	0.0928	1
NCK56	T Cell Activation & Differentiation	GOBP_ALPHA_BETA_T_CELL_DIFFERENTIATION	Alpha Beta T Cell Differentiation	http://www.gsea-msigdb.org/gsea/msigdb/mouse/geneset/GOBP_ALPHA_BETA_T_CELL_DIFFERENTIATION	SMAD7|ZAP70|RELB|GIMAP5|ITPKB|GPR183|AP3D1|ATP7A|TRAJ18|CRACR2A|TGFB1|PAX1|NFKBIZ|MALT1|IL23A|TNFSF18|CTSL|ENTPD7|TMEM98|NFKBID|GIMAP3|SEMA4A|NCKAP1L|IL27|GPR18|PRKCZ|SLAMF6|SOCS1|BCL11B|TGFBR2|RIPK2|EOMES|CD1D1|FOXP1|CCL20|CD83|BCL3|BLM|IL4RA|BRAF|IRF4|SPN|ABL1|PRR7|IFNG|IL12B|RORC|IL2|IL4|BATF|FUT7|SATB1|FOXP3|SYK|PSAP|STAT6|ZFP35|RUNX3|GATA3|PTGER4|TNFSF4|HLX|OTUD5|MIR301|SHB|SOCS5|ABL2|CCR2|C…	109	0.2914	1.751	0	0.0137	0.975
NCK56	T Cell Activation & Differentiation	GOBP_CD4_POSITIVE_ALPHA_BETA_T_CELL_ACTIVATION	Cd4 Positive Alpha Beta T Cell Activation	http://www.gsea-msigdb.org/gsea/msigdb/mouse/geneset/GOBP_CD4_POSITIVE_ALPHA_BETA_T_CELL_ACTIVATION	XCL1|SMAD7|CEBPB|RELB|GIMAP5|GPR183|ATP7A|CRACR2A|TGFB1|PAX1|PRKCQ|NFKBIZ|MALT1|IL23A|TNFSF18|CTSL|ENTPD7|TMEM98|NFKBID|GIMAP3|SEMA4A|TARM1|NCKAP1L|CARD11|IL27|PRKCZ|SLAMF6|SOCS1|TGFBR2|RIPK2|FOXP1|CD3E|CDH26|CCL20|CD83|BCL3|CD28|IL4RA|BRAF|IRF4|SPN|CD55|IL12A|CD55B|IFNG|IL12B|RORC|IL2|IL4|BATF|FUT7|SATB1|FOXP3|NKG7|STAT6|ZFP35|RUNX3|GATA3|AGER|PTGER4|TNFSF4|HLX|OTUD5|MIR301|TWSG1|CD24A|SHB|SOCS5…	108	0.2745	1.5863	0	0.0337	1
NCK56	T Cell Activation & Differentiation	GOBP_CD4_POSITIVE_ALPHA_BETA_T_CELL_DIFFERENTIATION	Cd4 Positive Alpha Beta T Cell Differentiation	http://www.gsea-msigdb.org/gsea/msigdb/mouse/geneset/GOBP_CD4_POSITIVE_ALPHA_BETA_T_CELL_DIFFERENTIATION	SMAD7|MIR301|SHB|SOCS5|RELB|GIMAP5|GPR183|CCR2|CCR7|ATP7A|IL21|CRACR2A|TGFB1|PAX1|TBX21|NFKBIZ|MALT1|IL23A|TNFSF18|CTSL|IL2RG|ENTPD7|TMEM98|GIMAP1|NFKBID|GIMAP3|ZC3H12A|IRF1|SEMA4A|NCKAP1L|IL27|JAK3|PRKCZ|GADD45G|SLAMF6|SOCS1|IL18|CCL19|LY9|RIPK2|FOXP1|PLA2G2D|BCL6|STAT3|CCL20|CD83|BCL3|MTOR|IL4RA|BRAF|IRF4|SPN|ZBTB7B|IFNG|IL12B|RORC|IL2|MIR326|IL4|BATF|FUT7|ANXA1|SATB1|FOXP3|STAT6|NLRP3|ZFP35|SA…	80	0.3326	1.8635	0	0.0074	0.829
NCK56	T Cell Activation & Differentiation	GOBP_LYMPHOCYTE_ACTIVATION_INVOLVED_IN_IMMUNE_RESPONSE	Lymphocyte Activation Involved In Immune Response	http://www.gsea-msigdb.org/gsea/msigdb/mouse/geneset/GOBP_LYMPHOCYTE_ACTIVATION_INVOLVED_IN_IMMUNE_RESPONSE	PLCL2|SMAD7|MLH1|TNFAIP3|LGALS3|CLEC4D|IFNA13|IFNA16|RELB|IFNE|TRP53|GPR183|ATP7A|MFNG|CRACR2A|TGFB1|GAPT|NFKBIZ|IL23A|MALT1|TNFSF18|ITFG2|IFNA15|ENTPD7|IFNA12|TMEM98|NFKBID|SEMA4A|NCKAP1L|IL27|NOTCH2|PRKCZ|AICDA|RAB27A|SLAMF6|IFNZ|RIPK2|IL10|CD19|EOMES|FOXP1|DOCK10|ERCC1|LGALS8|DLL1|PSEN1|SLC15A4|PSEN2|CCL20|BCL3|IFNK|IFNA14|CD28|IL4RA|IRF4|SPN|ABL1|IFNG|IL12B|RORC|IL2|IL4|BATF|GM13271|MSH6|PTPR…	181	0.2434	1.561	0	0.0381	1
NCK56	T Cell Activation & Differentiation	GOBP_NEGATIVE_REGULATION_OF_ALPHA_BETA_T_CELL_DIFFERENTIATION	Negative Regulation Of Alpha Beta T Cell Differentiation	http://www.gsea-msigdb.org/gsea/msigdb/mouse/geneset/GOBP_NEGATIVE_REGULATION_OF_ALPHA_BETA_T_CELL_DIFFERENTIATION	SMAD7|IL2|IL4|SOCS5|ZC3H12A|IRF1|ANXA1|SHH|FOXP3|JAK3|ZFP35|BCL6|RUNX3|GLI3|TNFSF4|SOCS1|IL4RA|TBX21|HLX|ZBTB7B|TNFSF18	21	0.3421	1.3755	0.0975	0.093	1
NCK56	T Cell Activation & Differentiation	GOBP_NEGATIVE_REGULATION_OF_T_HELPER_CELL_DIFFERENTIATION	Negative Regulation Of T Helper Cell Differentiation	http://www.gsea-msigdb.org/gsea/msigdb/mouse/geneset/GOBP_NEGATIVE_REGULATION_OF_T_HELPER_CELL_DIFFERENTIATION	SMAD7|IL2|IL4|ZC3H12A|SOCS5|IRF1|ANXA1|FOXP3|JAK3|ZFP35|BCL6|TNFSF4|IL4RA|HLX|TBX21|ZBTB7B|TNFSF18	17	0.3247	1.1874	0.2105	0.2213	1
NCK56	T Cell Activation & Differentiation	GOBP_POSITIVE_REGULATION_OF_ALPHA_BETA_T_CELL_ACTIVATION	Positive Regulation Of Alpha Beta T Cell Activation	http://www.gsea-msigdb.org/gsea/msigdb/mouse/geneset/GOBP_POSITIVE_REGULATION_OF_ALPHA_BETA_T_CELL_ACTIVATION	XCL1|TYK2|ZAP70|CD24A|SHB|SOCS5|CD81|GIMAP5|ITPKB|CCR2|AP3D1|CCR7|PRKCQ|ZBTB16|NFKBIZ|ADA|MALT1|IL23A|IL2RG|NFKBID|GIMAP3|IRF1|NCKAP1L|CARD11|SHH|PRKCZ|GLI3|SOCS1|RASAL3|CD160|PTPN22|TGFBR2|IL18|CCL19|RIPK2|CD1D1|CD1D2|CD3E|HSPH1|LILRB4A|CD80|CD83|BLM|CD28|IL4RA|ZBTB7B|CD55|IL12A|CD55B|IFNG|IL12B|MIR326|IL23R|ANXA1|PTPRC|FOXP3|SYK|NLRP3|SASH3|RUNX3|IL6|H2-AB1|TNFSF4|HLX	64	0.2292	1.2524	0.0761	0.1639	1
NCK56	T Cell Activation & Differentiation	GOBP_POSITIVE_REGULATION_OF_ALPHA_BETA_T_CELL_DIFFERENTIATION	Positive Regulation Of Alpha Beta T Cell Differentiation	http://www.gsea-msigdb.org/gsea/msigdb/mouse/geneset/GOBP_POSITIVE_REGULATION_OF_ALPHA_BETA_T_CELL_DIFFERENTIATION	RIPK2|ZAP70|SHB|SOCS5|CD1D1|GIMAP5|ITPKB|CCR2|AP3D1|CCR7|LILRB4A|CD83|IL4RA|ZBTB16|NFKBIZ|ADA|MALT1|IL23A|ZBTB7B|IL2RG|IFNG|MIR326|NFKBID|GIMAP3|IRF1|NCKAP1L|ANXA1|SHH|FOXP3|SYK|NLRP3|SASH3|RUNX3|PRKCZ|IL6|GLI3|TNFSF4|SOCS1|HLX|TGFBR2|IL18|CCL19	42	0.3308	1.5715	0.0074	0.0362	1
NCK56	T Cell Activation & Differentiation	GOBP_POSITIVE_REGULATION_OF_CD4_POSITIVE_ALPHA_BETA_T_CELL_ACTIVATION	Positive Regulation Of Cd4 Positive Alpha Beta T Cell Activation	http://www.gsea-msigdb.org/gsea/msigdb/mouse/geneset/GOBP_POSITIVE_REGULATION_OF_CD4_POSITIVE_ALPHA_BETA_T_CELL_ACTIVATION	XCL1|RIPK2|CD24A|SHB|SOCS5|CD81|GIMAP5|CD3E|CCR2|CCR7|CD83|CD28|IL4RA|PRKCQ|NFKBIZ|ZBTB7B|MALT1|IL23A|IL2RG|CD55|CD55B|IFNG|MIR326|NFKBID|GIMAP3|IRF1|NCKAP1L|CARD11|ANXA1|FOXP3|NLRP3|SASH3|IL6|PRKCZ|TNFSF4|SOCS1|CD160|HLX|TGFBR2|IL18|CCL19	41	0.3479	1.707	0.0197	0.0177	0.996
NCK56	T Cell Activation & Differentiation	GOBP_POSITIVE_REGULATION_OF_CD4_POSITIVE_ALPHA_BETA_T_CELL_DIFFERENTIATION	Positive Regulation Of Cd4 Positive Alpha Beta T Cell Differentiation	http://www.gsea-msigdb.org/gsea/msigdb/mouse/geneset/GOBP_POSITIVE_REGULATION_OF_CD4_POSITIVE_ALPHA_BETA_T_CELL_DIFFERENTIATION	RIPK2|SHB|SOCS5|GIMAP5|CCR2|CCR7|CD83|IL4RA|NFKBIZ|ZBTB7B|MALT1|IL23A|IL2RG|IFNG|MIR326|NFKBID|GIMAP3|IRF1|NCKAP1L|ANXA1|FOXP3|NLRP3|SASH3|IL6|PRKCZ|TNFSF4|SOCS1|HLX|IL18|CCL19	30	0.3794	1.6792	0.0054	0.0206	0.999
NCK56	T Cell Activation & Differentiation	GOBP_POSITIVE_REGULATION_OF_T_HELPER_CELL_DIFFERENTIATION	Positive Regulation Of T Helper Cell Differentiation	http://www.gsea-msigdb.org/gsea/msigdb/mouse/geneset/GOBP_POSITIVE_REGULATION_OF_T_HELPER_CELL_DIFFERENTIATION	RIPK2|MIR326|NFKBID|SHB|SOCS5|IRF1|ANXA1|NLRP3|CCR2|CCR7|IL6|PRKCZ|TNFSF4|IL4RA|HLX|NFKBIZ|MALT1|IL23A|IL18|CCL19	20	0.3651	1.4476	0.058	0.0661	1
NCK56	T Cell Activation & Differentiation	GOBP_REGULATION_OF_ALPHA_BETA_T_CELL_DIFFERENTIATION	Regulation Of Alpha Beta T Cell Differentiation	http://www.gsea-msigdb.org/gsea/msigdb/mouse/geneset/GOBP_REGULATION_OF_ALPHA_BETA_T_CELL_DIFFERENTIATION	SMAD7|MIR301|ZAP70|SHB|SOCS5|GIMAP5|ITPKB|CCR2|AP3D1|CCR7|ANKLE1|TGFB1|ZBTB16|TBX21|NFKBIZ|ADA|MALT1|IL23A|TNFSF18|IL2RG|NFKBID|GIMAP3|ZC3H12A|IRF1|NCKAP1L|SHH|IL27|JAK3|PRKCZ|GLI3|SOCS1|TGFBR2|IL18|CCL19|RIPK2|CD1D1|BCL6|PRDM1|LILRB4A|CCL20|CD83|IL4RA|ZBTB7B|IFNG|IL2|MIR326|IL4|ANXA1|FOXP3|SYK|NLRP3|ZFP35|SASH3|RUNX3|GATA3|IL6|CCR6|TNFSF4|HLX	59	0.2397	1.3258	0.0543	0.1167	1
NCK56	T Cell Activation & Differentiation	GOBP_REGULATION_OF_CD4_POSITIVE_ALPHA_BETA_T_CELL_ACTIVATION	Regulation Of Cd4 Positive Alpha Beta T Cell Activation	http://www.gsea-msigdb.org/gsea/msigdb/mouse/geneset/GOBP_REGULATION_OF_CD4_POSITIVE_ALPHA_BETA_T_CELL_ACTIVATION	XCL1|SMAD7|MIR301|TWSG1|CD24A|SHB|SOCS5|CD81|GIMAP5|CCR2|CCR7|CD274|ARG2|TGFB1|PRKCQ|TBX21|NFKBIZ|IL2RA|MALT1|IL23A|TNFSF18|IL2RG|NDFIP1|NFKBID|GIMAP3|ZC3H12A|IRF1|TARM1|NCKAP1L|CARD11|IL27|JAK3|PRKCZ|LGALS7|SOCS1|CD160|TGFBR2|IL18|CCL19|RIPK2|BCL6|CD3E|CCL20|CD83|CD28|IL4RA|ZBTB7B|CBLB|CD55|CD55B|IFNG|IL2|MIR326|IL4|ANXA1|FOXP3|VSIR|NLRP3|ZFP35|SASH3|RUNX3|GATA3|IL6|AGER|CCR6|TNFSF4|HLX|CD44	68	0.2396	1.3381	0.0377	0.1109	1
NCK56	T Cell Activation & Differentiation	GOBP_REGULATION_OF_CD4_POSITIVE_ALPHA_BETA_T_CELL_DIFFERENTIATION	Regulation Of Cd4 Positive Alpha Beta T Cell Differentiation	http://www.gsea-msigdb.org/gsea/msigdb/mouse/geneset/GOBP_REGULATION_OF_CD4_POSITIVE_ALPHA_BETA_T_CELL_DIFFERENTIATION	SMAD7|MIR301|RIPK2|SHB|SOCS5|GIMAP5|BCL6|CCR2|CCR7|CCL20|CD83|TGFB1|IL4RA|TBX21|NFKBIZ|MALT1|IL23A|ZBTB7B|TNFSF18|IL2RG|IFNG|IL2|MIR326|NFKBID|GIMAP3|IL4|ZC3H12A|IRF1|NCKAP1L|ANXA1|IL27|FOXP3|JAK3|NLRP3|ZFP35|SASH3|RUNX3|PRKCZ|GATA3|IL6|CCR6|TNFSF4|SOCS1|HLX|IL18|CCL19	46	0.2688	1.3245	0.0547	0.1173	1
NCK56	T Cell Activation & Differentiation	GOBP_REGULATION_OF_T_HELPER_17_CELL_DIFFERENTIATION	Regulation Of T Helper 17 Cell Differentiation	http://www.gsea-msigdb.org/gsea/msigdb/mouse/geneset/GOBP_REGULATION_OF_T_HELPER_17_CELL_DIFFERENTIATION	SMAD7|MIR301|IL2|MIR326|IL4|NFKBID|ZC3H12A|FOXP3|NLRP3|CCL20|CCR6|TBX21|NFKBIZ|ZBTB7B|MALT1|IL23A|TNFSF18	17	0.3055	1.1718	0.2321	0.2367	1
NCK56	T Cell Activation & Differentiation	GOBP_REGULATION_OF_T_HELPER_17_TYPE_IMMUNE_RESPONSE	Regulation Of T Helper 17 Type Immune Response	http://www.gsea-msigdb.org/gsea/msigdb/mouse/geneset/GOBP_REGULATION_OF_T_HELPER_17_TYPE_IMMUNE_RESPONSE	SMAD7|MIR301|TYK2|IL27RA|CCL20|CARD9|PRKCQ|TBX21|NFKBIZ|ZBTB7B|MALT1|IL23A|TNFSF18|IL12B|IL2|MIR326|IL4|IL23R|NFKBID|ZC3H12A|ARID5A|NLRP10|FOXP3|NLRP3|EPHB2|CCR6|OTUD5	27	0.2981	1.2747	0.1278	0.1476	1
NCK56	T Cell Activation & Differentiation	GOBP_T_CELL_ACTIVATION_INVOLVED_IN_IMMUNE_RESPONSE	T Cell Activation Involved In Immune Response	http://www.gsea-msigdb.org/gsea/msigdb/mouse/geneset/GOBP_T_CELL_ACTIVATION_INVOLVED_IN_IMMUNE_RESPONSE	SMAD7|LGALS3|CLEC4D|IFNA13|IFNA16|RELB|IFNE|TRP53|GPR183|ATP7A|CRACR2A|TGFB1|NFKBIZ|MALT1|IL23A|TNFSF18|IFNA15|IFNA12|ENTPD7|TMEM98|NFKBID|SEMA4A|NCKAP1L|IL27|PRKCZ|RAB27A|SLAMF6|IFNZ|RIPK2|EOMES|FOXP1|PSEN1|PSEN2|CCL20|BCL3|IFNK|IFNA14|IL4RA|IRF4|SPN|IFNG|IL12B|RORC|IL2|IL4|BATF|GM13271|FCER1G|FOXP3|FGL2|STAT6|ZFP35|GATA3|PTGER4|H2-M3|H2-DMB1|H2-DMB2|TNFSF4|APBB1IP|GM13283|GM13272|HLX|GM13277|GM…	114	0.214	1.3297	0.06	0.1146	1
NCK56	T Cell Activation & Differentiation	GOBP_T_CELL_DIFFERENTIATION_INVOLVED_IN_IMMUNE_RESPONSE	T Cell Differentiation Involved In Immune Response	http://www.gsea-msigdb.org/gsea/msigdb/mouse/geneset/GOBP_T_CELL_DIFFERENTIATION_INVOLVED_IN_IMMUNE_RESPONSE	SMAD7|MIR301|SHB|SOCS5|CLEC4E|CLEC4D|RELB|GPR183|CCR2|CCR7|ATP7A|IL21|CRACR2A|TGFB1|TBX21|NFKBIZ|MALT1|IL23A|TNFSF18|ENTPD7|TMEM98|NFKBID|ZC3H12A|IRF1|SEMA4A|IL27|JAK3|PRKCZ|GADD45G|SLAMF6|PCK1|IL18|CCL19|LY9|RIPK2|EOMES|FOXP1|BCL6|STAT3|CCL20|BCL3|MTOR|IL4RA|IRF4|SPN|ZBTB7B|IFNG|IL12B|RORC|IL2|MIR326|IL4|BATF|ANXA1|FCER1G|FOXP3|FGL2|STAT6|NLRP3|ZFP35|IL18R1|GATA3|IL6|IL6RA|PTGER4|LEF1|CD46|CCR6|…	71	0.2622	1.4568	0.0079	0.0632	1
NCK56	T Cell Activation & Differentiation	GOBP_T_HELPER_1_CELL_DIFFERENTIATION	T Helper 1 Cell Differentiation	http://www.gsea-msigdb.org/gsea/msigdb/mouse/geneset/GOBP_T_HELPER_1_CELL_DIFFERENTIATION	RIPK2|TMEM98|IL4|SOCS5|IRF1|SEMA4A|ANXA1|IL27|RELB|JAK3|STAT6|IL18R1|CCR2|CCR7|LEF1|GADD45G|MTOR|TNFSF4|CRACR2A|IL4RA|TBX21|HLX|SPN|CCL19	24	0.4625	1.9275	0.0052	0.0051	0.683
NCK56	T Cell Activation & Differentiation	GOBP_T_HELPER_1_TYPE_IMMUNE_RESPONSE	T Helper 1 Type Immune Response	http://www.gsea-msigdb.org/gsea/msigdb/mouse/geneset/GOBP_T_HELPER_1_TYPE_IMMUNE_RESPONSE	XCL1|RIPK2|IL1B|SOCS5|VEGFA|IL33|PLA2G4A|RELB|IL18BP|CCR2|CCR7|IL27RA|BCL3|MTOR|CRACR2A|IL4RA|IL18RAP|TBX21|IL23A|SPN|HRAS|IL12A|IL12B|TMEM98|IL4|IL23R|IRF1|ARID5A|SEMA4A|NLRP10|ANXA1|IL27|JAK3|STAT6|HAVCR2|IL18R1|H2-AB1|LEF1|GADD45G|TNFSF4|TRAF6|SLAMF1|HLX|IL18|IL1RL1|CCL19	46	0.2944	1.4828	0.0267	0.0555	1
NCK56	T Cell Activation & Differentiation	GOBP_T_HELPER_17_CELL_DIFFERENTIATION	T Helper 17 Cell Differentiation	http://www.gsea-msigdb.org/gsea/msigdb/mouse/geneset/GOBP_T_HELPER_17_CELL_DIFFERENTIATION	LY9|SMAD7|MIR301|STAT3|CCL20|TGFB1|IRF4|TBX21|NFKBIZ|ZBTB7B|MALT1|IL23A|TNFSF18|RORC|ENTPD7|IL2|MIR326|IL4|NFKBID|BATF|ZC3H12A|FOXP3|NLRP3|IL6|IL6RA|CCR6|SLAMF6|OTUD5	28	0.2804	1.2434	0.1129	0.1711	1
NCK56	T Cell Activation & Differentiation	GOBP_T_HELPER_17_TYPE_IMMUNE_RESPONSE	T Helper 17 Type Immune Response	http://www.gsea-msigdb.org/gsea/msigdb/mouse/geneset/GOBP_T_HELPER_17_TYPE_IMMUNE_RESPONSE	SMAD7|MIR301|LY9|TYK2|PHB|TRAF3IP2|STAT3|IL27RA|CARD9|CCL20|TGFB1|PRKCQ|IL17RA|IRF4|TBX21|NFKBIZ|MALT1|IL23A|ZBTB7B|TNFSF18|ENTPD7|IL12B|RORC|NOTCH1|IL2|MIR326|NFKBID|IL4|IL23R|BATF|ZC3H12A|ARID5A|NLRP10|FOXP3|NLRP3|EPHB2|IL6|IL6RA|CCR6|SLAMF6|OTUD5	41	0.3481	1.633	0.0066	0.0264	1
NCK56	T Cell Antigen Receptor Signaling	GOBP_NEGATIVE_REGULATION_OF_ANTIGEN_RECEPTOR_MEDIATED_SIGNALING_PATHWAY	Negative Regulation Of Antigen Receptor Mediated Signaling Pathway	http://www.gsea-msigdb.org/gsea/msigdb/mouse/geneset/GOBP_NEGATIVE_REGULATION_OF_ANTIGEN_RECEPTOR_MEDIATED_SIGNALING_PATHWAY	PLCL2|PTPRJ|DGKZ|EZR|LGALS3|FCRL5|CD22|SLA2|PRNP|LILRB4A|ELF1|PTPN6|THY1|CBLB|SH2D1A|PHPT1|LPXN|DUSP3|BTN2A2|CD300A|PVRIG|DUSP22|CD160|LAPTM5|GPS2|PTPN22|UBASH3A	27	0.3055	1.3368	0.086	0.1113	1
NCK56	T Cell Antigen Receptor Signaling	GOBP_NEGATIVE_REGULATION_OF_T_CELL_RECEPTOR_SIGNALING_PATHWAY	Negative Regulation Of T Cell Receptor Signaling Pathway	http://www.gsea-msigdb.org/gsea/msigdb/mouse/geneset/GOBP_NEGATIVE_REGULATION_OF_T_CELL_RECEPTOR_SIGNALING_PATHWAY	SH2D1A|PTPRJ|DGKZ|EZR|PHPT1|LGALS3|SLA2|DUSP3|PRNP|LILRB4A|BTN2A2|PVRIG|ELF1|PTPN6|DUSP22|CD160|THY1|LAPTM5|PTPN22|CBLB|UBASH3A	21	0.2958	1.175	0.2556	0.2334	1
NCK56	T Cell Antigen Receptor Signaling	GOBP_POSITIVE_REGULATION_OF_ANTIGEN_RECEPTOR_MEDIATED_SIGNALING_PATHWAY	Positive Regulation Of Antigen Receptor Mediated Signaling Pathway	http://www.gsea-msigdb.org/gsea/msigdb/mouse/geneset/GOBP_POSITIVE_REGULATION_OF_ANTIGEN_RECEPTOR_MEDIATED_SIGNALING_PATHWAY	NECTIN2|CD226|KCNN4|PRKCH|RAB29|USP12|FOXP1|CD81|CARD11|PTPRC|CMTM3|PRKD2|NFAM1|STAP1|PRKCB|CCR7|TESPA1|RPS3|TRAT1|BCL10|RELA|USP46|ADA	23	0.4111	1.6452	0.0275	0.0247	1
NCK56	T Cell Antigen Receptor Signaling	GOBP_POSITIVE_REGULATION_OF_T_CELL_RECEPTOR_SIGNALING_PATHWAY	Positive Regulation Of T Cell Receptor Signaling Pathway	http://www.gsea-msigdb.org/gsea/msigdb/mouse/geneset/GOBP_POSITIVE_REGULATION_OF_T_CELL_RECEPTOR_SIGNALING_PATHWAY	NECTIN2|CD226|KCNN4|RAB29|USP12|CD81|CARD11|PRKD2|CCR7|TESPA1|RPS3|TRAT1|BCL10|RELA|USP46|ADA	16	0.368	1.3376	0.1101	0.1111	1
NCK56	T Cell Antigen Receptor Signaling	GOBP_REGULATION_OF_ANTIGEN_RECEPTOR_MEDIATED_SIGNALING_PATHWAY	Regulation Of Antigen Receptor Mediated Signaling Pathway	http://www.gsea-msigdb.org/gsea/msigdb/mouse/geneset/GOBP_REGULATION_OF_ANTIGEN_RECEPTOR_MEDIATED_SIGNALING_PATHWAY	GCSAM|NECTIN2|PLCL2|CD226|KCNN4|PRKCH|RAB29|LYN|USP12|DGKZ|CD81|LGALS3|FCRL5|STAP1|SLA2|CCR7|USP46|ADA|MALT1|CARD11|LPXN|BTN2A2|DUSP22|BLK|CD160|PTPN22|UBASH3A|PTPRJ|LCK|CD19|EZR|FOXP1|PRKD2|CD22|PRKCB|PRNP|LILRB4A|TESPA1|TRAT1|ELF1|PTPN6|RELA|THY1|CBLB|SH2D1A|PHPT1|PTPRC|CMTM3|NFAM1|DUSP3|RPS3|CD300A|PVRIG|BCL10|LAPTM5|GPS2	56	0.3634	1.8994	0	0.006	0.761
NCK56	T Cell Antigen Receptor Signaling	GOBP_REGULATION_OF_T_CELL_RECEPTOR_SIGNALING_PATHWAY	Regulation Of T Cell Receptor Signaling Pathway	http://www.gsea-msigdb.org/gsea/msigdb/mouse/geneset/GOBP_REGULATION_OF_T_CELL_RECEPTOR_SIGNALING_PATHWAY	NECTIN2|CD226|PTPRJ|KCNN4|RAB29|LCK|USP12|DGKZ|EZR|CD81|LGALS3|PRKD2|SLA2|PRNP|CCR7|LILRB4A|TESPA1|TRAT1|ELF1|PTPN6|USP46|RELA|THY1|ADA|MALT1|CBLB|SH2D1A|PHPT1|CARD11|DUSP3|BTN2A2|RPS3|CD300A|PVRIG|BCL10|DUSP22|CD160|LAPTM5|PTPN22|UBASH3A	40	0.3158	1.4707	0.0588	0.059	1
NCK56	T Cell Antigen Receptor Signaling	GOBP_T_CELL_RECEPTOR_SIGNALING_PATHWAY	T Cell Receptor Signaling Pathway	http://www.gsea-msigdb.org/gsea/msigdb/mouse/geneset/GOBP_T_CELL_RECEPTOR_SIGNALING_PATHWAY	CD226|KCNN4|ZAP70|RAB29|EIF2B1|USP12|FYB2|LGALS3|THEMIS3|SPPL3|THEMIS2|SLA2|BTNL1|CARMIL2|RBCK1|EIF2B2|FYB|CRKL|NFKBIZ|MALT1|TNFRSF21|NFKBID|CARD11|PDE4B|WNK1|BCL2A1D|FYN|DUSP22|PTPN22|BTN1A1|UBASH3A|RIPK2|PTPRJ|EIF2B4|CTLA4|LCK|PRAM1|GM36028|PRKD2|CD3E|PSEN1|PSEN2|CD247|CD8A|TRAT1|CD28|ELF1|BRAF|RELA|THY1|ABL1|VTCN1|IFNG|PTPRC|ICOSL|FOXP3|DUSP3|MOG|NRAS|GATA3|BTNL10|CD300A|BCL10|SKINT3|NECTIN2|S…	113	0.217	1.3415	0	0.1091	1
NCK56	T Cell Differentiation & Selection	GOBP_POSITIVE_T_CELL_SELECTION	Positive T Cell Selection	http://www.gsea-msigdb.org/gsea/msigdb/mouse/geneset/GOBP_POSITIVE_T_CELL_SELECTION	LY9|ZAP70|DOCK2|CD1D1|BCL2|CD3D|ITPKB|CD3E|STAT3|CD3G|MTOR|TGFB1|BRAF|IRF4|TBX21|SPN|IL23A|TNFSF18|CTSL|IL4|BATF|THEMIS|PTPRC|SHH|FOXP3|CD74|STAT6|IL6|IL6RA|H2-DMA|SLAMF6|BCL11B|SKINT1|FOXN1|SRF|OTUD5	36	0.3304	1.5216	0.0118	0.0461	1
NCK56	T Cell Differentiation & Selection	GOBP_T_CELL_DIFFERENTIATION_IN_THYMUS	T Cell Differentiation In Thymus	http://www.gsea-msigdb.org/gsea/msigdb/mouse/geneset/GOBP_T_CELL_DIFFERENTIATION_IN_THYMUS	ZAP70|DOCK2|CLPTM1|JMJD6|TMEM131L|TNFSF9|IFNAR2|ZC3H8|ITPKB|ABL2|TRP53|CCR7|B2M|NCAPH2|ANKLE1|RPS6|ADA|ZEB1|IL2RG|MINK1|TCF3|FZD7|NFKBID|CARD11|SHH|MAFB|GLI3|AIRE|BCL11B|SKINT1|SRF|IL7R|RIPK2|IL1A|IL1B|RASGRP1|CD1D1|WNT1|FZD8|ERBB2|BCL2|GBA|FOXJ1|ADRM1|CD3D|CD3E|EGR3|CD3G|JAG2|STAT5A|STAT5B|TESPA1|WNT4|BMP4|RAG1|RAG2|BLM|CD28|BRAF|SPN|ABL1|PRR7|RORC|CDKN2A|RIPK3|PSMB11|FADD|PTPRC|FZD5|ADAM8|FOXP3…	85	0.2907	1.6459	0.0244	0.0246	1
NCK56	T Cell Differentiation & Selection	GOBP_T_CELL_SELECTION	T Cell Selection	http://www.gsea-msigdb.org/gsea/msigdb/mouse/geneset/GOBP_T_CELL_SELECTION	LY9|ZAP70|DOCK2|CD4|CD1D1|BCL2|ITPKB|CD3D|BTNL1|CD3E|STAT3|CD3G|JAG2|CCR7|MTOR|TGFB1|CD28|BRAF|IRF4|TBX21|IL23A|SPN|TNFSF18|CTSL|MINK1|IL4|BATF|THEMIS|CARD11|PTPRC|SHH|FOXP3|SYK|CD74|STAT6|IL15|GATA3|IL6|IL6RA|GLI3|AIRE|H2-DMA|SLAMF6|BCL11B|SKINT1|FOXN1|SRF|OTUD5	48	0.2839	1.4253	0.0213	0.0737	1
NCK56	T Cell Differentiation & Selection	GOBP_THYMIC_T_CELL_SELECTION	Thymic T Cell Selection	http://www.gsea-msigdb.org/gsea/msigdb/mouse/geneset/GOBP_THYMIC_T_CELL_SELECTION	MINK1|ZAP70|DOCK2|CD1D1|CARD11|PTPRC|SHH|CD74|CD3D|ITPKB|CD3E|CD3G|JAG2|CCR7|GATA3|GLI3|AIRE|H2-DMA|CD28|SKINT1|FOXN1|SPN|SRF	23	0.3196	1.2782	0.123	0.1456	1
NCK56	TGFB Production	GOBP_TRANSFORMING_GROWTH_FACTOR_BETA_PRODUCTION	Transforming Growth Factor Beta Production	http://www.gsea-msigdb.org/gsea/msigdb/mouse/geneset/GOBP_TRANSFORMING_GROWTH_FACTOR_BETA_PRODUCTION	ITGB6|CD34|CD200|TYROBP|CD24A|FN1|TSKU|NRROS|ITGAV|PSG22|LAPTM4B|SERPINB7|WNT11|CDH3|TGFB2|CX3CL1|LRRC32|LUM|ITGB8|FOXP3|IL13|SERPINF2|CD46|HSP90AB1|PTGS2|COL3A1|FERMT1|SMAD3	28	0.3218	1.3568	0.0914	0.1014	1
NCK56	TGFB Response	GOBP_NEGATIVE_REGULATION_OF_TRANSFORMING_GROWTH_FACTOR_BETA_RECEPTOR_SIGNALING_PATHWAY	Negative Regulation Of Transforming Growth Factor Beta Receptor Signaling Pathway	http://www.gsea-msigdb.org/gsea/msigdb/mouse/geneset/GOBP_NEGATIVE_REGULATION_OF_TRANSFORMING_GROWTH_FACTOR_BETA_RECEPTOR_SIGNALING_PATHWAY	CIDEA|SMAD7|LRP1|HTRA3|NRROS|SLC2A10|PMEPA1|TRP53|DAND5|DNM2|RBBP7|HSPA5|SKOR2|PBLD1|NEPN|BCL9L|NKX2-1|TGFB1I1|GLG1|FAM89B|VASN|SNX1|LDLRAD4|WFIKKN1|BRMS1|SMAD6|SPRY1|SPRY2|WNT1|TSKU|EMILIN1|PIN1RT1|SPRED3|PPARG|PRDM16|EID2|FBN2|HDAC1|RASL11B|ONECUT2|SUDS3|SAP30L|VEPH1|WFIKKN2|TET1|ADAMTSL2|BMP2|PEG10|CD109|FBN1|CAV1|ASPN|SKI|TDGF1|ZBTB7A|SINHCAF|SMURF1|TGFB3|ONECUT1|TGFBR3|CHST11	61	0.351	1.8134	0.008	0.0097	0.921
NCK56	TGFB Response	GOBP_NEGATIVE_REGULATION_OF_TRANSMEMBRANE_RECEPTOR_PROTEIN_SERINE_THREONINE_KINASE_SIGNALING_PATHWAY	Negative Regulation Of Transmembrane Receptor Protein Serine Threonine Kinase Signaling Pathway	http://www.gsea-msigdb.org/gsea/msigdb/mouse/geneset/GOBP_NEGATIVE_REGULATION_OF_TRANSMEMBRANE_RECEPTOR_PROTEIN_SERINE_THREONINE_KINASE_SIGNALING_PATHWAY	CIDEA|SMAD7|LRP1|SOST|FSTL3|SLC2A10|SOSTDC1|TRP53|DAND5|DNM2|CCN3|RBBP7|HSPA5|NOG|NOTCH1|NKX2-1|TGFB1I1|GLG1|FAM89B|TNFAIP6|VASN|SNX1|LDLRAD4|WFIKKN1|BRMS1|IGSF1|CILP|EMILIN1|SPRED3|PPARG|VWC2L|EID2|WNT5A|FBN2|HDAC1|RASL11B|SAP30L|ABL1|VEPH1|WFIKKN2|TET1|ADAMTSL2|BMP2|FST|PEG10|SORL1|CD109|CAV1|GREM2|SKI|BMPER|TDGF1|SINHCAF|SMURF1|TGFB3|ONECUT1|TGFBR3|CHST11|HTRA3|LRP2|SKOR1|TWSG1|NRROS|DKK1|TBX2…	100	0.2769	1.6438	0	0.0248	1
NCK56	TGFB Response	GOBP_POSITIVE_REGULATION_OF_CELLULAR_RESPONSE_TO_TRANSFORMING_GROWTH_FACTOR_BETA_STIMULUS	Positive Regulation Of Cellular Response To Transforming Growth Factor Beta Stimulus	http://www.gsea-msigdb.org/gsea/msigdb/mouse/geneset/GOBP_POSITIVE_REGULATION_OF_CELLULAR_RESPONSE_TO_TRANSFORMING_GROWTH_FACTOR_BETA_STIMULUS	MYOCD|THBS1|EP300|CDKN1C|CITED2|TGFB1I1|SLC2A10|SDCBP|FLCN|HSP90AB1|1700037H04RIK|CDKN2B|AXIN1|MEN1|ITGA8|LRG1|CREBBP|FERMT1|GIPC1|TGFBR3	20	0.6478	2.5742	0	0.0001	0.005
NCK56	TGFB Response	GOBP_REGULATION_OF_CELLULAR_RESPONSE_TO_TRANSFORMING_GROWTH_FACTOR_BETA_STIMULUS	Regulation Of Cellular Response To Transforming Growth Factor Beta Stimulus	http://www.gsea-msigdb.org/gsea/msigdb/mouse/geneset/GOBP_REGULATION_OF_CELLULAR_RESPONSE_TO_TRANSFORMING_GROWTH_FACTOR_BETA_STIMULUS	CIDEA|SMAD7|MYOCD|THBS1|LRP1|HTRA3|CAV3|CDKN1C|LOX|CITED2|NRROS|SLC2A10|CFLAR|DLX1|FLCN|PMEPA1|TRP53|DAND5|DNM2|RBBP7|HSPA5|TGFB1|ZEB1|SKOR2|TGFBR3L|PBLD1|NEPN|BCL9L|NKX2-1|TGFB1I1|GLG1|FAM89B|VASN|SNX1|ZFP703|LDLRAD4|HSP90AB1|WFIKKN1|ITGA8|FERMT1|BRMS1|SMAD6|SPRY1|EP300|SPRY2|WNT1|TSKU|EMILIN1|ZFYVE9|PIN1RT1|ITGA3|SPRED3|GDF2|PPARG|PRDM16|NREP|EID2|FBN2|HDAC1|1700037H04RIK|RASL11B|LRG1|ONECUT2|S…	95	0.3695	2.1455	0	0.0014	0.2
NCK56	TGFB Response	GOBP_RESPONSE_TO_TRANSFORMING_GROWTH_FACTOR_BETA	Response To Transforming Growth Factor Beta	http://www.gsea-msigdb.org/gsea/msigdb/mouse/geneset/GOBP_RESPONSE_TO_TRANSFORMING_GROWTH_FACTOR_BETA	CIDEA|XCL1|SMAD7|MYOCD|PARP1|LRP1|CDKN1C|PPARGC1A|LOX|ZYX|LTBP3|CITED2|SLC2A10|FLCN|TRP53|ARRB2|ITGB5|MEF2C|PXN|DAND5|RBBP7|DNM2|HSPA5|TGFB1|CRKL|TGFB2|NODAL|NOS3|TGFBR3L|DBN1|NKX2-1|SCX|TGFB1I1|LPXN|GLG1|FAM89B|SNX1|VASN|SOX5|ZFP703|LDLRAD4|ACVRL1|LTBP4|WFIKKN1|ZMIZ1|FOS|FYN|COL3A1|NLK|DUSP22|MSTN|TGFBR2|FERMT1|BRMS1|COL1A2|EP300|ANKRD1|CILP|CLDN5|EMILIN1|ZFYVE9|COL4A2|SERPINE1|TAB1|SPRED3|PTPRK…	169	0.3487	2.242	0	0.0007	0.094
NCK56	TGFB Response	GOBP_TRANSFORMING_GROWTH_FACTOR_BETA_RECEPTOR_SIGNALING_PATHWAY	Transforming Growth Factor Beta Receptor Signaling Pathway	http://www.gsea-msigdb.org/gsea/msigdb/mouse/geneset/GOBP_TRANSFORMING_GROWTH_FACTOR_BETA_RECEPTOR_SIGNALING_PATHWAY	CIDEA|SMAD7|MYOCD|PARP1|LRP1|CDKN1C|LOX|ZYX|LTBP3|CITED2|SLC2A10|FLCN|TRP53|ARRB2|ITGB5|PXN|DAND5|RBBP7|DNM2|HSPA5|TGFB1|TGFB2|NODAL|TGFBR3L|NKX2-1|TGFB1I1|LPXN|GLG1|FAM89B|SNX1|VASN|ZFP703|LDLRAD4|ACVRL1|LTBP4|WFIKKN1|ZMIZ1|FOS|COL3A1|NLK|DUSP22|MSTN|TGFBR2|FERMT1|BRMS1|COL1A2|EP300|CLDN5|EMILIN1|ZFYVE9|TAB1|SPRED3|PTPRK|PPARG|NREP|CCL2|EID2|FBN2|MIR145A|HDAC1|1700037H04RIK|RASL11B|IL17F|SAP30L|…	139	0.3552	2.2156	0	0.0008	0.113
NCK56	TLR Signaling	GOBP_MYD88_DEPENDENT_TOLL_LIKE_RECEPTOR_SIGNALING_PATHWAY	Myd88 Dependent Toll Like Receptor Signaling Pathway	http://www.gsea-msigdb.org/gsea/msigdb/mouse/geneset/GOBP_MYD88_DEPENDENT_TOLL_LIKE_RECEPTOR_SIGNALING_PATHWAY	HSPD1|TLR7|TLR4|IRF1|TLR6|TLR2|TLR8|CD300LF|TLR5|MYD88|IRF7|TLR1|TLR9|IRAK3|CD300A|REG3G	16	0.5766	2.1163	0.0045	0.0017	0.262
NCK56	TLR Signaling	GOBP_NEGATIVE_REGULATION_OF_TOLL_LIKE_RECEPTOR_SIGNALING_PATHWAY	Negative Regulation Of Toll Like Receptor Signaling Pathway	http://www.gsea-msigdb.org/gsea/msigdb/mouse/geneset/GOBP_NEGATIVE_REGULATION_OF_TOLL_LIKE_RECEPTOR_SIGNALING_PATHWAY	TNFAIP3|LYN|TLR6|DAB2IP|ACOD1|TRIM30A|NLRP6|RAB7B|TLR9|PTPRS|ARRB2|CACTIN|NOD2|TREM2|PIK3AP1|IRF4|LRRC14|GRAMD4|SARM1|BPIFB1|MFHAS1|CD300LF|PDPK1|NR1D1|NFKBIL1|F2RL1|GPR108|IRAK3|CD300A|PTGS2OS|TYRO3|GPS2	32	0.5492	2.4701	0	0.0001	0.009
NCK56	TLR Signaling	GOBP_PATTERN_RECOGNITION_RECEPTOR_SIGNALING_PATHWAY	Pattern Recognition Receptor Signaling Pathway	http://www.gsea-msigdb.org/gsea/msigdb/mouse/geneset/GOBP_PATTERN_RECOGNITION_RECEPTOR_SIGNALING_PATHWAY	TNFAIP3|TLR7|LYN|MAPKAPK2|MYD88|TNIP2|SCIMP|DHX58|PTPRS|ARRB2|CACTIN|EPG5|NINJ1|PELI3|COLEC12|NFKBIA|REG3G|TIFA|LRRC14|ARF6|GRAMD4|TREML4|UNC93B1|ZDHHC5|BPIFB1|MFHAS1|OASL1|LTF|DDX60|TLR11|CD300LD3|TNIP3|CD300LF|TSPAN6|SLC15A2|SLC15A3|S100A14|PDPK1|TASL|PRKCE|ALPK1|SEC14L1|IRGM1|GPR108|IGTP|SLC46A2|PTGS2OS|TYRO3|PTPN22|RIPK2|CASP1|PHB|LRRC19|NMI|OAS1D|MASP1|MASP2|TRIM30A|NLRP6|MBL2|ESR1|OAS1C|PYC…	145	0.4304	2.7342	0	0	0
NCK56	TLR Signaling	GOBP_POSITIVE_REGULATION_OF_PATTERN_RECOGNITION_RECEPTOR_SIGNALING_PATHWAY	Positive Regulation Of Pattern Recognition Receptor Signaling Pathway	http://www.gsea-msigdb.org/gsea/msigdb/mouse/geneset/GOBP_POSITIVE_REGULATION_OF_PATTERN_RECOGNITION_RECEPTOR_SIGNALING_PATHWAY	NR1H3|TLR4|TLR2|TLR3|D1PAS1|TLR5|TLR9|DHX58|SLC15A4|PIK3AP1|NINJ1|PELI3|PJA2|RTN4|TREML4|FLOT1|ZDHHC5|MFHAS1|OASL1|LTF|DDX60|CD300LD3|CAV1|SLC15A3|RSAD2|TLR1|TASL|ZCCHC3|F2RL1|TIRAP|TRIM15|SLC46A2|CYBA|PTPN22	34	0.3949	1.7988	0	0.0105	0.938
NCK56	TLR Signaling	GOBP_POSITIVE_REGULATION_OF_TOLL_LIKE_RECEPTOR_SIGNALING_PATHWAY	Positive Regulation Of Toll Like Receptor Signaling Pathway	http://www.gsea-msigdb.org/gsea/msigdb/mouse/geneset/GOBP_POSITIVE_REGULATION_OF_TOLL_LIKE_RECEPTOR_SIGNALING_PATHWAY	NR1H3|TREML4|FLOT1|MFHAS1|LTF|TLR2|TLR3|CD300LD3|D1PAS1|CAV1|TLR5|RSAD2|TLR9|TLR1|TASL|SLC15A4|F2RL1|PIK3AP1|NINJ1|TIRAP|PJA2|CYBA|PTPN22|RTN4	24	0.5372	2.225	0	0.0008	0.107
NCK56	TLR Signaling	GOBP_REGULATION_OF_PATTERN_RECOGNITION_RECEPTOR_SIGNALING_PATHWAY	Regulation Of Pattern Recognition Receptor Signaling Pathway	http://www.gsea-msigdb.org/gsea/msigdb/mouse/geneset/GOBP_REGULATION_OF_PATTERN_RECOGNITION_RECEPTOR_SIGNALING_PATHWAY	TNFAIP3|NPLOC4|LYN|TLR4|TLR6|D1PAS1|RAB7B|TLR9|DHX58|PTPRS|ARRB2|CACTIN|TREM2|PIK3AP1|NINJ1|PELI3|PJA2|LRRC14|ARF6|GRAMD4|TREML4|SARM1|ZDHHC5|FLOT1|BPIFB1|MFHAS1|OASL1|LTF|DDX60|IRF1|CD300LD3|CD300LF|TSPAN6|SLC15A2|SLC15A3|PDPK1|NR1D1|TASL|SEC14L1|F2RL1|GFI1|GPR108|NLRX1|SLC46A2|PTGS2OS|TYRO3|PTPN22|NR1H3|TLR2|TLR3|DAB2IP|ACOD1|TRIM30A|NLRP6|TLR5|IRF7|ESR1|SLC15A4|NOD2|NOP53|RNF125|IRF4|ERBIN|RTN…	77	0.4567	2.5056	0	0.0001	0.007
NCK56	TLR Signaling	GOBP_REGULATION_OF_TOLL_LIKE_RECEPTOR_4_SIGNALING_PATHWAY	Regulation Of Toll Like Receptor 4 Signaling Pathway	http://www.gsea-msigdb.org/gsea/msigdb/mouse/geneset/GOBP_REGULATION_OF_TOLL_LIKE_RECEPTOR_4_SIGNALING_PATHWAY	NR1H3|BPIFB1|MFHAS1|LYN|LTF|DAB2IP|ACOD1|NR1D1|RAB7B|F2RL1|TREM2|TIRAP|NINJ1|PTPN22|ARF6	15	0.4583	1.6241	0.0297	0.0277	1
NCK56	TLR Signaling	GOBP_REGULATION_OF_TOLL_LIKE_RECEPTOR_SIGNALING_PATHWAY	Regulation Of Toll Like Receptor Signaling Pathway	http://www.gsea-msigdb.org/gsea/msigdb/mouse/geneset/GOBP_REGULATION_OF_TOLL_LIKE_RECEPTOR_SIGNALING_PATHWAY	TNFAIP3|LYN|TLR6|D1PAS1|RAB7B|TLR9|PTPRS|ARRB2|CACTIN|TREM2|PIK3AP1|NINJ1|PJA2|LRRC14|ARF6|GRAMD4|TREML4|SARM1|FLOT1|BPIFB1|MFHAS1|LTF|IRF1|CD300LD3|CD300LF|PDPK1|NR1D1|TASL|F2RL1|GFI1|GPR108|PTGS2OS|TYRO3|PTPN22|NR1H3|TLR2|TLR3|DAB2IP|ACOD1|TRIM30A|NLRP6|TLR5|IRF7|ESR1|SLC15A4|NOD2|IRF4|RTN4|CAV1|RSAD2|TLR1|NFKBIL1|IRAK3|CD36|TIRAP|CD300A|CYBA|GPS2	58	0.5132	2.6575	0	0	0.002
NCK56	TLR Signaling	GOBP_TOLL_LIKE_RECEPTOR_2_SIGNALING_PATHWAY	Toll Like Receptor 2 Signaling Pathway	http://www.gsea-msigdb.org/gsea/msigdb/mouse/geneset/GOBP_TOLL_LIKE_RECEPTOR_2_SIGNALING_PATHWAY	RIPK2|MFHAS1|LYN|TLR6|TLR2|ACOD1|IRAK1|TNIP2|TLR1|F2RL1|NOD2|TREM2|PIK3AP1|TIRAP|PJA2|CYBA	16	0.6262	2.287	0	0.0005	0.061
NCK56	TLR Signaling	GOBP_TOLL_LIKE_RECEPTOR_3_SIGNALING_PATHWAY	Toll Like Receptor 3 Signaling Pathway	http://www.gsea-msigdb.org/gsea/msigdb/mouse/geneset/GOBP_TOLL_LIKE_RECEPTOR_3_SIGNALING_PATHWAY	UNC93B1|TNFAIP3|FLOT1|OAS1G|OAS1F|TLR3|OAS1D|OAS1H|CAV1|OAS1A|TNIP2|HAVCR2|OAS1C|SCIMP|F2RL1|CD86|TIRAP|COLEC12|OAS1E|RFTN1|PTPN22	21	0.3708	1.4652	0.0517	0.0608	1
NCK56	TLR Signaling	GOBP_TOLL_LIKE_RECEPTOR_4_SIGNALING_PATHWAY	Toll Like Receptor 4 Signaling Pathway	http://www.gsea-msigdb.org/gsea/msigdb/mouse/geneset/GOBP_TOLL_LIKE_RECEPTOR_4_SIGNALING_PATHWAY	RIPK2|NR1H3|LYN|NMI|TLR4|DAB2IP|OAS1D|ACOD1|RAB7B|OAS1C|SCIMP|TREM2|CD14|PIK3AP1|NINJ1|OAS1E|NFKBIA|ARF6|OAS1G|BPIFB1|MFHAS1|NR1H4|RAB11FIP2|LTF|OAS1F|TRIL|NEPN|TNIP3|OAS1H|LY96|OAS1A|S100A14|IRAK1|NR1D1|PRKCE|F2RL1|TIRAP|PTPN22	38	0.3831	1.8142	0.0065	0.0097	0.92
NCK56	TLR Signaling	GOBP_TOLL_LIKE_RECEPTOR_9_SIGNALING_PATHWAY	Toll Like Receptor 9 Signaling Pathway	http://www.gsea-msigdb.org/gsea/msigdb/mouse/geneset/GOBP_TOLL_LIKE_RECEPTOR_9_SIGNALING_PATHWAY	TREML4|UNC93B1|NR1H4|CD300LD3|RSAD2|HAVCR2|RAB7B|TNIP2|TLR9|PTPRS|SLC15A4|PIK3AP1|EPG5|PTPN22|GRAMD4|RTN4	16	0.644	2.3452	0	0.0003	0.033
NCK56	TLR Signaling	GOBP_TOLL_LIKE_RECEPTOR_SIGNALING_PATHWAY	Toll Like Receptor Signaling Pathway	http://www.gsea-msigdb.org/gsea/msigdb/mouse/geneset/GOBP_TOLL_LIKE_RECEPTOR_SIGNALING_PATHWAY	TNFAIP3|TLR7|LYN|MAPKAPK2|MYD88|TNIP2|SCIMP|PTPRS|ARRB2|CACTIN|EPG5|NINJ1|COLEC12|NFKBIA|REG3G|LRRC14|ARF6|GRAMD4|TREML4|UNC93B1|BPIFB1|MFHAS1|LTF|TLR11|CD300LD3|TNIP3|CD300LF|S100A14|PDPK1|TASL|PRKCE|GPR108|PTGS2OS|TYRO3|PTPN22|RIPK2|LRRC19|NMI|OAS1D|TRIM30A|NLRP6|ESR1|OAS1C|SLC15A4|CD14|CD86|IRF4|RTN4|TLR12|NR1H4|TLR8|CAV1|LY96|NFKBIL1|IRAK3|CD36|TIRAP|CD40|CD300A|BCL10|GPS2|HSPD1|TLR4|TLR6|D1P…	102	0.4757	2.8167	0	0	0
NCK56	TNF Cytokine Production	GOBP_NEGATIVE_REGULATION_OF_TUMOR_NECROSIS_FACTOR_SUPERFAMILY_CYTOKINE_PRODUCTION	Negative Regulation Of Tumor Necrosis Factor Superfamily Cytokine Production	http://www.gsea-msigdb.org/gsea/msigdb/mouse/geneset/GOBP_NEGATIVE_REGULATION_OF_TUMOR_NECROSIS_FACTOR_SUPERFAMILY_CYTOKINE_PRODUCTION	CIDEA|TNFAIP3|CD24A|TLR4|TLR6|SYT11|TWIST2|C5AR2|ILRUN|ARRB2|IL27RA|CACTIN|CHRNA7|TREM2|CD274|ARG2|AKAP8|GPNMB|ZC3H12A|GPR18|NLRC3|CLEC4A1|HSF1|TWIST1|PTPN22|SIRPA|ACP5|BPI|IL10|CD34|GAS6|CD33|TRIM30A|GHSR|TSPO|LILRB4A|NOD2|BCL3|GSTP2|GSTP1|CLEC4B1|PTPN6|CX3CL1|TRIM27|AXL|ADIPOQ|IL4|NR1H4|CLEC4A3|CLEC4A4|GHRL|FOXP3|VSIR|FLT3|MC1R|HAVCR2|NFKBIL1|DICER1|PTGER4|IRAK3|POMC|ERRFI1|SLAMF1	63	0.3351	1.8545	0	0.0078	0.854
NCK56	TNF Cytokine Production	GOBP_POSITIVE_REGULATION_OF_TUMOR_NECROSIS_FACTOR_SUPERFAMILY_CYTOKINE_PRODUCTION	Positive Regulation Of Tumor Necrosis Factor Superfamily Cytokine Production	http://www.gsea-msigdb.org/gsea/msigdb/mouse/geneset/GOBP_POSITIVE_REGULATION_OF_TUMOR_NECROSIS_FACTOR_SUPERFAMILY_CYTOKINE_PRODUCTION	HSPD1|THBS1|TLR4|ZBTB20|MAPKAPK2|TNFRSF8|CD84|CLEC7A|MIF|IL33|MMP8|TNFRSF1A|SETD4|MYD88|IFNGR1|TLR9|CCR2|MAVS|CCR7|AKAP12|CARD9|OAS1E|IL17A|IL23A|OAS1G|ARID5A|OAS1F|OAS3|OAS2|OAS1H|OAS1A|LILRA5|EPHB2|PLCG2|TWIST1|IL18|CCL19|RIPK2|IL1A|PTPRJ|RASGRP1|TYROBP|TLR2|SPON2|TLR3|CD2|OAS1D|LRRK2|STAT3|OAS1C|PYCARD|PSEN1|NOD1|CCL2|NOD2|CD14|WNT5A|CCL3|CCL4|ARHGEF2|LEP|SPN|HSPB1|IL17F|IFNG|IL12B|LPL|CCN1|FA…	94	0.2986	1.7274	0	0.0158	0.987
NCK56	TNF Cytokine Production	GOBP_TUMOR_NECROSIS_FACTOR_SUPERFAMILY_CYTOKINE_PRODUCTION	Tumor Necrosis Factor Superfamily Cytokine Production	http://www.gsea-msigdb.org/gsea/msigdb/mouse/geneset/GOBP_TUMOR_NECROSIS_FACTOR_SUPERFAMILY_CYTOKINE_PRODUCTION	CIDEA|TNFAIP3|MAPKAPK2|SYT11|MIF|IL33|MMP8|C5AR2|MYD88|ARRB2|CACTIN|CARD9|IL23A|TNFSF18|LTF|GPR18|NLRC3|CLEC4A1|PTPN22|SIRPA|RIPK2|PTPRJ|BPI|IL10|CD34|RASGRP1|TYROBP|SPON2|FOXP1|CD2|OAS1D|CD33|TRIM30A|CX3CR1|LRRK2|OAS1C|TSPO|PYCARD|PSEN1|NOD1|PSEN2|CCL2|CD14|WNT5A|BCL3|CCL3|CCL4|CX3CL1|SPN|HSPB1|IL17F|TRIM27|IFNG|IL12B|IL4|LPL|ADIPOQ|NR1H4|FADD|PTPRC|CLEC4A4|FZD5|FCER1G|ADAM8|FCGR3|LY96|FOXP3|SYK…	162	0.2797	1.7871	0	0.0111	0.949
NCK56	TNF Signaling	GOBP_NEGATIVE_REGULATION_OF_TUMOR_NECROSIS_FACTOR_MEDIATED_SIGNALING_PATHWAY	Negative Regulation Of Tumor Necrosis Factor Mediated Signaling Pathway	http://www.gsea-msigdb.org/gsea/msigdb/mouse/geneset/GOBP_NEGATIVE_REGULATION_OF_TUMOR_NECROSIS_FACTOR_MEDIATED_SIGNALING_PATHWAY	ADIPOQ|NR1H4|TRAIP|GAS6|NAIP1|NAIP2|BIRC7|APOA1|F2RL1|NAIP6|CCDC3|NOL3|RFFL|PELI3|GPS2|PIAS4	16	0.5359	1.9971	0	0.0034	0.505
NCK56	TNF Signaling	GOBP_REGULATION_OF_TUMOR_NECROSIS_FACTOR_MEDIATED_SIGNALING_PATHWAY	Regulation Of Tumor Necrosis Factor Mediated Signaling Pathway	http://www.gsea-msigdb.org/gsea/msigdb/mouse/geneset/GOBP_REGULATION_OF_TUMOR_NECROSIS_FACTOR_MEDIATED_SIGNALING_PATHWAY	CASP1|TRAIP|GAS6|TNFRSF1A|TRAF2|NAIP1|NAIP2|PYCARD|SHARPIN|BIRC7|APOA1|NAIP6|CCDC3|NOL3|RFFL|CPNE1|PELI3|PIAS4|PRKN|ADIPOQ|NR1H4|SPATA2|SPHK1|NKIRAS2|SYK|F2RL1|LAPTM5|GPS2	28	0.4959	2.1627	0	0.0012	0.173
NCK56	TNF Signaling	GOBP_RESPONSE_TO_TUMOR_NECROSIS_FACTOR	Response To Tumor Necrosis Factor	http://www.gsea-msigdb.org/gsea/msigdb/mouse/geneset/GOBP_RESPONSE_TO_TUMOR_NECROSIS_FACTOR	XCL1|ENDOG|NAIP1|TRP53|NAIP2|BIRC7|NAIP6|CACTIN|MIR148A|PELI3|NFKBIA|CRHBP|TNFSF18|NOS2|TNFRSF21|PRPF8|DBN1|CCL26|IKBKB|NFKB1|GSDME|TNFRSF17|CCL24|CCL21A|CARD14|GCH1|ACTN4|ANKRD1|CASP1|CASP8|AFF3|CCL21B|DCSTAMP|UMOD|CCL1|CCL11|PYCARD|CCL12|APOA1|CCL17|CCL2|NOL3|CD14|CCL20|RFFL|CCL22|TCL1|CCL3|CCL4|CCL5|CCL6|CCL7|CCL8|IGBP1B|RELA|CX3CL1|PRKN|UBD|ADIPOQ|NR1H4|SMPD1|SPHK1|SYK|MIR467B|COMMD7|WFDC21|M…	151	0.3112	1.9597	0	0.0041	0.594
NCK56	TNF Signaling	GOBP_TUMOR_NECROSIS_FACTOR_MEDIATED_SIGNALING_PATHWAY	Tumor Necrosis Factor Mediated Signaling Pathway	http://www.gsea-msigdb.org/gsea/msigdb/mouse/geneset/GOBP_TUMOR_NECROSIS_FACTOR_MEDIATED_SIGNALING_PATHWAY	TNFRSF11A|TRAIP|TNFSF11|TNFRSF1A|EXT1|TRAF1|TRAF2|NAIP1|TRAF3|TRP53|NAIP2|TRAF5|BIRC7|NAIP6|CCDC3|PLVAP|PELI3|NFKBIA|PIAS4|TNFSF18|NKIRAS2|IKBKB|TNFRSF17|F2RL1|TNF|TRAF6|CARD14|KRT18|ACTN4|CASP1|AIM2|UMOD|GAS6|TRAF3IP2|FOXO3|EDA2R|PYCARD|SHARPIN|APOA1|NOL3|RFFL|CPNE1|KRT8|RELA|PRKN|TNFRSF13C|ADIPOQ|NR1H4|SPATA2|SPHK1|PIAS3|SYK|COMMD7|ILK|CD70|PTK2B|CLDN18|LAPTM5|GPS2|STAT1	60	0.4813	2.4978	0	0.0001	0.008
NCK56	Tolerance Induction	GOBP_TOLERANCE_INDUCTION	Tolerance Induction	http://www.gsea-msigdb.org/gsea/msigdb/mouse/geneset/GOBP_TOLERANCE_INDUCTION	IDO1|TNFAIP3|LYN|CCR4|ACOD1|FOXJ1|FOXP3|HAVCR2|CD3E|CCR7|LILRB4A|ICOS|XKR8|CD274|IRAK3|AIRE|CD86|TGFB1|BLK|IL2RA|PDCD1|TGFBR2|CBLB	23	0.3386	1.397	0.0588	0.0846	1
NCK56	Type I Interferon Response	GOBP_CELLULAR_RESPONSE_TO_INTERFERON_ALPHA	Cellular Response To Interferon Alpha	http://www.gsea-msigdb.org/gsea/msigdb/mouse/geneset/GOBP_CELLULAR_RESPONSE_TO_INTERFERON_ALPHA	OAS1G|AXL|OAS1F|OAS1D|GAS6|OAS1H|IFNAR1|OAS1A|IFIT1|OAS1C|RO60|STAR|OAS1E|IFIT2|PDE12|IFIT3|MYC	17	0.3212	1.1981	0.2328	0.2114	1
NCK56	Type I Interferon Response	GOBP_RESPONSE_TO_INTERFERON_ALPHA	Response To Interferon Alpha	http://www.gsea-msigdb.org/gsea/msigdb/mouse/geneset/GOBP_RESPONSE_TO_INTERFERON_ALPHA	IFITM7|IFITM6|TGTP1|OAS1D|GAS6|IFNAR1|IFNAR2|OAS1C|RO60|STAR|LAMP3|OAS1E|IFIT2|IFIT3|MYC|OAS1G|AXL|OAS1F|IFITM2|OAS1H|ADAR|OAS1A|IFIT1|IFITM3|PLSCR1|IFITM1|PDE12|BST2	28	0.4649	2.0078	0	0.0032	0.48
NCK56	Type I Interferon Response	GOBP_RESPONSE_TO_INTERFERON_BETA	Response To Interferon Beta	http://www.gsea-msigdb.org/gsea/msigdb/mouse/geneset/GOBP_RESPONSE_TO_INTERFERON_BETA	IRGC1|IFITM7|IFITM6|STING1|TGTP1|GM4841|UBE2G2|TRIM6|IFI208|IFNAR2|IFI203|IFNB1|XAF1|IFI209|IFI205|IFI214|GM4951|F830016B08RIK|OAS1E|DDX41|OAS1G|IRF1|OAS1F|OAS1H|OAS1A|IKBKE|GM5431|IRGM1|IGTP|IFI206|BST2|IFI211|GM12185|AIM2|OAS1D|ACOD1|OAS1C|9930111J21RIK1|GBP6|IFI207|GBP2|IFIT3|TGTP2|IRGM2|HTRA2|MNDAL|IIGP1|IFITM2|GM11772|IFI47|IFIT1|IFITM3|IFI202B|IFITM1|SHFL|IFI213|CDC34|STAT1	58	0.2865	1.5137	0	0.0478	1
NCK56	Type I Interferon Signaling	GOBP_NEGATIVE_REGULATION_OF_RESPONSE_TO_CYTOKINE_STIMULUS	Negative Regulation Of Response To Cytokine Stimulus	http://www.gsea-msigdb.org/gsea/msigdb/mouse/geneset/GOBP_NEGATIVE_REGULATION_OF_RESPONSE_TO_CYTOKINE_STIMULUS	MMP12|TRAIP|RABGEF1|STAP1|PTPRF|PALM3|NAIP1|NAIP2|BIRC7|NAIP6|CACTIN|CCDC3|TREM2|PADI2|PELI3|OAS1E|OTOP1|PIAS4|OAS1G|SIGIRR|OAS1F|OAS3|ISG15|NLRC5|OAS1H|OAS1A|F2RL1|SLIT2|TLE5|DCST1|MAPK7|IL6ST|ROBO1|TTLL12|OAS1D|GAS6|METTL3|PPARG|OAS1C|APOA1|NOL3|RFFL|ARG1|MUL1|IL1R2|ADIPOQ|NR1H4|STAT2|PTPRC|ADAR|CAV1|IL1RN|IL6|KLF4|IRAK3|GPS2|SH2B3	57	0.3425	1.8566	0	0.0077	0.846
NCK56	Type I Interferon Signaling	GOBP_POSITIVE_REGULATION_OF_RESPONSE_TO_CYTOKINE_STIMULUS	Positive Regulation Of Response To Cytokine Stimulus	http://www.gsea-msigdb.org/gsea/msigdb/mouse/geneset/GOBP_POSITIVE_REGULATION_OF_RESPONSE_TO_CYTOKINE_STIMULUS	RIPK2|CASP1|MMP12|STING1|TLR4|TRIM44|TLR2|TRIM6|GAS6|NLRP6|TICAM2|IRF7|TRAF2|IRF3|MAVS|ZBP1|CXCR4|TREM2|WNT5A|CPNE1|USP29|MED1|CSF1|HPX|TRIM41|PRKN|IL7|AXL|TRIM56|FADD|CD300LF|NLRC5|CASP4|C1QTNF4|USP27X|CD74|IKBKE|RNF185|TSLP|GFI1|IRGM1|IGTP|TXK|EDN1|LAPTM5|IFIH1	46	0.433	2.152	0	0.0013	0.195
NCK56	Type I Interferon Signaling	GOBP_POSITIVE_REGULATION_OF_TYPE_I_INTERFERON_MEDIATED_SIGNALING_PATHWAY	Positive Regulation Of Type I Interferon Mediated Signaling Pathway	http://www.gsea-msigdb.org/gsea/msigdb/mouse/geneset/GOBP_POSITIVE_REGULATION_OF_TYPE_I_INTERFERON_MEDIATED_SIGNALING_PATHWAY	MMP12|STING1|TRIM56|FADD|NLRC5|TRIM6|USP27X|RNF185|IRF7|IKBKE|IRF3|MAVS|ZBP1|WNT5A|USP29|TRIM41	16	0.4651	1.7158	0.0191	0.0168	0.991
NCK56	Type I Interferon Signaling	GOBP_REGULATION_OF_RESPONSE_TO_CYTOKINE_STIMULUS	Regulation Of Response To Cytokine Stimulus	http://www.gsea-msigdb.org/gsea/msigdb/mouse/geneset/GOBP_REGULATION_OF_RESPONSE_TO_CYTOKINE_STIMULUS	MMP12|STING1|PTPRF|NAIP1|NAIP2|BIRC7|ZBP1|CXCR4|NAIP6|CACTIN|PADI2|PELI3|OTOP1|CSF1|HPX|TRIM56|CD300LF|NLRC5|USP27X|IKBKE|IRGM1|IGTP|SLIT2|DCST1|SOCS1|EDN1|RIPK2|CASP1|ROBO1|TTLL12|OAS1D|NLRP6|PPARG|OAS1C|PYCARD|CDC37|APOA1|NOL3|WNT5A|RFFL|ARG1|MED1|MUL1|TRIM41|IL1R2|PRKN|ADIPOQ|NR1H4|STAT2|FADD|PTPRC|SPHK1|CAV1|SYK|TSLP|IRAK3|GPS2|CD24A|TLR4|TRIM44|TRAIP|RABGEF1|TRIM6|TNFRSF1A|STAP1|TICAM2|TRAF2…	111	0.401	2.4982	0	0.0001	0.008
NCK56	Type I Interferon Signaling	GOBP_REGULATION_OF_TYPE_I_INTERFERON_MEDIATED_SIGNALING_PATHWAY	Regulation Of Type I Interferon Mediated Signaling Pathway	http://www.gsea-msigdb.org/gsea/msigdb/mouse/geneset/GOBP_REGULATION_OF_TYPE_I_INTERFERON_MEDIATED_SIGNALING_PATHWAY	MMP12|STING1|TTLL12|OAS1D|TRIM6|METTL3|IRF7|IRF3|OAS1C|MAVS|CDC37|ZBP1|CACTIN|WNT5A|OAS1E|USP29|MUL1|TRIM41|OAS1G|STAT2|OAS1F|TRIM56|FADD|OAS3|ISG15|NLRC5|OAS1H|ADAR|OAS1A|USP27X|RNF185|IKBKE|DCST1	33	0.3777	1.722	0	0.0162	0.99
NCK56	Type I Interferon Signaling	GOBP_RESPONSE_TO_TYPE_I_INTERFERON	Response To Type I Interferon	http://www.gsea-msigdb.org/gsea/msigdb/mouse/geneset/GOBP_RESPONSE_TO_TYPE_I_INTERFERON	SP100|IFITM7|IFNA1|IFITM6|MMP12|STING1|TRIM6|IFNAR1|IFNAR2|IFNB1|MYD88|MAVS|ZBP1|CACTIN|OAS1E|USP29|OAS1G|OAS1F|TRIM56|OAS3|ISG15|OAS2|NLRC5|CH25H|OAS1H|OAS1A|USP27X|IKBKE|DCST1|TTLL12|OAS1D|METTL3|IRF7|IRF3|OAS1C|CDC37|WNT5A|MUL1|TRIM41|STAT2|SMPD1|FADD|IFITM2|ADAR|SHMT2|RNF185|IRAK1|IFITM3|IFITM1|SHFL|STAT1	51	0.4233	2.1534	0	0.0013	0.188
NCK56	Viral Gene Expression	GOBP_REGULATION_OF_VIRAL_TRANSCRIPTION	Regulation Of Viral Transcription	http://www.gsea-msigdb.org/gsea/msigdb/mouse/geneset/GOBP_REGULATION_OF_VIRAL_TRANSCRIPTION	SP100|NOTCH1|TRIM31|TRIM65|TRIM8|PFN1|MID2|TRIM21|TRIM11|HEXIM1|TARBP2|TRIM62|MDFIC|TRIM14|ZFP36|TRIM27	16	0.5302	1.9827	0.0084	0.0036	0.537
NCK56	Viral Gene Expression	GOBP_VIRAL_GENE_EXPRESSION	Viral Gene Expression	http://www.gsea-msigdb.org/gsea/msigdb/mouse/geneset/GOBP_VIRAL_GENE_EXPRESSION	SP100|EP300|CCNT1|EIF3L|TRIM31|EIF3B|EIF3G|MID2|GTF2B|PCBP2|EIF3F|HEXIM1|SPCS1|TRIM62|ARXES2|CCL5|HDAC1|CDK9|HMGA2|ZFP36|CHD1|REST|TRIM27|PSMC3|NOTCH1|EIF2D|POU2F3|TRIM65|MCTS2|JUN|EIF3D|TRIM8|PFN1|SMARCB1|TRIM21|TRIM11|HPN|LEF1|TARBP2|SMARCA4|SP1|MDFIC|MON1B|USF1|SHFL|TRIM14	46	0.5204	2.6296	0	0.0001	0.004
NCK56	Viral Gene Expression	GOBP_VIRAL_TRANSCRIPTION	Viral Transcription	http://www.gsea-msigdb.org/gsea/msigdb/mouse/geneset/GOBP_VIRAL_TRANSCRIPTION	SP100|EP300|CCNT1|TRIM31|MID2|GTF2B|HEXIM1|TRIM62|CCL5|HDAC1|CDK9|HMGA2|ZFP36|CHD1|REST|TRIM27|PSMC3|NOTCH1|POU2F3|TRIM65|JUN|TRIM8|PFN1|SMARCB1|TRIM21|TRIM11|HPN|LEF1|TARBP2|SMARCA4|SP1|MDFIC|MON1B|USF1|TRIM14	35	0.4534	2.1024	0	0.0019	0.282
NCK56	Viral Processes & Host Interaction	GOBP_BIOLOGICAL_PROCESS_INVOLVED_IN_INTERACTION_WITH_HOST	Biological Process Involved In Interaction With Host	http://www.gsea-msigdb.org/gsea/msigdb/mouse/geneset/GOBP_BIOLOGICAL_PROCESS_INVOLVED_IN_INTERACTION_WITH_HOST	IFITM7|IFITM6|BC051665|CHMP4B|TRIM31|CHMP6|TRIM12C|FUCA2|LRRC15|MID2|LY6E|CHMP5|TRIM10|TRIM30B|UVRAG|DYNLT1C|TRIML1|CTSB|CTSL|LTF|TRIM56|RNASEK|DDB1|SPINT1|TMPRSS11D|TRIM65|TRIM34B|TRIM30C|CTSLL3|SCARB1|BPIFA1|AGTR1A|AGTR1B|RAB7|BPIFA5|TRIML2|PHB|CHMP1A|TRIM30A|CTSQ|THOC3|TRIM5|TRIM59|GBP6|SNX3|TMPRSS11E|NECTIN1|TRIM62|GBP2|CTS3|TRIM27|GBP9|ACE2|SMPD1|CIITA|IFITM2|TRIM30D|CTSJ|CAV1|VPS18|HS3ST5|V…	129	0.2818	1.7777	0	0.0118	0.955
NCK56	Viral Processes & Host Interaction	GOBP_ENTRY_INTO_HOST	Entry Into Host	http://www.gsea-msigdb.org/gsea/msigdb/mouse/geneset/GOBP_ENTRY_INTO_HOST	IFITM7|NECTIN2|IFITM6|BC051665|TRIM12A|TRIM31|CD4|EXOC7|TRIM12C|GRK2|GPR15|TRIM6|TRIM34A|FUCA2|MID2|LY6E|TRIM10|TRIM30B|UVRAG|TRIML1|CTSB|CTSL|TRIM56|RNASEK|SPINT1|CH25H|TMPRSS11D|TRIM65|TRIM34B|TRIM30C|CTSLL3|AGTR1A|LGALS1|TPCN2|AGTR1B|CTS7|TRIML2|CTS8|PHB|NPC1|TMPRSS11A|AVP|GAS6|TRIM30A|ITGAV|CTSQ|TRIM68|CTSR|TRIM5|APCS|CTS6|TRIM59|SNX3|TMPRSS11E|NECTIN1|TRIM62|AVPR1B|CTSM|BSG|CTS3|TRIM27|ACE2|…	90	0.2319	1.2617	0.1207	0.1568	1
NCK56	Viral Processes & Host Interaction	GOBP_MODULATION_BY_SYMBIONT_OF_ENTRY_INTO_HOST	Modulation By Symbiont Of Entry Into Host	http://www.gsea-msigdb.org/gsea/msigdb/mouse/geneset/GOBP_MODULATION_BY_SYMBIONT_OF_ENTRY_INTO_HOST	NECTIN2|IFITM7|IFITM6|TRIM12A|CD4|TRIM31|EXOC7|TRIM12C|TRIM6|TRIM34A|FUCA2|MID2|LY6E|TRIM10|TRIM30B|TRIML1|TRIM56|CH25H|TRIM65|TRIM34B|TRIM30C|LGALS1|TRIML2|ITGAV|TRIM30A|TRIM68|APCS|TRIM5|TRIM59|SNX3|TRIM62|BSG|TRIM27|CIITA|IFITM2|TRIM30D|CAV1|TMPRSS4|HS3ST5|CD74|TRIM8|IFITM3|TRIM21|TRIM11|IFITM1|TRIM38|TRIM14|PTX3|GSN	49	0.2694	1.3745	0.0444	0.0934	1
NCK56	Viral Processes & Host Interaction	GOBP_MOVEMENT_IN_HOST	Movement In Host	http://www.gsea-msigdb.org/gsea/msigdb/mouse/geneset/GOBP_MOVEMENT_IN_HOST	IFITM7|IFITM6|BC051665|CHMP4B|TRIM31|CHMP6|TRIM12C|FUCA2|MID2|LY6E|CHMP5|TRIM10|TRIM30B|UVRAG|TRIML1|CTSB|CTSL|TRIM56|RNASEK|DDB1|SPINT1|TMPRSS11D|TRIM65|TRIM34B|TRIM30C|CTSLL3|AGTR1A|AGTR1B|RAB7|TRIML2|PHB|CHMP1A|TRIM30A|CTSQ|TRIM5|TRIM59|SNX3|TMPRSS11E|NECTIN1|TRIM62|CTS3|TRIM27|ACE2|SMPD1|CIITA|IFITM2|TRIM30D|CTSJ|CAV1|VPS18|HS3ST5|VPS16|TRIM8|TRIM11|IST1|TRIM14|PTX3|NECTIN2|TRIM12A|CD4|EXOC7|…	104	0.276	1.6108	0.0164	0.0299	1
NCK56	Viral Processes & Host Interaction	GOBP_NEGATIVE_REGULATION_OF_VIRAL_GENOME_REPLICATION	Negative Regulation Of Viral Genome Replication	http://www.gsea-msigdb.org/gsea/msigdb/mouse/geneset/GOBP_NEGATIVE_REGULATION_OF_VIRAL_GENOME_REPLICATION	IFITM7|IFITM6|TRIM6|OAS1D|IFNB1|ISG20|N4BP1|MAVS|OAS1B|OAS1C|PARP10|OASL2|FAM111A|ZNFX1|BANF1|IFI207|OAS1E|SETDB1|CCL5|HMGA2|SLPI|OAS1G|OASL1|LTF|TRIM28|OAS1F|RNASEL|OAS3|ISG15|OAS2|IFITM2|OAS1H|OAS1A|RSAD2|IFITM3|AICDA|PLSCR1|TNF|IFITM1|IFI206|SRPK1|SHFL|MORC2B|APOBEC3|BST2|IFIH1	46	0.3327	1.5924	0.0068	0.0326	1
NCK56	Viral Processes & Host Interaction	GOBP_NEGATIVE_REGULATION_OF_VIRAL_LIFE_CYCLE	Negative Regulation Of Viral Life Cycle	http://www.gsea-msigdb.org/gsea/msigdb/mouse/geneset/GOBP_NEGATIVE_REGULATION_OF_VIRAL_LIFE_CYCLE	IFITM7|IFITM6|TRIM12A|TRIM31|TRIM12C|TRIM30A|APCS|TRIM5|MID2|LY6E|TRIM59|TRIM10|SNX3|TRIM56|CIITA|IFITM2|CH25H|TRIM30D|TRIM65|CD74|TRIM8|IFITM3|PPIA|TRIM11|IFITM1|TRIM15|BST2|PTX3|GSN	29	0.3741	1.636	0.0056	0.0259	1
NCK56	Viral Processes & Host Interaction	GOBP_NEGATIVE_REGULATION_OF_VIRAL_PROCESS	Negative Regulation Of Viral Process	http://www.gsea-msigdb.org/gsea/msigdb/mouse/geneset/GOBP_NEGATIVE_REGULATION_OF_VIRAL_PROCESS	IFITM7|SP100|IFITM6|TRIM12A|TRIM31|TRIM12C|TRIM6|IFNB1|ISG20|MID2|N4BP1|LY6E|OAS1B|MAVS|OASL2|FAM111A|ZNFX1|TRIM10|SETDB1|OAS1E|HMGA2|OAS1G|OASL1|LTF|TRIM28|TRIM56|OAS1F|RNASEL|OAS3|ISG15|OAS2|CH25H|OAS1H|TRIM65|OAS1A|AICDA|TNF|IFI206|SRPK1|MORC2B|APOBEC3|BST2|OAS1D|TRIM30A|MBL2|TRIM5|APCS|OAS1C|PARP10|TRIM59|HEXIM1|SNX3|TRIM62|BANF1|IFI207|CCL5|ZFP36|SLPI|TRIM27|CIITA|IFITM2|TRIM30D|CD74|RSAD2|T…	79	0.277	1.6038	0	0.031	1
NCK56	Viral Processes & Host Interaction	GOBP_POSITIVE_REGULATION_OF_VIRAL_GENOME_REPLICATION	Positive Regulation Of Viral Genome Replication	http://www.gsea-msigdb.org/gsea/msigdb/mouse/geneset/GOBP_POSITIVE_REGULATION_OF_VIRAL_GENOME_REPLICATION	FKBP6|NOTCH1|HACD3|NR5A2|PABPC2|D1PAS1|DDB1|ADAR|TMEM39A|PPIA|STAU1|TARBP2|PPID|SRPK1|TRIM38|PDE12|RAD23A|LARP1|PABPC6|ADARB1	20	0.4393	1.7792	0.0089	0.0117	0.954
NCK56	Viral Processes & Host Interaction	GOBP_POSITIVE_REGULATION_OF_VIRAL_LIFE_CYCLE	Positive Regulation Of Viral Life Cycle	http://www.gsea-msigdb.org/gsea/msigdb/mouse/geneset/GOBP_POSITIVE_REGULATION_OF_VIRAL_LIFE_CYCLE	AXL|CD4|VPS37B|KPNA2|TRIM30A|TMPRSS4|TRIM65|CD74|VPS4A|TRIM21|TRIM11|CLEC4G|KPNA6|LGALS1|TRIM38|TYRO3|BSG	17	0.4548	1.7408	0.0086	0.0146	0.982
NCK56	Viral Processes & Host Interaction	GOBP_POSITIVE_REGULATION_OF_VIRAL_PROCESS	Positive Regulation Of Viral Process	http://www.gsea-msigdb.org/gsea/msigdb/mouse/geneset/GOBP_POSITIVE_REGULATION_OF_VIRAL_PROCESS	RAB7|FKBP6|HACD3|CD4|D1PAS1|VPS37B|TRIM30A|TMEM39A|VPS4A|STAU1|KPNA6|BSG|NOTCH1|AXL|NR5A2|PABPC2|DDB1|ADAR|KPNA2|TRIM65|TMPRSS4|CD74|PFN1|STOM|TRIM21|PPIA|TRIM11|TARBP2|CLEC4G|LGALS1|PPID|MDFIC|SRPK1|TRIM38|PDE12|RAD23A|LARP1|PABPC6|TYRO3|ADARB1	40	0.5031	2.4072	0	0.0001	0.013
NCK56	Viral Processes & Host Interaction	GOBP_REGULATION_OF_VIRAL_GENOME_REPLICATION	Regulation Of Viral Genome Replication	http://www.gsea-msigdb.org/gsea/msigdb/mouse/geneset/GOBP_REGULATION_OF_VIRAL_GENOME_REPLICATION	IFITM7|IFITM6|HACD3|TRIM6|D1PAS1|TMEM39A|IFNB1|ISG20|MIR378A|N4BP1|MAVS|OAS1B|OASL2|FAM111A|ZNFX1|OAS1E|SETDB1|MIR24-2|HMGA2|OAS1G|NOTCH1|OASL1|LTF|TRIM28|OAS1F|PABPC2|RNASEL|OAS3|ISG15|OAS2|DDB1|OAS1H|OAS1A|AICDA|TNF|PPID|IFI206|SRPK1|RAD23A|MORC2B|PABPC6|APOBEC3|BST2|ADARB1|FKBP6|OAS1D|BCL2|OAS1C|PARP10|STAU1|BANF1|IFI207|CCL5|SLPI|NR5A2|IFITM2|ADAR|GM11772|RSAD2|IFITM3|DICER1|PPIA|MIR93|TARBP2…	71	0.3386	1.9083	0	0.0057	0.732
NCK56	Viral Processes & Host Interaction	GOBP_REGULATION_OF_VIRAL_PROCESS	Regulation Of Viral Process	http://www.gsea-msigdb.org/gsea/msigdb/mouse/geneset/GOBP_REGULATION_OF_VIRAL_PROCESS	IFITM7|IFITM6|HACD3|TRIM31|TRIM12C|TMEM39A|ISG20|MID2|N4BP1|LY6E|OAS1B|OASL2|CXCR4|FAM111A|ZNFX1|TRIM10|TRIM30B|DYNLT1C|TRIML1|SETDB1|NOTCH1|OASL1|LTF|TRIM28|TRIM56|DDB1|TRIM65|TRIM34B|TRIM30C|PFN1|STOM|AICDA|IFI206|SRPK1|RAD23A|TYRO3|BST2|ADARB1|RAB7|TRIML2|FKBP6|OAS1D|TRIM30A|MBL2|TRIM5|OAS1C|PARP10|TRIM59|HEXIM1|SNX3|TRIM62|BANF1|CCL5|SLPI|TRIM27|NR5A2|CIITA|IFITM2|TRIM30D|HS3ST5|TRIM8|DICER1|…	131	0.3123	1.9531	0	0.0043	0.611
NCK56	Viral Processes & Host Interaction	GOBP_SUPPRESSION_OF_VIRAL_RELEASE_BY_HOST	Suppression Of Viral Release By Host	http://www.gsea-msigdb.org/gsea/msigdb/mouse/geneset/GOBP_SUPPRESSION_OF_VIRAL_RELEASE_BY_HOST	PML|TRIM12A|TRIM28|TRIM56|TRIM12C|TRIM35|TRIM30D|TRIM30A|TRIM65|TRIM5|TRIM8|MID2|TRIM21|TRIM11|MARCHF2|TRIM15|TRIM27	17	0.6013	2.2986	0	0.0004	0.055
NCK56	Viral Processes & Host Interaction	GOBP_VIRAL_GENOME_REPLICATION	Viral Genome Replication	http://www.gsea-msigdb.org/gsea/msigdb/mouse/geneset/GOBP_VIRAL_GENOME_REPLICATION	IFITM7|IFITM6|RAB29|HACD3|GRK2|TRIM6|D1PAS1|TMEM39A|IFNB1|ISG20|MIR378A|ATG16L2|N4BP1|OAS1B|MAVS|OASL2|FAM111A|ZNFX1|HSPA8|SETDB1|OAS1E|MIR24-2|HMGA2|ATG7|OAS1G|NOTCH1|OASL1|LTF|ZC3H12A|TRIM28|OAS1F|PABPC2|RNASEL|OAS3|ISG15|OAS2|DDB1|OAS1H|OAS1A|STOM|SMARCB1|AICDA|TNF|PPID|IFI206|SRPK1|PPIB|RAD23A|MORC2B|PABPC6|APOBEC3|BST2|ADARB1|PHB|FKBP6|OAS1D|FBXL2|GAS6|BCL2|OAS1C|PARP10|PCBP2|CCL12|STAU1|BAN…	91	0.3734	2.1598	0	0.0012	0.178
NCK56	Viral Processes & Host Interaction	GOBP_VIRAL_LIFE_CYCLE	Viral Life Cycle	http://www.gsea-msigdb.org/gsea/msigdb/mouse/geneset/GOBP_VIRAL_LIFE_CYCLE	IFITM6|BC051665|CHMP4B|TRIM31|TMEM39A|LRSAM1|ISG20|LRRC15|MID2|ATG16L2|OAS1B|OASL2|CHMP5|ZNFX1|TRIM30B|UVRAG|TRIML1|MVB12A|ATG7|NOTCH1|OASL1|TRIM56|TMPRSS11D|TRIM65|TRIM34B|TRIM30C|AICDA|AGTR1A|IFI206|AGTR1B|SRPK1|ADARB1|TRIML2|FKBP6|OAS1D|TRIM30A|OAS1C|PARP10|PCBP2|CCL12|TRIM59|SPCS1|TMPRSS11E|TRIM62|CCL5|CCL8|SLPI|PRKN|SMPD1|CIITA|IFITM2|TRIM30D|CTSJ|CAV1|HS3ST5|VPS16|TRIM8|DICER1|TRIM11|IST1|T…	195	0.311	2.0442	0	0.0026	0.391
NCK56	Viral Processes & Host Interaction	GOBP_VIRAL_RNA_GENOME_REPLICATION	Viral Rna Genome Replication	http://www.gsea-msigdb.org/gsea/msigdb/mouse/geneset/GOBP_VIRAL_RNA_GENOME_REPLICATION	ATG7|PHB|RAB29|TRIM28|FBXL2|PIK3C2G|ATG16L2|SMARCB1|PCBP2|AICDA|SETDB1|RAB5A|HMGA2|MORC2B|APOBEC3	15	0.4159	1.4709	0.0859	0.059	1
NCK56	Viral Recognition & Response	GOBP_CELLULAR_RESPONSE_TO_VIRUS	Cellular Response To Virus	http://www.gsea-msigdb.org/gsea/msigdb/mouse/geneset/GOBP_CELLULAR_RESPONSE_TO_VIRUS	TLR7|MMP12|NPLOC4|TRIM6|D1PAS1|EXT1|IFNB1|MAVS|DHX58|IL21|TGFB1|OASL1|ZC3H12A|DDX60|OAS3|TSPAN6|NFKB1|IKBKE|GSDME|SEC14L1|IRGM1|NLRX1|IGTP|MAPK11|HSP90AA1|CCL19|PHB|MAPK14|TLR3|BAX|PHB2|LGALS8|POU2AF1|IRF3|POU2F2|NOP53|GBF1|RNF125|IL12A|C1QBP|ADAR|GM11772|NLRP3|FLT3|VWCE|IL6|ZCCHC3|RNF135|WDFY4|TRIM15|GLI2|CREBBP|SMAD3|IFIH1	54	0.3709	1.927	0	0.0051	0.685
NCK56	Viral Recognition & Response	GOBP_CYTOPLASMIC_PATTERN_RECOGNITION_RECEPTOR_SIGNALING_PATHWAY	Cytoplasmic Pattern Recognition Receptor Signaling Pathway	http://www.gsea-msigdb.org/gsea/msigdb/mouse/geneset/GOBP_CYTOPLASMIC_PATTERN_RECOGNITION_RECEPTOR_SIGNALING_PATHWAY	RIPK2|TNFAIP3|PHB|NPLOC4|TLR4|PHB2|MAVS|DHX58|SLC15A4|INAVA|NOD2|NOP53|PELI3|RNF125|NFKBIA|TIFA|RELA|ERBIN|C1QBP|OASL1|DDX60|OAS3|TSPAN6|SLC15A2|SLC15A3|ALPK1|ZCCHC3|SEC14L1|RNF135|IRGM1|NLRX1|IGTP|TRIM15|SLC46A2|PTPN22|IFIH1	36	0.4871	2.2275	0	0.0008	0.107
NCK56	Viral Recognition & Response	GOBP_CYTOPLASMIC_PATTERN_RECOGNITION_RECEPTOR_SIGNALING_PATHWAY_IN_RESPONSE_TO_VIRUS	Cytoplasmic Pattern Recognition Receptor Signaling Pathway In Response To Virus	http://www.gsea-msigdb.org/gsea/msigdb/mouse/geneset/GOBP_CYTOPLASMIC_PATTERN_RECOGNITION_RECEPTOR_SIGNALING_PATHWAY_IN_RESPONSE_TO_VIRUS	PHB|C1QBP|NPLOC4|OASL1|DDX60|OAS3|PHB2|TSPAN6|MAVS|DHX58|ZCCHC3|RNF135|SEC14L1|NLRX1|NOP53|RNF125|TRIM15|IFIH1	18	0.4749	1.7999	0	0.0105	0.937
NCK56	Viral Response Negative Regulation	GOBP_NEGATIVE_REGULATION_OF_DEFENSE_RESPONSE_TO_VIRUS	Negative Regulation Of Defense Response To Virus	http://www.gsea-msigdb.org/gsea/msigdb/mouse/geneset/GOBP_NEGATIVE_REGULATION_OF_DEFENSE_RESPONSE_TO_VIRUS	C1QBP|NPLOC4|TSPAN6|FOXP3|ILRUN|FGL2|DHX58|PCBP2|SEC14L1|NLRX1|TRAF3IP1|TARBP2|RNF125|RNF26|TRIM38|MUL1	16	0.5672	2.0851	0	0.002	0.31
NCK56	Viral Response Negative Regulation	GOBP_REGULATION_OF_DEFENSE_RESPONSE_TO_VIRUS	Regulation Of Defense Response To Virus	http://www.gsea-msigdb.org/gsea/msigdb/mouse/geneset/GOBP_REGULATION_OF_DEFENSE_RESPONSE_TO_VIRUS	IFNA1|MMP12|NPLOC4|STING1|TRIM44|TRIM6|ILRUN|TRAF3|MAVS|DHX58|GBP4|IL23A|TREML4|PML|ZC3H12A|IL27|TSPAN6|SEC14L1|NLRX1|HSP90AA1|APOBEC3|PTPN22|IL1B|AIM2|ZDHHC1|ZDHHC11|TRAF3IP2|PYCARD|PCBP2|RNF216|RNF125|CD37|CCL5|PQBP1|MUL1|SPN|C1QBP|IFNG|IL12B|TSPAN32|IL4|IL23R|FOXP3|FGL2|IL15|CGAS|DTX3L|TRAF3IP1|TARBP2|RNF26|TRIM38|STAT1	52	0.2956	1.5597	0	0.0383	1
NCK56	Virion, Vesicle, & Lysosome Processes	GOBP_ENDOSOME_ORGANIZATION	Endosome Organization	http://www.gsea-msigdb.org/gsea/msigdb/mouse/geneset/GOBP_ENDOSOME_ORGANIZATION	CHMP1B|TMEM127|PLEKHF2|CHMP4B|CHMP1A|CHMP6|USP50|ALS2|WASHC5|LAMTOR1|RAB11A|CHMP2B|VPS4A|TMEM9|CHMP2A|LAPTM4B|EXOC8|CHMP5|WASHC1|SNX33|SNX3|VPS11|PHETA2|PLEKHJ1|CHMP7|CHMP4C|PI4K2A|ANXA8|PRKN|CORO1C|FASL|PLEKHF1|RNASEK|PI4K2B|VPS18|USP8|SQSTM1|RNF26|RAB27A|RAB5A|STX6|ALS2CL|RAB5B	43	0.6156	3.0325	0	0	0
NCK56	Virion, Vesicle, & Lysosome Processes	GOBP_LATE_ENDOSOME_TO_VACUOLE_TRANSPORT	Late Endosome To Vacuole Transport	http://www.gsea-msigdb.org/gsea/msigdb/mouse/geneset/GOBP_LATE_ENDOSOME_TO_VACUOLE_TRANSPORT	CHMP1B|VPS28|CHMP4B|PIK3R4|CHMP1A|BECN2|CHMP6|CHMP2B|VPS4A|CHMP2A|CHMP5|LEPROTL1|TMEM50A|TMEM50B|PTPN23|CHMP7|CHMP4C	17	0.5436	1.9741	0	0.0038	0.559
NCK56	Virion, Vesicle, & Lysosome Processes	GOBP_MEMBRANE_FISSION	Membrane Fission	http://www.gsea-msigdb.org/gsea/msigdb/mouse/geneset/GOBP_MEMBRANE_FISSION	CHMP1B|CORO1C|CHMP4B|CHMP1A|EXOC7|EPN1|CHMP6|EXOC1|CHMP2B|VPS4A|CHMP2A|SH3GL2|EXOC8|CHMP5|CHMP7|CHMP4C	16	0.5983	2.2426	0	0.0007	0.093
NCK56	Virion, Vesicle, & Lysosome Processes	GOBP_MULTIVESICULAR_BODY_SORTING_PATHWAY	Multivesicular Body Sorting Pathway	http://www.gsea-msigdb.org/gsea/msigdb/mouse/geneset/GOBP_MULTIVESICULAR_BODY_SORTING_PATHWAY	CHMP1B|VPS28|CHMP4B|CHMP1A|CHMP6|RAB27B|SORT1|CHMP2B|VPS4A|CHMP2A|LAPTM4B|UBXN6|CHMP5|LEPROTL1|EXPH5|TMEM50A|RAB27A|MVB12A|TMEM50B|PTPN23|LYST|CHMP7|CHMP4C	23	0.5754	2.4319	0	0.0001	0.012
NCK56	Virion, Vesicle, & Lysosome Processes	GOBP_UBIQUITIN_DEPENDENT_PROTEIN_CATABOLIC_PROCESS_VIA_THE_MULTIVESICULAR_BODY_SORTING_PATHWAY	Ubiquitin Dependent Protein Catabolic Process Via The Multivesicular Body Sorting Pathway	http://www.gsea-msigdb.org/gsea/msigdb/mouse/geneset/GOBP_UBIQUITIN_DEPENDENT_PROTEIN_CATABOLIC_PROCESS_VIA_THE_MULTIVESICULAR_BODY_SORTING_PATHWAY	HDAC6|VPS28|VPS37D|CHMP4B|NEDD4|CHMP1A|CHMP6|RNF126|VPS37B|CHMP2B|VPS4A|CHMP2A|CHMP5|UBAP1L|RNF115|PTPN23|CHMP7|CHMP4C	18	0.6105	2.2959	0	0.0005	0.057
NCK56	Virion, Vesicle, & Lysosome Processes	GOBP_VIRAL_RELEASE_FROM_HOST_CELL	Viral Release From Host Cell	http://www.gsea-msigdb.org/gsea/msigdb/mouse/geneset/GOBP_VIRAL_RELEASE_FROM_HOST_CELL	RAB7|PCX|CHMP4B|CHMP1A|TRIM31|CHMP6|DDB1|VPS37B|CHMP2B|VPS4A|CHMP2A|CHMP5|TRIM62|IST1|CHMP7|CHMP4C	16	0.5965	2.1949	0	0.0009	0.137
NCK56	Virion, Vesicle, & Lysosome Processes	GOBP_VIRION_ASSEMBLY	Virion Assembly	http://www.gsea-msigdb.org/gsea/msigdb/mouse/geneset/GOBP_VIRION_ASSEMBLY	PCX|CHMP4B|NEDD4|CHMP1A|DDX6|CHMP6|VPS37B|CHMP2B|VPS4A|LRSAM1|CHMP2A|CHMP5|SPCS1|APOE|MVB12A|CHMP7|CHMP4C	17	0.6092	2.3084	0	0.0004	0.049
NCK56	Xenobiotic Transport	GOBP_XENOBIOTIC_TRANSPORT	Xenobiotic Transport	http://www.gsea-msigdb.org/gsea/msigdb/mouse/geneset/GOBP_XENOBIOTIC_TRANSPORT	SLC47A1|ABCB1A|ABCC5|SLC17A3|SLC22A2|SLC22A3|ABCA3|ABCC2|SLC29A4|ABCC4|ABCB1B|CLDN1|ABCB11|ABCC1|ABCG2|SLC15A2|SLC2A1|SLC19A1|OSCP1|ABCA8B|SLC22A18|ABCB4|ABCG3|SLC7A5|ABCC3	25	0.4625	2.0007	0	0.0033	0.499
STI	Fatty Acid & Arachadonic Acid Metabolism	GOBP_ARACHIDONIC_ACID_METABOLIC_PROCESS	Arachidonic Acid Metabolic Process	http://www.gsea-msigdb.org/gsea/msigdb/mouse/geneset/GOBP_ARACHIDONIC_ACID_METABOLIC_PROCESS	CYP2D34|CYP2C70|CYP2C23|CYP2J13|CYP2A22|ALOXE3|CYP2J12|CYP4A32|CYP2B23|PLA2G2F|CYP2D12|CYP2T4|CYP2C54|CYP2D11|CYP2C67|CYP4F40|CYP4A10|CYP4A12B|CYP2J8|ALOX12|CYP4A14|CYP2C66|CYP2U1|CYP4F18|CYP2C55|CYP2C65|CYP2S1|CYP2J9|FADS1|CYP2D26|MGLL|CYP1B1|CYP4A29|CYP4A12A|CYP4A30B|PLA2G4A|CYP4A31|CYP2C69|CYP2J11|CYP4F15|CYP2C50|ALOX12E|ALOX8|CYP2A12|CYP2A4|CYP2A5|SPHK1|CYP2B10|CYP2B13|CYP2B19|CYP2B9|CYP2C29|…	68	-0.4536	-1.8372	0	0.0422	0.917
STI	Fatty Acid & Arachadonic Acid Metabolism	GOBP_EPOXYGENASE_P450_PATHWAY	Epoxygenase P450 Pathway	http://www.gsea-msigdb.org/gsea/msigdb/mouse/geneset/GOBP_EPOXYGENASE_P450_PATHWAY	CYP2C70|CYP2C23|CYP2J13|CYP2A22|CYP2J12|CYP2B23|CYP2T4|CYP2C54|CYP2C67|CYP2J8|CYP2C69|CYP2J11|CYP2C66|CYP2C50|CYP2C55|CYP2C65|CYP2A12|CYP2S1|CYP2A4|CYP2A5|CYP2J9|CYP2B10|CYP2B13|CYP2B19|CYP2B9|CYP2C29|CYP2C37|CYP2C38|CYP2C39|CYP2C40|CYP2E1|CYP2F2|CYP2G1|CYP2J5|CYP2J6	35	-0.5557	-1.9782	0	0.0131	0.288
STI	Fatty Acid & Arachadonic Acid Metabolism	GOBP_LINOLEIC_ACID_METABOLIC_PROCESS	Linoleic Acid Metabolic Process	http://www.gsea-msigdb.org/gsea/msigdb/mouse/geneset/GOBP_LINOLEIC_ACID_METABOLIC_PROCESS	CYP4A30B|CYP2J13|ALOXE3|CYP2J12|CYP4A32|CYP4A31|CYP2C54|GSTP2|GSTP1|CYP4A10|CYP4A12B|CYP2J8|ALOX12|CYP4A14|CYP2J11|GSTM7|CYP2C50|ALOX12E|ALOX8|CYP2C55|CYP2J9|ALOX12B|ALOX15|CYP2J5|CYP4A29|CYP2J6|EPHX2|CYP4A12A	28	-0.6279	-2.1217	0	0.0033	0.035
STI	Fatty Acid & Arachadonic Acid Metabolism	GOBP_LONG_CHAIN_FATTY_ACID_METABOLIC_PROCESS	Long Chain Fatty Acid Metabolic Process	http://www.gsea-msigdb.org/gsea/msigdb/mouse/geneset/GOBP_LONG_CHAIN_FATTY_ACID_METABOLIC_PROCESS	SLC27A1|ACSBG1|ALOX12|ADTRP|CYP1B1|ACSBG2|PLA2G4A|HACL1|CYP2C69|CYP2J11|CYP4F15|CYP2C50|ALOX12E|ALOX8|PNPLA3|CPT1A|CYP2A12|CYP2A4|CYP2A5|SPHK1|CYP2B10|CYP2B13|CYP2B19|CYP2B9|CYP2C29|CYP2C37|CYP2C38|CYP2C39|CYP2C40|CYP2D10|ALOX12B|CYP2D9|ALOX15|CYP2E1|CD36|CYP2F2|CYP2G1|CYP2J5|CYP2J6|EPHX1|PTGS2|EPHX2|GSTM4|MYO5A|PAM|PLP1|CYP2D34|SLC27A6|CYP2C70|CYP2C23|ACAD9|CYP2J13|CYP2A22|ALOXE3|CYP2J12|CYP4A32…	105	-0.3865	-1.6646	0.0021	0.1124	1
STI	Fatty Acid & Arachadonic Acid Metabolism	GOBP_OLEFINIC_COMPOUND_METABOLIC_PROCESS	Olefinic Compound Metabolic Process	http://www.gsea-msigdb.org/gsea/msigdb/mouse/geneset/GOBP_OLEFINIC_COMPOUND_METABOLIC_PROCESS	RETSAT|PPARGC1A|ADH6A|SDR9C7|PLB1|AKR1CL|SDR16C5|CYP2D40|AKR1C21|RDH12|LRAT|BCO2|ALOX12|DGKQ|CYP11A1|CYP19A1|BCO1|SRD5A1|DHRS3|DHRS13|AKR1C6|CYP1B1|EDNRB|EGR1|SRD5A2|RDH10|PLA2G4A|WNT4|STARD3|CYP2C69|REST|CYP2J11|CYP4F15|CYP2C50|ALOX12E|ALOX8|H6PD|BMP2|CYP2A12|CYP2A4|CYP2A5|SPHK1|CYP2B10|CYP2B13|CYP2B19|CYP2B9|CYP2C29|AKR1C18|ABCA4|CYP2C37|CYP2C38|CYP2C39|CYP2C40|CYP2D10|ALOX12B|CYP2D9|ALOX15|CYP…	151	-0.3727	-1.6892	0	0.0964	1
STI	Fatty Acid & Arachadonic Acid Metabolism	GOBP_XENOBIOTIC_METABOLIC_PROCESS	Xenobiotic Metabolic Process	http://www.gsea-msigdb.org/gsea/msigdb/mouse/geneset/GOBP_XENOBIOTIC_METABOLIC_PROCESS	CRYZ|FMO2|FMO3|CYP2D34|CYP2C70|CYP2C23|CYP2J13|GRIN1|CYP2A22|UGT1A6B|CYP2J12|CYP2B23|UGT2B1|CYP2D12|CYP2D40|CYP2T4|CYP26B1|CYP2C54|AIP|SULT2A2|SULT2A8|ABCC2|CYP2D11|GSTO2|CYP2C67|CYP2J8|HNF4A|GSTM7|CYP2C66|GSTA3|CYP2U1|CYP2C55|CYP2C65|CYP2S1|CYP2J9|NOS1|CYP2AB1|CYP2D26|GSTA1|CYP1A2|GSTA2|CYP46A1|GSTA4|GSTM1|GSTM2|CYP1B1|FMO5|NUDT15|SULT2A1|AOX1|AHRR|CBR1|GSTP2|GSTP1|AKR1C12|CYP2R1|CYP2C69|CYP2J11…	93	-0.4219	-1.7572	0	0.0614	0.999
STI	Viral Processes & Host Interaction	GOBP_ENDOCYTOSIS_INVOLVED_IN_VIRAL_ENTRY_INTO_HOST_CELL	Endocytosis Involved In Viral Entry Into Host Cell	http://www.gsea-msigdb.org/gsea/msigdb/mouse/geneset/GOBP_ENDOCYTOSIS_INVOLVED_IN_VIRAL_ENTRY_INTO_HOST_CELL	CTSL|CTS7|CTS8|BC051665|SIGLEC1|RNASEK|CTSJ|CAV1|CTSQ|CTSR|CTSLL3|4930486L24RIK|CTS6|TPCN1|TPCN2|CTSM|CTS3	17	-0.5535	-1.6705	0.0103	0.1096	1
