# Supplementary material for: Host Functional Response to a Prototypic Orally Delivered Self-Replicating Vaccine Platform
Source: Vaccines (Basel). 2024 Jun 21;12(7):701. doi: 10.3390/vaccines12070701 (PMC11281611; doi:10.3390/vaccines12070701)
Supplement: Supplementary file 1 [file vaccines-12-00701-s001.zip › Supp-Tables-and-Figures/Table S12 NCK56vsSTI All FDR0.25 (Cystoscape table).xlsx]

## Sheet: T.12 NCK56vsSTI all FDR<0.25
Table S12 GSEA comparison results for NCK56 vs STI at FDR0.25 (Cystoscape table)
Enriched Group	Cluster	Shared Name	Edited name	EnrichmentMap::GS_DESCR	EnrichmentMap::Genes	EnrichmentMap::gs_size	EnrichmentMap::ES	EnrichmentMap::NES	EnrichmentMap::pvalue	EnrichmentMap::fdr_qvalue	EnrichmentMap::fwer_qvalue
NCK56	Acetyl CoA Metabolism	GOBP_ACETYL_COA_METABOLIC_PROCESS	Acetyl Coa Metabolic Process	http://www.gsea-msigdb.org/gsea/msigdb/mouse/geneset/GOBP_ACETYL_COA_METABOLIC_PROCESS	MVK|PDHA2|MVD|DIP2A|TDO2|PMVK|NUDT7|CSL|PDK3|ACSS2|PDK2|ACOT12|ACACA|HMGCS1|PPCS|ACLY|PDK4|ACAA2|HMGCS2|KYNU|MPC2|FASN|PDHX	23	0.412	1.6997	0.0051	0.0185	0.997
NCK56	Acetyl CoA Metabolism	GOBP_NUCLEOSIDE_BISPHOSPHATE_BIOSYNTHETIC_PROCESS	Nucleoside Bisphosphate Biosynthetic Process	http://www.gsea-msigdb.org/gsea/msigdb/mouse/geneset/GOBP_NUCLEOSIDE_BISPHOSPHATE_BIOSYNTHETIC_PROCESS	ACOT7|SNCA|PDHA2|PAPSS1|DIP2A|PANK3|PANK4|PDK3|PPCDC|ACSS2|PDK2|PPCS|ACSL1|ACLY|PDK4|PAPSS2|ACSL6|MPC2|PDHX	19	0.3488	1.3435	0.1116	0.1082	1
NCK56	Actin Cytoskeleton Reorganization	GOBP_ACTIN_CYTOSKELETON_REORGANIZATION	Actin Cytoskeleton Reorganization	http://www.gsea-msigdb.org/gsea/msigdb/mouse/geneset/GOBP_ACTIN_CYTOSKELETON_REORGANIZATION	GMFG|EPS8|PLEC|PLEK|CDH1|BRSK2|ASB2|EFS|STAP1|SYDE1|ARHGDIA|NRK|DMTN|RAPGEF3|CARMIL2|MYH9|ARPC2|TGFB1|NTF3|WHAMM|NTRK3|NPHS2|TRPV4|MINK1|CXADR|CSF3|SEMA3E|SPTAN1|CCL27A|THSD7B|NOTCH2|HCK|INSRR|BAIAP2|PARVA|S1PR1|PTPN1|ARHGDIB|PARVG|F11R|EZR|FES|GAB1|TRPM2|CDC42BPG|CTTN|RHOD|PTK7|GRB2|KIT|CARMIL3|GPR65|FGF10|FARP2|FGF7|S100A9|SIPA1L1|CAPN10|PLEK2|PHACTR1|PARVB|PDLIM4|S1PR2|HRAS|ABL1|CLDN19|CCKAR|S…	85	0.4522	2.5259	0	0.0001	0.007
NCK56	Actin Cytoskeleton Reorganization	GOBP_REGULATION_OF_ACTIN_CYTOSKELETON_REORGANIZATION	Regulation Of Actin Cytoskeleton Reorganization	http://www.gsea-msigdb.org/gsea/msigdb/mouse/geneset/GOBP_REGULATION_OF_ACTIN_CYTOSKELETON_REORGANIZATION	ARHGDIB|GMFG|F11R|FES|STAP1|ARHGDIA|TRPM2|RAPGEF3|CARMIL2|RHOD|CARMIL3|ARPC2|TGFB1|NTF3|NTRK3|HRAS|ABL1|CSF3|SEMA3E|PHPT1|CCL27A|HAX1|HCK|NOTCH2|BAIAP2|BCAS3|IQGAP2|MDK|PTK2B|DAPK3	30	0.4314	1.9386	0.017	0.0047	0.651
NCK56	Actin Filament Organization	GOBP_ACTIN_FILAMENT_BUNDLE_ORGANIZATION	Actin Filament Bundle Organization	http://www.gsea-msigdb.org/gsea/msigdb/mouse/geneset/GOBP_ACTIN_FILAMENT_BUNDLE_ORGANIZATION	EPS8|ZYX|PHLDB2|CLASP1|FSCN1|MYOC|ITGB5|PXN|NF2|PRKCQ|ARHGEF18|PLS1|S100A10|SYNPO2|NOX4|MYO1B|DBN1|TMEFF2|PIK3R2|PFN1|TACSTD2|ACTG1|BAIAP2|SERPINF2|ACTN1|SRF|ACTN4|ESPNL|ARHGEF10|FHDC1|ASAP3|SPIRE1|ADD1|PDLIM1|APOA1|WNT4|4930544G11RIK|RHOD|KANK4|PPM1F|TNFAIP1|GPR65|TESK1|FAM107A|PHACTR1|BRAF|BBS4|PDLIM4|CX3CL1|ABL1|PRKN|KISS1R|TPM1|KCTD13|FRMD7|ARAP1|SORBS3|FLNA|SHTN1|PTGER4|SHROOM1|WAS|PTK2B|DBN…	121	0.4909	3.1234	0	0	0
NCK56	Actin Filament Organization	GOBP_ACTIN_POLYMERIZATION_OR_DEPOLYMERIZATION	Actin Polymerization Or Depolymerization	http://www.gsea-msigdb.org/gsea/msigdb/mouse/geneset/GOBP_ACTIN_POLYMERIZATION_OR_DEPOLYMERIZATION	PECAM1|ARPC1B|EPS8|CAPZA3|SPATC1L|FLII|CARMIL2|MYH9|MYADM|ARF6|CDC42EP2|CDC42EP1|CSF3|PSTPIP2|MSRB1|TMSB10|NCKAP1L|DBN1|TMSB4X|CCL26|SEMA5A|SPTAN1|CAPN1|KANK1|NPHS1|PIK3R2|MLST8|PFN1|PRKCD|PRKCE|CCL24|BAIAP2|SH3BP1|PLEKHH2|CCL21A|BIN1|SLIT2|AQP2|KIRREL|SPTA1|GBA2|CDC42EP5|GM14137|FHOD3|CCL21B|FHDC1|WASHC5|SPIRE1|ADD1|PYCARD|CATIP|CTTN|WASHC1|TMOD1|KANK4|COTL1|FAM107A|DAAM2|BBS4|FCHSD1|CAPZB|ABL1|…	136	0.4292	2.7909	0	0	0
NCK56	Actin Filament Organization	GOBP_ACTOMYOSIN_STRUCTURE_ORGANIZATION	Actomyosin Structure Organization	http://www.gsea-msigdb.org/gsea/msigdb/mouse/geneset/GOBP_ACTOMYOSIN_STRUCTURE_ORGANIZATION	ACTA1|MYLK3|RACGAP1|PLEC|CNN1|CSRP1|ZYX|CSRP2|MYL2|PHLDB2|CLASP1|EPB41L1|EPB41L4A|MYOC|CIT|FLII|ITGB5|MEF2C|PXN|MYH9|NF2|MYH6|CSRP3|PRKCQ|MYH7|ARHGEF18|S100A10|NOX4|MYBPC3|NEB|NRAP|TMEFF2|PDGFRB|NKX2-5|PIK3R2|RTKN|PFN1|TACSTD2|ACTG1|SERPINF2|TTN|EDN1|SRF|FHOD3|CAPN3|KLHL41|ARHGEF10|FRMD5|FHDC1|MYO18A|ASAP3|PDLIM1|EPB41L4B|CDC42BPG|APOA1|4930544G11RIK|WNT4|FRMD3|PPM1F|TMOD1|KANK4|TNFAIP1|ANKRD23|G…	155	0.3929	2.525	0	0.0001	0.007
NCK56	Actin Filament Organization	GOBP_NEGATIVE_REGULATION_OF_ACTIN_FILAMENT_BUNDLE_ASSEMBLY	Negative Regulation Of Actin Filament Bundle Assembly	http://www.gsea-msigdb.org/gsea/msigdb/mouse/geneset/GOBP_NEGATIVE_REGULATION_OF_ACTIN_FILAMENT_BUNDLE_ASSEMBLY	PPP1R9A|SHANK1|F11R|PHLDB2|CGNL1|CLASP1|MYOC|KANK4|PAK2|STMN1|ARHGEF18|PRKN|KANK3|DBN1|FRMD7|TMEFF2|ARAP1|RHPN1|PFN1|TACSTD2|TMSB15B2|CFL1|CORO2B|S1PR1|WAS|KANK2	26	0.3927	1.6553	0.0156	0.0233	1
NCK56	Actin Filament Organization	GOBP_POSITIVE_REGULATION_OF_ACTIN_FILAMENT_BUNDLE_ASSEMBLY	Positive Regulation Of Actin Filament Bundle Assembly	http://www.gsea-msigdb.org/gsea/msigdb/mouse/geneset/GOBP_POSITIVE_REGULATION_OF_ACTIN_FILAMENT_BUNDLE_ASSEMBLY	PLEK|SYNPO2L|CCN2|ARHGEF10|MYOC|RAPGEF3|APOA1|WNT4|PXN|ARHGEF15|WNT11|PPM1F|NF2|MTOR|GPR65|EVL|TESK1|PRKCQ|BRAF|PDLIM4|S100A10|ARHGEF10L|PFN3|CX3CL1|ABL1|ID1|KISS1R|SWAP70|SYNPO2|NOX4|RGCC|TPM1|CCDC88A|RHOC|SORBS3|TAC1|PFN1|TACR1|SH3PXD2B|SERPINF2|FLNA|TGFB3|SMAD3|PPM1E	44	0.599	2.9712	0	0	0
NCK56	Actin Filament Organization	GOBP_POSITIVE_REGULATION_OF_ACTIN_FILAMENT_POLYMERIZATION	Positive Regulation Of Actin Filament Polymerization	http://www.gsea-msigdb.org/gsea/msigdb/mouse/geneset/GOBP_POSITIVE_REGULATION_OF_ACTIN_FILAMENT_POLYMERIZATION	GM14137|CCL21B|LMOD2|LMOD1|PYCARD|CTTN|CDC42EP3|CARMIL2|GRB2|MTOR|CRACD|ARPC2|EVL|ARF6|FCHSD1|CDC42EP2|MYO1C|CDC42EP1|CSF3|FCHSD2|NCKAP1L|CCL26|VASP|NPHS1|MLST8|PFN1|PRKCE|CCL24|BAIAP2|CCL21A|ALOX15|BIN1|ICAM1|KIRREL|TENM1|PTK2B|CDC42EP5	37	0.3664	1.7165	0.0114	0.0168	0.991
NCK56	Actin Filament Organization	GOBP_POSITIVE_REGULATION_OF_CYTOSKELETON_ORGANIZATION	Positive Regulation Of Cytoskeleton Organization	http://www.gsea-msigdb.org/gsea/msigdb/mouse/geneset/GOBP_POSITIVE_REGULATION_OF_CYTOSKELETON_ORGANIZATION	MYLK3|ANKRD53|CKAP5|CDKN1B|PLXNA3|MYOC|MECP2|PXN|CARMIL2|NF2|GIT1|NTF3|PRKCQ|NTRK3|S100A10|ARF6|PFDN2|CENPJ|NUP62|CDC42EP2|SYNPO2|NOX4|P2RX7|CDC42EP1|CSF3|NCKAP1L|CCL26|SEMA5A|MAGEL2|NPHS1|MLST8|PFN1|PRKCE|CCL24|BAIAP2|WMP|SERPINF2|CCL21A|BIN1|KIRREL|CDC42EP5|EDN1|GM14137|ARHGEF10|CCL21B|MAPK15|PYCARD|APOA1|CTTN|WNT4|PPM1F|NAV3|GPR65|TESK1|BRAF|PDLIM4|CX3CL1|TRIM27|FCHSD1|ABL1|KISS1R|TPM1|VASP|CA…	136	0.447	2.7516	0	0	0
NCK56	Actin Filament Organization	GOBP_POSITIVE_REGULATION_OF_PROTEIN_CONTAINING_COMPLEX_ASSEMBLY	Positive Regulation Of Protein Containing Complex Assembly	http://www.gsea-msigdb.org/gsea/msigdb/mouse/geneset/GOBP_POSITIVE_REGULATION_OF_PROTEIN_CONTAINING_COMPLEX_ASSEMBLY	ANKRD53|CSF2|SNCA|MED25|CKAP5|CDKN1B|BBC3|LGALS3|USP50|MYD88|FSCN1|TRP53|AMBRA1|MECP2|CARMIL2|HRK|BMF|TERF1|CALY|GIT1|TGFB1|ARF6|CDC42EP2|CDC42EP1|CSF3|TTBK1|NCKAP1L|CCL26|TPPP2|MTLN|NPHS1|MLST8|PFN1|PRKCE|CCL24|BAIAP2|CCL21A|BIN1|SNAP91|KIRREL|CDC42EP5|RACK1|FERMT1|GM14137|MMP3|CCL21B|TPPP3|ZDHHC1|VEGFA|EPN1|CXCL13|ABCA1|ESR1|PYCARD|CTTN|TCL1|NAV3|PPP2R5B|FCHSD1|IFNG|CCK|VASP|CAV1|SYK|NRG1|CLU|T…	137	0.3922	2.4712	0	0.0001	0.009
NCK56	Actin Filament Organization	GOBP_POSITIVE_REGULATION_OF_PROTEIN_POLYMERIZATION	Positive Regulation Of Protein Polymerization	http://www.gsea-msigdb.org/gsea/msigdb/mouse/geneset/GOBP_POSITIVE_REGULATION_OF_PROTEIN_POLYMERIZATION	ANKRD53|CAV3|CKAP5|CDKN1B|AMBRA1|MECP2|CARMIL2|CRACD|ARL2|ARPC2|EVL|GIT1|CLIP1|SLAIN1|ARF6|PSRC1|CDC42EP2|CDC42EP1|CSF3|TTBK1|NCKAP1L|CCL26|TPPP2|NPHS1|MLST8|PFN1|PRKCE|CCL24|BAIAP2|CCL21A|BIN1|HSP90AA1|ICAM1|KIRREL|DCTN1|TENM1|CDC42EP5|GM14137|MAPRE1|CCL21B|TPPP3|FES|GDA|LMOD2|LMOD1|PYCARD|CTTN|CDC42EP3|GRB2|NAV3|MTOR|FCHSD1|MYO1C|MAP1B|FCHSD2|VASP|CAV1|TPPP|TOGARAM1|ALOX15|RPS3|PTK2B	62	0.4074	2.172	0	0.0011	0.162
NCK56	Actin Filament Organization	GOBP_POSITIVE_REGULATION_OF_SUPRAMOLECULAR_FIBER_ORGANIZATION	Positive Regulation Of Supramolecular Fiber Organization	http://www.gsea-msigdb.org/gsea/msigdb/mouse/geneset/GOBP_POSITIVE_REGULATION_OF_SUPRAMOLECULAR_FIBER_ORGANIZATION	MYLK3|ANKRD53|CKAP5|CDKN1B|MYOC|MECP2|PXN|CARMIL2|NF2|GIT1|PRKCQ|S100A10|ARF6|CDC42EP2|SYNPO2|NOX4|CDC42EP1|CSF3|NCKAP1L|CCL26|SEMA5A|MAGEL2|NPHS1|MLST8|PFN1|PRKCE|CCL24|BAIAP2|WMP|SERPINF2|CCL21A|BIN1|KIRREL|CDC42EP5|EDN1|GM14137|ARHGEF10|CCL21B|PYCARD|PSEN1|APOA1|CTTN|WNT4|PPM1F|NAV3|GPR65|TESK1|BRAF|PDLIM4|CX3CL1|TRIM27|FCHSD1|ABL1|KISS1R|TPM1|VASP|CAV1|SORBS3|TOGARAM1|FLNA|ALOX15|WDR1|WAS|PTK…	124	0.4746	2.98	0	0	0
NCK56	Actin Filament Organization	GOBP_PROTEIN_POLYMERIZATION	Protein Polymerization	http://www.gsea-msigdb.org/gsea/msigdb/mouse/geneset/GOBP_PROTEIN_POLYMERIZATION	PECAM1|ANKRD53|ARPC1B|CHMP4B|EPS8|SNCA|CKAP5|CAPZA3|CDKN1B|CLIP3|CLASP1|AMBRA1|FLII|MECP2|CARMIL2|MYH9|MYADM|GIT1|ARF6|CENPJ|CDC42EP2|CDC42EP1|CSF3|TTBK1|PSTPIP2|MSRB1|TMSB10|NCKAP1L|DBN1|TMSB4X|CCL26|TUBB4A|SPTAN1|TPPP2|CAPN1|KANK1|NPHS1|PIK3R2|MLST8|PFN1|PRKCD|PRKCE|CCL24|BAIAP2|CCL21A|BIN1|SLIT2|CAMSAP1|PRUNE1|KIRREL|SPTA1|GBA2|TUBGCP6|CDC42EP5|GM14137|FHOD3|CCL21B|VDAC2|FHDC1|TPPP3|WASHC5|SPI…	192	0.4468	3.0339	0	0	0
NCK56	Actin Filament Organization	GOBP_REGULATION_OF_ACTIN_FILAMENT_BUNDLE_ASSEMBLY	Regulation Of Actin Filament Bundle Assembly	http://www.gsea-msigdb.org/gsea/msigdb/mouse/geneset/GOBP_REGULATION_OF_ACTIN_FILAMENT_BUNDLE_ASSEMBLY	PLEK|SYNPO2L|PHLDB2|CGNL1|CLASP1|MYOC|RAPGEF3|PXN|NF2|PAK2|EVL|PRKCQ|ARHGEF18|S100A10|ARHGEF10L|PFN3|SYNPO2|NOX4|ALMS1|RGCC|KANK3|CCDC88A|DBN1|TMEFF2|PIK3R2|RHPN1|PFN1|TACSTD2|ACTG1|SERPINF2|CFL1|S1PR1|PPP1R9A|ARHGEF10|CCN2|SHANK1|F11R|ASAP3|APOA1|WNT4|ARHGEF15|KANK4|PPM1F|WNT11|MTOR|GPR65|TESK1|STMN1|BRAF|BBS4|PDLIM4|CX3CL1|ABL1|PRKN|ID1|KISS1R|SWAP70|TPM1|RHOC|FRMD7|ARAP1|SORBS3|TAC1|TACR1|SH3P…	74	0.5258	2.8854	0	0	0
NCK56	Actin Filament Organization	GOBP_REGULATION_OF_ACTIN_FILAMENT_LENGTH	Regulation Of Actin Filament Length	http://www.gsea-msigdb.org/gsea/msigdb/mouse/geneset/GOBP_REGULATION_OF_ACTIN_FILAMENT_LENGTH	PECAM1|ARPC1B|EPS8|CAPZA3|FLII|CARMIL2|MYH9|MYADM|ARF6|CDC42EP2|NEB|CDC42EP1|CSF3|TMSB10|NCKAP1L|TMSB4X|CCL26|DBN1|SEMA5A|SPTAN1|CAPN1|KANK1|NPHS1|PIK3R2|MLST8|PFN1|PRKCD|PRKCE|CCL24|BAIAP2|SH3BP1|PLEKHH2|CCL21A|SLIT2|BIN1|KIRREL|SPTA1|GBA2|CDC42EP5|FHOD3|GM14137|CCL21B|ADD1|MYO3A|PYCARD|CTTN|WASHC1|TMOD1|KANK4|COTL1|DAAM2|BBS4|FCHSD1|CAPZB|TPM1|CYRIB|PFN4|VASP|CORO1A|HAX1|SSH3|ALOX15|WDR1|WAS|AR…	116	0.4268	2.6224	0	0.0001	0.004
NCK56	Actin Filament Organization	GOBP_REGULATION_OF_ACTIN_FILAMENT_ORGANIZATION	Regulation Of Actin Filament Organization	http://www.gsea-msigdb.org/gsea/msigdb/mouse/geneset/GOBP_REGULATION_OF_ACTIN_FILAMENT_ORGANIZATION	PECAM1|ARPC1B|EPS8|CAPZA3|PHLDB2|CLASP1|RGS4|MYOC|FLII|PXN|CARMIL2|MYH9|MYADM|NF2|PRKCQ|ARHGEF18|S100A10|ARF6|CDC42EP2|SYNPO2|NOX4|CDC42EP1|CSF3|TMSB10|NCKAP1L|DBN1|TMSB4X|CCL26|TMEFF2|SEMA5A|SPTAN1|CAPN1|KANK1|MAGEL2|NPHS1|PIK3R2|MLST8|PFN1|PRKCD|TACSTD2|ACTG1|PRKCE|CCL24|BAIAP2|SH3BP1|WMP|SERPINF2|PLEKHH2|CCL21A|BIN1|SLIT2|KIRREL|SPTA1|GBA2|CDC42EP5|GM14137|FHOD3|ARHGEF10|CCL21B|ASAP3|WASHC5|AD…	187	0.4598	2.9587	0	0	0
NCK56	Actin Filament Organization	GOBP_REGULATION_OF_ACTOMYOSIN_STRUCTURE_ORGANIZATION	Regulation Of Actomyosin Structure Organization	http://www.gsea-msigdb.org/gsea/msigdb/mouse/geneset/GOBP_REGULATION_OF_ACTOMYOSIN_STRUCTURE_ORGANIZATION	MYLK3|CAV3|SYNPO2L|PHLDB2|CGNL1|CLASP1|MYOC|MEF2C|RAPGEF3|PXN|NF2|PAK2|EVL|PRKCQ|ARHGEF18|S100A10|ARHGEF10L|NOX4|ALMS1|RGCC|KANK3|CCDC88A|TMEFF2|PIK3R2|RHPN1|PFN1|TACSTD2|ACTG1|SERPINF2|S1PR1|EDN1|PPP1R9A|ARHGEF10|CCN2|F11R|ASAP3|BMP10|APOA1|WNT4|ARHGEF15|KANK4|PPM1F|WNT11|MTOR|GPR65|ANKRD23|TESK1|STMN1|BRAF|BBS4|PDLIM4|ABL1|KISS1R|TPM1|RHOC|FRMD7|ARAP1|SORBS3|TAC1|TACR1|SH3PXD2B|PTGER4|TMSB15B2|…	70	0.4683	2.5713	0	0.0001	0.005
NCK56	Actin Filament Organization	GOBP_REGULATION_OF_PROTEIN_POLYMERIZATION	Regulation Of Protein Polymerization	http://www.gsea-msigdb.org/gsea/msigdb/mouse/geneset/GOBP_REGULATION_OF_PROTEIN_POLYMERIZATION	PECAM1|ANKRD53|ARPC1B|EPS8|SNCA|CKAP5|CAPZA3|CDKN1B|CLIP3|AMBRA1|FLII|MECP2|CARMIL2|MYH9|MYADM|GIT1|ARF6|CDC42EP2|CDC42EP1|CSF3|TTBK1|TMSB10|NCKAP1L|DBN1|TMSB4X|CCL26|TUBB4A|SPTAN1|TPPP2|CAPN1|KANK1|NPHS1|PIK3R2|MLST8|PFN1|PRKCD|PRKCE|CCL24|BAIAP2|CCL21A|BIN1|SLIT2|CAMSAP1|PRUNE1|KIRREL|SPTA1|GBA2|CDC42EP5|GM14137|FHOD3|CCL21B|VDAC2|TPPP3|ADD1|SLC39A12|PYCARD|CTTN|WASHC1|TMOD1|KANK4|NAV3|COTL1|DA…	146	0.4935	3.1588	0	0	0
NCK56	Actin Filament Organization	GOBP_STRESS_FIBER_ASSEMBLY	Stress Fiber Assembly	http://www.gsea-msigdb.org/gsea/msigdb/mouse/geneset/GOBP_STRESS_FIBER_ASSEMBLY	ARRB1|SYNPO2L|ZYX|PHLDB2|CGNL1|SPAG6L|CLASP1|MYOC|ITGB5|RAPGEF3|PXN|NF2|PAK2|EVL|PRKCQ|ARHGEF18|SORBS1|S100A10|ARHGEF10L|NOX4|ALMS1|RGCC|KANK3|CCDC88A|TMEFF2|PIK3R2|RHPN1|PFN1|TACSTD2|ACTG1|SERPINF2|S1PR1|SRF|PPP1R9A|ARHGEF10|CCN2|F11R|FHDC1|ASAP3|SRC|PDLIM1|APOA1|WNT4|4930544G11RIK|ARHGEF15|KANK4|PPM1F|WNT11|TNFAIP1|MTOR|GPR65|TESK1|STMN1|PHACTR1|FAM171A1|BRAF|BBS4|PDLIM4|ABL1|KISS1R|TPM1|RHOC|K…	79	0.5061	2.8957	0	0	0
NCK56	Actin Nucleation	GOBP_ACTIN_NUCLEATION	Actin Nucleation	http://www.gsea-msigdb.org/gsea/msigdb/mouse/geneset/GOBP_ACTIN_NUCLEATION	GMFG|ARPC1B|ARPC4|WASHC5|SPIRE1|WASF3|LMOD2|LMOD1|SCIN|ARPIN|WASHC1|CARMIL2|PICK1|CARMIL3|ARPC2|EVL|WHAMM|TRIM27|CORO1B|ARF1|CTNNA2|FCHSD2|MAGEL2|CORO1A|FMN2|WASF1|WMP|IQGAP2|WAS|LMOD3|ABI2|ARPC3|ARPC1A|GSN	34	0.3575	1.7001	0.0056	0.0185	0.997
NCK56	Actin Nucleation	GOBP_ARP2_3_COMPLEX_MEDIATED_ACTIN_NUCLEATION	Arp2 3 Complex Mediated Actin Nucleation	http://www.gsea-msigdb.org/gsea/msigdb/mouse/geneset/GOBP_ARP2_3_COMPLEX_MEDIATED_ACTIN_NUCLEATION	GMFG|ARF1|CORO1B|ARPC1B|CTNNA2|FCHSD2|WASHC5|ARPC4|MAGEL2|WASF3|WASF1|WASHC1|WMP|CARMIL2|PICK1|CARMIL3|IQGAP2|ARPC2|WAS|WHAMM|ABI2|ARPC3|ARPC1A|TRIM27	24	0.3245	1.3552	0.095	0.1022	1
NCK56	Actin Nucleation	GOBP_REGULATION_OF_ACTIN_NUCLEATION	Regulation Of Actin Nucleation	http://www.gsea-msigdb.org/gsea/msigdb/mouse/geneset/GOBP_REGULATION_OF_ACTIN_NUCLEATION	GMFG|ARF1|CORO1B|CTNNA2|FCHSD2|WASHC5|CORO1A|MAGEL2|WASF3|SCIN|WASF1|WASHC1|ARPIN|WMP|CARMIL2|PICK1|CARMIL3|WAS|WHAMM|ABI2|TRIM27|GSN	22	0.4484	1.9406	0.015	0.0047	0.645
NCK56	Activin Receptor Signaling	GOBP_ACTIVIN_RECEPTOR_SIGNALING_PATHWAY	Activin Receptor Signaling Pathway	http://www.gsea-msigdb.org/gsea/msigdb/mouse/geneset/GOBP_ACTIVIN_RECEPTOR_SIGNALING_PATHWAY	SMAD7|MAGI2|IGSF1|FSTL3|INHBA|INHBB|CFC1|HJV|AMHR2|CITED2|BMP10|GDF6|GDF2|DMRT1|ACVR2B|CER1|LEFTY1|DACT1|DAND5|FGF10|ACVR1B|FGF9|NODAL|TGIF2|MEGF8|MIR210|CSNK2B|FST|GDF7|TGIF1|SKI|TDGF1|DACT2|ZC3H3|MEN1|SMAD3|ZIC2	37	0.2777	1.3109	0.1228	0.125	1
NCK56	Activin Receptor Signaling	GOBP_NODAL_SIGNALING_PATHWAY	Nodal Signaling Pathway	http://www.gsea-msigdb.org/gsea/msigdb/mouse/geneset/GOBP_NODAL_SIGNALING_PATHWAY	CFC1|CITED2|DMRT1|TGIF1|CER1|LEFTY1|TDGF1|DACT1|DACT2|DAND5|ACVR1B|SMAD3|NODAL|ZIC2|TGIF2|MEGF8	16	0.3318	1.1947	0.2269	0.2144	1
NCK56	Activin Receptor Signaling	GOBP_REGULATION_OF_ACTIVIN_RECEPTOR_SIGNALING_PATHWAY	Regulation Of Activin Receptor Signaling Pathway	http://www.gsea-msigdb.org/gsea/msigdb/mouse/geneset/GOBP_REGULATION_OF_ACTIVIN_RECEPTOR_SIGNALING_PATHWAY	SMAD7|MAGI2|IGSF1|FSTL3|MIR210|CSNK2B|FST|DMRT1|SKI|ACVR2B|CER1|LEFTY1|DACT1|DACT2|DAND5|FGF10|ZC3H3|MEN1|ACVR1B|FGF9|NODAL|ZIC2	22	0.3674	1.5041	0.0376	0.05	1
NCK56	Acute Inflammatory Response to Antigen	GOBP_ACUTE_INFLAMMATORY_RESPONSE	Acute Inflammatory Response	http://www.gsea-msigdb.org/gsea/msigdb/mouse/geneset/GOBP_ACUTE_INFLAMMATORY_RESPONSE	SERPINA3N|MYLK3|C2CD4A|CD6|DNASE1|F12|DNASE1L3|C2CD4B|CD163|PIK3CG|PTGES|CNR1|REG3G|NPY5R|SERPINA1B|CASP6|SERPINF2|EDNRB|CXCR2|REG3B|NLRP6|PPARG|F3|CRP|TRPV1|CCL5|NPY|SPN|ELANE|IL4|FUT7|ADAM8|FCER1G|FCGR3|ADORA1|CCR5|BDKRB2|ASH1L|B4GALT1|TNFSF4|PTGS2|ZP3|SAA2|IL31RA|TNFRSF11A|TNFSF11|EXT1|CCR7|IGHG2B|IGHG1|EPHB6|F2|SIGIRR|ADCYAP1|ADRA2A|AHSG|HPSE|FCER1A|ANO6|FCGR2B|TNF|ICAM1|IL1A|IL1B|MRGPRA3|FN1…	100	0.2498	1.5067	0	0.0494	1
NCK56	Acute Inflammatory Response to Antigen	GOBP_ACUTE_PHASE_RESPONSE	Acute Phase Response	http://www.gsea-msigdb.org/gsea/msigdb/mouse/geneset/GOBP_ACUTE_PHASE_RESPONSE	EDNRB|IL1A|SERPINA3N|IL1B|MRGPRA3|CD163|FN1|TNFRSF11A|TNFSF11|REG3B|STAT3|PTGES|STAT5B|CNR1|CRP|TRPV1|CCL5|REG3G|F2|SIGIRR|SERPINA1B|AHSG|IL1RN|CCR5|IL6|SERPINF2|F8|PLSCR1|HP|TNF|ITIH4|PTGER3|PTGS2|ORM1|ORM2|REG3A|SAA1|SAA2|SAA3|SAA4	40	0.2751	1.3375	0.0946	0.111	1
NCK56	Acute Inflammatory Response to Antigen	GOBP_POSITIVE_REGULATION_OF_ACUTE_INFLAMMATORY_RESPONSE	Positive Regulation Of Acute Inflammatory Response	http://www.gsea-msigdb.org/gsea/msigdb/mouse/geneset/GOBP_POSITIVE_REGULATION_OF_ACUTE_INFLAMMATORY_RESPONSE	IL1B|C2CD4A|C2CD4B|PIK3CG|TNFRSF11A|FCGR1|TNFSF11|CCR7|IGHG2B|CNR1|IGHG1|CCL5|FFAR3|C3|NPY5R|ADAM8|FCER1G|FCGR3|TAC1|CCR5|IL6|AOC3|ALOX5AP|FCER1A|TNF|PTGER3|PTGS2|ZP3	28	0.3407	1.4924	0.0601	0.053	1
NCK56	Acute Inflammatory Response to Antigen	GOBP_POSITIVE_REGULATION_OF_INFLAMMATORY_RESPONSE	Positive Regulation Of Inflammatory Response	http://www.gsea-msigdb.org/gsea/msigdb/mouse/geneset/GOBP_POSITIVE_REGULATION_OF_INFLAMMATORY_RESPONSE	C2CD4A|SNCA|C2CD4B|PIK3CG|NAPEPLD|IL33|CEBPB|MMP8|ZBP1|CNR1|NINJ1|NFKBIA|NFKBIZ|TNFSF18|SUCNR1|TTBK1|LGALS2|NPY5R|ITGA2|ADORA2B|OSM|CCL24|ADORA3|DDT|CASP1|TAFA3|NMI|CCN4|PLA2G4A|GPSM3|SERPINE1|NLRP6|LRRK2|CCL1|PYCARD|WNT5A|CCL3|S100A8|CCL5|S100A9|CD28|IFNG|LPL|LTA|ADAM8|FCER1G|FCGR3|NKG7|TSLP|CCR5|AGER|PTGER4|CTSS|TNFSF4|CEBPA|PTGS2|NLRP1A|ZP3|HSPD1|IDO1|PDE2A|CD24A|TLR4|TLR6|CD81|TNFRSF11A|TNFSF…	124	0.2984	1.8485	0	0.008	0.864
NCK56	Acute Inflammatory Response to Antigen	GOBP_POSITIVE_REGULATION_OF_INFLAMMATORY_RESPONSE_TO_ANTIGENIC_STIMULUS	Positive Regulation Of Inflammatory Response To Antigenic Stimulus	http://www.gsea-msigdb.org/gsea/msigdb/mouse/geneset/GOBP_POSITIVE_REGULATION_OF_INFLAMMATORY_RESPONSE_TO_ANTIGENIC_STIMULUS	C3|CD24A|LTA|CD81|FCGR1|FCER1G|FCGR3|CCR7|IGHG2B|CNR1|IGHG1|FCER1A|KARS|TNF|CD28|ZP3	16	0.5127	1.7993	0.004	0.0105	0.937
NCK56	Acute Inflammatory Response to Antigen	GOBP_REGULATION_OF_ACUTE_INFLAMMATORY_RESPONSE	Regulation Of Acute Inflammatory Response	http://www.gsea-msigdb.org/gsea/msigdb/mouse/geneset/GOBP_REGULATION_OF_ACUTE_INFLAMMATORY_RESPONSE	EDNRB|IL1B|C2CD4A|DNASE1|F12|DNASE1L3|C2CD4B|PIK3CG|TNFRSF11A|FCGR1|TNFSF11|PLA2G2D|PPARG|PTGES|CCR7|IGHG2B|CNR1|IGHG1|CCL5|NPY|GSTP1|FFAR3|SPN|C3|IL4|ADCYAP1|NPY5R|FUT7|IL20RB|ADAM8|FCER1G|FCGR3|ADORA1|NLRP3|TAC1|CCR5|IL6|HPSE|AOC3|ALOX5AP|ASH1L|FCER1A|FCGR2B|TNF|PTGER3|PTGS2|ZP3	47	0.3129	1.6051	0.0224	0.0308	1
NCK56	Acute Inflammatory Response to Antigen	GOBP_REGULATION_OF_INFLAMMATORY_RESPONSE_TO_ANTIGENIC_STIMULUS	Regulation Of Inflammatory Response To Antigenic Stimulus	http://www.gsea-msigdb.org/gsea/msigdb/mouse/geneset/GOBP_REGULATION_OF_INFLAMMATORY_RESPONSE_TO_ANTIGENIC_STIMULUS	IL10|CD24A|CD81|FCGR1|PLA2G2D|NLRP6|CCR7|IGHG2B|CNR1|IGHG1|NOD2|TREM2|KARS|NPY|CD28|SPN|IL12B|C3|MKRN2|ADCYAP1|LTA|NPY5R|FUT7|IL20RB|FCER1G|FCGR3|GPX2|PSMB4|GPR17|FCER1A|FCGR2B|TNF|ZP3	33	0.2879	1.2988	0.0788	0.1328	1
NCK56	Adipose Tissue Development	GOBP_ADIPOSE_TISSUE_DEVELOPMENT	Adipose Tissue Development	http://www.gsea-msigdb.org/gsea/msigdb/mouse/geneset/GOBP_ADIPOSE_TISSUE_DEVELOPMENT	PARP1|BSCL2|PPARGC1A|FTO|PLAAT3|ZFP516|LRP5|GUCA2B|FGL1|DGAT2|SELENOM|PAXIP1|NCOA1|UMODL1|SLC25A25|AMER1|HMGA2|CSF1|PRKAA1|GM15290|DYRK1B|SOX8|UBB|SPTLC2|POU4F2|ADRM1|PPARG|LNCPINT|PPARD|BBS4|LEP|LMNA|HRAS|ARRDC3|ID2|RORC|AP1S2|NR1H4|PGRMC2|SORL1|EBF2|GHRL|SPI1|SH3PXD2B|CREB5|MIR143|TRPM4|CDK4|MIR103-1|MIR103-2	50	0.4628	2.281	0	0.0005	0.063
NCK56	Adipose Tissue Development	GOBP_REGULATION_OF_ADIPOSE_TISSUE_DEVELOPMENT	Regulation Of Adipose Tissue Development	http://www.gsea-msigdb.org/gsea/msigdb/mouse/geneset/GOBP_REGULATION_OF_ADIPOSE_TISSUE_DEVELOPMENT	PRKAA1|PARP1|NR1H4|SORL1|GHRL|POU4F2|SPI1|PLAAT3|PPARG|SH3PXD2B|NCOA1|MIR143|TRPM4|MIR103-1|MIR103-2|LMNA	16	0.5055	1.8941	0.0043	0.0062	0.773
NCK56	Adrenergic Signaling	GOBP_ADRENERGIC_RECEPTOR_SIGNALING_PATHWAY	Adrenergic Receptor Signaling Pathway	http://www.gsea-msigdb.org/gsea/msigdb/mouse/geneset/GOBP_ADRENERGIC_RECEPTOR_SIGNALING_PATHWAY	KCNQ1|DRD3|RGS2|ATP2B4|CRTC3|PLN|ARRDC3|DRD2|GSK3A|ADRA2A|ADRA2B|ADRA2C|NOS1|ADRA1B|PDE4B|ADRA1A|GPR101|ADRA1D|ADRB2|ADRB3|GNAS|DRD1|DRD5|ADCY9|AKAP13|ADRB1	26	0.3136	1.3694	0.0798	0.0955	1
NCK56	Aerobic Respiration & ETC	GOBP_AEROBIC_RESPIRATION	Aerobic Respiration	http://www.gsea-msigdb.org/gsea/msigdb/mouse/geneset/GOBP_AEROBIC_RESPIRATION	SNCA|SIRT3|SUCLG1|MRPS36|ATP7A|UCN|MYC|SLC25A33|PPIF|MACROH2A1|CSL|ATP5B|MDH1B|FH1|ACO1|CYCS|ISCU|BDNF|NDUFB1|BNIP3|NDUFB11|UQCC3|ADSL|ATP5K|SHMT2|AK4|CBFA2T3|COX5B|COX7A1|COX6A1|COX7A2|COX6A2|COX7A2L|COX7C|LEXM|DNAJC15|CYCT|SLC25A23|CHCHD2|PINK1|NIPSNAP2|COX10|BLOC1S1|MTFR2|MTFR1L|PDE2A|NDUFV1|SUCLG2|ANTKMT|UQCRC1|NDUFS8|NDUFS2|NDUFB6|CDK1|DHTKD1|DGUOK|ATP5O|ARL2|NDUFA1|ATP5J2|NDUFS5|TRPV4|PDHA2…	107	0.2994	1.7817	0	0.0115	0.953
NCK56	Aerobic Respiration & ETC	GOBP_ATP_SYNTHESIS_COUPLED_ELECTRON_TRANSPORT	Atp Synthesis Coupled Electron Transport	http://www.gsea-msigdb.org/gsea/msigdb/mouse/geneset/GOBP_ATP_SYNTHESIS_COUPLED_ELECTRON_TRANSPORT	SNCA|NDUFV1|NDUFA8|UQCRC1|NDUFS8|NDUFS2|NDUFS7|NDUFB6|NDUFV3|CDK1|CYCS|COX4I2|DGUOK|ISCU|BDNF|SDHC|UQCC3|BID|UQCR10|NDUFA12|NDUFA7|COX5B|CYC1|COX6A1|COX6A2|COX7C|UQCR11|DNAJC15|CYCT|CHCHD2|PINK1|CCNB1|NDUFB8|NDUFA10|UQCRB|COA6|COQ9	37	0.309	1.4428	0.0233	0.0677	1
NCK56	Aerobic Respiration & ETC	GOBP_CELLULAR_RESPIRATION	Cellular Respiration	http://www.gsea-msigdb.org/gsea/msigdb/mouse/geneset/GOBP_CELLULAR_RESPIRATION	PLEC|SNCA|SIRT3|SUCLG1|PPARGC1A|FLCN|MRPS36|ATP7A|UCN|SLC25A25|MYC|SLC25A33|PPIF|MACROH2A1|CSL|MTLN|NR4A3|SLC1A3|SLC25A13|ATP5B|MDH1B|SLC25A22|SLC25A18|PRKACA|FH1|OAS1D|OAS1C|ACO1|CYCS|ISCU|BDNF|NDUFB1|BNIP3|HOXB3OS|IFNG|NDUFB11|UQCC3|IL4|ADSL|ATP5K|SHMT2|AK4|CBFA2T3|COX5B|COX7A1|COX6A1|COX7A2|COX6A2|COX7A2L|COX7C|LEXM|DNAJC15|CYCT|SLC25A23|OPN3|CHCHD2|PINK1|NIPSNAP2|COX10|BLOC1S1|MTFR2|MTFR1L|PD…	142	0.2875	1.7708	0	0.0123	0.963
NCK56	Aerobic Respiration & ETC	GOBP_ELECTRON_TRANSPORT_CHAIN	Electron Transport Chain	http://www.gsea-msigdb.org/gsea/msigdb/mouse/geneset/GOBP_ELECTRON_TRANSPORT_CHAIN	PLEC|SNCA|GPD1|NDUFV1|MYBBP1A|PPARGC1A|UQCRC1|NDUFS8|NDUFS2|NDUFB6|CDK1|THAP11|DGUOK|ETFDH|WDR93|SDHC|UQCR10|NDUFA12|NDUFA7|CYC1|NDUFB3|UQCR11|SLC1A3|FDX1|NDUFB8|SLC25A13|NDUFA10|UQCRB|COA6|COQ9|SLC25A22|FDX2|SLC25A18|NDUFA8|GBA|DHRS2|NDUFS7|NDUFV3|CYCS|NDOR1|COX4I2|ISCU|BDNF|HOXB3OS|UQCC3|BID|COX5B|COX6A1|COX6A2|COX7C|CYB561|DNAJC15|CYCT|CHCHD2|PINK1|SLC37A2|CCNB1	57	0.3297	1.7342	0	0.0152	0.986
NCK56	Aerobic Respiration & ETC	GOBP_OXIDATIVE_PHOSPHORYLATION	Oxidative Phosphorylation	http://www.gsea-msigdb.org/gsea/msigdb/mouse/geneset/GOBP_OXIDATIVE_PHOSPHORYLATION	SNCA|PDE2A|NDUFV1|ANTKMT|UQCRC1|NDUFS8|NDUFS2|ATP7A|NDUFB6|CDK1|DGUOK|ATP5O|NDUFA1|MYC|SLC25A33|ATP5J2|NDUFS5|PPIF|MACROH2A1|SDHC|NDUFA3|DNAJC30|UQCR10|NDUFC1|NDUFA12|NDUFA7|CYC1|NDUFB3|UQCR11|APOC3|NDUFB7|ATP5E|NDUFA6|NDUFB8|NDUFA10|UQCRB|ATP5B|COA6|COQ9|ATPSCKMT|ACTN3|NDUFB4|MYOG|NDUFB10|NUPR1|NDUFA8|NDUFA11|NDUFS7|NDUFV3|CYCS|COX4I2|ISCU|BDNF|NDUFB1|NDUFB11|UQCC3|BID|ATP5K|SHMT2|AK4|COX5B|COX7…	78	0.2463	1.3676	0.0123	0.0963	1
NCK56	Aerobic Respiration & ETC	GOBP_REGULATION_OF_AEROBIC_RESPIRATION	Regulation Of Aerobic Respiration	http://www.gsea-msigdb.org/gsea/msigdb/mouse/geneset/GOBP_REGULATION_OF_AEROBIC_RESPIRATION	ACTN3|PDE2A|MYOG|NUPR1|ATP7A|NOP53|ISCU|ARL2|MYC|SLC25A33|TRPV4|BNIP3|PPIF|MACROH2A1|SHMT2|AK4|CBFA2T3|COX7A1|ABCD1|COX7A2|COX7A2L|LEXM|DNAJC15|AKT1|APOC3|SLC25A23|IDE|PINK1|PDE12	29	0.3906	1.7372	0	0.0149	0.984
NCK56	Aerobic Respiration & ETC	GOBP_REGULATION_OF_CELLULAR_RESPIRATION	Regulation Of Cellular Respiration	http://www.gsea-msigdb.org/gsea/msigdb/mouse/geneset/GOBP_REGULATION_OF_CELLULAR_RESPIRATION	ACTN3|PDE2A|PRKACA|MYOG|PPARGC1A|NUPR1|OAS1D|IFNAR1|FLCN|PRDM16|OAS1C|ATP7A|CYCS|NOP53|ISCU|ARL2|OAS1E|MYC|NOA1|SLC25A33|TRPV4|BNIP3|PPIF|OAS1G|IFNG|MACROH2A1|IL4|OAS1F|OAS1H|OAS1A|SHMT2|AK4|CBFA2T3|COX7A1|ABCD1|COX7A2|COX7A2L|LEXM|DNAJC15|AKT1|APOC3|SLC25A23|IDE|OPN3|PINK1|PDE12	46	0.2976	1.4736	0.0522	0.0582	1
NCK56	Aerobic Respiration & ETC	GOBP_REGULATION_OF_GENERATION_OF_PRECURSOR_METABOLITES_AND_ENERGY	Regulation Of Generation Of Precursor Metabolites And Energy	http://www.gsea-msigdb.org/gsea/msigdb/mouse/geneset/GOBP_REGULATION_OF_GENERATION_OF_PRECURSOR_METABOLITES_AND_ENERGY	PPARGC1A|ESRRB|FLCN|TRP53|NKX1-1|ATP7A|GIT1|MYC|SLC25A33|PPIF|P2RX7|MACROH2A1|MLST8|PHLDA2|EP300|PRKACA|OAS1D|SLC4A1|OAS1C|PSEN1|CYCS|ISCU|CAVIN3|C1QTNF2|TIGAR|BNIP3|IFNG|IL4|COX17|SHMT2|AK4|ADRA1B|CBFA2T3|COX7A1|COX7A2|GAPDHS|COX7A2L|LEXM|DNAJC15|SLC25A23|OPN3|CHCHD2|PINK1|CD36|POMC|MYO5A|GCGR|PDE2A|GPD1|NDUFA4|ZBTB20|GCK|PPP1R3E|IFNAR1|PPP1R3A|HSD11B1|SIRT6|GFPT1|CDK1|ARL2|OAS1E|PPP1CA|IER3|PTH…	105	0.3102	1.8021	0	0.0103	0.936
NCK56	Aerobic Respiration & ETC	GOBP_REGULATION_OF_OXIDATIVE_PHOSPHORYLATION	Regulation Of Oxidative Phosphorylation	http://www.gsea-msigdb.org/gsea/msigdb/mouse/geneset/GOBP_REGULATION_OF_OXIDATIVE_PHOSPHORYLATION	ACTN3|PPIF|PDE2A|MACROH2A1|MYOG|NUPR1|SHMT2|AK4|COX7A1|ABCD1|COX7A2|COX7A2L|LEXM|DNAJC15|APOC3|SLC25A23|ATP7A|PINK1|PDE12|MYC|SLC25A33	21	0.3196	1.3003	0.126	0.132	1
NCK56	Aging	GOBP_AGING	Aging	http://www.gsea-msigdb.org/gsea/msigdb/mouse/geneset/GOBP_AGING	ARHGEF12|MMP2|MMP9|CDKN1C|RNF165|KRT25|CNR1|TSC2|KRT14|TERC|AVPR1A|APOD|GNA12|KRT16|SOD1|ALPL|AKT1|TRP63|OGG1|AGTR1A|AGTR1B|PAX5|EDN1|C1QA|SLC1A2|SCP2|IFI27L2A|ERCC1|FOXO3|LNCPINT|CD68|ACMSD|GRB2|AVPR1B|PMP22|GNAO1|CAPN10|COMP|ERCC2|APEX1|CYP27B1|CDKN2A|SHC1|HYAL2|GSK3A|KRTAP4-6|MAPK3|KRTAP4-13|NR5A1|ADRA1B|ADRA1A|ADRA1D|NCAM1|GNA11|ALDOC|APOE|HELT|ABAT|KL	59	0.2669	1.4176	0.028	0.0764	1
NCK56	Alcohol & Cholesterol Metabolic Processes	GOBP_ALCOHOL_BIOSYNTHETIC_PROCESS	Alcohol Biosynthetic Process	http://www.gsea-msigdb.org/gsea/msigdb/mouse/geneset/GOBP_ALCOHOL_BIOSYNTHETIC_PROCESS	G6PD2|G6PDX|DHDDS|SNCA|SEC14L2|HSD17B7|PMVK|CFTR|ITPKB|PCBD2|TM7SF2|NSDHL|DGKQ|PTH1R|AKR1B3|CYP51|APOA4|ISYNA1|DBH|NFKB1|IPPK|SPR|IPMK|GCH1|POU1F1|INSIG1|APOA1|MOXD2|WNT4|REST|H6PD|BMP2|SPHK1|ABCA2|APOE|PLCD1|EPHX1|PTK2B|ITPKA|PLEK|SREBF2|GPER1|MOXD1|ASAH2|CYP27A1|INSIG2|PTH|CYB5R3|CYP11B1|QDPR|PRKAA1|PRKAA2|ADCYAP1R1|ASAH1|APOB|CES1G|PCBD1|P2RY6|ABCG1|SOD1|PLCG2|CES1C|GFI1|FDFT1|CYP7A1|LPCAT3|HM…	111	0.3733	2.2219	0	0.0008	0.107
NCK56	Alcohol & Cholesterol Metabolic Processes	GOBP_DIOL_METABOLIC_PROCESS	Diol Metabolic Process	http://www.gsea-msigdb.org/gsea/msigdb/mouse/geneset/GOBP_DIOL_METABOLIC_PROCESS	LRP2|PLPP1|ASAH1|SPHK1|SGPP2|SPTLC2|GBA|PLPP2|DEGS2|PCBD1|PCBD2|SPTLC3|PLPP3|ASAH2|ABCA2|SGPP1|EPHX1|SPR|SPTSSB|GCH1|ACER1|QDPR	22	0.3522	1.3744	0.0711	0.0934	1
NCK56	Alcohol & Cholesterol Metabolic Processes	GOBP_INOSITOL_PHOSPHATE_BIOSYNTHETIC_PROCESS	Inositol Phosphate Biosynthetic Process	http://www.gsea-msigdb.org/gsea/msigdb/mouse/geneset/GOBP_INOSITOL_PHOSPHATE_BIOSYNTHETIC_PROCESS	FGF2|ITPKA|LHCGR|IP6K3|POU1F1|SNCA|PLEK|PTH1R|GPER1|ADCYAP1R1|SCP2|NTSR1|ITPKB|P2RY6|PLCG2|MAS1|ITPKC|AVPR1B|PLCD1|IPPK|PTK2B|IPMK|PTH	23	0.3696	1.5373	0.0146	0.0428	1
NCK56	Alcohol & Cholesterol Metabolic Processes	GOBP_INOSITOL_PHOSPHATE_METABOLIC_PROCESS	Inositol Phosphate Metabolic Process	http://www.gsea-msigdb.org/gsea/msigdb/mouse/geneset/GOBP_INOSITOL_PHOSPHATE_METABOLIC_PROCESS	FGF2|ITPKA|SNCA|PLEK|POU1F1|GPER1|SCP2|OCRL|INPP5E|NTSR1|ITPKB|NUDT4|ITPKC|NUDT10|AVPR1B|PTH|INPP4B|INPP5J|LHCGR|IP6K3|PTH1R|ADCYAP1R1|PLCB3|SYNJ2|P2RY6|PLCG2|NUDT3|IMPA2|MAS1|INPPL1|MTMR7|NUDT11|ITPK1|PLCD1|IPPK|PTK2B|IPMK	37	0.484	2.3031	0	0.0004	0.051
NCK56	Alcohol & Cholesterol Metabolic Processes	GOBP_ORGANIC_HYDROXY_COMPOUND_BIOSYNTHETIC_PROCESS	Organic Hydroxy Compound Biosynthetic Process	http://www.gsea-msigdb.org/gsea/msigdb/mouse/geneset/GOBP_ORGANIC_HYDROXY_COMPOUND_BIOSYNTHETIC_PROCESS	G6PD2|G6PDX|DHDDS|SNCA|SEC14L2|HSD17B7|PMVK|SLC6A3|CFTR|ITPKB|PCBD2|TM7SF2|ATP7A|PNPO|FEV|ALDH2|TGFB2|NSDHL|ALOX12|PDXK|TH|DGKQ|SLC7A11|PTH1R|CYP19A1|AKR1B3|CYP51|APOA4|ISYNA1|DBH|NFKB1|MFSD12|MALRD1|OCA2|CYB5R2|AGTR1A|IPPK|SPR|IPMK|GCH1|DDT|PER2|PMEL|SLC45A2|SRD5A2|SLC24A5|POU1F1|INSIG1|DCT|APOA1|MOXD2|WNT4|WNT5A|PLTP|CDH3|ERG28|BAAT|REST|IFNG|ALOX8|CYP8B1|DAO|BMP2|H6PD|SPHK1|MC1R|INSM1|GM12248|…	187	0.2919	1.93	0	0.005	0.676
NCK56	Alcohol & Cholesterol Metabolic Processes	GOBP_POLYOL_BIOSYNTHETIC_PROCESS	Polyol Biosynthetic Process	http://www.gsea-msigdb.org/gsea/msigdb/mouse/geneset/GOBP_POLYOL_BIOSYNTHETIC_PROCESS	FGF2|ITPKA|SNCA|PLEK|POU1F1|GPER1|SCP2|SPTLC2|GBA|NTSR1|ITPKB|PCBD2|SPTLC3|ITPKC|ASAH2|AVPR1B|CYP27A1|PTH|LEP|CYP2R1|QDPR|CYP27B1|LHCGR|IP6K3|PCK2|PTH1R|AKR1B3|ADCYAP1R1|ASAH1|ISYNA1|SPHK1|PCBD1|P2RY6|PLCG2|MAS1|ABCA2|PLCD1|IPPK|EPHX1|PCK1|PTK2B|SPR|IPMK|SPTSSB|GCH1|ACER1	46	0.2986	1.5245	0.0197	0.0455	1
NCK56	Alcohol & Cholesterol Metabolic Processes	GOBP_POLYOL_METABOLIC_PROCESS	Polyol Metabolic Process	http://www.gsea-msigdb.org/gsea/msigdb/mouse/geneset/GOBP_POLYOL_METABOLIC_PROCESS	ITPKA|SNCA|LRP2|PLEK|GPER1|GYKL1|GALK1|INPP5E|DEGS2|ITPKB|GK|NUDT4|MECP2|PCBD2|DGAT2|NUDT10|ASAH2|CYP27A1|SGPP1|MOGAT1|PTH|QDPR|PTH1R|SORD|AKR1B3|ANGPTL3|ADCYAP1R1|ASAH1|ISYNA1|SYNJ2|PCBD1|P2RY6|PLCG2|ITPK1|IPPK|PCK1|SPR|IPMK|GCH1|ACER1|FGF2|POU1F1|PLPP1|SCP2|OCRL|SPTLC2|PLA2G4A|MOGAT2|GBA|NTSR1|PLPP3|SPTLC3|ITPKC|AVPR1B|INPP4B|LEP|CYP2R1|INPP5J|CYP27B1|LHCGR|IP6K3|PCK2|PLCB3|SPHK1|SGPP2|PLPP2|SL…	80	0.346	1.9377	0	0.0047	0.653
NCK56	Alcohol & Cholesterol Metabolic Processes	GOBP_POSITIVE_REGULATION_OF_ALCOHOL_BIOSYNTHETIC_PROCESS	Positive Regulation Of Alcohol Biosynthetic Process	http://www.gsea-msigdb.org/gsea/msigdb/mouse/geneset/GOBP_POSITIVE_REGULATION_OF_ALCOHOL_BIOSYNTHETIC_PROCESS	LHCGR|POU1F1|SNCA|PTH1R|SEC14L2|ABCG4|SREBF2|GPER1|ADCYAP1R1|SCP2|NTSR1|P2RY6|ABCG1|WNT4|MAS1|FDPS|BMP6|CYP7A1|AVPR1B|PLCD1|SCAP|FGF1|PTH	23	0.3067	1.2102	0.2043	0.2002	1
NCK56	Alcohol & Cholesterol Metabolic Processes	GOBP_POSITIVE_REGULATION_OF_CHOLESTEROL_METABOLIC_PROCESS	Positive Regulation Of Cholesterol Metabolic Process	http://www.gsea-msigdb.org/gsea/msigdb/mouse/geneset/GOBP_POSITIVE_REGULATION_OF_CHOLESTEROL_METABOLIC_PROCESS	SEC14L2|ABCG4|SREBF2|SCP2|CES1B|CES1G|ABCG1|CES1C|FDPS|CYP7A1|CES1F|SCAP|FGF1|CES1D|CES1A	15	0.3218	1.1768	0.2009	0.2317	1
NCK56	Alcohol & Cholesterol Metabolic Processes	GOBP_REGULATION_OF_ALCOHOL_BIOSYNTHETIC_PROCESS	Regulation Of Alcohol Biosynthetic Process	http://www.gsea-msigdb.org/gsea/msigdb/mouse/geneset/GOBP_REGULATION_OF_ALCOHOL_BIOSYNTHETIC_PROCESS	SNCA|PLEK|POU1F1|SEC14L2|ABCG4|SREBF2|GPER1|SCP2|DHCR7|NTSR1|WNT4|ERLIN1|BMP5|BMP6|AVPR1B|SCAP|PTH|REST|DGKQ|CYP27B1|LHCGR|PTH1R|ADCYAP1R1|H6PD|BMP2|IDI2|APOB|DKK3|NFKB1|P2RY6|ABCG1|SOD1|GFI1|MAS1|FDPS|CYP7A1|LPCAT3|APOE|PLCD1|FGF1|PTK2B	41	0.3489	1.7287	0	0.0157	0.987
NCK56	Alcohol & Cholesterol Metabolic Processes	GOBP_REGULATION_OF_CHOLESTEROL_BIOSYNTHETIC_PROCESS	Regulation Of Cholesterol Biosynthetic Process	http://www.gsea-msigdb.org/gsea/msigdb/mouse/geneset/GOBP_REGULATION_OF_CHOLESTEROL_BIOSYNTHETIC_PROCESS	SEC14L2|ABCG4|SREBF2|IDI2|SCP2|DHCR7|APOB|ABCG1|SOD1|ERLIN1|FDPS|CYP7A1|APOE|LPCAT3|SCAP|FGF1	16	0.3442	1.2692	0.1673	0.1513	1
NCK56	Alcohol & Cholesterol Metabolic Processes	GOBP_SECONDARY_ALCOHOL_METABOLIC_PROCESS	Secondary Alcohol Metabolic Process	http://www.gsea-msigdb.org/gsea/msigdb/mouse/geneset/GOBP_SECONDARY_ALCOHOL_METABOLIC_PROCESS	G6PD2|G6PDX|LRP1|TTC39D|SEC14L2|HSD17B7|PMVK|ARV1|CFTR|LRP5|FGL1|TM7SF2|DGAT2|LMF1|SULT2A8|SERPINA12|CLN8|NSDHL|DGKQ|CYP11A1|CYP51|MT3|APOA4|FECH|NFE2L1|SCARB1|GBA2|INSIG1|ABCA1|APOA1|APOA2|PMP22|CUBN|IL4|SMPD1|LIPC|VLDLR|ABCA2|APOE|TNFSF4|CEBPA|EPHX2|SREBF2|UGT1A5|CLN6|GNB3|PCSK9|LDLRAP1|SULT2A2|APOF|CYP27A1|INSIG2|CYB5R3|CYP11B1|PRKAA1|HDLBP|PRKAA2|ANGPTL3|APOC1|FGFR1|CEL|APOB|CES1G|CH25H|CYP46…	131	0.2629	1.6541	0	0.0234	1
NCK56	Alcohol & Cholesterol Metabolic Processes	GOBP_STEROL_BIOSYNTHETIC_PROCESS	Sterol Biosynthetic Process	http://www.gsea-msigdb.org/gsea/msigdb/mouse/geneset/GOBP_STEROL_BIOSYNTHETIC_PROCESS	G6PD2|G6PDX|SEC14L2|HSD17B7|SREBF2|PMVK|CFTR|CYB5R1|TM7SF2|INSIG2|NSDHL|CYB5R3|PRKAA1|PRKAA2|CYP51|APOA4|APOB|CES1G|CH25H|ABCG1|SOD1|CES1C|FDFT1|CYP7A1|CYB5R2|LPCAT3|HMGCS2|FGF1|LSS|MVK|MVD|ABCG4|SCP2|DHCR7|SQLE|HMGCS1|INSIG1|APOA1|ERLIN1|CES1F|ERG28|SCAP|HMGCR|CES1D|CES1A|EBP|DHCR24|IDI2|CES1B|GM12248|LBR|FDPS|APOE|APOA5|MSMO1	55	0.404	2.1144	0	0.0017	0.265
NCK56	Alkaloid Response	GOBP_CELLULAR_RESPONSE_TO_ALKALOID	Cellular Response To Alkaloid	http://www.gsea-msigdb.org/gsea/msigdb/mouse/geneset/GOBP_CELLULAR_RESPONSE_TO_ALKALOID	SLC1A2|EHMT2|RYR1|TMEM38A|SELENON|BCL2L1|CASP6|SLC1A1|MECP2|PPP1R9B|ADCY8|SLC1A3|CRH|TRPV1|BLM|CRHBP|PPP1R1B|TGM2|GSTM7|HTR1B	20	0.5568	2.2	0	0.0009	0.131
NCK56	Alkaloid Response	GOBP_RESPONSE_TO_ALKALOID	Response To Alkaloid	http://www.gsea-msigdb.org/gsea/msigdb/mouse/geneset/GOBP_RESPONSE_TO_ALKALOID	PARP1|CDK5|SNCA|EHMT2|XLR4A|SLC6A3|GRIN1|XLR4B|MECP2|PPP1R9B|GRM2|DRD3|CNR1|GNAL|CRH|CRHBP|MYC|ADA|GSTM7|PRKAA1|DRD2|PRKAA2|RYR1|GPI1|NOS1|CACNG4|OPRK1|CASP6|HOMER2|SLC1A1|PRKCE|ADCY8|SLC1A3|DRD1|DRD4|PRSS2|DRD5|HTR1B|HDAC5|PGR|PPP5C|SLC1A2|CHRNB2|TMEM38A|SELENON|ADORA2A|BCL2L1|PRKCG|MTOR|TRPV1|BLM|CRHR1|PPP1R1B|BDNF|TGM2|SDK1|HTR2A|SMPD1|FADD|ADRA1B|NCAM1|TACR3|ADGRL3|ABAT|CREBBP|DLG4	66	0.2778	1.5095	0.0111	0.0488	1
NCK56	Alkaloid Response	GOBP_RESPONSE_TO_ISOQUINOLINE_ALKALOID	Response To Isoquinoline Alkaloid	http://www.gsea-msigdb.org/gsea/msigdb/mouse/geneset/GOBP_RESPONSE_TO_ISOQUINOLINE_ALKALOID	DRD2|PPP5C|FADD|GRIN1|GPI1|ADRA1B|PRKCG|SLC1A1|PRKCE|ADCY8|MECP2|PPP1R9B|DRD3|CNR1|MTOR|PPP1R1B|ADA	17	0.4647	1.7528	0.0189	0.0135	0.975
NCK56	Amide Metabolism, Translation	GOBP_POSITIVE_REGULATION_OF_CELLULAR_AMIDE_METABOLIC_PROCESS	Positive Regulation Of Cellular Amide Metabolic Process	http://www.gsea-msigdb.org/gsea/msigdb/mouse/geneset/GOBP_POSITIVE_REGULATION_OF_CELLULAR_AMIDE_METABOLIC_PROCESS	PCIF1|TRMT10C|SIRT3|ZCCHC13|KRT17|CDK5RAP1|JMJD4|PRR16|FASTKD3|UCN|SAMD4|CPEB1|BARHL2|DAZL|RBMS3|ITGA2|LARP6|SOX4|PRKCD|LIN28A|CYP1B1|RPUSD4|METTL5|ERBB2|BCL3|RELA|MIR466L|TENT5B|IFNG|GSK3A|MIEF1|VIM|ENPP7|CLU|PINK1|ABCA2|APOE|PTK2B|LARP1|THBS1|YTHDF1|EIF4G3|D1PAS1|CIRBP|NIBAN1|EIF5A2|IFNGR1|HNRNPL|CHRNA7|EIF5A|EFNA1|PLXNB2|RBM4|RXRA|RPL26|PABPC2|EIF4A3|EPHA4|EIF2S3X|EIF2S3Y|POLDIP3|ABCG1|SMPD3|A…	97	0.4991	2.9804	0	0	0
NCK56	Amide Metabolism, Translation	GOBP_POSITIVE_REGULATION_OF_TRANSLATION	Positive Regulation Of Translation	http://www.gsea-msigdb.org/gsea/msigdb/mouse/geneset/GOBP_POSITIVE_REGULATION_OF_TRANSLATION	PCIF1|TRMT10C|THBS1|ZCCHC13|KRT17|YTHDF1|CDK5RAP1|JMJD4|EIF4G3|D1PAS1|CIRBP|NIBAN1|PRR16|FASTKD3|EIF5A2|HNRNPL|UCN|SAMD4|EIF5A|CPEB1|PLXNB2|RBM4|RXRA|BARHL2|RPL26|PABPC2|DAZL|RBMS3|EIF4A3|ITGA2|LARP6|EIF2S3X|EIF2S3Y|POLDIP3|SOX4|LIN28A|AGO2|CYP1B1|TNF|EIF4A3L1|PABPC6|RPUSD4|UPF3B|UHMK1|METTL5|SECISBP2|FXR2|MPV17L2|PYM1|METTL3|ERBB2|EEF2|RPS6KB2|DDX39B|BCL3|MTOR|RPS3A1|MIR466L|PIWIL2|TENT5B|C1QBP|…	76	0.5374	2.9039	0	0	0
NCK56	Amine Metabolism	GOBP_AMINE_METABOLIC_PROCESS	Amine Metabolic Process	http://www.gsea-msigdb.org/gsea/msigdb/mouse/geneset/GOBP_AMINE_METABOLIC_PROCESS	SNCA|TDO2|NAPEPLD|SLC6A3|GDPD3|AOC2|LY6E|MECP2|ATP7A|CLN3|ABCC2|COMT|ATCAY|SLC7A7|IL4I1|ALDH2|TGFB2|TH|SLC7A11|MAOB|AKR1B3|DBH|SLC1A1|DRD1|DRD4|HNMT|AGTR1A|KYNU|SPR|GCH1|DMGDH|GRIN2A|HAAO|DHPS|AMD2|AMD1|FH1|MAOA|CHRNB2|OAZ2|SAT1|TRH|SRM|PDE1B|SULT1D1|SMOX|SAT2|AGMAT|AOC1|MOXD2|NPY|ATP2B4|PRKN|DAO|NR1H4|FSHR|INSM1|PRG3|RNF180|GATA3|HDC|MYO5A|IDO1|RNLS|MOXD1|AGTR2|SNCAIP|CHRNA7|CRHR2|IDO2|ABHD4|EPA…	105	0.215	1.238	0.0833	0.1757	1
NCK56	Amine Metabolism	GOBP_REGULATION_OF_CELLULAR_AMINE_METABOLIC_PROCESS	Regulation Of Cellular Amine Metabolic Process	http://www.gsea-msigdb.org/gsea/msigdb/mouse/geneset/GOBP_REGULATION_OF_CELLULAR_AMINE_METABOLIC_PROCESS	SNCA|FH1|VHL|CHRNB2|SLC6A3|PDE1B|HTR1A|CHRNA7|ATP7A|GPR37|CLN3|COMT|ATCAY|SLC7A7|NPY|ALDH2|EPAS1|NNMT|ATP2B4|PRKN|SLC7A11|MAOB|HTR2C|NR1H4|FSHR|ITGAM|TACR3|DRD1|DRD4|ABAT|PEBP1	31	0.3137	1.4155	0.0722	0.0772	1
NCK56	Amino Acid & Fatty Acid Transport	GOBP_POSITIVE_REGULATION_OF_AMINO_ACID_TRANSPORT	Positive Regulation Of Amino Acid Transport	http://www.gsea-msigdb.org/gsea/msigdb/mouse/geneset/GOBP_POSITIVE_REGULATION_OF_AMINO_ACID_TRANSPORT	HTR6|AVP|SYT4|SLC38A3|TRH|GRIK1|ADORA2A|NTSR1|PSEN1|CLTRN|SLC6A1|GRIN2B|STXBP1|ACE2|KMO|CCK|P2RX7|HTR2C|AVPR1A|GABBR1|RAB3GAP1|AGT|SLC36A2|ABAT|DPYSL2|SLC7A5	26	0.2964	1.2766	0.1359	0.1466	1
NCK56	Amino Acid & Fatty Acid Transport	GOBP_POSITIVE_REGULATION_OF_ANION_TRANSPORT	Positive Regulation Of Anion Transport	http://www.gsea-msigdb.org/gsea/msigdb/mouse/geneset/GOBP_POSITIVE_REGULATION_OF_ANION_TRANSPORT	TNFRSF11A|MIF|SLC34A1|TNFSF11|CEBPB|CFTR|PTGES|SLC6A1|ABCB1B|KMO|P2RX7|PLA2G3|AVPR1A|TCAF1|AGT|OXT|P2RY2|SLC36A2|FXYD1|EDN1|HTR6|IL1A|IL1B|ABCB1A|AVP|SYT4|SLC38A3|TRH|PLA2G4A|GRIK1|ADORA2A|NTSR1|PSEN1|CLTRN|AVPR1B|GRIN2B|STXBP1|TRPA1|ABCB11|ACE2|CCK|HTR2C|SSTR4|GABBR1|RAB3GAP1|MAPK9|PLA2G10|ABAT|DPYSL2	49	0.2662	1.3333	0.0758	0.113	1
NCK56	Amino Acid & Fatty Acid Transport	GOBP_POSITIVE_REGULATION_OF_ORGANIC_ACID_TRANSPORT	Positive Regulation Of Organic Acid Transport	http://www.gsea-msigdb.org/gsea/msigdb/mouse/geneset/GOBP_POSITIVE_REGULATION_OF_ORGANIC_ACID_TRANSPORT	HTR6|IL1A|IL1B|AVP|SYT4|SLC38A3|TNFRSF11A|MIF|TNFSF11|TRH|PLA2G4A|GRIK1|ADORA2A|NTSR1|PTGES|PSEN1|CLTRN|SLC6A1|AVPR1B|GRIN2B|STXBP1|KMO|ACE2|P2RX7|CCK|HTR2C|PLA2G3|SSTR4|AVPR1A|GABBR1|RAB3GAP1|AGT|MAPK9|FABP3|PLA2G10|OXT|ACSL1|P2RY2|SLC36A2|ABAT|DPYSL2|ACSL6|FXYD1|EDN1|ERFE|SLC7A5	46	0.2713	1.4003	0.0351	0.0832	1
NCK56	Amino Acid & Fatty Acid Transport	GOBP_REGULATION_OF_ANION_TRANSMEMBRANE_TRANSPORT	Regulation Of Anion Transmembrane Transport	http://www.gsea-msigdb.org/gsea/msigdb/mouse/geneset/GOBP_REGULATION_OF_ANION_TRANSMEMBRANE_TRANSPORT	PER2|TCAF3|ABCB1A|ARL6IP5|SLC43A1|SLC34A1|CFTR|RGS4|PRNP|PSEN1|CLTRN|GRM5|ARG1|ARG2|RGS2|MTOR|ABCB1B|TCAF2|ACE2|SLC43A2|TCAF1|AGT|SLC36A2|HK1|GRK6|FXYD1	26	0.421	1.8123	0	0.0098	0.921
NCK56	Amino Acid & Fatty Acid Transport	GOBP_REGULATION_OF_ANION_TRANSPORT	Regulation Of Anion Transport	http://www.gsea-msigdb.org/gsea/msigdb/mouse/geneset/GOBP_REGULATION_OF_ANION_TRANSPORT	SNCA|MIF|CEBPB|CFTR|RGS4|PTGES|GRM2|SLC6A1|ABCB1B|PRKG2|GRM7|P2RX7|NPY5R|SLC43A2|RAB11B|OXT|P2RY2|SLC36A2|FXYD1|EDN1|HTR1B|GABRE|HTR6|PER2|STC1|FGF23|ABCB1A|SYT4|ARL6IP5|SLC43A1|SLC38A3|TRH|PLA2G4A|GRIK1|ADORA2A|PSEN1|GRM5|ARG1|TRPA1|PDZK1|ACE2|CCK|SFRP4|SSTR4|RAB3GAP1|SYK|ADORA1|CAR2|DPYSL2|TCAF3|TNFRSF11A|SLC34A1|TNFSF11|SV2A|AGTR2|ARG2|RGS2|ROS1|TCAF2|KMO|HRH3|PLA2G3|FGFR1|AVPR1A|CES1G|TCAF1|A…	97	0.2256	1.3177	0.0154	0.1212	1
NCK56	Amino Acid & Fatty Acid Transport	GOBP_REGULATION_OF_FATTY_ACID_TRANSPORT	Regulation Of Fatty Acid Transport	http://www.gsea-msigdb.org/gsea/msigdb/mouse/geneset/GOBP_REGULATION_OF_FATTY_ACID_TRANSPORT	IL1A|THBS1|EPRS|IL1B|TNFRSF11A|MIF|TNFSF11|PLA2G4A|NTSR1|PTGES|AGTR2|REPIN1|AVPR1B|P2RX7|PLA2G3|SSTR4|SYK|IRS2|MAPK9|FABP3|FIS1|PLA2G10|ACSL1|OXT|AKT1|P2RY2|HRH2|ACSL6|EDN1|ERFE	30	0.3153	1.3726	0.0877	0.0942	1
NCK56	Amino Acid & Fatty Acid Transport	GOBP_REGULATION_OF_ORGANIC_ACID_TRANSPORT	Regulation Of Organic Acid Transport	http://www.gsea-msigdb.org/gsea/msigdb/mouse/geneset/GOBP_REGULATION_OF_ORGANIC_ACID_TRANSPORT	THBS1|SNCA|TNFRSF11A|MIF|TNFSF11|RGS4|SV2A|PTGES|AGTR2|GRM2|ARG2|SLC6A1|REPIN1|RGS2|KMO|HRH3|GRM7|P2RX7|PLA2G3|NPY5R|AVPR1A|SLC43A2|SLC15A1|IRS2|AGT|OXT|AKT1|P2RY2|SLC36A2|HRH2|FXYD1|EDN1|ERFE|HTR1B|HTR6|IL1A|PER2|EPRS|IL1B|AVP|SYT4|ARL6IP5|SLC43A1|SLC38A3|TRH|PLA2G4A|GRIK1|ADORA2A|NTSR1|HTR1A|PSEN1|CLTRN|ARG1|AVPR1B|GRIN2B|LEP|STXBP1|ACE2|CCK|HTR2C|SSTR4|GABBR1|RAB3GAP1|SYK|ADORA1|MAPK9|FABP3|FI…	75	0.2438	1.3766	0.0421	0.0925	1
NCK56	Amino Acid Metabolism	GOBP_ALPHA_AMINO_ACID_CATABOLIC_PROCESS	Alpha Amino Acid Catabolic Process	http://www.gsea-msigdb.org/gsea/msigdb/mouse/geneset/GOBP_ALPHA_AMINO_ACID_CATABOLIC_PROCESS	IDO1|PRODH2|IVD|OAT|TDO2|PAH|PRODH|TDH|BLMH|AGXT|SHMT1|MAT1A|CDO1|HMGCLL1|ARG2|IDO2|ASRGL1|IL4I1|ALDH4A1|MTRR|QDPR|GLS2|CSAD|KMO|NOS2|AGXT2|NOS3|HOGA1|NOS1|AHCY|GLDC|PPAT|THNSL2|KYNU|GAD1|GAD2|TAT|THA1|SDS|BCKDK|SDSL|ADHFE1|ACMSD|ARG1|ATP2B4|AASS|DAO|SHMT2|CBS|FAH|AMT|DDAH2|GOT2|DDAH1|DDO|HSD17B10|HGD|HPD	58	0.296	1.6019	0	0.0312	1
NCK56	Amino Acid Metabolism	GOBP_ALPHA_AMINO_ACID_METABOLIC_PROCESS	Alpha Amino Acid Metabolic Process	http://www.gsea-msigdb.org/gsea/msigdb/mouse/geneset/GOBP_ALPHA_AMINO_ACID_METABOLIC_PROCESS	PRODH2|IVD|TDO2|TDH|BLMH|ADI1|KEG1|CTH|AGXT|MAT1A|MECP2|BHMT|ATP7A|PYCRL|CDO1|CLN3|DPEP1|COMT|ATCAY|GCLM|SLC7A7|GNMT|ASRGL1|IL4I1|MTHFR|MTRR|TST|MTR|TH|MPST|CSAD|NOS2|SLC7A11|AGXT2|NOS3|NOX4|APIP|BHMT2|MTHFD2L|HOGA1|MTAP|ENOPH1|MRI1|NOS1|GLDC|KYAT1|ASPG|IYD|KYNU|GAD1|GAD2|SPR|NOXRED1|GLYAT|AMDHD1|PSAT1|THA1|HAAO|GPT2|FH1|GFPT2|ASL|DCT|AGMAT|ADHFE1|PYCR1|GOT1L1|ADSSL1|ARG1|BAAT|GLUL|BCAT1|ATP2B4|D…	136	0.3632	2.2648	0	0.0006	0.078
NCK56	Amino Acid Metabolism	GOBP_ARGININE_METABOLIC_PROCESS	Arginine Metabolic Process	http://www.gsea-msigdb.org/gsea/msigdb/mouse/geneset/GOBP_ARGININE_METABOLIC_PROCESS	NOS2|NOS3|FH1|OAT|NOS1|ASL|FAH|AGMAT|ASS1|DDAH2|ARG1|ARG2|CLN3|DDAH1|SLC7A7|ATP2B4	16	0.5586	2.0517	0	0.0025	0.376
NCK56	Amino Acid Metabolism	GOBP_ASPARTATE_FAMILY_AMINO_ACID_BIOSYNTHETIC_PROCESS	Aspartate Family Amino Acid Biosynthetic Process	http://www.gsea-msigdb.org/gsea/msigdb/mouse/geneset/GOBP_ASPARTATE_FAMILY_AMINO_ACID_BIOSYNTHETIC_PROCESS	AASS|APIP|BHMT2|MTHFD2L|MTAP|ENOPH1|MRI1|ASNS|ADI1|PLOD2|BHMT|PLOD3|GOT1L1|GOT2|THNSL2|MTHFR|MTRR|MTR	18	0.5145	1.9399	0	0.0047	0.647
NCK56	Amino Acid Metabolism	GOBP_ASPARTATE_FAMILY_AMINO_ACID_METABOLIC_PROCESS	Aspartate Family Amino Acid Metabolic Process	http://www.gsea-msigdb.org/gsea/msigdb/mouse/geneset/GOBP_ASPARTATE_FAMILY_AMINO_ACID_METABOLIC_PROCESS	THA1|SDS|TDH|ADI1|SDSL|MAT1A|PLOD2|BHMT|PLOD3|GOT1L1|ADSSL1|GNMT|ASRGL1|MTHFR|MTRR|MTR|AASS|APIP|BHMT2|MTHFD2L|MTAP|ENOPH1|MRI1|ASNS|ASS1|GOT2|DDO|ASPG|THNSL2|PHGDH	30	0.4439	1.9793	0.0053	0.0037	0.548
NCK56	Amino Acid Metabolism	GOBP_CELLULAR_AMINO_ACID_BIOSYNTHETIC_PROCESS	Cellular Amino Acid Biosynthetic Process	http://www.gsea-msigdb.org/gsea/msigdb/mouse/geneset/GOBP_CELLULAR_AMINO_ACID_BIOSYNTHETIC_PROCESS	PAH|ADI1|CTH|AGXT|SHMT1|BHMT|PYCRL|CLN3|MTHFR|MTRR|MTR|GLS2|AGXT2|APIP|BHMT2|MTHFD2L|MTAP|ENOPH1|MRI1|UPB1|SLC1A3|THNSL2|GAD1|GAD2|NOXRED1|PHGDH|PSAT1|THA1|SDS|ASL|HAO1|SDSL|PLOD2|PYCR1|PLOD3|GOT1L1|LGSN|GLUL|BCAT1|ATP2B4|AASS|ALDH1A1|ASNS|SHMT2|CBS|ASS1|GOT2|CAD|GGT1|ABAT	50	0.4073	2.0491	0	0.0025	0.383
NCK56	Amino Acid Metabolism	GOBP_CELLULAR_AMINO_ACID_CATABOLIC_PROCESS	Cellular Amino Acid Catabolic Process	http://www.gsea-msigdb.org/gsea/msigdb/mouse/geneset/GOBP_CELLULAR_AMINO_ACID_CATABOLIC_PROCESS	IDO1|SLC25A44|PRODH2|IVD|OAT|TDO2|PAH|PRODH|TDH|BLMH|AGXT|SHMT1|MAT1A|CDO1|HMGCLL1|ARG2|IDO2|ASRGL1|IL4I1|ALDH4A1|MTRR|ACAD8|QDPR|GLS2|CSAD|KMO|NOS2|AGXT2|NOS3|HOGA1|NOS1|LAO1|AHCY|GLDC|PPAT|KYNU|GAD1|GAD2|TAT|AMDHD1|THA1|SDS|4930438A08RIK|BCKDK|UROC1|SDSL|ADHFE1|ACMSD|ARG1|BCAT1|BCKDHA|ATP2B4|AASS|DAO|ALDH5A1|SHMT2|CBS|FAH|FTCD|AMT|DDAH2|GOT2|DDAH1|DDO|HSD17B10|ABAT|HAL|HDC|HGD|HPD	70	0.2529	1.3992	0.024	0.0837	1
NCK56	Amino Acid Metabolism	GOBP_CELLULAR_AMINO_ACID_METABOLIC_PROCESS	Cellular Amino Acid Metabolic Process	http://www.gsea-msigdb.org/gsea/msigdb/mouse/geneset/GOBP_CELLULAR_AMINO_ACID_METABOLIC_PROCESS	SLC25A44|PRODH2|IVD|TDO2|TDH|BLMH|ADI1|KEG1|CTH|DPYS|AGXT|DALRD3|WARS2|MAT1A|MECP2|SARS2|BHMT|PYCRL|ATP7A|CDO1|CLN3|DPEP1|ATCAY|COMT|GCLM|SLC7A7|GNMT|ASRGL1|IL4I1|MTHFR|FARSA|MTRR|TST|MTR|ACAD8|MPST|TH|CSAD|NOS2|SLC7A11|AGXT2|NOS3|NOX4|APIP|BHMT2|MTHFD2L|HOGA1|MTAP|ENOPH1|MRI1|NOS1|LAO1|VARS2|AARSD1|UPB1|SLC1A3|GLDC|KYAT1|IYD|ASPG|KYNU|HARS2|GAD1|GAD2|SPR|NOXRED1|GLYAT|AMDHD1|THA1|PSAT1|EPRS|HAAO…	184	0.3764	2.5583	0	0.0001	0.005
NCK56	Amino Acid Metabolism	GOBP_DICARBOXYLIC_ACID_METABOLIC_PROCESS	Dicarboxylic Acid Metabolic Process	http://www.gsea-msigdb.org/gsea/msigdb/mouse/geneset/GOBP_DICARBOXYLIC_ACID_METABOLIC_PROCESS	PRODH2|ACOT8|SUCLG1|ME1|OAT|PRODH|SHMT1|HTT|MRPS36|ATCAY|GCLM|ALDH4A1|MTRR|ALDH1L2|GLS2|KMO|PCX|SLC7A11|QPRT|MTHFD2L|HOGA1|CSL|ACLY|KYAT3|KYNU|GAD1|IDH3G|GAD2|PCK1|SDHAF3|ME2|TAT|AMDHD1|MDH1B|ALDH1L1|OGDHL|HAAO|AADAT|ATIC|GPT2|FH1|ME3|ASL|ACSF3|PHYH|ADHFE1|GOT1L1|ACMSD|ADSSL1|GLUL|FOLR1|MTHFD1L|NR1H4|ALDH5A1|SHMT2|ASS1|FPGS|ACOT4|GOT2|DDO	60	0.3494	1.8767	0	0.0069	0.804
NCK56	Amino Acid Metabolism	GOBP_GLUTAMATE_METABOLIC_PROCESS	Glutamate Metabolic Process	http://www.gsea-msigdb.org/gsea/msigdb/mouse/geneset/GOBP_GLUTAMATE_METABOLIC_PROCESS	GLS2|SLC7A11|PRODH2|AADAT|NR1H4|ALDH5A1|OAT|PRODH|ASL|ADHFE1|FPGS|GOT2|ATCAY|GCLM|ALDH4A1|GAD1|GLUL|GAD2|TAT|AMDHD1	20	0.3659	1.4439	0.0451	0.0673	1
NCK56	Amino Acid Metabolism	GOBP_GLUTAMINE_FAMILY_AMINO_ACID_CATABOLIC_PROCESS	Glutamine Family Amino Acid Catabolic Process	http://www.gsea-msigdb.org/gsea/msigdb/mouse/geneset/GOBP_GLUTAMINE_FAMILY_AMINO_ACID_CATABOLIC_PROCESS	GLS2|NOS2|PRODH2|NOS3|DAO|OAT|PRODH|NOS1|FAH|ADHFE1|DDAH2|ARG1|ARG2|GOT2|DDAH1|PPAT|ASRGL1|ALDH4A1|GAD1|GAD2|ATP2B4	21	0.3107	1.2519	0.1628	0.1642	1
NCK56	Amino Acid Metabolism	GOBP_GLUTAMINE_FAMILY_AMINO_ACID_METABOLIC_PROCESS	Glutamine Family Amino Acid Metabolic Process	http://www.gsea-msigdb.org/gsea/msigdb/mouse/geneset/GOBP_GLUTAMINE_FAMILY_AMINO_ACID_METABOLIC_PROCESS	PRODH2|OAT|PRODH|GFPT1|MECP2|PYCRL|ARG2|CLN3|ATCAY|GCLM|SLC7A7|ASRGL1|ALDH4A1|GLS2|NOS2|SLC7A11|NOS3|NOS1|PPAT|GAD1|GAD2|NOXRED1|TAT|PHGDH|AMDHD1|PFAS|AADAT|FH1|GFPT2|ASL|AGMAT|ADHFE1|PYCR1|ARG1|LGSN|GLUL|ATP2B4|DAO|NR1H4|ALDH5A1|ASNS|CTPS|FAH|ASS1|FPGS|DDAH2|GOT2|DDAH1|CAD|CTPS2	50	0.483	2.4262	0	0.0001	0.012
NCK56	Amino Acid Metabolism	GOBP_GLUTAMINE_METABOLIC_PROCESS	Glutamine Metabolic Process	http://www.gsea-msigdb.org/gsea/msigdb/mouse/geneset/GOBP_GLUTAMINE_METABOLIC_PROCESS	GLS2|NR1H4|GFPT2|ASNS|ASL|CTPS|GFPT1|MECP2|LGSN|CAD|PPAT|GLUL|PHGDH|CTPS2|PFAS	15	0.671	2.3478	0	0.0003	0.032
NCK56	Amino Acid Metabolism	GOBP_SERINE_FAMILY_AMINO_ACID_METABOLIC_PROCESS	Serine Family Amino Acid Metabolic Process	http://www.gsea-msigdb.org/gsea/msigdb/mouse/geneset/GOBP_SERINE_FAMILY_AMINO_ACID_METABOLIC_PROCESS	PSAT1|THA1|GM4952|SDS|KEG1|CTH|SDSL|AGXT|SHMT1|CDO1|GCLM|GNMT|BAAT|TST|MPST|CSAD|SLC7A11|AGXT2|DAO|SHMT2|CBS|AMT|GART|GLDC|GGT1|THNSL2|GLYAT|PHGDH	28	0.3619	1.603	0.0109	0.031	1
NCK56	Amino Acid Metabolism	GOBP_SULFUR_AMINO_ACID_METABOLIC_PROCESS	Sulfur Amino Acid Metabolic Process	http://www.gsea-msigdb.org/gsea/msigdb/mouse/geneset/GOBP_SULFUR_AMINO_ACID_METABOLIC_PROCESS	BLMH|ADI1|CTH|AGXT|MAT1A|BHMT|CACNA1A|CDO1|DPEP1|COMT|GCLM|GNMT|MTHFR|MTRR|TST|MTR|MPST|CSAD|SLC7A11|NOX4|APIP|BHMT2|MTHFD2L|MTAP|ENOPH1|MRI1|CBS|GGT1	28	0.3835	1.6642	0.0139	0.0222	1
NCK56	Amino Acid Metabolism	GOBP_SULFUR_COMPOUND_BIOSYNTHETIC_PROCESS	Sulfur Compound Biosynthetic Process	http://www.gsea-msigdb.org/gsea/msigdb/mouse/geneset/GOBP_SULFUR_COMPOUND_BIOSYNTHETIC_PROCESS	SNCA|UGDH|CHST12|CHST7|HAGH|ACSS2|GGT6|ADI1|EXT1|CTH|EXT2|MAT1A|BHMT|PDK4|GCLM|MTHFR|MTRR|MTR|B3GNT7|MPST|CSAD|SLC7A11|PDHA2|APIP|CSGALNACT1|BHMT2|MTHFD2L|MTAP|ENOPH1|MRI1|ANGPT1|CHST14|SLC1A1|MAT2A|ACLY|CHST3|SP1|GGT7|CHST1|PAPSS1|DIP2A|SLC1A2|CHPF2|PDK3|PDK2|PPCS|XYLT1|XYLT2|GSTP2|PAPSS2|GSTP1|MPC2|SLC35D1|PDHX|CHST13|CHSY1|CHPF|TPK1|CHSY3|GLCE|CBS|ACSL1|GGT1|ACSL6|B4GALT4|CHST5|CHST11	67	0.4459	2.5404	0	0.0001	0.006
NCK56	Amino Acid Transport	GOBP_ACIDIC_AMINO_ACID_TRANSPORT	Acidic Amino Acid Transport	http://www.gsea-msigdb.org/gsea/msigdb/mouse/geneset/GOBP_ACIDIC_AMINO_ACID_TRANSPORT	SNCA|EPM2A|SLC1A6|GRM2|NF1|SLC6A1|SLC1A7|SLC17A7|CLN8|NTRK2|SLC13A3|KMO|SLC7A11|HRH3|GRM7|SLC6A13|P2RX7|NPY5R|SLC6A6|AVPR1A|SLC3A1|SLC17A8|SLC7A13|SLC1A1|LRRC8E|SLC1A3|SLC25A13|SLC1A4|HTR6|PER2|IL1B|SLC25A22|SLC25A18|AVP|SYT4|ARL6IP5|SLC1A2|TRH|ADORA2A|NTSR1|PSEN1|GRIN2B|GRM1|TRPV1|BDNF|STXBP1|GIPC1|CCK|GABBR1|RAB3GAP1|ADORA1|IL1RN|SLC9A3R1|ABAT|DPYSL2|APBA1	56	0.2256	1.1664	0.1538	0.2425	1
NCK56	Amino Acid Transport	GOBP_AMINO_ACID_IMPORT_ACROSS_PLASMA_MEMBRANE	Amino Acid Import Across Plasma Membrane	http://www.gsea-msigdb.org/gsea/msigdb/mouse/geneset/GOBP_AMINO_ACID_IMPORT_ACROSS_PLASMA_MEMBRANE	PER2|SLC47A1|ARL6IP5|SLC43A1|SLC6A5|SLC1A2|GFAP|RGS4|NTSR1|SLC1A6|SLC22A2|PSEN1|CLTRN|ARG2|ARG1|RGS2|GRM1|CLN8|SLC6A20A|SLC7A3|ACE2|SLC7A11|SLC6A13|TSPO2|SLC6A6|SLC43A2|SLC16A2|SLC36A1|SLC1A5|AGT|PRKCD|SLC1A1|SLC6A20B|SLC1A3|AU018091|SLC36A2|SLC7A1|SLC7A8|SLC1A4|SLC6A14|SLC7A5	41	0.314	1.5122	0.0226	0.0482	1
NCK56	Amino Acid Transport	GOBP_AMINO_ACID_TRANSMEMBRANE_TRANSPORT	Amino Acid Transmembrane Transport	http://www.gsea-msigdb.org/gsea/msigdb/mouse/geneset/GOBP_AMINO_ACID_TRANSMEMBRANE_TRANSPORT	SLC6A5|GFAP|EPM2A|RGS4|SLC1A6|SLC22A2|CLN3|ARG2|SLC1A7|RGS2|SLC7A7|SLC38A10|CLN8|SLC6A20A|SLC38A1|SLC13A3|SLC7A3|SLC7A12|SLC7A11|SLC6A13|SLC38A5|TSPO2|SLC6A6|SLC25A29|SLC43A2|SLC3A1|SLC36A3|SLC36A1|SLC7A9|SLC17A8|MFSD12|AGT|SLC32A1|SLC7A13|SLC6A18|PRKCD|SLC1A1|SLC6A20B|LRRC8E|SLC38A7|SLC38A8|SLC36A4|SLC1A3|SLC6A7|AU018091|SLC36A2|SLC38A11|SLC7A15|SLC7A1|SLC7A6|SLC25A13|SLC7A8|SLC7A10|SLC1A4|SLC6A…	79	0.3001	1.6662	0	0.022	1
NCK56	Amino Acid Transport	GOBP_AMINO_ACID_TRANSPORT	Amino Acid Transport	http://www.gsea-msigdb.org/gsea/msigdb/mouse/geneset/GOBP_AMINO_ACID_TRANSPORT	SLC25A44|SNCA|SLC6A5|PDPN|SLC6A15|GFAP|RGS4|SLC1A6|SLC22A2|GRM2|CACNA1A|NF1|CLN3|SLC6A1|SLC1A7|SLC7A7|CLN8|LLGL2|MYC|NTRK2|SLC6A20A|SLC38A1|SLC13A3|SLC7A3|SLC7A12|SLC7A11|GRM7|SLC6A13|P2RX7|SLC38A5|TSPO2|NPY5R|SLC6A6|SLC25A29|NFE2L1|SLC43A2|SLC3A1|SLC36A3|SLC36A1|SLC7A9|SLC17A8|MFSD12|SLC32A1|SLC7A13|SLC6A18|PRKCD|SLC1A1|SLC6A20B|SLC38A7|SLC38A8|SLC36A4|SLC1A3|SLC6A7|AU018091|SLC36A2|SLC38A11|SLC…	135	0.2494	1.5491	0	0.0403	1
NCK56	Amino Acid Transport	GOBP_ANION_TRANSMEMBRANE_TRANSPORT	Anion Transmembrane Transport	http://www.gsea-msigdb.org/gsea/msigdb/mouse/geneset/GOBP_ANION_TRANSMEMBRANE_TRANSPORT	SLC25A10|SLC35B4|SLC6A5|AQP6|SLC6A8|SLC27A1|GFAP|CFTR|SLC25A41|RGS4|SLC1A6|ANO4|SLC22A2|SLC12A3|GABRR3|CLN3|SLC6A1|SLC1A7|ABCB1B|CLN8|GABRA5|MYC|SLC6A20A|SLC13A3|SLC7A3|SLC7A11|ANO7|SLC6A13|LRRC8B|SLC5A5|SLC38A5|TSPO2|SLC25A29|SLC37A4|SLC43A2|SLC3A1|MFSD12|SLC17A8|SLC7A13|SLC13A1|PRKCD|SLC1A1|SLC6A20B|SLC25A1|SLC1A3|AU018091|SLC12A5|SLC36A2|GABRQ|GLRA3|GABRA2|SLC7A1|GABRA1|SLC25A13|GABRA4|SLC7A8|…	162	0.2341	1.5067	0	0.0494	1
NCK56	Amino Acid Transport	GOBP_C4_DICARBOXYLATE_TRANSPORT	C4 Dicarboxylate Transport	http://www.gsea-msigdb.org/gsea/msigdb/mouse/geneset/GOBP_C4_DICARBOXYLATE_TRANSPORT	SLC25A10|SLC25A22|SLC25A18|SLC13A2|SLC1A2|SLC3A1|GFAP|SLC1A5|NTSR1|SLC7A13|SLC25A14|PRKCD|SLC1A1|LRRC8E|SLC25A30|SLC13A5|SLC1A3|ABAT|SLC25A13|SLC1A4|SLC13A3	21	0.3273	1.3449	0.0878	0.1075	1
NCK56	Amino Acid Transport	GOBP_DICARBOXYLIC_ACID_TRANSPORT	Dicarboxylic Acid Transport	http://www.gsea-msigdb.org/gsea/msigdb/mouse/geneset/GOBP_DICARBOXYLIC_ACID_TRANSPORT	SLC25A10|LRP2|SNCA|SLC13A2|SLC19A3|SLC22A6|PDPN|GFAP|EPM2A|SLC1A6|SLC25A14|AGXT|GRM2|NF1|ABCC2|SLC1A7|SLC17A7|CLN8|NTRK2|SLC13A3|KMO|SLC7A11|HRH3|GRM7|P2RX7|NPY5R|AVPR1A|SLC3A1|SLC25A21|SLC17A8|SLC19A1|SLC7A13|PRKCD|SLC1A1|LRRC8E|SLC1A3|SLC25A13|SLC1A4|HTR6|PER2|IL1B|SLC25A22|SLC25A18|AVP|SYT4|ARL6IP5|SLC1A2|SLC26A1|TRH|ABCC5|ADORA2A|NTSR1|PSEN1|SLC46A1|SLC25A30|SLC13A5|GRIN2B|GRM1|TRPV1|SLC26A8|…	75	0.2129	1.1767	0.165	0.2317	1
NCK56	Amino Acid Transport	GOBP_IMPORT_ACROSS_PLASMA_MEMBRANE	Import Across Plasma Membrane	http://www.gsea-msigdb.org/gsea/msigdb/mouse/geneset/GOBP_IMPORT_ACROSS_PLASMA_MEMBRANE	SCNN1G|SLC9A5|KCNJ13|SLC6A5|SLC27A1|TRPV5|SLC2A10|GFAP|SLC39A6|RGS4|SLC5A2|SLC1A6|SLC22A2|ATP1A4|CACNA1A|SLC12A3|SLC9A9|SLC6A1|ATP1A1|CLN8|SLC6A20A|ATP1A2|SLC7A3|SLC8A3|SLC7A11|CACNA1F|SLC6A13|ATP4A|LCN2|ATP4B|TSPO2|SLC6A6|KCND3|SLC43A2|KCNJ6|SLC15A2|SLC9A3|SLC11A2|SLC36A1|SLC15A3|ATP1B3|PRKCD|CACNA1B|SLC1A1|SLC6A20B|RAMP3|SLC31A1|P2RX1|SLC1A3|SLC39A14|AU018091|SLC12A5|SLC36A2|AGTR1A|WNK1|SLC7A1|…	165	0.2357	1.5608	0	0.0381	1
NCK56	Amino Acid Transport	GOBP_L_ALPHA_AMINO_ACID_TRANSMEMBRANE_TRANSPORT	L Alpha Amino Acid Transmembrane Transport	http://www.gsea-msigdb.org/gsea/msigdb/mouse/geneset/GOBP_L_ALPHA_AMINO_ACID_TRANSMEMBRANE_TRANSPORT	PER2|SLC47A1|SLC25A22|SLC25A18|ARL6IP5|SLC43A1|SLC6A5|SLC1A2|SLC25A2|EPM2A|RGS4|NTSR1|SLC1A6|SLC22A2|PSEN1|SLC15A4|CLTRN|ARG2|CLN3|ARG1|RGS2|SLC1A7|GRM1|CLN8|SLC6A20A|SLC38A1|SLC7A3|ACE2|SLC7A11|SLC38A5|SLC25A29|SLC43A2|SLC3A1|SLC1A5|AGT|SLC17A8|SLC7A13|SLC1A1|SLC6A20B|SLC1A3|AU018091|SLC36A2|SLC7A1|SLC25A13|SLC7A8|SLC1A4|SLC7A5	47	0.3832	1.8946	0	0.0062	0.773
NCK56	Amino Acid Transport	GOBP_L_AMINO_ACID_TRANSPORT	L Amino Acid Transport	http://www.gsea-msigdb.org/gsea/msigdb/mouse/geneset/GOBP_L_AMINO_ACID_TRANSPORT	EPM2A|SLC1A6|SLC22A2|ARG2|CLN3|SLC1A7|SLC17A7|CLN8|SLC6A20A|SLC7A3|SLC7A11|SLC38A5|SLC25A29|SLC43A2|SLC3A1|SLC36A3|SLC36A1|SLC7A9|AGT|SLC17A8|SLC7A13|SLC1A1|SLC6A20B|SLC36A4|SLC1A3|AU018091|SLC36A2|SLC7A1|SLC25A13|SLC7A8|SLC1A4|PER2|SLC47A1|SLC38A2|SLC25A22|SLC25A18|ARL6IP5|SLC43A1|SLC1A2|SLC38A3|SLC25A2|NTSR1|PSEN1|CLTRN|ARG1|GRM1|ACE2|SLC1A5|NAT3|SLC7A5	50	0.2911	1.4802	0.0308	0.0563	1
NCK56	Amino Acid Transport	GOBP_L_GLUTAMATE_IMPORT	L Glutamate Import	http://www.gsea-msigdb.org/gsea/msigdb/mouse/geneset/GOBP_L_GLUTAMATE_IMPORT	PER2|SLC7A11|SLC25A22|SLC25A18|ARL6IP5|SLC1A2|SLC3A1|EPM2A|SLC17A8|NTSR1|SLC7A13|SLC1A6|SLC1A1|PSEN1|SLC1A3|SLC1A7|GRM1|SLC17A7|CLN8|SLC25A13|SLC1A4	21	0.3295	1.3226	0.1256	0.1184	1
NCK56	Amino Acid Transport	GOBP_NEUTRAL_AMINO_ACID_TRANSPORT	Neutral Amino Acid Transport	http://www.gsea-msigdb.org/gsea/msigdb/mouse/geneset/GOBP_NEUTRAL_AMINO_ACID_TRANSPORT	SLC6A17|SLC38A2|SLC43A1|SLC6A5|SLC38A3|SFXN2|SFXN3|SLC6A15|RGS4|CLTRN|RGS2|LLGL2|SLC6A20A|LEP|SLC38A1|ACE2|SLC38A5|SLC6A6|NFE2L1|SLC43A2|SLC3A1|SLC36A3|SLC1A5|SLC36A1|SLC7A9|MFSD12|SLC32A1|SLC7A13|SLC1A1|SLC6A20B|NFKBIE|SLC36A4|SLC6A7|SLC36A2|SLC6A19|SLC7A8|SLC7A10|SLC1A4|SLC7A5|SLC6A14	40	0.4388	2.0802	0	0.0021	0.319
NCK56	Amino Acid Transport	GOBP_ORGANIC_ACID_TRANSMEMBRANE_TRANSPORT	Organic Acid Transmembrane Transport	http://www.gsea-msigdb.org/gsea/msigdb/mouse/geneset/GOBP_ORGANIC_ACID_TRANSMEMBRANE_TRANSPORT	ABCD2|SLC25A10|SLC6A5|SLC27A1|GFAP|RGS4|SLC1A6|SLC22A2|CLN3|SLC1A7|SLC7A7|SLC29A4|ABCB1B|CLN8|MYC|SLC6A20A|SLC38A1|SLC13A3|SLC7A3|SLC7A12|SLC7A11|SLC6A13|SLC38A5|TSPO2|SLC6A6|SLC25A29|SLC43A2|SLC3A1|SLC36A3|SLC36A1|SLC7A9|SLC17A8|MFSD12|SLC32A1|SLC7A13|SLC6A18|PRKCD|SLC1A1|SLC6A20B|SLC38A7|SLC38A8|SLC36A4|SLC25A1|SLC1A3|SLC6A7|AU018091|SLC36A2|SLC38A11|SLC7A15|SLC7A1|SLC7A6|SLC25A13|SLC7A8|SLC7A1…	112	0.325	2.0162	0	0.0031	0.467
NCK56	Amyloid Beta Clearance	GOBP_AMYLOID_BETA_CLEARANCE	Amyloid Beta Clearance	http://www.gsea-msigdb.org/gsea/msigdb/mouse/geneset/GOBP_AMYLOID_BETA_CLEARANCE	C5AR1|MYOCD|LRP4|LRP1|LRP2|RAB11A|IFNGR1|LRPAP1|TREM2|TTPA|HMGCR|MME|IFNG|C3|IL4|CYP51|PLA2G3|ITGB2|ITGAM|RAB11B|CLU|IDE|CD36|LDLR|APOE|TNF|RAB5A|IGF1R|ABCA7|SRF	30	0.5073	2.1602	0	0.0012	0.178
NCK56	Amyloid Beta Clearance	GOBP_REGULATION_OF_AMYLOID_BETA_CLEARANCE	Regulation Of Amyloid Beta Clearance	http://www.gsea-msigdb.org/gsea/msigdb/mouse/geneset/GOBP_REGULATION_OF_AMYLOID_BETA_CLEARANCE	MYOCD|LRP1|IFNG|IL4|CYP51|PLA2G3|IFNGR1|CLU|LRPAP1|TREM2|TTPA|APOE|TNF|ABCA7|HMGCR|SRF	16	0.5864	2.1198	0	0.0016	0.25
NCK56	Amyloid Beta Metabolism	GOBP_AMYLOID_BETA_FORMATION	Amyloid Beta Formation	http://www.gsea-msigdb.org/gsea/msigdb/mouse/geneset/GOBP_AMYLOID_BETA_FORMATION	RPS23RG1|SLC2A13|PIN1RT1|GGA3|IFNGR1|APH1C|PRNP|HAP1|PSEN1|PSEN2|NCSTN|CHRNA7|EFNA1|NTRK2|RELA|RTN4|IFNG|GSAP|APH1B|GSK3A|SORL1|PSENEN|EPHA4|CLU|BACE1|ABCG1|BIN1|APH1A|ABCA2|APOE|TNF|SP1|RTN2|LRRTM3|ABCA7	35	0.4719	2.1962	0	0.0009	0.134
NCK56	Amyloid Beta Metabolism	GOBP_AMYLOID_BETA_METABOLIC_PROCESS	Amyloid Beta Metabolic Process	http://www.gsea-msigdb.org/gsea/msigdb/mouse/geneset/GOBP_AMYLOID_BETA_METABOLIC_PROCESS	BACE2|RPS23RG1|UNC13A|SLC2A13|PIN1RT1|NAT8|NAT8F5|NAT8F2|GGA3|NAT8F3|IFNGR1|APH1C|ACE|PRNP|HAP1|PSEN1|NCSTN|PSEN2|CHRNA7|EFNA1|NTRK2|RELA|MME|RTN4|IFNG|NAT8F7|GSAP|NAT8F6|APH1B|GSK3A|SORL1|PSENEN|EPHA4|CLU|BACE1|ABCG1|IDE|BIN1|MGAT3|APH1A|TNF|ABCA2|APOE|SP1|RTN2|APEH|LRRTM3|ABCA7	48	0.3717	1.8508	0	0.0079	0.859
NCK56	Amyloid Beta Metabolism	GOBP_AMYLOID_PRECURSOR_PROTEIN_CATABOLIC_PROCESS	Amyloid Precursor Protein Catabolic Process	http://www.gsea-msigdb.org/gsea/msigdb/mouse/geneset/GOBP_AMYLOID_PRECURSOR_PROTEIN_CATABOLIC_PROCESS	EFNA3|LYN|RPS23RG1|UNC13A|SLC2A13|PIN1RT1|GGA3|IFNGR1|APH1C|PRNP|HAP1|PSEN1|NCSTN|PSEN2|CHRNA7|CLN3|EFNA1|ADAM19|NTRK2|RELA|RTN4|IFNG|GSAP|APH1B|GSK3A|DHCR24|SORL1|PSENEN|EPHA4|CLU|BACE1|ABCG1|AGER|BIN1|APH1A|TNF|ABCA2|APOE|SP1|RTN2|LRRTM3|ABCA7|FLOT2	43	0.4762	2.4256	0	0.0001	0.012
NCK56	Amyloid Beta Metabolism	GOBP_AMYLOID_PRECURSOR_PROTEIN_METABOLIC_PROCESS	Amyloid Precursor Protein Metabolic Process	http://www.gsea-msigdb.org/gsea/msigdb/mouse/geneset/GOBP_AMYLOID_PRECURSOR_PROTEIN_METABOLIC_PROCESS	EFNA3|LYN|RPS23RG1|UNC13A|IFNGR1|ITM2B|LDLRAP1|HAP1|NCSTN|CHRNA7|CLN3|EFNA1|NECAB3|NTRK2|ITM2C|EPHA4|ITM2A|ABCG1|AGO2|BIN1|APH1A|TNF|SP1|RTN2|LRRTM3|BACE2|SOAT1|SLC2A13|PIN1RT1|GGA3|APH1C|TMCC2|PRNP|PSEN1|PSEN2|NSG1|ADAM19|RELA|RTN4|IFNG|GSAP|APH1B|GSK3A|DHCR24|SORL1|PSENEN|CLU|BACE1|NECAB1|AGER|NECAB2|ABCA2|APOE|ABCA7|FLOT2	55	0.4811	2.4884	0	0.0001	0.008
NCK56	Amyloid Beta Metabolism	GOBP_POSITIVE_REGULATION_OF_AMYLOID_BETA_FORMATION	Positive Regulation Of Amyloid Beta Formation	http://www.gsea-msigdb.org/gsea/msigdb/mouse/geneset/GOBP_POSITIVE_REGULATION_OF_AMYLOID_BETA_FORMATION	IFNG|GSAP|GSK3A|SLC2A13|EPHA4|IFNGR1|CLU|ABCG1|CHRNA7|EFNA1|ABCA2|APOE|TNF|SP1|RELA|LRRTM3	16	0.4974	1.81	0.008	0.0099	0.927
NCK56	Amyloid Beta Metabolism	GOBP_POSITIVE_REGULATION_OF_AMYLOID_PRECURSOR_PROTEIN_CATABOLIC_PROCESS	Positive Regulation Of Amyloid Precursor Protein Catabolic Process	http://www.gsea-msigdb.org/gsea/msigdb/mouse/geneset/GOBP_POSITIVE_REGULATION_OF_AMYLOID_PRECURSOR_PROTEIN_CATABOLIC_PROCESS	IFNG|GSAP|EFNA3|LYN|GSK3A|SLC2A13|EPHA4|IFNGR1|CLU|ABCG1|AGER|CHRNA7|EFNA1|ABCA2|APOE|TNF|SP1|RELA|LRRTM3	19	0.4676	1.8107	0.0045	0.0098	0.926
NCK56	Amyloid Beta Metabolism	GOBP_REGULATION_OF_AMYLOID_BETA_FORMATION	Regulation Of Amyloid Beta Formation	http://www.gsea-msigdb.org/gsea/msigdb/mouse/geneset/GOBP_REGULATION_OF_AMYLOID_BETA_FORMATION	RPS23RG1|SLC2A13|PIN1RT1|GGA3|IFNGR1|PRNP|HAP1|CHRNA7|EFNA1|NTRK2|RELA|RTN4|IFNG|GSAP|GSK3A|SORL1|EPHA4|CLU|ABCG1|BIN1|ABCA2|APOE|TNF|SP1|RTN2|LRRTM3|ABCA7	27	0.4245	1.8217	0.0052	0.0094	0.91
NCK56	Amyloid Beta Metabolism	GOBP_REGULATION_OF_AMYLOID_PRECURSOR_PROTEIN_CATABOLIC_PROCESS	Regulation Of Amyloid Precursor Protein Catabolic Process	http://www.gsea-msigdb.org/gsea/msigdb/mouse/geneset/GOBP_REGULATION_OF_AMYLOID_PRECURSOR_PROTEIN_CATABOLIC_PROCESS	EFNA3|LYN|RPS23RG1|UNC13A|SLC2A13|PIN1RT1|GGA3|IFNGR1|PRNP|HAP1|CHRNA7|EFNA1|NTRK2|RELA|RTN4|IFNG|GSAP|GSK3A|SORL1|EPHA4|CLU|ABCG1|AGER|BIN1|ABCA2|APOE|TNF|SP1|RTN2|LRRTM3|ABCA7|FLOT2	32	0.4083	1.8383	0	0.0086	0.887
NCK56	Amyloid Beta Response	GOBP_CELLULAR_RESPONSE_TO_AMYLOID_BETA	Cellular Response To Amyloid Beta	http://www.gsea-msigdb.org/gsea/msigdb/mouse/geneset/GOBP_CELLULAR_RESPONSE_TO_AMYLOID_BETA	PARP1|CDK5|LRP1|TLR4|VCAM1|TLR6|PRNP|PSEN1|CACNA1A|TREM2|GRM5|NGFR|CACNB1|ABCC1|LGMN|EPHA4|ADRB2|AGER|CD36|ATP1A3|FCGR2B|ICAM1|FPR2|FYN|IGF1R|ITGA4	26	0.5465	2.3229	0	0.0004	0.043
NCK56	Amyloid Beta Response	GOBP_RESPONSE_TO_AMYLOID_BETA	Response To Amyloid Beta	http://www.gsea-msigdb.org/gsea/msigdb/mouse/geneset/GOBP_RESPONSE_TO_AMYLOID_BETA	CALCR|PARP1|CDK5|LRP1|MMP2|MMP9|TLR4|VCAM1|TLR6|PRNP|PSEN1|CHRNA7|CACNA1A|TREM2|GRM5|NGFR|CACNB1|ABCC1|LGMN|EPHA4|CACNA1B|RAMP3|ADRB2|AGER|CD36|ATP1A3|FCGR2B|ICAM1|FPR2|FYN|IGF1R|ITGA4	32	0.4691	2.1267	0	0.0015	0.234
NCK56	Amyloid Fibril Formation	GOBP_AMYLOID_FIBRIL_FORMATION	Amyloid Fibril Formation	http://www.gsea-msigdb.org/gsea/msigdb/mouse/geneset/GOBP_AMYLOID_FIBRIL_FORMATION	PFDN2|CDKN2A|RIPK3|IAPP|HSPG2|PFDN1|CLU|PFDN4|PSEN1|CHRNA7|TREM2|B2M|CD36|CRYAB|LDLR|APOE|PFDN5|PFDN6|GSN	19	0.5484	2.158	0.0045	0.0012	0.182
NCK56	Angiotensin Response	GOBP_RESPONSE_TO_ANGIOTENSIN	Response To Angiotensin	http://www.gsea-msigdb.org/gsea/msigdb/mouse/geneset/GOBP_RESPONSE_TO_ANGIOTENSIN	RAP1GDS1|NR3C2|SRC|ADORA2B|CAPN1|CAV1|NFKB1|AGT|PRKCD|SLC26A6|HSF1|AGTRAP|CAR2|AGTR1A|AGTR1B|ANG2|COL3A1|RELA|SLC30A10|ACTN2	20	0.519	2.0677	0	0.0023	0.341
NCK56	Anoikis	GOBP_ANOIKIS	Anoikis	http://www.gsea-msigdb.org/gsea/msigdb/mouse/geneset/GOBP_ANOIKIS	NOTCH1|ITGA5|MYBBP1A|CLCA3A2|SRC|BCL2|CAV1|BCL2L1|TSC2|PDK4|SNAI2|TLE5|CRYBA1|BMF|SIK1|E2F1|NTRK2|BRMS1	18	0.4088	1.5272	0.0533	0.045	1
NCK56	Antibiotic Response	GOBP_RESPONSE_TO_ANTIBIOTIC	Response To Antibiotic	http://www.gsea-msigdb.org/gsea/msigdb/mouse/geneset/GOBP_RESPONSE_TO_ANTIBIOTIC	ID1|RPL23|CBL|ENDOG|ACHE|VKORC1|CDKN1B|CIITA|PLA2G4A|HYAL1|ZC3H8|TRP53|AOC1|ALPL|MEF2C|KAT7|CRIP1|DUSP18|AOC3|SLC1A3|MIR208B|ETS1|PLA2G4F	23	0.277	1.1819	0.2	0.2267	1
NCK56	Antigen Processing & Presentation	GOBP_ANTIGEN_PROCESSING_AND_PRESENTATION	Antigen Processing And Presentation	http://www.gsea-msigdb.org/gsea/msigdb/mouse/geneset/GOBP_ANTIGEN_PROCESSING_AND_PRESENTATION	GM7030|GM8909|CLEC4B2|RELB|AP3D1|B2M|H2-EA|RAB3B|CTSL|TREML4|UNC93B1|PSME1|FCGR4|CLEC4A1|CCL21A|RAB27A|PTPN22|CD1D1|CD1D2|RAB32|H2-EB2|PYCARD|CD68|NOD1|WASHC1|BAG6|IFNG|CLEC4A4|FCER1G|FCGR3|FGL2|PSAP|FLT3|H2-AA|H2-AB1|H2-EB1|H2-M3|MARCHF1|H2-DMA|H2-DMB1|WDFY4|CTSS|H2-DMB2|H2-OA|WAS|H2-OB|MR1|THBS1|YTHDF1|RAB3C|H2-Q2|PSMB9|H2-Q7|EXT1|PSMB8|CCR7|TREM2|IDE|TAPBPL|TAPBP|FCGR2B|IFI30|CTSE|ICAM1|GM1112…	107	0.3265	1.973	0	0.0038	0.565
NCK56	Antigen Processing & Presentation	GOBP_ANTIGEN_PROCESSING_AND_PRESENTATION_OF_EXOGENOUS_ANTIGEN	Antigen Processing And Presentation Of Exogenous Antigen	http://www.gsea-msigdb.org/gsea/msigdb/mouse/geneset/GOBP_ANTIGEN_PROCESSING_AND_PRESENTATION_OF_EXOGENOUS_ANTIGEN	CD1D1|CD1D2|FCGR1|H2-EB2|AP3D1|B2M|CLEC4B1|H2-EA|UNC93B1|PSME1|CLEC4A3|MFSD6|TAP1|TAP2|CLEC4A4|FCER1G|FCGR3|CD74|CLEC4A1|H2-AA|H2-AB1|H2-EB1|H2-M3|TAPBP|H2-DMA|FCGR2B|H2-DMB1|IFI30|CTSE|CTSS|H2-DMB2|H2-OA|TRAF6|H2-OB|MR1	35	0.4918	2.2576	0	0.0006	0.081
NCK56	Antigen Processing & Presentation	GOBP_ANTIGEN_PROCESSING_AND_PRESENTATION_OF_EXOGENOUS_PEPTIDE_ANTIGEN	Antigen Processing And Presentation Of Exogenous Peptide Antigen	http://www.gsea-msigdb.org/gsea/msigdb/mouse/geneset/GOBP_ANTIGEN_PROCESSING_AND_PRESENTATION_OF_EXOGENOUS_PEPTIDE_ANTIGEN	FCGR1|H2-EB2|B2M|CLEC4B1|H2-EA|UNC93B1|CLEC4A3|MFSD6|TAP1|TAP2|CLEC4A4|FCER1G|FCGR3|CD74|CLEC4A1|H2-AA|H2-AB1|H2-EB1|H2-M3|TAPBP|H2-DMA|FCGR2B|H2-DMB1|IFI30|CTSE|CTSS|H2-DMB2|H2-OA|TRAF6|H2-OB	30	0.546	2.3818	0	0.0002	0.022
NCK56	Antigen Processing & Presentation	GOBP_ANTIGEN_PROCESSING_AND_PRESENTATION_OF_EXOGENOUS_PEPTIDE_ANTIGEN_VIA_MHC_CLASS_II	Antigen Processing And Presentation Of Exogenous Peptide Antigen Via Mhc Class Ii	http://www.gsea-msigdb.org/gsea/msigdb/mouse/geneset/GOBP_ANTIGEN_PROCESSING_AND_PRESENTATION_OF_EXOGENOUS_PEPTIDE_ANTIGEN_VIA_MHC_CLASS_II	UNC93B1|FCER1G|CD74|H2-EB2|H2-AA|H2-AB1|H2-EB1|B2M|H2-DMA|FCGR2B|H2-DMB1|IFI30|CTSE|CTSS|H2-DMB2|H2-OA|TRAF6|H2-OB|H2-EA	19	0.6109	2.4114	0	0.0001	0.013
NCK56	Antigen Processing & Presentation	GOBP_ANTIGEN_PROCESSING_AND_PRESENTATION_OF_PEPTIDE_ANTIGEN	Antigen Processing And Presentation Of Peptide Antigen	http://www.gsea-msigdb.org/gsea/msigdb/mouse/geneset/GOBP_ANTIGEN_PROCESSING_AND_PRESENTATION_OF_PEPTIDE_ANTIGEN	GM7030|GM8909|H2-Q2|H2-Q7|TREM2|B2M|H2-EA|CTSL|UNC93B1|CLEC4A1|IDE|TAPBPL|TAPBP|FCGR2B|IFI30|CTSE|GM11127|TRAF6|H2-Q6|H2-M10.3|AZGP1|FCGR1|H2-BL|H2-D1|H2-M10.1|H2-M2|H2-M9|H2-EB2|PYCARD|H2-Q1|H2-Q10|H2-Q4|H2-T10|H2-T22|H2-T23|H2-T24|CLEC4B1|BAG6|CLEC4A3|MFSD6|TAP1|CALR|TAP2|CLEC4A4|H2-M10.4|FCER1G|H2-M11|FCGR3|H2-M1|CD74|H2-M10.5|H2-M5|H2-AA|H2-AB1|H2-M10.2|H2-EB1|H2-M3|MARCHF1|H2-DMA|H2-DMB1|H2-…	66	0.2489	1.3684	0.0455	0.0959	1
NCK56	Antigen Processing & Presentation	GOBP_ANTIGEN_PROCESSING_AND_PRESENTATION_OF_PEPTIDE_OR_POLYSACCHARIDE_ANTIGEN_VIA_MHC_CLASS_II	Antigen Processing And Presentation Of Peptide Or Polysaccharide Antigen Via Mhc Class Ii	http://www.gsea-msigdb.org/gsea/msigdb/mouse/geneset/GOBP_ANTIGEN_PROCESSING_AND_PRESENTATION_OF_PEPTIDE_OR_POLYSACCHARIDE_ANTIGEN_VIA_MHC_CLASS_II	THBS1|UNC93B1|FCER1G|CD74|H2-EB2|PYCARD|H2-AA|H2-AB1|TREM2|H2-EB1|B2M|MARCHF1|H2-DMA|FCGR2B|H2-DMB1|IFI30|CTSE|CTSS|H2-DMB2|H2-OA|TRAF6|H2-OB|H2-EA	23	0.5584	2.2262	0.0047	0.0008	0.107
NCK56	Antigen Processing & Presentation	GOBP_DENDRITIC_CELL_ANTIGEN_PROCESSING_AND_PRESENTATION	Dendritic Cell Antigen Processing And Presentation	http://www.gsea-msigdb.org/gsea/msigdb/mouse/geneset/GOBP_DENDRITIC_CELL_ANTIGEN_PROCESSING_AND_PRESENTATION	THBS1|CLEC4A3|FCGR4|CLEC4A4|FGL2|CD74|CLEC4A1|CD68|CCR7|NOD1|WASHC1|NOD2|CCL21A|CLEC4B1|CCL19	15	0.3997	1.4498	0.0476	0.0654	1
NCK56	Antigen Processing & Presentation	GOBP_REGULATION_OF_ANTIGEN_PROCESSING_AND_PRESENTATION	Regulation Of Antigen Processing And Presentation	http://www.gsea-msigdb.org/gsea/msigdb/mouse/geneset/GOBP_REGULATION_OF_ANTIGEN_PROCESSING_AND_PRESENTATION	THBS1|YTHDF1|TAP2|CLEC4B2|FGL2|CD74|PYCARD|CD68|CCR7|NOD1|H2-AB1|NOD2|TREM2|CCL21A|TAPBPL|H2-OA|WAS|H2-OB|PTPN22|CCL19	20	0.5167	2.0586	0	0.0024	0.36
NCK56	Aorta Development	GOBP_AORTA_DEVELOPMENT	Aorta Development	http://www.gsea-msigdb.org/gsea/msigdb/mouse/geneset/GOBP_AORTA_DEVELOPMENT	LRP1|LRP2|PDE2A|EFNB2|EGR2|LOX|FKBP10|SUFU|ADAMTS6|CXCR4|FUZ|EPHB4|NGFR|DNM2|TBX1|TGFB2|NKX3-1|TFAP2B|NOTCH1|ADAMTS9|FOXH1|PDGFRB|SOX4|ACVRL1|NOTCH4|PRICKLE1|CHD7|COL3A1|SNX17|SRF|SMAD6|HES1|MYLK|EYA1|HEY1|ROBO1|HEY2|KIF7|NPRL3|TAB1|KAT6A|PRDM1|PLXND1|EFEMP2|AP2B1|DCTN5|MIR145A|FGF8|LEP|SIX1|DLL4|MIR143|SMARCA4|CNTRL	54	0.4239	2.2145	0	0.0008	0.114
NCK56	Aorta Development	GOBP_AORTA_MORPHOGENESIS	Aorta Morphogenesis	http://www.gsea-msigdb.org/gsea/msigdb/mouse/geneset/GOBP_AORTA_MORPHOGENESIS	LRP1|HES1|MYLK|EYA1|EFNB2|HEY1|HEY2|FKBP10|NPRL3|KAT6A|EFEMP2|EPHB4|MIR145A|TBX1|FGF8|TGFB2|TFAP2B|NOTCH1|ADAMTS9|FOXH1|PDGFRB|SOX4|ACVRL1|NOTCH4|SIX1|DLL4|CHD7|MIR143|COL3A1|SRF	30	0.4879	2.1829	0	0.0011	0.154
NCK56	Aorta Development	GOBP_ARTERY_DEVELOPMENT	Artery Development	http://www.gsea-msigdb.org/gsea/msigdb/mouse/geneset/GOBP_ARTERY_DEVELOPMENT	SMAD7|MYOCD|LRP1|LRP2|PDE2A|EFNB2|LOX|EGR2|FKBP10|CITED2|SUFU|SLC2A10|ADAMTS6|CXCR4|AKT3|FUZ|NF1|EPHB4|NGFR|DNM2|TBX1|TGFB2|NKX3-1|NOG|TFAP2B|NOTCH1|HOXA13|ADAMTS9|FOXH1|ANGPTL3|APOB|PRRX2|FOXC2|SHH|PDGFRB|HPGD|SOX4|ACVRL1|NOTCH4|HOXA1|PRICKLE1|CHD7|GLI3|LDLR|ZMIZ1|LUZP1|COL3A1|EDN1|SNX17|SRF|SMAD6|HES1|MYLK|EYA1|PRRX1|ROBO1|VEGFA|HEY1|HEY2|KIF7|NPRL3|TAB1|FOXF1|KAT6A|PRDM1|ACVR2B|BMP4|PLXND1|WNT…	93	0.368	2.1272	0	0.0015	0.234
NCK56	Aorta Development	GOBP_ARTERY_MORPHOGENESIS	Artery Morphogenesis	http://www.gsea-msigdb.org/gsea/msigdb/mouse/geneset/GOBP_ARTERY_MORPHOGENESIS	SMAD7|MYOCD|LRP1|LRP2|EFNB2|FKBP10|CITED2|AKT3|NF1|EPHB4|TBX1|TGFB2|NOG|TFAP2B|HOXA13|NOTCH1|ADAMTS9|FOXH1|ANGPTL3|APOB|FOXC2|PRRX2|HPGD|PDGFRB|SOX4|ACVRL1|NOTCH4|HOXA1|CHD7|LDLR|ZMIZ1|COL3A1|EDN1|SRF|HES1|MYLK|EYA1|HEY1|PRRX1|VEGFA|HEY2|NPRL3|FOXF1|KAT6A|PRDM1|BMP4|WNT11|EFEMP2|MIR145A|ADGRF4|STRA6|COMP|FGF8|HAND2|RTN4|FOLR1|CTNNB1|GJA5|SIX1|DLL4|PTGER4|MIR143|SMARCA4|APOE|MDK|FOXC1|ADGRF5	67	0.3413	1.8908	0	0.0063	0.781
NCK56	Apoptosis in Morphogenesis	GOBP_APOPTOTIC_PROCESS_INVOLVED_IN_DEVELOPMENT	Apoptotic Process Involved In Development	http://www.gsea-msigdb.org/gsea/msigdb/mouse/geneset/GOBP_APOPTOTIC_PROCESS_INVOLVED_IN_DEVELOPMENT	FGF4|XKR5|VDR|BAK1|BAX|TNFRSF1A|JAG2|LRP5|PPP2R1B|BMP4|SCRIB|BMP7|CRYAB|WT1|WNT7B|KCNQ1OT1|HAND2|TGFB2|MEGF10|PML|CDKN2A|NOTCH1|CCN1|FOXC2|FZD5|PAX8|SPI1|SIX3|NKX2-5|XKR6|TNFRSF1B|CRYAA|XKR8|LEF1|XKR7|PAX2|HNF1B|FOXC1|TGFBR3	39	0.4037	1.887	0	0.0064	0.784
NCK56	Apoptosis in Morphogenesis	GOBP_APOPTOTIC_PROCESS_INVOLVED_IN_MORPHOGENESIS	Apoptotic Process Involved In Morphogenesis	http://www.gsea-msigdb.org/gsea/msigdb/mouse/geneset/GOBP_APOPTOTIC_PROCESS_INVOLVED_IN_MORPHOGENESIS	FGF4|VDR|BAK1|BAX|TNFRSF1A|JAG2|LRP5|PPP2R1B|BMP4|SCRIB|BMP7|CRYAB|WNT7B|HAND2|TGFB2|PML|CDKN2A|NOTCH1|CCN1|FOXC2|FZD5|PAX8|SPI1|NKX2-5|TNFRSF1B|CRYAA|LEF1|PAX2|HNF1B|FOXC1|TGFBR3	31	0.5127	2.3308	0	0.0003	0.039
NCK56	Apoptosis in Morphogenesis	GOBP_REGULATION_OF_APOPTOTIC_PROCESS_INVOLVED_IN_DEVELOPMENT	Regulation Of Apoptotic Process Involved In Development	http://www.gsea-msigdb.org/gsea/msigdb/mouse/geneset/GOBP_REGULATION_OF_APOPTOTIC_PROCESS_INVOLVED_IN_DEVELOPMENT	PML|CDKN2A|NOTCH1|VDR|BAX|FOXC2|PAX8|TNFRSF1A|TNFRSF1B|BMP7|WT1|PAX2|HNF1B|TGFB2|FOXC1|TGFBR3	16	0.5836	2.1141	0.0042	0.0017	0.266
NCK56	Apoptosis Signaling Regulation	GOBP_POSITIVE_REGULATION_OF_APOPTOTIC_SIGNALING_PATHWAY	Positive Regulation Of Apoptotic Signaling Pathway	http://www.gsea-msigdb.org/gsea/msigdb/mouse/geneset/GOBP_POSITIVE_REGULATION_OF_APOPTOTIC_SIGNALING_PATHWAY	LTBR|BBC3|BCAP31|MSX1|FLCN|TRP53|NF1|BMF|NGFR|RBCK1|TRPS1|INCA1|BOK|TGFB2|MYC|NKX3-1|FBXW7|PEA15A|OSM|GSDME|UNC5B|PRKCD|TRP63|ING5|PMAIP1|RPS7|RACK1|UBB|CASP8|SRPX|LCK|RET|TAF6|ADORA2A|PYCARD|PLAGL2|CTNNA1|PSEN2|SEPTIN4|S100A8|S100A9|ATF3|STEAP3|RIPK3|HTRA2|FADD|PTPRC|CAV1|RUNX3|FIS1|CLU|ZSWIM2|CYCT|BCL10|RNF183|THBS1|SPOP|TIMP3|DAXX|GPER1|TPD52L1|IFNB1|TRAF2|IL20RA|AGTR2|PDCD7|PPP2R1B|TRP73|PPP2…	116	0.444	2.778	0	0	0
NCK56	Apoptosis Signaling Regulation	GOBP_POSITIVE_REGULATION_OF_EXTRINSIC_APOPTOTIC_SIGNALING_PATHWAY	Positive Regulation Of Extrinsic Apoptotic Signaling Pathway	http://www.gsea-msigdb.org/gsea/msigdb/mouse/geneset/GOBP_POSITIVE_REGULATION_OF_EXTRINSIC_APOPTOTIC_SIGNALING_PATHWAY	THBS1|LTBR|TIMP3|GPER1|TRAF2|AGTR2|PPP2R1B|PPP2R1A|NF1|PAK2|RBCK1|TRPS1|PPP1CA|TGFB2|ITM2C|PML|WWOX|SFRP1|AGT|JAK3|PEA15A|DEDD2|UNC5B|PMAIP1|TNF|CASP8|SRPX|INHBA|MAL|RET|GSDMA3|PYCARD|CTNNA1|PSEN2|BMPR1B|ATF3|TNFRSF12A|HYAL2|SIGLEC1|HTRA2|BID|FADD|PTPRC|STK4|G0S2|CAV1|RUNX3|ZSWIM2|BCL10|DAPK3	50	0.5151	2.6083	0	0.0001	0.004
NCK56	Apoptosis Signaling Regulation	GOBP_POSITIVE_REGULATION_OF_INTRINSIC_APOPTOTIC_SIGNALING_PATHWAY	Positive Regulation Of Intrinsic Apoptotic Signaling Pathway	http://www.gsea-msigdb.org/gsea/msigdb/mouse/geneset/GOBP_POSITIVE_REGULATION_OF_INTRINSIC_APOPTOTIC_SIGNALING_PATHWAY	SPOP|LCK|BBC3|BCAP31|BAX|TAF6|NUPR1|MSX1|FLCN|IL20RA|TRP53|RPL11|PLAGL2|TRP73|STYXL1|BOK|SEPTIN4|S100A8|S100A9|MYC|NKX3-1|PIAS4|FBXW7|STEAP3|PLEKHF1|RIPK3|RAD9A|RPL26|BID|CAV1|GSDME|FIS1|CLU|SOD1|CYCT|NOX1|BAD|PMAIP1|SLC9A3R1|PLSCR1|RPS7|RPS3|NACC2|RACK1|UBB|IL19|RNF183	47	0.3795	1.8672	0.0069	0.0072	0.82
NCK56	Apoptotic Cell Clearance	GOBP_APOPTOTIC_CELL_CLEARANCE	Apoptotic Cell Clearance	http://www.gsea-msigdb.org/gsea/msigdb/mouse/geneset/GOBP_APOPTOTIC_CELL_CLEARANCE	THBS1|NR1H3|LRP1|TIMD4|TYROBP|C2|XKR5|JMJD6|GAS6|ITGAV|CCR2|RHOBTB2|RHOH|CCL2|TREM2|RAC2|MARCO|MEGF10|TGM2|C3|AXL|PEAR1|RHOG|ANXA1|CD300LF|ADGRB1|XKR6|SCARB1|XKR8|ALOX15|CD36|XKR7|MERTK|TYRO3|ABCA7|MFGE8	36	0.3681	1.7683	0	0.0124	0.966
NCK56	Arachidonic Acid Secretion	GOBP_ARACHIDONIC_ACID_SECRETION	Arachidonic Acid Secretion	http://www.gsea-msigdb.org/gsea/msigdb/mouse/geneset/GOBP_ARACHIDONIC_ACID_SECRETION	PROCA1|MIF|PLA2G4A|PLA2G2D|NTSR1|PLA2G2F|ACE|DRD3|AVPR1B|PLA2G4F|DRD2|KISS1R|LHCGR|PLA2G12A|PLA2G3|SSTR4|ANXA1|OC90|SYK|PLA2G2E|PLA2G2C|PLA2G10|PLA2G5|BDKRB2|NMB|DRD4|HRH2|PLA2G1B	28	0.2698	1.1814	0.2304	0.227	1
NCK56	Arachidonic Acid Secretion	GOBP_LONG_CHAIN_FATTY_ACID_TRANSPORT	Long Chain Fatty Acid Transport	http://www.gsea-msigdb.org/gsea/msigdb/mouse/geneset/GOBP_LONG_CHAIN_FATTY_ACID_TRANSPORT	THBS1|ABCD2|PROCA1|MIF|SLC27A1|PLA2G2F|ACE|DRD3|MFSD2A|DRD2|SPX|PLA2G3|ACSL3|IRS2|PLA2G2E|AKT1|PLA2G5|DRD4|HRH2|PLA2G1B|FABP1|EPRS|PLA2G4A|PLA2G2D|NTSR1|PPARG|AVPR1B|PLA2G4F|CPT1B|KISS1R|LHCGR|ABCC1|PLA2G12A|FABP4|SSTR4|ANXA1|OC90|SYK|SLC2A1|FABP3|PLA2G2C|ABCD1|FABP2|PLA2G10|ACSL1|FABP5|BDKRB2|NMB|CD36|ABCD4|APOE|ACSL6|SLC27A2|SLC27A5|SLC27A4	55	0.2265	1.1895	0.1364	0.2194	1
NCK56	Arsenic Response	GOBP_RESPONSE_TO_ARSENIC_CONTAINING_SUBSTANCE	Response To Arsenic Containing Substance	http://www.gsea-msigdb.org/gsea/msigdb/mouse/geneset/GOBP_RESPONSE_TO_ARSENIC_CONTAINING_SUBSTANCE	HMOX1|SLC38A2|PPIF|ZC3H12A|DAXX|ZFAND2A|D1PAS1|MKNK2|MAPK13|NEFL|ALAD|SLC4A1|HSF1|NEFH|GSTO2|RBM4	16	0.4024	1.4641	0.0745	0.0611	1
NCK56	Associative Learning	GOBP_ASSOCIATIVE_LEARNING	Associative Learning	http://www.gsea-msigdb.org/gsea/msigdb/mouse/geneset/GOBP_ASSOCIATIVE_LEARNING	CDK5|CKAP5|NTS|MECP2|NF1|UCN|CLN3|SLC6A1|DCDC2A|RIC8A|CRH|CLN8|GABRA5|ATP1A2|HRH1|NOG|SLC7A11|GRM7|LGMN|RGS14|SHANK2|DBH|OPRK1|SLC1A1|DRD1|DRD4|TAFA2|DRD5|LRRN4|NETO1|MUP20|SRF|B3GAT1|CSMD1|GRIN2A|GLP1R|FOXB1|CHRNB2|PDE1B|NPTX2|PPT1|TBR1|CNTNAP2|SNAP25|SPECC1|BRAF|CRHR1|PPP1R1B|BDNF|NPTN|TNR|CCK|ADCY3|BTG2|ADRA1B|ADRB2|GRIN1|KMT2A|TPBG|ABL2|DRD3|HTT|RAPGEF3|CHRNA7|ADAM2|DRD2|NPS|AGT|CACNA1C|NDRG4…	97	0.2702	1.6148	0	0.0292	1
NCK56	Associative Learning	GOBP_LEARNING	Learning	http://www.gsea-msigdb.org/gsea/msigdb/mouse/geneset/GOBP_LEARNING	CDK5|CKAP5|SYT11|NTS|MECP2|NF1|CNTN2|UCN|CLN3|SLC6A1|COMT|DCDC2A|RIC8A|CRH|NRXN1|GIT1|CLN8|GABRA5|NTRK2|ATP1A2|TH|HRH1|NOG|SLC8A3|SLC7A11|GRM7|LGMN|RGS14|SHANK2|DBH|OPRK1|SLC1A1|C1QL1|SLC12A5|DRD1|DRD4|TAFA2|DRD5|JPH3|LRRN4|NETO1|MUP20|SRF|HTR6|B3GAT1|CSMD1|GRIN2A|GLP1R|FOXB1|CHRNB2|CHST10|NRXN2|ADGRB3|NRXN3|PRKAR2B|NPAS4|PDE1B|AAAS|NPTX2|FOXP2|PPT1|TBR1|CNTNAP2|SNAP25|SPECC1|GRM5|SORCS3|BRAF|CRH…	150	0.264	1.7123	0	0.0171	0.995
NCK56	Associative Learning	GOBP_VISUAL_BEHAVIOR	Visual Behavior	http://www.gsea-msigdb.org/gsea/msigdb/mouse/geneset/GOBP_VISUAL_BEHAVIOR	CDK5|CKAP5|GRIN1|KMT2A|NTS|ABL2|MECP2|DRD3|HTT|NF1|DCDC2A|RIC8A|ATP1A2|ADAM2|DRD2|HRH1|NOG|SLC7A11|RGS14|NPS|DBH|CACNA1C|NDRG4|HOXA1|DRD1|ATP1A3|HRH2|TAFA2|DRD5|LRRN4|NETO1|IDUA|SYNGAP1|B3GAT1|GRIN2A|PDE8B|FOXB1|SLC1A2|CHRNB2|DYNLRB1|PDE1B|NLGN3|RAG1|KIT|MTOR|BRAF|CRHR1|PPP1R1B|HMGCR|NPTN|CCK|AP1S2|CACNA1E|GHRL|TTC36|ADRA1B|SCT|B4GALT2|OPN4|ABCA7|SGK1	61	0.2456	1.3299	0.0342	0.1146	1
NCK56	ATP Dependent Activity	GOBP_POSITIVE_REGULATION_OF_ATP_DEPENDENT_ACTIVITY	Positive Regulation Of Atp Dependent Activity	http://www.gsea-msigdb.org/gsea/msigdb/mouse/geneset/GOBP_POSITIVE_REGULATION_OF_ATP_DEPENDENT_ACTIVITY	CASR|VMP1|STRIT1|ALDOB|TNNT3|RAPGEF3|DNAJB1|RGN|DNM2|FGF10|SUMO1|MYL4|TPM1|NAPA|AHSA1|MSH6|AHSA2|ATP1B3|PFN1|DNAJB2|ADRB2|POT1B|ATP1B2|HSPA2|TNNT2	25	0.3887	1.5822	0.0054	0.0344	1
NCK56	ATP Dependent Activity	GOBP_REGULATION_OF_ATP_DEPENDENT_ACTIVITY	Regulation Of Atp Dependent Activity	http://www.gsea-msigdb.org/gsea/msigdb/mouse/geneset/GOBP_REGULATION_OF_ATP_DEPENDENT_ACTIVITY	CASR|VMP1|VCPKMT|STRIT1|ALDOB|ZFAS1|OXA1L|ATPIF1|TLR9|TNNT3|RAPGEF3|SLN|DNAJB1|1810037I17RIK|RGN|CNN3|DNM2|MYH6|FGF10|SUMO1|MYL4|PLN|PPIF|TPM1|NAPA|NR3C2|LTF|MRLN|AHSA1|MSH6|AHSA2|AGRN|ATP1B3|FXYD2|PFN1|DNAJB2|POT1B|ADRB2|TNNI3|ATP1B2|TPM2|HSPA2|TNNC1|TNNT2	44	0.3692	1.808	0	0.01	0.929
NCK56	ATP Metabolism	GOBP_ATP_METABOLIC_PROCESS	Atp Metabolic Process	http://www.gsea-msigdb.org/gsea/msigdb/mouse/geneset/GOBP_ATP_METABOLIC_PROCESS	PARP1|CFH|PPARGC1A|FOXK1|ESRRB|FLCN|AMPD3|ATP7A|SLC25A25|MYH6|GIT1|TGFB1|MYH7|MYC|ATP1A2|P2RX7|ATP6V1B2|ALDOART2|GPI1|ADPGK|MLST8|GALE|SLC25A13|ATP5B|EP300|PGK2|ENTPD1|ALDOART1|ATPIF1|SLC4A1|TSPO|PSEN1|HK2|HK3|ENO1B|BPGM|ATP5G1|TIGAR|PRKN|NDUFB1|IFNG|NDUFB11|UQCC3|IL4|ENO4|ATP5K|AK4|CBFA2T3|FIS1|GAPDHS|ALDOC|ENO2|AK1|GALT|ZBTB20|GPD1|NDUFV1|GCK|GALK1|MYH3|MYH8|ANTKMT|AMPD2|NDUFS8|SIRT6|NDUFS2|HSP…	135	0.3304	2.0782	0	0.0022	0.325
NCK56	ATP Metabolism	GOBP_CARBOHYDRATE_CATABOLIC_PROCESS	Carbohydrate Catabolic Process	http://www.gsea-msigdb.org/gsea/msigdb/mouse/geneset/GOBP_CARBOHYDRATE_CATABOLIC_PROCESS	TREH|FOXK1|PPARGC1A|ESRRB|TRP53|LRP5|GIT1|MYC|P2RX7|DHDH|ALDOART2|GPI1|ADPGK|MLST8|MAN2C1|CTBS|GALE|IDNK|EP300|PGK2|ALDOART1|SLC4A1|PSEN1|HK2|HK3|BPGM|ENO1B|TIGAR|IFNG|ENO4|ADRA1B|CBFA2T3|GUSB|GAPDHS|ALDOC|GLB1|GM2A|NEU1|ENO2|NEU2|GALT|NEU4|GPD1|ZBTB20|GCK|NEU3|PPP1R3E|GALK1|HSD11B1|SIRT6|HEXB|DHTKD1|ARL2|MAN2B1|PHKG1|MAN2B2|PPP1CA|IER3|NAGA|PRKAA1|PPP1R3D|PRKAA2|SORD|FBP1|PRKAG3|PKLR|PPP1R3B|PPP…	106	0.4051	2.5125	0	0.0001	0.007
NCK56	ATP Metabolism	GOBP_GTP_METABOLIC_PROCESS	Gtp Metabolic Process	http://www.gsea-msigdb.org/gsea/msigdb/mouse/geneset/GOBP_GTP_METABOLIC_PROCESS	ENTPD7|1700009N14RIK|GTPBP1|RAB23|GIMAP7|GIMAP9|NME7|NME1|NME2|AK4|NME4|LRRK2|NME9|AMPD2|AMPD3|NME5|GNAI3|IMPDH1|RASL2-9|IMPDH2	20	0.4638	1.8051	0.0045	0.0101	0.931
NCK56	ATP Metabolism	GOBP_MONOSACCHARIDE_CATABOLIC_PROCESS	Monosaccharide Catabolic Process	http://www.gsea-msigdb.org/gsea/msigdb/mouse/geneset/GOBP_MONOSACCHARIDE_CATABOLIC_PROCESS	ACTN3|PGAM2|GALT|ALDH1A1|ALDOB|DHDH|FOXK1|GALK1|GPI1|GLYCTK|TRP53|LRP5|GALE|ALDOA|BAD|GLB1|ALDH1A7|ENO1B|HK1|FOXK2|PFKP|ENO2|TIGAR	23	0.582	2.378	0	0.0002	0.022
NCK56	ATP Metabolism	GOBP_NADH_METABOLIC_PROCESS	Nadh Metabolic Process	http://www.gsea-msigdb.org/gsea/msigdb/mouse/geneset/GOBP_NADH_METABOLIC_PROCESS	ACTN3|PGAM2|GPD1|ALDOB|FOXK1|NQO1|GPI1|TRP53|ALDOA|SLC37A2|NUDT12|ENO1B|HK1|CBR2|NUDT13|IDH3G|NUDT17|FOXK2|PFKP|ENO2|TIGAR|MDH1B	22	0.5094	2.0665	0.0046	0.0023	0.343
NCK56	ATP Metabolism	GOBP_NEGATIVE_REGULATION_OF_NUCLEOTIDE_METABOLIC_PROCESS	Negative Regulation Of Nucleotide Metabolic Process	http://www.gsea-msigdb.org/gsea/msigdb/mouse/geneset/GOBP_NEGATIVE_REGULATION_OF_NUCLEOTIDE_METABOLIC_PROCESS	PARP1|CDA|ACTN3|FBP1|MYOG|PPARGC1A|NUPR1|ENTPD1|FLCN|CBFA2T3|FIS1|SLC4A1|STAT3|TRP53|TSPO|SIRT6|HPCA|PID1|RD3|GIT1|DDIT4|IER3|TIGAR	23	0.4028	1.6547	0.0142	0.0234	1
NCK56	ATP Metabolism	GOBP_NUCLEOSIDE_DIPHOSPHATE_METABOLIC_PROCESS	Nucleoside Diphosphate Metabolic Process	http://www.gsea-msigdb.org/gsea/msigdb/mouse/geneset/GOBP_NUCLEOSIDE_DIPHOSPHATE_METABOLIC_PROCESS	ENTPD5|GALT|GPD1|ZBTB20|GCK|FOXK1|PPARGC1A|ESRRB|GALK1|ENTPD4|AMPD3|SIRT6|DHTKD1|ARL2|GIT1|IER3|MYC|ENTPD8|PRKAA1|AK9|ENTPD6|ENTPD7|ENTPD3|P2RX7|PRKAA2|AK5|AK7|FBP1|PRKAG3|NUDT7|ALDOART2|PKLR|GPI1|AK8|ADPGK|MLST8|GALE|ALDOA|BAD|HK1|EP300|PGK2|ACTN3|SLC2A6|PGAM2|MYOG|ALDOB|NUPR1|NME1|ENTPD1|NME2|ENTPD2|ALDOART1|SLC4A1|STAT3|PSEN1|JMJD8|HK2|HK3|BPGM|ENO1B|MTOR|FOXK2|TIGAR|CMPK2|IFNG|HTR2A|ENO4|NME7…	91	0.3826	2.2322	0	0.0007	0.1
NCK56	ATP Metabolism	GOBP_NUCLEOSIDE_TRIPHOSPHATE_METABOLIC_PROCESS	Nucleoside Triphosphate Metabolic Process	http://www.gsea-msigdb.org/gsea/msigdb/mouse/geneset/GOBP_NUCLEOSIDE_TRIPHOSPHATE_METABOLIC_PROCESS	PARP1|CFH|UCK1|PPARGC1A|FOXK1|ESRRB|DCTPP1|UCK2|FLCN|AMPD3|ATP7A|SLC25A25|MYH6|GIT1|TGFB1|MYH7|MYC|IMPDH1|IMPDH2|ATP1A2|ENTPD7|P2RX7|RAB23|AK7|ATP6V1B2|ALDOART2|GPI1|ADPGK|MLST8|ADK|GALE|NUDT15|SLC25A13|ATP5B|EP300|PGK2|ENTPD1|LRRK2|ALDOART1|ATPIF1|SLC4A1|TSPO|PSEN1|HK2|HK3|SMPDL3A|ENO1B|BPGM|ATP5G1|TIGAR|PRKN|NDUFB1|CMPK2|IFNG|NDUFB11|UQCC3|IL4|GTPBP1|ENO4|NME7|ATP5K|AK4|CTPS|CBFA2T3|FIS1|GAPDHS…	169	0.3228	2.0828	0	0.0021	0.316
NCK56	ATP Metabolism	GOBP_NUCLEOTIDE_PHOSPHORYLATION	Nucleotide Phosphorylation	http://www.gsea-msigdb.org/gsea/msigdb/mouse/geneset/GOBP_NUCLEOTIDE_PHOSPHORYLATION	GALT|GPD1|ZBTB20|GCK|FOXK1|PPARGC1A|ESRRB|GALK1|SIRT6|DHTKD1|ARL2|GIT1|IER3|MYC|PRKAA1|AK9|P2RX7|PRKAA2|AK5|AK7|FBP1|PRKAG3|ALDOART2|PKLR|GPI1|AK8|ADPGK|MLST8|GALE|ALDOA|HK1|PNKP|EP300|PGK2|ACTN3|SLC2A6|PGAM2|MYOG|ALDOB|NUPR1|NME1|NME2|ALDOART1|SLC4A1|STAT3|PSEN1|JMJD8|HK2|HK3|BPGM|ENO1B|MTOR|FOXK2|TIGAR|CMPK2|IFNG|HTR2A|ENO4|NME7|AK4|NME4|CBFA2T3|NME9|GAPDHS|IL3|ALDOC|NME5|ZBTB7A|CMPK1|DDIT4|PFK…	73	0.3869	2.1506	0	0.0013	0.198
NCK56	ATP Metabolism	GOBP_POSITIVE_REGULATION_OF_NUCLEOTIDE_METABOLIC_PROCESS	Positive Regulation Of Nucleotide Metabolic Process	http://www.gsea-msigdb.org/gsea/msigdb/mouse/geneset/GOBP_POSITIVE_REGULATION_OF_NUCLEOTIDE_METABOLIC_PROCESS	GPD1|ZBTB20|GCK|PPARGC1A|ESRRB|BCL2L1|STAT3|PSEN1|TREM2|GUCA1A|ENO1B|MTOR|MYC|PRKAA1|PRKN|NOS2|HTR2A|IFNG|NOS3|PRKAA2|P2RX7|IL4|NOS1|ADORA2B|GAPDHS|MLST8|PID1|HNF1A	28	0.4498	1.9916	0.005	0.0035	0.518
NCK56	ATP Metabolism	GOBP_PURINE_NUCLEOSIDE_DIPHOSPHATE_METABOLIC_PROCESS	Purine Nucleoside Diphosphate Metabolic Process	http://www.gsea-msigdb.org/gsea/msigdb/mouse/geneset/GOBP_PURINE_NUCLEOSIDE_DIPHOSPHATE_METABOLIC_PROCESS	GALT|GPD1|ZBTB20|GCK|FOXK1|PPARGC1A|ESRRB|GALK1|AMPD3|SIRT6|DHTKD1|ARL2|GIT1|IER3|MYC|PRKAA1|AK9|P2RX7|PRKAA2|FBP1|PRKAG3|ALDOART2|PKLR|GPI1|ADPGK|MLST8|GALE|ALDOA|BAD|HK1|EP300|PGK2|ACTN3|SLC2A6|PGAM2|MYOG|ALDOB|NUPR1|ENTPD1|ENTPD2|ALDOART1|SLC4A1|STAT3|PSEN1|JMJD8|HK2|HK3|BPGM|ENO1B|MTOR|FOXK2|TIGAR|IFNG|HTR2A|ENO4|CBFA2T3|GAPDHS|ENTPD4B|IL3|NUDT18|ALDOC|NT5E|NUDT9|ZBTB7A|DDIT4|PFKP|ENO2|AK1	68	0.4301	2.3554	0	0.0003	0.031
NCK56	ATP Metabolism	GOBP_PYRUVATE_METABOLIC_PROCESS	Pyruvate Metabolic Process	http://www.gsea-msigdb.org/gsea/msigdb/mouse/geneset/GOBP_PYRUVATE_METABOLIC_PROCESS	GALT|GPD1|ME1|ZBTB20|GCK|FOXK1|PPARGC1A|ESRRB|GALK1|AGXT|SIRT6|HTT|PDK4|LDHB|DHTKD1|ARL2|GIT1|IER3|MYC|PRKAA1|PCX|P2RX7|PRKAA2|PDHA2|HOGA1|FBP1|PRKAG3|ALDOART2|PKLR|GPI1|ADPGK|NR4A3|MLST8|GALE|ALDOA|KYAT1|HK1|PCK1|ME2|EP300|PGK2|ACTN3|SLC2A6|PGAM2|MYOG|ALDOB|ME3|SDS|NUPR1|PDK3|PDK2|ALDOART1|SLC4A1|STAT3|PSEN1|JMJD8|HK2|HK3|BPGM|ENO1B|MTOR|FOXK2|LDHC|MPC2|TIGAR|PDHX|IFNG|HTR2A|PCK2|ENO4|CBFA2T3|GA…	78	0.3795	2.1627	0	0.0012	0.173
NCK56	ATP Metabolism	GOBP_REGULATION_OF_ATP_METABOLIC_PROCESS	Regulation Of Atp Metabolic Process	http://www.gsea-msigdb.org/gsea/msigdb/mouse/geneset/GOBP_REGULATION_OF_ATP_METABOLIC_PROCESS	PARP1|GPD1|ZBTB20|GCK|PPARGC1A|ESRRB|ANTKMT|FLCN|SIRT6|TREM2|ARL2|GIT1|IER3|MYC|PRKAA1|PRKAA2|P2RX7|FBP1|DNAJC30|MLST8|PID1|EP300|ATPSCKMT|ACTN3|SLC2A6|MYOG|NUPR1|BCL2L1|ENTPD1|ATPIF1|SLC4A1|STAT3|TSPO|PSEN1|JMJD8|ENO1B|MTOR|TIGAR|PRKN|HTR2A|IFNG|IL4|AK4|CBFA2T3|GAPDHS|FIS1|IL3|ZBTB7A|HNF1A|DDIT4	50	0.47	2.4474	0	0.0001	0.012
NCK56	ATP Metabolism	GOBP_REGULATION_OF_CARBOHYDRATE_CATABOLIC_PROCESS	Regulation Of Carbohydrate Catabolic Process	http://www.gsea-msigdb.org/gsea/msigdb/mouse/geneset/GOBP_REGULATION_OF_CARBOHYDRATE_CATABOLIC_PROCESS	EP300|ACTN3|SLC2A6|GPD1|ZBTB20|MYOG|GCK|PPP1R3E|PPARGC1A|NUPR1|ESRRB|HSD11B1|TRP53|SLC4A1|STAT3|SIRT6|PSEN1|JMJD8|MTOR|ARL2|PPP1CA|GIT1|IER3|MYC|TIGAR|PRKAA1|PPP1R3D|HTR2A|IFNG|PRKAA2|P2RX7|FBP1|PPP1R3B|PPP1R3C|ADRA1B|CBFA2T3|MLST8|GAPDHS|IL3|ZBTB7A|DDIT4	41	0.4682	2.2875	0	0.0005	0.061
NCK56	ATP Metabolism	GOBP_REGULATION_OF_GLYCOLYTIC_PROCESS	Regulation Of Glycolytic Process	http://www.gsea-msigdb.org/gsea/msigdb/mouse/geneset/GOBP_REGULATION_OF_GLYCOLYTIC_PROCESS	EP300|ACTN3|SLC2A6|GPD1|ZBTB20|MYOG|GCK|PPARGC1A|NUPR1|ESRRB|SLC4A1|STAT3|SIRT6|PSEN1|JMJD8|MTOR|ARL2|GIT1|IER3|MYC|TIGAR|PRKAA1|HTR2A|IFNG|PRKAA2|P2RX7|FBP1|CBFA2T3|MLST8|GAPDHS|IL3|ZBTB7A|DDIT4	33	0.47	2.1528	0	0.0013	0.191
NCK56	ATP Metabolism	GOBP_REGULATION_OF_NUCLEOTIDE_METABOLIC_PROCESS	Regulation Of Nucleotide Metabolic Process	http://www.gsea-msigdb.org/gsea/msigdb/mouse/geneset/GOBP_REGULATION_OF_NUCLEOTIDE_METABOLIC_PROCESS	PARP1|SNCA|GPD1|ME1|ZBTB20|GCK|PPARGC1A|ESRRB|ANTKMT|FLCN|HSD11B1|TRP53|SIRT6|HPCA|TREM2|PDK4|ARL2|GIT1|IER3|MYC|PRKAA1|NOS2|NOS3|PRKAA2|P2RX7|MACROH2A1|FBP1|DNAJC30|NOS1|ADORA2B|MLST8|PID1|ME2|EP300|ATPSCKMT|CDA|ACTN3|SLC2A6|MYOG|NUPR1|PDK3|BCL2L1|ENTPD1|PDK2|ATPIF1|SLC4A1|STAT3|TSPO|PSEN1|JMJD8|GUCA1B|GUCA1A|ENO1B|MTOR|RD3|TIGAR|PRKN|HTR2A|IFNG|IL4|AK4|CBFA2T3|GAPDHS|FIS1|IL3|ZBTB7A|HNF1A|DDIT4	68	0.3794	2.1037	0.0099	0.0019	0.281
NCK56	Autophagosome Regulation	GOBP_AUTOPHAGOSOME_MATURATION	Autophagosome Maturation	http://www.gsea-msigdb.org/gsea/msigdb/mouse/geneset/GOBP_AUTOPHAGOSOME_MATURATION	VMP1|CHMP4B|CHMP1A|CHMP6|ATG14|STX17|TMEM39A|CHMP2B|VPS4A|CHMP2A|PHF23|CHMP5|EPG5|CLN3|SNAPIN|UVRAG|CHMP7|CHMP4C|VPS33A|RUBCNL|PIK3R4|MCOLN1|CALCOCO2|MAP1LC3A|SMCR8|VPS16|ATP2A2|MAP1LC3B|ADRB2|TBC1D25|LIX1|IRGM1|IGTP|CLEC16A|TECPR1|UBQLN4|VAMP8|RUBCN	38	0.6165	2.9346	0	0	0
NCK56	Autophagosome Regulation	GOBP_AUTOPHAGOSOME_ORGANIZATION	Autophagosome Organization	http://www.gsea-msigdb.org/gsea/msigdb/mouse/geneset/GOBP_AUTOPHAGOSOME_ORGANIZATION	NSFL1C|VMP1|STING1|CHMP4B|EHMT2|ELAPOR1|RUFY4|RALB|TMEM39A|EPM2A|LRSAM1|AMBRA1|ATG16L2|PHF23|MTMR3|CLN3|MOAP1|PIP4K2A|ATG7|SYNPO2|PIK3C2B|RAB23|BECN2|PIK3C2A|ATP2A2|RNF5|IRGM1|IGTP|GABARAP|FEZ1|PACS2|RAB7|STBD1|GABARAPL1|ATG14|PIP4K2B|NUPR1|STX17|GBA|LRRK2|PSEN1|AP4M1|SNX30|PIP4K2C|ATG9B|ATG4D|ATG9A|TCIRG1|MTM1|CTSD|ATG2A|ULK3|ATP13A2|WDR45|RAB1B|EMC6|ATG4B|RAB3GAP1|MAP1LC3A|SMCR8|MAP1LC3B|PINK1|…	69	0.5834	3.2389	0	0	0
NCK56	Autophagosome Regulation	GOBP_MACROAUTOPHAGY	Macroautophagy	http://www.gsea-msigdb.org/gsea/msigdb/mouse/geneset/GOBP_MACROAUTOPHAGY	VMP1|CHMP4B|STING1|ELAPOR1|CHMP6|RUFY4|TMEM39A|QSOX1|LRSAM1|TRP53|AMBRA1|ATG16L2|SESN2|PHF23|CHMP5|EPG5|CLN3|YOD1|UVRAG|PIM2|MOAP1|PIP4K2A|VPS39|ATG7|SYNPO2|PIK3C2B|RAB23|ATP6V0A1|PIK3C2A|ATP2A2|TMEM74|RNF5|LIX1|IRGM1|WDFY3|IGTP|SPATA33|SQSTM1|LZTS1|GABARAP|HUWE1|RIPK2|RAB7|HMOX1|CHMP1A|ATG14|USP30|STX17|SLC25A4|SLC25A5|LGALS8|LRRK2|TEX264|CDC37|PSEN1|NOD1|AP4M1|SNX30|SNAPIN|ATG9B|ATG4D|ATG9A|MTM…	158	0.5761	3.6921	0	0	0
NCK56	Autophagosome Regulation	GOBP_NEGATIVE_REGULATION_OF_AUTOPHAGY	Negative Regulation Of Autophagy	http://www.gsea-msigdb.org/gsea/msigdb/mouse/geneset/GOBP_NEGATIVE_REGULATION_OF_AUTOPHAGY	TNFAIP3|SNCA|SIRT2|CHMP4B|EHMT2|FOXK1|DAP|TMEM39A|QSOX1|CPTP|TRP53|PHF23|TSC2|TREM2|NRBP2|BMF|WDR6|MT3|MLST8|CTSA|POLDIP2|AKT1|RNF5|KDM4A|LZTS1|UBQLN4|USP36|RUBCN|PTPN22|FEZ1|HMOX1|IL10|NPC1|NUPR1|DAPL1|USP30|BCL2|LRRK2|STAT3|RASIP1|TSPO|WASHC1|MTOR|IL10RA|FOXK2|LEP|LEPR|MTM1|TIGAR|SMCR8|ADRA1A|IL3|GATA4|PINK1|CLEC16A|MTMR9|SLC7A5	57	0.5977	3.2144	0	0	0
NCK56	Autophagosome Regulation	GOBP_NEGATIVE_REGULATION_OF_MACROAUTOPHAGY	Negative Regulation Of Macroautophagy	http://www.gsea-msigdb.org/gsea/msigdb/mouse/geneset/GOBP_NEGATIVE_REGULATION_OF_MACROAUTOPHAGY	HMOX1|NPC1|CHMP4B|EHMT2|NUPR1|USP30|TMEM39A|LRRK2|QSOX1|TRP53|PHF23|TSC2|NRBP2|MTOR|MTM1|TIGAR|SMCR8|POLDIP2|PINK1|CLEC16A|LZTS1|UBQLN4|USP36|RUBCN|FEZ1	25	0.6675	2.9368	0	0	0
NCK56	Autophagosome Regulation	GOBP_POSITIVE_REGULATION_OF_AUTOPHAGY	Positive Regulation Of Autophagy	http://www.gsea-msigdb.org/gsea/msigdb/mouse/geneset/GOBP_POSITIVE_REGULATION_OF_AUTOPHAGY	ENDOG|STING1|PLK2|ELAPOR1|TRIM12C|RUFY4|FLCN|LRSAM1|AMBRA1|MID2|SESN2|TRIM30B|TRIML1|PIM2|MOAP1|PIP4K2A|ATG7|RNF152|DAPK1|TRIM65|TRIM34B|PIK3C2A|TRIM30C|TFEB|KAT5|IRGM1|IGTP|SMO|RIPK2|HMOX1|TRIML2|SLC25A4|TRIM30A|SLC25A5|LRRK2|TRIM5|NOD1|SNX30|TRIM27|ATG2A|PRKN|BNIP3|DCN|IFNG|IL4|WDR45|CALCOCO2|GSK3A|TRIM30D|RAB3GAP1|SMCR8|SESN3|TRIM8|ADRB2|AGER|DEPDC5|PINK1|CLEC16A|NPRL2|RAB12|SCOC|SNX7|TRIM14|L…	101	0.4708	2.8044	0	0	0
NCK56	Autophagosome Regulation	GOBP_POSITIVE_REGULATION_OF_MACROAUTOPHAGY	Positive Regulation Of Macroautophagy	http://www.gsea-msigdb.org/gsea/msigdb/mouse/geneset/GOBP_POSITIVE_REGULATION_OF_MACROAUTOPHAGY	RIPK2|HMOX1|STING1|TLR2|ELAPOR1|PIP4K2B|SPTLC2|RUFY4|RALB|SLC25A4|EPM2A|SLC25A5|SUPT5|LRSAM1|AMBRA1|SESN2|HTT|NOD1|TSC2|NOD2|PIP4K2C|SNX30|GNAI3|PIM2|MOAP1|PIP4K2A|ATG2A|PRKN|BNIP3|DCN|IL4|WDR45|CALCOCO2|HSPB8|RAB3GAP1|MAPK3|SMCR8|SESN3|ADRB2|IRGM1|TRIM13|IGTP|PINK1|CLEC16A|RAB12|SCOC|SNX7|LARP1	48	0.5487	2.7588	0	0	0
NCK56	Autophagosome Regulation	GOBP_REGULATION_OF_AUTOPHAGY	Regulation Of Autophagy	http://www.gsea-msigdb.org/gsea/msigdb/mouse/geneset/GOBP_REGULATION_OF_AUTOPHAGY	TNFAIP3|ENDOG|CHMP4B|ELAPOR1|DAP|RUFY4|TMEM39A|FLCN|QSOX1|LRSAM1|TRP53|AMBRA1|MID2|SESN2|PHF23|CLN3|TRIM30B|UVRAG|TRIML1|WDR6|WDR41|PIP4K2A|GPR137B|ATG7|RNF152|ATP6V0A1|TRIM65|TRIM34B|TRIM30C|PIK3R2|KAT5|RNF5|IRGM1|IGTP|SMO|PTPN22|RIPK2|HMOX1|TRIML2|CASP1|IL10|MAPK15|TRIM30A|MTM1|PRKN|BNIP3|DCN|IFNG|IL4|CALCOCO2|TRIM30D|SMCR8|SESN3|TRIM8|PINK1|RAB12|TRIM14|SLC7A5|EHMT2|TRIM6|ERCC4|TRIM34A|RALB|EP…	196	0.4844	3.2117	0	0	0
NCK56	Autophagosome Regulation	GOBP_REGULATION_OF_MACROAUTOPHAGY	Regulation Of Macroautophagy	http://www.gsea-msigdb.org/gsea/msigdb/mouse/geneset/GOBP_REGULATION_OF_MACROAUTOPHAGY	STING1|CHMP4B|EHMT2|ELAPOR1|RUFY4|RALB|TMEM39A|EPM2A|SUPT5|QSOX1|LRSAM1|TRP53|AMBRA1|SESN2|PHF23|HTT|TSC2|CLN3|NRBP2|PIM2|MOAP1|PIP4K2A|PRKAA2|HSPB8|ATP6V0A1|POLDIP2|IRGM1|IGTP|LZTS1|UBQLN4|USP36|RUBCN|FEZ1|RIPK2|HMOX1|HDAC6|NPC1|TLR2|ATG14|PIP4K2B|NUPR1|USP30|SPTLC2|SLC25A4|SLC25A5|LRRK2|NOD1|NOD2|SNX30|PIP4K2C|GNAI3|MTOR|MTM1|TIGAR|VPS13C|ATG2A|PRKN|BNIP3|DCN|ATP13A2|PIK3R4|IL4|WDR45|CALCOCO2|R…	78	0.6058	3.4351	0	0	0
NCK56	Autophagosome Regulation	GOBP_REGULATION_OF_VACUOLE_ORGANIZATION	Regulation Of Vacuole Organization	http://www.gsea-msigdb.org/gsea/msigdb/mouse/geneset/GOBP_REGULATION_OF_VACUOLE_ORGANIZATION	CHMP4B|EHMT2|PIP4K2B|ELAPOR1|NUPR1|GRN|RALB|TMEM39A|LRRK2|LRSAM1|LAPTM4B|PHF23|MTMR3|PIP4K2C|SNX30|MOAP1|MTM1|PIP4K2A|ATG2A|WDR45|RAB3GAP1|SMCR8|RNF5|PINK1|SNX7|FEZ1	26	0.7292	3.0917	0	0	0
NCK56	Autophagosome Regulation	GOBP_VACUOLE_ORGANIZATION	Vacuole Organization	http://www.gsea-msigdb.org/gsea/msigdb/mouse/geneset/GOBP_VACUOLE_ORGANIZATION	CHMP1B|VMP1|CHMP4B|STING1|CLVS2|ELAPOR1|CHMP6|RUFY4|TMEM39A|LRSAM1|AMBRA1|ATG16L2|CLVS1|PHF23|CHMP5|ACP4|CLN3|CLN8|MOAP1|PIP4K2A|ATG7|SYNPO2|PIK3C2B|P2RX7|RAB23|MT3|PIK3C2A|ATP2A2|TFEB|TASL|PLA2G5|RNF5|IRGM1|IGTP|GABARAP|RAB20|RAB7|RAB39|SRPX|TMEM175|CHMP1A|ATG14|WASHC5|STX17|LAMTOR1|LRRK2|ABCA1|LAPTM4B|PPT1|CLN5|PSEN1|AP4M1|SNX30|SNAPIN|ATG9B|VPS11|ATG4D|ATG9A|HPS4|LYST|MTM1|ATG2A|ATP13A2|RAB1B|…	131	0.5634	3.608	0	0	0
NCK56	Axis Elongation	GOBP_AXIS_ELONGATION	Axis Elongation	http://www.gsea-msigdb.org/gsea/msigdb/mouse/geneset/GOBP_AXIS_ELONGATION	SPRY1|MED12|SPRY2|RDH10|NAT8F3|ESR1|YAP1|BMP4|WNT11|WNT5A|PTK7|FGF10|MED1|TGFB1|VANGL2|FGFR2|SFRP2|SFRP1|TRIM28|HOXD13|SHH|TNC|SFRP5|SIX4|WNT3A|TFAP2C|SIX1|SOX9|HNF1B|FGF1|AREG|NKD1	32	0.4678	2.0647	0	0.0023	0.349
NCK56	Axis Elongation	GOBP_BRANCH_ELONGATION_OF_AN_EPITHELIUM	Branch Elongation Of An Epithelium	http://www.gsea-msigdb.org/gsea/msigdb/mouse/geneset/GOBP_BRANCH_ELONGATION_OF_AN_EPITHELIUM	SPRY1|SPRY2|RDH10|HOXD13|SHH|TNC|SIX4|TFAP2C|ESR1|YAP1|SIX1|BMP4|WNT5A|SOX9|FGF10|HNF1B|FGF1|MED1|TGFB1|FGFR2|AREG	21	0.4569	1.8858	0.0047	0.0065	0.785
NCK56	Axonal Fasciculation	GOBP_AXONAL_FASCICULATION	Axonal Fasciculation	http://www.gsea-msigdb.org/gsea/msigdb/mouse/geneset/GOBP_AXONAL_FASCICULATION	NDN|TNFRSF21|EPHA3|CRTAC1|AMIGO1|EPHA4|SEMA5A|EPHB2|CASP6|NCAM1|PTPRZ1|CNR1|CNTN2|WNT5A|CDK5R1|EPHB3|ARHGAP35|FEZF2|L1CAM|MEGF8|RTN4	21	0.6089	2.4063	0	0.0001	0.013
NCK56	Axonal Fasciculation	GOBP_NEURON_RECOGNITION	Neuron Recognition	http://www.gsea-msigdb.org/gsea/msigdb/mouse/geneset/GOBP_NEURON_RECOGNITION	DSCAM|EPHA3|ROBO1|CRTAC1|CNTN5|AMIGO1|DSCAML1|EMB|EXT1|FOXG1|CNTNAP2|PTPRZ1|CNR1|CNTN2|WNT5A|EPHB3|ARHGAP35|ROBO3|PRTG|CNTN6|BDNF|BSG|NPTN|MEGF8|RTN4|CCDC141|NDN|MYPN|TNFRSF21|GAP43|VSTM2L|EPHA4|SEMA5A|EPHB2|CASP6|NRCAM|NCAM1|CDK5R1|FEZF2|MYOT|L1CAM|TNN	42	0.2703	1.2857	0.0741	0.1412	1
NCK56	Axonal Transport	GOBP_ANTEROGRADE_AXONAL_TRANSPORT	Anterograde Axonal Transport	http://www.gsea-msigdb.org/gsea/msigdb/mouse/geneset/GOBP_ANTEROGRADE_AXONAL_TRANSPORT	AGBL4|KIF1A|MAPK8IP3|KIF5A|BLOC1S6|KIF5C|BORCS5|SYBU|ARL8A|AGTPBP1|BLOC1S3|AP3D1|HAP1|MECP2|SNAPIN|MGARP|CALY|HSPB1|MADD|MAP1A|AP3B2|RAB27B|AP3S2|NEFL|TRAK2|SOD1|CNIH2|KIF1C|AP3M1|TERF2|TRIM46|BLOC1S5|SPG7|BLOC1S1|AP3M2|FEZ1	36	0.5667	2.7905	0	0	0
NCK56	Axonal Transport	GOBP_AXO_DENDRITIC_TRANSPORT	Axo Dendritic Transport	http://www.gsea-msigdb.org/gsea/msigdb/mouse/geneset/GOBP_AXO_DENDRITIC_TRANSPORT	AGBL4|MAPK8IP3|AGTPBP1|BLOC1S3|AP3D1|HAP1|MECP2|HTT|HSPA8|KLC3|MGARP|CALY|HSBP1|MADD|BSN|KIF17|TMEM108|WASF1|SOD1|CNIH2|KIF1C|KLC2|AP3M1|BLOC1S5|SPG7|AP3M2|FEZ1|HDAC6|UCHL1|KIF1A|KIF5A|BLOC1S6|KIF5C|BORCS5|SYBU|ARL8A|STAU1|SNAPIN|KIF3B|HSPB1|FBXW11|MAP1A|MAP6|AP3B2|RAB27B|AP3S2|NEFL|NEFM|TRAK2|TERF2|TRIM46|BLOC1S1|KLC1|FLOT2|MYO5A	55	0.537	2.8506	0	0	0
NCK56	Axonal Transport	GOBP_AXONAL_TRANSPORT	Axonal Transport	http://www.gsea-msigdb.org/gsea/msigdb/mouse/geneset/GOBP_AXONAL_TRANSPORT	AGBL4|HDAC6|UCHL1|KIF1A|MAPK8IP3|KIF5A|BLOC1S6|KIF5C|BORCS5|SYBU|ARL8A|AGTPBP1|BLOC1S3|AP3D1|HAP1|MECP2|SNAPIN|MGARP|CALY|HSBP1|HSPB1|FBXW11|MADD|MAP1A|BSN|MAP6|AP3B2|RAB27B|AP3S2|NEFL|TMEM108|TRAK2|SOD1|CNIH2|KIF1C|AP3M1|TERF2|TRIM46|BLOC1S5|SPG7|BLOC1S1|AP3M2|FEZ1	43	0.5626	2.7431	0	0	0
NCK56	Axonal Transport	GOBP_CYTOSKELETON_DEPENDENT_INTRACELLULAR_TRANSPORT	Cytoskeleton Dependent Intracellular Transport	http://www.gsea-msigdb.org/gsea/msigdb/mouse/geneset/GOBP_CYTOSKELETON_DEPENDENT_INTRACELLULAR_TRANSPORT	MAPK8IP3|IFT81|MAP6D1|IFT46|CLIP3|BLOC1S3|BICD2|AP3D1|MECP2|SUN1|CLN3|CCDC88B|CALY|ARHGAP21|MYO15|MYO7B|IFT27|MYO1B|MYO5C|COPG2|COPG1|PRKCZ|CNIH2|AP3M1|SPG7|TMEM201|IFT57|AP3M2|ACTN4|UBB|IFT122|UCHL1|RASGRP1|SYT4|IFT22|F8A|SUN2|MYO1H|MYRIP|NEFH|SNAPIN|HSPB1|FBXW11|MYO1D|NME7|RAB27B|MYO19|TRAK2|TERF2|TRIM46|MYO1E|TTC21B|BLOC1S1|MAK|MYO5A|AGBL4|TUB|IFT80|AGTPBP1|HAP1|HTT|KIFC1|HSPA8|FUZ|PEX14|BBS1|…	136	0.4474	2.8629	0	0	0
NCK56	Axonal Transport	GOBP_MICROTUBULE_BASED_TRANSPORT	Microtubule Based Transport	http://www.gsea-msigdb.org/gsea/msigdb/mouse/geneset/GOBP_MICROTUBULE_BASED_TRANSPORT	MAPK8IP3|IFT81|IFT46|CLIP3|STARD7|ADCY10|BLOC1S3|BICD2|AP3D1|MECP2|SUN1|CLN3|DNAH9|CALY|SPAG16|ARHGAP21|AK7|IFT27|COPG2|SPEF2|COPG1|PRKCZ|CNIH2|DNAH11|AP3M1|SPG7|CFAP43|TMEM201|IFT57|AP3M2|UBB|IFT122|UCHL1|RASGRP1|IFT22|SUN2|STK36|CFAP54|NEFH|KIF27|NEK10|SNAPIN|HSPB1|SPAG6|FBXW11|NME7|GAS8|CFAP221|RAB27B|DAW1|TRAK2|TERF2|TRIM46|TTC21B|BLOC1S1|MAK|MYO5A|AGBL4|DNAH5|DNAH1|SPAG6L|TUB|IFT80|AGTPBP1|H…	146	0.2776	1.7414	0	0.0146	0.982
NCK56	Axonal Transport	GOBP_ORGANELLE_TRANSPORT_ALONG_MICROTUBULE	Organelle Transport Along Microtubule	http://www.gsea-msigdb.org/gsea/msigdb/mouse/geneset/GOBP_ORGANELLE_TRANSPORT_ALONG_MICROTUBULE	AGBL4|AGTPBP1|BLOC1S3|AP3D1|HAP1|MECP2|BICD2|HTT|KIFC1|SUN1|CLN3|PEX14|MGARP|HSBP1|ARHGAP21|RHOT2|MADD|DYNC1I1|BICD1|COPG2|WASF1|COPG1|PRKCZ|CNIH2|KIF1C|AP3M1|BLOC1S5|BICDL2|TMEM201|NDE1|AP3M2|UBB|FEZ1|MREG|HDAC6|UCHL1|RASGRP1|KIF28|KIF1A|BORCS7|KIF5A|BLOC1S6|BORCS5|SUN2|SYBU|BORCS6|BORCS8|NEFH|KXD1|BICDL1|SNAPIN|LAMP1|FBXW11|MAP1B|MAP6|AP3B2|AP3S2|NEFL|TRAK2|TRIM46|BLOC1S1|TRIM58	62	0.5702	3.0738	0	0	0
NCK56	Axonal Transport	GOBP_RETROGRADE_AXONAL_TRANSPORT	Retrograde Axonal Transport	http://www.gsea-msigdb.org/gsea/msigdb/mouse/geneset/GOBP_RETROGRADE_AXONAL_TRANSPORT	AGBL4|FBXW11|MAP1A|KIF1A|KIF5A|BSN|NEFL|TMEM108|AGTPBP1|SOD1|HAP1|MECP2|KIF1C|SNAPIN|MGARP|CALY	16	0.5666	2.0551	0	0.0024	0.368
NCK56	Axonal Transport	GOBP_TRANSPORT_ALONG_MICROTUBULE	Transport Along Microtubule	http://www.gsea-msigdb.org/gsea/msigdb/mouse/geneset/GOBP_TRANSPORT_ALONG_MICROTUBULE	MAPK8IP3|IFT81|IFT46|CLIP3|BLOC1S3|AP3D1|MECP2|BICD2|SUN1|CLN3|CALY|ARHGAP21|IFT27|COPG2|COPG1|PRKCZ|CNIH2|AP3M1|SPG7|TMEM201|IFT57|AP3M2|UBB|IFT122|UCHL1|RASGRP1|IFT22|SUN2|NEFH|SNAPIN|HSPB1|FBXW11|NME7|RAB27B|TRAK2|TERF2|TRIM46|TTC21B|BLOC1S1|MAK|MYO5A|AGBL4|TUB|IFT80|AGTPBP1|HAP1|HTT|KIFC1|HSPA8|FUZ|PEX14|BBS1|KLC3|MGARP|HSBP1|RHOT2|MADD|BSN|DYNC1I1|LCA5|KIF17|HSPB11|TMEM108|BICD1|WASF1|SOD1|K…	115	0.4501	2.7251	0	0	0
NCK56	Axonal Transport	GOBP_VESICLE_CYTOSKELETAL_TRAFFICKING	Vesicle Cytoskeletal Trafficking	http://www.gsea-msigdb.org/gsea/msigdb/mouse/geneset/GOBP_VESICLE_CYTOSKELETAL_TRAFFICKING	BLOC1S3|AP3D1|HAP1|MECP2|HTT|KIFC1|CLN3|MYO15|MYO7B|MADD|MYO1B|DYNC1I1|MYO5C|PRKCZ|CNIH2|KIF1C|AP3M1|BLOC1S5|BICDL2|NDE1|AP3M2|ACTN4|RASGRP1|MYO1F|SYT4|KIF1A|KIF5A|BLOC1S6|F8A|BORCS5|MYO1H|MYRIP|SYBU|BICDL1|SNAPIN|MYO1G|FBXW11|MYO1C|MYO1D|AP3B2|MYO5B|AP3S2|MYO19|TRAK2|TRIM46|MYO1E|BLOC1S1|PPFIA2|MYO5A	49	0.5839	2.8398	0	0	0
NCK56	Axonal Transport	GOBP_VESICLE_TRANSPORT_ALONG_MICROTUBULE	Vesicle Transport Along Microtubule	http://www.gsea-msigdb.org/gsea/msigdb/mouse/geneset/GOBP_VESICLE_TRANSPORT_ALONG_MICROTUBULE	RASGRP1|KIF1A|KIF5A|BLOC1S6|BORCS5|SYBU|BLOC1S3|AP3D1|HAP1|MECP2|HTT|KIFC1|BICDL1|CLN3|SNAPIN|FBXW11|MADD|DYNC1I1|AP3B2|AP3S2|TRAK2|PRKCZ|CNIH2|KIF1C|AP3M1|TRIM46|BLOC1S5|BLOC1S1|BICDL2|NDE1|AP3M2	31	0.6129	2.7085	0	0	0.001
NCK56	Axonogenesis & Extension	GOBP_AXON_EXTENSION	Axon Extension	http://www.gsea-msigdb.org/gsea/msigdb/mouse/geneset/GOBP_AXON_EXTENSION	CDK5|LRP1|DSCAM|PLXNA3|CDKL5|POU4F3|ANAPC2|PTPRS|CNTF|NGF|DNM2|EIF2B2|NTRK3|CXCL12|NDN|SEMA3B|BARHL2|SEMA3C|SEMA3E|EDN3|OLFM1|MT3|SEMA4A|GDI1|SEMA4B|DBN1|SEMA4F|SEMA5A|SEMA5B|WNT3A|NKX6-1|SEMA6C|MGLL|SEMA3D|SLIT1|TWF2|SLIT2|HSP90AB1|HSP90AA1|SMO|DCX|TRPC5|IFRD1|EDN1|EDN2|SRF|DVL1|MACF1|D130043K22RIK|RTN4R|FN1|VEGFA|ADNP|POU4F2|NLGN3|RYK|CDKL3|LAMB2|WNT3|CTTN|LHX2|DISC1|WNT5A|SEMA4G|RPL4|ATP5G1|BD…	96	0.4377	2.628	0	0.0001	0.004
NCK56	Axonogenesis & Extension	GOBP_NEGATIVE_CHEMOTAXIS	Negative Chemotaxis	http://www.gsea-msigdb.org/gsea/msigdb/mouse/geneset/GOBP_NEGATIVE_CHEMOTAXIS	UNC5C|PLXNA3|RTN4R|ROBO1|LRTM2|ITGAV|RYK|APOA1|WNT5A|SEMA4G|SEMA3G|RTN4RL1|SEMA6A|SEMA3B|SEMA3C|SEMA3E|SEMA4A|SEMA4B|SEMA4F|SEMA4D|NRG3|NRG1|SEMA6C|LRTM1|SEMA3D|SLIT1|NRP2|SLIT2|NTN1|IGFALS	30	0.4897	2.2325	0	0.0007	0.099
NCK56	Axonogenesis & Extension	GOBP_NEGATIVE_REGULATION_OF_AXON_EXTENSION	Negative Regulation Of Axon Extension	http://www.gsea-msigdb.org/gsea/msigdb/mouse/geneset/GOBP_NEGATIVE_REGULATION_OF_AXON_EXTENSION	CDK5|PLXNA3|D130043K22RIK|RTN4R|RYK|CDKL3|PTPRS|WNT3|WNT5A|SEMA4G|SEMA3G|RTN4|MAG|SEMA6A|TNR|SEMA3B|SEMA3C|SEMA3E|MT3|SEMA4A|SEMA4B|SEMA4F|SEMA4D|SEMA5A|SEMA5B|WNT3A|DRAXIN|SEMA6C|CCR5|TRIM46|SEMA3D|SLIT1|SLIT2|NTN1|IFRD1	35	0.3721	1.7086	0.0061	0.0175	0.995
NCK56	Axonogenesis & Extension	GOBP_NEGATIVE_REGULATION_OF_AXON_EXTENSION_INVOLVED_IN_AXON_GUIDANCE	Negative Regulation Of Axon Extension Involved In Axon Guidance	http://www.gsea-msigdb.org/gsea/msigdb/mouse/geneset/GOBP_NEGATIVE_REGULATION_OF_AXON_EXTENSION_INVOLVED_IN_AXON_GUIDANCE	SEMA6A|SEMA3B|SEMA3C|SEMA3E|PLXNA3|SEMA4A|SEMA4B|SEMA4F|SEMA4D|SEMA5A|SEMA5B|WNT3A|RYK|SEMA6C|WNT3|WNT5A|SEMA4G|SEMA3D|SLIT1|SEMA3G	20	0.4943	1.9828	0	0.0036	0.536
NCK56	Axonogenesis & Extension	GOBP_NEGATIVE_REGULATION_OF_AXONOGENESIS	Negative Regulation Of Axonogenesis	http://www.gsea-msigdb.org/gsea/msigdb/mouse/geneset/GOBP_NEGATIVE_REGULATION_OF_AXONOGENESIS	LRP4|CDK5|RGMA|PLXNA3|D130043K22RIK|RTN4R|RYK|CDKL3|PTPRS|PSEN1|WNT3|TSC2|WNT5A|SEMA4G|THY1|BCL11A|SEMA3G|RTN4|MAG|SEMA6A|TNR|SEMA3B|SEMA3C|SEMA3E|GDI1|MT3|SEMA4A|SEMA4B|SEMA4F|SEMA5A|SEMA4D|EPHA7|SEMA5B|WNT3A|DRAXIN|EPHB2|SEMA6C|TRAK2|CCR5|TRIM46|SEMA3D|SLIT1|SLIT2|NTN1|FGF13|IFRD1|SYNGAP1	47	0.4903	2.386	0	0.0002	0.017
NCK56	Axonogenesis & Extension	GOBP_NEGATIVE_REGULATION_OF_CELL_GROWTH	Negative Regulation Of Cell Growth	http://www.gsea-msigdb.org/gsea/msigdb/mouse/geneset/GOBP_NEGATIVE_REGULATION_OF_CELL_GROWTH	G6PD2|CDK5|G6PDX|GNG4|FHL1|CDKN1B|FHL4|SERTAD3|PLXNA3|BBC3|GAS1|FOXK1|MYL2|NPPB|HYAL1|TRIM40|MSX1|FLCN|RGS4|CTH|OSGIN2|TRP53|SESN2|MECP2|PTPRS|PPP1R9B|NF2|ZMAT3|CCN3|RBBP7|TGFB1|TGFB2|VGLL4|GAS2L1|ZFP418|CCDC85B|SEMA3B|CDHR2|SEMA3C|SEMA3E|MT3|SEMA4A|SEMA4B|TSPYL2|SEMA4F|SEMA5A|SERTAD1|SEMA5B|FRZB|WNT3A|RRAD|SEMA6C|DNAJB2|ACVRL1|DACT3|ADAM15|SEMA3D|SLIT1|SLIT2|CGRRF1|BST2|RACK1|NAIF1|PTPRJ|CDA|PHB…	153	0.4755	3.0415	0	0	0
NCK56	Axonogenesis & Extension	GOBP_NEGATIVE_REGULATION_OF_CELL_PROJECTION_ORGANIZATION	Negative Regulation Of Cell Projection Organization	http://www.gsea-msigdb.org/gsea/msigdb/mouse/geneset/GOBP_NEGATIVE_REGULATION_OF_CELL_PROJECTION_ORGANIZATION	CDK5|LRP1|MYLIP|RAB29|KREMEN1|PLXNA3|GFAP|NLGN1|PTPRF|CIT|PTPRS|PTPRZ1|ACP4|B2M|NGFR|DNM2|NRXN1|ARF6|PRKCSH|SEMA3B|SEMA3C|SEMA3E|RAP1GAP|MT3|SEMA4A|SEMA4B|SEMA4F|SEMA5A|SEMA5B|KANK1|WNT3A|SEMA6C|PRKCD|TACSTD2|SEMA3D|CCL21A|SLIT1|SLIT2|EFEMP1|FYN|TRPC5|RIT2|RTN4R|D130043K22RIK|TCHP|RYK|LRRK2|CDKL3|INPP5F|PSEN1|WNT3|XYLT1|WNT5A|SNAPIN|GAK|PMP22|TESK1|THY1|RTN4|SEMA3G|CAPZB|TLX2|SEMA6A|TNR|GSK3A|SEM…	153	0.4758	3.2485	0	0	0
NCK56	Axonogenesis & Extension	GOBP_NEGATIVE_REGULATION_OF_CHEMOTAXIS	Negative Regulation Of Chemotaxis	http://www.gsea-msigdb.org/gsea/msigdb/mouse/geneset/GOBP_NEGATIVE_REGULATION_OF_CHEMOTAXIS	THBS1|PLXNA3|MIF|C5AR2|STAP1|MMP28|PADI2|RIN3|CCN3|CORO1B|NOTCH1|SEMA3B|CYP19A1|SEMA3C|SEMA3E|DPP4|SEMA4A|SEMA4B|SEMA4F|SEMA5A|GPR18|SEMA5B|TNFAIP6|WNT3A|SEMA6C|ST6GAL1|SEMA3D|SLIT1|ANGPT2|SLIT2|GREM1|DUSP1|ROBO1|CXCL13|RYK|CCL12|WNT3|CCL2|WNT5A|SEMA4G|GSTP2|GSTP1|HC|AIF1|SEMA3G|SEMA6A|SEMA4D|DUSP3|NBL1|SLAMF8|HRG	51	0.3899	1.9237	0	0.0052	0.695
NCK56	Axonogenesis & Extension	GOBP_NEGATIVE_REGULATION_OF_DEVELOPMENTAL_GROWTH	Negative Regulation Of Developmental Growth	http://www.gsea-msigdb.org/gsea/msigdb/mouse/geneset/GOBP_NEGATIVE_REGULATION_OF_DEVELOPMENTAL_GROWTH	G6PD2|CDK5|G6PDX|CAV3|PLAC8|CDKN1B|PLXNA3|DSPP|CITED2|CGA|RGS4|MEIS1|SOCS2|MECP2|PTPRS|RBP4|WWC1|TRP73|MYOZ1|CDKN1A|RGS2|VGLL4|ZFP418|BCL11A|NOG|ATXN2|CXADR|LGMN|TBX5|ALMS1|SEMA3B|SEMA3C|SEMA3E|RAI1|MT3|SEMA4A|FGFR3|SEMA4B|SEMA4F|SEMA5A|SEMA5B|EPHA7|WNT3A|SEMA6C|H19|KCNK2|STC2|OSTN|SEMA3D|SLIT1|SLIT2|BBS2|CFL1|MAPK11|GDF15|FGF13|IFRD1|MSTN|ADRB1|TGFBR2|NKD1|DUSP10|RGMA|D130043K22RIK|RTN4R|PI16|FO…	93	0.4138	2.3477	0	0.0003	0.032
NCK56	Axonogenesis & Extension	GOBP_NEGATIVE_REGULATION_OF_GROWTH	Negative Regulation Of Growth	http://www.gsea-msigdb.org/gsea/msigdb/mouse/geneset/GOBP_NEGATIVE_REGULATION_OF_GROWTH	CDK5|PLAC8|CITED2|MSX1|FLCN|CTH|MEIS1|TRP53|SESN2|NF2|CCN3|RBBP7|GAS2L1|NOG|RAI1|FRZB|ACVRL1|ADAM15|SEMA3D|MAPK11|MSTN|RACK1|TGFBR2|NKD1|PTPRJ|RTN4R|FOXP1|RYK|PTK6|ENO1B|PPARD|MUL1|RTN4|SEMA6A|ALOX8|WWC2|TLL2|DRAXIN|CCR5|EAF2|TRO|P3H1|MINAR1|DSPP|D1PAS1|CIRBP|RBP4|TRP73|MYOZ1|RGS2|ACVR1B|BCL11A|SFRP2|FBP1|SFRP1|FGFR3|AGT|AHSG|SOX17|CFL1|GDF15|GREM1|IDH3G|IFRD1|ADRB1|SERPINE2|GPC3|DAB2IP|BCL2|BCL6…	200	0.4581	3.0682	0	0	0
NCK56	Axonogenesis & Extension	GOBP_NEGATIVE_REGULATION_OF_NEURON_PROJECTION_DEVELOPMENT	Negative Regulation Of Neuron Projection Development	http://www.gsea-msigdb.org/gsea/msigdb/mouse/geneset/GOBP_NEGATIVE_REGULATION_OF_NEURON_PROJECTION_DEVELOPMENT	CDK5|LRP1|MYLIP|RAB29|KREMEN1|PLXNA3|GFAP|NLGN1|PTPRS|PTPRZ1|ACP4|B2M|NGFR|ARF6|PRKCSH|SEMA3B|SEMA3C|SEMA3E|MT3|SEMA4A|SEMA4B|SEMA4F|SEMA5A|SEMA5B|KANK1|WNT3A|SEMA6C|SEMA3D|SLIT1|SLIT2|EFEMP1|RIT2|D130043K22RIK|RTN4R|RYK|LRRK2|CDKL3|INPP5F|PSEN1|WNT3|XYLT1|WNT5A|SNAPIN|GAK|PMP22|THY1|SEMA3G|RTN4|SEMA6A|TNR|GSK3A|SEMA4D|DRAXIN|VIM|TRAK2|CCR5|ZFP365|FLNA|TRIM46|APOE|CSPG4|PTPN9|LRP4|CARM1|MINAR1|NE…	115	0.4671	2.7073	0	0	0.001
NCK56	Axonogenesis & Extension	GOBP_NEURON_PROJECTION_EXTENSION_INVOLVED_IN_NEURON_PROJECTION_GUIDANCE	Neuron Projection Extension Involved In Neuron Projection Guidance	http://www.gsea-msigdb.org/gsea/msigdb/mouse/geneset/GOBP_NEURON_PROJECTION_EXTENSION_INVOLVED_IN_NEURON_PROJECTION_GUIDANCE	DSCAM|PLXNA3|VEGFA|RYK|WNT3|WNT5A|SEMA4G|SEMA3G|MEGF8|CXCL12|SEMA6A|SEMA3B|SEMA3C|SEMA3E|SEMA4A|SEMA4B|SEMA4F|SEMA4D|SEMA5A|SEMA5B|WNT3A|SEMA6C|SEMA3D|SLIT1|NRP2|SLIT2|SMO	27	0.538	2.3349	0	0.0003	0.038
NCK56	Axonogenesis & Extension	GOBP_SEMAPHORIN_PLEXIN_SIGNALING_PATHWAY	Semaphorin Plexin Signaling Pathway	http://www.gsea-msigdb.org/gsea/msigdb/mouse/geneset/GOBP_SEMAPHORIN_PLEXIN_SIGNALING_PATHWAY	PLXNA1|PLXNA2|PLXNA3|ARHGDIA|MEF2C|SEMA4G|PLXND1|FARP2|PLXNB1|HAND2|PLXNB2|PLXNB3|SEMA3G|SEMA6A|SEMA3B|SEMA3C|PLXNC1|SEMA3E|MIR23A|MIR27A|SEMA4A|ECE1|GDNF|SEMA4B|SEMA4F|SEMA5A|SEMA4D|SEMA5B|SEMA6C|NCAM1|SH3BP1|FLNA|SEMA3D|NRP2|CRMP1|EDN1	36	0.5223	2.4655	0	0.0001	0.009
NCK56	B Cell Activation & Signaling	GOBP_B_CELL_RECEPTOR_SIGNALING_PATHWAY	B Cell Receptor Signaling Pathway	http://www.gsea-msigdb.org/gsea/msigdb/mouse/geneset/GOBP_B_CELL_RECEPTOR_SIGNALING_PATHWAY	GCSAM|PLCL2|IGHV5-15|IGHV2-7|IGHV5-17|PRKCH|IGHV7-1|LYN|IGHV7-2|IGHV14-1|IGHV4-1|IGHV3-1|IGHV11-1|FCRL5|IGHV11-2|IGHV9-3|IGHV3-6|IGHV3-8|IGHV15-2|IGHV1-22|IGHV1-24|IGHV1-39|MEF2C|IGHV1-50|TRDV4|IGHV1-53|TRDC|IGHV1-55|IGHV2-3|IGHV8-8|IGHV14-3|IGHV1-58|TRBC1|IGHV6-6|IGHV1-63|TRBC2|IGHA|IGHV8-12|IGHV1-62-2|IGHV2-9-1|IGHV2-6-8|IGHV8-13|IGHV1-74|IGHV1-76|IGHV1-82|NFATC2|NCKAP1L|LPXN|IGLC1|IGLC2|IGLC3|…	172	0.2307	1.5093	0	0.0488	1
NCK56	B Cell Activation & Signaling	GOBP_MEMBRANE_INVAGINATION	Membrane Invagination	http://www.gsea-msigdb.org/gsea/msigdb/mouse/geneset/GOBP_MEMBRANE_INVAGINATION	IGHV5-15|IGHV2-7|IGHV5-17|TIMD4|IGHV7-1|IGHV7-2|XKR5|IGHV14-1|IGHV4-1|IGHV3-1|IGHV11-1|SYT11|IGHV11-2|IGHV9-3|IGHV3-6|IGHV3-8|IGHV15-2|IGHV1-22|IGHV1-24|IGHV1-39|IGHV1-50|TRDV4|IGHV1-53|BIN2|TRDC|MYH9|IGHV1-55|IGHV8-8|IGHV2-3|IGHV1-58|RAC2|IGHV14-3|TRBC1|IGHV1-63|IGHV6-6|TRBC2|IGHV8-12|IGHA|IGHV2-9-1|IGHV1-62-2|IGHV2-6-8|GULP1|IGHV8-13|IGHV1-74|IGHV1-76|IGHV1-82|TREML4|TIMD2|RHOG|NCKAP1L|ITGA2|AD…	189	0.2046	1.3513	0	0.1042	1
NCK56	B Cell Activation & Signaling	GOBP_POSITIVE_REGULATION_OF_B_CELL_ACTIVATION	Positive Regulation Of B Cell Activation	http://www.gsea-msigdb.org/gsea/msigdb/mouse/geneset/GOBP_POSITIVE_REGULATION_OF_B_CELL_ACTIVATION	IGHV5-15|IGHV2-7|MLH1|IGHV5-17|IGHV7-1|IGHV7-2|IGHV14-1|IGHV4-1|IGHV3-1|IGHV11-1|MIF|IGHV11-2|IGHV9-3|IGHV3-6|IGHV3-8|IGHV15-2|IGHV1-22|TNIP2|GPR183|IGHV1-24|MMP14|IGHV1-39|IGHV1-50|MEF2C|TRDV4|IGHV1-53|TRDC|IGHV1-55|IGHV8-8|IGHV2-3|IGHV1-58|IGHV14-3|TRBC1|IGHV1-63|IGHV6-6|TRBC2|IGHV8-12|IGHA|IGHV2-9-1|IGHV1-62-2|IGHV2-6-8|TGFB1|IGHV8-13|IGHV1-74|IGHV1-76|IGHV1-82|NFATC2|NCKAP1L|CARD11|WNT3A|IGLC…	192	0.2085	1.3297	0	0.1146	1
NCK56	B Cell Activation & Signaling	GOBP_REGULATION_OF_B_CELL_RECEPTOR_SIGNALING_PATHWAY	Regulation Of B Cell Receptor Signaling Pathway	http://www.gsea-msigdb.org/gsea/msigdb/mouse/geneset/GOBP_REGULATION_OF_B_CELL_RECEPTOR_SIGNALING_PATHWAY	GCSAM|PLCL2|PRKCH|LYN|CD19|FOXP1|CD81|FCRL5|CMTM3|CD22|NFAM1|LPXN|STAP1|PRKCB|CD300A|BLK|GPS2	17	0.6361	2.3019	0	0.0005	0.055
NCK56	B Cell Differentiation	GOBP_B_CELL_DIFFERENTIATION	B Cell Differentiation	http://www.gsea-msigdb.org/gsea/msigdb/mouse/geneset/GOBP_B_CELL_DIFFERENTIATION	PLCL2|TNFAIP3|IL9|IKZF3|IFNA13|IFNA16|IFNE|TRP53|GPR183|HDAC9|MMP14|MFNG|IL4I1|MALT1|ITFG2|IFNA15|IFNA12|CMTM7|NFATC1|DPP4|NTRK1|NCKAP1L|CARD11|IGKJ5|NOTCH2|SPIB|DNAJB9|IFNZ|BTK|PTPRJ|EP300|IL10|POU1F1|CD19|FOXP1|DOCK10|MS4A1|IGHE|SLC25A5|LGALS8|DLL1|MIR18|CD79A|BCL3|IFNK|IFNA14|ABL1|IL2|GM13271|PTPRC|SPI1|SYK|FLT3|POLM|H2-AB1|MIR17|SYVN1|PTK2B|GM13283|ST3GAL1|GM13272|HDAC7|GM13277|GPS2|ZFP36L1|H…	140	0.2611	1.6362	0	0.0259	1
NCK56	B Cell Differentiation	GOBP_MATURE_B_CELL_DIFFERENTIATION	Mature B Cell Differentiation	http://www.gsea-msigdb.org/gsea/msigdb/mouse/geneset/GOBP_MATURE_B_CELL_DIFFERENTIATION	PLCL2|IL10|TNFAIP3|CD19|DOCK10|LGALS8|BCL6|DLL1|POU2AF1|POU2F2|GPR183|LILRB4A|IL21|RAG2|BCL3|MFNG|ADA|MALT1|IRF8|LFNG|IL2RG|ITFG2|CMTM7|IL2|NFATC1|DPP4|ITM2A|SPI1|NOTCH2|PLCG2|SLAMF8|IL6|LGALS1|DOCK11|PTK2B|6030468B19RIK|ST3GAL1	37	0.2932	1.3383	0.068	0.1109	1
NCK56	B Cell Differentiation	GOBP_MATURE_B_CELL_DIFFERENTIATION_INVOLVED_IN_IMMUNE_RESPONSE	Mature B Cell Differentiation Involved In Immune Response	http://www.gsea-msigdb.org/gsea/msigdb/mouse/geneset/GOBP_MATURE_B_CELL_DIFFERENTIATION_INVOLVED_IN_IMMUNE_RESPONSE	IL10|TNFAIP3|DOCK10|LGALS8|BCL6|DLL1|POU2AF1|GPR183|LILRB4A|IL21|RAG2|BCL3|MFNG|ADA|IRF8|LFNG|ITFG2|IL2|ITM2A|SPI1|NOTCH2|PLCG2|IL6|LGALS1|DOCK11|PTK2B|6030468B19RIK|ST3GAL1	28	0.2747	1.2257	0.2056	0.1864	1
NCK56	B Cell Differentiation	GOBP_REGULATION_OF_B_CELL_DIFFERENTIATION	Regulation Of B Cell Differentiation	http://www.gsea-msigdb.org/gsea/msigdb/mouse/geneset/GOBP_REGULATION_OF_B_CELL_DIFFERENTIATION	IL10|CD24A|IKZF3|CD27|BCL6|TLR9|STAT5A|LILRB4A|MMP14|STAT5B|IL21|IL4I1|ANKLE1|PTPN6|IL2RG|ID2|IL7|IL2|INPP5D|SFRP1|NCKAP1L|CARD11|NFAM1|SYK|FLT3|SLAMF8|BAD|PCID2|ZFP36L1|HMGB3|ZFP36L2	31	0.4308	2.02	0	0.003	0.452
NCK56	B Cell Proliferation	GOBP_POSITIVE_REGULATION_OF_B_CELL_PROLIFERATION	Positive Regulation Of B Cell Proliferation	http://www.gsea-msigdb.org/gsea/msigdb/mouse/geneset/GOBP_POSITIVE_REGULATION_OF_B_CELL_PROLIFERATION	TLR4|CHRNB2|CD81|MIF|BCL2|IGHD|BCL6|GPR183|TLR9|MEF2C|IL21|CDKN1A|CLCF1|ADA|IL5|IL7|TCF3|TNFRSF13C|IL2|IL4|NFATC2|NCKAP1L|CARD11|PTPRC|IGHM|IRS2|CD74|WNT3A|SASH3|EPHB2|IL13|IL3|CD40LG|TIRAP|CD40|TNFRSF4|CD38|BST1	38	0.261	1.2727	0.1257	0.1489	1
NCK56	B Cell Proliferation	GOBP_POSITIVE_REGULATION_OF_LEUKOCYTE_PROLIFERATION	Positive Regulation Of Leukocyte Proliferation	http://www.gsea-msigdb.org/gsea/msigdb/mouse/geneset/GOBP_POSITIVE_REGULATION_OF_LEUKOCYTE_PROLIFERATION	XCL1|CSF2|ZAP70|CD6|LYN|FLT3L|MIF|TNFSF9|MYD88|GPR183|MEF2C|CARMIL2|RAC2|CCDC88B|PRKCQ|CSF1|IL23A|NFATC2|NCKAP1L|CARD11|WNT3A|ST6GAL1|ADK|SLC7A1|SPTA1|RASAL3|BST1|PTPN22|TGFBR2|RIPK2|DHPS|CD59B|CD1D1|CHRNB2|EPO|IGHD|CD3E|SLC4A1|PYCARD|CD80|CD86|FGF10|CCL5|BLM|CD28|SPN|CD55|IL12A|VTCN1|CD55B|IFNG|IL12B|IL2|IL4|FADD|PTPRC|ICOSL|FOXP3|SYK|CORO1A|GPAM|AGER|TIRAP|CD40|H2-DMB1|H2-DMB2|TNFSF4|ZP3|TYK2|I…	139	0.2225	1.3808	0	0.091	1
NCK56	B Cell Proliferation	GOBP_REGULATION_OF_B_CELL_PROLIFERATION	Regulation Of B Cell Proliferation	http://www.gsea-msigdb.org/gsea/msigdb/mouse/geneset/GOBP_REGULATION_OF_B_CELL_PROLIFERATION	LYN|CD24A|TLR4|IKZF3|CD81|MIF|TNFRSF13B|GPR183|TLR9|MEF2C|TSC2|IL21|CDKN1A|CLCF1|ADA|IL5|IL7|TCF3|TNFRSF21|INPP5D|NFATC2|SIGLECG|NCKAP1L|CARD11|IRS2|WNT3A|EPHB2|FCGR2B|BLK|BST1|BTK|IL10|TYROBP|CTLA4|PKN1|CHRNB2|CD22|BCL2|IGHD|BCL6|MZB1|BTLA|CDKN2A|TNFRSF13C|IL2|IL4|PTPRC|IGHM|CD74|SASH3|IL13|IL3|CD40LG|TIRAP|CD40|TNFRSF4|CD38|CD300A	58	0.317	1.6814	0.025	0.0204	0.999
NCK56	Balance Control Process	GOBP_NEUROMUSCULAR_PROCESS_CONTROLLING_BALANCE	Neuromuscular Process Controlling Balance	http://www.gsea-msigdb.org/gsea/msigdb/mouse/geneset/GOBP_NEUROMUSCULAR_PROCESS_CONTROLLING_BALANCE	CLRN1|POU4F3|ABL2|CACNA1A|CLN3|HEXA|HEXB|CNTNAP1|NRXN1|CLN8|HMX3|NEUROG1|PTPRQ|IGDCC3|FOXS1|RBFOX2|NR4A3|RUBIE|SLC1A3|SOX2|NLGN2|JPH3|NKX6-2|JPH4|GAA|SHANK1|PDE8B|ADCY5|KCNMA1|POU4F1|RBFOX1|POU4F2|USH1C|CAMTA1|ATP2B2|PCDH15|RAC3|REST|ABL1|TNR|AARS|AP1S2|CDH23|CAMK2B|GRIN2C|TIFAB|PSAP|NEFL|GPR88|GM2A|CLIC5|USH1G|MYO5A|DLG4|ANKFN1	55	0.2381	1.2803	0.0826	0.1442	1
NCK56	Base Excision Repair	GOBP_BASE_EXCISION_REPAIR	Base Excision Repair	http://www.gsea-msigdb.org/gsea/msigdb/mouse/geneset/GOBP_BASE_EXCISION_REPAIR	PARP1|LIG3|NEIL2|XRCC1|LIG1|SIRT6|HMGA1|HMGA2|HMGA1B|XPA|APEX1|POLL|RPA2|TDG|POLD1|PARP2|NTHL1|MUTYH|OGG1|RPA3|MPG|RPS3|UNG|HUWE1|NEIL1	25	0.623	2.6149	0	0.0001	0.004
NCK56	Basement Membrane Organization	GOBP_BASEMENT_MEMBRANE_ORGANIZATION	Basement Membrane Organization	http://www.gsea-msigdb.org/gsea/msigdb/mouse/geneset/GOBP_BASEMENT_MEMBRANE_ORGANIZATION	SPINT2|LAMA1|PHLDB2|CLASP1|EXT1|LAMB2|PXDN|LAMB3|FLRT2|PLOD3|PMP22|RIC8A|PHLDB1|LAMB1|DAG1|NTNG2|TFAP2A|MMP11|FSHR|NID1|CMA1|CAV1|NTNG1|HPN|NTN4|CTSS|HMCN1|COL3A1|COL4A1|LAMC1|RAMP2|FERMT1	32	0.4978	2.2609	0	0.0006	0.081
NCK56	Biotic Stimulus Detection	GOBP_DETECTION_OF_BIOTIC_STIMULUS	Detection Of Biotic Stimulus	http://www.gsea-msigdb.org/gsea/msigdb/mouse/geneset/GOBP_DETECTION_OF_BIOTIC_STIMULUS	DMBT1|CRTAM|PGLYRP1|PGLYRP3|SRPX|PGLYRP4|TLR4|PGLYRP2|TLR6|TLR2|CLEC7A|ITGAV|NAIP1|YAP1|KLRH1|TSPO|NAIP2|NOD1|NAIP6|NOD2|TREM2|FAP|CDHR2|LY96|TLR1|NLRC4|SSC5D|SCARB1|SMO|CD209B	30	0.3394	1.5306	0.0299	0.0443	1
NCK56	Biotic Stimulus Detection	GOBP_DETECTION_OF_EXTERNAL_BIOTIC_STIMULUS	Detection Of External Biotic Stimulus	http://www.gsea-msigdb.org/gsea/msigdb/mouse/geneset/GOBP_DETECTION_OF_EXTERNAL_BIOTIC_STIMULUS	DMBT1|PGLYRP1|PGLYRP3|PGLYRP4|TLR4|PGLYRP2|TLR6|TLR2|CLEC7A|ITGAV|LY96|NAIP1|KLRH1|TLR1|NAIP2|NLRC4|NOD1|NAIP6|SSC5D|NOD2|TREM2|SCARB1|CD209B	23	0.303	1.2502	0.1528	0.1656	1
NCK56	Biotic Stimulus Detection	GOBP_DETECTION_OF_OTHER_ORGANISM	Detection Of Other Organism	http://www.gsea-msigdb.org/gsea/msigdb/mouse/geneset/GOBP_DETECTION_OF_OTHER_ORGANISM	DMBT1|PGLYRP1|PGLYRP3|PGLYRP4|PGLYRP2|TLR6|TLR2|CLEC7A|NAIP1|TLR1|KLRH1|NAIP2|NLRC4|NOD1|NAIP6|SSC5D|NOD2|CD209B	18	0.3509	1.3949	0.0794	0.0854	1
NCK56	Blastocyst Development	GOBP_BLASTOCYST_DEVELOPMENT	Blastocyst Development	http://www.gsea-msigdb.org/gsea/msigdb/mouse/geneset/GOBP_BLASTOCYST_DEVELOPMENT	DMBT1|DAD1|DCPP1|CDH1|CNOT3|ETV2|ESRRB|CITED2|ARHGDIG|TEAD4|TM4SF1|PRAMEL7|MFNG|SETDB1|MXI1|NEK2|NODAL|PSMC3|PTPN18|SALL4|RAD51B|EMG1|SPIC|CCDC62|TFAP2C|FBLL1|SMARCB1|CAPN2|NPM2|USPL1|NLRP9A|ZFP420|SRF|PSMC4|NLRP9B|EOMES|HORMAD1|HS3ST6|POU5F1|NLRP9C|CCDC24|KPNA7|PLPP4|SLC25A34|SPECC1|CRXOS|HBEGF|RTN4|RPL13|RBM46|TET1|COPRS|ASF1B|LPAR6|CMTM3|INTS1|SMIM14|PRDM14|NECAB1|DICER1|9130008F23RIK|SMARCA4|…	108	0.3032	1.7843	0	0.0113	0.951
NCK56	Blastocyst Development	GOBP_BLASTOCYST_FORMATION	Blastocyst Formation	http://www.gsea-msigdb.org/gsea/msigdb/mouse/geneset/GOBP_BLASTOCYST_FORMATION	CDH1|CNOT3|NOP2|EOMES|ESRRB|CITED2|FOXD3|POU5F1|YAP1|TEAD4|TM4SF1|JUNB|TXNRD3|PRAMEL7|MFNG|MXI1|BYSL|ADA|NODAL|RTN4|RBM46|PTPN18|TET1|SF3B6|RPL7L1|RRP7A|TFAP2C|PRDM14|CCNB1IP1|SOX17|SOX2|WDR74|CDX2|SP1|HNF1B|HOPX|SP3|CTR9|CNOT1|USPL1|PNLDC1|ZP3|SRF|LATS2	44	0.2367	1.1796	0.1888	0.2287	1
NCK56	Blastocyst Development	GOBP_BLASTOCYST_GROWTH	Blastocyst Growth	http://www.gsea-msigdb.org/gsea/msigdb/mouse/geneset/GOBP_BLASTOCYST_GROWTH	DMBT1|SALL4|PELO|RAD51B|ESRRB|GRN|INTS1|POU5F1|GINS4|DICER1|SMARCA4|UBTFL1|SETDB1|CTR9|HBEGF	15	0.4944	1.8193	0.0251	0.0095	0.915
NCK56	Blastocyst Development	GOBP_ORGANISM_EMERGENCE_FROM_PROTECTIVE_STRUCTURE	Organism Emergence From Protective Structure	http://www.gsea-msigdb.org/gsea/msigdb/mouse/geneset/GOBP_ORGANISM_EMERGENCE_FROM_PROTECTIVE_STRUCTURE	ST8SIA6|GRN|HS3ST6|ARHGDIG|CCDC24|PLPP4|SLC25A34|PRSS28|PRSS29|BCOR|CRXOS|SUDS3|COPRS|ASF1B|LPAR6|CMTM3|CCDC62|SMIM14|FBLL1|NECAB1|SMARCB1|9130008F23RIK|PEMT|SMARCA4|AKAP3|CTR9|PPP4R4|HCFC1|ZFP420|ANKRD7	30	0.406	1.863	0	0.0074	0.829
NCK56	Blastocyst Development	GOBP_TROPHECTODERMAL_CELL_DIFFERENTIATION	Trophectodermal Cell Differentiation	http://www.gsea-msigdb.org/gsea/msigdb/mouse/geneset/GOBP_TROPHECTODERMAL_CELL_DIFFERENTIATION	RBM46|CDH1|CNOT3|EOMES|ESRRB|FOXD3|CITED2|POU5F1|TFAP2C|YAP1|TEAD4|JUNB|SOX2|CDX2|SP1|HOPX|SP3|CTR9|CNOT1|BYSL|ADA|SRF|NODAL	23	0.2842	1.1974	0.1629	0.2119	1
NCK56	Blood Vessel Morphogenesis	GOBP_BRANCHING_INVOLVED_IN_BLOOD_VESSEL_MORPHOGENESIS	Branching Involved In Blood Vessel Morphogenesis	http://www.gsea-msigdb.org/gsea/msigdb/mouse/geneset/GOBP_BRANCHING_INVOLVED_IN_BLOOD_VESSEL_MORPHOGENESIS	PITX2|VEGFA|TBX20|GDF2|SIRT6|CXCR4|PLXND1|TBX1|VANGL2|FGF8|ABL1|CXCL12|SFRP2|SEMA3E|GBX2|STK4|FOXC2|SHH|SEMA5A|NFATC4|ANGPT1|CTNNB1|NOTCH4|NRARP|DLL4|LEF1|MDK|COL4A1|EDN1|SRF|TGFBR2|FKBPL	32	0.3284	1.4796	0.0474	0.0565	1
NCK56	Blood Vessel Morphogenesis	GOBP_BRANCHING_MORPHOGENESIS_OF_AN_EPITHELIAL_TUBE	Branching Morphogenesis Of An Epithelial Tube	http://www.gsea-msigdb.org/gsea/msigdb/mouse/geneset/GOBP_BRANCHING_MORPHOGENESIS_OF_AN_EPITHELIAL_TUBE	CITED2|ADAMTS16|MSX2|MGP|LRP5|MMP14|CXCR4|PXN|NCOA3|MYCN|TGFB1|MYC|CSF1|NKX3-1|NOG|CTSL|NOTCH1|CLIC4|NFATC1|SEMA3E|ESRP2|SEMA5A|TNC|SIX2|TFAP2C|TACSTD2|NOTCH4|SLIT2|AGTR1A|WNT2|AGTR1B|PAX2|SMO|PBX1|COL4A1|EDN1|TGFBR2|SRF|CSMD1|PGR|PITX2|VDR|VEGFA|RDH10|ESR1|CCL11|WNT9B|WNT4|PTCH1|PLXND1|WNT5A|WT1|RSPO2|FGF10|MED1|GREB1L|FGF8|FGFR2|ABL1|BMP2|FAT4|DICER1|MKS1|SIX1|PGF|DLL4|TIMELESS|GLI2|CASR|CAV3|D…	158	0.3826	2.5759	0	0.0001	0.005
NCK56	Blood Volume & Pressure Regulation	GOBP_DRINKING_BEHAVIOR	Drinking Behavior	http://www.gsea-msigdb.org/gsea/msigdb/mouse/geneset/GOBP_DRINKING_BEHAVIOR	DRD2|ACE2|HRH3|PMCH|APLN|AGT|TACR1|OXT|REN1|UCN|CYP11B2|AGTR1A|SLC24A4|AGTR1B|EN1|MMP17|HTR1B	17	0.3649	1.3422	0.0882	0.1088	1
NCK56	Blood Volume & Pressure Regulation	GOBP_NEGATIVE_REGULATION_OF_BLOOD_PRESSURE	Negative Regulation Of Blood Pressure	http://www.gsea-msigdb.org/gsea/msigdb/mouse/geneset/GOBP_NEGATIVE_REGULATION_OF_BLOOD_PRESSURE	G6PDX|SCPEP1|GPR37L1|UTS2R|NEDD4L|NPPB|NPPA|AGTR2|ADM2|DRD3|GUCA2B|CNR1|UCN|CRH|IER3|UTS2|DRD2|NOS2|HRH3|NOS3|APLN|NOS1|OXT|ABCC9|DRD5|TAC4|SMTN|GCH1|ADRB1|GLP1R|NTSR1|VEGFC|PRCP|TRPV1|NPY|FFAR3|BBS4|PMCH|ADIPOQ|CALCA|ADORA1|OPRL1|TAC1|ADRA1A|ADRA1D|GJA5|ADRB2|ADRB3|GNAS|BDKRB2|CD36|BDKRB1|ABAT|KL|KCNK6	55	0.2795	1.4835	0.0256	0.0554	1
NCK56	Blood Volume & Pressure Regulation	GOBP_POSITIVE_REGULATION_OF_BLOOD_PRESSURE	Positive Regulation Of Blood Pressure	http://www.gsea-msigdb.org/gsea/msigdb/mouse/geneset/GOBP_POSITIVE_REGULATION_OF_BLOOD_PRESSURE	G6PDX|TBXA2R|UTS2R|NMU|ACE|CHRNA7|CNR1|REN1|CRHR2|UTS2|RARRES2|SPX|NR3C2|NPFF|ADRA2B|AVPR1A|AGT|HSD11B2|OXT|OXTR|AGTR1A|DRD5|WNK1|AGTR1B|NR2F2|ADRB1|GRIP2|GLP1R|F11R|AVP|AVPR2|NCF2|CAMK2N1|ID2|TPM1|ADORA1|ADRA1B|ADRA1A|TAC2|ADRA1D|TACR1|ADRB2|TACR3|QRFP|MANF|CYP11B2|CYP2J5|OLFR78|EPHX2|ACE3|CARTPT|CYBA	52	0.2516	1.2864	0.1056	0.1407	1
NCK56	Blood Volume & Pressure Regulation	GOBP_POSITIVE_REGULATION_OF_SYSTEMIC_ARTERIAL_BLOOD_PRESSURE	Positive Regulation Of Systemic Arterial Blood Pressure	http://www.gsea-msigdb.org/gsea/msigdb/mouse/geneset/GOBP_POSITIVE_REGULATION_OF_SYSTEMIC_ARTERIAL_BLOOD_PRESSURE	G6PDX|SPX|AVP|NR3C2|AVPR1A|ADORA1|AGT|ADRA1B|ADRA1A|HSD11B2|NMU|ACE|CHRNA7|AVPR2|MANF|CYP11B2|CAMK2N1|CYP2J5|WNK1|ACE3|NR2F2|ADRB1|CYBA|RARRES2	24	0.3169	1.3256	0.114	0.1167	1
NCK56	Blood Volume & Pressure Regulation	GOBP_REGULATION_OF_BLOOD_PRESSURE	Regulation Of Blood Pressure	http://www.gsea-msigdb.org/gsea/msigdb/mouse/geneset/GOBP_REGULATION_OF_BLOOD_PRESSURE	GPR37L1|ADAMTS16|NMU|POSTN|NPR3|NOS2|SUCNR1|NOS3|PDGFB|OXT|ACVRL1|OXTR|P2RX1|SERPINF2|ADM|AGTR1A|TAC4|AGTR1B|GCH1|HMOX1|CD34|GLP1R|DLL1|ENPEP|AVPR2|NCF2|BBS4|ANPEP|CD36|POMC|CYP2J5|PTGS2|EPHX2|NPY1R|RNLS|TBXA2R|UTS2R|NEDD4L|EXT1|EXT2|ACE|ADM2|DRD3|CHRNA7|REN1|NDST2|UTS2|CORIN|RARRES2|APLN|ECE1|ADRA2B|AVPR1A|GNA12|AGT|SOD1|ABCC9|NOX1|SMTN|NR2F2|ADRB1|GRIP2|RAMP2|AR|F11R|GUCY1A1|AVP|MIR1954|AGTRAP|…	194	0.2782	1.803	0	0.0103	0.936
NCK56	Blood Volume & Pressure Regulation	GOBP_REGULATION_OF_SYSTEMIC_ARTERIAL_BLOOD_PRESSURE	Regulation Of Systemic Arterial Blood Pressure	http://www.gsea-msigdb.org/gsea/msigdb/mouse/geneset/GOBP_REGULATION_OF_SYSTEMIC_ARTERIAL_BLOOD_PRESSURE	G6PDX|GPR37L1|NPPB|ADAMTS16|NMU|PTPRO|MECP2|POSTN|CRH|SUCNR1|NOS3|SPX|NR3C2|NKX2-1|PDGFB|OXTR|SERPINF2|ADM|AGTR1A|DRD5|WNK1|TAC4|AGTR1B|EDN1|EDN2|EDNRB|EMP2|ENPEP|AVPR2|SLC4A5|TRPV1|BBS4|ACE2|TPM1|FSHR|GSK3A|ADORA1|P2RX2|ADRA1B|ADRA1A|ADRA1D|ADRB2|ADRB3|TNNI3|CD36|DDAH1|CYP2J5|RNLS|UTS2R|NEDD4L|NPPA|ACE|AGTR2|ADM2|DRD3|CHRNA7|REN1|NDST2|IER3|UTS2|CORIN|RARRES2|DRD2|APLN|EDN3|ECE1|AVPR1A|AGT|HSD11…	115	0.2085	1.2579	0.0189	0.1599	1
NCK56	Blood Volume & Pressure Regulation	GOBP_RENAL_FILTRATION	Renal Filtration	http://www.gsea-msigdb.org/gsea/msigdb/mouse/geneset/GOBP_RENAL_FILTRATION	SULF1|EMP2|UTS2R|UMOD|GAS6|ITGA3|AQP1|PDGFB|TMEM63C|ADORA1|RHPN1|XPNPEP3|GJA5|PTPRO|F2R|F2RL1|MYO1E|SULF2|CORO2B|ADGRF4|KIRREL|UTS2|CYBA|ADGRF5	24	0.2807	1.1714	0.2172	0.237	1
NCK56	Blood Volume & Pressure Regulation	GOBP_RENAL_SYSTEM_PROCESS	Renal System Process	http://www.gsea-msigdb.org/gsea/msigdb/mouse/geneset/GOBP_RENAL_SYSTEM_PROCESS	G6PDX|AQP6|AQP7|CLCN5|SLC22A6|NPPB|TRPV5|TMEM63C|SLC5A2|AQP3|XPNPEP3|PTPRO|CLCNKB|GUCA2B|AMN|CLN3|COMT|SCTR|NPR3|SUCNR1|LGMN|SPX|NR3C2|AKR1B3|AQP1|PDGFB|SLC15A2|MAGED2|OXT|SERPINF2|ADM|AGTR1A|AQP2|MLLT6|KIRREL|ANG2|EDN1|EDNRB|STC1|CHRNA3|EMP2|PKN1|CHRNB2|UMOD|ADORA2A|SLC4A1|AVPR2|SLC4A5|TRPV1|WNK4|ADIPOQ|ANPEP|ADORA1|PSAP|ADRA1A|CLDN4|ADRA1D|ADRB2|MYO1E|PTGER4|CYP2J5|UTS2R|ACE|PRKRIP1|AGTR2|DRD3|…	113	0.251	1.5635	0	0.0377	1
NCK56	Blood Volume & Pressure Regulation	GOBP_RENAL_SYSTEM_PROCESS_INVOLVED_IN_REGULATION_OF_BLOOD_VOLUME	Renal System Process Involved In Regulation Of Blood Volume	http://www.gsea-msigdb.org/gsea/msigdb/mouse/geneset/GOBP_RENAL_SYSTEM_PROCESS_INVOLVED_IN_REGULATION_OF_BLOOD_VOLUME	EMP2|NR3C2|UTS2R|GAS6|PDGFB|ADORA1|HSD11B2|GJA5|PTPRO|F2R|F2RL1|CYP11B2|CORO2B|UTS2|CYBA	15	0.4583	1.6192	0.0306	0.0285	1
NCK56	Blood Volume & Pressure Regulation	GOBP_RENAL_SYSTEM_PROCESS_INVOLVED_IN_REGULATION_OF_SYSTEMIC_ARTERIAL_BLOOD_PRESSURE	Renal System Process Involved In Regulation Of Systemic Arterial Blood Pressure	http://www.gsea-msigdb.org/gsea/msigdb/mouse/geneset/GOBP_RENAL_SYSTEM_PROCESS_INVOLVED_IN_REGULATION_OF_SYSTEMIC_ARTERIAL_BLOOD_PRESSURE	EDNRB|G6PDX|EMP2|UTS2R|GAS6|PTPRO|AGTR2|REN1|UTS2|SUCNR1|NR3C2|PDGFB|ADORA1|AGT|HSD11B2|GJA5|F2R|F2RL1|SERPINF2|CYP11B2|CORO2B|AGTR1A|CYP2J5|OLFR78|ADRB1|CYBA	26	0.3877	1.6382	0.0234	0.0256	1
NCK56	BMP Signaling Regulation & Response	GOBP_POSITIVE_REGULATION_OF_BMP_SIGNALING_PATHWAY	Positive Regulation Of Bmp Signaling Pathway	http://www.gsea-msigdb.org/gsea/msigdb/mouse/geneset/GOBP_POSITIVE_REGULATION_OF_BMP_SIGNALING_PATHWAY	GPC3|SULF1|HES1|TWSG1|HES5|TBX20|RNF165|MSX1|GDF2|MSX2|BMP4|SCUBE3|FKBP8|NOTCH1|KCP|PELO|CCN1|VSIR|GDF5|NOTCH2|FOXD1|ACVRL1|NEO1|GATA4|CDH5|ILK|FBXL15|SOX11|CRB2|UBE2O|TGFBR3	31	0.3927	1.7708	0.0058	0.0123	0.963
NCK56	BMP Signaling Regulation & Response	GOBP_REGULATION_OF_BMP_SIGNALING_PATHWAY	Regulation Of Bmp Signaling Pathway	http://www.gsea-msigdb.org/gsea/msigdb/mouse/geneset/GOBP_REGULATION_OF_BMP_SIGNALING_PATHWAY	SMAD7|SOST|HTRA3|FSTL3|LRP2|SKOR1|TWSG1|SOSTDC1|DKK1|TBX20|RNF165|DLX1|MSX1|MSX2|CHRDL2|DAND5|NANOG|FKBP8|NOG|TFAP2B|SFRP2|NOTCH1|HOXA13|SKOR2|KCP|SFRP1|FSTL1|SFRP5|TNFAIP6|NOTCH2|FOXD1|ACVRL1|CDH5|FBXL15|GREM1|FZD1|GDF3|CRB2|SMAD6|GPC3|SULF1|HES1|RGMA|HES5|WNT1|HJV|ITGA3|GDF2|PPARG|VWC2L|BMP4|CER1|WNT5A|VWC2|SCUBE3|TMPRSS6|ABL1|SFRP4|FST|PELO|SORL1|CCN1|FBN1|CAV1|GREM2|VSIR|GDF5|NBL1|NEO1|GATA4|…	77	0.2588	1.4383	0.0241	0.0693	1
NCK56	BMP Signaling Regulation & Response	GOBP_RESPONSE_TO_BMP	Response To Bmp	http://www.gsea-msigdb.org/gsea/msigdb/mouse/geneset/GOBP_RESPONSE_TO_BMP	SMAD7|SOST|FSTL3|PHOX2B|ETV2|SOSTDC1|RNF165|MSX1|MSX2|ZFP128|DAND5|TGFB1|TGFB2|NODAL|NOG|NOTCH1|FSTL1|KCND3|SCX|SFRP5|TNFAIP6|WNT3A|NOTCH2|ACVRL1|CRB2|ALPI|EGR1|VSTM2A|HIVEP1|PPARG|VWC2L|ACVR2B|WNT5A|MIR16-1|FAM83G|ZCCHC12|ABL1|SFRP4|DLX3|MIR23A|BMP2|FST|SORL1|SLC39A5|CAV1|GREM2|GATA3|GATA4|SKI|BMPER|GDF9|HEYL|SOX11|SMURF1|TGFB3|LEFTY2|TGFBR3|DLX5|HTRA3|LRP2|SKOR1|TWSG1|DKK1|TBX20|DLX1|EXT1|CHRDL…	137	0.2459	1.5224	0	0.046	1
NCK56	Bone Mineralization	GOBP_BIOMINERALIZATION	Biomineralization	http://www.gsea-msigdb.org/gsea/msigdb/mouse/geneset/GOBP_BIOMINERALIZATION	HACD1|DUOX2|SLC24A3|LOX|CEBPB|LTBP3|CFTR|MSX2|AXIN2|MGP|MMP13|MEF2C|TGFB1|OTOP1|DDR2|NOS3|PTHLH|NOTCH1|P2RX7|PTH1R|CCDC154|COL1A1|COL1A2|OSR2|CLEC3B|FGF23|VDR|OTOL1|ODAPH|WDR72|ADORA2A|LNCPINT|WNT4|ACVR2B|FAM20A|PHOSPHO1|NECTIN1|FBN2|RSPO2|ATP2B2|ERCC2|FGFR2|BMP2|ATG4B|ADORA1|ADRB2|GATA1|DICER1|ALOX15|AMBN|DNM3OS|AMELX|PTGS2|PTK2B|PTN|CST10|STIM1|DSPP|SLC20A1|IFT80|CCR1|ENAM|UCMA|CCR1L1|TMEM119|S…	156	0.2581	1.6677	0	0.0218	1
NCK56	Bone Mineralization	GOBP_BONE_MINERALIZATION	Bone Mineralization	http://www.gsea-msigdb.org/gsea/msigdb/mouse/geneset/GOBP_BONE_MINERALIZATION	DUOX2|SLC24A3|LOX|LTBP3|AXIN2|MGP|MMP13|MEF2C|DDR2|PTHLH|P2RX7|PTH1R|CCDC154|COL1A2|OSR2|CLEC3B|FGF23|VDR|LNCPINT|WNT4|ACVR2B|PHOSPHO1|FBN2|RSPO2|ERCC2|FGFR2|BMP2|ADRB2|GATA1|ALOX15|DNM3OS|PTGS2|PTK2B|PTN|IFT80|CCR1|CCR1L1|TMEM119|RFLNA|PTH|IFITM5|RXRA|RXRB|TFAP2A|FGR|NOTUM|FAM20C|FGFR3|MEPE|ISG15|CD276|ADGRV1|AHSG|ALPL|SMPD3|GLA|OSTN|ANK|OSR1|ANO6|SOX9|FBXL15|PKDCC|S1PR1|GREM1|FZD9|TWIST1|GPC3|G…	105	0.2774	1.6773	0	0.0208	1
NCK56	Bone Mineralization	GOBP_NEGATIVE_REGULATION_OF_BIOMINERALIZATION	Negative Regulation Of Biomineralization	http://www.gsea-msigdb.org/gsea/msigdb/mouse/geneset/GOBP_NEGATIVE_REGULATION_OF_BIOMINERALIZATION	FGF23|NOS3|NOTCH1|HEY1|NFE2|HEY2|MEPE|GAS6|LTBP3|SRGN|CCR1|UCMA|CCR1L1|AHSG|GATA1|ASPN|TRPM4|SOX9|GREM1|BCOR|TGFB1|RFLNA|PTK2B|PTH	24	0.3415	1.4117	0.0558	0.0788	1
NCK56	Bone Mineralization	GOBP_NEGATIVE_REGULATION_OF_OSSIFICATION	Negative Regulation Of Ossification	http://www.gsea-msigdb.org/gsea/msigdb/mouse/geneset/GOBP_NEGATIVE_REGULATION_OF_OSSIFICATION	CALCR|SMAD7|LRP4|SOST|FGF23|KREMEN1|VDR|NFE2|LTBP3|SRGN|BCL2|DKK1|CCR1|CCR1L1|MKX|MEF2C|TPH1|BCOR|TGFB1|RFLNA|PTH|CHSY1|CYP27B1|DLK1|NOTCH1|CALCA|SFRP1|MEPE|AHSG|ADRB2|GATA1|P2RY2|TRPM4|SOX9|GREM1|MDK|PTK2B|SMURF1|KREMEN2|GFRA4|SMAD6	41	0.2773	1.3287	0.0724	0.1151	1
NCK56	Bone Mineralization	GOBP_POSITIVE_REGULATION_OF_BIOMINERALIZATION	Positive Regulation Of Biomineralization	http://www.gsea-msigdb.org/gsea/msigdb/mouse/geneset/GOBP_POSITIVE_REGULATION_OF_BIOMINERALIZATION	OSR2|GPM6B|ACTN3|VDR|DSPP|WNT10B|CEBPB|ODAPH|CFTR|ENAM|TMEM119|TENT5A|MEF2C|SLC4A2|WNT4|ACVR2B|BMP4|BMP6|BMP7|FBN2|BMPR1B|PTH|RXRA|NELL1|RXRB|TFAP2A|ATRAID|P2RX7|FAM20C|BMP2|FGFR3|CCN1|ISG15|CD276|ADGRV1|ADRB2|WNT6|ATP2B1|OSR1|ANO6|FBLN7|PKDCC|KL|AMTN|PTN|FZD9|SMAD3	47	0.2708	1.3776	0.025	0.0923	1
NCK56	Bone Mineralization	GOBP_POSITIVE_REGULATION_OF_BONE_MINERALIZATION	Positive Regulation Of Bone Mineralization	http://www.gsea-msigdb.org/gsea/msigdb/mouse/geneset/GOBP_POSITIVE_REGULATION_OF_BONE_MINERALIZATION	OSR2|GPM6B|ACTN3|VDR|WNT10B|TMEM119|TENT5A|MEF2C|WNT4|ACVR2B|BMP4|BMP6|BMP7|FBN2|BMPR1B|PTH|RXRA|NELL1|RXRB|TFAP2A|ATRAID|P2RX7|BMP2|FAM20C|FGFR3|CCN1|ISG15|CD276|ADGRV1|ADRB2|ATP2B1|OSR1|ANO6|PKDCC|KL|PTN|FZD9|SMAD3	38	0.2864	1.3663	0.0559	0.097	1
NCK56	Bone Mineralization	GOBP_POSITIVE_REGULATION_OF_OSSIFICATION	Positive Regulation Of Ossification	http://www.gsea-msigdb.org/gsea/msigdb/mouse/geneset/GOBP_POSITIVE_REGULATION_OF_OSSIFICATION	TMEM119|MEF2C|PTH|ZBTB16|RXRA|RXRB|TFAP2A|P2RX7|FAM20C|FGFR3|ISG15|CD276|ADGRV1|OXT|OSR1|ANO6|PKDCC|FZD9|OSR2|GPM6B|ACTN3|VDR|WNT10B|TENT5A|RUNX2|CNMD|WNT4|ACVR2B|BMP4|WNT5A|BMP6|BMP7|FBN2|BMPR1B|NELL1|ATRAID|BMP2|CCN1|TOB2|TAC1|TACR1|ADRB2|PTGER4|ATP2B1|KL|PTN|PTPN11|SOX11|SCUBE2|SMAD3	50	0.3023	1.5442	0.0252	0.0413	1
NCK56	Bone Mineralization	GOBP_REGULATION_OF_BIOMINERALIZATION	Regulation Of Biomineralization	http://www.gsea-msigdb.org/gsea/msigdb/mouse/geneset/GOBP_REGULATION_OF_BIOMINERALIZATION	DSPP|CEBPB|LTBP3|CFTR|CCR1|ENAM|UCMA|CCR1L1|TMEM119|MGP|MEF2C|SLC4A2|TGFB1|RFLNA|PTH|IFITM5|RXRA|DDR2|RXRB|TFAP2A|NOS3|NOTCH1|P2RX7|NOTUM|FAM20C|FGFR3|MEPE|ISG15|CD276|ADGRV1|AHSG|OSTN|ANK|WNT6|OSR1|DMP1|ANO6|SOX9|PKDCC|S1PR1|GREM1|FZD9|TWIST1|OSR2|GPM6B|FGF23|ACTN3|VDR|HEY1|NFE2|BGLAP3|HEY2|BGLAP|WNT10B|ODAPH|BGLAP2|GAS6|SRGN|TENT5A|WNT4|ACVR2B|BMP4|PHOSPHO1|BMP6|FBN2|BMP7|BCOR|BMPR1B|COMP|OMD|N…	89	0.2716	1.5994	0	0.0316	1
NCK56	Bone Mineralization	GOBP_REGULATION_OF_BONE_MINERALIZATION	Regulation Of Bone Mineralization	http://www.gsea-msigdb.org/gsea/msigdb/mouse/geneset/GOBP_REGULATION_OF_BONE_MINERALIZATION	LTBP3|CCR1|CCR1L1|TMEM119|MGP|MEF2C|RFLNA|PTH|IFITM5|RXRA|DDR2|RXRB|TFAP2A|P2RX7|NOTUM|FAM20C|FGFR3|MEPE|ISG15|CD276|ADGRV1|AHSG|OSTN|ANK|OSR1|ANO6|SOX9|PKDCC|S1PR1|GREM1|FZD9|TWIST1|OSR2|GPM6B|ACTN3|FGF23|VDR|NFE2|BGLAP3|BGLAP|WNT10B|BGLAP2|SRGN|TENT5A|WNT4|ACVR2B|BMP4|PHOSPHO1|BMP6|BMP7|FBN2|BCOR|BMPR1B|COMP|OMD|NELL1|ATRAID|CYP27B1|MATN1|BMP2|CCN1|ADRB2|GATA1|ATP2B1|TRPM4|KL|PTK2B|PTN|SMAD3|SG…	70	0.2684	1.4628	0.0198	0.0614	1
NCK56	Bone Mineralization	GOBP_REGULATION_OF_OSSIFICATION	Regulation Of Ossification	http://www.gsea-msigdb.org/gsea/msigdb/mouse/geneset/GOBP_REGULATION_OF_OSSIFICATION	SMAD7|SOST|KREMEN1|LTBP3|MGP|MEF2C|TGFB1|ESRRA|CSF1|DDR2|NOTCH1|P2RX7|DHRS3|SIX2|OXT|P2RY2|PBX1|OSR2|FGF23|VDR|WNT4|ACVR2B|WNT5A|PHOSPHO1|FBN2|CHSY1|PRL|BMP2|ADRB2|GATA1|PTGER4|PTK2B|P3H1|PTN|PTPN11|SOX11|SCUBE2|SMURF1|CALCR|LRP4|EGR2|DKK1|CCR1|CCR1L1|TMEM119|MKX|RFLNA|PTH|ZBTB16|IFITM5|RXRA|RXRB|TFAP2A|NOTUM|SFRP1|FAM20C|FGFR3|MEPE|ISG15|CD276|ADGRV1|AHSG|OSTN|ANK|OSR1|ANO6|SOX9|PKDCC|S1PR1|GREM…	115	0.2933	1.7468	0	0.0141	0.978
NCK56	Bone Remodeling	GOBP_BLOOD_VESSEL_REMODELING	Blood Vessel Remodeling	http://www.gsea-msigdb.org/gsea/msigdb/mouse/geneset/GOBP_BLOOD_VESSEL_REMODELING	LRP1|CTS8|FLT4|BAK1|VEGFA|BAX|EXT1|CCR2|MEF2C|ATP7A|ACVR2B|NOL3|CEACAM1|TBX1|FGF10|EPAS1|TGFB2|FGF8|CRB1|NOS2|NOS3|AXL|SEMA3C|DBH|FOXC2|ADRA1B|ELN|CBS|TMBIM1|HRG|ACVRL1|DLL4|FLNA|CHD7|ANGPT2|HOXA3|FOXC1|IL18|ITGA4|TGFBR3	40	0.3362	1.5577	0.013	0.0386	1
NCK56	Bone Remodeling	GOBP_BONE_REMODELING	Bone Remodeling	http://www.gsea-msigdb.org/gsea/msigdb/mouse/geneset/GOBP_BONE_REMODELING	CALCR|EFNA2|TNFRSF11B|SYT7|SIGLEC15|MIR34A|RAB3D|TNFRSF11A|SLC34A1|TNFSF11|LTBP3|EXT1|TMEM119|IL20RA|DEF8|LRP5|NCDN|MITF|NF1|PDK4|RAC2|WNT16|CSK|PLEKHM1|OSCAR|GPR137B|NOX4|IL7|P2RX7|PTH1R|CYP19A1|INPP5D|SFRP1|FGFR3|FCGR4|EPHA2|NOTCH2|AHSG|CCDC154|S1PR1|GREM1|TRF|TRAF6|IDUA|HTR1B|RAB7|ACP5|PPARGC1B|VEGFA|DCSTAMP|SRC|ITGAV|SPP1|LRRK1|TPH1|CEACAM1|INPP4B|TCIRG1|LEP|LEPR|CTSK|DLK1|FSHB|UBASH3B|FSHR|C…	88	0.3217	1.8604	0	0.0075	0.835
NCK56	Bone Remodeling	GOBP_BONE_RESORPTION	Bone Resorption	http://www.gsea-msigdb.org/gsea/msigdb/mouse/geneset/GOBP_BONE_RESORPTION	CALCR|TNFRSF11B|SIGLEC15|MIR34A|RAB3D|TNFRSF11A|TNFSF11|LTBP3|EXT1|TMEM119|IL20RA|DEF8|NCDN|NF1|PDK4|RAC2|CSK|PLEKHM1|OSCAR|GPR137B|IL7|NOX4|P2RX7|PTH1R|CYP19A1|INPP5D|FCGR4|AHSG|CCDC154|S1PR1|TRAF6|TRF|IDUA|RAB7|ACP5|PPARGC1B|VEGFA|DCSTAMP|SRC|ITGAV|SPP1|LRRK1|CEACAM1|TCIRG1|CTSK|DLK1|FSHB|UBASH3B|FSHR|CALCA|IAPP|ADAM8|GPR137|SYK|CTNNB1|HAMP|ADRB2|IL6|CAR2|PTGER4|CD38|CTSS|HNF1A|PTK2B|CARTPT|CLD…	67	0.2838	1.5476	0.0097	0.0406	1
NCK56	Bone Remodeling	GOBP_NEGATIVE_REGULATION_OF_BONE_REMODELING	Negative Regulation Of Bone Remodeling	http://www.gsea-msigdb.org/gsea/msigdb/mouse/geneset/GOBP_NEGATIVE_REGULATION_OF_BONE_REMODELING	TNFRSF11B|P2RX7|CYP19A1|UBASH3B|FSHR|INPP5D|CALCA|IAPP|SFRP1|VEGFA|GPR137|TMEM119|HAMP|IL6|CEACAM1|CD38|GREM1|CSK|CARTPT|CLDN18|GPR137B	21	0.2981	1.1672	0.2212	0.2418	1
NCK56	Bone Remodeling	GOBP_NEGATIVE_REGULATION_OF_TISSUE_REMODELING	Negative Regulation Of Tissue Remodeling	http://www.gsea-msigdb.org/gsea/msigdb/mouse/geneset/GOBP_NEGATIVE_REGULATION_OF_TISSUE_REMODELING	TNFRSF11B|CD24A|VEGFA|TMEM119|PPARG|CEACAM1|CSK|GPR137B|P2RX7|CYP19A1|UBASH3B|FSHR|INPP5D|CALCA|IAPP|SFRP1|GPR137|AGT|HAMP|IL6|GATA4|CD38|GREM1|CARTPT|CLDN18|YPEL4|ABI3BP	27	0.3443	1.4646	0.0439	0.061	1
NCK56	Bone Remodeling	GOBP_REGULATION_OF_TISSUE_REMODELING	Regulation Of Tissue Remodeling	http://www.gsea-msigdb.org/gsea/msigdb/mouse/geneset/GOBP_REGULATION_OF_TISSUE_REMODELING	CALCR|LRP1|TNFRSF11B|SYT7|SIGLEC15|CD24A|TNFRSF11A|TNFSF11|LTBP3|TMEM119|IL20RA|TRP53|DEF8|NF1|PDK4|KLF6|GPNMB|CSK|PLEKHM1|OSCAR|DDR2|GPR137B|P2RX7|CYP19A1|INPP5D|SFRP1|FGFR3|FCGR4|AGT|AHSG|S1PR1|GREM1|TRF|IDUA|YPEL4|ABI3BP|IL18|FLT4|PPARGC1B|VEGFA|DCSTAMP|SRC|ITGAV|SPP1|PPARG|CEACAM1|HAND2|THBS4|INPP4B|LEP|LEPR|DLK1|FSHB|UBASH3B|FSHR|CALCA|IAPP|ADAM8|GPR137|SYK|TMBIM1|HAMP|HRG|IL6|GATA4|CAR2|PTG…	72	0.2583	1.4205	0.0283	0.0754	1
NCK56	Bone Remodeling	GOBP_TISSUE_REMODELING	Tissue Remodeling	http://www.gsea-msigdb.org/gsea/msigdb/mouse/geneset/GOBP_TISSUE_REMODELING	LRP1|MMP2|MMP9|LTBP3|TRP53|LRP5|MMP14|MEF2C|ATP7A|MITF|NF1|RAC2|ABCB1B|TGFB2|DDR2|IL23A|GPR137B|NOS2|NOS3|NOX4|P2RX7|PTH1R|CYP19A1|SEMA3C|TIMP1|FCGR4|DBH|CAPN1|NFKB1|NOTCH2|CCDC154|ACVRL1|BSX|CHD7|ANGPT2|TRF|HTR1B|RAB7|PPARGC1B|VDR|VEGFA|DCSTAMP|UMOD|CELA1|PPARG|LRRK1|ACVR2B|NOL3|PLG|FGF10|FGF8|THBS4|FSHB|FSHR|MIR29A|ADAM8|CAV1|SYK|MIR29B-1|GPR137|ADRA1B|HAMP|ADRB2|HRG|RASSF2|DLL4|GATA4|FLNA|PTGE…	163	0.3305	2.173	0	0.0011	0.162
NCK56	Bone Trabecula Formation	GOBP_BONE_TRABECULA_MORPHOGENESIS	Bone Trabecula Morphogenesis	http://www.gsea-msigdb.org/gsea/msigdb/mouse/geneset/GOBP_BONE_TRABECULA_MORPHOGENESIS	CYP27B1|MMP2|PPARGC1B|SFRP1|VDR|FGFR3|VEGFA|WNT10B|SEMA4D|MSX2|SBNO2|CHAD|FBN2|GREM1|PLXNB1|COL1A1|THBS3	17	0.4189	1.5795	0.0323	0.0348	1
NCK56	Bone Trabecula Formation	GOBP_TRABECULA_FORMATION	Trabecula Formation	http://www.gsea-msigdb.org/gsea/msigdb/mouse/geneset/GOBP_TRABECULA_FORMATION	CYP27B1|CAV3|MMP2|ADAMTS1|PPARGC1B|VDR|SFRP1|VEGFA|HEY2|FHL2|WNT10B|NKX2-5|BMP10|MSX2|RBP4|SLC40A1|CHAD|FBN2|SMARCA4|GREM1|SRF|COL1A1|TGFBR3|THBS3	24	0.4696	1.8851	0	0.0065	0.788
NCK56	Bone Trabecula Formation	GOBP_TRABECULA_MORPHOGENESIS	Trabecula Morphogenesis	http://www.gsea-msigdb.org/gsea/msigdb/mouse/geneset/GOBP_TRABECULA_MORPHOGENESIS	CAV3|MMP2|PPARGC1B|VDR|HEY1|VEGFA|HEY2|WNT10B|BMP10|MSX2|SBNO2|RBP4|CCM2L|SLC40A1|BMP5|CHAD|BMP7|FBN2|MED1|TGFB2|PLXNB1|HEG1|NOG|CYP27B1|NOTCH1|ADAMTS1|FOXH1|NFATC1|SFRP1|FGFR3|FHL2|SEMA4D|NKX2-5|NRG1|DLL4|CHD7|SMARCA4|S1PR1|GREM1|SRF|COL1A1|THBS3|TGFBR3	43	0.4784	2.3849	0	0.0002	0.019
NCK56	Bone, Platelet, & Osteoclast Development	GOBP_BONE_CELL_DEVELOPMENT	Bone Cell Development	http://www.gsea-msigdb.org/gsea/msigdb/mouse/geneset/GOBP_BONE_CELL_DEVELOPMENT	THPO|EP300|TYROBP|SIGLEC15|MIR34A|SLC9B2|FOXP1|SRC|TNFSF11|MEIS1|LRRK1|KIT|GPR68|NINJ1|TAL1|MED1|PTPN6|NBEAL2|PIP4K2A|FBXW7|ZFPM1|TESC|FAM20C|MPIG6B|FBN1|ZFP385A|FLI1|GP1BA|NOTCH2|GP5|FLNA|GP9|CLDN18|PTPN11|SRF|SH2B3	36	0.4784	2.2973	0	0.0005	0.056
NCK56	Bone, Platelet, & Osteoclast Development	GOBP_MEGAKARYOCYTE_DEVELOPMENT	Megakaryocyte Development	http://www.gsea-msigdb.org/gsea/msigdb/mouse/geneset/GOBP_MEGAKARYOCYTE_DEVELOPMENT	THPO|EP300|ZFPM1|TESC|MPIG6B|ZFP385A|FLI1|GP1BA|MEIS1|GP5|FLNA|KIT|TAL1|GP9|MED1|PTPN6|NBEAL2|PTPN11|PIP4K2A|SRF|SH2B3	21	0.5772	2.3252	0	0.0004	0.042
NCK56	Bone, Platelet, & Osteoclast Development	GOBP_MEGAKARYOCYTE_DIFFERENTIATION	Megakaryocyte Differentiation	http://www.gsea-msigdb.org/gsea/msigdb/mouse/geneset/GOBP_MEGAKARYOCYTE_DIFFERENTIATION	THPO|EP300|PITHD1|LOX|MEIS1|RAB7B|SCIN|MEF2C|KIT|RCOR1|TAL1|MTURN|MED1|NBEAL2|PTPN6|PIP4K2A|ZFPM1|L3MBTL1|TESC|MPIG6B|ZFP385A|FLI1|GP1BA|GATA2|GATA1|GP5|FLNA|SP1|GP9|H4C17|CIB1|SP3|PTPN11|SRF|SH2B3	35	0.4858	2.3299	0	0.0003	0.039
NCK56	Bone, Platelet, & Osteoclast Development	GOBP_MYELOID_CELL_DEVELOPMENT	Myeloid Cell Development	http://www.gsea-msigdb.org/gsea/msigdb/mouse/geneset/GOBP_MYELOID_CELL_DEVELOPMENT	G6PD2|G6PDX|THPO|SIGLEC15|MIR34A|JMJD6|TNFSF11|CEBPB|CITED2|NRROS|ALAS1|ALAS2|MEIS1|KLF1|ANK1|EPB42|DMTN|RHAG|RHD|NINJ1|TAL1|ANKLE1|L3MBTL3|RPS6|NBEAL2|PIP4K2A|ABCB10|FBXW7|FAM210B|FAM20C|ITGAM|MPIG6B|SLC11A2|GP1BA|HBB-BS|NOTCH2|HBA-X|SRF|FLVCR1|HBA-A1|EP300|TYROBP|SLC9B2|TLR2|FOXP1|EPO|SRC|BCL6|SLC4A1|LRRK1|EVI2B|GPR68|KIT|BPGM|ADGRF4|MED1|PABPC4|PTPN6|ERCC2|ZFPM1|TESC|FBN1|ZFP385A|FLI1|PLA2G10|…	80	0.3516	1.9897	0	0.0035	0.523
NCK56	Bone, Platelet, & Osteoclast Development	GOBP_OSTEOCLAST_DEVELOPMENT	Osteoclast Development	http://www.gsea-msigdb.org/gsea/msigdb/mouse/geneset/GOBP_OSTEOCLAST_DEVELOPMENT	FBXW7|TYROBP|SIGLEC15|MIR34A|SLC9B2|FAM20C|FOXP1|FBN1|SRC|TNFSF11|NOTCH2|LRRK1|GPR68|NINJ1|CLDN18	15	0.3263	1.1763	0.2667	0.232	1
NCK56	Bone, Platelet, & Osteoclast Development	GOBP_PLATELET_MORPHOGENESIS	Platelet Morphogenesis	http://www.gsea-msigdb.org/gsea/msigdb/mouse/geneset/GOBP_PLATELET_MORPHOGENESIS	MFAP2|ZFPM1|EP300|VPS33A|MPL|MPIG6B|ZFP385A|GATA1|CLEC1B|MEF2C|MYH9|WDR1|TAL1|CIB1|ACTN1|PTPN6|PTPN11|NBEAL2|C1GALT1C1|SRF	20	0.5458	2.0813	0	0.0021	0.318
NCK56	Brain Development	GOBP_CEREBRAL_CORTEX_CELL_MIGRATION	Cerebral Cortex Cell Migration	http://www.gsea-msigdb.org/gsea/msigdb/mouse/geneset/GOBP_CEREBRAL_CORTEX_CELL_MIGRATION	HTR6|CDK5|ROBO1|DAB2IP|POU3F2|POU3F3|SRGAP2|SUN2|FOXG1|PSEN1|DISC1|SUN1|FUT10|LRP8|LAMB1|ARX|MBOAT7|RTN4|CCDC141|EFHC1|FGFR1|WDR47|NKX2-1|LHX6|CDK5R2|CTNNB1|SOCS7|CDK5R1|GLI3|NR2E1|SLIT2|ZMIZ1|COL3A1|DCX|MDGA1|FGF13|BMERB1	37	0.3515	1.683	0.0069	0.0201	0.999
NCK56	Brain Development	GOBP_CEREBRAL_CORTEX_DEVELOPMENT	Cerebral Cortex Development	http://www.gsea-msigdb.org/gsea/msigdb/mouse/geneset/GOBP_CEREBRAL_CORTEX_DEVELOPMENT	CDK5|POU3F2|GRIN1|EMX1|ASCL1|PTPRS|NF1|SUN1|MCPH1|FUT10|BBS1|MGARP|CRKL|NTRK2|NR2F1|MBOAT7|YWHAE|EMX2|CCDC141|ATG7|TACC2|NSUN5|WDR47|FGFR1|NKX2-1|CCDC85C|TFAP2C|TRAPPC9|CDK5R1|GLI3|SOX2|NR2E1|SLIT2|BBS2|ZMIZ1|SMO|CDON|PAX5|PAX6|COL3A1|DCX|FGF13|NDE1|BHLHE22|BMERB1|HTR6|WDR62|EOMES|ROBO1|DAB2IP|BAX|POU3F3|SUN2|SRGAP2|FOXG1|DMRTA2|TBR1|PSEN1|LHX2|DISC1|ATOH1|LRP8|LAMB1|PHACTR1|ARX|BBS4|RTN4|EFHC1|A…	78	0.3032	1.7004	0	0.0184	0.997
NCK56	Brain Development	GOBP_CEREBRAL_CORTEX_RADIALLY_ORIENTED_CELL_MIGRATION	Cerebral Cortex Radially Oriented Cell Migration	http://www.gsea-msigdb.org/gsea/msigdb/mouse/geneset/GOBP_CEREBRAL_CORTEX_RADIALLY_ORIENTED_CELL_MIGRATION	CDK5|DAB2IP|POU3F2|POU3F3|SRGAP2|SUN2|FOXG1|DISC1|SUN1|FUT10|LRP8|LAMB1|MBOAT7|RTN4|CCDC141|WDR47|LHX6|CDK5R2|CTNNB1|SOCS7|CDK5R1|GLI3|NR2E1|ZMIZ1|COL3A1|DCX|MDGA1|BMERB1	28	0.386	1.687	0.0096	0.0197	0.998
NCK56	Brain Development	GOBP_CORPUS_CALLOSUM_DEVELOPMENT	Corpus Callosum Development	http://www.gsea-msigdb.org/gsea/msigdb/mouse/geneset/GOBP_CORPUS_CALLOSUM_DEVELOPMENT	RTN4RL2|CDK5|CORO1C|PRDM8|NSUN5|TSKU|RTN4R|WDR47|RYK|SZT2|EPHB2|WDR89|GRCC10|KIF21B|NIN|PTPRS|EPHB3|BHLHE22|DMXL2|RTN4RL1	20	0.5288	2.115	0	0.0018	0.265
NCK56	Brain Development	GOBP_FOREBRAIN_CELL_MIGRATION	Forebrain Cell Migration	http://www.gsea-msigdb.org/gsea/msigdb/mouse/geneset/GOBP_FOREBRAIN_CELL_MIGRATION	CDK5|POU3F2|CXCR4|CNTN2|SUN1|FUT10|MBOAT7|EMX2|DRD2|CXCL12|CCDC141|FGFR1|WDR47|NKX2-1|CDK5R1|GLI3|SLIT1|NR2E1|DRD1|SLIT2|ZMIZ1|COL3A1|DCX|FGF13|TYRO3|BMERB1|SRF|HTR6|FOXB1|ROBO1|DAB2IP|POU3F3|SRGAP2|SUN2|FOXG1|LRRK2|PSEN1|DISC1|LRP8|LAMB1|ARX|ARL13B|RTN4|TNR|EFHC1|AXL|LHX6|CDK5R2|NRG3|NRG1|CTNNB1|SOCS7|FEZF2|MDGA1	54	0.3092	1.5894	0	0.0331	1
NCK56	Brain Development	GOBP_LIMBIC_SYSTEM_DEVELOPMENT	Limbic System Development	http://www.gsea-msigdb.org/gsea/msigdb/mouse/geneset/GOBP_LIMBIC_SYSTEM_DEVELOPMENT	CDK5|RAX|PLXNA3|POU3F2|DLX1|DLX2|PTPRS|HAP1|TRP73|NEUROD6|EPHA5|NF1|GSX1|NF2|BBS1|MFSD2A|CRKL|NHLH2|LHX5|ATP1A2|YWHAE|EMX2|HSD3B2|HSD3B3|HSD3B6|FGFR1|NKX2-1|WNT3A|NR4A3|TMEM108|CDK5R1|GLI3|NR2E1|DRD1|SOX3|BBS2|OTP|SMO|ID4|DCX|FGF13|SRF|UBB|LMX1A|KCNA1|PITX2|FOXB1|TSKU|ZIC1|BAX|ZIC3|NDNF|XRCC1|TBR1|CNTNAP2|PROP1|KIRREL3|ALK|LRP8|HDAC1|DCLK2|BBS4|BCAN|FGFR2|HSD3B1|HSD3B5|BTG2|NKX2-6|CDK5R2|RAB3GAP1…	77	0.2274	1.276	0.0625	0.147	1
NCK56	Brain Development	GOBP_PALLIUM_DEVELOPMENT	Pallium Development	http://www.gsea-msigdb.org/gsea/msigdb/mouse/geneset/GOBP_PALLIUM_DEVELOPMENT	CDK5|PLXNA3|POU3F2|ASCL1|PTPRS|NF1|SUN1|NF2|MCPH1|CRKL|NTRK2|LHX5|HSD3B2|CCDC141|ATG7|HSD3B3|HSD3B6|NSUN5|WDR47|NKX2-1|WNT3A|TFAP2C|NR4A3|DRD1|SLIT2|BBS2|ZMIZ1|SMO|CDON|PAX5|PAX6|COL3A1|BHLHE22|SRF|LMX1A|HTR6|WDR62|EOMES|ROBO1|ZIC1|POU3F3|ZIC3|SUN2|XRCC1|TBR1|PSEN1|DISC1|KIRREL3|ATOH1|HDAC1|FGF8|PHACTR1|ARX|BBS4|BCAN|RTN4|BTG2|CDK5R2|TACC1|FAT4|DICER1|FEZF2|GRIN1|EMX1|DLX1|DLX2|TRP73|NEUROD6|EPHA…	115	0.2227	1.3862	0.0172	0.0889	1
NCK56	Brain Development	GOBP_TELENCEPHALON_DEVELOPMENT	Telencephalon Development	http://www.gsea-msigdb.org/gsea/msigdb/mouse/geneset/GOBP_TELENCEPHALON_DEVELOPMENT	CDK5|PLXNA3|POU3F2|MIR9-1|MIR200A|ASCL1|MIR200B|PTPRS|CXCR4|NF1|SUN1|CNTN2|NF2|MCPH1|CRKL|NTRK2|LHX5|ATP1A2|SLC7A11|CCDC141|ATG7|HSD3B2|HSD3B3|HSD3B6|NSUN5|WDR47|NKX2-1|AQP1|WNT3A|TFAP2C|NR4A3|CHD7|SLIT1|DRD1|SLIT2|BBS2|ZMIZ1|SMO|CDON|PAX5|BCL11B|PAX6|COL3A1|BHLHE22|SRF|LMX1A|HTR6|WDR62|UNCX|FOXB1|EOMES|RTN4R|SLC1A2|ROBO1|ZIC1|TCTN1|ZIC3|POU3F3|SUN2|XRCC1|RYK|LRRK2|FOXP2|ZSWIM6|TBR1|PSEN1|KIRREL3…	192	0.2212	1.3771	0	0.0924	1
NCK56	Brain Development	GOBP_TELENCEPHALON_GLIAL_CELL_MIGRATION	Telencephalon Glial Cell Migration	http://www.gsea-msigdb.org/gsea/msigdb/mouse/geneset/GOBP_TELENCEPHALON_GLIAL_CELL_MIGRATION	CDK5|WDR47|DAB2IP|SRGAP2|SUN2|CDK5R2|FOXG1|CTNNB1|SOCS7|DISC1|SUN1|CDK5R1|GLI3|NR2E1|LRP8|ZMIZ1|LAMB1|COL3A1|DCX|MBOAT7|BMERB1|RTN4	22	0.5187	2.1247	0	0.0016	0.244
NCK56	Brown Fat Cell Differentiation	GOBP_BROWN_FAT_CELL_DIFFERENTIATION	Brown Fat Cell Differentiation	http://www.gsea-msigdb.org/gsea/msigdb/mouse/geneset/GOBP_BROWN_FAT_CELL_DIFFERENTIATION	SELENBP1|PLAC8|NAPEPLD|FTO|CEBPB|FLCN|ZFP516|MRAP|RGS2|TRPV4|RARRES2|NUDT7|LNCBATE10|MECOM|GATA2|SH2B2|LNCBATE1|ADRB1|RREB1|DUSP10|MAPK14|MB|VSTM2A|LAMB3|PPARG|PRDM16|FFAR4|BMP7|UCP1|MTOR|ADIG|LRG1|ITGA6|LEP|ZBTB7B|BNIP3|ADIPOQ|SLC2A4|FABP4|DIO2|EBF2|FBN1|FABP3|ADRB2|ADRB3|LAMA4|SIX1|ARL4A|CEBPA|PTGS2|SCD1|PEX11A|TFE3|SOX13|METRNL|FNDC5	56	0.2619	1.3769	0.0593	0.0924	1
NCK56	Brown Fat Cell Differentiation	GOBP_FAT_CELL_DIFFERENTIATION	Fat Cell Differentiation	http://www.gsea-msigdb.org/gsea/msigdb/mouse/geneset/GOBP_FAT_CELL_DIFFERENTIATION	PLAC8|NAPEPLD|ANGPTL8|FTO|CLIP3|FLCN|ZFP516|MIR448|MSX2|AXIN2|NUDT7|FRZB|SH2B2|LNCBATE1|EP300|MB|CCN4|VSTM2A|INSIG1|ZBTB7C|ARXES1|UCP1|ARXES2|MED1|PPARD|BBS4|BNIP3|LPL|BMP2|KLF5|TMEM120B|MIR188|OPA3|WFDC21|WDFY2|CEBPA|PTGS2|FNDC3B|GPS2|SELENBP1|CARM1|TRIB2|PIAS1|EGR2|ALOXE3|DKKL1|MRAP|SYAP1|DACT1|RGS2|BBS1|TRPV4|RARRES2|DLK2|ATF5|SFRP2|GM15290|MEDAG|ZC3H12A|SFRP1|RNASEL|LNCBATE10|GATA2|AKT1|CEBPD…	196	0.3404	2.2325	0	0.0007	0.099
NCK56	Brown Fat Cell Differentiation	GOBP_NEGATIVE_REGULATION_OF_FAT_CELL_DIFFERENTIATION	Negative Regulation Of Fat Cell Differentiation	http://www.gsea-msigdb.org/gsea/msigdb/mouse/geneset/GOBP_NEGATIVE_REGULATION_OF_FAT_CELL_DIFFERENTIATION	SIRT2|TRIB2|GPER1|CCN4|WNT1|VEGFA|WNT10B|SORT1|FLCN|MIR448|INSIG1|MSX2|YAP1|MKX|RUNX1T1|WNT5A|JDP2|E2F1|TGFB1|TRPV4|MMP11|ZFPM1|CCDC85B|DLK1|ADIPOQ|TRIB3|LRP3|FBN1|TGFB1I1|WNT3A|TRIO|GATA2|GATA3|ZFPM2|ID4|AXIN1|C1QL4|TLCD3B|GPS2|ZFP36L2|SMAD3	41	0.3738	1.8143	0	0.0097	0.92
NCK56	Brown Fat Cell Differentiation	GOBP_POSITIVE_REGULATION_OF_FAT_CELL_DIFFERENTIATION	Positive Regulation Of Fat Cell Differentiation	http://www.gsea-msigdb.org/gsea/msigdb/mouse/geneset/GOBP_POSITIVE_REGULATION_OF_FAT_CELL_DIFFERENTIATION	CARM1|NAPEPLD|CEBPB|DKKL1|AXIN2|LRP5|SYAP1|CCDC3|DACT1|CDS1|ZBTB16|AAMDC|RARRES2|SFRP2|MEDAG|ZC3H12A|SFRP1|FRZB|MECOM|AKT1|WIF1|GDF3|RREB1|MAPK14|VSTM2A|PPARG|PRDM16|FFAR4|TPH1|SULT1E1|ZBTB7C|BMP7|LMO3|ADIG|ZFP36|ZBTB7B|ID2|HTR2A|HTR2C|LPL|BMP2|KLF5|STK4|CMKLR1|ZFP385A|SH3PXD2B|SIX1|WDFY2|NOCT|SNAI2|TRPM4|CEBPA|PTGS2|FNDC3B|TFE3|SOX13|ZFP36L1|METRNL|FNDC5	59	0.3446	1.8264	0	0.0091	0.903
NCK56	Brown Fat Cell Differentiation	GOBP_REGULATION_OF_BROWN_FAT_CELL_DIFFERENTIATION	Regulation Of Brown Fat Cell Differentiation	http://www.gsea-msigdb.org/gsea/msigdb/mouse/geneset/GOBP_REGULATION_OF_BROWN_FAT_CELL_DIFFERENTIATION	RREB1|DUSP10|MAPK14|VSTM2A|NAPEPLD|FTO|FBN1|FLCN|PRDM16|MECOM|GATA2|FFAR4|SIX1|BMP7|MTOR|PTGS2|TFE3|LEP|SOX13|ZBTB7B|TRPV4|METRNL|FNDC5	23	0.3693	1.5601	0.0244	0.0383	1
NCK56	Brown Fat Cell Differentiation	GOBP_REGULATION_OF_FAT_CELL_DIFFERENTIATION	Regulation Of Fat Cell Differentiation	http://www.gsea-msigdb.org/gsea/msigdb/mouse/geneset/GOBP_REGULATION_OF_FAT_CELL_DIFFERENTIATION	SIRT2|NAPEPLD|FTO|CEBPB|FLCN|MIR448|MSX2|AXIN2|LRP5|JDP2|TGFB1|CCDC85B|TGFB1I1|FRZB|WNT3A|WIF1|DUSP10|CCN4|VSTM2A|VEGFA|INSIG1|PPARG|FFAR4|RUNX1T1|WNT5A|ZBTB7C|LMO3|PPARD|RORC|ADIPOQ|LPL|BMP2|KLF5|TRIO|GATA3|SIX1|MIR188|WDFY2|SNAI2|ZFPM2|CEBPA|PTGS2|AXIN1|FNDC3B|TLCD3B|SOX13|GPS2|ZFP36L1|ZFP36L2|CARM1|TRIB2|GPER1|GNB3|DKKL1|MKX|SYAP1|CCDC3|DACT1|CDS1|E2F1|ZBTB16|PTPRQ|TRPV4|AAMDC|RARRES2|DLK2|MMP…	114	0.3616	2.2389	0	0.0007	0.096
NCK56	Cadherin Mediated Adhesion	GOBP_CELL_CELL_ADHESION_MEDIATED_BY_CADHERIN	Cell Cell Adhesion Mediated By Cadherin	http://www.gsea-msigdb.org/gsea/msigdb/mouse/geneset/GOBP_CELL_CELL_ADHESION_MEDIATED_BY_CADHERIN	FLOT1|RGCC|MMP24|NOTCH1|CDHR2|CDH1|EPCAM|PTPRU|AFDN|VEGFA|WNT3A|NOTCH4|CDH5|NEXMIF|WNT5A|PPM1F|BMP6|ADAM19	18	0.3681	1.3834	0.0699	0.09	1
NCK56	Cadiac Development	GOBP_CARDIAC_CELL_DEVELOPMENT	Cardiac Cell Development	http://www.gsea-msigdb.org/gsea/msigdb/mouse/geneset/GOBP_CARDIAC_CELL_DEVELOPMENT	G6PD2|MYOCD|ALPK2|G6PDX|MYLK3|PLEC|CAV3|TBX18|CAVIN4|MYL2|ASB2|RGS4|AGTR2|RGS2|MAML1|MYH6|CSRP3|ZFP418|ACTN2|ATG7|CXADR|TBX5|NEB|NOTCH1|NRAP|MYH11|FHL2|POPDC2|PDGFRB|NKX2-5|AGT|TTN|ANG2|EDN1|ADRB1|SRF|SMAD6|FHOD3|PITX2|CCN4|PI16|ALPK3|FOXP1|VEGFA|HEY2|LRRC10|PIN1RT1|SLC25A4|BMP10|SGCD|BMP4|DDX39B|MTOR|HAMP2|TCAP|LMNA|GSK3A|NKX2-6|ISL1|ADRA1B|SHOX2|ADRA1A|HAMP|DICER1|GATA4|TRIP10|FDPS|MYO18B|PARP2…	77	0.2515	1.4181	0.0291	0.0762	1
NCK56	Cadiac Development	GOBP_CARDIAC_MUSCLE_CELL_DIFFERENTIATION	Cardiac Muscle Cell Differentiation	http://www.gsea-msigdb.org/gsea/msigdb/mouse/geneset/GOBP_CARDIAC_MUSCLE_CELL_DIFFERENTIATION	G6PD2|MYOCD|G6PDX|MYLK3|PLEC|TBX18|MYL2|ASB2|RGS4|ARRB2|MEF2C|SIK1|MAML1|MYH6|TGFB1|CSRP3|ZFP418|ATG7|CXADR|NOX4|NEB|NRAP|POPDC2|PDGFRB|NKX2-5|WNT3A|TTN|PAX3|ANG2|EDN1|ARID1A|SRF|FHOD3|PITX2|CCN4|PI16|FOXP1|VEGFA|SLC25A4|DLL1|KDM6B|WT1|HAMP2|GSK3A|BMP2|NKX2-6|NRG1|ADRA1B|SHOX2|CBY1|ADRA1A|HAMP|DICER1|GATA4|TDGF1|MYO18B|ACTC1|AKAP13|SOX6|XIRP1|ALPK2|CAV3|EFNB2|CAVIN4|DKK1|AGTR2|RGS2|MYOD1|RXRA|ACT…	107	0.2785	1.6783	0	0.0207	0.999
NCK56	Cadiac Development	GOBP_CARDIOCYTE_DIFFERENTIATION	Cardiocyte Differentiation	http://www.gsea-msigdb.org/gsea/msigdb/mouse/geneset/GOBP_CARDIOCYTE_DIFFERENTIATION	G6PD2|MYOCD|G6PDX|MYLK3|PLEC|TBX18|MYL2|CITED2|ASB2|RGS4|ARRB2|MEF2C|SIK1|MAML1|MYH6|TGFB1|CSRP3|TGFB2|ZFP418|ATG7|CXADR|NOX4|NEB|NOTCH1|NRAP|SEMA3C|POPDC2|PDGFB|PDGFRB|NKX2-5|WNT3A|PRICKLE1|TTN|PAX3|ANG2|EDN1|ARID1A|SRF|FHOD3|PITX2|EOMES|CCN4|PI16|FOXP1|VEGFA|SLC25A4|DLL1|KDM6B|WT1|MIR145A|HAMP2|REST|FOLR1|GSK3A|BMP2|NKX2-6|NRG1|ADRA1B|SHOX2|CBY1|ADRA1A|HAMP|DICER1|GATA4|TDGF1|MIR143|MYO18B|ACTC…	134	0.2906	1.8689	0	0.0071	0.818
NCK56	Cadiac Development	GOBP_CELL_MIGRATION_INVOLVED_IN_HEART_DEVELOPMENT	Cell Migration Involved In Heart Development	http://www.gsea-msigdb.org/gsea/msigdb/mouse/geneset/GOBP_CELL_MIGRATION_INVOLVED_IN_HEART_DEVELOPMENT	MESP1|FOLR1|NOTCH1|PITX2|SEMA3C|PDGFRB|NDRG4|FLRT3|BMP4|SNAI2|BMP7|DCHS1|HAND2|EDN1|TWIST1	15	0.5668	2.0514	0.0039	0.0025	0.377
NCK56	Calcineurin Mediated Signaling	GOBP_CALCINEURIN_MEDIATED_SIGNALING	Calcineurin Mediated Signaling	http://www.gsea-msigdb.org/gsea/msigdb/mouse/geneset/GOBP_CALCINEURIN_MEDIATED_SIGNALING	ACTN3|SPPL3|CMYA5|PRNP|MYOZ2|MIR1A-1|MYOZ1|ADGRB2|RCAN2|RCAN1|TBC1D10C|SLC9A1|MTOR|CAMTA1|CHP1|PPP3CC|ATP2B4|PPP3R2|AKAP5|CYP19A1|NFATC1|NFATC2|NR5A2|ERBB3|FHL2|SLC8A2|NFATC4|NR5A1|CALM1|NRG1|HOMER2|HOMER3|PLCG2|EFHB|LMCD1|TNF|MAPK7|CIB1|NRON|3425401B19RIK	40	0.3018	1.4147	0.0467	0.0776	1
NCK56	Calcineurin Mediated Signaling	GOBP_CALCIUM_MEDIATED_SIGNALING	Calcium Mediated Signaling	http://www.gsea-msigdb.org/gsea/msigdb/mouse/geneset/GOBP_CALCIUM_MEDIATED_SIGNALING	ZAP70|BCAP31|SPPL3|SLA2|PPP1R9B|CXCR4|KSR2|NTRK2|PLN|CYP19A1|NFATC1|NFATC2|SIGLECG|ERBB3|ATP2A2|DEFB1|DMPK|ADORA3|IRGM1|IGTP|LMCD1|DRD1|DRD4|AGTR1A|AGTR1B|FKBP1B|CCRL2|BST1|EDN1|EDN2|EDNRB|PTPRJ|ACKR2|RIT2|CXCR2|CXCR3|NMUR1|CD22|PDK2|CX3CR1|TRPM2|LRRK2|CD3E|CAMKK2|BHLHA15|CCL20|RCAN1|GRM5|CD8A|PTGFR|TBC1D10C|CAMTA1|TRAT1|CCR9|PPP3CC|ATP2B4|PPP3R2|KISS1R|STIMATE|NR5A2|PTPRC|SPHK1|CXCR6|SYK|NRG1|FI…	155	0.2533	1.5943	0	0.0323	1
NCK56	Calcineurin Mediated Signaling	GOBP_CALCIUM_MEDIATED_SIGNALING_USING_INTRACELLULAR_CALCIUM_SOURCE	Calcium Mediated Signaling Using Intracellular Calcium Source	http://www.gsea-msigdb.org/gsea/msigdb/mouse/geneset/GOBP_CALCIUM_MEDIATED_SIGNALING_USING_INTRACELLULAR_CALCIUM_SOURCE	PTPRJ|STIMATE|VCAM1|PTPRC|BCAP31|DEFB1|TRPM2|HOMER2|FIS1|TENM2|PRNP|DMTN|GPR143|CCL20|GRM5|PTGFR|SELP|ADGRL1|NTRK2	19	0.3301	1.2956	0.1474	0.1348	1
NCK56	Calcineurin Mediated Signaling	GOBP_INOSITOL_PHOSPHATE_MEDIATED_SIGNALING	Inositol Phosphate Mediated Signaling	http://www.gsea-msigdb.org/gsea/msigdb/mouse/geneset/GOBP_INOSITOL_PHOSPHATE_MEDIATED_SIGNALING	ACTN3|NMUR1|GPR62|SPPL3|CMYA5|PRNP|MYOZ2|MIR1A-1|MYOZ1|ADGRB2|RCAN2|RCAN1|TBC1D10C|SLC9A1|MTOR|CAMTA1|CHP1|PPP3CC|ATP2B4|PPP3R2|AKAP5|NFATC1|HTR2C|EDN3|NFATC2|ERBB3|FHL2|NFATC4|CALM1|NRG1|HOMER2|HOMER3|PLCG2|EFHB|LMCD1|TNF|MAPK7|CIB1|NRON|3425401B19RIK|EDN1|EDN2	42	0.3059	1.5039	0.0377	0.05	1
NCK56	Calcineurin Mediated Signaling	GOBP_NEGATIVE_REGULATION_OF_CALCIUM_MEDIATED_SIGNALING	Negative Regulation Of Calcium Mediated Signaling	http://www.gsea-msigdb.org/gsea/msigdb/mouse/geneset/GOBP_NEGATIVE_REGULATION_OF_CALCIUM_MEDIATED_SIGNALING	ACTN3|ITPR1|SIGLECG|FHL2|CD22|CMYA5|SLA2|HOMER2|HOMER3|PRNP|MYOZ2|MYOZ1|RCAN1|TBC1D10C|SLC24A4|MTOR|MAPK7|CHP1|ATP2B4	19	0.306	1.19	0.2089	0.219	1
NCK56	Calcineurin Mediated Signaling	GOBP_POSITIVE_REGULATION_OF_CALCIUM_MEDIATED_SIGNALING	Positive Regulation Of Calcium Mediated Signaling	http://www.gsea-msigdb.org/gsea/msigdb/mouse/geneset/GOBP_POSITIVE_REGULATION_OF_CALCIUM_MEDIATED_SIGNALING	ZAP70|CD24A|CD4|SPPL3|P2RX4|CD3E|TREM2|CD8A|SLC9A1|CAMTA1|TRAT1|ADA|PPP3CC|PPP3R2|LHCGR|AKAP5|ERBB3|ITGAL|SYK|CALM1|NRG1|NCAM1|HINT1|PLCG2|ADORA3|NEUROD2|LMCD1|FCER1A|TNF|CIB1|3425401B19RIK|L1CAM	32	0.3088	1.4411	0.0556	0.0682	1
NCK56	Calcineurin Mediated Signaling	GOBP_REGULATION_OF_CALCINEURIN_MEDIATED_SIGNALING	Regulation Of Calcineurin Mediated Signaling	http://www.gsea-msigdb.org/gsea/msigdb/mouse/geneset/GOBP_REGULATION_OF_CALCINEURIN_MEDIATED_SIGNALING	ACTN3|SPPL3|CMYA5|PRNP|MIR1A-1|MYOZ2|MYOZ1|RCAN1|TBC1D10C|SLC9A1|MTOR|CAMTA1|CHP1|PPP3CC|ATP2B4|PPP3R2|AKAP5|ERBB3|FHL2|SLC8A2|CALM1|NRG1|HOMER2|HOMER3|PLCG2|EFHB|LMCD1|TNF|MAPK7|CIB1|3425401B19RIK|NRON	32	0.3278	1.4868	0.024	0.0545	1
NCK56	Calcineurin Mediated Signaling	GOBP_REGULATION_OF_CALCIUM_MEDIATED_SIGNALING	Regulation Of Calcium Mediated Signaling	http://www.gsea-msigdb.org/gsea/msigdb/mouse/geneset/GOBP_REGULATION_OF_CALCIUM_MEDIATED_SIGNALING	ZAP70|CD24A|CD4|SPPL3|SLA2|HTT|MYOZ2|MYOZ1|TREM2|RGN|CHP1|ADA|AKAP5|SIGLECG|ERBB3|ITGAL|FHL2|SLC8A2|HOMER2|HOMER3|PLCG2|GPR143|ADORA3|EFHB|LMCD1|DRD4|FCER1A|TNF|TMBIM4|MAPK7|CIB1|NRON|BST1|ACTN3|ITPR1|RIT2|TMEM100|CD22|PDK2|CMYA5|LRRK2|P2RX4|CD3E|MYH7B|PRNP|MIR1A-1|RCAN1|TBC1D10C|CD8A|SLC9A1|SLC24A4|MTOR|CAMTA1|TRAT1|PPP3CC|ATP2B4|PPP3R2|LHCGR|CMKLR1|SYK|CALM1|NRG1|NCAM1|HINT1|NEUROD2|3425401B19R…	68	0.2159	1.1853	0.0882	0.2233	1
NCK56	Calcium Channel Regulation	GOBP_POSITIVE_REGULATION_OF_CALCIUM_ION_TRANSMEMBRANE_TRANSPORTER_ACTIVITY	Positive Regulation Of Calcium Ion Transmembrane Transporter Activity	http://www.gsea-msigdb.org/gsea/msigdb/mouse/geneset/GOBP_POSITIVE_REGULATION_OF_CALCIUM_ION_TRANSMEMBRANE_TRANSPORTER_ACTIVITY	STIM1|CDK5|VMP1|KCNE1|STRIT1|STAC|TRDN|STAC2|HAP1|HTT|BMP4|RGN|STAC3|JPH2|SLC9A1|CRACR2A|EHD3|SUMO1|PKD2|PPP3CC|GSTM7|PPP3R2|KCNE2|AKAP5|STIMATE|S100A1|KCNE3|CACNB4|CALM1|P2RY6|CALM3|CACNB2|PLCG2|CACNB3|CASQ1|HSPA2|NIPSNAP2|FGF14	38	0.3531	1.6465	0.0132	0.0245	1
NCK56	Calcium Channel Regulation	GOBP_POSITIVE_REGULATION_OF_CATION_CHANNEL_ACTIVITY	Positive Regulation Of Cation Channel Activity	http://www.gsea-msigdb.org/gsea/msigdb/mouse/geneset/GOBP_POSITIVE_REGULATION_OF_CATION_CHANNEL_ACTIVITY	STIM1|CDK5|CACNG3|GPER1|NEDD4L|AMIGO1|NPPA|CACNG8|ANTKMT|STAC|TRDN|IFNGR1|STAC2|CCR2|HAP1|HTT|TREM2|STAC3|JPH2|CRACR2A|PKD2|ACTN2|GSTM7|AKAP5|CACNG4|IKBKB|EPHB2|P2RY6|CACNB2|PLCG2|CACNB3|CASQ1|CFL1|KCNJ11|HCN1|LRRC26|ADRB1|EDN1|FGF14|KCNA1|ATPSCKMT|LRRC52|KCNE1|GALR2|NLGN3|NTSR1|ARC|BMP4|CCL2|CACNG2|KCNC1|EHD3|PPP3CC|ANK3|PPP3R2|KCNK3|IFNG|KCNE2|KCNC2|STIMATE|S100A1|LRRC55|KCNE3|CACNB4|CALM1|CALM…	73	0.3005	1.7025	0	0.0182	0.996
NCK56	Calcium Channel Regulation	GOBP_POSITIVE_REGULATION_OF_ION_TRANSMEMBRANE_TRANSPORT	Positive Regulation Of Ion Transmembrane Transport	http://www.gsea-msigdb.org/gsea/msigdb/mouse/geneset/GOBP_POSITIVE_REGULATION_OF_ION_TRANSMEMBRANE_TRANSPORT	G6PD2|CDK5|G6PDX|VMP1|SNCA|NPSR1|GIMAP5|CFTR|TRDN|ATP7A|DNM2|ABCB1B|CRACR2A|PKD2|P2RX7|GIMAP3|LCN2|NOS1|CACNG4|IKBKB|OPRK1|ATP1B3|RAMP3|P2RX1|HTR3B|DRD1|SLC36A2|DRD4|TRPC3|AGTR1A|WNK1|KCNJ11|FXYD1|EDN1|CAPN3|TESCL|ABCB1A|SLC9A3R2|CD19|GALR2|PRSS8|CXCR3|HTR3A|PSEN1|ARC|CCL2|CACNG2|KCNC1|EHD3|THY1|PPP3CC|CX3CL1|WNK4|PPP3R2|CXCL10|KCNK3|ABL1|PDZK1|ACE2|IFNG|STIMATE|DBI|S100A1|F2RL3|GPR39|COX17|CAV1|…	175	0.3356	2.1672	0	0.0011	0.165
NCK56	Calcium Channel Regulation	GOBP_POSITIVE_REGULATION_OF_TRANSPORTER_ACTIVITY	Positive Regulation Of Transporter Activity	http://www.gsea-msigdb.org/gsea/msigdb/mouse/geneset/GOBP_POSITIVE_REGULATION_OF_TRANSPORTER_ACTIVITY	CDK5|VMP1|CFTR|TRDN|ATP7A|SYNGR3|DNM2|ABCB1B|CRACR2A|PKD2|CACNG4|IKBKB|ATP1B3|PRKCD|HTR3B|DRD4|WNK1|KCNJ11|EDN1|TESCL|ABCB1A|GALR2|SLC25A4|HTR3A|ARC|CCL2|CACNG2|KCNC1|EHD3|PPP3CC|WNK4|PPP3R2|KCNK3|PDZK1|IFNG|STIMATE|ADIPOQ|S100A1|COX17|GLRX|GAL|ADRB2|AGER|ATP1B2|NIPSNAP2|CTSS|PIRT|WNK2|MYO5A|STIM1|NDUFA4|CACNG3|STRIT1|GPER1|NEDD4L|KMT2A|AMIGO1|NPPA|CACNG8|ANTKMT|STAC|IFNGR1|STAC2|CCR2|HAP1|HTT|RA…	111	0.3174	1.8581	0	0.0076	0.841
NCK56	Calcium Channel Regulation	GOBP_REGULATION_OF_CALCIUM_ION_TRANSMEMBRANE_TRANSPORTER_ACTIVITY	Regulation Of Calcium Ion Transmembrane Transporter Activity	http://www.gsea-msigdb.org/gsea/msigdb/mouse/geneset/GOBP_REGULATION_OF_CALCIUM_ION_TRANSMEMBRANE_TRANSPORTER_ACTIVITY	STIM1|CDK5|VMP1|CAV3|CABP4|CABP5|STRIT1|CBARP|CABP2|CABP1|GEM|NPPA|TRDN|STAC|STAC2|TLR9|HAP1|SLN|DRD3|HTT|HPCA|CACNA1A|RGN|STAC3|JPH2|JSRP1|CRACR2A|PKD2|ATP1A2|YWHAE|PLN|GSTM7|CACNB1|DRD2|CACNA1F|AKAP5|NOS1AP|RRAD|PDE4B|SRI|P2RY6|HRC|CACNB2|PLCG2|CACNB3|CASQ1|HSPA2|DRD4|JPH3|FKBP1B|AHNAK|FGF14|KCNE1|GNB5|ZFAS1|SELENON|BMP4|1810037I17RIK|SLC9A1|EHD3|SUMO1|PPP2CA|PPP3CC|PPP3R2|KCNE2|STIMATE|S100A1|…	77	0.2632	1.5327	0.0116	0.0439	1
NCK56	Calcium Channel Regulation	GOBP_REGULATION_OF_CATION_CHANNEL_ACTIVITY	Regulation Of Cation Channel Activity	http://www.gsea-msigdb.org/gsea/msigdb/mouse/geneset/GOBP_REGULATION_OF_CATION_CHANNEL_ACTIVITY	GRP|CDK5|MMP9|CABP5|CBARP|CABP2|PPARGC1A|CABP1|GEM|NLGN1|TRDN|MEF2C|KCNRG|CACNA1A|CRH|CRACR2A|NRXN1|CRHBP|PKD2|PLN|MINK1|OPRM1|CACNA1F|SCN1B|SHISA8|CHRNA4|DAPK1|CACNG4|NOS1AP|IKBKB|RRAD|PDE4B|HRC|STOM|FGF11|CNIH2|DRD4|CACNG5|JPH3|FKBP1B|KCNJ11|NETO1|AHNAK|EDN1|GRIN2A|STOML1|GALR2|KLHL24|GNB5|EPO|ARC|CCL2|RPH3A|CACNG2|KCNAB1|SHISA6|KCNC1|EHD3|PPP3CC|PPP3R2|KCNK3|IFNG|STIMATE|KCNS1|S100A1|KCNS2|VAM…	158	0.224	1.4535	0	0.0642	1
NCK56	Calcium Ion Import	GOBP_CALCIUM_ION_IMPORT	Calcium Ion Import	http://www.gsea-msigdb.org/gsea/msigdb/mouse/geneset/GOBP_CALCIUM_ION_IMPORT	CASR|CDK5|CAV3|STRIT1|GCK|LGALS3|DSPP|ATP2A1|ACE|CXCR4|GRM6|CACNA1A|CRHR2|UCN|WNK3|CRH|PKD2|TRPV4|PLN|HRH1|CXCL12|MICU1|EGF|PDGFB|PDGFRB|CACNA1C|CACNA1G|ORAI1|CACNA1B|CACNB2|TRPC4|STC1|SLC30A1|SPINK1|TRPV6|HES1|SLC24A5|SERPINE1|GCG|PLPP4|CCL12|CCL2|CACNA1I|TRIM27|ATP2C2|CACNA1E|CACNA1H|CTNNB1|TRPV2|TRPV3|SLC24A2	51	0.2344	1.2154	0.1655	0.1954	1
NCK56	Calcium Regulated Exocytosis	GOBP_CALCIUM_ION_REGULATED_EXOCYTOSIS	Calcium Ion Regulated Exocytosis	http://www.gsea-msigdb.org/gsea/msigdb/mouse/geneset/GOBP_CALCIUM_ION_REGULATED_EXOCYTOSIS	CDK5|SYT5|BAIAP3|RAB3A|SYT7|SYT10|STX1B|UNC13A|CBARP|SYT11|SYT15|SYT13|DOC2G|SYT9|CACNA1A|MYH9|TRIM9|NOTCH1|P2RX7|ADRA2A|CACNA1C|ATP2A2|CACNA1G|SYT6|RIMS1|DOC2A|DOC2B|NLRP5|SYT17|SYT8|EQTN|SYT1|KCNB1|SYT2|SYT3|SYT12|SYT4|POU5F1|RIMS2|RPH3A|SNAP25|CLTRN|SNAPIN|UNC13C|STX1A|REST|STXBP1|CACNA1I|STXBP3|ARF1|VAMP2|CACNA1H|RAPGEF4|CDK5R2|RAB3GAP1|UNC13D|RIMS3|VAMP8|RPH3AL	59	0.3909	2.1035	0	0.0019	0.282
NCK56	Calcium Regulated Exocytosis	GOBP_CALCIUM_ION_REGULATED_EXOCYTOSIS_OF_NEUROTRANSMITTER	Calcium Ion Regulated Exocytosis Of Neurotransmitter	http://www.gsea-msigdb.org/gsea/msigdb/mouse/geneset/GOBP_CALCIUM_ION_REGULATED_EXOCYTOSIS_OF_NEUROTRANSMITTER	SYT5|SYT1|P2RX7|SYT2|SYT7|SYT4|STX1B|UNC13A|RAB3GAP1|ATP2A2|RIMS2|SYT6|CACNA1A|RIMS3|RIMS1|SNAP25|DOC2B|UNC13C|SYT8|STXBP1	20	0.4831	1.8748	0.0045	0.0069	0.808
NCK56	Calcium Regulated Exocytosis	GOBP_NEGATIVE_REGULATION_OF_EXOCYTOSIS	Negative Regulation Of Exocytosis	http://www.gsea-msigdb.org/gsea/msigdb/mouse/geneset/GOBP_NEGATIVE_REGULATION_OF_EXOCYTOSIS	RAB7|HMOX1|IL1RAPL1|SNCA|SYT4|CBARP|CD84|RABGEF1|FOXF1|POU5F1|CCR2|IL13RA2|WDR41|BRAF|REST|STXBP3|TRIM9|PRKN|NOTCH1|ADRA2A|NCKAP1L|ANXA1|SPI1|SMCR8|ATP9A|CD300A	26	0.3936	1.6718	0.0146	0.0213	1
NCK56	Calcium Regulated Exocytosis	GOBP_NEGATIVE_REGULATION_OF_REGULATED_SECRETORY_PATHWAY	Negative Regulation Of Regulated Secretory Pathway	http://www.gsea-msigdb.org/gsea/msigdb/mouse/geneset/GOBP_NEGATIVE_REGULATION_OF_REGULATED_SECRETORY_PATHWAY	HMOX1|NOTCH1|SYT4|CBARP|ADRA2A|CD84|NCKAP1L|RABGEF1|SPI1|FOXF1|POU5F1|CCR2|IL13RA2|CD300A|BRAF|REST|STXBP3|TRIM9	18	0.4127	1.5689	0.0202	0.0367	1
NCK56	Calcium Regulated Exocytosis	GOBP_POSITIVE_REGULATION_OF_CALCIUM_ION_DEPENDENT_EXOCYTOSIS	Positive Regulation Of Calcium Ion Dependent Exocytosis	http://www.gsea-msigdb.org/gsea/msigdb/mouse/geneset/GOBP_POSITIVE_REGULATION_OF_CALCIUM_ION_DEPENDENT_EXOCYTOSIS	ARF1|CDK5|SYT1|KCNB1|SYT7|SYT10|SYT4|CACNA1H|CDK5R2|SYT9|CACNA1G|DOC2B|STX1A|STXBP1|CACNA1I	15	0.622	2.2037	0	0.0009	0.127
NCK56	Calcium Regulated Exocytosis	GOBP_POSITIVE_REGULATION_OF_EXOCYTOSIS	Positive Regulation Of Exocytosis	http://www.gsea-msigdb.org/gsea/msigdb/mouse/geneset/GOBP_POSITIVE_REGULATION_OF_EXOCYTOSIS	RAB9|CDK5|SNCA|RAB3A|SYT7|RAB3D|SYT10|RAB2B|NPPA|SLC4A8|NLGN1|CFTR|CLASP1|SYT9|VPS4A|KLRC3|LYPD10|S100A10|FGG|FGR|NPPC|PLA2G3|ITGAM|ADORA2B|KLRC1|CACNA1G|KLRC2|GATA2|SMPD3|F2RL1|ADORA3|DOC2B|FCER1A|NCS1|RAB27A|ANXA2|FGA|SEPTIN5|CD160|RAB7|SYT1|KCNB1|SYT4|VSNL1|BCL2L1|CHMP2A|CD177|EXPH5|IL4RA|STX1A|LAMP1|CRHR1|FGB|HGS|STXBP1|CACNA1I|ARF1|ATP13A2|IL4|LYPD11|ITGB2|CACNA1H|MS4A2|CDK5R2|FCER1G|SYK|SDC…	77	0.3481	1.978	0	0.0037	0.551
NCK56	Calcium Regulated Exocytosis	GOBP_POSITIVE_REGULATION_OF_REGULATED_SECRETORY_PATHWAY	Positive Regulation Of Regulated Secretory Pathway	http://www.gsea-msigdb.org/gsea/msigdb/mouse/geneset/GOBP_POSITIVE_REGULATION_OF_REGULATED_SECRETORY_PATHWAY	CDK5|RAB3A|SYT7|RAB3D|SYT10|NPPA|SLC4A8|NLGN1|SYT9|KLRC3|LYPD10|FGR|NPPC|PLA2G3|ITGAM|ADORA2B|KLRC1|CACNA1G|KLRC2|GATA2|F2RL1|ADORA3|DOC2B|FCER1A|RAB27A|CD160|SYT1|KCNB1|SYT4|BCL2L1|CD177|IL4RA|LAMP1|STX1A|CRHR1|STXBP1|CACNA1I|ARF1|IL4|LYPD11|ITGB2|CACNA1H|MS4A2|CDK5R2|FCER1G|SYK|IL13|UNC13D|GATA1|RAB15|VAMP8	51	0.3641	1.8422	0	0.0084	0.88
NCK56	Calcium Regulated Exocytosis	GOBP_REGULATION_OF_CALCIUM_ION_DEPENDENT_EXOCYTOSIS	Regulation Of Calcium Ion Dependent Exocytosis	http://www.gsea-msigdb.org/gsea/msigdb/mouse/geneset/GOBP_REGULATION_OF_CALCIUM_ION_DEPENDENT_EXOCYTOSIS	CDK5|SYT5|SYT1|BAIAP3|KCNB1|SYT2|SYT7|SYT3|SYT10|SYT12|SYT4|CBARP|SYT11|SYT15|SYT13|DOC2G|POU5F1|SYT9|CACNA1A|RPH3A|STX1A|REST|STXBP1|CACNA1I|STXBP3|TRIM9|ARF1|NOTCH1|P2RX7|VAMP2|CACNA1H|ADRA2A|CDK5R2|RAB3GAP1|ATP2A2|CACNA1G|SYT6|DOC2A|DOC2B|SYT17|SYT8|RPH3AL	42	0.4287	2.1083	0	0.0018	0.276
NCK56	Calcium Regulated Exocytosis	GOBP_REGULATION_OF_EXOCYTOSIS	Regulation Of Exocytosis	http://www.gsea-msigdb.org/gsea/msigdb/mouse/geneset/GOBP_REGULATION_OF_EXOCYTOSIS	CDK5|IL1RAPL1|LYN|CBARP|CLASP1|ADCY1|CACNA1A|WDR41|NOTCH1|P2RX7|NPPC|NCKAP1L|PDPK1|PRKCE|ADORA3|P2RX1|P2RY2|RAB27A|SYT17|BLK|HMOX1|CHRNA3|CHRNB2|ADORA2A|RIMS2|SEPTIN4|CRHR1|HGS|NRN1|PRKN|IL4|ITGB2|MS4A2|CDK5R2|FCER1G|SYK|SMCR8|SDCBP|RAB27B|UNC13D|GLRX|RAB15|ATP9A|RAB12|SDC1|CD300A|LGI3|MYO5A|RAB26|RAB9|RAB3A|RAB3C|CHRNA7|IL13RA2|FGR|ADRA2A|ITGAM|SEPTIN1|KLRC1|KLRC2|GATA2|SMPD3|SYT6|RIMS1|TPCN2|SE…	198	0.2536	1.6271	0	0.0273	1
NCK56	Calcium Regulated Exocytosis	GOBP_REGULATION_OF_REGULATED_SECRETORY_PATHWAY	Regulation Of Regulated Secretory Pathway	http://www.gsea-msigdb.org/gsea/msigdb/mouse/geneset/GOBP_REGULATION_OF_REGULATED_SECRETORY_PATHWAY	CDK5|LYN|CBARP|SYT11|SYT15|NLGN1|ADCY1|LYPD10|CACNA1A|RAC2|GIT1|CHRNB3|GRM7|NOTCH1|P2RX7|NR3C2|NPPC|CHRNA5|NCKAP1L|CHRNA4|CHRNA6|ADORA2B|APBA2|ATP2A2|PDPK1|PRKCE|ADORA3|P2RX1|DOC2A|DOC2B|DRD1|P2RY2|GLRA3|DRD4|NCS1|D6WSU163E|RAB27A|SYT17|BLK|GRM8|HTR1B|HMOX1|CHRNA3|SYT1|KCNH1|SYT2|SYT3|SYT12|SYT4|CHRNB2|PRAM1|NRXN3|ADORA2A|POU5F1|PRKCB|LRRK2|RIMS2|PRKCG|CYTH1|RPH3A|SNAPIN|WNT7A|STXBP5L|IL4RA|STX1A…	153	0.2515	1.6048	0	0.0308	1
NCK56	Calcium Transport	GOBP_CALCIUM_ION_TRANSMEMBRANE_IMPORT_INTO_CYTOSOL	Calcium Ion Transmembrane Import Into Cytosol	http://www.gsea-msigdb.org/gsea/msigdb/mouse/geneset/GOBP_CALCIUM_ION_TRANSMEMBRANE_IMPORT_INTO_CYTOSOL	XCL1|SNCA|LYN|BBC3|NPSR1|FCRL5|TRPV5|GIMAP5|TRDN|CACNA1A|NGF|TGFB1|TGFB2|PKD2|PLN|SLC8A3|CACNA1F|P2RX7|GIMAP3|RYR1|CACNA1B|RAMP3|HRC|PRKCE|P2RX1|CCL21A|CHD7|DRD1|TRPC3|AGTR1A|JPH3|FKBP1B|FYN|CAPN3|TRPV6|GRIN2A|GLP1R|CCL21B|LCK|CD19|CXCR3|EPO|TMBIM6|TRPM2|ITPR2|NOL3|TRPV1|DHRS7C|THY1|PPP3CC|CX3CL1|TRPA1|PPP3R2|ABL1|CXCL10|DBI|F2RL3|GPR39|PTPRC|MS4A2|CAV1|CORO1A|ADRA1A|ADRB2|CCR5|TRPV2|FLNA|GP9|PTK…	147	0.2555	1.5657	0	0.0373	1
NCK56	Calcium Transport	GOBP_CALCIUM_ION_TRANSPORT_INTO_CYTOSOL	Calcium Ion Transport Into Cytosol	http://www.gsea-msigdb.org/gsea/msigdb/mouse/geneset/GOBP_CALCIUM_ION_TRANSPORT_INTO_CYTOSOL	CD4|BAK1|TRPM1|BAX|GRIN1|EPO|TRPV5|TMBIM6|BCL2|GIMAP5|P2RX4|BMP4|FFAR1|CACNA1I|SLC8A3|PML|LHCGR|P2RX7|AKAP5|GIMAP3|ADCYAP1R1|CALCA|SLC8A2|CAV1|ADRA1A|CACNA1G|CACNB3|TRPC3	28	0.3422	1.4857	0.0479	0.0547	1
NCK56	Calcium Transport	GOBP_POSITIVE_REGULATION_OF_CALCIUM_ION_TRANSMEMBRANE_TRANSPORT	Positive Regulation Of Calcium Ion Transmembrane Transport	http://www.gsea-msigdb.org/gsea/msigdb/mouse/geneset/GOBP_POSITIVE_REGULATION_OF_CALCIUM_ION_TRANSMEMBRANE_TRANSPORT	G6PD2|CALCR|PLP1|STIM1|CDK5|G6PDX|VMP1|SNCA|STRIT1|CD4|GPER1|GRIN1|NPSR1|GIMAP5|TRDN|STAC|STAC2|P2RX5|HAP1|HTT|RAPGEF3|RGN|STAC3|JPH2|CRACR2A|PKD2|FFAR1|F2|GSTM7|P2RX7|AKAP5|GIMAP3|ADCYAP1R1|CACNA1C|SRI|P2RY6|CEMIP|RAMP3|CACNB2|PLCG2|CACNB3|CASQ1|F2R|P2RX1|DRD1|HSPA2|TRPC3|AGTR1A|ADRB1|FGF14|CAPN3|CD19|KCNE1|BAK1|CXCR3|BAX|NTSR1|P2RX4|BMP4|SLC9A1|EHD3|TEX101|SUMO1|CLEC4B1|THY1|PPP3CC|CX3CL1|CXCL9…	89	0.3374	1.984	0	0.0036	0.534
NCK56	Calcium Transport	GOBP_POSITIVE_REGULATION_OF_CALCIUM_ION_TRANSPORT	Positive Regulation Of Calcium Ion Transport	http://www.gsea-msigdb.org/gsea/msigdb/mouse/geneset/GOBP_POSITIVE_REGULATION_OF_CALCIUM_ION_TRANSPORT	G6PD2|CDK5|G6PDX|VMP1|SNCA|LGALS3|NPSR1|GIMAP5|TRDN|ARRB2|CXCR4|GRM6|UCN|CRH|CRACR2A|PKD2|CLDN16|P2RX7|GIMAP3|PDGFB|PDGFRB|RAMP3|P2RX1|DRD1|TRPC3|AGTR1A|AQP2|TRPC4|HCRT|STC1|CAPN3|LPAR3|CD19|CXCR3|SERPINE1|TSPO|CCL12|CCL2|ATP2B2|CCL5|EHD3|THY1|PPP3CC|CX3CL1|PPP3R2|ABL1|CXCL10|ATP2C2|STIMATE|DBI|S100A1|F2RL3|GPR39|CAV1|ADRB2|TRPV2|NIPSNAP2|CALCR|PLP1|STIM1|CASR|STRIT1|CD4|GPER1|GRIN1|DSPP|CCR1|STA…	127	0.2726	1.7119	0	0.0172	0.995
NCK56	Calcium Transport	GOBP_POSITIVE_REGULATION_OF_CALCIUM_ION_TRANSPORT_INTO_CYTOSOL	Positive Regulation Of Calcium Ion Transport Into Cytosol	http://www.gsea-msigdb.org/gsea/msigdb/mouse/geneset/GOBP_POSITIVE_REGULATION_OF_CALCIUM_ION_TRANSPORT_INTO_CYTOSOL	LHCGR|P2RX7|AKAP5|GIMAP3|ADCYAP1R1|CD4|BAK1|BAX|GRIN1|CAV1|GIMAP5|P2RX4|BMP4|TRPC3|FFAR1	15	0.4987	1.7474	0.004	0.0141	0.978
NCK56	Calcium Transport	GOBP_POSITIVE_REGULATION_OF_RELEASE_OF_SEQUESTERED_CALCIUM_ION_INTO_CYTOSOL	Positive Regulation Of Release Of Sequestered Calcium Ion Into Cytosol	http://www.gsea-msigdb.org/gsea/msigdb/mouse/geneset/GOBP_POSITIVE_REGULATION_OF_RELEASE_OF_SEQUESTERED_CALCIUM_ION_INTO_CYTOSOL	CAPN3|SNCA|CD19|GPER1|BAX|CXCR3|NPSR1|NTSR1|TRDN|HAP1|HTT|JPH2|TEX101|CLEC4B1|PKD2|THY1|F2|CXCL9|CX3CL1|GSTM7|ABL1|CXCL10|LHCGR|DBI|F2RL3|GPR39|CALM1|IL13|SRI|CALM3|P2RY6|CEMIP|CASQ1|F2R|DRD1|BDKRB1	36	0.399	1.8553	0	0.0077	0.851
NCK56	Calcium Transport	GOBP_REGULATION_OF_CALCIUM_ION_TRANSMEMBRANE_TRANSPORT	Regulation Of Calcium Ion Transmembrane Transport	http://www.gsea-msigdb.org/gsea/msigdb/mouse/geneset/GOBP_REGULATION_OF_CALCIUM_ION_TRANSMEMBRANE_TRANSPORT	G6PD2|CDK5|G6PDX|VMP1|SNCA|LYN|CABP5|PIK3CG|CBARP|CABP2|CABP1|GEM|NPSR1|FCRL5|GIMAP5|TRDN|SLN|CACNA1A|NGF|CRACR2A|TGFB1|TGFB2|PKD2|ATP1A2|PLN|CACNA1F|P2RX7|GIMAP3|NOS1AP|CACNG6|RRAD|PDE4B|RAMP3|HRC|PRKCE|P2RX1|TMC1|CHD7|BIN1|DRD1|DRD4|TRPC3|AGTR1A|JPH3|FKBP1B|FYN|AHNAK|PTPN22|CAPN3|CD19|GNB5|CXCR3|EPO|TMBIM6|PSEN2|NOL3|1810037I17RIK|EHD3|DHRS7C|PPP2CA|THY1|PPP3CC|CX3CL1|PPP3R2|CXCL10|ABL1|STIMATE…	163	0.2869	1.8421	0	0.0084	0.881
NCK56	Calcium Transport	GOBP_REGULATION_OF_CALCIUM_ION_TRANSPORT_INTO_CYTOSOL	Regulation Of Calcium Ion Transport Into Cytosol	http://www.gsea-msigdb.org/gsea/msigdb/mouse/geneset/GOBP_REGULATION_OF_CALCIUM_ION_TRANSPORT_INTO_CYTOSOL	PML|LHCGR|P2RX7|AKAP5|GIMAP3|ADCYAP1R1|CALCA|CD4|BAK1|BAX|GRIN1|EPO|TMBIM6|BCL2|CAV1|GIMAP5|P2RX4|BMP4|TRPC3|FFAR1	20	0.4176	1.6385	0.0183	0.0256	1
NCK56	Calcium Transport	GOBP_REGULATION_OF_RELEASE_OF_SEQUESTERED_CALCIUM_ION_INTO_CYTOSOL	Regulation Of Release Of Sequestered Calcium Ion Into Cytosol	http://www.gsea-msigdb.org/gsea/msigdb/mouse/geneset/GOBP_REGULATION_OF_RELEASE_OF_SEQUESTERED_CALCIUM_ION_INTO_CYTOSOL	SNCA|LYN|GPER1|NPSR1|FCRL5|TRDN|HAP1|HTT|NGF|JPH2|JSRP1|TGFB1|TGFB2|PKD2|F2|PLN|GSTM7|LIME1|SRI|P2RY6|CEMIP|HRC|PRKCE|CASQ1|F2R|CHD7|DRD1|JPH3|FKBP1B|CAPN3|CD19|BAX|CXCR3|METTL21C|PRKD1|TMEM38A|SELENON|NTSR1|NOL3|TEX101|CLEC4B1|DHRS7C|PTPN6|THY1|CXCL9|CX3CL1|ABL1|CXCL10|LHCGR|UBASH3B|DBI|F2RL3|GPR39|MS4A2|CALM1|CORO1A|IL13|CALM3|BDKRB1|PTK2B|CYBA|MYO5A	62	0.371	1.9501	0	0.0044	0.619
NCK56	Calcium Transport	GOBP_SEQUESTERING_OF_CALCIUM_ION	Sequestering Of Calcium Ion	http://www.gsea-msigdb.org/gsea/msigdb/mouse/geneset/GOBP_SEQUESTERING_OF_CALCIUM_ION	XCL1|SNCA|LYN|GPER1|BBC3|NPSR1|FCRL5|TRDN|HAP1|HTT|ATP7B|NGF|JPH2|JSRP1|TGFB1|TGFB2|PKD2|F2|PLN|GSTM7|DRD2|P2RX7|FASL|LIME1|RYR1|MTLN|GP1BA|SRI|P2RY6|CEMIP|HRC|PRKCE|PLCG2|CASQ1|F2R|SLC8B1|CCL21A|CHD7|DRD1|JPH3|TPCN2|FKBP1B|CCL19|FGF2|CAPN3|GLP1R|ITPR1|CCL21B|LCK|CD19|ANXA6|CXCR3|BAX|METTL21C|PRKD1|TMEM38A|ITGAV|SELENON|TRPM2|NTSR1|ITPR2|PSEN1|NOL3|XCR1|TEX101|CLEC4B1|DHRS7C|PTPN6|THY1|CX3CL1|CXC…	96	0.3401	1.9403	0	0.0047	0.646
NCK56	Camera Eye Morphogenesis	GOBP_CAMERA_TYPE_EYE_MORPHOGENESIS	Camera Type Eye Morphogenesis	http://www.gsea-msigdb.org/gsea/msigdb/mouse/geneset/GOBP_CAMERA_TYPE_EYE_MORPHOGENESIS	CFH|CITED2|MEIS1|LRP5|NF1|NTRK2|TH|NOTCH1|OBSL1|AQP1|HMGN1|NOTCH2|SLC1A1|CRYAA|PAX2|CDON|PAX6|CRB2|BHLHE22|ARID1A|IFT122|PITX2|VEGFA|DLL1|NECTIN1|VSX1|FJX1|PTF1A|RS1|BBS4|THY1|IGFN1|SDK1|ARL6|FOXN4|IRX6|MIR23A|FZD5|RING1|SKI|MIR182|MIR183|VSX2|CRYGB|SOX1|PTN|SOX11|DSCAM|RPE65|CABP4|PITX3|LCTL|FOXE3|RBP4|CNTF|CALB1|MFSD2A|AQP5|FAT1|ZEB1|MIR96|TFAP2A|ALMS1|TSPAN12|FGFR3|EPHA2|PROM1|IRX5|SIX3|COL8A2…	117	0.2296	1.3843	0.0179	0.0896	1
NCK56	Camera Eye Morphogenesis	GOBP_EYE_MORPHOGENESIS	Eye Morphogenesis	http://www.gsea-msigdb.org/gsea/msigdb/mouse/geneset/GOBP_EYE_MORPHOGENESIS	CFH|GAS1|NR2E3|CITED2|VAX2|MEIS1|LRP5|NF1|NTRK2|TH|NOTCH1|OBSL1|AQP1|PDGFB|CASP6|HMGN1|NOTCH2|SLC1A1|CRYAA|PAX2|CDON|PAX6|CRB2|BHLHE22|ARID1A|IFT122|PITX2|VEGFA|DLL1|NECTIN1|VSX1|FJX1|PTF1A|RS1|BBS4|THY1|BDNF|IGFN1|SDK1|ARL6|FOXN4|IRX6|MIR23A|FZD5|RING1|SKI|MIR182|MIR183|VSX2|CRYGB|SOX1|PTN|SOX11|DSCAM|RPE65|CABP4|PITX3|LCTL|RARG|FOXE3|COL5A1|AGTPBP1|RBP4|CNTF|CALB1|MFSD2A|AQP5|FAT1|ZEB1|MIR96|TF…	142	0.2048	1.3011	0.0244	0.1316	1
NCK56	Camera Eye Morphogenesis	GOBP_LENS_MORPHOGENESIS_IN_CAMERA_TYPE_EYE	Lens Morphogenesis In Camera Type Eye	http://www.gsea-msigdb.org/gsea/msigdb/mouse/geneset/GOBP_LENS_MORPHOGENESIS_IN_CAMERA_TYPE_EYE	TFAP2A|PITX3|FGFR3|EPHA2|CITED2|SIX3|LCTL|CTNNB1|MEIS1|CRYAA|SKI|BMP4|SOX2|NECTIN1|CRYGB|SOX1|ABI2|SOX11	18	0.3373	1.2829	0.1389	0.1426	1
NCK56	cAMP Mediated Signaling	GOBP_CAMP_MEDIATED_SIGNALING	Camp Mediated Signaling	http://www.gsea-msigdb.org/gsea/msigdb/mouse/geneset/GOBP_CAMP_MEDIATED_SIGNALING	GPR3|PDE2A|GPR61|EPHA5|CRHR2|UCN|SCTR|CRH|PDE10A|DGKQ|OPRM1|ADCYAP1|ADCYAP1R1|ECE1|ADORA2B|DEFB1|ADCY8|SOX9|PEBP1|PDE11A|GHRH|GHRHR|GIP|GLP1R|INSL3|NPY2R|GPR62|GIPR|PEX5L|CAP2|FFAR4|RXFP2|RNF157|CRHR1|CAP1|OLFR734|ADCY2|RASD2|MGRN1|OPRL1|SCT|GAL|CGAS|GNAS|PDE3B|PTGER4|POMC|TAAR1|PDE7A|OLFR78|PTGER3|PDE7B|CDC34	53	0.2751	1.4118	0.0429	0.0788	1
NCK56	Canonical Wnt Signaling	GOBP_NEGATIVE_REGULATION_OF_CANONICAL_WNT_SIGNALING_PATHWAY	Negative Regulation Of Canonical Wnt Signaling Pathway	http://www.gsea-msigdb.org/gsea/msigdb/mouse/geneset/GOBP_NEGATIVE_REGULATION_OF_CANONICAL_WNT_SIGNALING_PATHWAY	SOST|KREMEN1|CDH1|TMEM131L|TBX18|SOSTDC1|TPBGL|AXIN2|TLE7|PTPRO|AMFR|UBAC2|NOG|NOTCH1|RBMS3|TLE2|TLE3|SFRP5|NKX2-5|FRZB|DKK4|DACT3|PRICKLE1|PFDN5|SHISA3|FERMT1|NKD1|EGR1|NKD2|APC2|DKK2|RAPGEF1|WNT5A|SHISA6|TMEM88|HDAC1|AMER2|PRKN|SFRP4|PTPRU|GSK3A|RUVBL2|CAV1|DRAXIN|CBY1|SNAI2|APOE|AXIN1|SOX10|GLI1|SOX13|LATS2|OTUD5|LRP4|TPBG|NPPA|DKK1|DKKL1|FUZ|TLE6|DACT1|AMER1|SFRP2|NOTUM|INVS|SFRP1|SHH|EMD|FZD…	102	0.404	2.4089	0	0.0001	0.013
NCK56	Canonical Wnt Signaling	GOBP_NEGATIVE_REGULATION_OF_WNT_SIGNALING_PATHWAY	Negative Regulation Of Wnt Signaling Pathway	http://www.gsea-msigdb.org/gsea/msigdb/mouse/geneset/GOBP_NEGATIVE_REGULATION_OF_WNT_SIGNALING_PATHWAY	LRP1|SOST|KREMEN1|CDH1|TMEM131L|TBX18|TAX1BP3|SOSTDC1|TPBGL|AXIN2|TLE7|PTPRO|AMFR|VGLL4|UBAC2|LECT2|NXN|NOG|NOTCH1|RBMS3|TLE2|TLE3|SFRP5|NKX2-5|FRZB|DKK4|DACT3|WIF1|PRICKLE1|CXXC4|PFDN5|NLK|SHISA3|FERMT1|NKD1|EGR1|SHISA2|APCDD1|NKD2|APC2|DKK2|RAPGEF1|WNT5A|SHISA6|TMEM88|HDAC1|MIR154|FGF9|AMER2|2210016L21RIK|PRKN|SFRP4|PTPRU|GSK3A|BMP2|RUVBL2|CAV1|DRAXIN|CBY1|CSNK1E|SNAI2|APOE|AXIN1|SOX10|GLI1|SOX…	132	0.3912	2.4786	0	0.0001	0.008
NCK56	Canonical Wnt Signaling	GOBP_POSITIVE_REGULATION_OF_CANONICAL_WNT_SIGNALING_PATHWAY	Positive Regulation Of Canonical Wnt Signaling Pathway	http://www.gsea-msigdb.org/gsea/msigdb/mouse/geneset/GOBP_POSITIVE_REGULATION_OF_CANONICAL_WNT_SIGNALING_PATHWAY	DLX5|D1PAS1|GSKIP|GPC5|CAPRIN2|DACT1|SULF2|WLS|AMER1|TGFB1|CSNK1D|JRK|RECK|THRA|SFRP2|EGF|SFRP1|FGFR3|SEMA5A|NFKB1|KANK1|WNT3A|CTDNEP1|SOX4|CCAR2|NRARP|WNK1|TMEM198|LYPD6|FRAT1|FZD9|COL1A1|LMX1A|FGF2|GPC3|PEG12|SRC|WNT10B|PIN1RT1|LRRK2|HHEX|TMEM9|DKK2|YAP1|LRRK1|CSNK1G2|PTK7|SCEL|CDH3|LGR5|RSPO2|FGF10|RPS12|FGF9|DAAM2|FGFR2|ADGRA2|GPRC5B|SFRP4|PRDM15|CSNK1G1|PPM1N|CAV1|ROR2|USP8|CSNK1E|EDA|ILK|TT…	74	0.4979	2.7278	0	0	0
NCK56	Canonical Wnt Signaling	GOBP_POSITIVE_REGULATION_OF_WNT_SIGNALING_PATHWAY	Positive Regulation Of Wnt Signaling Pathway	http://www.gsea-msigdb.org/gsea/msigdb/mouse/geneset/GOBP_POSITIVE_REGULATION_OF_WNT_SIGNALING_PATHWAY	TNFAIP3|GPC5|TGFB1|JRK|THRA|SEMA5A|NFKB1|KANK1|WNT3A|RSPO4|CTDNEP1|SOX4|WNK1|TMEM198|LYPD6|COL1A1|NKD1|LMX1A|TERT|MACF1|CCN4|PBXIP1|LRRK2|DKK2|WNT3|LRRK1|DISC1|WNT5A|SCEL|CDH3|LGR5|RSPO2|FGF10|FGF9|DAAM2|FGFR2|ABL1|ATP6V1C2|SFRP4|PRDM15|BMP2|PPM1N|CAV1|CSNK1E|EDA|TTC21B|RSPO1|SMARCA4|ATP6V0C|WNK2|DLX5|D1PAS1|ABL2|SALL1|GSKIP|CAPRIN2|DACT1|SULF2|WLS|AMER1|CSNK1D|RECK|SFRP2|EGF|SFRP1|FGFR3|SHH|CCAR…	98	0.4973	2.858	0	0	0
NCK56	Canonical Wnt Signaling	GOBP_REGULATION_OF_CANONICAL_WNT_SIGNALING_PATHWAY	Regulation Of Canonical Wnt Signaling Pathway	http://www.gsea-msigdb.org/gsea/msigdb/mouse/geneset/GOBP_REGULATION_OF_CANONICAL_WNT_SIGNALING_PATHWAY	SOST|CDK14|KREMEN1|CDH1|TMEM131L|TBX18|SOSTDC1|AXIN2|TPBGL|TLE7|PTPRO|GPC5|AMFR|TGFB1|JRK|UBAC2|NOG|THRA|NOTCH1|AMER3|RBMS3|TLE2|TLE3|SEMA5A|NFKB1|SFRP5|KANK1|FRZB|NKX2-5|WNT3A|CTDNEP1|SOX4|DKK4|ZFP703|DACT3|PRICKLE1|WNK1|PFDN5|TMEM198|LYPD6|SHISA3|FERMT1|NKD1|COL1A1|LMX1A|EGR1|NKD2|APC2|LRRK2|DKK2|LRRK1|PSEN1|RAPGEF1|SHISA6|WNT5A|SCEL|CDH3|TMEM88|RSPO2|LGR5|HDAC1|FGF10|DAAM2|FGF9|FGFR2|AMER2|PRK…	177	0.4271	2.7742	0	0	0
NCK56	Carbohydrate Metabolism	GOBP_CARBOHYDRATE_BIOSYNTHETIC_PROCESS	Carbohydrate Biosynthetic Process	http://www.gsea-msigdb.org/gsea/msigdb/mouse/geneset/GOBP_CARBOHYDRATE_BIOSYNTHETIC_PROCESS	G6PD2|G6PDX|SLC35B4|SNCA|AKR1A1|CHST12|ESRRB|SESN2|DGAT2|SERPINA12|SIK1|GNMT|ST3GAL4|G6PC3|TGFB1|CHST8|DGKQ|PTH1R|AKR1B3|CHST9|ISYNA1|SLC37A4|GPI1|PDGFB|DDB1|NFKB1|CHST14|FAM3A|CRTC2|SLC39A14|ZFP692|NLN|GPT|PER2|EP300|PGK2|CHST15|POU1F1|NANS|CHST10|PDK2|C1QTNF2|ATF3|ADIPOQ|PTGER4|ALDOC|CD36|B4GALT1|PLCD1|CAR5A|CYP2J6|PTK2B|CLK2|ENO2|ST3GAL2|ST6GALNAC1|CHST11|G6PC2|PLEK|ST8SIA6|GPD1|ST6GALNAC5|GPE…	153	0.3478	2.2544	0	0.0006	0.081
NCK56	Carbohydrate Metabolism	GOBP_GLUCOSE_METABOLIC_PROCESS	Glucose Metabolic Process	http://www.gsea-msigdb.org/gsea/msigdb/mouse/geneset/GOBP_GLUCOSE_METABOLIC_PROCESS	G6PD2|G6PDX|SLC35B4|ANGPTL8|FOXK1|ESRRB|TRP53|LRP5|SESN2|NKX1-1|FGL1|DGAT2|OMA1|DCXR|SERPINA12|SIK1|GNMT|G6PC3|BRAT1|MYC|DGKQ|APOD|SLC37A4|GPI1|NFE2L1|DDB1|ADORA2B|ADPGK|FAM3A|CRTC2|SLC39A14|PMAIP1|MIR423|C1QTNF1|ZFP692|KCNJ11|NLN|PDX1|GPT|PER2|EP300|PGK2|ADIPOR1|OAS1D|PDK2|OAS1C|HK2|HK3|ENO1B|C1QTNF2|ATF3|TIGAR|PRKN|RORC|ADIPOQ|CPT1A|H6PD|ADRA1B|GAPDHS|ALDOC|CD36|MIR143|CAR5A|CYP2J6|CBR2|NPY1R|C…	151	0.3217	2.0167	0	0.0031	0.467
NCK56	Carbohydrate Metabolism	GOBP_MONOSACCHARIDE_BIOSYNTHETIC_PROCESS	Monosaccharide Biosynthetic Process	http://www.gsea-msigdb.org/gsea/msigdb/mouse/geneset/GOBP_MONOSACCHARIDE_BIOSYNTHETIC_PROCESS	G6PD2|G6PDX|G6PC2|SLC35B4|AKR1A1|GPD1|GCK|C1QTNF3|SESN2|RBP4|DGAT2|RGN|SERPINA12|SIK1|GNMT|CRY1|G6PC3|NNMT|HNF4A|DGKQ|PCX|SORD|AKR1B3|FBP1|SLC37A4|GPI1|DDB1|FAM3A|SLC39A14|CRTC2|ZFP692|PCK1|NLN|GPT|ERFE|G6PC|PER2|EP300|OBP2A|PGK2|PGAM2|CHST15|SDS|PDK2|GCG|KAT2A|USP7|GULO|C1QTNF12|SIRT7|LEP|ATF3|LEPR|PCK2|ADIPOQ|WDR5|SOGA1|IL6|ALDOC|MUP1|CAR5A|CYP2J6|CLK2|ENO2|SUPT20	65	0.3628	1.9867	0	0.0036	0.53
NCK56	Carbohydrate Metabolism	GOBP_MONOSACCHARIDE_METABOLIC_PROCESS	Monosaccharide Metabolic Process	http://www.gsea-msigdb.org/gsea/msigdb/mouse/geneset/GOBP_MONOSACCHARIDE_METABOLIC_PROCESS	G6PD2|G6PDX|SLC35B4|AKR1A1|ANGPTL8|FOXK1|ESRRB|OTOGL|FUCA2|TRP53|LRP5|SESN2|NKX1-1|FGL1|DGAT2|OMA1|DCXR|SERPINA12|GSTO2|SIK1|GNMT|G6PC3|BRAT1|MYC|GALK2|DGKQ|RBKS|AKR1B3|FUCA1|DHDH|ALDOART2|APOD|SLC37A4|GPI1|NFE2L1|DDB1|ADORA2B|ADPGK|FAM3A|MAN2C1|GALE|CRTC2|SLC39A14|PMAIP1|MIR423|FPGT|C1QTNF1|FGGY|ZFP692|KCNJ11|NLN|PDX1|GPT|PER2|EP300|CHST1|PGK2|ADIPOR1|CHST15|OAS1D|PDK2|ALDOART1|OAS1C|HK2|POFUT1|…	186	0.3377	2.1233	0	0.0016	0.248
NCK56	Carbohydrate Metabolism	GOBP_NEGATIVE_REGULATION_OF_CARBOHYDRATE_METABOLIC_PROCESS	Negative Regulation Of Carbohydrate Metabolic Process	http://www.gsea-msigdb.org/gsea/msigdb/mouse/geneset/GOBP_NEGATIVE_REGULATION_OF_CARBOHYDRATE_METABOLIC_PROCESS	OBP2A|EP300|ACTN3|PLEK|MYOG|GCK|PPARGC1A|GCKR|NUPR1|AP2A1|C1QTNF3|TRP53|SLC4A1|STAT3|SIRT6|GFPT1|GRB10|SERPINA12|SIK1|CRY1|C1QTNF12|GIT1|TGFB1|IER3|LEPR|TIGAR|PRKN|ADIPOQ|FBP1|PASK|SOGA1|ADRA1B|CBFA2T3|FAM3A|SMPD3|IL6|MUP1|CLK2|DDIT4|FOXA2|ERFE	41	0.3213	1.558	0.0068	0.0386	1
NCK56	Carbohydrate Metabolism	GOBP_POSITIVE_REGULATION_OF_CARBOHYDRATE_METABOLIC_PROCESS	Positive Regulation Of Carbohydrate Metabolic Process	http://www.gsea-msigdb.org/gsea/msigdb/mouse/geneset/GOBP_POSITIVE_REGULATION_OF_CARBOHYDRATE_METABOLIC_PROCESS	SNCA|GPD1|ZBTB20|GPER1|GCK|PPP1R3E|ESRRB|DGAT2|HAS2|RGN|MYC|PTH|SORBS1|NNMT|HNF4A|PRKAA1|PRKAA2|P2RX7|PTH1R|ADCYAP1R1|EGF|DDB1|PDGFB|NFKB1|IRS2|P2RY6|MLST8|PRKCE|SLC45A3|AKT1|PMAIP1|PPP1R3G|EPM2AIP1|GPT|ACTN3|POU1F1|SRC|GCG|KAT2A|NTSR1|PSEN1|AVPR1B|MTOR|C1QTNF2|HTR2A|IFNG|LHCGR|IGF2|WDR5|ADRA1B|GAPDHS|MAS1|MUP1|PTGER4|CD36|PLCD1|CYP2J6|SUPT20	58	0.2932	1.565	0.0153	0.0374	1
NCK56	Carbohydrate Metabolism	GOBP_REGULATION_OF_CARBOHYDRATE_BIOSYNTHETIC_PROCESS	Regulation Of Carbohydrate Biosynthetic Process	http://www.gsea-msigdb.org/gsea/msigdb/mouse/geneset/GOBP_REGULATION_OF_CARBOHYDRATE_BIOSYNTHETIC_PROCESS	SNCA|SLC35B4|PLEK|GPER1|GCK|PPP1R3E|ESRRB|AP2A1|C1QTNF3|PPP1R3A|SESN2|GFPT1|DGAT2|HAS2|SERPINA12|SIK1|GNMT|CRY1|TGFB1|PPP1CA|PTH|SORBS1|NNMT|HNF4A|DGKQ|PPP1R3D|PTH1R|FBP1|ADCYAP1R1|EGF|PPP1R3B|PASK|DDB1|PDGFB|NFKB1|IRS2|PPP1R3C|FAM3A|P2RY6|PPP1R3F|SMPD3|AKT1|PPP1R3G|EPM2AIP1|ZFP692|NLN|GPT|ERFE|EP300|OBP2A|POU1F1|PDK2|GCG|KAT2A|NTSR1|GRB10|USP7|AVPR1B|MTOR|C1QTNF12|C1QTNF2|SIRT7|LEP|LEPR|LHCGR|AD…	79	0.3446	1.9471	0	0.0045	0.63
NCK56	Carbohydrate Metabolism	GOBP_REGULATION_OF_CARBOHYDRATE_METABOLIC_PROCESS	Regulation Of Carbohydrate Metabolic Process	http://www.gsea-msigdb.org/gsea/msigdb/mouse/geneset/GOBP_REGULATION_OF_CARBOHYDRATE_METABOLIC_PROCESS	SLC35B4|SNCA|PPARGC1A|FOXK1|ESRRB|TRP53|SESN2|NKX1-1|FGL1|DGAT2|SERPINA12|SIK1|GNMT|GIT1|TGFB1|MYC|DGKQ|P2RX7|PTH1R|NFE2L1|PDGFB|DDB1|ADORA2B|NFKB1|FAM3A|MLST8|PRKCE|PHLDA2|PMAIP1|C1QTNF1|ZFP692|NLN|GPT|EP300|ADIPOR1|POU1F1|PDK2|SLC4A1|PSEN1|C1QTNF2|TIGAR|PRKN|IFNG|RORC|ADIPOQ|NR1H4|CBFA2T3|ADRA1B|GAPDHS|PTGER4|CD36|POMC|MIR143|PLCD1|CYP2J6|PTK2B|CLK2|PLEK|GCGR|ZBTB20|GPD1|GPER1|GCK|PPP1R3E|TFF3|…	142	0.339	2.0916	0	0.002	0.3
NCK56	Carbohydrate Metabolism	GOBP_REGULATION_OF_CELLULAR_CARBOHYDRATE_METABOLIC_PROCESS	Regulation Of Cellular Carbohydrate Metabolic Process	http://www.gsea-msigdb.org/gsea/msigdb/mouse/geneset/GOBP_REGULATION_OF_CELLULAR_CARBOHYDRATE_METABOLIC_PROCESS	SNCA|SLC35B4|FOXK1|PPARGC1A|ESRRB|TRP53|SESN2|NKX1-1|FGL1|DGAT2|SERPINA12|SIK1|GNMT|GIT1|DGKQ|PTH1R|NFE2L1|DDB1|ADORA2B|MLST8|FAM3A|PRKCE|PHLDA2|PMAIP1|C1QTNF1|ZFP692|NLN|GPT|EP300|ADIPOR1|POU1F1|PDK2|SLC4A1|C1QTNF2|TIGAR|PRKN|RORC|ADIPOQ|ADRA1B|CBFA2T3|CD36|POMC|MIR143|PLCD1|CYP2J6|CLK2|PTK2B|PLEK|GCGR|GPER1|GCK|PPP1R3E|TFF3|GNB3|C1QTNF3|PPP1R3A|HSD11B1|SIRT6|GFPT1|PDK4|RGN|CRY1|PPP1CA|IER3|PTH|…	118	0.286	1.7931	0	0.0108	0.941
NCK56	Carbohydrate Metabolism	GOBP_REGULATION_OF_GLUCONEOGENESIS	Regulation Of Gluconeogenesis	http://www.gsea-msigdb.org/gsea/msigdb/mouse/geneset/GOBP_REGULATION_OF_GLUCONEOGENESIS	OBP2A|EP300|SLC35B4|GCK|GCG|KAT2A|PDK2|C1QTNF3|SESN2|DGAT2|SERPINA12|USP7|SIK1|CRY1|GNMT|C1QTNF12|SIRT7|LEP|NNMT|LEPR|HNF4A|DGKQ|ADIPOQ|FBP1|WDR5|DDB1|SOGA1|FAM3A|IL6|MUP1|CYP2J6|ZFP692|CLK2|NLN|ERFE|GPT|SUPT20	37	0.3842	1.8398	0.0058	0.0085	0.885
NCK56	Carbohydrate Metabolism	GOBP_REGULATION_OF_GLUCOSE_METABOLIC_PROCESS	Regulation Of Glucose Metabolic Process	http://www.gsea-msigdb.org/gsea/msigdb/mouse/geneset/GOBP_REGULATION_OF_GLUCOSE_METABOLIC_PROCESS	SLC35B4|GCK|FOXK1|PPP1R3E|ESRRB|TFF3|GNB3|C1QTNF3|TRP53|SESN2|NKX1-1|FGL1|DGAT2|PDK4|RGN|SERPINA12|SIK1|GNMT|CRY1|PTH|SORBS1|NNMT|HNF4A|DGKQ|PFKFB1|FBP1|NFE2L1|DDB1|ADORA2B|IRS2|FAM3A|SLC45A3|AKT1|BAD|PMAIP1|C1QTNF1|PPP1R3G|EPM2AIP1|ZFP692|NLN|FOXA2|GPT|ERFE|EP300|OBP2A|ADIPOR1|ACTN3|GCKR|SRC|BCKDK|PDK3|PDK2|GCG|KAT2A|USP7|C1QTNF12|C1QTNF2|FOXK2|SIRT7|LEP|TIGAR|LEPR|PRKN|RORC|ADIPOQ|IGF2|WDR5|IGF…	78	0.2654	1.5005	0.0204	0.0509	1
NCK56	Cardiac Contraction	GOBP_ACTIN_FILAMENT_BASED_MOVEMENT	Actin Filament Based Movement	http://www.gsea-msigdb.org/gsea/msigdb/mouse/geneset/GOBP_ACTIN_FILAMENT_BASED_MOVEMENT	PDPN|KCNA5|MYH9|MYH6|ATP1A1|MYH7|NUP155|ATP1A2|PLN|MYO15|MYO7B|SCN1B|MYO1B|DBN1|NOS1|MYO5C|ATP2A2|PDE4B|PARVA|BIN1|UTY|MYH2|FXYD1|ACTN4|STC1|WIPF3|EMP2|SUN2|MYO1H|MYRIP|TPM1|MYO1D|ACTA2|CAV1|ADORA1|MYO19|EPDR1|GATA4|FLNA|MYO1E|SHTN1|ACTC1|MYH14|WAS|TNNC1|MYO5A|TNNT2|CAV3|STRIT1|MYH8|EVL|MYLK2|RANGRF|DSP|MYL6|CACNA1C|SRI|CACNA1G|CACNB2|ABCC9|WIPF1|MYL6B|DSC2|DSG2|KCNN2|FGF13|ADRB1|JUP|MYO1F|KCNE1|…	100	0.4293	2.5401	0	0.0001	0.006
NCK56	Cardiac Contraction	GOBP_ACTIN_MEDIATED_CELL_CONTRACTION	Actin Mediated Cell Contraction	http://www.gsea-msigdb.org/gsea/msigdb/mouse/geneset/GOBP_ACTIN_MEDIATED_CELL_CONTRACTION	CAV3|STRIT1|PDPN|MYH8|KCNA5|MYH6|ATP1A1|MYH7|NUP155|ATP1A2|PLN|SCN1B|MYLK2|RANGRF|DSP|DBN1|NOS1|MYL6|CACNA1C|ATP2A2|PDE4B|SRI|CACNA1G|CACNB2|ABCC9|MYL6B|PARVA|BIN1|DSC2|UTY|DSG2|MYH2|KCNN2|FXYD1|FGF13|ADRB1|JUP|STC1|EMP2|KCNE1|KCNH2|KCNJ2|KCNJ5|KCNJ8|CCDC88C|KCNQ1|SGCD|SCN1A|SCN5A|SNTA1|CTNNA3|SUMO1|SCN3B|TPM1|KCNE2|HCN4|SCN4B|CACNA1H|ACTA2|KCNE3|KCNE4|CAV1|ADORA1|MYO9B|KCNE1L|GJA5|FRMD6|EPDR1|GA…	78	0.406	2.2655	0	0.0006	0.077
NCK56	Cardiac Contraction	GOBP_ACTION_POTENTIAL	Action Potential	http://www.gsea-msigdb.org/gsea/msigdb/mouse/geneset/GOBP_ACTION_POTENTIAL	TBX18|KCNA5|MECP2|CNR1|CLN3|CNTNAP1|DCDC2A|NTRK2|NTRK3|NUP155|CXADR|SCN1B|P2RX7|CHRNA5|CHRNA4|ATP2A2|P2RX1|DRD1|BIN1|FKBP1B|TRPC4|GRIN2A|FOXP1|CHRNB2|CNTNAP2|PMP22|TRPA1|IFNG|CAV1|P2RX2|ADRA1A|FLNA|CD36|MYH14|GLRA1|CAV3|CHRNA7|KCNC4|NPS|RANGRF|KCNMB3|CHRNB4|DSP|SCN2A|SCN4A|SLC8A2|CHRNA1|CACNA1C|CACNA1G|CACNB2|CACNB3|CLCN1|CNR2|DPP6|DSC2|DSG2|KCNN2|GJD2|GNA15|FGF12|GRIA1|FGF13|HCN1|HCN2|JUP|KCNA1|…	124	0.2454	1.4598	0.0172	0.0624	1
NCK56	Cardiac Contraction	GOBP_CARDIAC_CONDUCTION	Cardiac Conduction	http://www.gsea-msigdb.org/gsea/msigdb/mouse/geneset/GOBP_CARDIAC_CONDUCTION	TMEM65|TBX18|KCNA5|NUP155|PLN|CXADR|SCN1B|TBX5|RANGRF|GJD3|DSP|TNNI3K|KCND3|SPTBN4|AGT|CACNA1C|NKX2-5|SRI|CACNA1G|CACNB2|HRC|ABCC9|DSC2|BIN1|DSG2|KCNN2|HCN1|HCN2|JUP|KCNE1|KCNH2|KCNJ2|KCNJ5|KCNQ1|KCNH6|SCN10A|SCN5A|SLC9A1|CTNNA3|EHD3|SCN3B|ACE2|KCNE2|HCN4|SCN4B|IRX3|KCNE3|ISL1|KCNE4|CAV1|SLC4A3|GJC1|KCNE1L|GJA5|FLNA|SCN2B|TRPM4|MIR208A	58	0.3171	1.6718	0	0.0214	1
NCK56	Cardiac Contraction	GOBP_CARDIAC_MUSCLE_CELL_ACTION_POTENTIAL	Cardiac Muscle Cell Action Potential	http://www.gsea-msigdb.org/gsea/msigdb/mouse/geneset/GOBP_CARDIAC_MUSCLE_CELL_ACTION_POTENTIAL	CAV3|KCND2|KCNE1|KCNH2|KCNJ2|TBX18|KCNJ5|KCNJ8|KCNQ1|KCNA5|SCN10A|SCN1A|SCN5A|SNTA1|CTNNA3|SCN3B|NUP155|ANK3|CXADR|SCN1B|KCNE2|RANGRF|HCN4|DSP|SCN4B|KCNE3|KCNE4|CAV1|CACNA1C|ATP2A2|CACNA1G|KCNE1L|GJA5|CACNB2|FLNA|SCN2B|DSC2|BIN1|DSG2|TRPM4|KCNN2|FGF13|HCN1|HCN2|JUP	45	0.369	1.819	0	0.0095	0.915
NCK56	Cardiac Contraction	GOBP_CARDIAC_MUSCLE_CELL_ACTION_POTENTIAL_INVOLVED_IN_CONTRACTION	Cardiac Muscle Cell Action Potential Involved In Contraction	http://www.gsea-msigdb.org/gsea/msigdb/mouse/geneset/GOBP_CARDIAC_MUSCLE_CELL_ACTION_POTENTIAL_INVOLVED_IN_CONTRACTION	CAV3|KCNE1|KCNH2|KCNJ2|KCNJ5|KCNJ8|KCNQ1|KCNA5|SCN1A|SCN5A|SNTA1|CTNNA3|SCN3B|NUP155|SCN1B|KCNE2|DSP|SCN4B|KCNE3|KCNE4|CAV1|CACNA1C|CACNA1G|KCNE1L|GJA5|CACNB2|FLNA|SCN2B|DSC2|BIN1|DSG2|TRPM4|KCNN2|JUP	34	0.3957	1.7929	0	0.0108	0.941
NCK56	Cardiac Contraction	GOBP_CARDIAC_MUSCLE_CELL_CONTRACTION	Cardiac Muscle Cell Contraction	http://www.gsea-msigdb.org/gsea/msigdb/mouse/geneset/GOBP_CARDIAC_MUSCLE_CELL_CONTRACTION	CAV3|STRIT1|KCNA5|ATP1A1|NUP155|ATP1A2|PLN|SCN1B|RANGRF|DSP|CACNA1C|ATP2A2|PDE4B|SRI|CACNA1G|CACNB2|ABCC9|DSC2|BIN1|DSG2|UTY|KCNN2|FGF13|FXYD1|ADRB1|JUP|STC1|KCNE1|KCNH2|KCNJ2|KCNJ5|KCNJ8|KCNQ1|SGCD|SCN1A|SCN5A|SNTA1|CTNNA3|SUMO1|SCN3B|KCNE2|HCN4|SCN4B|CACNA1H|KCNE3|KCNE4|CAV1|ADORA1|KCNE1L|GJA5|GATA4|FLNA|SCN2B|TRPM4|GSN	55	0.4464	2.3807	0	0.0002	0.022
NCK56	Cardiac Contraction	GOBP_CARDIAC_MUSCLE_CELL_MEMBRANE_REPOLARIZATION	Cardiac Muscle Cell Membrane Repolarization	http://www.gsea-msigdb.org/gsea/msigdb/mouse/geneset/GOBP_CARDIAC_MUSCLE_CELL_MEMBRANE_REPOLARIZATION	SCN1B|KCNE2|CAV3|KCNE1|KCNH2|SCN4B|KCNJ2|KCNJ5|KCND3|KCNJ8|KCNE3|NPPA|KCNE4|NOS1AP|KCNQ1|KCNA5|KCNE1L|KCNH6|GJA5|SCN5A|FLNA|WDR1|KCNN2|SNTA1	24	0.3919	1.6876	0.0189	0.0197	0.998
NCK56	Cardiac Contraction	GOBP_CARDIAC_MUSCLE_CONTRACTION	Cardiac Muscle Contraction	http://www.gsea-msigdb.org/gsea/msigdb/mouse/geneset/GOBP_CARDIAC_MUSCLE_CONTRACTION	SMAD7|MYL2|KCNA5|CXCR4|UCN|MYH6|ATP1A1|CSRP3|MYH7|MYL4|NUP155|MYL3|ATP1A2|PLN|SCN1B|MYBPC3|NKX2-5|ATP2A2|PDE4B|TTN|BIN1|UTY|FKBP1B|FXYD1|STC1|PPP1R13L|PSEN2|EHD3|ACE2|TPM1|CAV1|ADORA1|ADRA1B|ADRA1A|TNNI3|GATA4|FLNA|ACTC1|TNNC1|TNNI1|TNNT2|CAV3|STRIT1|GRK2|NPPA|TNNI2|VEGFB|RGS2|ANKRD39|RANGRF|ZC3H12A|DSP|MYL1|AGRN|CACNA1C|SRI|CACNA1G|CACNB2|ABCC9|DSC2|ATP1A3|DSG2|KCNN2|SMTN|FGF13|ADRB1|JUP|GAA|CCN…	105	0.3659	2.2518	0	0.0006	0.082
NCK56	Cardiac Contraction	GOBP_CELL_CELL_SIGNALING_INVOLVED_IN_CARDIAC_CONDUCTION	Cell Cell Signaling Involved In Cardiac Conduction	http://www.gsea-msigdb.org/gsea/msigdb/mouse/geneset/GOBP_CELL_CELL_SIGNALING_INVOLVED_IN_CARDIAC_CONDUCTION	CXADR|SCN1B|TBX5|RANGRF|HCN4|SCN4B|KCNJ5|TBX18|KCNQ1|CACNA1C|KCNA5|CACNA1G|KCNE1L|GJA5|SCN10A|CACNB2|SCN5A|FLNA|TRPM4|KCNN2|HCN1|SCN3B|HCN2|NUP155	24	0.3477	1.4553	0.0838	0.0636	1
NCK56	Cardiac Contraction	GOBP_CELL_COMMUNICATION_INVOLVED_IN_CARDIAC_CONDUCTION	Cell Communication Involved In Cardiac Conduction	http://www.gsea-msigdb.org/gsea/msigdb/mouse/geneset/GOBP_CELL_COMMUNICATION_INVOLVED_IN_CARDIAC_CONDUCTION	KCNJ5|TBX18|KCNQ1|KCNA5|SCN10A|SCN5A|CTNNA3|SCN3B|NUP155|CXADR|SCN1B|TBX5|RANGRF|HCN4|GJD3|DSP|SCN4B|IRX3|CAV1|CACNA1C|SRI|CACNA1G|GJC1|KCNE1L|GJA5|CACNB2|HRC|FLNA|DSC2|DSG2|TRPM4|KCNN2|HCN1|HCN2|JUP	35	0.3133	1.4867	0.0469	0.0545	1
NCK56	Cardiac Contraction	GOBP_HEART_PROCESS	Heart Process	http://www.gsea-msigdb.org/gsea/msigdb/mouse/geneset/GOBP_HEART_PROCESS	TRDN|NMU|NOS2|NOS3|NOX4|SPTBN4|PDE4B|HRC|OXT|ADM|BIN1|FYN|GCH1|GLP1R|PPP1R13L|HBEGF|ATP2B4|IFNG|IL2|CAV1|FLNA|ACTC1|TNNC1|TNNI1|TNNT2|RNLS|STRIT1|GRK2|EXT1|EXT2|ACE|TNNI2|ADM2|CHRNA7|VEGFB|RGS2|EPAS1|UTS2|ANKRD39|ADA|RAP1GDS1|APLN|ZC3H12A|MYL1|AVPR1A|IRX5|AGRN|AGT|SRI|SOD1|ABCC9|ATP1A3|SMTN|ADRB1|GAA|HEY2|ZFAS1|SRC|TMEM38A|SGCD|PPCS|GNAI3|MTOR|GNAO1|MAP2K3|PMCH|MYL7|CACNA1E|CALCA|CACNA1H|IRX3|ISL…	198	0.2844	1.9042	0	0.0059	0.746
NCK56	Cardiac Contraction	GOBP_MEMBRANE_DEPOLARIZATION_DURING_ACTION_POTENTIAL	Membrane Depolarization During Action Potential	http://www.gsea-msigdb.org/gsea/msigdb/mouse/geneset/GOBP_MEMBRANE_DEPOLARIZATION_DURING_ACTION_POTENTIAL	SCN1B|CAV3|RANGRF|HCN4|KCNH2|SCN4B|CACNA1H|SCN2A|SCN4A|CACNA1C|CACNA1G|GJA5|SCN10A|CACNB2|SCN1A|SCN5A|SCN2B|SCN8A|SCN9A|TRPM4|SCN3B|CACNA1I|ANK3|SCN11A	24	0.4269	1.794	0.0051	0.0108	0.94
NCK56	Cardiac Contraction	GOBP_MEMBRANE_REPOLARIZATION	Membrane Repolarization	http://www.gsea-msigdb.org/gsea/msigdb/mouse/geneset/GOBP_MEMBRANE_REPOLARIZATION	CAV3|KCNE1|KCNH2|NEDD4L|KCNJ2|KCNJ5|KCNJ8|KCNIP2|NPPA|KCNQ1|KCNH7|KCNA5|KCNH6|SCN5A|SLC24A4|SNTA1|ATP1A1|YWHAE|SCN1B|KCNE2|SCN4B|KCND3|KCNE3|KCNE4|NOS1AP|CAV1|ATP1B3|KCNE1L|GJA5|CACNB3|ATP1B2|FLNA|WDR1|KCNN2	34	0.4466	2.0881	0	0.002	0.305
NCK56	Cardiac Contraction	GOBP_MULTICELLULAR_ORGANISMAL_MOVEMENT	Multicellular Organismal Movement	http://www.gsea-msigdb.org/gsea/msigdb/mouse/geneset/GOBP_MULTICELLULAR_ORGANISMAL_MOVEMENT	PARP1|CAV3|STRIT1|CHRND|CHRNE|CHRNG|ATP2A1|MYH3|ASCL1|MYH8|STAC|STAC2|TNNC2|TNNI2|TNNT1|DRD3|TNNT3|CACNA1A|RCSD1|SYNM|STAC3|JSRP1|KBTBD13|CLN8|MYH7|SLC8A3|MYLK2|SCN4A|CHRNA1|GRCC10|DMPK|CASQ1|CHRNB1|SPR|NR4A1|GAA|ACTN3|ITPR1|KCNJ2|XRCC1|MTOR|COMP|TCAP|MAP1A|ADRB2|TNNI3|CCDC78|MYH14|TNNC1|TNNI1	50	0.2948	1.4761	0.0333	0.0574	1
NCK56	Cardiac Contraction	GOBP_POSITIVE_REGULATION_OF_BLOOD_CIRCULATION	Positive Regulation Of Blood Circulation	http://www.gsea-msigdb.org/gsea/msigdb/mouse/geneset/GOBP_POSITIVE_REGULATION_OF_BLOOD_CIRCULATION	CCN2|GLP1R|DUSP5|HEY2|NPPA|KCNQ1|RGS4|NMU|ADM2|CHRNA7|SCN5A|CRHR2|UCN|RGS2|ATP1A1|TGFB2|UTS2|SCN3B|ADA|ACE2|TPM1|APLN|EDN3|GSK3A|AVPR1A|GHRL|NKX2-5|ADRA1B|ADRA1A|ADRA1D|SLC1A1|ADRB2|HRC|TACR3|ADM|TRPM4|PTGER2|PTGER3|SMTN|GCH1|ADRB1|EDN1|EDN2	43	0.2787	1.3643	0.0663	0.0977	1
NCK56	Cardiac Contraction	GOBP_REGULATION_OF_ACTIN_FILAMENT_BASED_MOVEMENT	Regulation Of Actin Filament Based Movement	http://www.gsea-msigdb.org/gsea/msigdb/mouse/geneset/GOBP_REGULATION_OF_ACTIN_FILAMENT_BASED_MOVEMENT	STC1|CAV3|STRIT1|KCNJ2|PDPN|SCN5A|CTNNA3|ATP1A1|SUMO1|ATP1A2|PLN|MYLK2|RANGRF|HCN4|DSP|CACNA1H|ACTA2|DBN1|NOS1|CAV1|ADORA1|CACNA1C|ATP2A2|PDE4B|SRI|GJA5|GATA4|DSC2|BIN1|DSG2|TRPM4|PTGER3|FGF13|TNNC1|FXYD1|ADRB1|TNNT2|JUP	38	0.481	2.3065	0	0.0004	0.05
NCK56	Cardiac Contraction	GOBP_REGULATION_OF_ACTION_POTENTIAL	Regulation Of Action Potential	http://www.gsea-msigdb.org/gsea/msigdb/mouse/geneset/GOBP_REGULATION_OF_ACTION_POTENTIAL	CAV3|TBX18|MECP2|CNR1|CXADR|KCNC4|NPS|RANGRF|DSP|CHRNA5|SLC8A2|CACNA1C|ATP2A2|CACNB3|CNR2|DSC2|BIN1|DSG2|FGF12|TRPC4|FGF13|HCN1|HCN2|JUP|KCNAB2|KCNB1|FOXP1|CHRNB2|KCNJ2|GBA|NTSR1|CNTNAP2|SCN5A|SCN9A|SLC9A1|CTNNA3|SUMO1|FFAR3|TRPA1|ANK3|MTNR1B|IFNG|HCN4|RAPGEF4|KCNE3|CAV1|GPR35|TAC1|ADRA1A|GJA5|TACR1|KCNIP1|FLNA|CD36|TRPM4	55	0.3973	2.1381	0	0.0014	0.208
NCK56	Cardiac Contraction	GOBP_REGULATION_OF_CARDIAC_MUSCLE_CELL_ACTION_POTENTIAL	Regulation Of Cardiac Muscle Cell Action Potential	http://www.gsea-msigdb.org/gsea/msigdb/mouse/geneset/GOBP_REGULATION_OF_CARDIAC_MUSCLE_CELL_ACTION_POTENTIAL	CXADR|CAV3|RANGRF|HCN4|DSP|TBX18|CAV1|CACNA1C|ATP2A2|GJA5|DSC2|BIN1|DSG2|TRPM4|CTNNA3|FGF13|HCN1|HCN2|JUP	19	0.4914	1.9187	0	0.0054	0.706
NCK56	Cardiac Contraction	GOBP_REGULATION_OF_CARDIAC_MUSCLE_CELL_CONTRACTION	Regulation Of Cardiac Muscle Cell Contraction	http://www.gsea-msigdb.org/gsea/msigdb/mouse/geneset/GOBP_REGULATION_OF_CARDIAC_MUSCLE_CELL_CONTRACTION	STC1|CAV3|STRIT1|KCNJ2|SCN5A|CTNNA3|ATP1A1|SUMO1|ATP1A2|PLN|RANGRF|HCN4|DSP|CACNA1H|CAV1|ADORA1|CACNA1C|ATP2A2|PDE4B|SRI|GJA5|GATA4|DSC2|BIN1|DSG2|TRPM4|FGF13|FXYD1|ADRB1|JUP	30	0.4882	2.1762	0	0.0011	0.161
NCK56	Cardiac Contraction	GOBP_REGULATION_OF_CARDIAC_MUSCLE_CELL_MEMBRANE_REPOLARIZATION	Regulation Of Cardiac Muscle Cell Membrane Repolarization	http://www.gsea-msigdb.org/gsea/msigdb/mouse/geneset/GOBP_REGULATION_OF_CARDIAC_MUSCLE_CELL_MEMBRANE_REPOLARIZATION	SCN1B|KCNE2|CAV3|KCNE1|KCNH2|SCN4B|KCNE3|NPPA|KCNE4|NOS1AP|KCNQ1|KCNA5|KCNE1L|KCNH6|GJA5|SCN5A|FLNA|WDR1|SNTA1	19	0.4675	1.8324	0.0045	0.0088	0.895
NCK56	Cardiac Contraction	GOBP_REGULATION_OF_CARDIAC_MUSCLE_CONTRACTION	Regulation Of Cardiac Muscle Contraction	http://www.gsea-msigdb.org/gsea/msigdb/mouse/geneset/GOBP_REGULATION_OF_CARDIAC_MUSCLE_CONTRACTION	SMAD7|CAV3|STRIT1|NPPA|UCN|RGS2|ATP1A1|ANKRD39|ATP1A2|PLN|RANGRF|ZC3H12A|DSP|AGRN|CACNA1C|NKX2-5|ATP2A2|PDE4B|SRI|DSC2|BIN1|DSG2|FKBP1B|SMTN|FGF13|FXYD1|ADRB1|JUP|STC1|CCN2|KCNJ2|TMEM38A|KCNQ1|BMP10|P2RX4|SCN10A|SCN5A|SLC9A1|CTNNA3|EHD3|SUMO1|ACE2|HCN4|CACNA1H|CAV1|ADORA1|CALM1|ADRA1B|ADRA1A|CALM3|GJA5|TNNI3|GATA4|TRPM4	54	0.4358	2.3043	0	0.0004	0.051
NCK56	Cardiac Contraction	GOBP_REGULATION_OF_HEART_CONTRACTION	Regulation Of Heart Contraction	http://www.gsea-msigdb.org/gsea/msigdb/mouse/geneset/GOBP_REGULATION_OF_HEART_CONTRACTION	SMAD7|TMEM65|TBX18|MYL2|KCNA5|RGS4|NMU|MDM4|UCN|MYH6|ATP1A1|CSRP3|TGFB2|MYH7|MYL4|NUP155|MYL3|ATP1A2|PLN|TH|NOS2|NOS3|CXADR|SCN1B|THRA|MYBPC3|SPX|GJD3|TNNI3K|NPFF|SPTBN4|KCND3|NOS1|POPDC2|NOS1AP|NKX2-5|PDE4B|ATP2A2|CACNA1B|DMPK|SLC1A1|HRC|OXT|ADM|BIN1|FKBP1B|GCH1|FXYD1|EDN1|EDN2|EDNRB|STC1|GLP1R|TRPV1|EHD3|HBEGF|ATP2B4|ACE2|IFNG|TPM1|IL2|S100A1|GSK3A|CAV1|ADORA1|ADRA1B|SHOX2|ADRA1A|GJC1|ADRA1D|AD…	160	0.2969	1.8555	0	0.0077	0.85
NCK56	Cardiac Contraction	GOBP_REGULATION_OF_HEART_RATE	Regulation Of Heart Rate	http://www.gsea-msigdb.org/gsea/msigdb/mouse/geneset/GOBP_REGULATION_OF_HEART_RATE	CAV3|NPPA|KCNA5|RGS4|NMU|MDM4|AGTR2|ADM2|CHRNA7|CRHR2|MYH6|EPAS1|UTS2|MYH7|ADA|PLN|DRD2|SCN1B|MYBPC3|SPX|APLN|GJD3|EDN3|TNNI3K|DSP|NPFF|KCND3|SPTBN4|AVPR1A|POPDC2|NOS1AP|IRX5|AGT|CACNA1C|SRI|CACNA1G|SLC1A1|HRC|OXT|CACNB2|ADM|BIN1|DSC2|DSG2|FKBP1B|GCH1|HCN1|EDN1|ADRB1|HCN2|EDN2|JUP|EDNRB|KCNE1|KCNH2|KCNJ2|HEY2|KCNJ5|KCNQ1|KCNH6|SCN10A|SCN5A|SNTA1|TRPV1|CTNNA3|FFAR3|SCN3B|TPM1|KCNE2|PMCH|CACNA1E|HC…	90	0.2098	1.2224	0.1231	0.189	1
NCK56	Cardiac Contraction	GOBP_REGULATION_OF_HEART_RATE_BY_CARDIAC_CONDUCTION	Regulation Of Heart Rate By Cardiac Conduction	http://www.gsea-msigdb.org/gsea/msigdb/mouse/geneset/GOBP_REGULATION_OF_HEART_RATE_BY_CARDIAC_CONDUCTION	KCNE1|KCNH2|KCNJ2|KCNJ5|KCNQ1|KCNA5|KCNH6|SCN5A|CTNNA3|SCN3B|SCN1B|KCNE2|HCN4|DSP|SCN4B|KCND3|KCNE3|ISL1|KCNE4|CAV1|CACNA1C|CACNA1G|KCNE1L|GJA5|CACNB2|SCN2B|DSC2|BIN1|DSG2|TRPM4|HCN1|HCN2|JUP	33	0.33	1.5042	0.0163	0.05	1
NCK56	Cardiac Contraction	GOBP_REGULATION_OF_MEMBRANE_REPOLARIZATION	Regulation Of Membrane Repolarization	http://www.gsea-msigdb.org/gsea/msigdb/mouse/geneset/GOBP_REGULATION_OF_MEMBRANE_REPOLARIZATION	SCN1B|KCNE2|CAV3|KCNE1|KCNH2|NEDD4L|SCN4B|KCNJ2|KCNE3|NPPA|KCNE4|NOS1AP|KCNQ1|CAV1|KCNA5|KCNE1L|KCNH6|GJA5|CACNB3|SCN5A|FLNA|WDR1|SNTA1|YWHAE	24	0.4909	2.1053	0	0.0019	0.281
NCK56	Cardiac Contraction	GOBP_REGULATION_OF_STRIATED_MUSCLE_CONTRACTION	Regulation Of Striated Muscle Contraction	http://www.gsea-msigdb.org/gsea/msigdb/mouse/geneset/GOBP_REGULATION_OF_STRIATED_MUSCLE_CONTRACTION	SMAD7|CAV3|STRIT1|GRK2|ATP2A1|NPPA|TNNT3|UCN|ARG2|RGS2|KBTBD13|ATP1A1|ANKRD39|MYH7|MYL3|TRPV4|ATP1A2|PLN|SLC8A3|MYLK2|RANGRF|ZC3H12A|DSP|SCN4A|AGRN|CACNA1C|NKX2-5|ATP2A2|PDE4B|SRI|GRCC10|DMPK|CASQ1|DSC2|BIN1|DSG2|FKBP1B|SMTN|FGF13|FXYD1|ADRB1|NR4A1|JUP|STC1|ACTN3|CCN2|KCNJ2|TMEM38A|KCNQ1|BMP10|P2RX4|SCN10A|SCN5A|SLC9A1|CTNNA3|EHD3|SUMO1|ACE2|HCN4|CACNA1H|CAV1|ADORA1|CALM1|ADRA1B|ADRA1A|CALM3|GJA5…	70	0.3548	1.9088	0	0.0057	0.731
NCK56	Cardiac Contraction	GOBP_REGULATION_OF_THE_FORCE_OF_HEART_CONTRACTION	Regulation Of The Force Of Heart Contraction	http://www.gsea-msigdb.org/gsea/msigdb/mouse/geneset/GOBP_REGULATION_OF_THE_FORCE_OF_HEART_CONTRACTION	GAA|GRK2|MYL2|SLC9A1|MYH6|ATP1A1|CSRP3|MYH7|MYL4|MYL3|ATP2B4|ATP1A2|PLN|IFNG|NOS3|APLN|NOS1|CAV1|ADRA1B|ATP2A2|ADRA1A|ADRB2|ADM|PEBP1|ADRB1	25	0.4319	1.8119	0	0.0098	0.922
NCK56	Cardiac Contraction	GOBP_STRIATED_MUSCLE_CONTRACTION	Striated Muscle Contraction	http://www.gsea-msigdb.org/gsea/msigdb/mouse/geneset/GOBP_STRIATED_MUSCLE_CONTRACTION	SMAD7|MYL2|KCNA5|CXCR4|UCN|MYH6|ATP1A1|CSRP3|MYH7|MYL4|NUP155|MYL3|ATP1A2|PLN|SLC8A3|SCN1B|MYBPC3|ALDOART2|NOS1|NKX2-5|ATP2A2|PDE4B|DMPK|TTN|BIN1|UTY|FKBP1B|FXYD1|NR4A1|STC1|PPP1R13L|ALDOART1|PSEN2|EHD3|ACE2|TPM1|CAV1|ADORA1|ADRA1B|ADRA1A|ADRB2|TNNI3|GATA4|FLNA|CCDC78|ACTC1|MYH14|TNNC1|TNNI1|TNNT2|CAV3|STRIT1|CHRND|GRK2|CHRNE|CHRNG|ATP2A1|NPPA|MYH3|MYH8|STAC|STAC2|TNNC2|TNNI2|TNNT1|TNNT3|RCSD1|VE…	143	0.2876	1.85	0	0.0079	0.859
NCK56	Cardiac Contraction	GOBP_VENTRICULAR_CARDIAC_MUSCLE_CELL_ACTION_POTENTIAL	Ventricular Cardiac Muscle Cell Action Potential	http://www.gsea-msigdb.org/gsea/msigdb/mouse/geneset/GOBP_VENTRICULAR_CARDIAC_MUSCLE_CELL_ACTION_POTENTIAL	KCNE2|CAV3|KCNE1|KCNH2|DSP|KCNJ8|KCNE3|KCNE4|KCNQ1|CAV1|CACNA1C|KCNE1L|GJA5|SCN5A|DSC2|BIN1|DSG2|TRPM4|SNTA1|CTNNA3|SCN3B|JUP	22	0.4534	1.8903	0.0048	0.0063	0.781
NCK56	Cardiac Contraction	GOBP_VENTRICULAR_CARDIAC_MUSCLE_CELL_MEMBRANE_REPOLARIZATION	Ventricular Cardiac Muscle Cell Membrane Repolarization	http://www.gsea-msigdb.org/gsea/msigdb/mouse/geneset/GOBP_VENTRICULAR_CARDIAC_MUSCLE_CELL_MEMBRANE_REPOLARIZATION	SCN1B|KCNE2|CAV3|KCNE1|KCNH2|SCN4B|KCND3|KCNJ8|KCNE3|KCNE4|NOS1AP|KCNQ1|KCNE1L|KCNH6|GJA5|SCN5A|WDR1|SNTA1	18	0.4988	1.8578	0.008	0.0076	0.841
NCK56	Cardiac Development	GOBP_CARDIAC_MUSCLE_CELL_PROLIFERATION	Cardiac Muscle Cell Proliferation	http://www.gsea-msigdb.org/gsea/msigdb/mouse/geneset/GOBP_CARDIAC_MUSCLE_CELL_PROLIFERATION	TENM4|CITED2|TBX20|FGF20|MEIS1|PRKAR1A|RBP4|MEF2C|TRP73|CDK1|DIPK2A|TGFB2|VGLL4|RXRA|RXRB|NOG|CXADR|TBX5|NOTCH1|FGFR1|FOXC2|NKX2-5|ERBB4|KCNK2|MAPK11|WNT2|FGF1|TGFBR2|FGF2|MAPK14|FOXP1|HEY2|BMP10|2810429I04RIK|YAP1|FGF9|FGFR2|MIR133A-1|JARID2|NRG1|CTNNB1|NCAM1|CCND2|GATA4|ZFPM2|CCNB1|GLI1|MIR133A-2|FOXC1|TGFBR3	50	0.426	2.1972	0	0.0009	0.133
NCK56	Cardiac Development	GOBP_HEART_GROWTH	Heart Growth	http://www.gsea-msigdb.org/gsea/msigdb/mouse/geneset/GOBP_HEART_GROWTH	G6PD2|MYOCD|G6PDX|CAV3|TENM4|CITED2|TBX20|RGS4|FGF20|MEIS1|SIRT6|AGTR2|PRKAR1A|RBP4|CCM2L|MEF2C|TRP73|CDK1|RGS2|MYH6|DIPK2A|TGFB2|VGLL4|RXRA|ZFP418|RXRB|HEG1|NOG|CXADR|TBX5|NOTCH1|FGFR1|FOXC2|NKX2-5|AGT|ERBB4|KCNK2|TTN|MAPK11|WNT2|S1PR1|FGF1|ANG2|EDN1|ADRB1|TGFBR2|FGF2|MESP1|MAPK14|CCN4|PI16|FOXP1|HEY2|PIN1RT1|SLC25A4|BMP10|2810429I04RIK|YAP1|DDX39B|WT1|DUSP6|MTOR|HAMP2|FGF9|FGFR2|MIR133A-1|GSK3A…	89	0.339	1.9854	0	0.0036	0.532
NCK56	Cardiac Development	GOBP_NEGATIVE_REGULATION_OF_CARDIAC_MUSCLE_TISSUE_GROWTH	Negative Regulation Of Cardiac Muscle Tissue Growth	http://www.gsea-msigdb.org/gsea/msigdb/mouse/geneset/GOBP_NEGATIVE_REGULATION_OF_CARDIAC_MUSCLE_TISSUE_GROWTH	G6PD2|NOG|G6PDX|CXADR|TBX5|CAV3|GSK3A|PI16|FOXP1|CITED2|JARID2|RGS4|MEIS1|KCNK2|RBP4|TRP73|RGS2|MAPK11|VGLL4|ZFP418|TGFBR2	21	0.5031	1.9979	0	0.0034	0.505
NCK56	Cardiac Development	GOBP_NEGATIVE_REGULATION_OF_ORGAN_GROWTH	Negative Regulation Of Organ Growth	http://www.gsea-msigdb.org/gsea/msigdb/mouse/geneset/GOBP_NEGATIVE_REGULATION_OF_ORGAN_GROWTH	G6PD2|G6PDX|CAV3|PI16|FOXP1|DSPP|CITED2|CGA|RGS4|MEIS1|RBP4|WWC1|TRP73|RGS2|VGLL4|ZFP418|NOG|CXADR|TBX5|WWC2|GSK3A|STK4|JARID2|KCNK2|MAPK11|MEN1|TGFBR2	27	0.5261	2.3268	0	0.0004	0.041
NCK56	Cardiac Development	GOBP_ORGAN_GROWTH	Organ Growth	http://www.gsea-msigdb.org/gsea/msigdb/mouse/geneset/GOBP_ORGAN_GROWTH	G6PD2|MYOCD|G6PDX|CITED2|CGA|RGS4|MEIS1|MSX2|MAP7|MMP13|LY6E|MEF2C|PSAPL1|MYH6|TGFB2|VGLL4|DDR2|ZFP418|NOG|CXADR|NOTCH1|CYP19A1|NPPC|PDGFRB|NKX2-5|KCNK2|TTN|MAPK11|WNT2|SMO|ANG2|EDN1|TGFBR2|FLVCR1|THBS3|STC1|CCN4|PI16|FOXP1|MAEL|SLC25A4|DLL1|ESR1|ACVR2B|WT1|DUSP6|RSPO2|HAMP2|FGF10|FGF7|FGF8|ARX|FGF9|BNC2|FGFR2|WWC2|GSK3A|PRLR|PSAP|NRG1|ADRA1B|ADRA1A|HAMP|POC1A|GATA4|ZFPM2|AKAP13|DUSP9|PTPN11|GLI1…	157	0.2907	1.8329	0	0.0088	0.895
NCK56	Cardiac Development	GOBP_POSITIVE_REGULATION_OF_CARDIAC_MUSCLE_CELL_PROLIFERATION	Positive Regulation Of Cardiac Muscle Cell Proliferation	http://www.gsea-msigdb.org/gsea/msigdb/mouse/geneset/GOBP_POSITIVE_REGULATION_OF_CARDIAC_MUSCLE_CELL_PROLIFERATION	FGF2|TBX5|NOTCH1|MAPK14|FGFR1|HEY2|TBX20|NRG1|BMP10|ERBB4|YAP1|NCAM1|MEF2C|CCND2|GATA4|CDK1|ZFPM2|CCNB1|WNT2|FGF9|GLI1|FGFR2|TGFBR3	23	0.4692	1.9093	0	0.0057	0.729
NCK56	Cardiac Development	GOBP_POSITIVE_REGULATION_OF_HEART_GROWTH	Positive Regulation Of Heart Growth	http://www.gsea-msigdb.org/gsea/msigdb/mouse/geneset/GOBP_POSITIVE_REGULATION_OF_HEART_GROWTH	FGF2|MAPK14|CCN4|HEY2|PIN1RT1|TBX20|SLC25A4|BMP10|YAP1|MEF2C|CDK1|DDX39B|WT1|MTOR|HAMP2|FGF9|FGFR2|TBX5|NOTCH1|FGFR1|NRG1|ERBB4|NCAM1|HAMP|TRIP10|CCND2|GATA4|FDPS|PARP2|ZFPM2|CCNB1|WNT2|GLI1|ADRB1|EDN1|TGFBR3	36	0.3913	1.8628	0	0.0074	0.829
NCK56	Cardiac Development	GOBP_POSITIVE_REGULATION_OF_ORGAN_GROWTH	Positive Regulation Of Organ Growth	http://www.gsea-msigdb.org/gsea/msigdb/mouse/geneset/GOBP_POSITIVE_REGULATION_OF_ORGAN_GROWTH	FGF2|MAPK14|CCN4|HEY2|PIN1RT1|TBX20|SLC25A4|BMP10|YAP1|MEF2C|CDK1|RAG2|DDX39B|WT1|MTOR|HAMP2|FGF8|ARX|FGF9|FGFR2|IL7|TBX5|NOTCH1|IGF2|FGFR1|AGT|NRG1|SASH3|ERBB4|NCAM1|HAMP|AKT1|TRIP10|CCND2|GATA4|FDPS|PARP2|ZFPM2|CCNB1|WNT2|SMO|GLI1|ADRB1|EDN1|HLX|TGFBR3	46	0.3807	1.9396	0	0.0047	0.648
NCK56	Cardiac Development	GOBP_REGULATION_OF_CARDIAC_MUSCLE_CELL_PROLIFERATION	Regulation Of Cardiac Muscle Cell Proliferation	http://www.gsea-msigdb.org/gsea/msigdb/mouse/geneset/GOBP_REGULATION_OF_CARDIAC_MUSCLE_CELL_PROLIFERATION	FGF2|MAPK14|FOXP1|HEY2|CITED2|TBX20|FGF20|BMP10|MEIS1|YAP1|RBP4|MEF2C|TRP73|CDK1|VGLL4|FGF9|FGFR2|NOG|MIR133A-1|CXADR|TBX5|NOTCH1|FGFR1|JARID2|NKX2-5|NRG1|ERBB4|NCAM1|KCNK2|CCND2|GATA4|ZFPM2|CCNB1|MAPK11|WNT2|GLI1|MIR133A-2|TGFBR2|TGFBR3	39	0.4274	2.0637	0	0.0023	0.352
NCK56	Cardiac Development	GOBP_REGULATION_OF_HEART_GROWTH	Regulation Of Heart Growth	http://www.gsea-msigdb.org/gsea/msigdb/mouse/geneset/GOBP_REGULATION_OF_HEART_GROWTH	G6PD2|G6PDX|CAV3|CITED2|TBX20|RGS4|FGF20|MEIS1|RBP4|MEF2C|TRP73|CDK1|RGS2|MYH6|VGLL4|ZFP418|NOG|CXADR|TBX5|NOTCH1|FGFR1|NKX2-5|ERBB4|KCNK2|MAPK11|WNT2|ADRB1|EDN1|TGFBR2|FGF2|MAPK14|CCN4|PI16|FOXP1|HEY2|PIN1RT1|SLC25A4|BMP10|YAP1|DDX39B|WT1|DUSP6|MTOR|HAMP2|FGF9|FGFR2|MIR133A-1|GSK3A|JARID2|NRG1|NCAM1|HAMP|TRIP10|CCND2|GATA4|FDPS|PARP2|ZFPM2|CCNB1|COL14A1|MIR208A|DUSP9|GLI1|MIR133A-2|TGFBR3	65	0.3387	1.8783	0	0.0068	0.802
NCK56	Cardiac Development	GOBP_REGULATION_OF_ORGAN_GROWTH	Regulation Of Organ Growth	http://www.gsea-msigdb.org/gsea/msigdb/mouse/geneset/GOBP_REGULATION_OF_ORGAN_GROWTH	G6PD2|G6PDX|CAV3|DSPP|CITED2|TBX20|CGA|RGS4|FGF20|MEIS1|RBP4|MEF2C|WWC1|TRP73|CDK1|RGS2|MYH6|VGLL4|ZFP418|NOG|CXADR|IL7|TBX5|NOTCH1|FGFR1|FOXC2|NKX2-5|AGT|CACNA1C|ERBB4|KCNK2|AKT1|MAPK11|WNT2|SMO|EDN1|ADRB1|TGFBR2|FLVCR1|FGF2|MAPK14|CCN4|PI16|FOXP1|MAEL|HEY2|PIN1RT1|SLC25A4|BMP10|YAP1|RAG2|DDX39B|WT1|DUSP6|MTOR|HAMP2|FGF8|ARX|FGF9|FGFR2|MIR133A-1|WWC2|IGF2|GSK3A|STK4|JARID2|NRG1|SASH3|HAMP|NCAM1|…	87	0.3318	1.9374	0	0.0047	0.653
NCK56	Cardiac Development	GOBP_STRIATED_MUSCLE_CELL_PROLIFERATION	Striated Muscle Cell Proliferation	http://www.gsea-msigdb.org/gsea/msigdb/mouse/geneset/GOBP_STRIATED_MUSCLE_CELL_PROLIFERATION	TENM4|CITED2|CFLAR|TBX20|FGF20|MEIS1|PRKAR1A|RBP4|MEF2C|TRP73|CDK1|DIPK2A|TGFB2|VGLL4|RXRA|RXRB|NOG|CXADR|TBX5|NOTCH1|FGFR1|FOXC2|SHH|ANGPT1|NKX2-5|ERBB4|RTL1|KCNK2|MAPK11|WNT2|FGF1|TGFBR2|FGF2|MAPK14|MYOG|FOXP1|HEY2|SELENON|BMP10|2810429I04RIK|STAT3|YAP1|PPARD|FGF9|FGFR2|HGF|MEGF10|MIR133A-1|JARID2|NRG1|CTNNB1|NCAM1|SIX1|CCND2|GATA4|ZFPM2|CCNB1|EPHB1|GLI1|MIR133A-2|FOXC1|TGFBR3	62	0.3775	2.0088	0	0.0031	0.478
NCK56	Cardiac Epithelial to Mesenchymal Transition	GOBP_CARDIAC_EPITHELIAL_TO_MESENCHYMAL_TRANSITION	Cardiac Epithelial To Mesenchymal Transition	http://www.gsea-msigdb.org/gsea/msigdb/mouse/geneset/GOBP_CARDIAC_EPITHELIAL_TO_MESENCHYMAL_TRANSITION	HEY1|HEY2|TMEM100|MSX1|MSX2|BMP4|HAS2|EFNA1|WNT16|TGFB1|FGF8|TGFB2|RTN4|NOG|NOTCH1|BMP2|SNAI1|ACVRL1|ADAM15|SNAI2|TBX3|WNT2|HEYL|TWIST1|TGFB3|TGFBR2|TGFBR3	27	0.4609	2.0141	0	0.0031	0.472
NCK56	Cardiac Epithelial to Mesenchymal Transition	GOBP_CELL_SURFACE_RECEPTOR_SIGNALING_PATHWAY_INVOLVED_IN_HEART_DEVELOPMENT	Cell Surface Receptor Signaling Pathway Involved In Heart Development	http://www.gsea-msigdb.org/gsea/msigdb/mouse/geneset/GOBP_CELL_SURFACE_RECEPTOR_SIGNALING_PATHWAY_INVOLVED_IN_HEART_DEVELOPMENT	MESP1|ALPK2|NOG|NOTCH1|BMP2|HEY1|HEY2|DKK1|WNT3A|MSX1|CTNNB1|DLL1|MSX2|SNAI1|MKS1|DLL4|BMP4|SOX17|WNT11|WNT5A|TGFB1|VANGL2|HAND2	23	0.3021	1.2327	0.1762	0.1802	1
NCK56	Cardiac Epithelial to Mesenchymal Transition	GOBP_ENDOCARDIAL_CUSHION_DEVELOPMENT	Endocardial Cushion Development	http://www.gsea-msigdb.org/gsea/msigdb/mouse/geneset/GOBP_ENDOCARDIAL_CUSHION_DEVELOPMENT	THBS1|EPHA3|HEY1|ROBO1|CPLANE2|TMEM100|CITED2|TBX20|FOXF1|MSX1|MSX2|MDM4|BMP4|BMP5|BMP7|DCHS1|TGFB1|TGFB2|FGF8|NOG|NOS3|TBX5|NEDD4|NOTCH1|NFATC1|BMP2|ERBB3|ISL1|RBM24|SNAI1|GATA5|ACVRL1|GATA4|SNAI2|SOX9|TBX3|HEYL|TWIST1|TGFBR2|TGFB3	40	0.4807	2.2819	0	0.0005	0.062
NCK56	Cardiac Epithelial to Mesenchymal Transition	GOBP_ENDOCARDIAL_CUSHION_FORMATION	Endocardial Cushion Formation	http://www.gsea-msigdb.org/gsea/msigdb/mouse/geneset/GOBP_ENDOCARDIAL_CUSHION_FORMATION	NOG|NOTCH1|BMP2|HEY1|ROBO1|TMEM100|TBX20|MSX1|MSX2|SNAI1|BMP4|BMP5|SNAI2|BMP7|DCHS1|TBX3|TGFB1|HEYL|FGF8|TGFB2|TGFB3|TGFBR2	22	0.5104	2.1573	0	0.0012	0.183
NCK56	Cardiac Epithelial to Mesenchymal Transition	GOBP_ENDOCARDIAL_CUSHION_MORPHOGENESIS	Endocardial Cushion Morphogenesis	http://www.gsea-msigdb.org/gsea/msigdb/mouse/geneset/GOBP_ENDOCARDIAL_CUSHION_MORPHOGENESIS	HEY1|ROBO1|TMEM100|CPLANE2|TBX20|MSX1|MSX2|MDM4|BMP4|BMP5|BMP7|DCHS1|TGFB1|FGF8|TGFB2|NOG|NOS3|NOTCH1|BMP2|ISL1|SNAI1|GATA5|ACVRL1|SNAI2|SOX9|TBX3|HEYL|TWIST1|TGFB3|TGFBR2	30	0.5034	2.2643	0	0.0006	0.078
NCK56	Cardiac Epithelial to Mesenchymal Transition	GOBP_EPITHELIAL_TO_MESENCHYMAL_TRANSITION	Epithelial To Mesenchymal Transition	http://www.gsea-msigdb.org/gsea/msigdb/mouse/geneset/GOBP_EPITHELIAL_TO_MESENCHYMAL_TRANSITION	SMAD7|MYOCD|PDPN|PHLDB2|CLASP1|MSX1|MSX2|AXIN2|TGFB1|TGFB2|GLIPR2|LOXL2|NOG|NOTCH1|TGFBR3L|NFATC1|AKNA|TRIM28|MCRIP1|USF3|NKX2-1|TCOF1|TGFB1I1|KBTBD8|VASN|ELL3|ZFP703|LDLRAD4|ACVRL1|NOTCH4|DACT3|PEF1|ADAM15|NOLC1|WNT2|ZFP750|EDN1|CRB2|TGFBR2|COL1A1|ADIPOR1|EOMES|VEGFA|SPRED3|WNT5A|TRIM62|FGF8|FGFR2|PPP2CA|RTN4|BMP2|SDCBP|FAM83D|PDCD6|GATA3|AGER|FLNA|SNAI2|HEYL|TGFB3|TGFBR3|TBX20|TSC2|FUZ|HAS2|EFN…	113	0.4631	2.8205	0	0	0
NCK56	Cardiac Epithelial to Mesenchymal Transition	GOBP_EPITHELIAL_TO_MESENCHYMAL_TRANSITION_INVOLVED_IN_ENDOCARDIAL_CUSHION_FORMATION	Epithelial To Mesenchymal Transition Involved In Endocardial Cushion Formation	http://www.gsea-msigdb.org/gsea/msigdb/mouse/geneset/GOBP_EPITHELIAL_TO_MESENCHYMAL_TRANSITION_INVOLVED_IN_ENDOCARDIAL_CUSHION_FORMATION	NOG|NOTCH1|HEY1|TMEM100|MSX1|MSX2|SNAI1|BMP4|SNAI2|TGFB1|HEYL|FGF8|TGFB2|TGFB3|TGFBR2	15	0.5363	1.9371	0	0.0047	0.656
NCK56	Cardiac Epithelial to Mesenchymal Transition	GOBP_MESENCHYMAL_CELL_DIFFERENTIATION	Mesenchymal Cell Differentiation	http://www.gsea-msigdb.org/gsea/msigdb/mouse/geneset/GOBP_MESENCHYMAL_CELL_DIFFERENTIATION	SMAD7|MYOCD|WNT10A|PHOX2B|FAM172A|CITED2|PDPN|PHLDB2|CLASP1|MSX1|MSX2|AXIN2|MEF2C|TGFB1|TGFB2|GLIPR2|LOXL2|NOG|NOTCH1|SEMA3B|TGFBR3L|NFATC1|SEMA3C|AKNA|SEMA3E|TRIM28|MCRIP1|SEMA4A|SEMA4B|USF3|NKX2-1|SEMA4F|TCOF1|SEMA5A|TGFB1I1|SEMA5B|FRZB|KBTBD8|NRTN|SIX2|SEMA6C|VASN|ELL3|ZFP703|LDLRAD4|ACVRL1|NOTCH4|DACT3|PEF1|ADAM15|NOLC1|SEMA3D|ZFP750|RPS7|WNT2|PAX3|PAX2|SMO|PAX6|ZIC5|CRB2|EDN1|TGFBR2|COL1A1|E…	187	0.3852	2.5746	0	0.0001	0.005
NCK56	Cardiac Epithelial to Mesenchymal Transition	GOBP_MESENCHYMAL_CELL_MIGRATION	Mesenchymal Cell Migration	http://www.gsea-msigdb.org/gsea/msigdb/mouse/geneset/GOBP_MESENCHYMAL_CELL_MIGRATION	EDNRB|PITX2|RET|EFNB1|FN1|PHOX2B|ANXA6|TPBG|RADIL|BMP4|SEMA4G|BMP7|TBX1|HAND2|SEMA3G|FOLR1|SEMA6A|CORO1C|SEMA3B|SEMA3C|EDN3|SEMA3E|GBX2|SEMA4A|GDNF|SEMA4B|SEMA4F|SHH|SEMA5A|ALX1|ISL1|SEMA4D|SEMA5B|NRTN|SEMA6C|ERBB4|SEMA3D|NRP2|CFL1|SOX8|PAX3|SMO|PAX6|SOX10|EDN1|TWIST1|FGF15	47	0.4252	2.1012	0	0.0019	0.286
NCK56	Cardiac Epithelial to Mesenchymal Transition	GOBP_MESENCHYME_MORPHOGENESIS	Mesenchyme Morphogenesis	http://www.gsea-msigdb.org/gsea/msigdb/mouse/geneset/GOBP_MESENCHYME_MORPHOGENESIS	HEY1|ROBO1|CPLANE2|TMEM100|TBX20|FOXF1|MSX1|MSX2|MDM4|HTT|BMP4|BMP5|WNT11|WNT5A|BMP7|DCHS1|TGFB1|TGFB2|FGF8|MYC|TAF10|NOG|NOS3|NOTCH1|FGFR1|BMP2|FOXC2|ISL1|WNT3A|CTNNB1|SNAI1|GATA5|ACVRL1|OSR1|LEF1|SNAI2|SOX9|TBX3|HNF1A|HEYL|TWIST1|TGFBR2|FOXC1|TGFB3|SMAD3	45	0.513	2.5548	0	0.0001	0.005
NCK56	Cardiac Epithelial to Mesenchymal Transition	GOBP_NEGATIVE_REGULATION_OF_EPITHELIAL_TO_MESENCHYMAL_TRANSITION	Negative Regulation Of Epithelial To Mesenchymal Transition	http://www.gsea-msigdb.org/gsea/msigdb/mouse/geneset/GOBP_NEGATIVE_REGULATION_OF_EPITHELIAL_TO_MESENCHYMAL_TRANSITION	SPRY1|SPRY2|ADIPOR1|VEGFA|DAB2IP|SPRED3|TSC2|FUZ|TRIM62|EFNA1|TGFB2|FOXA1|PPP2CA|NOG|SFRP2|SFRP1|USF3|NKX2-1|EPHA4|VASN|LDLRAD4|GATA3|DACT3|HPN|ZFP750|FOXA2|TGFBR3	27	0.3505	1.5159	0.0308	0.0473	1
NCK56	Cardiac Epithelial to Mesenchymal Transition	GOBP_NEURAL_CREST_CELL_DIFFERENTIATION	Neural Crest Cell Differentiation	http://www.gsea-msigdb.org/gsea/msigdb/mouse/geneset/GOBP_NEURAL_CREST_CELL_DIFFERENTIATION	WNT10A|MIR452|EFNB1|PHOX2B|FAM172A|CITED2|EXT1|MEF2C|RADIL|TBX1|TFAP2A|CORO1C|SEMA3B|SEMA3C|SEMA3E|EDN3|GBX2|SFRP1|SEMA4A|SEMA4B|GDNF|SEMA4F|TCOF1|FOXC2|SHH|SEMA5A|ALX1|SEMA5B|FRZB|KBTBD8|ALDH1A2|NRTN|SEMA6C|ERBB4|PEF1|NOLC1|SEMA3D|CFL1|SOX8|RPS7|GSC|SOX9|PAX3|SMO|PAX6|ZIC5|EDN1|TWIST1|FGF15|EDNRB|HES1|PITX2|RET|FN1|ANXA6|RDH10|BMP4|SEMA4G|BMP7|HAND2|SEMA3G|FOLR1|SEMA6A|CYP26A1|SEMA4D|ISL1|MAPK3|…	78	0.3055	1.6714	0	0.0214	1
NCK56	Cardiac Epithelial to Mesenchymal Transition	GOBP_POSITIVE_REGULATION_OF_EPITHELIAL_TO_MESENCHYMAL_TRANSITION	Positive Regulation Of Epithelial To Mesenchymal Transition	http://www.gsea-msigdb.org/gsea/msigdb/mouse/geneset/GOBP_POSITIVE_REGULATION_OF_EPITHELIAL_TO_MESENCHYMAL_TRANSITION	MYOCD|IL1B|PDPN|TBX20|GCNT2|AXIN2|BMP4|BMP7|MTOR|TGFB1|TGFB2|GLIPR2|LRG1|LOXL2|RGCC|NOTCH1|BMP2|BCL9L|ALX1|TGFB1I1|ISL1|SDCBP|CTNNB1|SNAI1|ZFP703|IL6|AGER|LEF1|MDK|TWIST1|CRB2|TGFBR2|FOXC1|TGFB3|COL1A1|SMAD3	36	0.5522	2.5467	0	0.0001	0.005
NCK56	Cardiac Epithelial to Mesenchymal Transition	GOBP_REGULATION_OF_EPITHELIAL_TO_MESENCHYMAL_TRANSITION	Regulation Of Epithelial To Mesenchymal Transition	http://www.gsea-msigdb.org/gsea/msigdb/mouse/geneset/GOBP_REGULATION_OF_EPITHELIAL_TO_MESENCHYMAL_TRANSITION	SMAD7|MYOCD|PDPN|PHLDB2|TBX20|CLASP1|AXIN2|TSC2|FUZ|EFNA1|PHLDB1|TGFB1|POFUT2|TGFB2|GLIPR2|DAG1|FOXA1|LOXL2|NOG|SFRP2|RGCC|NOTCH1|SFRP1|MCRIP1|BCL9L|USF3|NKX2-1|TGFB1I1|EPHA4|ALX1|VASN|ELL3|ZFP703|SNAI1|LDLRAD4|DACT3|HPN|ZFP750|GREM1|CRB2|FOXA2|TWIST1|TGFBR2|COL1A1|SPRY1|IL1B|SPRY2|ADIPOR1|EPHA3|VEGFA|DAB2IP|SPRED3|GCNT2|BMP4|TRIM62|BMP7|MTOR|LRG1|PPP2CA|BMP2|ISL1|SDCBP|CTNNB1|GATA3|IL6|AGER|LEF1…	72	0.4968	2.7362	0	0	0
NCK56	Cardiac Epithelial to Mesenchymal Transition	GOBP_STEM_CELL_DEVELOPMENT	Stem Cell Development	http://www.gsea-msigdb.org/gsea/msigdb/mouse/geneset/GOBP_STEM_CELL_DEVELOPMENT	MIR452|EFNB1|PHOX2B|FAM172A|CITED2|RADIL|MSI2|WNT7B|TBX1|TFAP2A|CORO1C|SEMA3B|SEMA3C|SEMA3E|EDN3|GBX2|SEMA4A|SEMA4B|GDNF|SEMA4F|TCOF1|FOXC2|SHH|SEMA5A|ALX1|SEMA5B|KBTBD8|ALDH1A2|NRTN|SEMA6C|ERBB4|PEF1|NOLC1|SEMA3D|CFL1|SOX8|SOX9|PAX3|SMO|PAX6|EDN1|TWIST1|FGF15|EDNRB|FGF2|HES1|PITX2|RET|FN1|ANXA6|RDH10|BCL2|BMP4|SEMA4G|WNT7A|BMP7|HAND2|SEMA3G|FOLR1|SEMA6A|MIR203|CYP26A1|MIR7-1|PTPRC|SEMA4D|ISL1|MA…	75	0.3233	1.8017	0	0.0103	0.937
NCK56	Cardiac Morphogenesis	GOBP_AORTIC_VALVE_DEVELOPMENT	Aortic Valve Development	http://www.gsea-msigdb.org/gsea/msigdb/mouse/geneset/GOBP_AORTIC_VALVE_DEVELOPMENT	NOS3|NOTCH1|NFATC1|BMP2|HEY1|ROBO1|HEY2|EMILIN1|TNFRSF1A|TBX20|GATA5|TNFRSF1B|GATA3|GATA4|BMP4|SLIT2|EFNA1|SOX9|TGFB1|TWIST1|SMAD6	21	0.4541	1.7915	0.0043	0.0109	0.944
NCK56	Cardiac Morphogenesis	GOBP_AORTIC_VALVE_MORPHOGENESIS	Aortic Valve Morphogenesis	http://www.gsea-msigdb.org/gsea/msigdb/mouse/geneset/GOBP_AORTIC_VALVE_MORPHOGENESIS	NOS3|NOTCH1|NFATC1|HEY1|ROBO1|HEY2|EMILIN1|TBX20|GATA5|GATA3|GATA4|BMP4|SLIT2|EFNA1|SOX9|TGFB1|TWIST1|SMAD6	18	0.4418	1.6749	0.0156	0.021	1
NCK56	Cardiac Morphogenesis	GOBP_ATRIOVENTRICULAR_VALVE_DEVELOPMENT	Atrioventricular Valve Development	http://www.gsea-msigdb.org/gsea/msigdb/mouse/geneset/GOBP_ATRIOVENTRICULAR_VALVE_DEVELOPMENT	ZFPM1|TBX5|NOTCH1|PITX2|BMP2|HEY1|CCN1|HEY2|TBX20|SOX4|GJA5|MDM4|GATA4|ZFPM2|EFNA1|DCHS1|HEYL|TGFB2|TWIST1|TGFBR2|SMAD6	21	0.4575	1.7992	0	0.0105	0.937
NCK56	Cardiac Morphogenesis	GOBP_CARDIAC_CHAMBER_DEVELOPMENT	Cardiac Chamber Development	http://www.gsea-msigdb.org/gsea/msigdb/mouse/geneset/GOBP_CARDIAC_CHAMBER_DEVELOPMENT	SMAD7|MYOCD|LRP1|TMEM65|MYL2|CITED2|SUFU|MSX2|TRP53|LY6E|MDM4|CXCR4|MEF2C|DAND5|MAML1|DNM2|MYH6|TGFB1|TGFB2|MYH7|MYL3|NOG|NOS3|SALL4|NOTCH1|MYBPC3|NFATC1|SEMA3C|NPY5R|DHRS3|NKX2-5|SOX4|NOTCH2|DNAH11|CHD7|PARVA|SLIT2|WNT2|SMO|LUZP1|ARID1A|TGFBR2|SRF|PITX2|PPP1R13L|NPY2R|ROBO1|EPO|EPOR|POU4F1|TAB1|MIR18|PLXND1|WNT5A|MED1|GREB1L|FGF8|FGF9|FGFR2|TPM1|GSK3A|BMP2|NRG1|SHOX2|MKS1|GATA3|TNNI3|DLL4|GATA4|…	150	0.3539	2.2175	0	0.0008	0.111
NCK56	Cardiac Morphogenesis	GOBP_CARDIAC_CHAMBER_MORPHOGENESIS	Cardiac Chamber Morphogenesis	http://www.gsea-msigdb.org/gsea/msigdb/mouse/geneset/GOBP_CARDIAC_CHAMBER_MORPHOGENESIS	SMAD7|MYL2|CITED2|MSX2|TRP53|LY6E|MEF2C|MYH6|TGFB1|TGFB2|MYH7|MYL3|NOG|NOS3|MYBPC3|NOTCH1|NFATC1|SEMA3C|NPY5R|DHRS3|NKX2-5|SOX4|NOTCH2|DNAH11|CHD7|PARVA|SLIT2|WNT2|SMO|SRF|TGFBR2|PITX2|PPP1R13L|NPY2R|ROBO1|EPO|EPOR|POU4F1|MIR18|WNT5A|MED1|FGF8|FGF9|FGFR2|TPM1|GSK3A|BMP2|NRG1|SHOX2|MKS1|GATA3|TNNI3|GATA4|DLL4|ZFPM2|MIR17|HAND2OS1|SMARCA4|HEYL|SOX11|TNNC1|TNNI1|TNNT2|TGFBR3|RNLS|CAV3|LRP2|TBX20|HAN…	113	0.3251	1.9763	0	0.0037	0.552
NCK56	Cardiac Morphogenesis	GOBP_CARDIAC_RIGHT_VENTRICLE_MORPHOGENESIS	Cardiac Right Ventricle Morphogenesis	http://www.gsea-msigdb.org/gsea/msigdb/mouse/geneset/GOBP_CARDIAC_RIGHT_VENTRICLE_MORPHOGENESIS	NOTCH1|FOXH1|SEMA3C|PPP1R13L|HEY2|ISL1|TBX20|SMARCD3|NKX2-5|SOX4|HAND1|GATA3|GATA4|BMP4|CHD7|ZFPM2|HAND2OS1|HAND2|TGFB2	19	0.3682	1.3743	0.0995	0.0934	1
NCK56	Cardiac Morphogenesis	GOBP_CARDIAC_SEPTUM_DEVELOPMENT	Cardiac Septum Development	http://www.gsea-msigdb.org/gsea/msigdb/mouse/geneset/GOBP_CARDIAC_SEPTUM_DEVELOPMENT	SMAD7|LRP1|XIRP2|LRP2|PDE2A|CITED2|SUFU|TBX20|MSX2|ADAMTS6|SALL1|TRP53|MDM4|HAND1|CXCR4|FUZ|DAND5|MAML1|DNM2|TBX1|VANGL2|TGFB2|HEG1|NOG|LMO4|NOS3|SALL4|TBX5|NOTCH1|DVL3|HOXA13|NFATC1|SEMA3C|DHRS3|PAX8|NKX2-5|SOX4|NOTCH2|DNAH11|CHD7|PARVA|SLIT2|LUZP1|SMO|FZD2|FZD1|SNX17|TGFBR2|SMAD6|HES1|PITX2|FGFRL1|CFC1|ROBO1|HEY1|HEY2|KIF7|NPRL3|TAB1|PRDM1|MIR18|BMP4|WNT5A|PLXND1|BMP5|WNT11|PTK7|AP2B1|BMP7|DCTN…	93	0.4258	2.5664	0	0.0001	0.005
NCK56	Cardiac Morphogenesis	GOBP_CARDIAC_SEPTUM_MORPHOGENESIS	Cardiac Septum Morphogenesis	http://www.gsea-msigdb.org/gsea/msigdb/mouse/geneset/GOBP_CARDIAC_SEPTUM_MORPHOGENESIS	SMAD7|LRP2|CITED2|TBX20|MSX2|TRP53|HAND1|TBX1|VANGL2|TGFB2|NOG|NOS3|TBX5|DVL3|NOTCH1|NFATC1|SEMA3C|DHRS3|NKX2-5|SOX4|NOTCH2|DNAH11|CHD7|PARVA|SLIT2|SMO|FZD2|FZD1|TGFBR2|SMAD6|HES1|FGFRL1|PITX2|CFC1|HEY1|ROBO1|HEY2|MIR18|BMP4|BMP5|WNT11|WNT5A|BMP7|FGF8|FGFR2|ID2|ZFPM1|CCN1|ISL1|GJA5|MKS1|GATA4|NRP2|ZFPM2|MIR17|TBX3|HEYL|SOX11|TGFBR3	59	0.4479	2.3359	0	0.0003	0.038
NCK56	Cardiac Morphogenesis	GOBP_CARDIAC_VENTRICLE_DEVELOPMENT	Cardiac Ventricle Development	http://www.gsea-msigdb.org/gsea/msigdb/mouse/geneset/GOBP_CARDIAC_VENTRICLE_DEVELOPMENT	SMAD7|MYOCD|TMEM65|MYL2|CITED2|SUFU|LY6E|MDM4|CXCR4|MEF2C|DAND5|DNM2|MYH6|TGFB1|TGFB2|MYH7|MYL3|NOG|NOS3|SALL4|MYBPC3|NOTCH1|NFATC1|SEMA3C|NPY5R|NKX2-5|SOX4|CHD7|SLIT2|LUZP1|TGFBR2|PITX2|PPP1R13L|NPY2R|ROBO1|EPO|EPOR|POU4F1|MIR18|WNT5A|MED1|GREB1L|FGF9|FGFR2|TPM1|GSK3A|NRG1|GATA3|TNNI3|GATA4|DLL4|ZFPM2|MIR17|HAND2OS1|SMARCA4|HEYL|SOX11|TNNC1|TNNI1|TNNT2|TGFBR3|XIRP2|RNLS|LRP2|PDE2A|TBX20|SALL1|HA…	115	0.3367	2.0436	0	0.0026	0.391
NCK56	Cardiac Morphogenesis	GOBP_CARDIAC_VENTRICLE_MORPHOGENESIS	Cardiac Ventricle Morphogenesis	http://www.gsea-msigdb.org/gsea/msigdb/mouse/geneset/GOBP_CARDIAC_VENTRICLE_MORPHOGENESIS	SMAD7|RNLS|LRP2|MYL2|TBX20|HAND1|LY6E|CCM2L|MEF2C|MYH6|TGFB1|TGFB2|MYH7|RXRA|MYL3|HEG1|NOG|SFRP2|TBX5|MYBPC3|NOTCH1|FOXH1|SEMA3C|DSP|NPY5R|FOXC2|SMARCD3|NKX2-5|SOX4|CHD7|TGFBR2|MESP1|PPP1R13L|HEY1|NPY2R|HEY2|EPO|EPOR|POU4F1|FOXF1|BMP10|PTCD2|BMP4|COL11A1|MED1|HAND2|FGF9|FGFR2|GRHL2|TPM1|GSK3A|ISL1|NRG1|CTNNB1|GATA3|TNNI3|GATA4|DLL4|ZFPM2|HAND2OS1|KLK1B1|HEYL|SOX11|TNNC1|TNNI1|FOXC1|TNNT2|TGFBR3	68	0.2583	1.4749	0.02	0.0577	1
NCK56	Cardiac Morphogenesis	GOBP_HEART_TRABECULA_MORPHOGENESIS	Heart Trabecula Morphogenesis	http://www.gsea-msigdb.org/gsea/msigdb/mouse/geneset/GOBP_HEART_TRABECULA_MORPHOGENESIS	CAV3|HEY1|HEY2|BMP10|RBP4|CCM2L|BMP5|BMP7|MED1|TGFB2|HEG1|NOG|NOTCH1|ADAMTS1|FOXH1|NFATC1|FHL2|NKX2-5|NRG1|DLL4|CHD7|SMARCA4|S1PR1|SRF|TGFBR3	25	0.5263	2.1707	0	0.0011	0.163
NCK56	Cardiac Morphogenesis	GOBP_HEART_VALVE_DEVELOPMENT	Heart Valve Development	http://www.gsea-msigdb.org/gsea/msigdb/mouse/geneset/GOBP_HEART_VALVE_DEVELOPMENT	PDE2A|FGFRL1|PITX2|HEY1|ROBO1|HEY2|EMILIN1|TNFRSF1A|TBX20|MDM4|PRDM1|MEF2C|BMP4|EFNA1|DCHS1|ZBTB14|MTOR|TGFB1|STRA6|TGFB2|ZFPM1|NOS3|TBX5|NOTCH1|ADAMTS9|NFATC1|BMP2|CCN1|SCX|SHOX2|SOX4|NOTCH2|GJA5|GATA5|TNFRSF1B|GATA3|GATA4|SLIT2|ZFPM2|SOX9|HEYL|TWIST1|TGFBR2|SMAD6	44	0.4399	2.1415	0	0.0014	0.204
NCK56	Cardiac Morphogenesis	GOBP_HEART_VALVE_MORPHOGENESIS	Heart Valve Morphogenesis	http://www.gsea-msigdb.org/gsea/msigdb/mouse/geneset/GOBP_HEART_VALVE_MORPHOGENESIS	FGFRL1|HEY1|ROBO1|HEY2|EMILIN1|TBX20|MDM4|MEF2C|BMP4|EFNA1|DCHS1|MTOR|STRA6|TGFB1|TGFB2|ZFPM1|NOS3|TBX5|NOTCH1|ADAMTS9|NFATC1|BMP2|CCN1|SCX|SOX4|GJA5|NOTCH2|GATA5|GATA3|GATA4|SLIT2|ZFPM2|SOX9|HEYL|TWIST1|TGFBR2|SMAD6	37	0.496	2.3146	0	0.0004	0.048
NCK56	Cardiac Morphogenesis	GOBP_OUTFLOW_TRACT_MORPHOGENESIS	Outflow Tract Morphogenesis	http://www.gsea-msigdb.org/gsea/msigdb/mouse/geneset/GOBP_OUTFLOW_TRACT_MORPHOGENESIS	THBS1|LRP2|MIR452|CITED2|TBX20|MSX2|MEF2C|TBX1|VANGL2|CRKL|TGFB2|NOG|TFAP2A|DVL2|SFRP2|DVL3|NEDD4|NOTCH1|FOXH1|SEMA3C|NPY5R|DHRS3|RYR1|FOXC2|NKX2-5|SOX17|PARVA|FZD2|FZD1|EDN1|TWIST1|TGFBR2|SMAD6|HES1|PITX2|EYA1|HEY1|NPY2R|ROBO1|VEGFA|HEY2|BMP4|WNT11|WNT5A|PLXND1|BMP7|FGF8|HAND2|FGFR2|FOLR1|ZFPM1|ISL1|CTNNB1|JUN|ELN|GJA5|DICER1|SIX1|GATA4|ILK|NRP2|ZFPM2|SMARCA4|TBX3|NPY1R|HEYL|SOX11|FOXC1|TGFBR3	69	0.3052	1.6747	0	0.021	1
NCK56	Cardiac Morphogenesis	GOBP_OUTFLOW_TRACT_SEPTUM_MORPHOGENESIS	Outflow Tract Septum Morphogenesis	http://www.gsea-msigdb.org/gsea/msigdb/mouse/geneset/GOBP_OUTFLOW_TRACT_SEPTUM_MORPHOGENESIS	LRP2|DVL3|SEMA3C|ROBO1|ISL1|TBX20|NKX2-5|MSX2|BMP4|PARVA|NRP2|ZFPM2|TBX1|VANGL2|FGF8|TGFB2|FGFR2|TGFBR2|SMAD6	19	0.3619	1.3865	0.0773	0.0888	1
NCK56	Cardiac Morphogenesis	GOBP_PULMONARY_VALVE_DEVELOPMENT	Pulmonary Valve Development	http://www.gsea-msigdb.org/gsea/msigdb/mouse/geneset/GOBP_PULMONARY_VALVE_DEVELOPMENT	NOS3|NOTCH1|NFATC1|HEY1|ROBO1|HEY2|TNFRSF1A|TBX20|GJA5|NOTCH2|TNFRSF1B|BMP4|SLIT2|STRA6|HEYL|TGFB2|SMAD6	17	0.5951	2.2748	0	0.0005	0.069
NCK56	Cardiac Morphogenesis	GOBP_PULMONARY_VALVE_MORPHOGENESIS	Pulmonary Valve Morphogenesis	http://www.gsea-msigdb.org/gsea/msigdb/mouse/geneset/GOBP_PULMONARY_VALVE_MORPHOGENESIS	NOS3|NOTCH1|NFATC1|HEY1|ROBO1|HEY2|TBX20|GJA5|NOTCH2|BMP4|SLIT2|STRA6|HEYL|TGFB2|SMAD6	15	0.5639	1.9861	0.0043	0.0036	0.531
NCK56	Cardiac Morphogenesis	GOBP_SEMI_LUNAR_VALVE_DEVELOPMENT	Semi Lunar Valve Development	http://www.gsea-msigdb.org/gsea/msigdb/mouse/geneset/GOBP_SEMI_LUNAR_VALVE_DEVELOPMENT	HEY1|ROBO1|HEY2|EMILIN1|TNFRSF1A|TBX20|BMP4|EFNA1|STRA6|TGFB1|TGFB2|NOS3|NOTCH1|NFATC1|BMP2|GJA5|NOTCH2|GATA5|TNFRSF1B|GATA3|GATA4|SLIT2|SOX9|HEYL|TWIST1|SMAD6	26	0.495	2.1294	0	0.0015	0.23
NCK56	Cardiac Morphogenesis	GOBP_VENTRICULAR_CARDIAC_MUSCLE_TISSUE_DEVELOPMENT	Ventricular Cardiac Muscle Tissue Development	http://www.gsea-msigdb.org/gsea/msigdb/mouse/geneset/GOBP_VENTRICULAR_CARDIAC_MUSCLE_TISSUE_DEVELOPMENT	SMAD7|LRP2|MYL2|HAND1|LY6E|CCM2L|MYH6|TGFB1|TGFB2|MYH7|RXRA|MYL3|HEG1|NOG|TBX5|MYBPC3|NOTCH1|ADAMTS9|FOXH1|DSP|FOXC2|NKX2-5|CHD7|DSG2|PPP1R13L|HEY1|HEY2|EPO|EPOR|POU4F1|BMP10|PTCD2|COL11A1|MED1|FGFR2|ID2|TPM1|IRX3|ISL1|NRG1|CTNNB1|TNNI3|GATA4|DLL4|ZFPM2|TBX3|COL14A1|KLK1B1|TNNC1|TNNI1|FOXC1|TNNT2|TGFBR3	53	0.2262	1.167	0.1972	0.2419	1
NCK56	Cardiac Morphogenesis	GOBP_VENTRICULAR_CARDIAC_MUSCLE_TISSUE_MORPHOGENESIS	Ventricular Cardiac Muscle Tissue Morphogenesis	http://www.gsea-msigdb.org/gsea/msigdb/mouse/geneset/GOBP_VENTRICULAR_CARDIAC_MUSCLE_TISSUE_MORPHOGENESIS	SMAD7|LRP2|HEY1|HEY2|MYL2|EPO|EPOR|POU4F1|BMP10|HAND1|LY6E|PTCD2|CCM2L|COL11A1|MYH6|TGFB1|MED1|TGFB2|MYH7|RXRA|FGFR2|MYL3|HEG1|NOG|TPM1|MYBPC3|NOTCH1|FOXH1|DSP|FOXC2|ISL1|NKX2-5|NRG1|CTNNB1|TNNI3|DLL4|CHD7|ZFPM2|KLK1B1|TNNC1|TNNI1|FOXC1|TNNT2|TGFBR3	44	0.2459	1.1763	0.2394	0.2321	1
NCK56	Cardiac Morphogenesis	GOBP_VENTRICULAR_SEPTUM_DEVELOPMENT	Ventricular Septum Development	http://www.gsea-msigdb.org/gsea/msigdb/mouse/geneset/GOBP_VENTRICULAR_SEPTUM_DEVELOPMENT	SMAD7|XIRP2|LRP2|PDE2A|CITED2|SUFU|SALL1|MDM4|CXCR4|DAND5|DNM2|VANGL2|TGFB2|HEG1|LMO4|NOG|NOS3|TBX5|SALL4|HOXA13|NOTCH1|NFATC1|PAX8|NKX2-5|SOX4|SLIT2|LUZP1|FZD2|FZD1|TGFBR2|SMAD6|HES1|FGFRL1|PITX2|HEY1|ROBO1|HEY2|NPRL3|PRDM1|MIR18|BMP4|WNT11|WNT5A|PTK7|AP2B1|DCTN5|CPLANE1|STRA6|FGFR2|ID2|ZFPM1|CCN1|GJA5|GATA3|GATA4|ZFPM2|MIR17|SMARCA4|TBX3|HEYL|SOX11|CNTRL|TGFBR3	63	0.4381	2.3458	0	0.0003	0.033
NCK56	Cardiac Morphogenesis	GOBP_VENTRICULAR_SEPTUM_MORPHOGENESIS	Ventricular Septum Morphogenesis	http://www.gsea-msigdb.org/gsea/msigdb/mouse/geneset/GOBP_VENTRICULAR_SEPTUM_MORPHOGENESIS	SMAD7|HES1|FGFRL1|PITX2|HEY1|ROBO1|HEY2|CITED2|MIR18|BMP4|WNT11|WNT5A|VANGL2|TGFB2|FGFR2|NOG|ID2|ZFPM1|NOS3|NOTCH1|NFATC1|NKX2-5|SOX4|GJA5|SLIT2|ZFPM2|MIR17|TBX3|HEYL|FZD2|FZD1|SOX11|TGFBR2|TGFBR3	34	0.6207	2.9376	0	0	0
NCK56	Cardiac Muscle Differentiation	GOBP_NEGATIVE_REGULATION_OF_MUSCLE_CELL_DIFFERENTIATION	Negative Regulation Of Muscle Cell Differentiation	http://www.gsea-msigdb.org/gsea/msigdb/mouse/geneset/GOBP_NEGATIVE_REGULATION_OF_MUSCLE_CELL_DIFFERENTIATION	G6PD2|MYOCD|HDAC5|PLPP7|G6PDX|CAV3|DAXX|PI16|TNPO2|ANKRD2|FOXP1|DKK1|RBPMS2|MSX1|RGS4|EREG|TMEM119|DLL1|PRDM6|DNMT1|BHLHE41|MECP2|BHLHA15|FOXO4|RCAN1|RGS2|CCN3|FGF9|ZFP418|BDNF|ID2|FZD7|NOTCH1|NFATC1|IGF2|NFATC2|GSK3A|BMP2|TCF23|SHH|PDGFB|NKX2-5|CCND2|TRIM72|SOX6	45	0.4955	2.47	0	0.0001	0.009
NCK56	Cardiac Muscle Differentiation	GOBP_NEGATIVE_REGULATION_OF_STRIATED_MUSCLE_CELL_DIFFERENTIATION	Negative Regulation Of Striated Muscle Cell Differentiation	http://www.gsea-msigdb.org/gsea/msigdb/mouse/geneset/GOBP_NEGATIVE_REGULATION_OF_STRIATED_MUSCLE_CELL_DIFFERENTIATION	G6PD2|HDAC5|MYOCD|PLPP7|G6PDX|CAV3|DAXX|PI16|FOXP1|ANKRD2|DKK1|MSX1|RGS4|DLL1|TMEM119|BHLHE41|BHLHA15|RGS2|CCN3|BDNF|ZFP418|FZD7|NOTCH1|GSK3A|BMP2|NKX2-5|CCND2|TRIM72|SOX6	29	0.4656	2.0226	0	0.0029	0.444
NCK56	Cardiac Muscle Differentiation	GOBP_POSITIVE_REGULATION_OF_CARDIOCYTE_DIFFERENTIATION	Positive Regulation Of Cardiocyte Differentiation	http://www.gsea-msigdb.org/gsea/msigdb/mouse/geneset/GOBP_POSITIVE_REGULATION_OF_CARDIOCYTE_DIFFERENTIATION	MYOCD|TBX5|GPER1|EFNB2|KAT2A|NKX2-5|NRG1|WNT3A|ARRB2|GATA4|MEF2C|BMP4|GREM1|TGFB1|TGFB2|ABI3BP	16	0.4527	1.6533	0.0398	0.0235	1
NCK56	Cardiac Muscle Differentiation	GOBP_POSITIVE_REGULATION_OF_MUSCLE_CELL_DIFFERENTIATION	Positive Regulation Of Muscle Cell Differentiation	http://www.gsea-msigdb.org/gsea/msigdb/mouse/geneset/GOBP_POSITIVE_REGULATION_OF_MUSCLE_CELL_DIFFERENTIATION	MYOCD|MYLK3|NEU2|CAMK1|CAV3|GPER1|EFNB2|OLFM2|NEK5|CTH|MMP14|ARRB2|CYP26B1|MEF2C|MYF5|EIF5A|MYOD1|MAML1|TBX1|TGFB1|CSRP3|RBM4|NID1|TMSB4X|SHH|SMARCD3|WNT3A|GREM1|LMOD3|ADRB1|EDN1|MESP1|MAMSTR|ACTN3|MAPK14|MYOG|CCN4|PIN1RT1|LAMA1|SLC25A4|BCL2|KAT2A|BMP10|LAMB2|PIEZO1|BMP4|DDX39B|KIT|EFEMP2|ATP11A|MTOR|HAMP2|MYF6|LAMB1|SMYD1|NRG1|SHOX2|RBM24|HAMP|TRIP10|FDPS|PARP2|TARBP2|HOPX|LAMC1	65	0.313	1.7282	0	0.0158	0.987
NCK56	Cardiac Muscle Differentiation	GOBP_POSITIVE_REGULATION_OF_MYOTUBE_DIFFERENTIATION	Positive Regulation Of Myotube Differentiation	http://www.gsea-msigdb.org/gsea/msigdb/mouse/geneset/GOBP_POSITIVE_REGULATION_OF_MYOTUBE_DIFFERENTIATION	MAMSTR|NEU2|CAV3|MAPK14|MYOG|PIEZO1|RBM24|MMP14|CYP26B1|ATP11A|MTOR|MAML1|TBX1|CSRP3|SMYD1	15	0.376	1.2814	0.1577	0.1434	1
NCK56	Cardiac Muscle Differentiation	GOBP_REGULATION_OF_CARDIAC_MUSCLE_CELL_DIFFERENTIATION	Regulation Of Cardiac Muscle Cell Differentiation	http://www.gsea-msigdb.org/gsea/msigdb/mouse/geneset/GOBP_REGULATION_OF_CARDIAC_MUSCLE_CELL_DIFFERENTIATION	MYOCD|FZD7|BMP2|EFNB2|DKK1|KAT2A|NRG1|WNT3A|DLL1|ARRB2|CCND2|MEF2C|BMP4|GREM1|TGFB1|SOX6	16	0.5687	2.047	0	0.0026	0.386
NCK56	Cardiac Muscle Differentiation	GOBP_REGULATION_OF_CARDIOCYTE_DIFFERENTIATION	Regulation Of Cardiocyte Differentiation	http://www.gsea-msigdb.org/gsea/msigdb/mouse/geneset/GOBP_REGULATION_OF_CARDIOCYTE_DIFFERENTIATION	MYOCD|TBX5|FZD7|GPER1|BMP2|EFNB2|DKK1|KAT2A|NKX2-5|NRG1|WNT3A|DLL1|ARRB2|MEF2C|CCND2|GATA4|BMP4|SOX17|PRICKLE1|GREM1|TGFB1|TGFB2|ABI3BP|SOX6	24	0.404	1.688	0	0.0197	0.998
NCK56	Cardiac Muscle Differentiation	GOBP_REGULATION_OF_MUSCLE_CELL_DIFFERENTIATION	Regulation Of Muscle Cell Differentiation	http://www.gsea-msigdb.org/gsea/msigdb/mouse/geneset/GOBP_REGULATION_OF_MUSCLE_CELL_DIFFERENTIATION	G6PD2|MYOCD|G6PDX|MYLK3|TNPO2|OLFM2|MSX1|RGS4|CTH|HDAC9|BHLHE41|MECP2|MMP14|ARRB2|MEF2C|MYF5|SIK1|MAML1|CCN3|TGFB1|CSRP3|ZFP418|NOTCH1|NFATC1|NFATC2|TMSB4X|PDGFB|NKX2-5|WNT3A|DMPK|TRIM72|NLN|EDN1|CCN4|PI16|FOXP1|SLC25A4|RBPMS2|EREG|DLL1|BHLHA15|RCAN1|ATP11A|HAMP2|FGF9|FGFR2|BDNF|GSK3A|BMP2|TCF23|NRG1|SHOX2|OLFR16|HAMP|LAMC1|SOX6|NEU2|CAMK1|CAV3|DAXX|GPER1|EFNB2|ANKRD2|DKK1|NEK5|TMEM119|DNMT1|CYP2…	117	0.3843	2.3649	0	0.0003	0.028
NCK56	Cardiac Muscle Differentiation	GOBP_REGULATION_OF_MYOTUBE_DIFFERENTIATION	Regulation Of Myotube Differentiation	http://www.gsea-msigdb.org/gsea/msigdb/mouse/geneset/GOBP_REGULATION_OF_MYOTUBE_DIFFERENTIATION	HDAC5|MYOCD|PLPP7|MAMSTR|ACTN3|NEU2|CAV3|MAPK14|DAXX|MYOG|ANKRD2|BCL2|TMEM119|PIEZO1|HDAC9|BHLHE41|MMP14|CYP26B1|BHLHA15|MYF5|SIK1|MYOD1|ATP11A|RBM38|MTOR|MAML1|CCN3|MYF6|TBX1|CSRP3|SMYD1|BDNF|NOTCH1|NKX2-5|SHOX2|RBM24|DMPK|TRIM72|LMOD3|NLN	40	0.3431	1.6588	0	0.0229	1
NCK56	Cardiac Muscle Differentiation	GOBP_REGULATION_OF_STRIATED_MUSCLE_CELL_DIFFERENTIATION	Regulation Of Striated Muscle Cell Differentiation	http://www.gsea-msigdb.org/gsea/msigdb/mouse/geneset/GOBP_REGULATION_OF_STRIATED_MUSCLE_CELL_DIFFERENTIATION	G6PD2|MYOCD|G6PDX|MYLK3|NEU2|CAV3|DAXX|EFNB2|ANKRD2|DKK1|MSX1|RGS4|NEK5|TMEM119|HDAC9|BHLHE41|MMP14|ARRB2|CYP26B1|MEF2C|MYF5|RGS2|SIK1|MYOD1|MAML1|CCN3|TBX1|TGFB1|CSRP3|ZFP418|NOTCH1|FZD7|SHH|NKX2-5|WNT3A|DMPK|GREM1|TRIM72|NLN|LMOD3|EDN1|ADRB1|HDAC5|MESP1|PLPP7|MAMSTR|ACTN3|MAPK14|CCN4|PI16|MYOG|FOXP1|PIN1RT1|SLC25A4|BCL2|KAT2A|BMP10|DLL1|PIEZO1|BHLHA15|BMP4|DDX39B|ATP11A|RBM38|MTOR|HAMP2|MYF6|SM…	81	0.3076	1.7647	0	0.0127	0.971
NCK56	Cardiac Muscle Hypertrophy	GOBP_PHYSIOLOGICAL_CARDIAC_MUSCLE_HYPERTROPHY	Physiological Cardiac Muscle Hypertrophy	http://www.gsea-msigdb.org/gsea/msigdb/mouse/geneset/GOBP_PHYSIOLOGICAL_CARDIAC_MUSCLE_HYPERTROPHY	G6PD2|MYOCD|G6PDX|CAV3|CCN4|PI16|FOXP1|PIN1RT1|SLC25A4|RGS4|AGTR2|DDX39B|RGS2|MTOR|HAMP2|ZFP418|GSK3A|AGT|ADRA1B|ADRA1A|HAMP|TRIP10|GATA4|FDPS|PARP2|COL14A1|AKAP13|ANG2|ADRB1|EDN1	30	0.3014	1.3417	0.0881	0.109	1
NCK56	Cardiac Muscle Hypertrophy	GOBP_REGULATION_OF_CELL_GROWTH_INVOLVED_IN_CARDIAC_MUSCLE_CELL_DEVELOPMENT	Regulation Of Cell Growth Involved In Cardiac Muscle Cell Development	http://www.gsea-msigdb.org/gsea/msigdb/mouse/geneset/GOBP_REGULATION_OF_CELL_GROWTH_INVOLVED_IN_CARDIAC_MUSCLE_CELL_DEVELOPMENT	G6PD2|G6PDX|CAV3|GSK3A|CCN4|PI16|FOXP1|PIN1RT1|SLC25A4|RGS4|HAMP|TRIP10|DDX39B|FDPS|PARP2|RGS2|MTOR|HAMP2|COL14A1|ADRB1|EDN1|ZFP418	22	0.3511	1.4051	0.0789	0.0813	1
NCK56	Cartilage Development Regulation	GOBP_CARTILAGE_DEVELOPMENT	Cartilage Development	http://www.gsea-msigdb.org/gsea/msigdb/mouse/geneset/GOBP_CARTILAGE_DEVELOPMENT	SMAD7|MAF|CFH|HOXD3|HSPG2|LTBP3|MATN3|MSX1|MSX2|AXIN2|MGP|MMP13|MEF2C|MYF5|ATP7A|MYCN|CCN3|TRPS1|OGN|TGFB1|ESRRA|TGFB2|PAX7|PITX1|LOXL2|NOG|PRKG2|PTHLH|THRA|PTH1R|NPPC|PRRX2|SCX|GLG1|FRZB|SIX2|SOX5|CREB3L2|SLC39A14|BBS2|CHADL|EFEMP1|WNT9A|COL3A1|EDN1|TGFBR2|SRF|THBS3|COL1A1|STC1|OSR2|EP300|UNCX|CCN4|PRRX1|PBXIP1|CYTL1|WNT5A|WNT7A|RSPO2|FGF9|RELA|IL17F|CHSY1|NKX3-2|BARX2|BMP2|FBXW4|ITGB8|SHOX2|RUN…	182	0.3435	2.258	0	0.0006	0.081
NCK56	Cartilage Development Regulation	GOBP_CHONDROCYTE_DIFFERENTIATION	Chondrocyte Differentiation	http://www.gsea-msigdb.org/gsea/msigdb/mouse/geneset/GOBP_CHONDROCYTE_DIFFERENTIATION	SMAD7|MAF|TWSG1|MUSTN1|HSPG2|LTBP3|MBOAT2|IFT80|EXT1|MSX2|EXT2|RARG|CHRDL2|AXIN2|MKX|MEF2C|SULF2|CCN3|TRPS1|TGFB1|RFLNA|HMGA2|PTH|ZBTB16|LOXL2|PRKG2|PTHLH|HOXA11|SFRP2|PTH1R|NPPC|FGFR1|ARID5A|HOXD11|SCX|GLG1|SIX2|SOX5|RARB|SMPD3|CREB3L2|SLC39A14|GLI3|OSR1|CHADL|SOX9|PKDCC|GREM1|EFEMP1|ADAMTS7|COL3A1|WNT9A|TGFBR2|FGF18|OSR2|SULF1|ACAN|CCN2|MAPK14|CCN4|HES5|ANXA6|ZFP219|GDF6|CYTL1|RUNX2|SERPINH1|BM…	96	0.3693	2.2263	0	0.0008	0.107
NCK56	Cartilage Development Regulation	GOBP_CHONDROCYTE_PROLIFERATION	Chondrocyte Proliferation	http://www.gsea-msigdb.org/gsea/msigdb/mouse/geneset/GOBP_CHONDROCYTE_PROLIFERATION	SMAD7|STC1|PRKG2|CCN2|LTF|MUSTN1|DSPP|GRN|PBXIP1|EXT1|SIX2|SIRT6|MMP14|LEF1|SOX9|CCN3|COL9A1|COMP|HMGA2|SCUBE2|DDR2|GOLGB1	22	0.429	1.7347	0.0139	0.0152	0.985
NCK56	Cartilage Development Regulation	GOBP_NEGATIVE_REGULATION_OF_CARTILAGE_DEVELOPMENT	Negative Regulation Of Cartilage Development	http://www.gsea-msigdb.org/gsea/msigdb/mouse/geneset/GOBP_NEGATIVE_REGULATION_OF_CARTILAGE_DEVELOPMENT	CCN4|LTBP3|RARG|MKX|BMP4|RFLNA|TGFB2|PTH|LEP|CTSK|NOG|NKX3-2|PTHLH|FRZB|CTNNB1|GDF5|RARB|GLI3|SNAI2|SOX9|CHADL|GREM1|ADAMTS7|EFEMP1|IDUA|WNT9A|PTPN11|GLI2	28	0.4898	2.211	0	0.0008	0.119
NCK56	Cartilage Development Regulation	GOBP_NEGATIVE_REGULATION_OF_CHONDROCYTE_DIFFERENTIATION	Negative Regulation Of Chondrocyte Differentiation	http://www.gsea-msigdb.org/gsea/msigdb/mouse/geneset/GOBP_NEGATIVE_REGULATION_OF_CHONDROCYTE_DIFFERENTIATION	NKX3-2|PTHLH|CCN4|LTBP3|CTNNB1|RARG|GDF5|MKX|RARB|BMP4|GLI3|SNAI2|SOX9|CHADL|GREM1|RFLNA|ADAMTS7|EFEMP1|WNT9A|PTH|PTPN11|GLI2	22	0.4671	1.8529	0	0.0078	0.855
NCK56	Cartilage Development Regulation	GOBP_POSITIVE_REGULATION_OF_CARTILAGE_DEVELOPMENT	Positive Regulation Of Cartilage Development	http://www.gsea-msigdb.org/gsea/msigdb/mouse/geneset/GOBP_POSITIVE_REGULATION_OF_CARTILAGE_DEVELOPMENT	SMAD7|MUSTN1|ZFP219|BMP1|BMP10|GDF6|GDF2|RUNX2|BMP4|WNT5A|BMP6|ZBTB16|RELA|LOXL2|HOXA11|BMP2|CCN1|HOXD11|SCX|GDF5|SOX5|GLI3|SOX9|PKDCC|MDK|FGF18|SMAD3|SOX6	28	0.3683	1.6314	0.0298	0.0266	1
NCK56	Cartilage Development Regulation	GOBP_POSITIVE_REGULATION_OF_CHONDROCYTE_DIFFERENTIATION	Positive Regulation Of Chondrocyte Differentiation	http://www.gsea-msigdb.org/gsea/msigdb/mouse/geneset/GOBP_POSITIVE_REGULATION_OF_CHONDROCYTE_DIFFERENTIATION	SMAD7|HOXA11|MUSTN1|HOXD11|ZFP219|GDF6|GDF5|SOX5|RUNX2|GLI3|BMP6|SOX9|PKDCC|ZBTB16|RELA|FGF18|SMAD3|SOX6|LOXL2	19	0.4162	1.604	0.0239	0.0309	1
NCK56	Cartilage Development Regulation	GOBP_REGULATION_OF_CARTILAGE_DEVELOPMENT	Regulation Of Cartilage Development	http://www.gsea-msigdb.org/gsea/msigdb/mouse/geneset/GOBP_REGULATION_OF_CARTILAGE_DEVELOPMENT	SMAD7|MAF|MUSTN1|LTBP3|MBOAT2|RARG|AXIN2|MKX|TRPS1|TGFB1|RFLNA|TGFB2|PTH|ZBTB16|LOXL2|NOG|PRKG2|HOXA11|PTHLH|HOXD11|SCX|GLG1|FRZB|SIX2|SOX5|RARB|SMPD3|GLI3|SOX9|CHADL|PKDCC|GREM1|ADAMTS7|EFEMP1|IDUA|WNT9A|FGF18|CCN2|CCN4|ZFP219|BMP1|KAT2A|BMP10|GDF6|GDF2|RUNX2|BMP4|WNT5A|BMP6|LEP|RELA|CTSK|NKX3-2|BMP2|CCN1|CTNNB1|SHOX2|GDF5|SNAI2|MDK|PTPN11|GLI2|SMAD3|SOX6	64	0.4325	2.3208	0	0.0004	0.043
NCK56	Cartilage Development Regulation	GOBP_REGULATION_OF_CHONDROCYTE_DIFFERENTIATION	Regulation Of Chondrocyte Differentiation	http://www.gsea-msigdb.org/gsea/msigdb/mouse/geneset/GOBP_REGULATION_OF_CHONDROCYTE_DIFFERENTIATION	SMAD7|MAF|CCN2|MUSTN1|CCN4|LTBP3|MBOAT2|ZFP219|GDF6|RARG|AXIN2|RUNX2|MKX|BMP4|BMP6|TRPS1|RFLNA|PTH|ZBTB16|RELA|LOXL2|PRKG2|HOXA11|PTHLH|NKX3-2|HOXD11|GLG1|SIX2|CTNNB1|SHOX2|GDF5|SOX5|RARB|GLI3|SNAI2|SOX9|CHADL|PKDCC|GREM1|MDK|ADAMTS7|EFEMP1|WNT9A|PTPN11|GLI2|FGF18|SMAD3|SOX6	48	0.4344	2.224	0	0.0008	0.107
NCK56	Catabolic Process Regulation	GOBP_NEGATIVE_REGULATION_OF_CELLULAR_CATABOLIC_PROCESS	Negative Regulation Of Cellular Catabolic Process	http://www.gsea-msigdb.org/gsea/msigdb/mouse/geneset/GOBP_NEGATIVE_REGULATION_OF_CELLULAR_CATABOLIC_PROCESS	DFFA|TNFAIP3|CHMP4B|SNCA|SIRT2|MAPKAPK2|PIK3CG|FOXK1|PABPN1L|SUFU|DAP|TMEM39A|MYD88|QSOX1|CPTP|AXIN2|TRP53|ANKS1|N4BP1|PHF23|CNR1|UBXN1|QRICH2|BMF|SENP1|WDR6|PLIN5|MT3|TIMP1|DAZL|FHIT|IKBKE|MLST8|RNF5|SGTA|LZTS1|RPS7|ANXA2|PTPN22|HMOX1|IL10|VEGFA|USP30|KLHL40|LRRK2|TSPO|PSEN1|PSEN2|WASHC1|SLIRP|TIMP4|PKP3|BAG6|MTM1|ATP2B4|TIGAR|MIR466L|TENT5B|RBM46|DBI|SORL1|PKP1|TENT5D|SMCR8|SDCBP|ADRA1B|ADRA1A|…	150	0.4856	2.9161	0	0	0
NCK56	Catecholamine Response	GOBP_DOPAMINE_RECEPTOR_SIGNALING_PATHWAY	Dopamine Receptor Signaling Pathway	http://www.gsea-msigdb.org/gsea/msigdb/mouse/geneset/GOBP_DOPAMINE_RECEPTOR_SIGNALING_PATHWAY	OPRD1|RGS8|GNB5|ADCY5|RGS4|LRRK2|ADCY6|DRD3|HTT|NCSTN|ALK|NSG1|GNAL|PTGER1|GNAI3|CALY|GNAO1|KLF16|NSG2|DRD2|OPRM1|PRMT5|SLC1A1|GNA11|GNAS|FLNA|DRD1|SLC9A3R1|TAAR1|DRD4|DRD5|GNA15|PALM	33	0.3924	1.7999	0	0.0105	0.937
NCK56	Catecholamine Response	GOBP_RESPONSE_TO_CATECHOLAMINE	Response To Catecholamine	http://www.gsea-msigdb.org/gsea/msigdb/mouse/geneset/GOBP_RESPONSE_TO_CATECHOLAMINE	RNLS|SIRT2|RGS8|GPER1|RGS4|DRD3|HTT|NCSTN|GNAL|GNAZ|CALY|DNM2|NSG2|DRD2|HTR1D|OPRM1|HTR1F|HTR4|HTR5A|HTR5B|NOS1|PRMT5|PDE4B|NR4A3|SLC1A1|HTR3B|DRD1|DRD4|DRD5|GNA15|HTR1B|OPRD1|GNB5|ADCY5|KCNQ1|HTR3A|LRRK2|HTR1A|ADCY6|APLP1|ALK|NSG1|PTGER1|GNAI3|SLC9A1|GNAO1|KLF16|ATP2B4|TGM2|HTR2A|ADIPOQ|HTR2C|NR1H4|MAPK3|ADRB2|GNA11|GNAS|FLNA|SLC9A3R1|TAAR1|PALM	61	0.3607	2.0182	0	0.003	0.461
NCK56	Catecholamine Response	GOBP_RESPONSE_TO_DOPAMINE	Response To Dopamine	http://www.gsea-msigdb.org/gsea/msigdb/mouse/geneset/GOBP_RESPONSE_TO_DOPAMINE	RGS8|GPER1|RGS4|DRD3|HTT|NCSTN|GNAL|GNAZ|CALY|DNM2|NSG2|DRD2|HTR1D|OPRM1|HTR1F|HTR4|HTR5A|HTR5B|PRMT5|SLC1A1|HTR3B|DRD1|DRD4|DRD5|GNA15|HTR1B|OPRD1|GNB5|ADCY5|HTR3A|LRRK2|HTR1A|ADCY6|ALK|NSG1|PTGER1|GNAI3|GNAO1|KLF16|TGM2|HTR2A|HTR2C|MAPK3|GNA11|GNAS|FLNA|SLC9A3R1|TAAR1|PALM	49	0.3071	1.5223	0.0192	0.046	1
NCK56	Catecholamine Transport	GOBP_AMINE_TRANSPORT	Amine Transport	http://www.gsea-msigdb.org/gsea/msigdb/mouse/geneset/GOBP_AMINE_TRANSPORT	SNCA|SYT11|SYT15|RGS4|SLC22A2|GRM2|CACNA1A|CNR1|SLC6A1|CRH|NAT8L|RAB3B|TH|GRM7|P2RX7|NPY5R|CHRNA4|SLC43A2|CHRNA6|ADORA2B|OPRK1|OXT|OXTR|SLC36A2|SYT17|HTR1B|HTR6|PER2|AQP9|CHRNA3|SYT1|PCP4|SYT2|SYT3|SYT12|SYT4|ARL6IP5|SLC43A1|SLC38A3|CHRNB2|NPY2R|VIP|TRH|GRIK1|ADORA2A|ENTPD1|PRKCB|PSEN1|ARG1|SNCG|STX1A|CRHR1|RTN4|ACE2|CCK|RAB3GAP1|ADORA1|PINK1|PLCD1|DPYSL2|MYO5A|SLC7A5|SYT5|RAB3A|SYT7|SYT10|GCK|GR…	106	0.2182	1.2901	0.0303	0.1383	1
NCK56	Catecholamine Transport	GOBP_CATECHOLAMINE_SECRETION	Catecholamine Secretion	http://www.gsea-msigdb.org/gsea/msigdb/mouse/geneset/GOBP_CATECHOLAMINE_SECRETION	SYT5|RAB3A|SNCA|SYT7|SYT10|GCK|XLR4A|GRK2|SYT11|XLR4B|SYT15|SYT13|SYT9|LY6E|AGTR2|MECP2|GRM2|DRD3|CHRNA7|CNR1|CRHR2|CRH|DRD2|CXCL12|HRH3|CHRNA4|CHRNA6|ADORA2B|AGT|OPRK1|OXT|OXTR|SYT6|SYT17|SYT8|HTR1B|HTR6|SYT1|KCNB1|PCP4|SYT2|SYT3|SYT12|SYT4|CHRNB2|NPY2R|VIP|ADORA2A|ENTPD1|GHSR|PRKCB|SNCG|STX1A|CRHR1|FFAR3|RTN4|HTR2A|GABBR1|PINK1|PLCD1|ABAT|PTGER3|CARTPT|MYO5A	64	0.2682	1.4411	0.027	0.0682	1
NCK56	Catecholamine Transport	GOBP_CATECHOLAMINE_TRANSPORT	Catecholamine Transport	http://www.gsea-msigdb.org/gsea/msigdb/mouse/geneset/GOBP_CATECHOLAMINE_TRANSPORT	SYT5|RAB3A|SNCA|SYT7|SYT10|GCK|XLR4A|GRK2|SLC6A3|SYT11|XLR4B|SYT15|SYT13|SYT9|LY6E|SLC22A2|AGTR2|MECP2|SLC22A3|GRM2|DRD3|SLC6A2|CHRNA7|CNR1|CRHR2|SLC29A4|CRH|NAT8L|RAB3B|DRD2|CXCL12|HRH3|GDNF|CHRNA4|CHRNA6|ADORA2B|AGT|OPRK1|OXT|OXTR|SMPD3|SYT6|DRD1|SYT17|SYT8|HTR1B|HTR6|SYT1|KCNB1|PCP4|SYT2|SYT3|SYT12|SYT4|CHRNB2|NPY2R|VIP|MAPK15|ADORA2A|ENTPD1|GHSR|PRKCB|SNCG|ACTB|STX1A|CRHR1|FFAR3|RTN4|PRKN|HTR…	78	0.2494	1.3945	0	0.0855	1
NCK56	Catecholamine Transport	GOBP_DOPAMINE_SECRETION	Dopamine Secretion	http://www.gsea-msigdb.org/gsea/msigdb/mouse/geneset/GOBP_DOPAMINE_SECRETION	HTR6|SYT5|SYT1|PCP4|RAB3A|SNCA|SYT2|SYT7|SYT3|SYT10|SYT12|SYT4|CHRNB2|NPY2R|XLR4A|SYT11|XLR4B|SYT15|SYT13|ENTPD1|SYT9|PRKCB|GRM2|DRD3|CNR1|SNCG|RTN4|DRD2|CXCL12|HTR2A|CHRNA4|GABBR1|CHRNA6|OPRK1|SYT6|PINK1|ABAT|SYT17|SYT8|MYO5A|HTR1B	41	0.2749	1.3813	0.05	0.0908	1
NCK56	Catecholamine Transport	GOBP_MONOAMINE_TRANSPORT	Monoamine Transport	http://www.gsea-msigdb.org/gsea/msigdb/mouse/geneset/GOBP_MONOAMINE_TRANSPORT	SYT5|SNCA|RAB3A|SYT7|SYT10|GCK|XLR4A|SLC6A3|LGALS3|SYT11|GRK2|XLR4B|SYT15|SYT13|SYT9|LY6E|SLC22A2|MECP2|SLC22A3|AGTR2|GRM2|SLC6A2|DRD3|CNR1|CHRNA7|CRHR2|PICK1|SLC29A4|CRH|FEV|NAT8L|RAB3B|DRD2|CXCL12|HRH3|MAOB|GDNF|CHRNA4|NOS1|CHRNA6|ADORA2B|OPRK1|AGT|OXT|OXTR|SMPD3|SYT6|P2RX1|DRD1|FCER1A|SYT17|SYT8|HTR1B|HTR6|GPM6B|SYT1|PCP4|SYT2|KCNB1|SYT3|SYT12|SYT4|CHRNB2|NPY2R|VIP|MAPK15|ADORA2A|ENTPD1|GHSR|P…	91	0.2356	1.3883	0	0.0882	1
NCK56	Catecholamine Transport	GOBP_POSITIVE_REGULATION_OF_AMINE_TRANSPORT	Positive Regulation Of Amine Transport	http://www.gsea-msigdb.org/gsea/msigdb/mouse/geneset/GOBP_POSITIVE_REGULATION_OF_AMINE_TRANSPORT	HTR6|SYT1|KCNB1|PCP4|AVP|SYT4|SLC38A3|CHRNB2|NPY2R|GRK2|VIP|TRH|GRIK1|ADORA2A|NTSR1|PSEN1|CLTRN|SLC6A1|GRIN2B|NAT8L|STX1A|RAB3B|STXBP1|RTN4|DRD2|CXCL12|KMO|ACE2|P2RX7|CCK|HTR2C|AVPR1A|GABBR1|RAB3GAP1|ADORA2B|AGT|OPRK1|OXT|TACR2|OXTR|PINK1|SLC36A2|PLCD1|ABAT|DPYSL2|CARTPT|SLC7A5	47	0.3442	1.7219	0	0.0162	0.99
NCK56	Catecholamine Transport	GOBP_POSITIVE_REGULATION_OF_CATECHOLAMINE_SECRETION	Positive Regulation Of Catecholamine Secretion	http://www.gsea-msigdb.org/gsea/msigdb/mouse/geneset/GOBP_POSITIVE_REGULATION_OF_CATECHOLAMINE_SECRETION	HTR6|CXCL12|SYT1|KCNB1|PCP4|CHRNB2|NPY2R|GRK2|VIP|ADORA2B|OPRK1|OXT|OXTR|PINK1|PLCD1|STX1A|CARTPT|RTN4	18	0.3853	1.4237	0.1091	0.0743	1
NCK56	Cell Cycle Checkpoint Signaling	GOBP_CELL_CYCLE_CHECKPOINT_SIGNALING	Cell Cycle Checkpoint Signaling	http://www.gsea-msigdb.org/gsea/msigdb/mouse/geneset/GOBP_CELL_CYCLE_CHECKPOINT_SIGNALING	TRP53|NEK1|NDC80|TEX14|HORMAD1|TRRAP|PLK1|FEM1B|BLM|TRIP13|RPA2|TIMELESS|CDC20|ZFY2|PTPN11|CENPE|DGKZ|PSMG2|THOC5|BABAM2|EME2|MUS81|TRP53BP1|VPS4A|STK33|CDK1|CDKN1A|PLK3|CRADD|CRY1|E2F1|PTPRV|HMGA2|IER3|RPS6|MAD1L1|MBD4|MUC1|PML|RAD9A|RPL26|KHDC3|MRNIP|DOT1L|NEK11|PLK5|HSF1|CCAR2|PRAP1|BIRC5|INTS3|RAD9B|PCID2|RFWD3|ATRIP|INCENP|MAPK14|PPP2R5C|CLSPN|PRPF19|FZR1|USP44|TAOK2|PPP1R10|ZWINT|DDX39B|NOP…	98	0.549	3.2314	0	0	0
NCK56	Cell Cycle Checkpoint Signaling	GOBP_CELL_CYCLE_G1_S_PHASE_TRANSITION	Cell Cycle G1 S Phase Transition	http://www.gsea-msigdb.org/gsea/msigdb/mouse/geneset/GOBP_CELL_CYCLE_G1_S_PHASE_TRANSITION	BACH1|CDK5|UBE2E2|CDC25A|HACD1|EIF4EBP1|CDK14|KLF11|PLK2|CDK2|FHL1|CDKN1B|FHL4|CDK17|GAS1|ESRRB|CDK15|PDPN|E2F6|PRMT2|STOX1|HYAL1|KCNA5|TRP53|AMBRA1|PIM2|MYC|PKD2|IQGAP3|NKX3-1|DDR2|SKP2|PPP2R3D|CENPJ|PSME1|NFATC1|DPF2|SMARCB1|2610528A11RIK|TRP63|ARID1A|CDK16|TERT|TRIM71|CTDSP1|CCL12|DCUN1D3|CCL2|CRNN|ACTB|APBB1|FGF10|FAM107A|ARID1B|PPP2CA|ATP2B4|TAF10|SUSD2|MYO16|AY074887|RPA2|FAM83D|TJP3|DPF1|C…	174	0.4668	3.1584	0	0	0
NCK56	Cell Cycle Checkpoint Signaling	GOBP_CELL_CYCLE_G2_M_PHASE_TRANSITION	Cell Cycle G2 M Phase Transition	http://www.gsea-msigdb.org/gsea/msigdb/mouse/geneset/GOBP_CELL_CYCLE_G2_M_PHASE_TRANSITION	BACH1|CDC25A|HACD1|FBXL3|CDC25B|CDC25C|CDK14|BRSK2|CDK2|FHL1|FHL4|ESRRB|AKAP8L|BABAM2|STOX1|TPD52L1|RAB11A|VPS4A|TRP53|MECP2|CDK1|PAXIP1|CDKN1A|AKAP8|GPR132|ABCB1B|DYRK3|PRKCQ|HMGA2|IER3|MBD4|SKP2|ATF5|MACROH2A1|ING4|PAGR1A|RAD51B|NDC80|MRNIP|FOXM1|SMARCD3|CDK10|HSPA2|FBXL15|FBXL21|BIRC5|INTS3|PBX1|ABCB1A|PKIA|CLSPN|WNT10B|FZR1|USH1C|TAOK2|KAT14|PINX1|NEK10|NOP53|PLK1|FOXO4|KCNH5|RCC2|FBXL22|BLM|…	92	0.5119	3.0236	0	0	0
NCK56	Cell Cycle Checkpoint Signaling	GOBP_DNA_INTEGRITY_CHECKPOINT_SIGNALING	Dna Integrity Checkpoint Signaling	http://www.gsea-msigdb.org/gsea/msigdb/mouse/geneset/GOBP_DNA_INTEGRITY_CHECKPOINT_SIGNALING	DGKZ|THOC5|BABAM2|EME2|MUS81|TRP53BP1|TRP53|STK33|CDK1|CDKN1A|CRADD|CRY1|NEK1|E2F1|PTPRV|HMGA2|IER3|MBD4|MUC1|PML|RAD9A|RPL26|MRNIP|DOT1L|NEK11|CCAR2|PRAP1|RAD9B|RFWD3|ATRIP|MAPK14|PPP2R5C|CLSPN|PRPF19|FZR1|TAOK2|PPP1R10|DDX39B|NOP53|PLK1|FOXO4|FEM1B|RBM38|BLM|MAP3K20|CDT1|HUS1B|RPS27L|BABAM1|RPA2|SYF2|D7ERTD443E|FOXN3|EME1|RHNO1|CCND1|TIMELESS|FBXO31|TICRR|PTPN11|TRIM39|CUL4A	62	0.5756	3.047	0	0	0
NCK56	Cell Cycle Checkpoint Signaling	GOBP_MITOTIC_CELL_CYCLE_CHECKPOINT_SIGNALING	Mitotic Cell Cycle Checkpoint Signaling	http://www.gsea-msigdb.org/gsea/msigdb/mouse/geneset/GOBP_MITOTIC_CELL_CYCLE_CHECKPOINT_SIGNALING	CENPE|DGKZ|PSMG2|BABAM2|EME2|MUS81|VPS4A|TRP53|STK33|CDK1|CDKN1A|PLK3|CRADD|PTPRV|HMGA2|IER3|RPS6|MAD1L1|MBD4|MUC1|PML|RAD9A|RPL26|KHDC3|NDC80|MRNIP|NEK11|PLK5|TEX14|PRAP1|BIRC5|INTS3|RAD9B|PCID2|RFWD3|INCENP|PPP2R5C|CLSPN|FZR1|USP44|TAOK2|PPP1R10|TRRAP|ZWINT|NOP53|PLK1|FOXO4|RPL24|RBM38|BLM|MAP3K20|INIP|CHMP4C|BUB3|MAD2L1BP|CDT1|HUS1B|SPC24|TRIP13|RPS27L|BABAM1|RPA2|SYF2|NABP2|SPDL1|CEP192|D7ERT…	79	0.527	2.8291	0	0	0
NCK56	Cell Cycle Checkpoint Signaling	GOBP_MITOTIC_DNA_INTEGRITY_CHECKPOINT_SIGNALING	Mitotic Dna Integrity Checkpoint Signaling	http://www.gsea-msigdb.org/gsea/msigdb/mouse/geneset/GOBP_MITOTIC_DNA_INTEGRITY_CHECKPOINT_SIGNALING	DGKZ|PPP2R5C|CLSPN|BABAM2|FZR1|EME2|MUS81|TAOK2|STK33|TRP53|PPP1R10|CDK1|NOP53|CDKN1A|PLK1|FOXO4|CRADD|RBM38|PTPRV|BLM|HMGA2|IER3|MAP3K20|MBD4|MUC1|PML|RAD9A|HUS1B|RPL26|MRNIP|RPS27L|BABAM1|NEK11|RPA2|SYF2|D7ERTD443E|FOXN3|EME1|PRAP1|CCND1|FBXO31|TICRR|RAD9B|TRIM39|RFWD3	45	0.5074	2.4428	0	0.0001	0.012
NCK56	Cell Cycle Checkpoint Signaling	GOBP_MITOTIC_G1_S_TRANSITION_CHECKPOINT_SIGNALING	Mitotic G1 S Transition Checkpoint Signaling	http://www.gsea-msigdb.org/gsea/msigdb/mouse/geneset/GOBP_MITOTIC_G1_S_TRANSITION_CHECKPOINT_SIGNALING	PML|RPL26|DGKZ|PPP2R5C|RPS27L|RPA2|TRP53|PLK5|PRAP1|CCND1|CDKN1A|PLK3|CRADD|RBM38|FBXO31|PTPRV|RFWD3|MUC1	18	0.5577	2.1954	0	0.0009	0.136
NCK56	Cell Cycle Checkpoint Signaling	GOBP_MITOTIC_G2_DNA_DAMAGE_CHECKPOINT_SIGNALING	Mitotic G2 Dna Damage Checkpoint Signaling	http://www.gsea-msigdb.org/gsea/msigdb/mouse/geneset/GOBP_MITOTIC_G2_DNA_DAMAGE_CHECKPOINT_SIGNALING	MRNIP|CLSPN|BABAM1|SYF2|BABAM2|FZR1|TAOK2|D7ERTD443E|FOXN3|CDK1|NOP53|CDKN1A|PLK1|FOXO4|BLM|TICRR|HMGA2|IER3|TRIM39|MBD4	20	0.6137	2.4474	0	0.0001	0.012
NCK56	Cell Cycle Checkpoint Signaling	GOBP_MITOTIC_G2_M_TRANSITION_CHECKPOINT	Mitotic G2 M Transition Checkpoint	http://www.gsea-msigdb.org/gsea/msigdb/mouse/geneset/GOBP_MITOTIC_G2_M_TRANSITION_CHECKPOINT	CLSPN|BABAM2|FZR1|TAOK2|CDK1|NOP53|CDKN1A|PLK1|FOXO4|BLM|HMGA2|IER3|MBD4|INIP|HUS1B|MRNIP|BABAM1|SYF2|NABP2|D7ERTD443E|FOXN3|FAM122C|INTS3|TICRR|TRIM39	25	0.595	2.4523	0	0.0001	0.011
NCK56	Cell Cycle Checkpoint Signaling	GOBP_NEGATIVE_REGULATION_OF_CELL_CYCLE_G1_S_PHASE_TRANSITION	Negative Regulation Of Cell Cycle G1 S Phase Transition	http://www.gsea-msigdb.org/gsea/msigdb/mouse/geneset/GOBP_NEGATIVE_REGULATION_OF_CELL_CYCLE_G1_S_PHASE_TRANSITION	CTDSP2|FHL1|DGKZ|CDKN1B|FHL4|CDK2AP2|GAS1|HASPIN|PRMT2|CRLF3|TRP53|CDKN1A|DACT1|PLK3|CRADD|E2F7|GPNMB|PTPRV|PKD2|NKX3-1|MUC1|PPP2R3D|PML|MIR26A-2|RPL26|PLK5|PRAP1|2610528A11RIK|SOX2|BTN2A2|NACC2|RFWD3|CTDSPL|FBXO7|INHBA|PPP2R5C|BCL2|CTDSP1|CCL12|DCUN1D3|CCL2|RBM38|EEF1AKNMT|APBB1|FAM107A|GJC2|SUSD2|MYO16|RPS27L|RPA2|CACNB4|KLF4|CCND1|SLFN1|FBXO31|CDKN2B|CDKN2D|MEN1|KANK2|MIR26A-1	60	0.4725	2.552	0	0.0001	0.005
NCK56	Cell Cycle Checkpoint Signaling	GOBP_NEGATIVE_REGULATION_OF_CELL_CYCLE_G2_M_PHASE_TRANSITION	Negative Regulation Of Cell Cycle G2 M Phase Transition	http://www.gsea-msigdb.org/gsea/msigdb/mouse/geneset/GOBP_NEGATIVE_REGULATION_OF_CELL_CYCLE_G2_M_PHASE_TRANSITION	FHL1|FHL4|CLSPN|BABAM2|FZR1|VPS4A|TAOK2|PINX1|CDK1|NOP53|CDKN1A|PLK1|FOXO4|GPR132|BLM|HMGA2|IER3|MBD4|INIP|CHMP4C|ATF5|MACROH2A1|HUS1B|MRNIP|BABAM1|SYF2|NABP2|MIIP|D7ERTD443E|FOXN3|ZFYVE19|FAM122C|INTS3|TICRR|TRIM39	35	0.5803	2.7046	0	0	0.001
NCK56	Cell Cycle Checkpoint Signaling	GOBP_NEGATIVE_REGULATION_OF_CELL_CYCLE_PROCESS	Negative Regulation Of Cell Cycle Process	http://www.gsea-msigdb.org/gsea/msigdb/mouse/geneset/GOBP_NEGATIVE_REGULATION_OF_CELL_CYCLE_PROCESS	FHL1|CDKN1B|FHL4|MOS|GAS1|PRMT2|TRP53|NEK1|NEK2|PKD2|NKX3-1|PPP2R3D|MACROH2A1|FBXO43|PTTG1|NDC80|OSM|OVOL1|2610528A11RIK|TEX14|TOM1L2|HORMAD1|BAZ1B|CTDSP1|ESR1|NANOS2|CCL12|DCUN1D3|TRRAP|CCL2|PLK1|FEM1B|APBB1|APBB2|BLM|FAM107A|PPP2R5B|FGFR2|SUSD2|MYO16|TRIP13|RPA2|MIIP|SLFN1|TIMELESS|CDC20|ZFY2|PTPN11|MIR26A-1|ZFP36L1|ZFP36L2|E2F8|CENPE|CTDSP2|DGKZ|GPER1|CDK2AP2|PSMG2|THOC5|BABAM2|HASPIN|EME2|MUS…	177	0.4973	3.1297	0	0	0
NCK56	Cell Cycle Checkpoint Signaling	GOBP_NEGATIVE_REGULATION_OF_MITOTIC_CELL_CYCLE	Negative Regulation Of Mitotic Cell Cycle	http://www.gsea-msigdb.org/gsea/msigdb/mouse/geneset/GOBP_NEGATIVE_REGULATION_OF_MITOTIC_CELL_CYCLE	FHL1|CDKN1B|FHL4|CDKN1C|FZD3|GAS1|PRMT2|TRP53|PKD2|PPP2R3D|NDC80|BTG1C|OVOL1|TEX14|BRINP3|TOM1L2|CTDSP1|ESR1|CCL12|DCUN1D3|TRRAP|CCL2|PLK1|BLM|FAM107A|FGFR2|ABL1|BRINP2|MYO16|TRIP13|BTG2|RPA2|MIIP|SLFN1|CDC20|MIR26A-1|ZFP36L1|BTG1B|ZFP36L2|TIMP2|CENPE|CTDSP2|DGKZ|CDK2AP2|PSMG2|BABAM2|HASPIN|EME2|MUS81|CRLF3|VPS4A|STK33|BTG4|CDK1|DACT1|CDKN1A|PLK3|GPR132|E2F7|CRADD|GPNMB|PTPRV|RPS6|HMGA2|IER3|MAD1…	147	0.4534	2.8137	0	0	0
NCK56	Cell Cycle Checkpoint Signaling	GOBP_NEGATIVE_REGULATION_OF_MITOTIC_CELL_CYCLE_PHASE_TRANSITION	Negative Regulation Of Mitotic Cell Cycle Phase Transition	http://www.gsea-msigdb.org/gsea/msigdb/mouse/geneset/GOBP_NEGATIVE_REGULATION_OF_MITOTIC_CELL_CYCLE_PHASE_TRANSITION	FHL1|FHL4|PRMT2|TRP53|PKD2|PPP2R3D|NDC80|TEX14|CTDSP1|CCL12|DCUN1D3|CCL2|PLK1|BLM|FAM107A|MYO16|TRIP13|RPA2|MIIP|SLFN1|CDC20|MIR26A-1|ZFP36L1|ZFP36L2|CENPE|CTDSP2|DGKZ|CDK2AP2|PSMG2|BABAM2|HASPIN|CRLF3|VPS4A|CDK1|CDKN1A|DACT1|PLK3|GPR132|CRADD|E2F7|GPNMB|PTPRV|HMGA2|IER3|MAD1L1|MBD4|MUC1|PML|RGCC|MIR26A-2|RPL26|KHDC3|MRNIP|PLK5|PRAP1|BTN2A2|BIRC5|INTS3|PCID2|NACC2|RFWD3|CTDSPL|FBXO7|INCENP|INHBA|…	105	0.4702	2.8344	0	0	0
NCK56	Cell Cycle Checkpoint Signaling	GOBP_REGULATION_OF_CELL_CYCLE_CHECKPOINT	Regulation Of Cell Cycle Checkpoint	http://www.gsea-msigdb.org/gsea/msigdb/mouse/geneset/GOBP_REGULATION_OF_CELL_CYCLE_CHECKPOINT	INCENP|THOC5|BABAM2|USP44|PPP1R10|DDX39B|FEM1B|CRY1|NEK1|MAD1L1|MAP3K20|MAD2L1BP|CDT1|NDC80|RPA2|HSF1|CCAR2|PRAP1|CCNB1|XRCC3|ANAPC15|BIRC5|PCID2|RFWD3|CUL4A	25	0.6295	2.6269	0	0.0001	0.004
NCK56	Cell Cycle Checkpoint Signaling	GOBP_REGULATION_OF_CELL_CYCLE_G1_S_PHASE_TRANSITION	Regulation Of Cell Cycle G1 S Phase Transition	http://www.gsea-msigdb.org/gsea/msigdb/mouse/geneset/GOBP_REGULATION_OF_CELL_CYCLE_G1_S_PHASE_TRANSITION	UBE2E2|HACD1|FHL1|CDKN1B|FHL4|GAS1|PDPN|PRMT2|STOX1|HYAL1|KCNA5|TRP53|AMBRA1|PKD2|NKX3-1|DDR2|PPP2R3D|CENPJ|PSME1|DPF2|SMARCB1|2610528A11RIK|TRP63|ARID1A|TERT|CTDSP1|CCL12|DCUN1D3|CCL2|CRNN|ACTB|APBB1|FGF10|FAM107A|ARID1B|PPP2CA|ATP2B4|SUSD2|MYO16|AY074887|RPA2|FAM83D|TJP3|DPF1|CCND3|SLFN1|PAF1|SMARCA4|MBLAC1|MIR26A-1|GLI1|CREBBP|CTDSP2|DGKZ|PLRG1|CDK2AP2|D1PAS1|CIRBP|HASPIN|CRLF3|CPSF3|MLF1|DACT…	133	0.4729	2.9889	0	0	0
NCK56	Cell Cycle Checkpoint Signaling	GOBP_REGULATION_OF_CELL_CYCLE_G2_M_PHASE_TRANSITION	Regulation Of Cell Cycle G2 M Phase Transition	http://www.gsea-msigdb.org/gsea/msigdb/mouse/geneset/GOBP_REGULATION_OF_CELL_CYCLE_G2_M_PHASE_TRANSITION	CDC25A|HACD1|CDC25B|CDC25C|CDK2|FHL1|FHL4|BABAM2|STOX1|RAB11A|VPS4A|TRP53|MECP2|CDK1|PAXIP1|CDKN1A|GPR132|DYRK3|PRKCQ|HMGA2|IER3|MBD4|ATF5|MACROH2A1|ING4|PAGR1A|RAD51B|MRNIP|SMARCD3|CDK10|HSPA2|INTS3|PBX1|PKIA|CLSPN|WNT10B|FZR1|TAOK2|PINX1|NEK10|NOP53|PLK1|FOXO4|KCNH5|RCC2|BLM|CCNB3|INIP|CHMP4C|CDKN2A|HUS1B|BABAM1|SYF2|NABP2|MIIP|D7ERTD443E|FOXN3|ZFYVE19|CCND1|FAM122C|CCNB1|CDC7|CDK4|TICRR|TRIM39…	66	0.5372	2.8787	0	0	0
NCK56	Cell Cycle Checkpoint Signaling	GOBP_REGULATION_OF_MITOTIC_CELL_CYCLE_PHASE_TRANSITION	Regulation Of Mitotic Cell Cycle Phase Transition	http://www.gsea-msigdb.org/gsea/msigdb/mouse/geneset/GOBP_REGULATION_OF_MITOTIC_CELL_CYCLE_PHASE_TRANSITION	UBE2E2|STOX1|TRP53|AMBRA1|NEUROG1|DDR2|HECW2|TEX14|NPM2|PBX1|ANAPC5|ARID1A|CCL12|CCL2|PLK1|ACTB|BLM|ERCC2|PPP2CA|UBE2C|RPA2|CCND3|CDC20|MIR26A-1|CREBBP|D1PAS1|DACT1|E2F7|ADAMTS1|KHDC3|MRNIP|AKT1|BTN2A2|BIRC5|NACC2|SMARCC2|PHB2|BCL2|FZR1|NOP53|RCC2|AIF1|CCNB3|LSM10|APEX1|BUB3|ID2|GJC2|HUS1B|BCL7B|BCL7C|BID|RPS27L|CACNB4|CCND2|KLF4|CCND1|PKD1|CDC7|CDK4|CDKN2B|CDKN2C|CDKN2D|CYP1A1|CDC25A|HACD1|CDC25…	197	0.4904	3.3643	0	0	0
NCK56	Cell Cycle Checkpoint Signaling	GOBP_SIGNAL_TRANSDUCTION_IN_RESPONSE_TO_DNA_DAMAGE	Signal Transduction In Response To Dna Damage	http://www.gsea-msigdb.org/gsea/msigdb/mouse/geneset/GOBP_SIGNAL_TRANSDUCTION_IN_RESPONSE_TO_DNA_DAMAGE	SP100|DGKZ|GADD45A|MIF|THOC5|BABAM2|EME2|MUS81|TRP53BP1|TRP53|STK33|SESN2|CDK1|PAXIP1|CDKN1A|CRADD|E2F7|CRY1|NEK1|E2F1|DYRK3|PTPRV|HMGA2|IER3|MBD4|MUC1|TRIAP1|PML|RAD9A|ING4|RPL26|MRNIP|DOT1L|NEK11|FOXM1|SOX4|KAT5|SNAI1|CCAR2|PRAP1|PMAIP1|RAD9B|TWIST1|RFWD3|ATRIP|ANKRD1|MAPK14|WNT1|PPP2R5C|CLSPN|PRPF19|FZR1|TAOK2|FOXO3|PPP1R10|DDX39B|NOP53|PLK1|GRB2|FOXO4|BCL3|FEM1B|RBM38|USP10|SMYD2|BLM|MAP3K20|…	92	0.5463	3.1606	0	0	0
NCK56	Cell Cycle Regulation	GOBP_POSITIVE_REGULATION_OF_CELL_CYCLE_G1_S_PHASE_TRANSITION	Positive Regulation Of Cell Cycle G1 S Phase Transition	http://www.gsea-msigdb.org/gsea/msigdb/mouse/geneset/GOBP_POSITIVE_REGULATION_OF_CELL_CYCLE_G1_S_PHASE_TRANSITION	TERT|UBE2E2|STXBP4|PLRG1|PHB2|D1PAS1|HYAL1|STOX1|KCNA5|CPSF3|CRNN|FGF10|AIF1|DDR2|LSM10|CENPJ|APEX1|RGCC|ADAMTS1|PAGR1A|ANXA1|FAM83D|PLCG2|AKT1|CCND2|TRP63|CCND1|CCND3|PAF1|MBLAC1|KMT2E|CYP1A1|GLI1|CREBBP|CUL4A	35	0.433	2.0198	0	0.003	0.453
NCK56	Cell Cycle Regulation	GOBP_POSITIVE_REGULATION_OF_CELL_CYCLE_G2_M_PHASE_TRANSITION	Positive Regulation Of Cell Cycle G2 M Phase Transition	http://www.gsea-msigdb.org/gsea/msigdb/mouse/geneset/GOBP_POSITIVE_REGULATION_OF_CELL_CYCLE_G2_M_PHASE_TRANSITION	CDC25A|CDC25B|CDC25C|RAD51B|WNT10B|SMARCD3|STOX1|RAB11A|MECP2|CDK1|CCND1|HSPA2|CCNB1|CDC7|CDK4|RCC2|DYRK3|PBX1|LMNB1	19	0.725	2.7868	0	0	0
NCK56	Cell Cycle Regulation	GOBP_POSITIVE_REGULATION_OF_CELL_CYCLE_PHASE_TRANSITION	Positive Regulation Of Cell Cycle Phase Transition	http://www.gsea-msigdb.org/gsea/msigdb/mouse/geneset/GOBP_POSITIVE_REGULATION_OF_CELL_CYCLE_PHASE_TRANSITION	CDC25A|UBE2E2|CDC25B|CDC25C|CENPE|PLRG1|THOC5|D1PAS1|HYAL1|STOX1|RAB11A|KCNA5|CPSF3|MECP2|CDK1|TGFB1|DYRK3|NEUROG1|MAD1L1|DDR2|CENPJ|RGCC|ADAMTS1|PAGR1A|RAD51B|SMARCD3|PLCG2|AKT1|CDCA5|PRAP1|TRP63|HSPA2|BIRC5|PBX1|ANAPC5|KMT2E|TERT|STXBP4|PHB2|WNT10B|MAPK15|PPP1R10|DDX39B|CRNN|FGF10|RCC2|AIF1|LSM10|UBE2C|APEX1|MAD2L1BP|CDT1|KLHL18|ANXA1|FAM83D|CCND2|CCND3|CCND1|PAF1|CCNB1|CDC7|MBLAC1|CDK4|GLI1|CY…	68	0.5113	2.8476	0	0	0
NCK56	Cell Cycle Regulation	GOBP_POSITIVE_REGULATION_OF_CELL_CYCLE_PROCESS	Positive Regulation Of Cell Cycle Process	http://www.gsea-msigdb.org/gsea/msigdb/mouse/geneset/GOBP_POSITIVE_REGULATION_OF_CELL_CYCLE_PROCESS	UBE2E2|RACGAP1|CDC25A|CDC25B|CDC25C|SIRT2|STOX1|HYAL1|MSX1|KCNA5|MSX2|CIT|FEN1|LRP5|MECP2|TGFB1|DYRK3|NEUROG1|DDR2|CENPJ|NUP62|MACROH2A1|RAD51B|NDC80|DAZL|PDGFB|PDGFRB|KAT5|SH2B1|PRKCE|TRP63|NPM2|PBX1|ANAPC5|USP19|EDN1|TERT|OOEP|MAPK15|EREG|NCAPD2|WNT4|WNT5A|CRNN|FGF10|MED1|WIZ|CD28|FGF8|UBE2C|SPHK1|KLHL18|FAM83D|EPGN|POC1A|CCND3|PAF1|MBLAC1|GLI1|TGFA|CREBBP|E2F8|NSFL1C|CENPE|PLRG1|RAD51AP1|EIF4G…	159	0.366	2.3644	0	0.0003	0.028
NCK56	Cell Cycle Regulation	GOBP_POSITIVE_REGULATION_OF_G1_S_TRANSITION_OF_MITOTIC_CELL_CYCLE	Positive Regulation Of G1 S Transition Of Mitotic Cell Cycle	http://www.gsea-msigdb.org/gsea/msigdb/mouse/geneset/GOBP_POSITIVE_REGULATION_OF_G1_S_TRANSITION_OF_MITOTIC_CELL_CYCLE	TERT|UBE2E2|PLRG1|D1PAS1|HYAL1|STOX1|KCNA5|CPSF3|FGF10|AIF1|LSM10|DDR2|APEX1|CENPJ|RGCC|ADAMTS1|ANXA1|AKT1|CCND2|CCND1|CCND3|MBLAC1|CYP1A1|KMT2E|CREBBP|CUL4A	26	0.4628	1.996	0	0.0034	0.507
NCK56	Cell Cycle Regulation	GOBP_POSITIVE_REGULATION_OF_MITOTIC_CELL_CYCLE	Positive Regulation Of Mitotic Cell Cycle	http://www.gsea-msigdb.org/gsea/msigdb/mouse/geneset/GOBP_POSITIVE_REGULATION_OF_MITOTIC_CELL_CYCLE	CDC25A|UBE2E2|CDC25B|EIF4EBP1|CDC25C|CENPE|SHB|PLRG1|D1PAS1|HYAL1|STOX1|RAB11A|KCNA5|CPSF3|MECP2|CDK1|NANOG|TAL1|TGFB1|NEUROG1|MAD1L1|FOXA1|NKX3-1|DDR2|CENPJ|SMOC2|LGMN|RGCC|ADAMTS1|FGFR1|RAD51B|PDGFB|SMARCD3|HSF1|POLDIP2|AKT1|CDCA5|PRAP1|HSPA2|BIRC5|PBX1|ANAPC5|KMT2E|USP22|TERT|TUNAR|HES1|PHB2|WNT10B|STAT5A|STAT5B|PPP1R10|FGF10|RCC2|AIF1|LSM10|ABL1|UBE2C|APEX1|MAD2L1BP|CCDC57|CDT1|SPHK1|KLHL18|A…	80	0.549	3.2302	0	0	0
NCK56	Cell Cycle Regulation	GOBP_POSITIVE_REGULATION_OF_MITOTIC_CELL_CYCLE_PHASE_TRANSITION	Positive Regulation Of Mitotic Cell Cycle Phase Transition	http://www.gsea-msigdb.org/gsea/msigdb/mouse/geneset/GOBP_POSITIVE_REGULATION_OF_MITOTIC_CELL_CYCLE_PHASE_TRANSITION	CDC25A|UBE2E2|CDC25B|CDC25C|CENPE|PLRG1|D1PAS1|HYAL1|STOX1|RAB11A|KCNA5|CPSF3|MECP2|CDK1|TGFB1|NEUROG1|MAD1L1|DDR2|CENPJ|RGCC|ADAMTS1|RAD51B|SMARCD3|AKT1|CDCA5|PRAP1|HSPA2|BIRC5|PBX1|ANAPC5|KMT2E|TERT|PHB2|WNT10B|FGF10|RCC2|AIF1|LSM10|UBE2C|APEX1|MAD2L1BP|CDT1|KLHL18|ANXA1|CCND2|CCND3|CCND1|CCNB1|CDC7|MBLAC1|CDK4|CYP1A1|CREBBP|LMNB1|CUL4A	55	0.5537	2.8413	0	0	0
NCK56	Cell Division Regulation	GOBP_POSITIVE_REGULATION_OF_CELL_DIVISION	Positive Regulation Of Cell Division	http://www.gsea-msigdb.org/gsea/msigdb/mouse/geneset/GOBP_POSITIVE_REGULATION_OF_CELL_DIVISION	RACGAP1|CDC25B|SIRT2|LBH|CIT|DRD3|VEGFB|GAREM1|TAL1|TGFB1|TGFB2|NKX3-1|DRD2|NUP62|HOXC4|SHH|FGF3|PDGFB|FGF5|PDGFC|PRKCE|CXCR5|BIRC5|FGF1|IGF1R|SSTR5|FGF2|IL1A|FGF4|IL1B|MAP10|INCENP|PKP4|MRGPRA1|MRGPRA3|MRGPRB4|VEGFA|MRGPRB1|MRGPRA4|RXFP3|GKN1|EREG|MRGPRX2|MRGPRB2|MRGPRA6|TAS2R102|PROK1|TAS2R121|VEGFC|TAS2R124|MRGPRB3|MRGPRB5|KIF3B|MRGPRB8|VEGFD|FGF7|FGF8|FGF9|THBS4|MRGPRA9|FGFR2|MRGPRA2A|GIPC1|I…	74	0.2298	1.2782	0.044	0.1455	1
NCK56	Cell Division Regulation	GOBP_REGULATION_OF_CELL_DIVISION	Regulation Of Cell Division	http://www.gsea-msigdb.org/gsea/msigdb/mouse/geneset/GOBP_REGULATION_OF_CELL_DIVISION	RACGAP1|ANKRD53|CDC25B|SIRT2|PLK2|ESRRB|KDF1|FLCN|CIT|NCOA3|UVRAG|GAREM1|GIT1|TGFB1|TGFB2|MYC|NKX3-1|NUP62|FGF3|PDGFB|FGF5|SFN|PDGFC|PRKCE|2610528A11RIK|TEX14|TRP63|PAX6|TADA2A|OOEP|VEGFA|GKN1|POU5F1|EREG|DLL1|KAT14|FSD1|WNT9B|PTCH1|PLK1|VEGFD|BLM|FGF7|FGF8|FGF9|THBS4|BBS4|FGFR2|SUSD2|PRDM15|PDGFD|MYO19|PGF|PTN|TGFA|TGFB3|TXNIP|E2F8|CDK2AP2|LBH|THOC5|RAB11A|VPS4A|DRD3|VEGFB|TLE6|PLK3|E2F7|PDXP|NA…	141	0.2874	1.7943	0	0.0108	0.94
NCK56	Cell Division Regulation	GOBP_REGULATION_OF_CYTOKINESIS	Regulation Of Cytokinesis	http://www.gsea-msigdb.org/gsea/msigdb/mouse/geneset/GOBP_REGULATION_OF_CYTOKINESIS	E2F8|RACGAP1|ANKRD53|CDC25B|PLK2|RAB11A|FLCN|VPS4A|CIT|DRD3|PLK3|E2F7|PDXP|UVRAG|GIT1|DRD2|NUP62|PLK5|PRKCE|TEX14|CXCR5|BIRC6|BIRC5|IGF1R|SSTR5|MAP10|INCENP|PKP4|MRGPRA1|MRGPRA3|MRGPRB4|MRGPRB1|MRGPRA4|RXFP3|BCL2L1|KLHL21|MRGPRX2|MRGPRB2|FSD1|RAB11FIP4|MRGPRA6|TAS2R102|TAS2R121|TAS2R124|MRGPRB3|PLK1|AURKC|MRGPRB5|KIF3B|MRGPRB8|MRGPRA9|BBS4|MRGPRA2A|KLHL13|CHMP4C|GIPC1|ENTR1|PIK3R4|TAS1R2|CALM1|MY…	64	0.3441	1.9002	0	0.006	0.759
NCK56	Cell Fate Commitment	GOBP_REGULATION_OF_CELL_FATE_COMMITMENT	Regulation Of Cell Fate Commitment	http://www.gsea-msigdb.org/gsea/msigdb/mouse/geneset/GOBP_REGULATION_OF_CELL_FATE_COMMITMENT	FGF2|MESP1|CHD4|HES1|MTA2|DKK1|SOSTDC1|MBD3|BMP4|WNT11|WNT5A|CASZ1|MTA1|NANOG|RBBP7|HDAC1|PAX7|TBX21|IL23A|TNFSF18|LMO4|SFRP2|FZD7|ZFP157|FGFR1|WNT3A|ESRP1|GLIS1|SPDEF|GFI1|SOX17|NKX6-2|PAX6|GDF3|AR	35	0.4496	2.0839	0	0.0021	0.313
NCK56	Cell Fate Commitment	GOBP_REGULATION_OF_CELL_FATE_SPECIFICATION	Regulation Of Cell Fate Specification	http://www.gsea-msigdb.org/gsea/msigdb/mouse/geneset/GOBP_REGULATION_OF_CELL_FATE_SPECIFICATION	FGF2|MESP1|LMO4|SFRP2|CHD4|FZD7|MTA2|FGFR1|DKK1|WNT3A|ESRP1|MBD3|GFI1|SOX17|WNT11|WNT5A|MTA1|NANOG|RBBP7|HDAC1|PAX6|AR	22	0.5403	2.1766	0	0.0011	0.161
NCK56	Cell Junction Assembly	GOBP_ADHERENS_JUNCTION_ORGANIZATION	Adherens Junction Organization	http://www.gsea-msigdb.org/gsea/msigdb/mouse/geneset/GOBP_ADHERENS_JUNCTION_ORGANIZATION	SMAD7|PLEC|CDH1|EFNB2|VEGFA|ADD1|CAMSAP3|INAVA|CDH12|DLG5|BMP6|PAK2|DCHS1|ACTB|CSK|PTPN23|CDH22|TBCD|CDH20|DSP|AFDN|CDH24|CDH8|CDH9|EPHA4|VCL|CTNNB1|ZFP703|KIFC3|CDH5|CDH18|NUMB|CDH10|NUMBL|CDH7|ABI2|RAMP2	37	0.4242	1.9631	0	0.004	0.584
NCK56	Cell Junction Assembly	GOBP_APICAL_JUNCTION_ASSEMBLY	Apical Junction Assembly	http://www.gsea-msigdb.org/gsea/msigdb/mouse/geneset/GOBP_APICAL_JUNCTION_ASSEMBLY	PECAM1|OCLN|PRKCH|CDH1|NEDD4L|ALOXE3|PAK2|CLDN7|IL17A|CLDN24|CLDN34B1|CLDN16|CLDN2|GPBAR1|NPHP1|FBF1|CLDN34B3|TBCD|FRMPD2|SAMT2|CLDN6|EPHA2|CLDN8|CLDN14|IKBKB|CLDN9|CLDN34B4|CLDN34C1|CLDN11|SAMT1D|SNAI1|CLDN34A|CLDN23|CDH5|CLDN13|CLDN34B2|SAMT3|CLDN34C4|CLDN34D|TNF|SAMT2B|SAMT4|CLDN22|CLDN10|OCEL1|RAMP2|SRF|ACTN4|F11R|PRKACA|CLDN5|RAB13|CTNNA1|DLG5|WNT11|CLDN17|CGN|CLDN1|GRHL2|CLDN19|MARVELD2|NPH…	76	0.3023	1.6702	0	0.0215	1
NCK56	Cell Junction Assembly	GOBP_CELL_CELL_JUNCTION_ASSEMBLY	Cell Cell Junction Assembly	http://www.gsea-msigdb.org/gsea/msigdb/mouse/geneset/GOBP_CELL_CELL_JUNCTION_ASSEMBLY	CD9|SMAD7|PECAM1|PRKCH|CDH1|FLCN|FSCN1|PTPRO|CNTNAP1|CLDN24|CLDN34B1|CLDN16|ARVCF|CDH22|CLDN2|GJB2|GJB6|FBF1|CLDN34B3|FRMPD2|GJD3|SAMT2|CLDN6|CLDN8|CLDN14|IKBKB|CLDN9|NPHS1|CLDN34B4|CLDN34C1|CLDN11|SAMT1D|ZFP703|CLDN34A|ACTG1|CLDN23|CLDN13|CLDN34B2|SAMT3|CLDN34C4|CLDN34D|SAMT2B|SAMT4|CLDN22|CLDN10|OCEL1|SRF|ACTN4|PRKACA|CLDN5|CNTNAP2|RAB13|CTNNA1|CDH12|PMP22|ACTB|PKP3|CLDN1|ACE2|MARVELD2|UGT8A|NR…	129	0.2963	1.8321	0	0.0088	0.895
NCK56	Cell Junction Assembly	GOBP_CELL_CELL_JUNCTION_ORGANIZATION	Cell Cell Junction Organization	http://www.gsea-msigdb.org/gsea/msigdb/mouse/geneset/GOBP_CELL_CELL_JUNCTION_ORGANIZATION	CD9|SMAD7|PECAM1|PRKCH|PLEC|CDH1|FLCN|FSCN1|PTPRO|LYPD10|NF2|AJM1|CNTNAP1|TGFB1|PTPN23|TGFB2|CLDN24|CLDN34B1|CLDN16|ARVCF|CDH22|CLDN2|GJB2|GJB6|CXADR|FBF1|CLDN34B3|FRMPD2|GJD3|SAMT2|CLDN6|CLDN8|CLDN14|IKBKB|CLDN9|CLDN34B4|NPHS1|CLDN34C1|CLDN11|SAMT1D|CLDN34A|ZFP703|ACTG1|CLDN23|CLDN13|CLDN34B2|SAMT3|CLDN34C4|CLDN34D|SAMT2B|SAMT4|KIRREL|CLDN22|CLDN10|OCEL1|ACTN4|SRF|PRKACA|CLDN5|VEGFA|ADD1|CNTNAP2…	175	0.3456	2.2569	0	0.0006	0.081
NCK56	Cell Junction Assembly	GOBP_REGULATION_OF_BICELLULAR_TIGHT_JUNCTION_ASSEMBLY	Regulation Of Bicellular Tight Junction Assembly	http://www.gsea-msigdb.org/gsea/msigdb/mouse/geneset/GOBP_REGULATION_OF_BICELLULAR_TIGHT_JUNCTION_ASSEMBLY	GPBAR1|NPHP4|NPHP1|MYO1C|PRKCH|F11R|PRKACA|CLDN5|NEDD4L|EPHA2|FZD5|IKBKB|CLDN3|SNAI1|SNAI2|TNF|IL17A|CLDN1	18	0.4908	1.895	0.0084	0.0062	0.773
NCK56	Cell Junction Assembly	GOBP_TIGHT_JUNCTION_ORGANIZATION	Tight Junction Organization	http://www.gsea-msigdb.org/gsea/msigdb/mouse/geneset/GOBP_TIGHT_JUNCTION_ORGANIZATION	PECAM1|OCLN|PRKCH|PLEC|CDH1|NEDD4L|ALOXE3|EXT1|PAK2|CLDN7|IL17A|CLDN24|LSR|CLDN34B1|CLDN16|CLDN2|GPBAR1|NPHP1|CLDN34B3|FRMPD2|TBCD|SAMT2|CLDN6|CLDN8|EPHA2|CLDN14|IKBKB|CLDN9|CLDN34B4|CLDN34C1|EPHB2|CLDN11|SAMT1D|CLDN34A|SNAI1|ACTG1|CLDN23|CLDN13|CLDN34B2|CDH5|SAMT3|CLDN34C4|CLDN34D|SAMT2B|TNF|SAMT4|CLDN22|CLDN10|OCEL1|RAMP2|SRF|ACTN4|F11R|PRKACA|CLDN5|RAB13|WNT11|SVEP1|CLDN17|CGN|CLDN1|GRHL2|CLDN…	77	0.3465	1.933	0	0.0049	0.668
NCK56	Cell Junction Disassembly	GOBP_CELL_JUNCTION_DISASSEMBLY	Cell Junction Disassembly	http://www.gsea-msigdb.org/gsea/msigdb/mouse/geneset/GOBP_CELL_JUNCTION_DISASSEMBLY	C1QA|CDK5|C1QC|C3|ITGAM|EPHA4|CX3CR1|DUSP3|MAPRE2|TREM2|SNAI2|IQSEC1|TGFB3|ARF6|STON1	15	0.6936	2.4759	0	0.0001	0.009
NCK56	Cell Number Homeostasis	GOBP_HOMEOSTASIS_OF_NUMBER_OF_CELLS_WITHIN_A_TISSUE	Homeostasis Of Number Of Cells Within A Tissue	http://www.gsea-msigdb.org/gsea/msigdb/mouse/geneset/GOBP_HOMEOSTASIS_OF_NUMBER_OF_CELLS_WITHIN_A_TISSUE	FH1|VHL|FLT3L|VEGFA|BAX|KMT2A|ADD1|BCL2|CCR2|ILDR2|AKT3|LIPA|KLHL10|RAC3|PTH|CSF1|PRDX5|IL7|NOS3|PANTR2|NOTCH1|P2RX7|TEX15|IL20RB|CORO1A|SASH3|TRGC1|FLT3|PRDM14|GATA2|GATA1|F2R|CD7|SOX9|COL14A1|SMO|PTPN11	37	0.2848	1.3748	0.0724	0.0933	1
NCK56	Cell Polarity & Spindle Orientation	GOBP_ESTABLISHMENT_OF_CELL_POLARITY	Establishment Of Cell Polarity	http://www.gsea-msigdb.org/gsea/msigdb/mouse/geneset/GOBP_ESTABLISHMENT_OF_CELL_POLARITY	CRTAM|DOCK8|DOCK2|UST|BRSK2|MOS|CLASP1|FSCN1|MYH9|MCPH1|CRKL|LLGL2|MISP|ARF6|FBF1|NDC80|KANK1|FAM89B|KAT5|PLEKHG3|PRKCZ|SH3BP1|CCL21A|TCF15|PAX6|CRB2|FERMT1|CCL21B|MYO18A|CYTH1|WNT5A|PLK1|WNT7A|FGF10|FBXW11|CYRIB|GATA3|DYNLT1B|SHTN1|PTK2B|ANKFN1|ALPK2|NSFL1C|SPAG6L|SIPA1L3|CCR7|CYP26B1|HTT|TSC2|VANGL2|PARD6A|FAT1|CYTH3|CORO7|SHH|NEK3|CDH5|CRB3|CFL1|HSP90AB1|SYNE4|HSP90AA1|DCTN1|IGF1R|FGF13|NDE1|F…	107	0.4433	2.6917	0	0	0.001
NCK56	Cell Polarity & Spindle Orientation	GOBP_ESTABLISHMENT_OF_EPITHELIAL_CELL_POLARITY	Establishment Of Epithelial Cell Polarity	http://www.gsea-msigdb.org/gsea/msigdb/mouse/geneset/GOBP_ESTABLISHMENT_OF_EPITHELIAL_CELL_POLARITY	HES1|HES5|MYO18A|HEY1|LAMA1|SPAG6L|FOXF1|SIPA1L3|CYTH1|CAMSAP3|WNT5A|PTK7|AMOTL1|VANGL2|ARF6|FAT1|CYTH3|FBF1|MSN|SHH|SH3BP1|CRB3|PKD1|SLC9A3R1|TCF15|SYNE4|FERMT1	27	0.5753	2.421	0	0.0001	0.012
NCK56	Cell Polarity & Spindle Orientation	GOBP_ESTABLISHMENT_OF_MITOTIC_SPINDLE_LOCALIZATION	Establishment Of Mitotic Spindle Localization	http://www.gsea-msigdb.org/gsea/msigdb/mouse/geneset/GOBP_ESTABLISHMENT_OF_MITOTIC_SPINDLE_LOCALIZATION	SPRY1|NSFL1C|SPRY2|MAPRE1|EYA1|PKHD1|CLASP1|KPNB1|HTT|PLK1|MCPH1|FGF10|ARHGEF2|MISP|FBXW11|NUSAP1|SAPCD2|NDC80|SPDL1|KAT5|DYNLT1B|DCTN1|PAX6|NDE1|ANKFN1	25	0.4943	2.0906	0	0.002	0.303
NCK56	Cell Polarity & Spindle Orientation	GOBP_ESTABLISHMENT_OF_SPINDLE_ORIENTATION	Establishment Of Spindle Orientation	http://www.gsea-msigdb.org/gsea/msigdb/mouse/geneset/GOBP_ESTABLISHMENT_OF_SPINDLE_ORIENTATION	SPRY1|NSFL1C|SPRY2|MAPRE1|EYA1|MOS|PKHD1|CLASP1|HTT|PLK1|MCPH1|FGF10|ARHGEF2|LLGL2|MISP|LLGL1|FBXW11|SAPCD2|MAP4|NDC80|SPDL1|KAT5|DYNLT1B|DCTN1|PAX6|NDE1|ANKFN1	27	0.4973	2.1681	0	0.0011	0.164
NCK56	Cell Polarity & Spindle Orientation	GOBP_ESTABLISHMENT_OR_MAINTENANCE_OF_BIPOLAR_CELL_POLARITY	Establishment Or Maintenance Of Bipolar Cell Polarity	http://www.gsea-msigdb.org/gsea/msigdb/mouse/geneset/GOBP_ESTABLISHMENT_OR_MAINTENANCE_OF_BIPOLAR_CELL_POLARITY	OOEP|EYA1|EZR|LRRC7|LAMA1|SPAG6L|FOXJ1|FOXF1|FSCN1|CAMSAP3|LHX2|DLG5|SCRIB|WNT11|WNT5A|PTK7|PDZD11|VANGL2|LLGL1|PARD6A|CRB1|FAT1|LIN7A|LIN7B|MSN|SH3BP1|ILK|CRB3|WDR1|SLC9A3R1|TCF15|SYNE4|CDX2|CRB2	34	0.4013	1.8566	0	0.0077	0.846
NCK56	Cell Polarity & Spindle Orientation	GOBP_ESTABLISHMENT_OR_MAINTENANCE_OF_CELL_POLARITY	Establishment Or Maintenance Of Cell Polarity	http://www.gsea-msigdb.org/gsea/msigdb/mouse/geneset/GOBP_ESTABLISHMENT_OR_MAINTENANCE_OF_CELL_POLARITY	CRTAM|DOCK8|DOCK2|UST|BRSK2|CKAP5|MOS|CLASP1|FSCN1|CARMIL2|MYH9|MCPH1|RAC2|MISP|CRKL|LLGL2|ARF6|PARD6G|LIN7A|FBF1|RHOG|NDC80|NCKAP1L|AQP1|KANK1|FAM89B|KAT5|PLEKHG3|PRKCZ|SH3BP1|CCL21A|PARVA|TCF15|SNAP91|ATN1|PAX6|CRB2|FERMT1|STK25|PARVG|CCL21B|MACF1|OOEP|MYO18A|PDLIM1|CD3G|CYTH1|4930544G11RIK|CTNNA1|RHOD|WNT5A|PLK1|WNT7A|ACTB|FGF10|FBXW11|CYRIB|LIN7B|GATA3|DYNLT1B|SHTN1|WDR1|RND1|CDX2|PTK2B|ANKFN…	156	0.4161	2.6117	0	0.0001	0.004
NCK56	Cell Polarity & Spindle Orientation	GOBP_ESTABLISHMENT_OR_MAINTENANCE_OF_MONOPOLAR_CELL_POLARITY	Establishment Or Maintenance Of Monopolar Cell Polarity	http://www.gsea-msigdb.org/gsea/msigdb/mouse/geneset/GOBP_ESTABLISHMENT_OR_MAINTENANCE_OF_MONOPOLAR_CELL_POLARITY	MAP1B|MSN|LAMA1|FOXJ1|SPAG6L|FOXF1|FSCN1|CAMSAP3|SH3BP1|CARMIL2|SCRIB|WNT5A|PTK7|CRB3|SLC9A3R1|GBF1|TCF15|SYNE4|FAT1	19	0.6189	2.3691	0	0.0002	0.026
NCK56	Cell Polarity & Spindle Orientation	GOBP_POLARIZED_EPITHELIAL_CELL_DIFFERENTIATION	Polarized Epithelial Cell Differentiation	http://www.gsea-msigdb.org/gsea/msigdb/mouse/geneset/GOBP_POLARIZED_EPITHELIAL_CELL_DIFFERENTIATION	AHI1|MSN|LAMA1|SPAG6L|FOXF1|CAMSAP3|ZDHHC7|SH3BP1|DLG5|SCRIB|WNT5A|PTK7|TRP63|CRB3|SLC9A3R1|TCF15|AJAP1|SYNE4|NUMB|FAT1	20	0.4336	1.6988	0.0254	0.0186	0.997
NCK56	Cell Polarity & Spindle Orientation	GOBP_REGULATION_OF_ESTABLISHMENT_OR_MAINTENANCE_OF_CELL_POLARITY	Regulation Of Establishment Or Maintenance Of Cell Polarity	http://www.gsea-msigdb.org/gsea/msigdb/mouse/geneset/GOBP_REGULATION_OF_ESTABLISHMENT_OR_MAINTENANCE_OF_CELL_POLARITY	DOCK8|CYRIB|KANK1|PLEKHG3|GATA3|CDH5|SHTN1|CFL1|BCAS3|RIPOR2|PTK2B|LLGL2|LLGL1|FLOT2|GSN|ANKFN1	16	0.4597	1.6769	0.0042	0.0208	1
NCK56	Cell Polarity & Spindle Orientation	GOBP_SPINDLE_LOCALIZATION	Spindle Localization	http://www.gsea-msigdb.org/gsea/msigdb/mouse/geneset/GOBP_SPINDLE_LOCALIZATION	NSFL1C|SPRY1|SPRY2|MAPRE1|OOEP|EYA1|MOS|PKHD1|SPIRE1|CLASP1|KPNB1|HTT|MYH9|TLE6|MCPH1|PLK1|FGF10|LLGL2|MISP|ARHGEF2|LLGL1|FBXW11|NUSAP1|SAPCD2|NDC80|MAP4|SPDL1|FMN2|KAT5|KASH5|DYNLT1B|CFL1|NLRP5|DCTN1|PAX6|NDE1|ANKFN1	37	0.4498	2.1342	0	0.0014	0.216
NCK56	Cell Redox Homeostasis	GOBP_CELL_REDOX_HOMEOSTASIS	Cell Redox Homeostasis	http://www.gsea-msigdb.org/gsea/msigdb/mouse/geneset/GOBP_CELL_REDOX_HOMEOSTASIS	ERO1B|APEX1|PRDX5|PRDX6|TXN2|EGLN2|NFE2L1|SLC2A10|PRDX6B|IL6|TXNRD3|PRDX2|PRDX3|GIT1|PRDX4|TXN1	16	0.6105	2.2251	0	0.0008	0.107
NCK56	Cell Secretion Regulation	GOBP_NEGATIVE_REGULATION_OF_ESTABLISHMENT_OF_PROTEIN_LOCALIZATION	Negative Regulation Of Establishment Of Protein Localization	http://www.gsea-msigdb.org/gsea/msigdb/mouse/geneset/GOBP_NEGATIVE_REGULATION_OF_ESTABLISHMENT_OF_PROTEIN_LOCALIZATION	CDK5|UBE2G2|CABP1|NF1|GBP4|TERF1|YOD1|CCN3|UBAC2|OPRM1|RAB23|CYP51|SRCIN1|NPFF|APOD|NOS1|ADTRP|DRD4|FKBP1B|KCNJ11|MTNR1A|FERMT1|PSMD9|PKIA|SYT4|INSIG1|LRRK2|ERP29|NOL3|SNX3|PPM1F|STXBP5L|UCP2|PPP2CA|REST|PRKN|IL12A|IL12B|ADIPOQ|PDE3B|NDFIP2|LYPLA1|CD36|SERGEF|APOE|LYPLAL1|RHBDF1|PTPN11|4930550C14RIK|SP100|DMTN|DRD3|CRHR2|SIAH3|CSK|CHP1|PTPRV|UTS2|AKAP1|HNF4A|DRD2|MADD|NDFIP1|SFRP1|ADRA2A|GDI1|ANG…	105	0.3292	1.9605	0	0.0041	0.591
NCK56	Cell Secretion Regulation	GOBP_NEGATIVE_REGULATION_OF_HORMONE_SECRETION	Negative Regulation Of Hormone Secretion	http://www.gsea-msigdb.org/gsea/msigdb/mouse/geneset/GOBP_NEGATIVE_REGULATION_OF_HORMONE_SECRETION	CRHR2|UCN|CRY1|CCN3|CRH|CRHBP|PTPRV|UTS2|DRD2|MADD|EDN3|SFRP1|ADRA2A|NPFF|NOS1|UCN2|OPRK1|OSM|PDE4C|ANXA5|FKBP1B|KCNJ11|MTNR1A|EDN1|EDN2|PSMD9|IL1B|FGF23|INHA|KCNB1|PDE8B|INHBB|KCNQ1|VSNL1|GHSR|PPARG|TSPO|FFAR4|STXBP5L|UCP2|JAGN1|LEP|HMGCR|REST|PRKN|MTNR1B|ADIPOQ|NDUFAF2|IGFBP3|FBN1|GHRL|ADORA1|NRG1|IL11|TACR2|IL6|PDE3B|NPVF|NMB|MUP1|PTGER3|NPY1R|CARTPT|PTPN11|CRY2	65	0.2231	1.1781	0.1863	0.2302	1
NCK56	Cell Secretion Regulation	GOBP_NEGATIVE_REGULATION_OF_INSULIN_SECRETION	Negative Regulation Of Insulin Secretion	http://www.gsea-msigdb.org/gsea/msigdb/mouse/geneset/GOBP_NEGATIVE_REGULATION_OF_INSULIN_SECRETION	KCNB1|PDE8B|INHBB|KCNQ1|VSNL1|GHSR|CRHR2|CCN3|STXBP5L|UCP2|PTPRV|JAGN1|UTS2|HMGCR|REST|DRD2|PRKN|MTNR1B|SFRP1|ADRA2A|NPFF|NDUFAF2|NOS1|FBN1|GHRL|PDE4C|PDE3B|MUP1|FKBP1B|PTGER3|KCNJ11|MTNR1A|PTPN11|PSMD9	34	0.2957	1.3377	0.096	0.1111	1
NCK56	Cell Secretion Regulation	GOBP_NEGATIVE_REGULATION_OF_PEPTIDE_SECRETION	Negative Regulation Of Peptide Secretion	http://www.gsea-msigdb.org/gsea/msigdb/mouse/geneset/GOBP_NEGATIVE_REGULATION_OF_PEPTIDE_SECRETION	KCNB1|PDE8B|INHBB|KCNQ1|VSNL1|GHSR|PPARG|FFAR4|CRHR2|CCN3|STXBP5L|UCP2|CRH|CRHBP|PTPRV|JAGN1|UTS2|LEP|HMGCR|REST|DRD2|PRKN|MTNR1B|MADD|SFRP1|ADRA2A|NPFF|NDUFAF2|NOS1|FBN1|GHRL|CD74|PDE4C|PDE3B|MUP1|PTGER4|ANXA5|FKBP1B|PTGER3|KCNJ11|MTNR1A|CARTPT|PTPN11|PSMD9	44	0.3132	1.5651	0.0128	0.0375	1
NCK56	Cell Secretion Regulation	GOBP_NEGATIVE_REGULATION_OF_PROTEIN_SECRETION	Negative Regulation Of Protein Secretion	http://www.gsea-msigdb.org/gsea/msigdb/mouse/geneset/GOBP_NEGATIVE_REGULATION_OF_PROTEIN_SECRETION	DRD3|CRHR2|CCN3|PTPRV|UTS2|DRD2|OPRM1|MADD|CYP51|SRCIN1|SFRP1|ADRA2A|NPFF|NOS1|ADTRP|PDE4C|F2R|ANXA5|DRD4|FKBP1B|KCNJ11|MTNR1A|IDUA|PSMD9|NR1H3|IL1B|KCNB1|CD200|PDE8B|INHBB|SYT4|KCNQ1|VSNL1|GHSR|ERP29|STXBP5L|UCP2|JAGN1|HMGCR|REST|IDH2|PRKN|IL12A|MTNR1B|IL12B|NDUFAF2|ANXA1|FBN1|GHRL|RSAD2|NEO1|PDE3B|MUP1|SERGEF|APOE|PTGER3|RHBDF1|RHBDF2|PTPN11	59	0.3148	1.7	0	0.0185	0.997
NCK56	Cell Secretion Regulation	GOBP_NEGATIVE_REGULATION_OF_SECRETION	Negative Regulation Of Secretion	http://www.gsea-msigdb.org/gsea/msigdb/mouse/geneset/GOBP_NEGATIVE_REGULATION_OF_SECRETION	IL1RAPL1|SNCA|CBARP|SYT11|NPSR1|NMU|CNR1|NF1|UCN|COMT|CCN3|CRH|CRHBP|WDR41|NEUROG1|OPRM1|GRM7|NOTCH1|MAOB|SPX|SRCIN1|CYP51|NPY5R|ERBB3|NPFF|NCKAP1L|NOS1|OPRK1|ADTRP|OSM|OXT|OXTR|DRD4|WNK1|FKBP1B|KCNJ11|MTNR1A|EDN1|EDN2|PSMD9|HTR1B|HTR6|RAB7|SLC30A1|HMOX1|FGF23|SYT4|NPY2R|TRH|ENTPD1|POU5F1|PPARG|TSPO|FFAR4|AVPR2|ERP29|UCP2|STXBP5L|CRHR1|BRAF|REST|WNK4|STXBP3|PRKN|IL12A|IL12B|ADIPOQ|GPR39|ANPEP|SMC…	158	0.226	1.504	0	0.05	1
NCK56	Cell Shape Regulation	GOBP_REGULATION_OF_CELL_SHAPE	Regulation Of Cell Shape	http://www.gsea-msigdb.org/gsea/msigdb/mouse/geneset/GOBP_REGULATION_OF_CELL_SHAPE	EPS8|PLXNA1|PLXNA2|PLXNA3|PDPN|ARHGDIA|PXN|MYH9|RAC2|ARHGEF18|S100A13|S100B|CDC42EP2|PLXNC1|CDC42EP1|SEMA3E|SEMA4A|RHOG|ALDOART2|ARAP3|CCL24|BAIAP2|PARVA|FMNL1|SH3KBP1|SPTA1|CDC42SE1|FYN|SPRR1B|CDC42EP5|SPRR2A1|GM14137|PALMD|VEGFA|PLEKHO1|ALDOART1|ANXA7|MYL12A|CCL12|4930544G11RIK|CCL2|RHOD|PLXND1|PAKAP|CCL3|CFAP410|MYL12B|CCL7|TPM1|ARAP1|SEMA4D|CORO1A|TBCCD1|FMNL2|COCH|FMNL3|WDR1|RND1|MYH14|DNMBP…	117	0.4077	2.4978	0	0.0001	0.008
NCK56	Cell Spreading	GOBP_POSITIVE_REGULATION_OF_SUBSTRATE_ADHESION_DEPENDENT_CELL_SPREADING	Positive Regulation Of Substrate Adhesion Dependent Cell Spreading	http://www.gsea-msigdb.org/gsea/msigdb/mouse/geneset/GOBP_POSITIVE_REGULATION_OF_SUBSTRATE_ADHESION_DEPENDENT_CELL_SPREADING	ENPP2|RREB1|MYOC|DMTN|APOA1|HAS2|MYADM|DNM2|ARPC2|TESK1|CRKL|BRAF|RAC3|S100A10|ABL1|C1QBP|PREX1|CALR|DBN1|UNC13D|NEDD9|HPSE|ILK|FLNA|CASS4|MDK|LIMS2|CIB1|TRIOBP|DOCK1	30	0.5655	2.4499	0	0.0001	0.012
NCK56	Cell Spreading	GOBP_REGULATION_OF_CELL_MORPHOGENESIS_INVOLVED_IN_DIFFERENTIATION	Regulation Of Cell Morphogenesis Involved In Differentiation	http://www.gsea-msigdb.org/gsea/msigdb/mouse/geneset/GOBP_REGULATION_OF_CELL_MORPHOGENESIS_INVOLVED_IN_DIFFERENTIATION	IL1RAPL1|ITPKA|EEF2K|CUX2|CDKL5|PDPN|XLR4B|PTPRD|ANAPC2|MYOC|PTPRF|POSTN|DMTN|CNTN2|MYADM|HAS2|CAPRIN2|DNM2|ARPC2|CRKL|S100A10|CORO1C|OBSL1|AKAP5|DBN1|EPHA4|KANK1|EPHB2|TACSTD2|ST6GAL1|BAIAP2|HPSE|CIB1|TRIOBP|ACTN4|ENPP2|RREB1|SPRY4|EFNA5|ACHE|CDKL3|MELTF|ANKRD27|PARP6|APOA1|LRP8|TESK1|RCC2|BRAF|RAC3|SS18L1|XLR3B|ABL1|C1QBP|AFDN|PREX1|CALR|MPL|CAMK2B|BHLHB9|MYO5B|MAPK9|UNC13D|NEDD9|FLNA|ILK|CASS4…	77	0.5017	2.839	0	0	0
NCK56	Cell Spreading	GOBP_REGULATION_OF_SUBSTRATE_ADHESION_DEPENDENT_CELL_SPREADING	Regulation Of Substrate Adhesion Dependent Cell Spreading	http://www.gsea-msigdb.org/gsea/msigdb/mouse/geneset/GOBP_REGULATION_OF_SUBSTRATE_ADHESION_DEPENDENT_CELL_SPREADING	ENPP2|RREB1|SPRY4|EFNA5|PDPN|MYOC|MELTF|DMTN|POSTN|APOA1|HAS2|MYADM|DNM2|ARPC2|RCC2|TESK1|CRKL|BRAF|RAC3|S100A10|ABL1|CORO1C|C1QBP|PREX1|DBN1|CALR|KANK1|UNC13D|TACSTD2|NEDD9|ST6GAL1|HPSE|ILK|FLNA|CASS4|BCAR1|CIB1|MDK|LIMS2|TRIOBP|ACTN4|DOCK1	42	0.5469	2.5789	0	0.0001	0.005
NCK56	Cell Spreading	GOBP_SUBSTRATE_ADHESION_DEPENDENT_CELL_SPREADING	Substrate Adhesion Dependent Cell Spreading	http://www.gsea-msigdb.org/gsea/msigdb/mouse/geneset/GOBP_SUBSTRATE_ADHESION_DEPENDENT_CELL_SPREADING	PDPN|MYOC|POSTN|DMTN|PXN|RADIL|MYADM|HAS2|EPHB3|EFNA1|DNM2|ARPC2|CRKL|S100A10|CORO1C|FZD7|SRCIN1|SFRP1|DBN1|TMEFF2|LPXN|NTNG1|KANK1|TACSTD2|ST6GAL1|FERMT3|HPSE|PARVA|AKIP1|NTN4|CIB1|ITGA8|TRIOBP|TYRO3|ACTN4|ITGA4|ENPP2|RREB1|PARVG|ITGB7|SPRY4|EFNA5|FN1|SRC|SRGAP2|ITGAV|MELTF|LAMB2|LAMB3|APOA1|TESK1|RCC2|LAMB1|ATRN|PARVB|BRAF|RAC3|NTNG2|ABL1|C1QBP|AXL|USH2A|PREX1|CALR|UNC13D|NEDD9|FLNA|ILK|CASS4|B…	77	0.4936	2.92	0	0	0
NCK56	Cell Substrate Organization	GOBP_CELL_MATRIX_ADHESION	Cell Matrix Adhesion	http://www.gsea-msigdb.org/gsea/msigdb/mouse/geneset/GOBP_CELL_MATRIX_ADHESION	PECAM1|CDK5|LRP1|MMP12|HOXD3|IQGAP1|ZYX|PHLDB2|CLASP1|MYOC|MMP14|POSTN|CD96|MADCAM1|ITGB5|MYF5|PXN|NF1|CNTN2|NINJ1|CSF1|S100A10|STON1|MINK1|ADAMTS9|CD63|SEMA3E|APOD|ITGA2|PDPK1|ACTG1|ACVRL1|PRKCZ|FERMT3|ADAM15|CCL21A|GFUS|ACTN1|COL3A1|DUSP22|BST1|FERMT1|SRF|SIRPA|ENPP2|PTPRJ|CD34|ITGA11|CCL21B|EMP2|MACF1|TESK2|VEGFA|EMILIN1|SERPINE1|RRAS|PLAU|PTPRK|CD3E|CTTN|WNT4|DISC1|ITGAD|RHOD|PPM1F|FUT1|FAM10…	179	0.4051	2.7704	0	0	0
NCK56	Cell Substrate Organization	GOBP_CELL_SUBSTRATE_JUNCTION_ORGANIZATION	Cell Substrate Junction Organization	http://www.gsea-msigdb.org/gsea/msigdb/mouse/geneset/GOBP_CELL_SUBSTRATE_JUNCTION_ORGANIZATION	LRP1|PLEC|IQGAP1|PHLDB2|CLASP1|MYOC|MAPRE2|MMP14|DMTN|PXN|WHAMM|SORBS1|S100A10|ACTN2|ARF6|STON1|CORO1C|COL17A1|APOD|ITGA2|THSD1|RHPN1|PDPK1|ACTG1|ACVRL1|TNS1|CFL1|GREM1|ACTN1|TLN1|DUSP22|IQSEC1|ENPP2|PTPRJ|GPM6B|ACTN3|EFNA5|MACF1|EPHA3|TESK2|FN1|VEGFA|SRC|BCL2|ITGAV|PTPRK|TAOK2|CAMSAP3|CTTN|WNT4|RHOD|PPM1F|RCC2|FAM107A|PTPRA|THY1|BC024139|ABL1|ITGA5|VCL|AJUBA|DUSP3|HRG|LDB1|BCAS3|CORO2B|PTK2B|PTP…	72	0.5709	3.1719	0	0	0
NCK56	Cell Substrate Organization	GOBP_FOCAL_ADHESION_ASSEMBLY	Focal Adhesion Assembly	http://www.gsea-msigdb.org/gsea/msigdb/mouse/geneset/GOBP_FOCAL_ADHESION_ASSEMBLY	LRP1|IQGAP1|PHLDB2|CLASP1|MYOC|DMTN|MMP14|PXN|WHAMM|SORBS1|ACTN2|S100A10|STON1|CORO1C|APOD|ITGA2|THSD1|RHPN1|PDPK1|ACTG1|ACVRL1|CFL1|GREM1|ACTN1|DUSP22|ENPP2|GPM6B|PTPRJ|ACTN3|EFNA5|MACF1|EPHA3|TESK2|VEGFA|SRC|BCL2|ITGAV|PTPRK|TAOK2|CAMSAP3|CTTN|WNT4|RHOD|PPM1F|RCC2|FAM107A|PTPRA|THY1|BC024139|ABL1|VCL|AJUBA|DUSP3|HRG|LDB1|BCAS3|CORO2B|PTK2B|PTPN11|DAPK3|SMAD3	61	0.5433	2.9697	0	0	0
NCK56	Cell Substrate Organization	GOBP_NEGATIVE_REGULATION_OF_CELL_JUNCTION_ASSEMBLY	Negative Regulation Of Cell Junction Assembly	http://www.gsea-msigdb.org/gsea/msigdb/mouse/geneset/GOBP_NEGATIVE_REGULATION_OF_CELL_JUNCTION_ASSEMBLY	IL1B|LRP1|CORO1C|TLR2|SRC|APOD|PHLDB2|DKK1|EPHA7|IKBKB|ACE|DMTN|MMP14|ACVRL1|WNT5A|BCAS3|TNF|CBLN1|RCC2|FAM107A|MDGA1|DUSP22	22	0.5011	1.9901	0	0.0035	0.522
NCK56	Cell Substrate Organization	GOBP_NEGATIVE_REGULATION_OF_CELL_MATRIX_ADHESION	Negative Regulation Of Cell Matrix Adhesion	http://www.gsea-msigdb.org/gsea/msigdb/mouse/geneset/GOBP_NEGATIVE_REGULATION_OF_CELL_MATRIX_ADHESION	ENPP2|THBS1|LRP1|MMP12|SRC|PHLDB2|SERPINE1|BCL6|MYOC|DMTN|MMP14|POSTN|NF1|RCC2|HOXA7|FAM107A|PLET1|CDKN2A|CORO1C|SEMA3E|APOD|ACVRL1|ADAM15|NEXMIF|BCAS3|AJAP1|MUC4|DUSP22	28	0.4025	1.7531	0.0159	0.0135	0.975
NCK56	Cell Substrate Organization	GOBP_NEGATIVE_REGULATION_OF_CELL_SUBSTRATE_ADHESION	Negative Regulation Of Cell Substrate Adhesion	http://www.gsea-msigdb.org/gsea/msigdb/mouse/geneset/GOBP_NEGATIVE_REGULATION_OF_CELL_SUBSTRATE_ADHESION	THBS1|ENPP2|LRP1|SPRY4|MMP12|EFNA5|WNT1|SRC|PHLDB2|SERPINE1|GCNT2|MYOC|BCL6|MELTF|DMTN|MMP14|POSTN|PTPRZ1|NF1|RCC2|HOXA7|FAM107A|PLET1|CORO1C|CDKN2A|FZD7|NOTCH1|SEMA3E|APOD|KANK1|SPOCK1|TACSTD2|ACVRL1|MUC21|ADAM15|NEXMIF|ANGPT2|AJAP1|BCAS3|CORO2B|LGALS1|BCAR1|MUC4|MEN1|DUSP22|ACTN4|COL1A1	47	0.3918	1.9508	0	0.0044	0.617
NCK56	Cell Substrate Organization	GOBP_POSITIVE_REGULATION_OF_CELL_MATRIX_ADHESION	Positive Regulation Of Cell Matrix Adhesion	http://www.gsea-msigdb.org/gsea/msigdb/mouse/geneset/GOBP_POSITIVE_REGULATION_OF_CELL_MATRIX_ADHESION	ENPP2|PTPRJ|CCL21B|EMP2|IQGAP1|VEGFA|RRAS|MYOC|CD3E|WNT4|DISC1|PPM1F|EFEMP2|NINJ1|FUT1|DAG1|UTRN|TREM1|CSF1|THY1|S100A10|ABL1|SKAP1|PLEKHA2|DICER1|HRG|PRKCZ|HPSE|ILK|CCL21A|TDGF1|RIN2|CD36|CFL1|CDK6|GFUS|CIB1|PTK2B|PTPN11|FERMT1|JUP|SMAD3	42	0.5135	2.5469	0	0.0001	0.005
NCK56	Cell Substrate Organization	GOBP_POSITIVE_REGULATION_OF_CELL_SUBSTRATE_ADHESION	Positive Regulation Of Cell Substrate Adhesion	http://www.gsea-msigdb.org/gsea/msigdb/mouse/geneset/GOBP_POSITIVE_REGULATION_OF_CELL_SUBSTRATE_ADHESION	VIT|HACD1|IQGAP1|MYOC|MYADM|NINJ1|DNM2|CRKL|CSF1|S100A10|DBN1|PDGFB|PRKCE|PRKCZ|CCL21A|GFUS|TRIOBP|FERMT1|ENPP2|PTPRJ|CCL21B|EMP2|NPY2R|VEGFA|EMILIN1|RRAS|CD3E|APOA1|WNT4|DISC1|HSD17B12|PPM1F|EGFLAM|FUT1|TESK1|NPY|BRAF|THY1|ABL1|ITGA5|AGR2|SPOCK2|UNC13D|DICER1|HRG|FLNA|ALOX15|TDGF1|RIN2|CD36|CDK6|LIMS2|PTK2B|PTN|PTPN11|THBS1|EDIL3|COL26A1|FBLN2|DMTN|VTN|HAS2|ARPC2|DAG1|RELL2|SMOC2|NID1|RSU1|HPSE|…	102	0.5091	2.9421	0	0	0
NCK56	Cell Substrate Organization	GOBP_POSITIVE_REGULATION_OF_CELL_SUBSTRATE_JUNCTION_ORGANIZATION	Positive Regulation Of Cell Substrate Junction Organization	http://www.gsea-msigdb.org/gsea/msigdb/mouse/geneset/GOBP_POSITIVE_REGULATION_OF_CELL_SUBSTRATE_JUNCTION_ORGANIZATION	ENPP2|ABL1|PTPRJ|IQGAP1|VEGFA|DUSP3|MYOC|MAPRE2|HRG|WNT4|PPM1F|CFL1|PTPN11|IQSEC1|THY1|S100A10|ARF6|SMAD3	18	0.5407	2.0787	0	0.0022	0.323
NCK56	Cell Substrate Organization	GOBP_REGULATION_OF_CELL_MATRIX_ADHESION	Regulation Of Cell Matrix Adhesion	http://www.gsea-msigdb.org/gsea/msigdb/mouse/geneset/GOBP_REGULATION_OF_CELL_MATRIX_ADHESION	THBS1|LRP1|MMP12|IQGAP1|PHLDB2|CLASP1|MYOC|MMP14|POSTN|DMTN|MYF5|NF1|NINJ1|DAG1|CSF1|S100A10|MINK1|CORO1C|SEMA3E|APOD|ACTG1|ACVRL1|PRKCZ|ADAM15|HPSE|CCL21A|CFL1|AJAP1|GREM1|GFUS|CIB1|DUSP22|BST1|FERMT1|JUP|ENPP2|PTPRJ|GPM6B|EFNA5|CCL21B|EMP2|MACF1|EPHA3|VEGFA|SRC|SERPINE1|BCL2|RRAS|PLAU|BCL6|CD3E|CAMSAP3|WNT4|DISC1|RHOD|PPM1F|EFEMP2|FUT1|RCC2|HOXA7|FAM107A|PTPRA|UTRN|TREM1|THY1|ONECUT2|BC024139|A…	91	0.4801	2.6695	0	0	0.001
NCK56	Cell Substrate Organization	GOBP_REGULATION_OF_CELL_SUBSTRATE_ADHESION	Regulation Of Cell Substrate Adhesion	http://www.gsea-msigdb.org/gsea/msigdb/mouse/geneset/GOBP_REGULATION_OF_CELL_SUBSTRATE_ADHESION	VIT|LRP1|HACD1|MMP12|IQGAP1|PDPN|PHLDB2|CLASP1|MYOC|MMP14|POSTN|PTPRZ1|MYF5|NF1|MYADM|NINJ1|RAC2|DNM2|CRKL|CSF1|S100A10|MINK1|NOTCH1|SEMA3E|DBN1|APOD|PDGFB|KANK1|TACSTD2|ACTG1|PRKCE|ACVRL1|PRKCZ|ST6GAL1|ADAM15|CCL21A|ANGPT2|GFUS|DUSP22|TRIOBP|BST1|FERMT1|ACTN4|COL1A1|ENPP2|PTPRJ|CCL21B|EMP2|MACF1|NPY2R|VEGFA|EMILIN1|SERPINE1|RRAS|PLAU|MELTF|CD3E|APOA1|WNT4|DISC1|RHOD|PPM1F|HSD17B12|EGFLAM|FUT1|TE…	170	0.4758	3.0271	0	0	0
NCK56	Cell Substrate Organization	GOBP_REGULATION_OF_CELL_SUBSTRATE_JUNCTION_ORGANIZATION	Regulation Of Cell Substrate Junction Organization	http://www.gsea-msigdb.org/gsea/msigdb/mouse/geneset/GOBP_REGULATION_OF_CELL_SUBSTRATE_JUNCTION_ORGANIZATION	ENPP2|LRP1|GPM6B|PTPRJ|EFNA5|IQGAP1|MACF1|EPHA3|VEGFA|SRC|PHLDB2|CLASP1|MYOC|MAPRE2|DMTN|MMP14|CAMSAP3|WNT4|RHOD|PPM1F|RCC2|FAM107A|PTPRA|THY1|S100A10|ARF6|BC024139|ABL1|CORO1C|APOD|VCL|DUSP3|ACTG1|HRG|ACVRL1|LDB1|CFL1|BCAS3|GREM1|DUSP22|IQSEC1|PTPN11|DAPK3|SMAD3	44	0.6011	2.9795	0	0	0
NCK56	Cellular pH Regulation	GOBP_CELLULAR_MONOVALENT_INORGANIC_CATION_HOMEOSTASIS	Cellular Monovalent Inorganic Cation Homeostasis	http://www.gsea-msigdb.org/gsea/msigdb/mouse/geneset/GOBP_CELLULAR_MONOVALENT_INORGANIC_CATION_HOMEOSTASIS	TMPRSS3|SCNN1G|SLC9A5|GRN|SLC4A8|CLN6|CFTR|RAB38|TRP53|ATP1A4|AGTR2|SLC4A2|MAFG|SLC9A9|SLC4A10|CLN3|CHP1|ATP1A1|ATP1A2|DMXL2|TFAP2B|VPS33A|CLIC4|FASL|ATP4A|NR3C2|ATP4B|ATP6V1B2|RNASEK|AVPR1A|SLC9A3|ATP6V0A1|AGT|ATP1B3|ATP6V0A2|TASL|CAR7|ATP6V1B1|SLC1A3|NOX1|SLC26A3|SLC12A5|BSND|ATP1A3|ATP6V0A4|TMEM199|SLC9A2|KCTD7|ATP5B|RAB20|RAB7|IL1A|RAB39|TMEM175|AVP|UMOD|ATP6AP1L|KCNMA1|BCL2|SLC9C1|GM6377|LRR…	93	0.3104	1.8339	0	0.0088	0.894
NCK56	Cellular pH Regulation	GOBP_INTRACELLULAR_PH_REDUCTION	Intracellular Ph Reduction	http://www.gsea-msigdb.org/gsea/msigdb/mouse/geneset/GOBP_INTRACELLULAR_PH_REDUCTION	RAB7|RAB39|AVP|GRN|CLN6|BCL2|TMEM9|RAB38|PPT1|CLN5|SLC9A7|CCDC115|CLN3|SNAPIN|TTPA|TCIRG1|DMXL2|FASL|CLIC4|ATP6V1B2|RNASEK|AVPR1A|ATP6V0A1|ATP6V0A2|CAR7|ATP6V0D2|ATP6V1B1|SLAMF8|CAR2|SLC12A5|ATP6V0C|ATP6V0A4|TMEM199|RAB20	34	0.457	2.0683	0	0.0023	0.34
NCK56	Cellular pH Regulation	GOBP_MONOVALENT_INORGANIC_CATION_HOMEOSTASIS	Monovalent Inorganic Cation Homeostasis	http://www.gsea-msigdb.org/gsea/msigdb/mouse/geneset/GOBP_MONOVALENT_INORGANIC_CATION_HOMEOSTASIS	SCNN1G|SLC9A5|NPPB|CFTR|KCNA5|TRP53|ATP1A4|SLC26A9|RHAG|MAFG|RHD|SLC12A3|SLC9A9|CLN3|COMT|ATP1A1|ATP1A2|CLIC4|ATP4A|SPX|NR3C2|ATP4B|ATP6V1B2|RNASEK|SLC9A3|ATP6V0A1|ATP1B3|TASL|OXT|RHCG|SLC1A3|SLC26A3|SLC12A5|BSND|AGTR1A|WNK1|MLLT6|RHBG|EDN1|ATP5B|RAB20|EDNRB|RAB7|RAB39|TMEM175|UMOD|ADORA2A|PDK2|LRRK2|PPT1|SLC4A1|CLN5|AVPR2|SNAPIN|TTPA|SLC4A5|KCNJ16|UPK3A|GPR39|ANPEP|ADORA1|SLC12A8|ATP1B2|CAR2|PTG…	140	0.2682	1.6914	0	0.0193	0.998
NCK56	Cellular pH Regulation	GOBP_POTASSIUM_ION_HOMEOSTASIS	Potassium Ion Homeostasis	http://www.gsea-msigdb.org/gsea/msigdb/mouse/geneset/GOBP_POTASSIUM_ION_HOMEOSTASIS	SLC12A4|KCNH2|UMOD|KLHL3|KCNMA1|KCNQ1|KCNA5|SLC12A9|ATP1A4|SLC12A3|SCNN1B|ATP1A1|ATP1A2|TFAP2B|ATP4A|UPK3A|NR3C2|ATP4B|SLC9A4|ATP1B3|SLC12A1|SLC12A8|ATP6V1B1|ATP1B2|SLC12A5|BSND|ATP1A3|WNK1|ATP12A|KCTD7	30	0.2595	1.189	0.1799	0.2198	1
NCK56	Cellular pH Regulation	GOBP_REGULATION_OF_CELLULAR_PH	Regulation Of Cellular Ph	http://www.gsea-msigdb.org/gsea/msigdb/mouse/geneset/GOBP_REGULATION_OF_CELLULAR_PH	SLC9A5|GRN|SLC4A8|CLN6|CFTR|RAB38|TRP53|ATP1A4|SLC4A2|MAFG|SLC9A9|SLC4A10|CLN3|CHP1|DMXL2|VPS33A|FASL|CLIC4|ATP6V1B2|RNASEK|AVPR1A|SLC9A3|ATP6V0A1|ATP6V0A2|CAR7|TASL|ATP6V1B1|NOX1|SLC26A3|SLC12A5|ATP6V0A4|TMEM199|SLC9A2|ATP5B|RAB20|RAB7|RAB39|TMEM175|AVP|ATP6AP1L|BCL2|SLC9C1|GM6377|LRRK2|TMEM9|PPT1|SLC4A1|CLN5|SLC9A7|CCDC115|SNAPIN|TTPA|SLC9A1|SLC4A5|TM9SF4|SLC9B1|SLC4A9|TCIRG1|GPR39|MAPK3|SLC9A4…	68	0.3661	1.9833	0	0.0036	0.535
NCK56	Cellular pH Regulation	GOBP_REGULATION_OF_LYSOSOMAL_LUMEN_PH	Regulation Of Lysosomal Lumen Ph	http://www.gsea-msigdb.org/gsea/msigdb/mouse/geneset/GOBP_REGULATION_OF_LYSOSOMAL_LUMEN_PH	VPS33A|TMEM175|GRN|CLN6|GM6377|LRRK2|TMEM9|PPT1|TASL|CLN5|CCDC115|CLN3|SNAPIN|ATP6V0C|TMEM199	15	0.6322	2.2651	0	0.0006	0.077
NCK56	Cellular pH Regulation	GOBP_REGULATION_OF_PH	Regulation Of Ph	http://www.gsea-msigdb.org/gsea/msigdb/mouse/geneset/GOBP_REGULATION_OF_PH	SLC9A5|GRN|SLC4A8|CLN6|CFTR|RAB38|TRP53|ATP1A4|SLC26A9|SLC4A2|MAFG|SLC9A9|PDK4|SLC4A10|CLN3|CHP1|DMXL2|VPS33A|CLIC4|FASL|ATP4A|ATP4B|ATP6V1B2|RNASEK|AVPR1A|SLC9A3|ATP6V0A1|CAR4|ATP6V0A2|TASL|CAR7|RHCG|ATP6V1B1|NOX1|SLC26A3|SLC12A5|CAR12|AGTR1A|ATP6V0A4|TMEM199|SLC9A2|EDN1|ATP5B|RAB20|EDNRB|RAB7|RAB39|TMEM175|AVP|ATP6AP1L|BCL2|SLC9C1|GM6377|PDK2|LRRK2|TMEM9|PPT1|SLC4A1|CLN5|SLC9A7|CCDC115|SNAPIN|T…	83	0.289	1.6108	0	0.0299	1
NCK56	Cellular pH Regulation	GOBP_VACUOLAR_ACIDIFICATION	Vacuolar Acidification	http://www.gsea-msigdb.org/gsea/msigdb/mouse/geneset/GOBP_VACUOLAR_ACIDIFICATION	CLIC4|ATP6V1B2|GRN|CLN6|ATP6V0A1|TMEM9|ATP6V0A2|PPT1|ATP6V0D2|CLN5|ATP6V1B1|CCDC115|CLN3|SNAPIN|ATP6V0C|ATP6V0A4|TMEM199|TCIRG1|DMXL2	19	0.5995	2.3404	0	0.0003	0.035
NCK56	Cellular Pigmentation	GOBP_CELLULAR_PIGMENTATION	Cellular Pigmentation	http://www.gsea-msigdb.org/gsea/msigdb/mouse/geneset/GOBP_CELLULAR_PIGMENTATION	PMEL|RAB29|BLOC1S6|BCL2|HPS6|RAB32|RAB11A|RAB38|ANKRD27|BLOC1S3|AP3D1|AP1B1|SNAPIN|CDH3|A|MLPH|HPS4|LYST|VPS33A|CD63|TYRP1|TRAPPC6A|AP1S2|RAB17|AP1M1|AP1S1|RAB11B|AP3S2|ABCB6|GPR143|AP3M1|BLOC1S5|POMC|BLOC1S1|AP1S3|RAB27A|HPS1|DCTN1|MREG|MYO5A	40	0.4671	2.2336	0	0.0007	0.098
NCK56	Cellular Pigmentation	GOBP_DEVELOPMENTAL_PIGMENTATION	Developmental Pigmentation	http://www.gsea-msigdb.org/gsea/msigdb/mouse/geneset/GOBP_DEVELOPMENTAL_PIGMENTATION	EDNRB|SLC45A2|SLC24A5|LRMDA|VHL|BAX|BLOC1S6|BCL2|HPS6|RAB32|ADAMTS20|DCT|RAB38|ANKRD27|BLOC1S3|AP3D1|MEF2C|MITF|KIT|MLPH|HPS4|VPS33A|ADAMTS9|CD63|TYRP1|EDN3|AP1M1|GNA11|OCA2|GLI3|BLOC1S5|RAB27A|PAX3|OLFR78|HPS1|CITED1|SOX10|SPNS2|MREG|MYO5A|ZIC2	41	0.2922	1.3775	0.0409	0.0922	1
NCK56	Cellular Pigmentation	GOBP_MELANOCYTE_DIFFERENTIATION	Melanocyte Differentiation	http://www.gsea-msigdb.org/gsea/msigdb/mouse/geneset/GOBP_MELANOCYTE_DIFFERENTIATION	EDNRB|SLC24A5|LRMDA|BLOC1S6|BCL2|HPS6|ADAMTS20|MEF2C|MITF|KIT|MLPH|HPS4|ADAMTS9|TYRP1|EDN3|GNA11|OCA2|GLI3|RAB27A|OLFR78|HPS1|CITED1|SOX10|MYO5A|MREG	25	0.2834	1.2007	0.204	0.209	1
NCK56	Cellular Pigmentation	GOBP_MELANOSOME_ASSEMBLY	Melanosome Assembly	http://www.gsea-msigdb.org/gsea/msigdb/mouse/geneset/GOBP_MELANOSOME_ASSEMBLY	AP1S2|TRAPPC6A|AP1M1|AP1S1|HPS6|RAB32|AP3S2|ABCB6|RAB38|AP3D1|AP3M1|AP1B1|AP1S3|HPS1|HPS4	15	0.7057	2.4889	0	0.0001	0.008
NCK56	Cellular Pigmentation	GOBP_PIGMENT_CELL_DIFFERENTIATION	Pigment Cell Differentiation	http://www.gsea-msigdb.org/gsea/msigdb/mouse/geneset/GOBP_PIGMENT_CELL_DIFFERENTIATION	EDNRB|SLC24A5|LRMDA|BLOC1S6|BCL2|HPS6|RAB32|ADAMTS20|ANKRD27|RAB38|BLOC1S3|AP3D1|MEF2C|MITF|KIT|MLPH|HPS4|ADAMTS9|CD63|TYRP1|EDN3|AP1M1|GNA11|OCA2|GLI3|BLOC1S5|RAB27A|OLFR78|HPS1|CITED1|SOX10|MYO5A|MREG	33	0.3522	1.5848	0.006	0.034	1
NCK56	Cellular Pigmentation	GOBP_PIGMENT_GRANULE_LOCALIZATION	Pigment Granule Localization	http://www.gsea-msigdb.org/gsea/msigdb/mouse/geneset/GOBP_PIGMENT_GRANULE_LOCALIZATION	VPS33A|RAB17|BLOC1S6|RAB11A|RAB11B|BLOC1S3|GPR143|BLOC1S5|CDH3|RAB27A|MLPH|A|DCTN1|MYO5A|MREG	15	0.3946	1.3851	0.0943	0.0893	1
NCK56	Cellular Pigmentation	GOBP_PIGMENT_GRANULE_ORGANIZATION	Pigment Granule Organization	http://www.gsea-msigdb.org/gsea/msigdb/mouse/geneset/GOBP_PIGMENT_GRANULE_ORGANIZATION	PMEL|RAB29|BLOC1S6|BCL2|HPS6|RAB32|RAB38|BLOC1S3|AP3D1|AP1B1|SNAPIN|A|HPS4|LYST|AP1S2|TYRP1|TRAPPC6A|AP1M1|AP1S1|AP3S2|ABCB6|GPR143|AP3M1|BLOC1S5|BLOC1S1|AP1S3|HPS1	27	0.4122	1.7811	0.0049	0.0115	0.954
NCK56	Cellular Pigmentation	GOBP_PIGMENTATION	Pigmentation	http://www.gsea-msigdb.org/gsea/msigdb/mouse/geneset/GOBP_PIGMENTATION	RAB29|RAB11A|ADAMTS20|SZT2|RAB38|BLOC1S3|AP3D1|MEF2C|ATP7A|MITF|NF1|AP1B1|EN1|A|MYC|DRD2|KRT76|VPS33A|ADAMTS9|CD63|EDAR|TYRP1|TRAPPC6A|EDN3|MFSD12|RAB11B|GPR143|OCA2|AP3M1|GLI3|BLOC1S5|RAB27A|PAX3|SPARC|CITED1|DCTN1|SPNS2|RACK1|MREG|DOCK7|EDNRB|KRTAP21-1|PMEL|SLC45A2|FIG4|SLC24A5|LRMDA|VHL|BAX|BLOC1S6|RAB32|BCL2|HPS6|DCT|ANKRD27|SNAPIN|KIT|TYR|CDH3|MLPH|ATRN|HPS4|LYST|AP1S2|RAB17|AP1M1|VANGL1|AP1…	83	0.3066	1.7026	0	0.0182	0.996
NCK56	Cellular Pigmentation	GOBP_SECRETORY_GRANULE_ORGANIZATION	Secretory Granule Organization	http://www.gsea-msigdb.org/gsea/msigdb/mouse/geneset/GOBP_SECRETORY_GRANULE_ORGANIZATION	NECTIN2|FAM71F1|EQTN|BAIAP3|KCNE1|SYT4|FAM209|SRGN|HPS6|RAB38|ABCA1|BLOC1S3|AP3D1|AP1B1|RFX2|CCDC136|MTA1|MFSD14A|FAM71F2|ACTL7A|NBEAL2|HPS4|LYST|ZPBP|ZPBP2|ACTL9|AP1S2|PLA2G3|ACRBP|AP1M1|OSBP|AQP1|AP1S1|ZFP385A|SPINK2|AP3S2|ABCG1|AP3M1|AP1S3|HPS1|SOX30|SERPINE2|SPACA1	43	0.2982	1.4309	0.0441	0.0717	1
NCK56	Cellular Senescence Regulation	GOBP_CELLULAR_SENESCENCE	Cellular Senescence	http://www.gsea-msigdb.org/gsea/msigdb/mouse/geneset/GOBP_CELLULAR_SENESCENCE	MIR34A|PLK2|MIF|MIR193B|ABI3|MIR378A|TRP53|AKT3|HTT|MIR342|B2M|ARG2|CDKN1A|NUAK1|VASH1|WNT16|HMGA1|MIR24-2|HMGA2|HMGA1B|YPEL3|NUP62|PML|MIR296|MIR483|PRKCD|POT1B|MAPKAPK5|TRP63|MIR370|ZMIZ1|SLC30A10|TWIST1|SRF|TERT|MIR128-1|MIR125B-1|MAPK14|MIR211|BCL6|ECRG4|KAT6A|MIR134|MTOR|MIR125B-2|MIR16-1|NEK4|MIR15A|MIR15B|LMNA|MIR191|HRAS|ABL1|MIR128-2|ID2|CDKN2A|MIR378B|MAP3K3|MIR23A|MIR5100|ZFP217|MIR27A…	83	0.3336	1.932	0	0.0049	0.67
NCK56	Cellular Senescence Regulation	GOBP_REGULATION_OF_CELLULAR_SENESCENCE	Regulation Of Cellular Senescence	http://www.gsea-msigdb.org/gsea/msigdb/mouse/geneset/GOBP_REGULATION_OF_CELLULAR_SENESCENCE	TERT|PLK2|BCL6|ABI3|TRP53|AKT3|ARG2|B2M|NUAK1|MTOR|VASH1|NEK4|HMGA2|YPEL3|ABL1|MAP3K3|EEF1E1|BCL2L12|ICMT|CGAS|ILK|TERF2|TRP63|CDK6|TWIST1|SLC30A10	26	0.3799	1.5922	0.0452	0.0327	1
NCK56	Centrosome Organization	GOBP_CENTRIOLE_ASSEMBLY	Centriole Assembly	http://www.gsea-msigdb.org/gsea/msigdb/mouse/geneset/GOBP_CENTRIOLE_ASSEMBLY	CENPJ|WDR62|NUP62|CCDC57|ALMS1|C2CD3|PLK2|CDK2|CEP295NL|CETN4|DEUP1|KAT2A|CEP192|CHMP2A|D7ERTD443E|SPICE1|RBM14|CCDC78|CETN1|CEP72|POC1B|CCDC61	22	0.3334	1.3812	0.0638	0.0908	1
NCK56	Centrosome Organization	GOBP_CENTROSOME_DUPLICATION	Centrosome Duplication	http://www.gsea-msigdb.org/gsea/msigdb/mouse/geneset/GOBP_CENTROSOME_DUPLICATION	WDR62|CHMP4B|ARHGEF10|PLK2|CDK2|CKAP5|CHMP1A|CETN4|CEP131|DEUP1|PKHD1|KAT2A|CHMP2B|CHMP2A|SPICE1|CHMP5|KIFC1|CETN1|CHMP4C|CENPJ|NUP62|CCDC57|ALMS1|C2CD3|CEP295NL|FBXW5|NDC80|CEP192|D7ERTD443E|SAC3D1|POC1A|CCNF|XRCC3|CHORDC1|NDE1|CEP72|POC1B	37	0.4254	1.9782	0	0.0037	0.551
NCK56	Centrosome Organization	GOBP_MICROTUBULE_ORGANIZING_CENTER_ORGANIZATION	Microtubule Organizing Center Organization	http://www.gsea-msigdb.org/gsea/msigdb/mouse/geneset/GOBP_MICROTUBULE_ORGANIZING_CENTER_ORGANIZATION	NSFL1C|CHMP4B|PLK2|CDK2|CKAP5|CETN4|GADD45A|HAUS8|CLASP1|DZIP1|SPICE1|CHMP5|KIFC1|MCPH1|RBM14|HEPACAM2|CEP68|UVRAG|ARL2|NEK2|PARD6A|HAUS4|CENPJ|PARD6G|NUP62|XRCC2|ATF5|ALMS1|PARD6B|CEP295NL|NDC80|ODF2|BCL2L10|SAC3D1|CCNF|CDK11B|CHORDC1|DCTN1|CROCC|NDE1|HAUS3|CCDC61|MARK4|WDR62|ARHGEF10|UXT|CHMP1A|CEP131|DEUP1|PKHD1|FES|FOXJ1|KAT2A|CHMP2B|CHMP2A|CEP250|PLK1|CEP85|CETN1|BBS4|CHMP4C|FBXW11|CCDC57|C2…	78	0.5256	2.998	0	0	0
NCK56	Centrosome Organization	GOBP_REGULATION_OF_CENTROSOME_CYCLE	Regulation Of Centrosome Cycle	http://www.gsea-msigdb.org/gsea/msigdb/mouse/geneset/GOBP_REGULATION_OF_CENTROSOME_CYCLE	MARK4|WDR62|CHMP4B|PLK2|CHMP1A|CEP131|PKHD1|KAT2A|CHMP2B|CHMP2A|SPICE1|CHMP5|KIFC1|MCPH1|CHMP4C|CENPJ|NUP62|ATF5|ALMS1|CEP295NL|FBXW5|CEP192|D7ERTD443E|POC1A|CCNF|CDK11B|XRCC3|CHORDC1	28	0.5659	2.4307	0	0.0001	0.012
NCK56	Centrosome Organization	GOBP_REGULATION_OF_CENTROSOME_DUPLICATION	Regulation Of Centrosome Duplication	http://www.gsea-msigdb.org/gsea/msigdb/mouse/geneset/GOBP_REGULATION_OF_CENTROSOME_DUPLICATION	CENPJ|NUP62|ALMS1|CHMP4B|PLK2|CHMP1A|CEP295NL|CEP131|FBXW5|PKHD1|KAT2A|CHMP2B|CEP192|CHMP2A|D7ERTD443E|SPICE1|POC1A|CCNF|CHMP5|KIFC1|XRCC3|CHORDC1|CHMP4C	23	0.5566	2.2731	0	0.0006	0.071
NCK56	Chemokine (CXCL2) Production	GOBP_CHEMOKINE_C_X_C_MOTIF_LIGAND_2_PRODUCTION	Chemokine C X C Motif Ligand 2 Production	http://www.gsea-msigdb.org/gsea/msigdb/mouse/geneset/GOBP_CHEMOKINE_C_X_C_MOTIF_LIGAND_2_PRODUCTION	LRP1|OAS1G|DEFB25|LPL|TLR4|OAS1F|FOXP1|CCN1|OAS3|OAS1D|MIF|OAS1H|OAS1A|CD74|MYD88|OAS1C|POSTN|F2RL1|KLF4|TIRAP|TNF|CCL5|OAS1E	23	0.2911	1.1923	0.2311	0.2168	1
NCK56	Chemokine Production Negative Regulation	GOBP_NEGATIVE_REGULATION_OF_CHEMOKINE_PRODUCTION	Negative Regulation Of Chemokine Production	http://www.gsea-msigdb.org/gsea/msigdb/mouse/geneset/GOBP_NEGATIVE_REGULATION_OF_CHEMOKINE_PRODUCTION	CD24A|SOCS5|OAS1D|C1QTNF3|OAS1C|LILRB4A|MEFV|ARG2|GSTP2|OAS1E|GSTP1|MUL1|ELANE|ERBIN|OAS1G|SIGIRR|NR1H4|OAS1F|OAS3|APOD|EPHA2|SLC37A4|OAS1H|OAS1A|IL6|F2RL1|KLF4|SIRPA	28	0.3594	1.5029	0.0372	0.0503	1
NCK56	Chromosome Condensation	GOBP_CHROMOSOME_CONDENSATION	Chromosome Condensation	http://www.gsea-msigdb.org/gsea/msigdb/mouse/geneset/GOBP_CHROMOSOME_CONDENSATION	CHMP1A|GPER1|BAZ1B|H1F10|AKAP8L|H3F3A|H1F2|NCAPD2|H1F4|PHF13|CDK1|MCPH1|AKAP8|BANF1|NCAPH2|H1F5|HMGA2|ACIN1|H1F0|NUSAP1|PRM1|PRM2|PRM3|H1F9|H1F7|BANF2|H1F8|CDCA5|ERN2|CCNB1|H1F6	31	0.4641	2.0464	0	0.0026	0.387
NCK56	Cilium Assembly	GOBP_NEGATIVE_REGULATION_OF_ORGANELLE_ASSEMBLY	Negative Regulation Of Organelle Assembly	http://www.gsea-msigdb.org/gsea/msigdb/mouse/geneset/GOBP_NEGATIVE_REGULATION_OF_ORGANELLE_ASSEMBLY	CAV3|CHMP4B|EHMT2|NUPR1|TCHP|KAT2A|TMEM39A|LRRK2|PATL2|YAP1|PHF23|STYXL1|DNM2|TESK1|ARHGEF2|MTM1|LIMK2|MAP4|SMCR8|NBDY|CDK10|PINK1|CEP97|EVI5L|MPHOSPH9|TBC1D7|MAK|FEZ1	28	0.5989	2.6488	0	0	0.002
NCK56	Cilium Assembly	GOBP_PODOSOME_ASSEMBLY	Podosome Assembly	http://www.gsea-msigdb.org/gsea/msigdb/mouse/geneset/GOBP_PODOSOME_ASSEMBLY	CSF2|IL5|ASAP1|MSN|SRC|ASB2|LCP1|MAPK9|FSCN1|HCK|SH3PXD2B|BIN2|KIF9|TNF|ARPC2|FARP2|ARHGEF2|DBNL|GSN	19	0.5692	2.1375	0	0.0014	0.208
NCK56	Cilium Assembly	GOBP_POSITIVE_REGULATION_OF_CILIUM_ASSEMBLY	Positive Regulation Of Cilium Assembly	http://www.gsea-msigdb.org/gsea/msigdb/mouse/geneset/GOBP_POSITIVE_REGULATION_OF_CILIUM_ASSEMBLY	MARK4|CENPJ|ENTR1|CCDC88A|MNS1|TTBK2|WRAP73|ATMIN|DZIP1|KCTD17|HAP1|SAXO1|HTT|DYNLL1|FUZ|ZMYND10|ARHGAP35|SEPTIN9|PQBP1|RP1|CROCC|BBS4	22	0.3602	1.4525	0.0446	0.0645	1
NCK56	Cilium Assembly	GOBP_POSITIVE_REGULATION_OF_ORGANELLE_ASSEMBLY	Positive Regulation Of Organelle Assembly	http://www.gsea-msigdb.org/gsea/msigdb/mouse/geneset/GOBP_POSITIVE_REGULATION_OF_ORGANELLE_ASSEMBLY	CSF2|MNS1|ELAPOR1|ATMIN|RALB|FSCN1|LRSAM1|DZIP1|HAP1|HTT|FUZ|ZMYND10|ARHGAP35|ARPC2|MOAP1|PIP4K2A|CENPJ|IL5|NUP62|CCDC88A|WRAP73|SAXO1|G3BP1|TNF|CROCC|MARK4|TTBK2|PIP4K2B|SRC|MAPK15|LCP1|KCTD17|DYNLL1|PIP4K2C|SNX30|STX18|SEPTIN9|PQBP1|BBS4|ATG2A|ENTR1|WDR45|ASAP1|MSN|RAB3GAP1|SDCBP|MAPK9|SNX7|SDC1|CNOT1|RP1	51	0.4507	2.2661	0	0.0006	0.077
NCK56	Cilium Assembly	GOBP_REGULATION_OF_CILIUM_ASSEMBLY	Regulation Of Cilium Assembly	http://www.gsea-msigdb.org/gsea/msigdb/mouse/geneset/GOBP_REGULATION_OF_CILIUM_ASSEMBLY	MARK4|MNS1|NOTO|TTBK2|CDKL5|ATMIN|IFT46|MAPK15|TCHP|ADAMTS16|DZIP1|YAP1|KCTD17|HAP1|HTT|FUZ|DYNLL1|ZMYND10|ARHGAP35|DNM2|DCDC2A|RABEP2|TESK1|SEPTIN9|PQBP1|BBS4|MCIDAS|CENPJ|ENTR1|CCDC88A|WRAP73|LIMK2|MAP4|ODF2|VDAC3|CDK10|SAXO1|CEP97|EVI5L|IFT140|MPHOSPH9|TBC1D7|CROCC|RP1|MAK	45	0.3243	1.5943	0.0288	0.0323	1
NCK56	Cilium Assembly	GOBP_REGULATION_OF_ORGANELLE_ASSEMBLY	Regulation Of Organelle Assembly	http://www.gsea-msigdb.org/gsea/msigdb/mouse/geneset/GOBP_REGULATION_OF_ORGANELLE_ASSEMBLY	CSF2|CHMP4B|PLK2|MNS1|NOTO|ELAPOR1|CDKL5|CHMP6|IFT46|TMEM39A|PTPRD|ADAMTS16|PATL2|LRSAM1|FSCN1|DZIP1|SPICE1|PHF23|PTPRS|CHMP5|DNM2|DCDC2A|RABEP2|NRXN1|NTRK3|MOAP1|PIP4K2A|CENPJ|NUP62|ODF2|EML3|RNF5|CROCC|MARK4|CHMP1A|MAPK15|TCHP|LRRK2|KCTD17|STX18|SNX30|PLK1|VPS11|TESK1|SIPA1L1|BBS4|MTM1|ATG2A|WDR45|RAB3GAP1|SMCR8|SDCBP|NPTXR|PINK1|SNX7|CBLN1|SDC1|MAK|CAV3|EHMT2|ATMIN|RALB|LRRTM2|HAP1|LRFN1|MTMR3…	133	0.4577	2.8239	0	0	0
NCK56	Circadian Regulation	GOBP_CIRCADIAN_REGULATION_OF_GENE_EXPRESSION	Circadian Regulation Of Gene Expression	http://www.gsea-msigdb.org/gsea/msigdb/mouse/geneset/GOBP_CIRCADIAN_REGULATION_OF_GENE_EXPRESSION	MYBBP1A|NR0B2|PPARGC1A|KMT2A|BHLHE40|RELB|BHLHE41|GFPT1|DRD3|NGFR|CRY1|PPP1CA|CSNK1D|RBM4|DRD2|PML|PRKG2|RAI1|MYCBP2|PRMT5|NR1D1|CIART|ID4|KDM2A|HUWE1|PER1|ARNTL2|PER2|EGR1|PER3|MTA1|CAVIN3|HDAC1|ZFHX3|ID1|ZPBP2|ID2|KDM8|ID3|RORC|USP2|RBM4B|CSNK1E|MC3R|NOCT|NUDT12|HNF1B|CARTPT|CRY2	49	0.3921	1.9965	0	0.0034	0.507
NCK56	Circadian Regulation	GOBP_CIRCADIAN_RHYTHM	Circadian Rhythm	http://www.gsea-msigdb.org/gsea/msigdb/mouse/geneset/GOBP_CIRCADIAN_RHYTHM	CSF2|PRF1|OPN5|NR0B2|PPARGC1A|GPR176|RELB|NLGN1|TRP53|NMU|ADCY1|BHLHE41|PSPC1|NGF|NGFR|SIK1|ATOH7|NTRK2|NTRK3|MAPK10|IMPDH2|FBXW7|NOS2|PRKG2|ATG7|RAI1|MYCBP2|NTRK1|NKX2-1|NFIL3|DDB1|PRMT5|MAGEL2|KAT5|PROKR2|CIART|DRD1|DRD4|FBXL21|KDM2A|MTNR1A|DBP|HUWE1|CIPC|ARNTL2|PER1|CRTC1|GHRH|PER2|GHRHR|EP300|EGR1|PER3|CASP1|NMS|CHRNB2|NPY2R|NR1D2|ALB|ADORA2A|PRKCG|PPARG|CNTNAP2|HS3ST2|MTA1|CAVIN3|HDAC1|ZFHX3…	164	0.2533	1.6255	0	0.0274	1
NCK56	Circadian Regulation	GOBP_ENTRAINMENT_OF_CIRCADIAN_CLOCK	Entrainment Of Circadian Clock	http://www.gsea-msigdb.org/gsea/msigdb/mouse/geneset/GOBP_ENTRAINMENT_OF_CIRCADIAN_CLOCK	PER2|PER3|FBXL3|OPN5|BHLHE40|TRP53|MTA1|SIK1|CRY1|ATOH7|FBXL22|PPP1CA|NR2F6|RBM4|ID2|PML|USP2|PDE6B|SOX14|RBM4B|FBXL6|FBXL12|FBXL21|CRY2|PER1|CRTC1	26	0.3621	1.5313	0.0524	0.0442	1
NCK56	Circadian Regulation	GOBP_REGULATION_OF_CIRCADIAN_RHYTHM	Regulation Of Circadian Rhythm	http://www.gsea-msigdb.org/gsea/msigdb/mouse/geneset/GOBP_REGULATION_OF_CIRCADIAN_RHYTHM	CSF2|OPN5|PPARGC1A|NLGN1|TRP53|NMU|ADCY1|PSPC1|SIK1|ATOH7|MAPK10|FBXW7|ATG7|NKX2-1|DDB1|MAGEL2|KAT5|DRD1|DRD4|FBXL21|KDM2A|CIPC|PER1|ARNTL2|CRTC1|GHRH|PER2|GHRHR|PER3|CASP1|CHRNB2|NPY2R|NR1D2|ALB|ADORA2A|PRKCG|PPARG|MTA1|ZFHX3|FBXW11|RORC|USP2|PDE6B|ADORA1|FBXL6|FBXL12|PTGDS|CSNK1E|PTGER4|TIMELESS|KDM5C|CRY2|FBXL3|UTS2R|BHLHE40|CORT|DRD3|CDK1|CRY1|PPP1CA|CSNK1D|UTS2|NR2F6|RBM4|ADA|HNF4A|PRKAA1|DR…	98	0.2401	1.405	0.0351	0.0813	1
NCK56	Clathrin Dependent Endocytosis	GOBP_CLATHRIN_DEPENDENT_ENDOCYTOSIS	Clathrin Dependent Endocytosis	http://www.gsea-msigdb.org/gsea/msigdb/mouse/geneset/GOBP_CLATHRIN_DEPENDENT_ENDOCYTOSIS	ITSN1|SLC9B2|UNC119|NEU3|SYT11|AP2A1|DLL1|BTBD8|AP2A2|AP2M1|INPP5F|DGKD|TNK2|AP2S1|AP2B1|GAK|DNM2|SGIP1|CLTB|DNAJC6|SH3GL3|SIGLEC1|FCHSD2|FCHO1|ITSN2|SH3GL2|FCHO2|SNAP91|ITGA4	29	0.4773	2.1241	0	0.0016	0.245
NCK56	CNS Axonogenesis	GOBP_CENTRAL_NERVOUS_SYSTEM_NEURON_AXONOGENESIS	Central Nervous System Neuron Axonogenesis	http://www.gsea-msigdb.org/gsea/msigdb/mouse/geneset/GOBP_CENTRAL_NERVOUS_SYSTEM_NEURON_AXONOGENESIS	TSKU|CHRNB2|PHOX2B|TCTN1|SZT2|EPHB3|ARHGAP35|EPHB6|DCC|ATG7|SCN1B|PRDM8|WDR47|MYCBP2|SPTBN4|EPHA4|KIFBP|B4GALT6|DRAXIN|EPHB2|GRCC10|NIN|B4GALT5|NR2E1|SLIT2|HSP90AB1|EPHB1|HSP90AA1|DCX|GLI2|BHLHE22|ADARB1|ARHGEF28	33	0.3387	1.566	0.0395	0.0373	1
NCK56	CNS Neural Ensheathment	GOBP_AXON_ENSHEATHMENT_IN_CENTRAL_NERVOUS_SYSTEM	Axon Ensheathment In Central Nervous System	http://www.gsea-msigdb.org/gsea/msigdb/mouse/geneset/GOBP_AXON_ENSHEATHMENT_IN_CENTRAL_NERVOUS_SYSTEM	PLP1|MAG|MAL|CKAP5|HES5|TLR2|FGFR3|TENM4|FA2H|B4GALT6|CNTNAP2|CLU|B4GALT5|NCSTN|CNTN2|CNTNAP1|ABCA2|NKX6-2|ID4|SOX10|9630013A20RIK|OMG|ERCC2	23	0.4374	1.8176	0.0047	0.0095	0.915
NCK56	CNS Neural Ensheathment	GOBP_ENSHEATHMENT_OF_NEURONS	Ensheathment Of Neurons	http://www.gsea-msigdb.org/gsea/msigdb/mouse/geneset/GOBP_ENSHEATHMENT_OF_NEURONS	CD9|ABCD2|PLEC|SIRT2|CKAP5|POU3F2|MYOC|SH3TC2|CXCR4|PTPRZ1|NF1|CNTN2|GJC3|NAB2|NGFR|CNTNAP1|EIF2B2|TGFB1|NTF3|REG2|NTRK2|NTRK3|S100B|SLC8A3|TNFRSF21|NSUN5|TMEM98|B4GALT6|CLDN11|TG|SERINC5|TRF|FYN|EIF2B4|ARHGEF10|MIR195A|CLDN5|POU3F1|ERBB2|RNF10|CNTNAP2|MARVELD1|PMP22|ATRN|PPARD|9130409I23RIK|CST7|ERCC2|OLIG2|IFNG|UGT8A|ITGAX|MIR23A|MPZ|GPC1|PSAP|NRG1|CLU|DICER1|MIR140|SKI|GNPAT|2700046G09RIK|MAL2…	125	0.3514	2.134	0	0.0015	0.218
NCK56	CNS Neural Ensheathment	GOBP_GLIAL_CELL_DEVELOPMENT	Glial Cell Development	http://www.gsea-msigdb.org/gsea/msigdb/mouse/geneset/GOBP_GLIAL_CELL_DEVELOPMENT	CDK5|LRP1|MXRA8|PLEC|SIRT2|EIF2B1|CKAP5|POU3F2|GFAP|ASCL1|MYOC|SH3TC2|NF1|CNTN2|CNTNAP1|EIF2B2|TGFB1|NTRK2|NTRK3|NSUN5|MT3|PDGFB|B4GALT6|SOX4|DRD1|SMO|C1QA|C5AR1|EIF2B4|ARHGEF10|POU3F1|ADORA2A|DLL1|CNTNAP2|PSEN1|PMP22|S100A8|S100A9|ERCC2|IFNG|NRG1|VIM|CLU|DICER1|AGER|SKI|ABCA2|NCMAP|LGI4|SOX10|9630013A20RIK|SOX11|ZFP488|ITGB4|PLP1|MED12|TLR4|TENM4|GRN|NRROS|IFNGR1|NCSTN|CNTF|TREM2|PICK1|DAG1|NKX2…	99	0.4435	2.6203	0	0.0001	0.004
NCK56	CNS Neural Ensheathment	GOBP_MYELIN_ASSEMBLY	Myelin Assembly	http://www.gsea-msigdb.org/gsea/msigdb/mouse/geneset/GOBP_MYELIN_ASSEMBLY	CD9|MAG|FIG4|UGT8A|CKAP5|TLR2|TENM4|GPC1|TPPP|EPB41L3|PRX|DICER1|ILK|GNPAT|PMP22|CNTNAP1|ABCA2|NCMAP|ERCC2|ITGB4	20	0.4067	1.6066	0.0149	0.0306	1
NCK56	CNS Neural Ensheathment	GOBP_OLIGODENDROCYTE_DEVELOPMENT	Oligodendrocyte Development	http://www.gsea-msigdb.org/gsea/msigdb/mouse/geneset/GOBP_OLIGODENDROCYTE_DEVELOPMENT	PLP1|MED12|EIF2B4|EIF2B1|MAL|CKAP5|HES5|TLR2|EIF2B3|TENM4|ASCL1|WASF3|CNTNAP2|NCSTN|CNTN2|CNTNAP1|EIF2B2|TGFB1|ERCC2|MAG|NKX2-2|ID2|OLIG1|PRDM8|NSUN5|FGFR3|SHH|B4GALT6|FA2H|TPPP|B4GALT5|CLU|ABCA2|NKX6-2|ID4|HDAC11|SOX10|9630013A20RIK|OMG|ZFP488	40	0.3627	1.7647	0.0062	0.0127	0.971
NCK56	Collagen Activated Signaling	GOBP_COLLAGEN_ACTIVATED_SIGNALING_PATHWAY	Collagen Activated Signaling Pathway	http://www.gsea-msigdb.org/gsea/msigdb/mouse/geneset/GOBP_COLLAGEN_ACTIVATED_SIGNALING_PATHWAY	ITGA11|UBASH3B|DDR1|OTOL1|COL4A2|ITGA2|COL4A6|COL4A3|SYK|GP6|COL4A5|COL4A1|DDR2|COL1A1|UBASH3A	15	0.4186	1.4775	0.0625	0.0571	1
NCK56	Collagen Fibril Organization	GOBP_COLLAGEN_FIBRIL_ORGANIZATION	Collagen Fibril Organization	http://www.gsea-msigdb.org/gsea/msigdb/mouse/geneset/GOBP_COLLAGEN_FIBRIL_ORGANIZATION	LOX|FKBP10|EXT1|ADAMTS2|COL5A1|MKX|ATP7A|NF1|TGFB2|DDR2|LOXL2|MMP11|OPTC|SFRP2|ZFP469|FOXC2|SCX|TNXB|SERPINF2|CYP1B1|CHADL|ANXA2|GREM1|ADAMTS7|COL3A1|COL1A1|COL1A2|ACAN|EMILIN1|PXDN|SERPINH1|PLOD3|AEBP1|CRTAP|EFEMP2|COL11A1|COL11A2|COL13A1|COL2A1|COMP|LUM|LMX1B|DPT|VIPAS39|COL14A1|LOXL1|P3H1|LOXL4|P4HA1|FOXC1	50	0.512	2.6048	0	0.0001	0.004
NCK56	Collagen Metabolism	GOBP_COLLAGEN_BIOSYNTHETIC_PROCESS	Collagen Biosynthetic Process	http://www.gsea-msigdb.org/gsea/msigdb/mouse/geneset/GOBP_COLLAGEN_BIOSYNTHETIC_PROCESS	COL5A1|MKX|ARRB2|SERPINB7|RAPGEF3|UCN|TGFB1|UTS2|RCN3|CYGB|F2|DDR2|RGCC|NPPC|ITGA2|PDGFB|SCX|ADORA2B|PDGFRB|LARP6|F2R|SERPINF2|CYP7A1|CBX8|COL1A1|IL18|CCN2|FN1|EMILIN1|SERPINE1|ADAMTS3|PPARG|SERPINH1|P3H3|WNT4|BMP4|CCL2|ARG1|TRAM2|CREB3L1|PPARD|PRDX5|NR1H4|VIM|DICER1|IL6|AGER|IL6RA|ERRFI1|CYP2J6|TGFB3	51	0.4502	2.3062	0	0.0004	0.05
NCK56	Collagen Metabolism	GOBP_COLLAGEN_METABOLIC_PROCESS	Collagen Metabolic Process	http://www.gsea-msigdb.org/gsea/msigdb/mouse/geneset/GOBP_COLLAGEN_METABOLIC_PROCESS	BC051665|MMP12|MMP2|MMP9|MMP8|ADAMTS2|MMP28|MMP13|MMP14|ARRB2|UCN|TGFB1|CYGB|DDR2|CTSB|CTSL|P2RX7|NPPC|ITGA2|PDGFB|SCX|ADORA2B|PDGFRB|LARP6|CTSLL3|PRKCD|ADAM15|SERPINF2|CBX8|COL1A1|COL1A2|MMP3|MMP27|MMP25|MMP1A|EMILIN1|SERPINE1|ADAMTS3|CTSQ|PPARG|MFAP4|P3H3|WNT4|CCL2|ARG1|FAP|P3H2|TRAM2|PPARD|CTS3|PRDX5|NR1H4|MMP23|CTSJ|VIPAS39|VIM|DICER1|AGER|ERRFI1|CTSS|CYP2J6|P3H1|MMP20|TGFB3|TGFBR3|MMP1B|COL5…	113	0.368	2.2388	0	0.0007	0.096
NCK56	Collagen Metabolism	GOBP_NEGATIVE_REGULATION_OF_COLLAGEN_METABOLIC_PROCESS	Negative Regulation Of Collagen Metabolic Process	http://www.gsea-msigdb.org/gsea/msigdb/mouse/geneset/GOBP_NEGATIVE_REGULATION_OF_COLLAGEN_METABOLIC_PROCESS	NR1H4|NPPC|FN1|EMILIN1|ADORA2B|PPARG|IL6|AGER|IL6RA|RAPGEF3|CYP7A1|ERRFI1|CYP2J6|PPARD|CYGB	15	0.4242	1.5302	0.0534	0.0444	1
NCK56	Collagen Metabolism	GOBP_POSITIVE_REGULATION_OF_COLLAGEN_METABOLIC_PROCESS	Positive Regulation Of Collagen Metabolic Process	http://www.gsea-msigdb.org/gsea/msigdb/mouse/geneset/GOBP_POSITIVE_REGULATION_OF_COLLAGEN_METABOLIC_PROCESS	CCN2|SERPINE1|MKX|ARRB2|SERPINB7|WNT4|BMP4|CCL2|UCN|CREB3L1|TGFB1|UTS2|RETN|F2|DDR2|PRDX5|RGCC|ITGA2|PDGFB|SCX|PDGFRB|LARP6|VSIR|VIM|DICER1|F2R|SERPINF2|CBX8|IDUA|TGFB3|IL18	31	0.4395	1.998	0.0054	0.0034	0.505
NCK56	Collagen Metabolism	GOBP_REGULATION_OF_COLLAGEN_METABOLIC_PROCESS	Regulation Of Collagen Metabolic Process	http://www.gsea-msigdb.org/gsea/msigdb/mouse/geneset/GOBP_REGULATION_OF_COLLAGEN_METABOLIC_PROCESS	MKX|ARRB2|SERPINB7|RAPGEF3|UCN|TGFB1|UTS2|CYGB|F2|DDR2|RGCC|NPPC|FGFR3|ITGA2|PDGFB|SCX|ADORA2B|PDGFRB|LARP6|F2R|SERPINF2|CYP7A1|CBX8|IDUA|IL18|CCN2|FN1|EMILIN1|SERPINE1|PPARG|MFAP4|WNT4|BMP4|CCL2|FAP|CREB3L1|PPARD|RETN|PRDX5|NR1H4|VSIR|VIM|DICER1|IL6|AGER|IL6RA|ERRFI1|CYP2J6|TGFB3	49	0.4268	2.1158	0	0.0017	0.263
NCK56	Copper Ion Response	GOBP_RESPONSE_TO_COPPER_ION	Response To Copper Ion	http://www.gsea-msigdb.org/gsea/msigdb/mouse/geneset/GOBP_RESPONSE_TO_COPPER_ION	IL1A|CYP27B1|SNCA|SORD|DAXX|AANAT|MT3|NFE2L1|AQP1|PRNP|SOD1|AOC1|HSF1|SOD3|ATP7A|ATP7B|CP|AQP2|MT1|MT2|LCAT|MT4|LOXL2	23	0.2823	1.2021	0.1963	0.2077	1
NCK56	Coronary Vasculogenesis	GOBP_CORONARY_VASCULATURE_DEVELOPMENT	Coronary Vasculature Development	http://www.gsea-msigdb.org/gsea/msigdb/mouse/geneset/GOBP_CORONARY_VASCULATURE_DEVELOPMENT	MYOCD|LRP1|LRP2|PDE2A|GPER1|PROK2|SUFU|ADAMTS6|ACE|FUZ|VEGFB|DNM2|TBX1|VANGL2|RXRA|NOTCH1|APLN|FGFR1|APELA|SHH|PDGFB|ANGPT1|PDGFRB|PRICKLE1|FGF1|SNX17|SRF|SMAD6|FGF2|GPC3|MESP1|CFC1|ROBO1|VEGFA|HEY2|EPO|EPOR|KIF7|TAB1|MMP21|SGCD|PRDM1|BMP4|PROKR1|PLXND1|PTK7|AP2B1|WT1|DCTN5|ZBTB14|MIR145A|CPLANE1|HAND2|FGF9|FGFR2|MEGF8|CTNNB1|GATA4|ZFPM2|MIR143|SMARCA4|CNTRL|TGFBR3	63	0.3808	2.0244	0	0.0029	0.438
NCK56	Coronary Vasculogenesis	GOBP_CORONARY_VASCULATURE_MORPHOGENESIS	Coronary Vasculature Morphogenesis	http://www.gsea-msigdb.org/gsea/msigdb/mouse/geneset/GOBP_CORONARY_VASCULATURE_MORPHOGENESIS	FGF2|LRP2|VEGFA|HEY2|EPO|PROK2|EPOR|SGCD|ACE|TBX1|HAND2|FGF9|FGFR2|RXRA|NOTCH1|FGFR1|SHH|ANGPT1|PDGFRB|CTNNB1|GATA4|ZFPM2|FGF1|SMAD6|TGFBR3	25	0.3005	1.2329	0.165	0.1801	1
NCK56	Coronary Vasculogenesis	GOBP_VASCULOGENESIS	Vasculogenesis	http://www.gsea-msigdb.org/gsea/msigdb/mouse/geneset/GOBP_VASCULOGENESIS	MYOCD|CCM2|PROK2|CITED2|TBX20|WARS2|ACKR3|HAS2|PAXIP1|WNT7B|TGFB1|NTRK2|HEG1|FBXW7|NOTCH1|HOXA13|FGFR1|SGPL1|APELA|EPHA2|SHH|FOXM1|PDGFRB|ANGPT1|NKX2-5|EGFL7|SOX17|ADM|ZMIZ1|SMO|CITED1|FGF1|RAMP2|TGFBR2|PTPRJ|CD34|EMP2|PITX2|HEY1|HEY2|TMEM100|EPO|EPOR|TIPARP|RRAS|FOXF1|GDF2|HHEX|YAP1|RASIP1|JUNB|WNT7A|WT1|CEACAM1|FGF9|FGFR2|RTN4|ITGB8|CAV1|CTNNB1|GJC1|TEAD2|TNNI3|GATA4|ASB4|MYO1E|TDGF1|RIN2|ZFPM2…	76	0.3065	1.702	0	0.0182	0.996
NCK56	Cortical Cytoskeleton Organization	GOBP_CORTICAL_ACTIN_CYTOSKELETON_ORGANIZATION	Cortical Actin Cytoskeleton Organization	http://www.gsea-msigdb.org/gsea/msigdb/mouse/geneset/GOBP_CORTICAL_ACTIN_CYTOSKELETON_ORGANIZATION	FHOD3|CDK5|RACGAP1|PLEC|PLEK|EZR|STRIP1|EPB41L1|EPB41L3|RAB13|CAVIN3|LLGL2|LLGL1|EPB41|PLS1|ARF6|CORO1C|NCKAP1L|CALR|IKBKB|RTKN|FMNL2|FMNL3|TNF|FMNL1|TLN1|EHD2	27	0.6753	2.9036	0	0	0
NCK56	Cortical Cytoskeleton Organization	GOBP_CORTICAL_CYTOSKELETON_ORGANIZATION	Cortical Cytoskeleton Organization	http://www.gsea-msigdb.org/gsea/msigdb/mouse/geneset/GOBP_CORTICAL_CYTOSKELETON_ORGANIZATION	FHOD3|CDK5|RACGAP1|PLEC|PLEK|EZR|STRIP1|NLGN1|RND3|EPB41L1|EPB41L3|RAB13|RHOH|RHOBTB2|4930544G11RIK|RHOD|RAC2|CAVIN3|LLGL2|LLGL1|RAC3|EPB41|PLS1|TRPV4|ARF6|CORO1C|RHOB|RHOC|RHOG|NCKAP1L|CALR|RHOF|IKBKB|RTKN|FMNL2|FMNL3|WDR1|RND1|TNF|FMNL1|ACTN1|TLN1|EHD2	43	0.6001	3.0692	0	0	0
NCK56	Cranial Skeleton Development	GOBP_CRANIAL_SKELETAL_SYSTEM_DEVELOPMENT	Cranial Skeletal System Development	http://www.gsea-msigdb.org/gsea/msigdb/mouse/geneset/GOBP_CRANIAL_SKELETAL_SYSTEM_DEVELOPMENT	MED12|GAS1|CPLANE2|TMEM107|TWIST2|SLC39A3|DLX2|EXT1|MSX2|MMP14|MEF2C|FUZ|TBX1|INSIG2|TBX15|CRKL|TGFB2|NEUROG1|NODAL|NOG|TFAP2A|RAB23|FOXC2|EIF4A3|PRRX2|IRX5|SIX4|SIX2|HOXA1|GLI3|TRP63|IFT140|PAX5|EIF4A3L1|TWIST1|TGFBR2|DLX1AS|FGF4|TULP3|ALX3|PRRX1|RDH10|ZIC3|INSIG1|COLEC10|FOXE1|SLC39A1|RUNX2|WNT9B|BMP4|HOXA2|FGF8|FGFR2|GRHL2|MEGF8|2610005L07RIK|LHX1|MTHFD1L|TIFAB|CTNNB1|FOXN3|GNA11|SH3PXD2B|GNAS…	68	0.2608	1.4328	0.0463	0.0711	1
NCK56	Cranial Skeleton Development	GOBP_CRANIOFACIAL_SUTURE_MORPHOGENESIS	Craniofacial Suture Morphogenesis	http://www.gsea-msigdb.org/gsea/msigdb/mouse/geneset/GOBP_CRANIOFACIAL_SUTURE_MORPHOGENESIS	FGF4|RAB23|TIFAB|TMEM107|INSIG1|MSX2|FOXN3|MMP14|BMP4|GLI3|INSIG2|NEUROG1|FGFR2|TWIST1|MEGF8	15	0.4526	1.6636	0.0189	0.0223	1
NCK56	Cranial Skeleton Development	GOBP_EMBRYONIC_CRANIAL_SKELETON_MORPHOGENESIS	Embryonic Cranial Skeleton Morphogenesis	http://www.gsea-msigdb.org/gsea/msigdb/mouse/geneset/GOBP_EMBRYONIC_CRANIAL_SKELETON_MORPHOGENESIS	MED12|TULP3|ALX3|PRRX1|GAS1|RDH10|TWIST2|SLC39A3|DLX2|SLC39A1|RUNX2|WNT9B|MMP14|MEF2C|FUZ|BMP4|HOXA2|TBX1|TBX15|TGFB2|FGF8|FGFR2|GRHL2|NODAL|TFAP2A|2610005L07RIK|LHX1|MTHFD1L|FOXC2|EIF4A3|PRRX2|IRX5|SIX4|SIX2|GNAS|SIX1|HOXA1|GLI3|IFT140|PAX5|EIF4A3L1|TWIST1|TGFBR2|TGFB3|DLX1AS|SMAD3|CHST11	47	0.2989	1.5083	0.0139	0.049	1
NCK56	Cranial Skeleton Development	GOBP_EMBRYONIC_SKELETAL_JOINT_DEVELOPMENT	Embryonic Skeletal Joint Development	http://www.gsea-msigdb.org/gsea/msigdb/mouse/geneset/GOBP_EMBRYONIC_SKELETAL_JOINT_DEVELOPMENT	NOG|OSR2|HOXA11|HOXD11|SLC2A10|HYAL1|CTNNB1|EXT1|SHOX2|BMP4|OSR1|BMP7|COL2A1|AXIN1|HOXC11	15	0.3976	1.4701	0.0383	0.0592	1
NCK56	Cranial Skeleton Development	GOBP_EMBRYONIC_SKELETAL_SYSTEM_DEVELOPMENT	Embryonic Skeletal System Development	http://www.gsea-msigdb.org/gsea/msigdb/mouse/geneset/GOBP_EMBRYONIC_SKELETAL_SYSTEM_DEVELOPMENT	HOXC6|HOXC9|HOXD1|HOXD3|HOXD4|HSD17B7|HSPG2|GAS1|SLC2A10|SLC39A3|HYAL1|MMP14|MEF2C|MYF5|MYCN|TGFB2|PAX7|NODAL|NOG|PRRX2|SCX|SIX2|ETL4|PAX5|PBX1|WNT9A|TGFBR2|FLVCR1|COL1A1|OSR2|TULP3|PRRX1|RDH10|DSCAML1|SLC39A1|WNT9B|XYLT1|WNT5A|FGF8|FGF9|FGFR2|SLC35D1|NKX3-2|DMRT2|2610005L07RIK|MTHFD1L|SHOX2|MKS1|SIX1|AXIN1|SOX11|TGFB3|CHST11|MED12|TWIST2|DLX1|DLX2|EXT1|UCMA|RBP4|FUZ|SATB2|SULF2|TBX1|TBX15|ZEB1|T…	125	0.3071	1.9411	0	0.0046	0.644
NCK56	Cranial Skeleton Development	GOBP_EMBRYONIC_SKELETAL_SYSTEM_MORPHOGENESIS	Embryonic Skeletal System Morphogenesis	http://www.gsea-msigdb.org/gsea/msigdb/mouse/geneset/GOBP_EMBRYONIC_SKELETAL_SYSTEM_MORPHOGENESIS	MED12|HOXC9|HOXD3|HOXD4|HSPG2|GAS1|TWIST2|SLC39A3|HYAL1|DLX2|MMP14|MEF2C|MYF5|FUZ|SATB2|MYCN|TBX1|TBX15|TGFB2|NODAL|ZEB1|NOG|TFAP2A|HOXA11|HOXA9|HOXC4|HOXD10|HOXD11|PRRX2|FOXC2|EIF4A3|HOXD9|ALX1|IRX5|SIX4|SIX2|HOXA1|GLI3|HOXB2|OSR1|GSC|IFT140|PAX5|WNT9A|EIF4A3L1|HOXC11|TWIST1|TGFBR2|FLVCR1|DLX1AS|OSR2|TULP3|ALX3|ALX4|EYA1|PRRX1|RDH10|DSCAML1|SLC39A1|WNT9B|RUNX2|BMP4|BMP7|COL11A1|PCGF2|HOXA2|COL2A…	96	0.3078	1.8657	0	0.0073	0.826
NCK56	Creb Transcription Factor Regulation	GOBP_POSITIVE_REGULATION_OF_CREB_TRANSCRIPTION_FACTOR_ACTIVITY	Positive Regulation Of Creb Transcription Factor Activity	http://www.gsea-msigdb.org/gsea/msigdb/mouse/geneset/GOBP_POSITIVE_REGULATION_OF_CREB_TRANSCRIPTION_FACTOR_ACTIVITY	CD200|TSSK4|VEGFA|PRKD1|PRKD2|ADCY1|ADGRF1|ADCY8|EPHA5|CRTC2|LRP8|CREBBP|CRTC3|CAMK1D|CRTC1	15	0.4514	1.6482	0.0207	0.0243	1
NCK56	Cysteine Endopeptidase Activity	GOBP_ACTIVATION_OF_CYSTEINE_TYPE_ENDOPEPTIDASE_ACTIVITY	Activation Of Cysteine Type Endopeptidase Activity	http://www.gsea-msigdb.org/gsea/msigdb/mouse/geneset/GOBP_ACTIVATION_OF_CYSTEINE_TYPE_ENDOPEPTIDASE_ACTIVITY	RIPK2|CASP8|LGMN|BAK1|FADD|TBC1D10A|NLRP6|CASP6|NLRC4|PYCARD|BAD|CYCS|CIDEB|IFI206|IFI207|CYFIP2|PERP	17	0.3601	1.3379	0.1032	0.111	1
NCK56	Cysteine Endopeptidase Activity	GOBP_ACTIVATION_OF_CYSTEINE_TYPE_ENDOPEPTIDASE_ACTIVITY_INVOLVED_IN_APOPTOTIC_PROCESS	Activation Of Cysteine Type Endopeptidase Activity Involved In Apoptotic Process	http://www.gsea-msigdb.org/gsea/msigdb/mouse/geneset/GOBP_ACTIVATION_OF_CYSTEINE_TYPE_ENDOPEPTIDASE_ACTIVITY_INVOLVED_IN_APOPTOTIC_PROCESS	HSPD1|SNCA|BBC3|CFLAR|DAP|SLC22A2|KHDC1B|KHDC1A|NGF|CRADD|NGFR|SENP1|BOK|MYC|NKX3-1|PML|FAM162A|FASL|SLC11A2|KHDC1C|SLC1A1|NLRC4|F2R|P2RX1|BAD|PMAIP1|TNF|ATP2A3|TNFSF15|IFT57|RACK1|CASP1|CASP8|LCK|RET|BAK1|ROBO1|BAX|MTCH1|COL4A3|PPARG|PYCARD|NOD1|CYCS|F3|S100A8|S100A9|MUL1|NLRP1B|CDKN2A|CCK|BID|RPS27L|CASP4|NLRP3|PDCD6|NLRP1A|BCL10|LAPTM5|SMAD3|STAT1	61	0.2964	1.5802	0.0086	0.0347	1
NCK56	Cysteine Endopeptidase Activity	GOBP_NEGATIVE_REGULATION_OF_CYSTEINE_TYPE_ENDOPEPTIDASE_ACTIVITY	Negative Regulation Of Cysteine Type Endopeptidase Activity	http://www.gsea-msigdb.org/gsea/msigdb/mouse/geneset/GOBP_NEGATIVE_REGULATION_OF_CYSTEINE_TYPE_ENDOPEPTIDASE_ACTIVITY	THBS1|ARRB1|SNCA|RNF34|IL9|MMP9|GRK2|D1PAS1|CFLAR|NAIP1|NAIP2|ARRB2|HTT|NAIP6|DPEP1|CRYAB|PAK2|TRIAP1|FCMR|CST3|SFRP2|IL9R|LTF|MT3|GPI1|AQP1|SFN|CRYAA|AKT1|HSPA1B|TNF|IFI206|FABP1|PAX2|BIRC5|BCL2A1D|WNT9A|PCID2|NR4A1|AVP|VEGFA|SRC|GAS6|ADORA2A|SIAH2|PLAUR|RAG1|LAMP3|NOL3|RFFL|RPS6KA1|IFI207|CST7|HGF|IGBP1B|DHCR24|INTS1|BCL2L12|CSN2|IL6|MRTFA|KLF4|LAMTOR5|HNF1A|PTGS2|MIR494|CDKN2D|CSNK2A1|CST10|CD…	70	0.3653	2.0187	0	0.003	0.459
NCK56	Cysteine Endopeptidase Activity	GOBP_POSITIVE_REGULATION_OF_CYSTEINE_TYPE_ENDOPEPTIDASE_ACTIVITY	Positive Regulation Of Cysteine Type Endopeptidase Activity	http://www.gsea-msigdb.org/gsea/msigdb/mouse/geneset/GOBP_POSITIVE_REGULATION_OF_CYSTEINE_TYPE_ENDOPEPTIDASE_ACTIVITY	SNCA|BBC3|BCAP31|USP50|DAP|SLC22A2|CARD9|CIDEB|NGF|NGFR|SENP1|BOK|MYC|ALOX12|NKX3-1|MALT1|NODAL|GRAMD4|FAM162A|LGMN|TTBK1|DAPK1|SLC11A2|WNT3A|CASP6|SLC1A1|P2RX1|PMAIP1|IFI206|FYN|IFT57|RACK1|RIPK2|CASP1|CASP8|LCK|RET|ARL6IP5|ROBO1|TBC1D10A|COL4A3|NLRP6|UACA|PPARG|PYCARD|NOD1|CYCS|PPM1F|F3|S100A8|S100A9|PERP|PPP2CA|MUL1|REST|PRR7|CCK|HTRA2|FADD|SYK|FIS1|PDCD6|CYCT|NLRP1A|BCL10|STAT1|HSPD1|ARRB1|GP…	114	0.289	1.8274	0	0.0091	0.901
NCK56	Cysteine Endopeptidase Activity	GOBP_POSITIVE_REGULATION_OF_PEPTIDASE_ACTIVITY	Positive Regulation Of Peptidase Activity	http://www.gsea-msigdb.org/gsea/msigdb/mouse/geneset/GOBP_POSITIVE_REGULATION_OF_PEPTIDASE_ACTIVITY	SNCA|LYN|BBC3|BCAP31|USP50|DAP|SLC22A2|CARD9|CIDEB|NGF|NGFR|SENP1|BOK|MYC|ALOX12|NKX3-1|MALT1|NODAL|GRAMD4|FAM162A|LGMN|PSME1|TTBK1|DAPK1|SLC11A2|WNT3A|CASP6|SLC1A1|P2RX1|CLDN13|PRSS22|PMAIP1|IFI206|FYN|IFT57|RACK1|RIPK2|CASP1|CASP8|LCK|RET|ARL6IP5|ROBO1|TBC1D10A|COL4A3|NLRP6|UACA|PPARG|PYCARD|NOD1|CYCS|PPM1F|F3|S100A8|S100A9|PERP|PPP2CA|MUL1|REST|PRR7|CCK|HTRA2|FADD|SYK|CLDN3|CLDN4|FIS1|PDCD6|AG…	136	0.3229	1.9734	0	0.0038	0.564
NCK56	Cysteine Endopeptidase Activity	GOBP_REGULATION_OF_CYSTEINE_TYPE_ENDOPEPTIDASE_ACTIVITY	Regulation Of Cysteine Type Endopeptidase Activity	http://www.gsea-msigdb.org/gsea/msigdb/mouse/geneset/GOBP_REGULATION_OF_CYSTEINE_TYPE_ENDOPEPTIDASE_ACTIVITY	SNCA|CDH1|IL9|MMP9|BBC3|BCAP31|USP50|DAP|NAIP1|NAIP2|SLC22A2|ARRB2|NAIP6|CARD9|DPEP1|NGF|CIDEB|NGFR|NLRP12|SENP1|BOK|MYC|ALOX12|NKX3-1|MALT1|NODAL|GRAMD4|TRIAP1|FCMR|FAM162A|CST3|LGMN|LTF|TTBK1|MT3|GPI1|DAPK1|AQP1|SLC11A2|SFN|WNT3A|CASP6|SLC1A1|CRYAA|P2RX1|MGMT|TRP63|PMAIP1|IFI206|FABP1|PAX2|BCL2A1D|FYN|WNT9A|IFT57|RACK1|NR4A1|RIPK2|CASP1|CASP8|LCK|RET|ARL6IP5|ROBO1|VEGFA|COL4A3|TBC1D10A|ADORA2A|…	185	0.3104	2.1725	0	0.0011	0.162
NCK56	Cytokine Production in Immune Response	GOBP_CYTOKINE_PRODUCTION_INVOLVED_IN_IMMUNE_RESPONSE	Cytokine Production Involved In Immune Response	http://www.gsea-msigdb.org/gsea/msigdb/mouse/geneset/GOBP_CYTOKINE_PRODUCTION_INVOLVED_IN_IMMUNE_RESPONSE	XCL1|SMAD7|CD226|MIR324|TLR7|MAPKAPK2|MIF|GIMAP5|MYD88|STARD7|SCIMP|CD96|CARD9|B2M|TGFB1|TGFB2|MALT1|SUCNR1|P2RX7|GIMAP3|NR4A3|PRKCZ|CLNK|BST2|RIPK2|HMOX1|CASP1|IL10|RASGRP1|SPON2|PYCARD|NOD1|APOA1|APOA2|PSEN2|INAVA|CCL20|WNT5A|ARG1|ATG9A|EPX|IL25|RTN4|CD55|IL12A|CD55B|IFNG|IL12B|IL4|FZD5|FCER1G|FOXP3|SYK|GATA3|IRAK3|CD36|ASH1L|TIRAP|PRG2|TNFSF4|MR1|TGFB3|IL31RA|TLR4|CD81|RABGEF1|TRIM6|TWIST2|CRL…	126	0.3364	2.0468	0	0.0026	0.386
NCK56	Cytokine Production in Immune Response	GOBP_MACROPHAGE_CYTOKINE_PRODUCTION	Macrophage Cytokine Production	http://www.gsea-msigdb.org/gsea/msigdb/mouse/geneset/GOBP_MACROPHAGE_CYTOKINE_PRODUCTION	RIPK2|MIR324|ACP5|IL1B|CASP1|TLR7|TRIM55|TLR4|MAPKAPK2|TLR2|SPON2|TLR3|TWIST2|GAS6|MYD88|PSG22|PYCARD|NOD1|PSEN2|NOD2|CARD9|WNT5A|PANX1|LITAF|TGFB1|TGFB2|ATG9A|EPX|RTN4|SUCNR1|IFNG|GPRC5B|P2RX7|AXL|CASP4|CUEDC2|CD74|NLRP3|PLCG2|NLRX1|IRAK3|CD36|ASH1L|TIRAP|PRG2|TWIST1|LAPTM5|TGFB3	48	0.437	2.116	0	0.0017	0.263
NCK56	Cytokine Production in Immune Response	GOBP_MYELOID_LEUKOCYTE_CYTOKINE_PRODUCTION	Myeloid Leukocyte Cytokine Production	http://www.gsea-msigdb.org/gsea/msigdb/mouse/geneset/GOBP_MYELOID_LEUKOCYTE_CYTOKINE_PRODUCTION	MIR324|TLR7|TLR4|MAPKAPK2|MIF|RABGEF1|TWIST2|MYD88|MAVS|CARD9|TGFB1|TGFB2|SUCNR1|P2RX7|NR4A3|PLCG2|NLRX1|FCER1A|TWIST1|RIPK2|ACP5|HMOX1|IL1B|CASP1|RASGRP1|TRIM55|TLR2|SPON2|TLR3|GAS6|BCL6|PSG22|PYCARD|NOD1|PSEN2|NOD2|WNT5A|PANX1|KIT|LITAF|ATG9A|EPX|RTN4|IFNG|GPRC5B|AXL|CASP4|FCER1G|CUEDC2|SYK|CD74|NLRP3|IRAK3|CD36|ASH1L|TIRAP|PRG2|LAPTM5|TGFB3	59	0.4369	2.3708	0	0.0002	0.025
NCK56	Cytokine Production in Immune Response	GOBP_NEGATIVE_REGULATION_OF_CYTOKINE_PRODUCTION_INVOLVED_IN_IMMUNE_RESPONSE	Negative Regulation Of Cytokine Production Involved In Immune Response	http://www.gsea-msigdb.org/gsea/msigdb/mouse/geneset/GOBP_NEGATIVE_REGULATION_OF_CYTOKINE_PRODUCTION_INVOLVED_IN_IMMUNE_RESPONSE	SMAD7|ACP5|HMOX1|IL10|RABGEF1|TWIST2|IFNB1|BCL6|LILRB4A|CD96|APOA1|APOA2|NOD2|ARG1|TGFB1|TGFB2|ATG9A|EPX|TBX21|AXL|CUEDC2|ANGPT1|FOXP3|VSIR|JAK3|NLRX1|IRAK3|PRG2|TNF|SLAMF1|TWIST1|BST2|TGFB3	33	0.4384	2.0562	0	0.0024	0.365
NCK56	Cytokine Production in Immune Response	GOBP_NEGATIVE_REGULATION_OF_PRODUCTION_OF_MOLECULAR_MEDIATOR_OF_IMMUNE_RESPONSE	Negative Regulation Of Production Of Molecular Mediator Of Immune Response	http://www.gsea-msigdb.org/gsea/msigdb/mouse/geneset/GOBP_NEGATIVE_REGULATION_OF_PRODUCTION_OF_MOLECULAR_MEDIATOR_OF_IMMUNE_RESPONSE	SMAD7|ACP5|HMOX1|IL10|PARP3|RABGEF1|IL33|TWIST2|CD22|TMBIM6|IFNB1|BCL6|CD96|LILRB4A|APOA1|APOA2|NOD2|ARG1|IL13RA2|TGFB1|TGFB2|ATG9A|EPX|TBX21|ZPBP2|NDFIP1|AXL|SIGLECG|CUEDC2|ANGPT1|FOXP3|VSIR|JAK3|NLRX1|VPREB3|IRAK3|FCGR2B|TNF|PRG2|SPINK5|SLAMF1|TWIST1|BST2|TGFB3	44	0.3473	1.7265	0	0.0159	0.988
NCK56	Cytokine Production in Immune Response	GOBP_POSITIVE_REGULATION_OF_CYTOKINE_PRODUCTION_INVOLVED_IN_IMMUNE_RESPONSE	Positive Regulation Of Cytokine Production Involved In Immune Response	http://www.gsea-msigdb.org/gsea/msigdb/mouse/geneset/GOBP_POSITIVE_REGULATION_OF_CYTOKINE_PRODUCTION_INVOLVED_IN_IMMUNE_RESPONSE	XCL1|CD226|MIR324|TLR7|TLR4|MAPKAPK2|CD81|MIF|TRIM6|GIMAP5|MYD88|TRAF2|MAVS|SCIMP|IL21|CARD9|B2M|TBX21|MALT1|P2RX7|GIMAP3|ARID5A|NR4A3|PLCG2|PRKCZ|F2RL1|CLNK|FCER1A|HK1|TRAF6|CD160|IL18|RIPK2|IL1B|CASP1|TLR2|SPON2|TLR3|PSG22|PYCARD|NOD1|INAVA|NOD2|WNT5A|PANX1|KIT|FFAR3|RTN4|CD55|CD55B|IFNG|GPRC5B|IL4|FZD5|CASP4|FCER1G|SYK|CD74|NLRP3|SASH3|RSAD2|IL18R1|GATA3|IL6|CD36|TIRAP|TNFSF4|SLAMF1|LAPTM5	69	0.306	1.6363	0	0.0259	1
NCK56	Cytokine Production in Immune Response	GOBP_POSITIVE_REGULATION_OF_MACROPHAGE_CYTOKINE_PRODUCTION	Positive Regulation Of Macrophage Cytokine Production	http://www.gsea-msigdb.org/gsea/msigdb/mouse/geneset/GOBP_POSITIVE_REGULATION_OF_MACROPHAGE_CYTOKINE_PRODUCTION	RIPK2|MIR324|CASP1|TLR7|TLR4|MAPKAPK2|TLR2|SPON2|TLR3|MYD88|PSG22|PYCARD|NOD1|NOD2|WNT5A|CARD9|PANX1|RTN4|IFNG|GPRC5B|P2RX7|CASP4|CD74|PLCG2|CD36|TIRAP|LAPTM5	27	0.4405	1.9161	0.0096	0.0055	0.712
NCK56	Cytokine Production in Immune Response	GOBP_POSITIVE_REGULATION_OF_MYELOID_LEUKOCYTE_CYTOKINE_PRODUCTION_INVOLVED_IN_IMMUNE_RESPONSE	Positive Regulation Of Myeloid Leukocyte Cytokine Production Involved In Immune Response	http://www.gsea-msigdb.org/gsea/msigdb/mouse/geneset/GOBP_POSITIVE_REGULATION_OF_MYELOID_LEUKOCYTE_CYTOKINE_PRODUCTION_INVOLVED_IN_IMMUNE_RESPONSE	RIPK2|MIR324|CASP1|TLR7|TLR4|MAPKAPK2|TLR2|SPON2|TLR3|MIF|MYD88|PSG22|MAVS|PYCARD|NOD1|NOD2|WNT5A|CARD9|PANX1|KIT|RTN4|IFNG|GPRC5B|P2RX7|CASP4|FCER1G|SYK|CD74|NR4A3|PLCG2|CD36|TIRAP|FCER1A|LAPTM5	34	0.4761	2.1466	0	0.0014	0.199
NCK56	Cytokine Production in Immune Response	GOBP_POSITIVE_REGULATION_OF_PRODUCTION_OF_MOLECULAR_MEDIATOR_OF_IMMUNE_RESPONSE	Positive Regulation Of Production Of Molecular Mediator Of Immune Response	http://www.gsea-msigdb.org/gsea/msigdb/mouse/geneset/GOBP_POSITIVE_REGULATION_OF_PRODUCTION_OF_MOLECULAR_MEDIATOR_OF_IMMUNE_RESPONSE	XCL1|CD226|MIR324|MLH1|TLR7|MAPKAPK2|MIF|IL33|GIMAP5|MYD88|SCIMP|CARD9|B2M|TGFB1|MALT1|HPX|P2RX7|GIMAP3|GPI1|NR4A3|PRKCZ|CLNK|DNAJB9|PTPN22|RIPK2|CASP1|IL10|PHB|SPON2|FOXP1|PYCARD|NOD1|INAVA|WNT5A|CD86|CD37|CD28|IL4RA|IL17F|RTN4|CD55|CD55B|IFNG|IL2|IL4|PTPRC|FZD5|FCER1G|SYK|STAT6|GATA3|CD36|TIRAP|CD40|TNFSF4|HMCES|KMT5C|TLR4|CD81|CD27|TRIM6|TRP53BP1|TRAF2|TLR9|MAVS|RBP4|IL21|PAXIP1|IL17A|CLCF1|TB…	110	0.2767	1.6648	0	0.0222	1
NCK56	Cytokine Production in Immune Response	GOBP_REGULATION_OF_PRODUCTION_OF_MOLECULAR_MEDIATOR_OF_IMMUNE_RESPONSE	Regulation Of Production Of Molecular Mediator Of Immune Response	http://www.gsea-msigdb.org/gsea/msigdb/mouse/geneset/GOBP_REGULATION_OF_PRODUCTION_OF_MOLECULAR_MEDIATOR_OF_IMMUNE_RESPONSE	XCL1|SMAD7|CD226|MIR324|MLH1|TNFAIP3|TLR7|MAPKAPK2|MIF|IL33|GIMAP5|MYD88|SCIMP|CD96|CARD9|B2M|TGFB1|TGFB2|MALT1|HPX|P2RX7|GIMAP3|SIGLECG|GPI1|NR4A3|PRKCZ|CLNK|DNAJB9|BST2|PTPN22|RIPK2|HMOX1|CASP1|IL10|PHB|PKN1|SPON2|FOXP1|CD22|TMBIM6|PYCARD|SLC15A4|APOA1|APOA2|NOD1|INAVA|CCL20|WNT5A|ARG1|CD86|CD37|CD28|IL4RA|ATG9A|EPX|IL17F|RTN4|ZPBP2|CD55|CD55B|IFNG|IL2|IL4|PTPRC|FZD5|FCER1G|FOXP3|SYK|STAT6|CGAS…	167	0.3076	2.0144	0	0.0031	0.47
NCK56	Cytokine Production in Immune Response	GOBP_T_CELL_CYTOKINE_PRODUCTION	T Cell Cytokine Production	http://www.gsea-msigdb.org/gsea/msigdb/mouse/geneset/GOBP_T_CELL_CYTOKINE_PRODUCTION	XCL1|SMAD7|IL1B|IL31RA|CD81|GBA|CRLF2|IFNB1|TRAF2|STARD7|CCR2|LILRB4A|CCL20|KDELR1|B2M|ARG1|IL18RAP|TBX21|MALT1|IL25|CD55|IL12A|CD55B|IL12B|IL4|ARID5A|FZD5|FOXP3|VSIR|NLRP3|SASH3|RSAD2|IL18R1|TNFRSF1B|PRKCZ|GATA3|IL6|TRPM4|TNFSF4|TRAF6|SLAMF1|IL18	42	0.2541	1.2335	0.125	0.1796	1
NCK56	Cytoplasmic Microtubule Organization	GOBP_CYTOPLASMIC_MICROTUBULE_ORGANIZATION	Cytoplasmic Microtubule Organization	http://www.gsea-msigdb.org/gsea/msigdb/mouse/geneset/GOBP_CYTOPLASMIC_MICROTUBULE_ORGANIZATION	DVL1|MAP10|CAMSAP2|CAV3|EZR|CEP126|CCDC88C|CLIP3|RAB11A|CLASP1|TUBGCP2|TRDN|FSD1|KPNB1|CAMSAP3|TUBGCP4|CCDC13|PLK3|CCDC88B|CHP1|CLIP1|SLAIN1|TRPV4|CRIPT|CENPJ|TUBGCP3|TACC2|TUBG1|TUBG2|CCDC88A|KIF19A|WDR73|LIMK2|TPPP|CAMSAP1|CIB1|DCTN1|AXIN1|TUBGCP6	39	0.4768	2.2911	0	0.0005	0.061
NCK56	Cytoplasmic Translation Intiation	GOBP_CYTOPLASMIC_TRANSLATION	Cytoplasmic Translation	http://www.gsea-msigdb.org/gsea/msigdb/mouse/geneset/GOBP_CYTOPLASMIC_TRANSLATION	RPL34|EIF4EBP1|MIF4GD|DPH5|ZCCHC13|CKAP5|RPL18A|CPEB1|EIF2S2|LIN28A|RPS7|EIF4H|UNK|RPL4|RPL13|RPS21|RPS16|RPS8|RPS6|RBM4|RPL23|RPL26|RPL7|EIF2D|PABPC2|EIF2S3X|EIF2S3Y|MCTS2|RPL10A|RPL7A|EIF4B|PABPC6|NCBP2|RPLP0|EIF2B3|RPL31|DPH1|DRG2|METTL3|EEF2|RPL23A|FAU|RPL18|RPL11|RPL21|RPL27|RPL38|RPL28|RPL29|RPL32|RPL24|RPL22|RPL37A|RPL36A|RPL9|RPS12|RPS17|RPSA|RPS18|RPS2|RPS24|RPS29|RPS14|RPS3A1|RPL30|RPS4…	98	0.2316	1.3044	0.0411	0.1293	1
NCK56	Cytoplasmic Translation Intiation	GOBP_CYTOPLASMIC_TRANSLATIONAL_INITIATION	Cytoplasmic Translational Initiation	http://www.gsea-msigdb.org/gsea/msigdb/mouse/geneset/GOBP_CYTOPLASMIC_TRANSLATIONAL_INITIATION	EIF4EBP1|MIF4GD|EIF2B3|EIF2D|METTL3|EIF2S3X|EIF4H|EIF2S3Y|EIF3D|MCTS2|EIF2S2|EIF4B|RPS2|RBM4|NCBP2	15	0.6954	2.4918	0	0.0001	0.008
NCK56	Cytosolic Calcium Regulation	GOBP_NEGATIVE_REGULATION_OF_CYTOSOLIC_CALCIUM_ION_CONCENTRATION	Negative Regulation Of Cytosolic Calcium Ion Concentration	http://www.gsea-msigdb.org/gsea/msigdb/mouse/geneset/GOBP_NEGATIVE_REGULATION_OF_CYTOSOLIC_CALCIUM_ION_CONCENTRATION	DRD2|KCNK3|LRP1|MTNR1B|OPRM1|IL6ST|CALCA|EPO|NOS1|TMBIM6|BCL2|KCNA5|HRC|SMPD3|DRD3|NOL3|ATP2B1|NPY1R|GTF2I|ATP1A2|SMAD3	21	0.2969	1.2262	0.1593	0.1861	1
NCK56	Cytosolic Transport	GOBP_CYTOSOLIC_TRANSPORT	Cytosolic Transport	http://www.gsea-msigdb.org/gsea/msigdb/mouse/geneset/GOBP_CYTOSOLIC_TRANSPORT	RAB9|BAIAP3|RAB29|SYT7|HEATR5B|WDR91|RGP1|KLHL20|RAB7B|MECP2|TRAPPC10|SNX8|CLN3|SNX32|PTPN23|GOSR1|PIP4K2A|RAB6B|TBC1D10B|ERC1|MAGEL2|SNX1|SGSM2|KIF1C|TPCN2|BET1L|STX5A|DCTN1|STX6|VPS52|RAB7|SNX12|EMP2|SYT4|LMTK2|KIF1A|EZR|KIF5A|SYS1|ATG14|CCDC91|SRC|TBC1D10A|SORT1|SYBU|LRRK2|VPS26B|ANKRD27|RBSN|CLN5|WASHC1|AP4M1|SNX3|GAK|VPS11|GBF1|USP7|TBC1D10C|PHETA2|EHD3|PLEKHJ1|LAMP1|TRIM27|ARL1|SLC66A2|PIK3…	83	0.633	3.7006	0	0	0
NCK56	Cytosolic Transport	GOBP_REGULATION_OF_CYTOPLASMIC_TRANSPORT	Regulation Of Cytoplasmic Transport	http://www.gsea-msigdb.org/gsea/msigdb/mouse/geneset/GOBP_REGULATION_OF_CYTOPLASMIC_TRANSPORT	SNX12|RAB29|EZR|SORL1|SRC|MSN|MAPK3|LRRK2|MECP2|TRIM46|SNX3|ATP9A|USP7|VPS11|PTPN23	15	0.6875	2.4195	0	0.0001	0.012
NCK56	Cytosolic Transport	GOBP_RETROGRADE_TRANSPORT_ENDOSOME_TO_GOLGI	Retrograde Transport Endosome To Golgi	http://www.gsea-msigdb.org/gsea/msigdb/mouse/geneset/GOBP_RETROGRADE_TRANSPORT_ENDOSOME_TO_GOLGI	RAB9|RAB7|BAIAP3|SNX12|RAB29|HEATR5B|RGP1|TBC1D10A|LRRK2|RAB7B|VPS26B|RBSN|CLN5|TRAPPC10|WASHC1|SNX8|SNX3|SNX32|GBF1|USP7|TBC1D10C|PHETA2|EHD3|PLEKHJ1|GOSR1|ARL1|TRIM27|SLC66A2|RAB6B|TBC1D10B|ERC1|RNF126|AP1S1|MAGEL2|SNX1|SGSM2|RAB9B|ATP9A|DENND5A|VPS51|BET1L|STX5A|DCTN1|STX6|UBE2O|VPS52	46	0.6341	3.1356	0	0	0
NCK56	Cytosolic Transport	GOBP_VESICLE_MEDIATED_TRANSPORT_BETWEEN_ENDOSOMAL_COMPARTMENTS	Vesicle Mediated Transport Between Endosomal Compartments	http://www.gsea-msigdb.org/gsea/msigdb/mouse/geneset/GOBP_VESICLE_MEDIATED_TRANSPORT_BETWEEN_ENDOSOMAL_COMPARTMENTS	RAB7|SNX12|PIK3R4|EMP2|LMTK2|EZR|SORL1|ATG14|WDR91|SRC|MSN|MAPK3|IGHM|CORO1A|ANKRD27|FLNA|SNX3|VPS11|RAB5A|PTPN23	20	0.7034	2.7539	0	0	0
NCK56	Defense Response to Bacterium Regulation	GOBP_REGULATION_OF_DEFENSE_RESPONSE_TO_BACTERIUM	Regulation Of Defense Response To Bacterium	http://www.gsea-msigdb.org/gsea/msigdb/mouse/geneset/GOBP_REGULATION_OF_DEFENSE_RESPONSE_TO_BACTERIUM	EMILIN2|SIRT2|MMRN2|FOXP1|NLRP10|SYT11|EMILIN1|GRN|PGC|HAVCR2|F2RL1|NOD2|KLK7|ARG2|KLK5|SPINK5|MAPKBP1|CYBA|RAB34	19	0.3058	1.1818	0.2143	0.2268	1
NCK56	Definitive Hemopoiesis	GOBP_DEFINITIVE_HEMOPOIESIS	Definitive Hemopoiesis	http://www.gsea-msigdb.org/gsea/msigdb/mouse/geneset/GOBP_DEFINITIVE_HEMOPOIESIS	MFAP5|LYL1|ZFPM1|HOXA9|KMT2A|MPL|ADAR|RBFOX2|MEIS1|GATA2|GATA1|SMARCA4|TAL1|SP1|SENP1|HOXB3|SP3|HOXB4|ZFP36L2|TGFBR3	20	0.448	1.7266	0.0162	0.0159	0.988
NCK56	Dendrite Development	GOBP_POSITIVE_REGULATION_OF_DENDRITE_DEVELOPMENT	Positive Regulation Of Dendrite Development	http://www.gsea-msigdb.org/gsea/msigdb/mouse/geneset/GOBP_POSITIVE_REGULATION_OF_DENDRITE_DEVELOPMENT	ABL1|IQGAP1|KHDC3|DAB2IP|VLDLR|PACSIN1|PTPRZ1|ALK|BMP5|ZDHHC15|BMP7|CRP|LRP8|COBL|ELAVL4|PTN|CLIP1|CRTC1	18	0.5462	2.0587	0.0039	0.0024	0.36
NCK56	Dendrite Development	GOBP_POSITIVE_REGULATION_OF_NEURON_PROJECTION_DEVELOPMENT	Positive Regulation Of Neuron Projection Development	http://www.gsea-msigdb.org/gsea/msigdb/mouse/geneset/GOBP_POSITIVE_REGULATION_OF_NEURON_PROJECTION_DEVELOPMENT	LRP1|LYN|IQGAP1|XLR4B|NLGN1|PTPRZ1|CNR1|NF1|NGF|NGFR|CPEB1|ATOH7|DYNLT1C|HSPA5|NRXN1|NTRK2|NTRK3|CAMK1D|NCKIPSD|ARSB|SCN1B|NTRK1|DBN1|IKBKB|CXCL5|BAIAP2|CREB3L2|ZDHHC15|P2RY2|FKBP1B|FYN|PTPN5|CRTC1|ALKAL1|EP300|ANKRD1|PCP4|RET|RIT2|ALKAL2|VEGFA|EPO|WASHC5|EPOR|ADNP|PTK6|RAPGEF1|DISC1|WNT5A|SNX3|CRP|APBB1|PPP2R5D|S100A9|BRAF|PPP2R5B|ITGA6|BDNF|CX3CL1|HSPB1|NPTN|ABL1|LTK|SPHK1|BHLHB9|CBFA2T2|NRG1|V…	168	0.4383	2.879	0	0	0
NCK56	Dendrite Morphogenesis	GOBP_DENDRITE_MORPHOGENESIS	Dendrite Morphogenesis	http://www.gsea-msigdb.org/gsea/msigdb/mouse/geneset/GOBP_DENDRITE_MORPHOGENESIS	CDK5|IL1RAPL1|CDKL5|XLR4B|NLGN1|PTPRD|PTPRF|CIT|PTPRZ1|ATP7A|CACNA1A|DCDC2A|CELSR2|MINK1|CACNA1F|NEDD4|HECW2|OBSL1|SRCIN1|DBN1|SLC11A2|RBFOX2|BAIAP2|ZDHHC15|LZTS1|FYN|TRPC5|CHRNA3|ACHE|DIP2A|CHRNB2|ROBO1|DOCK10|ADGRB3|LRRK2|CDKL3|CNTNAP2|PARP6|ARC|WNT7A|SIPA1L1|PHACTR1|NEUROG3|TLX2|RERE|CTNNA2|TET1|SEMA4D|FARP1|BHLHB9|VLDLR|TRAK2|ZFP365|TBC1D24|PTN|DBNL|DLG4|LRP4|DSCAM|ITPKA|EEF2K|CUX2|NEDD4L|GRI…	121	0.3996	2.4986	0	0.0001	0.007
NCK56	Dendrite Morphogenesis	GOBP_POSITIVE_REGULATION_OF_DENDRITE_MORPHOGENESIS	Positive Regulation Of Dendrite Morphogenesis	http://www.gsea-msigdb.org/gsea/msigdb/mouse/geneset/GOBP_POSITIVE_REGULATION_OF_DENDRITE_MORPHOGENESIS	ITPKA|IL1RAPL1|EEF2K|CUX2|ACHE|CDKL5|XLR4B|PTPRD|ANAPC2|PTPRF|CDKL3|ANKRD27|PARP6|CAPRIN2|LRP8|SS18L1|XLR3B|AKAP5|OBSL1|AFDN|DBN1|CAMK2B|EPHA4|MYO5B|BHLHB9|EPHB2|BAIAP2|ILK|TBC1D24|NUMB|FBXO31|NUMBL|DBNL|SGK1	34	0.5176	2.3384	0	0.0003	0.038
NCK56	Dendrite Morphogenesis	GOBP_REGULATION_OF_DENDRITE_DEVELOPMENT	Regulation Of Dendrite Development	http://www.gsea-msigdb.org/gsea/msigdb/mouse/geneset/GOBP_REGULATION_OF_DENDRITE_DEVELOPMENT	IL1RAPL1|ITPKA|CARM1|EEF2K|CUX2|IQGAP1|NEDD4L|CDKL5|GRIN1|XLR4B|HECW1|PTPRD|ANAPC2|PTPRF|CIT|GORASP1|PTPRZ1|CAPRIN2|KNDC1|MGARP|MFSD2A|CRKL|CLIP1|NTRK2|ARF6|CAMK1D|BCL11A|SARM1|SEZ6|NEDD4|HECW2|OBSL1|AKAP5|SKOR2|KHDC3|DBN1|EPHA4|EPHB2|PACSIN1|BAIAP2|NR2E1|ZDHHC15|LZTS1|SDC2|COBL|ELAVL4|TRPC5|CRTC1|CHRNA3|CAMSAP2|ACHE|D130043K22RIK|CHRNB2|ROBO1|DAB2IP|ADGRB3|DGKG|CDKL3|ANKRD27|PARP6|CSMD3|ALK|BMP5…	93	0.4362	2.5563	0	0.0001	0.005
NCK56	Dendrite Morphogenesis	GOBP_REGULATION_OF_DENDRITE_MORPHOGENESIS	Regulation Of Dendrite Morphogenesis	http://www.gsea-msigdb.org/gsea/msigdb/mouse/geneset/GOBP_REGULATION_OF_DENDRITE_MORPHOGENESIS	ITPKA|IL1RAPL1|EEF2K|CUX2|NEDD4L|GRIN1|CDKL5|XLR4B|HECW1|PTPRD|ANAPC2|PTPRF|CIT|GORASP1|PTPRZ1|CAPRIN2|KNDC1|SARM1|NEDD4|AKAP5|HECW2|SKOR2|OBSL1|DBN1|EPHA4|EPHB2|BAIAP2|NR2E1|LZTS1|SDC2|TRPC5|CHRNA3|ACHE|CHRNB2|ROBO1|ADGRB3|CDKL3|ANKRD27|PARP6|LRP8|PQBP1|SIPA1L1|SS18L1|XLR3B|NEUROG3|ID1|TLX2|AFDN|CAMK2B|SEMA4D|NFATC4|MYO5B|BHLHB9|ILK|TBC1D24|NUMB|FBXO31|NUMBL|DBNL|SGK1	60	0.4209	2.1976	0	0.0009	0.132
NCK56	Dendritic Cell Activation & Differentiation	GOBP_DENDRITIC_CELL_DIFFERENTIATION	Dendritic Cell Differentiation	http://www.gsea-msigdb.org/gsea/msigdb/mouse/geneset/GOBP_DENDRITIC_CELL_DIFFERENTIATION	CSF2|ITGB6|LTBR|LYN|CAMK4|BATF3|DCSTAMP|CEBPB|PIRB|RELB|TNFSF9|GIMAP5|PRTN3|TRPM2|CCR7|PSEN1|TREM2|TGFB1|IRF4|IRF8|UBD|ZBTB46|IL4|BATF|GIMAP3|TMEM176B|TMEM176A|ITGB8|SPI1|BATF2|FLT3|NOTCH2|GATA1|AGER|F2RL1|CD40LG|TRAF6|BLK|TGFBR2|CCL19	40	0.3394	1.6581	0.0058	0.023	1
NCK56	Dendritic Cell Activation & Differentiation	GOBP_MYELOID_DENDRITIC_CELL_ACTIVATION	Myeloid Dendritic Cell Activation	http://www.gsea-msigdb.org/gsea/msigdb/mouse/geneset/GOBP_MYELOID_DENDRITIC_CELL_ACTIVATION	CSF2|ITGB6|IL10|LTBR|DOCK2|CAMK4|FLT3L|PILRB1|CLEC4D|BATF3|DCSTAMP|PIRB|RELB|TNFSF9|GIMAP5|KLRK1|STARD7|PYCARD|PSEN1|CD37|TGFB1|IRF4|UBD|TSPAN32|IL4|BATF|GIMAP3|ITGB8|SPI1|BATF2|HAVCR2|NOTCH2|TRAF6|SLAMF1|TGFBR2	35	0.292	1.3358	0.1118	0.1118	1
NCK56	Dendritic Cell Activation & Differentiation	GOBP_MYELOID_DENDRITIC_CELL_DIFFERENTIATION	Myeloid Dendritic Cell Differentiation	http://www.gsea-msigdb.org/gsea/msigdb/mouse/geneset/GOBP_MYELOID_DENDRITIC_CELL_DIFFERENTIATION	CSF2|ITGB6|LTBR|UBD|IL4|BATF|GIMAP3|CAMK4|BATF3|DCSTAMP|ITGB8|PIRB|RELB|SPI1|TNFSF9|GIMAP5|BATF2|NOTCH2|PSEN1|TRAF6|TGFB1|IRF4|TGFBR2	23	0.366	1.5201	0.0459	0.0464	1
NCK56	Dendritic Spine Development	GOBP_DENDRITIC_SPINE_DEVELOPMENT	Dendritic Spine Development	http://www.gsea-msigdb.org/gsea/msigdb/mouse/geneset/GOBP_DENDRITIC_SPINE_DEVELOPMENT	CDK5|ITPKA|EEF2K|CAMK1|PLK2|CUX2|CDKL5|XLR4B|GRN|NLGN1|MECP2|PTPRS|MEF2C|EPHA5|TSC2|CAPRIN2|EPHB3|EFNA1|PAK2|NGFR|GIT1|NEURL1A|ARF6|SRCIN1|DBN1|EPHA4|D16ERTD472E|EPHB2|BAIAP2|MAPKAPK5|SLC12A5|CDK5R1|ZDHHC15|CFL1|NLGN2|ZMYND8|FOXO6|IQSEC1|LZTS3|DVL1|HDAC6|PPP1R9A|SHANK1|ITSN1|DIP2A|KIF1A|DOCK10|SPIRE1|SRGAP2|NLGN3|LRRK2|CNTNAP2|PSEN1|ARC|DISC1|DLG5|WNT7A|MTOR|LRP8|MAPK6|SIPA1L1|ARID1B|XLR3B|SDK1|A…	83	0.4063	2.3606	0	0.0003	0.029
NCK56	Dendritic Spine Development	GOBP_DENDRITIC_SPINE_MORPHOGENESIS	Dendritic Spine Morphogenesis	http://www.gsea-msigdb.org/gsea/msigdb/mouse/geneset/GOBP_DENDRITIC_SPINE_MORPHOGENESIS	DVL1|CDK5|ITPKA|HDAC6|PPP1R9A|EEF2K|SHANK1|CUX2|DIP2A|KIF1A|DOCK10|XLR4B|NLGN1|NLGN3|LRRK2|EPHA5|ARC|CAPRIN2|EPHB3|WNT7A|EFNA1|LRP8|SIPA1L1|XLR3B|SRCIN1|AFDN|DBN1|CAMK2B|EPHA4|MYO5B|BHLHB9|EPHB2|ZFP365|BAIAP2|CTNND2|CDK5R1|ZDHHC15|CFL1|EPHB1|PPFIA2|ABI2|DBNL|LZTS3|DLG4	44	0.366	1.8049	0	0.0101	0.932
NCK56	Dendritic Spine Development	GOBP_NEURON_PROJECTION_ORGANIZATION	Neuron Projection Organization	http://www.gsea-msigdb.org/gsea/msigdb/mouse/geneset/GOBP_NEURON_PROJECTION_ORGANIZATION	ABCD2|CDK5|ITPKA|EEF2K|CUX2|CKAP5|XLR4A|GRIN1|XLR4B|NLGN1|ABL2|CHRNA7|EPHA5|TREM2|PICK1|CAPRIN2|EPHB3|EFNA1|PLS1|LGMN|SRCIN1|DBN1|ZFP804A|EPHA4|EPHB2|BAIAP2|CDK5R1|ZDHHC15|ATP1A3|CFL1|FCGR2B|ZMYND8|DCTN1|FYN|IGF1R|LZTS3|DVL1|HDAC6|PPP1R9A|GRIN2A|SHANK1|DIP2A|KIF1A|DOCK10|ITGA3|NLGN3|LRRK2|CNTNAP2|PRNP|PSEN1|CTTN|ARC|RPH3A|WNT7A|GRIN2B|LRP8|SIPA1L1|XLR3B|ARF1|MAP1A|AFDN|CAMK2B|KIFBP|BHLHB9|MYO5B|A…	75	0.4097	2.3093	0	0.0004	0.049
NCK56	Dendritic Spine Development	GOBP_POSITIVE_REGULATION_OF_DENDRITIC_SPINE_DEVELOPMENT	Positive Regulation Of Dendritic Spine Development	http://www.gsea-msigdb.org/gsea/msigdb/mouse/geneset/GOBP_POSITIVE_REGULATION_OF_DENDRITIC_SPINE_DEVELOPMENT	ITPKA|PPP1R9A|EEF2K|CAMK1|SHANK1|CUX2|ITSN1|CDKL5|GRN|XLR4B|NLGN1|NLGN3|MECP2|PSEN1|TSC2|DLG5|CAPRIN2|MTOR|LRP8|MAPK6|NEURL1A|XLR3B|ARF1|IL2|AFDN|DBN1|CAMK2B|D16ERTD472E|BHLHB9|EPHB2|BAIAP2|MAPKAPK5|CFL1|NLGN2|APOE|ZMYND8|FOXO6|DBNL|CREBBP|PALM	40	0.543	2.6519	0	0	0.002
NCK56	Dendritic Spine Development	GOBP_POSTSYNAPSE_ORGANIZATION	Postsynapse Organization	http://www.gsea-msigdb.org/gsea/msigdb/mouse/geneset/GOBP_POSTSYNAPSE_ORGANIZATION	CDK5|IL1RAPL1|NDRG2|CHMP4B|CKAP5|DGKB|CDKL5|SLITRK3|XLR4B|NLGN1|PTPRD|PTPRF|LRP5|PTPRS|ARHGAP39|CNKSR2|CNTNAP1|NRXN1|CRKL|NTRK3|ARF6|SLC7A11|LGMN|SHANK2|SRCIN1|DBN1|NOS1AP|ADGRB1|BAIAP2|ZDHHC15|FYN|MUSK|GRIN2A|DIP2A|DOCK10|NRXN2|LRRK2|CNTNAP2|CTTN|ARC|RPH3A|SHISA6|WNT5A|WNT7A|ACTB|SPTBN2|SIPA1L1|LRFN2|FRMPD4|FARP1|BHLHB9|NPTXR|ZFP365|APOE|ABHD17B|CBLN1|PTN|ABHD17C|DBNL|DLG4|GLRB|LRP4|COLQ|ITPKA|E…	149	0.4018	2.4168	0	0.0001	0.013
NCK56	Dendritic Spine Development	GOBP_POSTSYNAPTIC_MEMBRANE_ORGANIZATION	Postsynaptic Membrane Organization	http://www.gsea-msigdb.org/gsea/msigdb/mouse/geneset/GOBP_POSTSYNAPTIC_MEMBRANE_ORGANIZATION	LRP4|COLQ|DVL1|MAGI2|MUSK|SNX27|NRXN2|NLGN1|NLGN3|LRP5|HTR1A|SHISA6|NRXN1|CRKL|SORBS1|CRIPT|SLC7A11|GDNF|DBN1|AGRN|EPHB2|MESD|CHRNB1|LRRC4|RAPSN|NLGN2|APOE|ZMYND8|FRRS1L|SHISA7|PTN|LRRTM4|FZD9|GRIP2|LHFPL4|DLG4|GLRB	37	0.4393	2.0464	0	0.0026	0.387
NCK56	Dendritic Spine Development	GOBP_RECEPTOR_CLUSTERING	Receptor Clustering	http://www.gsea-msigdb.org/gsea/msigdb/mouse/geneset/GOBP_RECEPTOR_CLUSTERING	LRP4|COLQ|CDK5|CD81|SLITRK3|NLGN1|LRP5|MADCAM1|CACNA1A|PICK1|NRXN1|TGFB1|CRKL|SORBS1|SLC7A11|AKAP5|ITGAL|AGRN|TNFAIP6|NLGN2|FRRS1L|SHISA7|GRIK5|LRRTM4|FZD9|SYNGAP1|GRIP2|IFT122|ITGA4|LHFPL4|DVL1|MAGI2|MUSK|ITGB7|SNX27|LRRC7|NRXN2|SSNA1|HTR1A|SCRIB|SHISA6|GRIK2|GRIN2B|THY1|DOK7|ITGB2|NME7|PIGR|TMEFF1|ARHGEF9|FLNA|MESD|APOE|PTN|CLEC2I|DLG4|GLRB|GSN	58	0.4662	2.5154	0	0.0001	0.007
NCK56	Dendritic Spine Development	GOBP_REGULATION_OF_DENDRITIC_SPINE_DEVELOPMENT	Regulation Of Dendritic Spine Development	http://www.gsea-msigdb.org/gsea/msigdb/mouse/geneset/GOBP_REGULATION_OF_DENDRITIC_SPINE_DEVELOPMENT	ITPKA|EEF2K|CAMK1|CUX2|PLK2|CDKL5|GRN|XLR4B|NLGN1|MECP2|PTPRS|MEF2C|TSC2|CAPRIN2|EFNA1|NGFR|NEURL1A|ARF6|DBN1|D16ERTD472E|EPHB2|BAIAP2|MAPKAPK5|CFL1|NLGN2|ZMYND8|FOXO6|PPP1R9A|SHANK1|ITSN1|KIF1A|NLGN3|PSEN1|DISC1|DLG5|MTOR|LRP8|MAPK6|XLR3B|SDK1|ARF1|IL2|AFDN|ASAP1|CAMK2B|BHLHB9|GRIN3A|APOE|PPFIA2|DBNL|CREBBP|PALM	52	0.466	2.4147	0	0.0001	0.013
NCK56	Dendritic Spine Development	GOBP_REGULATION_OF_DENDRITIC_SPINE_MORPHOGENESIS	Regulation Of Dendritic Spine Morphogenesis	http://www.gsea-msigdb.org/gsea/msigdb/mouse/geneset/GOBP_REGULATION_OF_DENDRITIC_SPINE_MORPHOGENESIS	CDK5|ITPKA|PPP1R9A|EEF2K|CUX2|KIF1A|XLR4B|NLGN1|NLGN3|LRRK2|ARC|CAPRIN2|EFNA1|LRP8|SIPA1L1|XLR3B|SRCIN1|AFDN|DBN1|CAMK2B|EPHA4|BHLHB9|EPHB2|BAIAP2|CDK5R1|ZDHHC15|CFL1|PPFIA2|ABI2|DBNL|LZTS3	31	0.389	1.7587	0.0104	0.0131	0.975
NCK56	Dendritic Spine Development	GOBP_REGULATION_OF_POSTSYNAPSE_ORGANIZATION	Regulation Of Postsynapse Organization	http://www.gsea-msigdb.org/gsea/msigdb/mouse/geneset/GOBP_REGULATION_OF_POSTSYNAPSE_ORGANIZATION	CDK5|IL1RAPL1|ITPKA|EEF2K|CHMP4B|CUX2|DGKB|CDKL5|GRIN1|XLR4B|NLGN1|PTPRD|PTPRF|LRRTM2|PTPRS|LRFN1|HSPA8|TSC2|CAPRIN2|EFNA1|NRXN1|ARHGAP22|NTRK3|CRIPT|LRRTM1|SRCIN1|DBN1|ZFP804A|EPHA4|EPHA7|EPHB2|BAIAP2|CDK5R1|ZDHHC15|CFL1|FCGR2B|ZMYND8|FYN|LRFN4|LZTS3|PPP1R9A|VHL|KIF1A|SRGN|GHSR|NLGN3|LRRK2|CHMP2B|PRNP|LRRC4B|ARC|WNT5A|WNT7A|GRIN2B|LRP8|SIPA1L1|LRFN2|XLR3B|AFDN|RAPGEF4|CAMK2B|GHRL|BHLHB9|NRCAM|NP…	73	0.3467	1.9015	0	0.0059	0.755
NCK56	Dendritic Spine Development	GOBP_REGULATION_OF_RECEPTOR_CLUSTERING	Regulation Of Receptor Clustering	http://www.gsea-msigdb.org/gsea/msigdb/mouse/geneset/GOBP_REGULATION_OF_RECEPTOR_CLUSTERING	LRP4|MUSK|SLC7A11|SNX27|CD81|TNFAIP6|LRP5|MESD|SHISA6|FRRS1L|TGFB1|SHISA7|CRKL|PTN|FZD9|SORBS1|GRIP2|DLG4|GSN	19	0.6545	2.5859	0	0.0001	0.005
NCK56	Dendritic Spine Maintenance	GOBP_CELLULAR_COMPONENT_MAINTENANCE	Cellular Component Maintenance	http://www.gsea-msigdb.org/gsea/msigdb/mouse/geneset/GOBP_CELLULAR_COMPONENT_MAINTENANCE	MYOCD|ITPKA|RAB3A|CKAP5|DGKZ|WHRN|GRIN1|CBLN4|NLGN1|ABL2|EPB41L3|LYPD10|HSPA8|TREM2|PICK1|CBLN2|CNTNAP1|CBLN3|NRXN1|PARD6A|ARF6|SHANK2|ERC1|ZFP804A|F2R|KIFC3|F2RL1|C1QL1|CFL1|FCGR2B|ZMYND8|KIRREL|FYN|IGF1R|SYNGAP1|CLRN2|ADGRB3|ITGA3|PRTN3|CNTNAP2|PRNP|CAMSAP3|CTTN|INAVA|CD177|GRIN2B|CLDN1|PJVK|LYPD11|AFDN|MPZ|CLDN3|ERC2|CHCHD10|APOE|ABHD17B|CBLN1	57	0.327	1.761	0	0.013	0.972
NCK56	Dendritic Spine Maintenance	GOBP_DENDRITIC_SPINE_MAINTENANCE	Dendritic Spine Maintenance	http://www.gsea-msigdb.org/gsea/msigdb/mouse/geneset/GOBP_DENDRITIC_SPINE_MAINTENANCE	ITPKA|CKAP5|GRIN1|ZFP804A|ITGA3|ABL2|CNTNAP2|PRNP|CTTN|TREM2|PICK1|CFL1|GRIN2B|APOE|FCGR2B|ABHD17B|ZMYND8|FYN|IGF1R	19	0.5194	2.0204	0	0.003	0.45
NCK56	Determination of Adult Lifespan	GOBP_DETERMINATION_OF_ADULT_LIFESPAN	Determination Of Adult Lifespan	http://www.gsea-msigdb.org/gsea/msigdb/mouse/geneset/GOBP_DETERMINATION_OF_ADULT_LIFESPAN	GHRHR|CFH|POU1F1|INPP5D|BBC3|MSH6|GBA|ICMT|LRRK2|TRP53|HDAC9|CGAS|HTT|IDE|MEG3|TFCP2L1|ATN1|RAD54B|ANKLE1|LEP	20	0.3985	1.5904	0.0423	0.0329	1
NCK56	Digestive Tract Development	GOBP_DIGESTIVE_SYSTEM_DEVELOPMENT	Digestive System Development	http://www.gsea-msigdb.org/gsea/msigdb/mouse/geneset/GOBP_DIGESTIVE_SYSTEM_DEVELOPMENT	MYOCD|CDH1|CDKN1C|ASCL1|CRKL|NODAL|CLMP|NOTCH1|SFRP5|SIX2|PDGFC|SPDEF|TRP63|SMO|COL3A1|PDX1|EDNRB|MIXL1|PITX2|STX2|ZIC3|CELA1|PTK6|ACVR2B|WNT5A|FGF10|GSDMC2|PTF1A|FGF9|FGFR2|TIGAR|PERCC1|NKX3-2|MIR203|AGR2|KLF5|FZD5|NKX2-6|FAT4|CBFA2T2|SHOX2|DICER1|GATA4|CDX2|SOX10|CLDN18|SOX11|GLI2|HLX|EXT1|SALL1|TRP73|CCDC39|EPHB3|DACT1|DCHS1|WLS|VANGL2|ADA|RARRES2|NKX2-2|SFRP2|HOXA13|SFRP1|FGFR3|HOXD13|SHH|ALD…	109	0.3142	1.8815	0	0.0067	0.796
NCK56	Digestive Tract Development	GOBP_DIGESTIVE_TRACT_MORPHOGENESIS	Digestive Tract Morphogenesis	http://www.gsea-msigdb.org/gsea/msigdb/mouse/geneset/GOBP_DIGESTIVE_TRACT_MORPHOGENESIS	PITX2|AHI1|CFC1|STX2|BCL2|FOXF1|TRP73|ACVR2B|BMP4|WNT5A|EPHB3|DACT1|FGF10|VANGL2|STRA6|FGFR2|NODAL|ID2|SFRP2|PERCC1|HOXA13|NOTCH1|AGR2|SFRP1|FGFR3|HOXD13|SHH|SFRP5|SIX2|CTNNB1|SHOX2|GATA4|SOX17|GLI3|TRP63|FOXP4|HNF1B|SOX10|TCF21|SOX11|TCF7|GLI2|HLX|SMAD3	44	0.2345	1.1672	0.1888	0.2419	1
NCK56	Digestive Tract Development	GOBP_INTESTINAL_EPITHELIAL_CELL_DIFFERENTIATION	Intestinal Epithelial Cell Differentiation	http://www.gsea-msigdb.org/gsea/msigdb/mouse/geneset/GOBP_INTESTINAL_EPITHELIAL_CELL_DIFFERENTIATION	NKX3-2|MIR203|CDH1|IL6ST|KLF5|MIR7-1|SRC|FZD5|CBFA2T2|YAP1|GATA5|DICER1|PRDM1|PTK6|SPDEF|GATA4|CDX2|SOX9|GSDMC2|TIGAR	20	0.502	1.9625	0	0.004	0.586
NCK56	DNA Binding Regulation	GOBP_NEGATIVE_REGULATION_OF_DNA_BINDING	Negative Regulation Of Dna Binding	http://www.gsea-msigdb.org/gsea/msigdb/mouse/geneset/GOBP_NEGATIVE_REGULATION_OF_DNA_BINDING	SP100|PER2|HMOX1|HEY1|ANKRD33|HEY2|TWIST2|ERCC4|ILRUN|MSX1|MSX2|HAND1|ZFP593|PSEN1|LHX2|CPNE1|IFI207|E2F1|NEK2|SUMO1|HMGA2|HAND2|REST|FBXW7|ID1|ZFP90|ID2|WFIKKN2|GZMA|JUN|SRI|GATA1|LEF1|IFI206|WFIKKN1|MDFI|SMO|SOX11|ZFP462	39	0.4182	2.0058	0	0.0032	0.487
NCK56	DNA Binding Regulation	GOBP_NEGATIVE_REGULATION_OF_TRANSCRIPTION_REGULATORY_REGION_DNA_BINDING	Negative Regulation Of Transcription Regulatory Region Dna Binding	http://www.gsea-msigdb.org/gsea/msigdb/mouse/geneset/GOBP_NEGATIVE_REGULATION_OF_TRANSCRIPTION_REGULATORY_REGION_DNA_BINDING	PER2|FBXW7|ID2|HEY1|HEY2|ANKRD33|MSX1|SRI|MSX2|GATA1|HAND1|PSEN1|ZFP593|LHX2|SOX11|REST	16	0.3238	1.1823	0.2329	0.2264	1
NCK56	DNA Binding Regulation	GOBP_POSITIVE_REGULATION_OF_DNA_BINDING	Positive Regulation Of Dna Binding	http://www.gsea-msigdb.org/gsea/msigdb/mouse/geneset/GOBP_POSITIVE_REGULATION_OF_DNA_BINDING	MYOCD|PARP1|EP300|SIRT2|HES1|PITX2|MMP9|TLR4|TRIM6|MMP8|POU4F1|NME1|POU4F2|PLAUR|PPARG|GTF2B|PINX1|NGF|TGFB1|HAND2|MYC|IRF4|ERCC2|H1F0|PRKN|DDRGK1|IFNG|NIBAN2|EGF|TRIM28|EDF1|ITGA2|ISL1|CALM1|CTNNB1|GATA3|KLF4|SKI|SMARCA4|ACD|LAMTOR5|TRAF6|PAX6|PDX1|TWIST1|TXN1|FOXC1	47	0.3861	1.9148	0	0.0055	0.717
NCK56	DNA Binding Regulation	GOBP_REGULATION_OF_DNA_BINDING	Regulation Of Dna Binding	http://www.gsea-msigdb.org/gsea/msigdb/mouse/geneset/GOBP_REGULATION_OF_DNA_BINDING	MYOCD|SP100|PARP1|SIRT2|MMP9|TLR4|ANKRD33|TRIM6|MMP8|TWIST2|ERCC4|ILRUN|MSX1|MSX2|HAND1|ZFP593|NGF|E2F1|NEK2|TGFB1|HMGA2|MYC|PAX7|FBXW7|DDRGK1|TRIM28|EGF|DOT1L|ITGA2|GZMA|SRI|NSD1|IFI206|WFIKKN1|SMO|TRAF6|PAX6|PDX1|TWIST1|TXN1|PER2|HMOX1|EP300|MIR744|HES1|PITX2|HEY1|HEY2|POU4F1|POU4F2|NME1|PLAUR|PPARG|GTF2B|PSEN1|LHX2|PINX1|RUNX1T1|ZBTB7C|CPNE1|IFI207|SUMO1|HAND2|IRF4|ERCC2|REST|TAF10|H1F0|PRKN|I…	96	0.3717	2.2178	0	0.0008	0.111
NCK56	DNA Binding Regulation	GOBP_REGULATION_OF_TRANSCRIPTION_REGULATORY_REGION_DNA_BINDING	Regulation Of Transcription Regulatory Region Dna Binding	http://www.gsea-msigdb.org/gsea/msigdb/mouse/geneset/GOBP_REGULATION_OF_TRANSCRIPTION_REGULATORY_REGION_DNA_BINDING	PER2|PARP1|EP300|MIR744|HEY1|ANKRD33|HEY2|TRIM6|POU4F1|POU4F2|MSX1|MSX2|HAND1|GTF2B|ZFP593|PSEN1|LHX2|ZBTB7C|TGFB1|HAND2|REST|FBXW7|H1F0|DDRGK1|ID2|IFNG|NIBAN2|DOT1L|CTNNB1|SRI|GATA1|GATA3|KLF4|NSD1|ZBTB7A|LAMTOR5|TRAF6|PAX6|SOX11|TWIST1|FOXC1	41	0.3117	1.5245	0.0065	0.0455	1
NCK56	DNA Duplex Unwinding	GOBP_DNA_CONFORMATION_CHANGE	Dna Conformation Change	http://www.gsea-msigdb.org/gsea/msigdb/mouse/geneset/GOBP_DNA_CONFORMATION_CHANGE	MCMDC2|TOP1MT|MTERF1A|PIF1|ERCC3|RTEL1|HHEX|GINS4|TWNK|MCM5|MCM3|MCM8|MCM7|DDX11|MCM4|TOP3B|BLM|ERCC2|GINS2|ABL1|ANXA1|GINS3|UPF1|RECQL4|POT1B|MTHFS|IGHMBP2|MTERF1B	28	0.6009	2.5822	0	0.0001	0.005
NCK56	DNA Duplex Unwinding	GOBP_DNA_DUPLEX_UNWINDING	Dna Duplex Unwinding	http://www.gsea-msigdb.org/gsea/msigdb/mouse/geneset/GOBP_DNA_DUPLEX_UNWINDING	MCMDC2|PIF1|ERCC3|ANXA1|GINS3|UPF1|RTEL1|RECQL4|GINS4|TWNK|POT1B|MCM5|MCM3|MCM7|MCM8|DDX11|MCM4|IGHMBP2|BLM|ERCC2|GINS2	21	0.6438	2.5457	0	0.0001	0.006
NCK56	DNA Metabolism Regulation	GOBP_NEGATIVE_REGULATION_OF_DNA_METABOLIC_PROCESS	Negative Regulation Of Dna Metabolic Process	http://www.gsea-msigdb.org/gsea/msigdb/mouse/geneset/GOBP_NEGATIVE_REGULATION_OF_DNA_METABOLIC_PROCESS	PARP1|DFFA|MLH1|LIG3|PARP3|ZFP457|KMT2A|H1F10|ERCC4|MCRS1|CYREN|ZSCAN4C|SMARCAL1|RTEL1|FLCN|TRP53BP1|H1F2|TRP53|H1F4|STN1|CDKN1A|RGN|TERF1|ANKLE1|H1F5|HMGA2|TERF2IP|MCIDAS|NUDT16L1|ATG7|PML|NDFIP1|NPPC|TRIM28|TSPYL2|CDAN1|H1F9|GZMA|DNMT3L|TEN1|KCNK2|POT1B|ACVRL1|HSF1|ZFP729B|EXOSC10|OGG1|UBQLN4|DUSP1|HCRT|TWIST1|DCP2|ANKRD1|PIF1|DPPA3|ZFP729A|SRC|MAPK15|ERCC1|XRCC1|BCL6|GDF2|PPARG|ZFP595|PINX1|OT…	94	0.3297	1.8579	0	0.0076	0.841
NCK56	DNA Modification	GOBP_DNA_METHYLATION	Dna Methylation	http://www.gsea-msigdb.org/gsea/msigdb/mouse/geneset/GOBP_DNA_METHYLATION	PARP1|CTCF|PRMT7|TDRD5|MTA2|EHMT2|MORC1|KMT2A|CTCFL|EHMT1|DNMT1|PLD6|DNMT3B|MECP2|MEG3|KCNQ1OT1|MTRR|MYC|MBD4|BAZ2A|GNASAS1|TRIM28|PRMT5|TDRKH|DDX4|H19|DNMT3L|MOV10L1|DNMT3A|TDRD1|PAX6|TET3|KMT2E|DUBR|DPPA3|ZDBF2|FKBP6|ASZ1|EOMES|METTL23|PIWIL4|MAEL|STPG4|FTX|WT1|RSL1|ZFP57|GRHL2|PIWIL2|TDRD9|TET1|GSK3A|TEX15|SPI1|PRDM14|GNAS|SPOCD1|SMARCA4	58	0.2231	1.1663	0.1538	0.2425	1
NCK56	DNA Modification	GOBP_DNA_MODIFICATION	Dna Modification	http://www.gsea-msigdb.org/gsea/msigdb/mouse/geneset/GOBP_DNA_MODIFICATION	PARP1|PRMT7|CTCF|TDRD5|PARP3|MTA2|MORC1|EHMT2|KMT2A|FTO|CTCFL|EHMT1|DNMT1|PLD6|DNMT3B|MECP2|EXOSC4|MEG3|KCNQ1OT1|MTRR|MYC|MBD4|BAZ2A|APOBEC2|GNASAS1|APOBEC1|EXOSC3|TRIM28|PRMT5|TDG|TDRKH|DDX4|ALKBH1|H19|DNMT3L|MOV10L1|DNMT3A|MGMT|AICDA|TDRD1|CYP1B1|PAX6|TET3|KMT2E|APOBEC3|DUBR|DPPA3|FKBP6|ZDBF2|ASZ1|EOMES|METTL23|PIWIL4|MAEL|STPG4|FTX|DNTT|WT1|USP7|RSL1|ZFP57|GRHL2|APEX1|PIWIL2|TDRD9|ALKBH2|TET1|…	76	0.2363	1.3325	0	0.1134	1
NCK56	DNA Modification	GOBP_REGULATION_OF_DNA_METHYLATION	Regulation Of Dna Methylation	http://www.gsea-msigdb.org/gsea/msigdb/mouse/geneset/GOBP_REGULATION_OF_DNA_METHYLATION	PARP1|DPPA3|TET1|GSK3A|EHMT2|MORC1|KMT2A|SPI1|PRMT5|FTX|PRDM14|H19|DNMT3L|DNMT1|MECP2|DNMT3A|WT1|RSL1|KCNQ1OT1|MYC|BAZ2A|GRHL2|DUBR	23	0.3939	1.5729	0.04	0.036	1
NCK56	DNA Recombination	GOBP_DNA_RECOMBINATION	Dna Recombination	http://www.gsea-msigdb.org/gsea/msigdb/mouse/geneset/GOBP_DNA_RECOMBINATION	PARP1|MLH1|LIG3|1700028K03RIK|CHTF18|SPO11|CYREN|MSH5|LIG1|MND1|MCM3|MCM8|MCM4|HROB|TGFB1|RAD21L|RAD51B|RNF212|KAT5|DMC1|TEX11|AICDA|BCL11B|HFM1|PIF1|SHOC1|OOEP|PGBD5|FOXP1|CNTD1|XRCC1|ERCC1|SLC15A4|TRRAP|RADX|RNF212B|ACTB|BLM|CD28|GM960|UBR2|ERCC2|H1F0|HDGFL2|IFNG|IL2|IL4|ZCWPW1|BATF|TRIP13|TEX15|MSH6|PTPRC|RPA2|CENPS|RUVBL2|ICOSL|FOXP3|NFRKB|FANCM|STAT6|PSMC3IP|VPS72|KASH5|CGAS|ZFP365|POLM|WRAP…	186	0.2775	1.7776	0	0.0118	0.955
NCK56	DNA Recombination	GOBP_NEGATIVE_REGULATION_OF_DNA_RECOMBINATION	Negative Regulation Of Dna Recombination	http://www.gsea-msigdb.org/gsea/msigdb/mouse/geneset/GOBP_NEGATIVE_REGULATION_OF_DNA_RECOMBINATION	MLH1|LIG3|PARP3|H1F10|ZSCAN4C|RTEL1|TRP53BP1|BCL6|H1F2|H1F4|RADX|ANKLE1|BLM|H1F5|TERF2IP|H1F0|NDFIP1|RAD18|MSH6|FOXP3|H1F9|CGAS|POT1B|H1F8|TERF2|H1F6|RMI2|UBQLN4	28	0.3774	1.6339	0.0209	0.0263	1
NCK56	DNA Recombination	GOBP_REGULATION_OF_DNA_RECOMBINATION	Regulation Of Dna Recombination	http://www.gsea-msigdb.org/gsea/msigdb/mouse/geneset/GOBP_REGULATION_OF_DNA_RECOMBINATION	POGZ|PARP1|HMCES|MLH1|KMT5C|LIG3|PARP3|RAD51AP1|H1F10|ZSCAN4C|RTEL1|TRP53BP1|H1F2|H1F4|SIRT6|IL27RA|PAXIP1|ALYREF2|PPP4C|ANKLE1|TGFB1|H1F5|CLCF1|TERF2IP|TBX21|PIAS4|USP51|NDFIP1|DMAP1|EXOSC3|KHDC3|PAGR1A|MRNIP|TNFSF13|MEAF6|H1F9|MMS19|MIR181B-1|KAT5|MIR181B-2|POT1B|UBQLN4|OOEP|BCL6|SLC15A4|TRRAP|RADX|ACTB|BLM|CD28|ERCC2|H1F0|HDGFL2|IFNG|IL2|IL4|ZCWPW1|RAD18|TEX15|MSH6|PTPRC|RPA2|RUVBL2|FOXP3|STAT…	77	0.3777	2.1035	0	0.0019	0.282
NCK56	DNA Repair Regulation	GOBP_NEGATIVE_REGULATION_OF_DNA_REPAIR	Negative Regulation Of Dna Repair	http://www.gsea-msigdb.org/gsea/msigdb/mouse/geneset/GOBP_NEGATIVE_REGULATION_OF_DNA_REPAIR	CYREN|TRP53BP1|CGAS|HSF1|OTUB1|RADX|AUNIP|OGG1|RPS3|RMI2|UBQLN4|HMGA2|OTUB2|TWIST1|NUDT16L1	15	0.5217	1.8992	0.0039	0.006	0.761
NCK56	DNA Repair Regulation	GOBP_POSITIVE_REGULATION_OF_DNA_REPAIR	Positive Regulation Of Dna Repair	http://www.gsea-msigdb.org/gsea/msigdb/mouse/geneset/GOBP_POSITIVE_REGULATION_OF_DNA_REPAIR	POGZ|PARP1|KMT5C|PARP3|RAD51AP1|MCRS1|BABAM2|ACTR8|CCDC117|PIAS4|DMAP1|EYA2|EYA3|KHDC3|EYA4|TRIM28|MRNIP|MEAF6|FOXM1|DPF2|SMARCD3|MMS19|FMN2|KAT5|SMARCA2|TFPT|SMARCB1|MGMT|INO80B|CBX8|ARID1A|SMARCC2|PNKP|FH1|OOEP|EYA1|SPIRE1|XRCC1|PRKCG|SLF1|TRRAP|ACTB|APBB1|FGF10|BLM|ARID1B|KDM4D|TIGAR|HDGFL2|BCL7A|ZCWPW1|BCL7B|BCL7C|INO80E|RNF8|BABAM1|RUVBL2|TMEM161A|NFRKB|ACTL6B|VPS72|SMARCD1|DPF1|DTX3L|WRAP53…	70	0.4979	2.7852	0	0	0
NCK56	DNA Repair Regulation	GOBP_POSITIVE_REGULATION_OF_DOUBLE_STRAND_BREAK_REPAIR	Positive Regulation Of Double Strand Break Repair	http://www.gsea-msigdb.org/gsea/msigdb/mouse/geneset/GOBP_POSITIVE_REGULATION_OF_DOUBLE_STRAND_BREAK_REPAIR	POGZ|PARP1|KMT5C|PARP3|FH1|OOEP|RAD51AP1|SPIRE1|SLF1|TRRAP|ACTB|BLM|ARID1B|KDM4D|PIAS4|HDGFL2|BCL7A|DMAP1|ZCWPW1|KHDC3|BCL7B|BCL7C|MRNIP|MEAF6|FOXM1|RUVBL2|DPF2|SMARCD3|MMS19|ACTL6B|FMN2|SMARCA2|KAT5|VPS72|SMARCD1|DPF1|SMARCB1|DTX3L|WRAP53|MGMT|TIMELESS|SMARCA4|WAS|SMARCC2|ARID1A|PNKP	46	0.5039	2.4611	0	0.0001	0.01
NCK56	DNA Repair Regulation	GOBP_POSITIVE_REGULATION_OF_RESPONSE_TO_DNA_DAMAGE_STIMULUS	Positive Regulation Of Response To Dna Damage Stimulus	http://www.gsea-msigdb.org/gsea/msigdb/mouse/geneset/GOBP_POSITIVE_REGULATION_OF_RESPONSE_TO_DNA_DAMAGE_STIMULUS	POGZ|PARP1|ENDOG|KMT5C|PARP3|RAD51AP1|MCRS1|BABAM2|ACTR8|CCDC117|TRP73|PAXIP1|ANKLE1|HMGA2|MYC|NKX3-1|PIAS4|DMAP1|EYA2|RAD9A|EYA3|ING4|RPL26|KHDC3|EYA4|TRIM28|PAGR1A|MRNIP|MEAF6|FOXM1|DPF2|SMARCD3|MMS19|FMN2|KAT5|SMARCA2|PRKCD|TFPT|SMARCB1|CCAR2|MGMT|INO80B|PMAIP1|CBX8|NACC2|ARID1A|SMARCC2|PNKP|ANKRD1|FH1|OOEP|EYA1|FXR2|SPIRE1|XRCC1|PRKCG|SLF1|TRRAP|ACTB|APBB1|FGF10|BLM|ARID1B|MAP3K20|KDM4D|TIGAR…	93	0.4778	2.9151	0	0	0
NCK56	DNA Repair Regulation	GOBP_REGULATION_OF_DNA_REPAIR	Regulation Of Dna Repair	http://www.gsea-msigdb.org/gsea/msigdb/mouse/geneset/GOBP_REGULATION_OF_DNA_REPAIR	PARP1|CYREN|AXIN2|TAF5L|CCDC117|KAT7|SUPT3|EYA2|EYA3|EYA4|TRIM28|DPF2|KAT5|SMARCB1|MGMT|CBX8|OGG1|ARID1A|USP22|PNKP|FH1|OOEP|TAF6|SPIRE1|XRCC1|PRKCG|ATXN7L3|TRRAP|RADX|ACTB|APBB1|FGF10|BLM|OTUB2|ARID1B|TAF6L|TIGAR|TAF10|HDGFL2|TADA2B|ZCWPW1|TEX15|INO80E|RPA2|RUVBL2|TMEM161A|NFRKB|VPS72|CGAS|DPF1|ZFP365|WRAP53|TIMELESS|SMARCA4|WAS|RMI2|TADA1|SF3B3|TAF4|POGZ|KMT5C|PARP3|RAD51AP1|MCRS1|BABAM2|RTEL1|…	121	0.5288	3.2566	0	0	0
NCK56	DNA Repair Regulation	GOBP_REGULATION_OF_DOUBLE_STRAND_BREAK_REPAIR	Regulation Of Double Strand Break Repair	http://www.gsea-msigdb.org/gsea/msigdb/mouse/geneset/GOBP_REGULATION_OF_DOUBLE_STRAND_BREAK_REPAIR	POGZ|PARP1|KMT5C|PARP3|RAD51AP1|CYREN|RTEL1|TRP53BP1|SIRT6|PPP4C|HMGA2|TERF2IP|PIAS4|NUDT16L1|USP51|PML|DMAP1|KHDC3|MRNIP|MEAF6|FOXM1|DPF2|SMARCD3|MMS19|FMN2|KAT5|SMARCA2|SMARCB1|POT1B|HSF1|MGMT|OGG1|UBQLN4|ARID1A|TWIST1|SMARCC2|PNKP|ATRIP|FH1|OOEP|SPIRE1|SLF1|TRRAP|OTUB1|RADX|AUNIP|ACTB|BLM|ARID1B|OTUB2|SIRT7|KDM4D|HDGFL2|BCL7A|ZCWPW1|BCL7B|BCL7C|TEX15|RPA2|RUVBL2|ACTL6B|VPS72|SMARCD1|CGAS|DPF1|…	72	0.4925	2.74	0	0	0
NCK56	DNA Repair Regulation	GOBP_REGULATION_OF_RESPONSE_TO_DNA_DAMAGE_STIMULUS	Regulation Of Response To Dna Damage Stimulus	http://www.gsea-msigdb.org/gsea/msigdb/mouse/geneset/GOBP_REGULATION_OF_RESPONSE_TO_DNA_DAMAGE_STIMULUS	PARP1|ENDOG|MIF|CYREN|AXIN2|TRP53|TAF5L|CCDC117|KAT7|SUPT3|NEK1|DYRK3|MYC|NKX3-1|TRIAP1|EYA2|EYA3|ING4|EYA4|TRIM28|DPF2|SOX4|KAT5|ELL3|PRKCD|SMARCB1|MGMT|PMAIP1|CBX8|OGG1|ARID1A|USP22|PNKP|ANKRD1|FH1|OOEP|TAF6|BAZ1B|SPIRE1|XRCC1|ERCC1|PRKCG|ATXN7L3|TRRAP|RADX|FEM1B|ACTB|APBB1|FGF10|BLM|NEK4|OTUB2|ARID1B|TAF6L|TIGAR|TAF10|ABL1|HDGFL2|STEAP3|TADA2B|ZCWPW1|TEX15|INO80E|RPA2|RUVBL2|TMEM161A|NFRKB|BCL…	177	0.5229	3.5028	0	0	0
NCK56	DNA Replication	GOBP_CELL_CYCLE_DNA_REPLICATION	Cell Cycle Dna Replication	http://www.gsea-msigdb.org/gsea/msigdb/mouse/geneset/GOBP_CELL_CYCLE_DNA_REPLICATION	E2F8|ILKAP|CDT1|RTF2|FGFR1|GINS3|NUGGC|UPF1|RTEL1|LIG1|MCM3|MCM4|AICDA|CDC7|E2F7|WIZ|RNY1|RNY3	18	0.709	2.6584	0	0	0.001
NCK56	DNA Replication	GOBP_DNA_REPLICATION	Dna Replication	http://www.gsea-msigdb.org/gsea/msigdb/mouse/geneset/GOBP_DNA_REPLICATION	ENDOG|LIG3|CDK2|CHTF18|NUGGC|GRWD1|TRP53|LIG1|FEN1|TWNK|MCMBP|RFC4|MCM3|KAT7|MCM8|DDX11|FAM111A|STN1|MCM4|UCN|TERF1|RBBP7|PRIMPOL|TK2|DDX23|ATG7|MGME1|CST3|ING4|NFIC|TSPYL2|FHIT|PDGFB|NFIX|AICDA|ING5|NPM2|HCRT|RFC2|RNY1|RNY3|PIF1|OOEP|TBRG1|MAPK15|WDR18|EREG|BAZ1A|TNFAIP1|TTF1|BLM|WIZ|INO80E|KCTD13|RPA2|CENPS|RUVBL2|NFRKB|FANCM|ENPP7|ZFP365|GMNC|TIMELESS|CHAF1A|RMI2|GLI1|GLI2|JADE2|E2F8|EHMT2|TRA…	142	0.5453	3.3365	0	0	0
NCK56	DNA Replication	GOBP_DNA_REPLICATION_INITIATION	Dna Replication Initiation	http://www.gsea-msigdb.org/gsea/msigdb/mouse/geneset/GOBP_DNA_REPLICATION_INITIATION	CDT1|CDK2|GINS3|CIZ1|MCM5|GMNC|MCM3|MCM7|KAT7|MCM4|NOC3L|CCNE1|CCNE2|TICRR|WRNIP1|MCIDAS|RNY1|RNY3	18	0.6794	2.604	0	0.0001	0.004
NCK56	DNA Replication	GOBP_DNA_STRAND_ELONGATION	Dna Strand Elongation	http://www.gsea-msigdb.org/gsea/msigdb/mouse/geneset/GOBP_DNA_STRAND_ELONGATION	TERT|LIG3|INO80E|MCRS1|RUVBL2|NFRKB|LIG1|ACTR8|TFPT|POT1B|MCM3|MCM7|POLD2|INO80B|MCM4|POLE3	16	0.6811	2.484	0	0.0001	0.008
NCK56	DNA Replication	GOBP_DNA_TEMPLATED_DNA_REPLICATION	Dna Templated Dna Replication	http://www.gsea-msigdb.org/gsea/msigdb/mouse/geneset/GOBP_DNA_TEMPLATED_DNA_REPLICATION	E2F8|ENDOG|LIG3|CDK2|CHTF18|TRAIP|NUGGC|SMARCAL1|EME2|RTEL1|MUS81|LIG1|TWNK|MCMBP|RFC4|MCM3|KAT7|FAM111A|MCM4|NOC3L|ALYREF2|POLE3|E2F7|PRIMPOL|CDK9|TK2|DDX23|MCIDAS|ATG7|MGME1|ILKAP|RTF2|KHDC3|FGFR1|CIZ1|UPF1|RPAIN|AICDA|ZGRF1|RFC2|RNY1|RFWD3|RNY3|OOEP|WDR18|DSCC1|BAZ1A|GINS4|MCM5|MCM7|BLM|WIZ|SIRT7|POLN|GINS2|CDT1|GINS3|CENPS|TONSL|FANCM|RECQL4|EXD2|ZFP365|GMNC|POLD1|EME1|POLD2|TIMELESS|CCNE1|CC…	74	0.5829	3.2632	0	0	0
NCK56	DNA Replication	GOBP_DNA_TEMPLATED_DNA_REPLICATION_MAINTENANCE_OF_FIDELITY	Dna Templated Dna Replication Maintenance Of Fidelity	http://www.gsea-msigdb.org/gsea/msigdb/mouse/geneset/GOBP_DNA_TEMPLATED_DNA_REPLICATION_MAINTENANCE_OF_FIDELITY	KHDC3|OOEP|TRAIP|CENPS|TONSL|SMARCAL1|EME2|RTEL1|MUS81|FANCM|EXD2|ZFP365|POLD1|EME1|FAM111A|ALYREF2|TIMELESS|ZGRF1|PRIMPOL|CDK9|BLM|RFWD3	22	0.5236	2.1344	0	0.0014	0.216
NCK56	DNA Replication	GOBP_NEGATIVE_REGULATION_OF_DNA_REPLICATION	Negative Regulation Of Dna Replication	http://www.gsea-msigdb.org/gsea/msigdb/mouse/geneset/GOBP_NEGATIVE_REGULATION_OF_DNA_REPLICATION	ATG7|CDT1|LIG3|TSPYL2|MAPK15|CDAN1|SMARCAL1|ENPP7|TRP53|GMNC|INPPL1|TIMELESS|TERF1|TTF1|HCRT|MCIDAS	16	0.349	1.2906	0.1621	0.1381	1
NCK56	DNA Replication	GOBP_POSITIVE_REGULATION_OF_DNA_REPLICATION	Positive Regulation Of Dna Replication	http://www.gsea-msigdb.org/gsea/msigdb/mouse/geneset/GOBP_POSITIVE_REGULATION_OF_DNA_REPLICATION	E2F8|ENDOG|CDK2|EREG|BAZ1A|KAT7|STN1|CDK1|UCN|TNFAIP1|E2F7|WIZ|BRPF3|HRAS|CST3|CDT1|EGF|FGFR1|KCTD13|CIZ1|PDGFB|JUN|IL6|MAS1|CDC7|NPM2|GLI1|GLI2	28	0.5122	2.1874	0	0.001	0.148
NCK56	DNA Replication	GOBP_REGULATION_OF_DNA_REPLICATION	Regulation Of Dna Replication	http://www.gsea-msigdb.org/gsea/msigdb/mouse/geneset/GOBP_REGULATION_OF_DNA_REPLICATION	E2F8|ENDOG|LIG3|CDK2|CHTF18|EHMT2|NUGGC|MCRS1|SMARCAL1|TRP53|ACTR8|RFC4|MCM3|KAT7|STN1|MCM4|UCN|CDK1|POLE3|TERF1|E2F7|MCIDAS|ATG7|CST3|ILKAP|CCDC88A|EGF|FGFR1|TSPYL2|CIZ1|MEAF6|PDGFB|CDAN1|TFPT|INO80B|AICDA|ING5|NPM2|HCRT|RFC2|MAPK15|DSCC1|EREG|CHRAC1|BAZ1A|GINS4|MCM5|MCM7|TNFAIP1|TTF1|BLM|WIZ|BRPF3|HRAS|GINS2|ID3|CDT1|INO80E|KCTD13|GINS3|RUVBL2|NFRKB|JUN|ENPP7|GMNC|IL6|MAS1|INPPL1|TIMELESS|CDC7|…	75	0.5167	2.864	0	0	0
NCK56	DNA Replication	GOBP_REGULATION_OF_DNA_TEMPLATED_DNA_REPLICATION	Regulation Of Dna Templated Dna Replication	http://www.gsea-msigdb.org/gsea/msigdb/mouse/geneset/GOBP_REGULATION_OF_DNA_TEMPLATED_DNA_REPLICATION	E2F8|ENDOG|LIG3|CDK2|CHTF18|NUGGC|SMARCAL1|DSCC1|GINS4|MCM5|RFC4|MCM3|KAT7|MCM7|MCM4|E2F7|BLM|WIZ|MCIDAS|GINS2|ATG7|ILKAP|CDT1|FGFR1|GINS3|CIZ1|AICDA|TIMELESS|CDC7|TICRR|WRNIP1|RFC2	32	0.6313	2.9346	0	0	0
NCK56	Double Stranded Break Repair	GOBP_DOUBLE_STRAND_BREAK_REPAIR	Double Strand Break Repair	http://www.gsea-msigdb.org/gsea/msigdb/mouse/geneset/GOBP_DOUBLE_STRAND_BREAK_REPAIR	PARP1|MLH1|LIG3|SPO11|CYREN|TRP53|LIG1|MCM3|MCM8|MCM4|UVRAG|RAD21L|EYA3|RAD51B|DPF2|KAT5|SMARCB1|DMC1|MGMT|OGG1|KDM2A|ARID1A|PNKP|FH1|OOEP|SPIRE1|XRCC1|ERCC1|DNTT|MARF1|TRRAP|RADX|MTA1|ACTB|APBB1|BLM|OTUB2|ARID1B|HDGFL2|PAXX|ZCWPW1|TRIP13|TEX15|RPA2|RUVBL2|FANCM|VPS72|KASH5|CGAS|DPF1|ZFP365|POLM|WRAP53|TIMELESS|SMARCA4|WAS|RMI2|POGZ|IFFO1|HMCES|KMT5C|GM5136|PARP3|RAD51AP1|ERCC4|BABAM2|SMARCAL1|EM…	154	0.437	2.824	0	0	0
NCK56	Double Stranded Break Repair	GOBP_DOUBLE_STRAND_BREAK_REPAIR_VIA_NONHOMOLOGOUS_END_JOINING	Double Strand Break Repair Via Nonhomologous End Joining	http://www.gsea-msigdb.org/gsea/msigdb/mouse/geneset/GOBP_DOUBLE_STRAND_BREAK_REPAIR_VIA_NONHOMOLOGOUS_END_JOINING	IFFO1|HMCES|MLH1|KMT5C|LIG3|PARP3|FH1|ERCC4|PRPF19|SMARCAL1|CYREN|ERCC1|XRCC1|TRP53BP1|DNTT|LIG1|AUNIP|UVRAG|HMGA2|SIRT7|KDM4D|NUDT16L1|USP51|PAXX|XRCC5|POLL|MRNIP|RNF8|POT1B|POLM|HSF1|DTX3L|WRAP53|NHEJ1|ZBTB7A|KDM2A|PNKP	37	0.4596	2.1603	0.0065	0.0012	0.177
NCK56	Double Stranded Break Repair	GOBP_POSITIVE_REGULATION_OF_DNA_RECOMBINATION	Positive Regulation Of Dna Recombination	http://www.gsea-msigdb.org/gsea/msigdb/mouse/geneset/GOBP_POSITIVE_REGULATION_OF_DNA_RECOMBINATION	POGZ|PARP1|HMCES|MLH1|KMT5C|OOEP|RAD51AP1|TRP53BP1|TRRAP|PAXIP1|ACTB|TGFB1|BLM|CLCF1|CD28|TBX21|ERCC2|PIAS4|HDGFL2|IFNG|DMAP1|IL2|EXOSC3|IL4|ZCWPW1|KHDC3|PAGR1A|MRNIP|TNFSF13|PTPRC|MEAF6|RUVBL2|MMS19|STAT6|KAT5|VPS72|WRAP53|TIMELESS|CD40|TNFSF4|WAS	41	0.4747	2.2555	0	0.0006	0.081
NCK56	Double Stranded Break Repair	GOBP_POSITIVE_REGULATION_OF_DOUBLE_STRAND_BREAK_REPAIR_VIA_HOMOLOGOUS_RECOMBINATION	Positive Regulation Of Double Strand Break Repair Via Homologous Recombination	http://www.gsea-msigdb.org/gsea/msigdb/mouse/geneset/GOBP_POSITIVE_REGULATION_OF_DOUBLE_STRAND_BREAK_REPAIR_VIA_HOMOLOGOUS_RECOMBINATION	POGZ|PARP1|HDGFL2|DMAP1|OOEP|KHDC3|MRNIP|RAD51AP1|MEAF6|RUVBL2|MMS19|VPS72|KAT5|WRAP53|TRRAP|TIMELESS|ACTB|WAS|BLM|PIAS4	20	0.6638	2.5765	0	0.0001	0.005
NCK56	Double Stranded Break Repair	GOBP_RECOMBINATIONAL_REPAIR	Recombinational Repair	http://www.gsea-msigdb.org/gsea/msigdb/mouse/geneset/GOBP_RECOMBINATIONAL_REPAIR	POGZ|PARP1|RAD51AP1|ERCC4|RTEL1|MUS81|TRP53BP1|SIRT6|MCM3|MCM8|MCM4|HROB|PPP4C|ANKLE1|TERF2IP|RAD21L|PIAS4|USP51|XRCC2|DMAP1|KHDC3|RAD51B|MRNIP|MEAF6|MMS19|KAT5|DMC1|RPA3|INTS3|UBQLN4|RFWD3|MCMDC2|OOEP|XRCC1|GINS4|MCM5|MCM7|TRRAP|HELQ|RADX|RAD52|AUNIP|SEM1|ACTB|REC8|BLM|KDM4D|POLN|INIP|GINS2|HDGFL2|XRCC5|POLL|HUS1B|SWSAP1|TEX15|AP5S1|RPA2|ZSWIM7|RUVBL2|NABP2|TONSL|SWI5|FANCM|RNF138RT1|MEIOB|SLX1B…	81	0.4916	2.794	0	0	0
NCK56	Double Stranded Break Repair	GOBP_REGULATION_OF_DOUBLE_STRAND_BREAK_REPAIR_VIA_HOMOLOGOUS_RECOMBINATION	Regulation Of Double Strand Break Repair Via Homologous Recombination	http://www.gsea-msigdb.org/gsea/msigdb/mouse/geneset/GOBP_REGULATION_OF_DOUBLE_STRAND_BREAK_REPAIR_VIA_HOMOLOGOUS_RECOMBINATION	POGZ|PARP1|OOEP|RAD51AP1|RTEL1|TRP53BP1|SIRT6|TRRAP|RADX|PPP4C|ACTB|BLM|TERF2IP|PIAS4|USP51|HDGFL2|DMAP1|KHDC3|MRNIP|TEX15|MEAF6|RPA2|RUVBL2|MMS19|KAT5|VPS72|CGAS|ZFP365|WRAP53|TIMELESS|WAS|UBQLN4|RMI2	33	0.5649	2.5486	0	0.0001	0.005
NCK56	ECM Assembly	GOBP_EXTRACELLULAR_MATRIX_ASSEMBLY	Extracellular Matrix Assembly	http://www.gsea-msigdb.org/gsea/msigdb/mouse/geneset/GOBP_EXTRACELLULAR_MATRIX_ASSEMBLY	COL1A2|GPM6B|EMILIN1|LOX|FKBP10|LTBP3|PHLDB2|CLASP1|QSOX1|LAMB2|PXDN|LAMB3|MFAP4|ATP7A|HAS1|PLOD3|HAS2|EFEMP2|PHLDB1|LAMB1|TGFB1|DAG1|HAPLN2|NTNG2|RGCC|NOTCH1|MYH11|NTNG1|AGT|TNXB|SMPD3|LTBP4|NTN4|SOX9|COL3A1|RAMP2|SMAD3	37	0.6792	3.2397	0	0	0
NCK56	ECM Organization Regulation	GOBP_EXTRACELLULAR_MATRIX_DISASSEMBLY	Extracellular Matrix Disassembly	http://www.gsea-msigdb.org/gsea/msigdb/mouse/geneset/GOBP_EXTRACELLULAR_MATRIX_DISASSEMBLY	FGFR4|TPSAB1|PDPN|PBXIP1|WDR72|KLK4|LCP1|CLASP1|FSCN1|MELTF|EXOC8|MMP13|CARMIL2|KIF9|FAP|ETS1|TPSB2|TGFB2|DDR2|CTSG|FLOT1|DDR1|DPP4|CMA1|SEMA5A|SH3PXD2B|IL6|HPSE|HPN|ADAMTS15|CTSS|KLK5|LAMC1|MMP20|NOXO1	35	0.4433	2.0999	0	0.0019	0.288
NCK56	ECM Organization Regulation	GOBP_POSITIVE_REGULATION_OF_EXTRACELLULAR_MATRIX_ORGANIZATION	Positive Regulation Of Extracellular Matrix Organization	http://www.gsea-msigdb.org/gsea/msigdb/mouse/geneset/GOBP_POSITIVE_REGULATION_OF_EXTRACELLULAR_MATRIX_ORGANIZATION	EMILIN1|PDPN|PHLDB2|CFLAR|CLASP1|FSCN1|MELTF|CARMIL2|EFEMP2|PHLDB1|DAG1|TGFB2|CPB2|DDR2|ABL1|RGCC|BMP2|SEMA5A|AGT|TNXB|IL6|HPSE|SOX9|CYP2J6|SMAD3	25	0.5268	2.2074	0	0.0009	0.124
NCK56	ECM Organization Regulation	GOBP_REGULATION_OF_EXTRACELLULAR_MATRIX_DISASSEMBLY	Regulation Of Extracellular Matrix Disassembly	http://www.gsea-msigdb.org/gsea/msigdb/mouse/geneset/GOBP_REGULATION_OF_EXTRACELLULAR_MATRIX_DISASSEMBLY	FGFR4|DDR1|DPP4|PDPN|SEMA5A|CLASP1|FSCN1|MELTF|IL6|HPSE|CARMIL2|FAP|ETS1|TGFB2|DDR2	15	0.5083	1.8094	0.0127	0.0099	0.928
NCK56	ECM Organization Regulation	GOBP_REGULATION_OF_EXTRACELLULAR_MATRIX_ORGANIZATION	Regulation Of Extracellular Matrix Organization	http://www.gsea-msigdb.org/gsea/msigdb/mouse/geneset/GOBP_REGULATION_OF_EXTRACELLULAR_MATRIX_ORGANIZATION	FGFR4|EMILIN1|PDPN|PHLDB2|LAMA1|CFLAR|SLC2A10|TNFRSF1A|CLASP1|ABL2|FSCN1|LAMB2|MELTF|CARMIL2|HAS2|AEBP1|EFEMP2|FAP|ANGPTL7|PHLDB1|ETS1|LAMB1|DAG1|TGFB2|CPB2|DDR2|ABL1|RGCC|NOTCH1|DDR1|DPP4|BMP2|NID1|SEMA5A|AGT|ADTRP|TNXB|TNFRSF1B|IL6|HPSE|TCF15|SOX9|CHADL|CYP2J6|LAMC1|SMAD3	46	0.5668	2.829	0	0	0
NCK56	Ectoderm Development	GOBP_ECTODERM_DEVELOPMENT	Ectoderm Development	http://www.gsea-msigdb.org/gsea/msigdb/mouse/geneset/GOBP_ECTODERM_DEVELOPMENT	ETS2|ELF5|FZD7|LHX1|SHH|POU5F1|CTNNB1|ERF|SALL1|L3MBTL2|NF2|GRHL3|TPT1|FOXA2|VPS52	15	0.3387	1.1979	0.2117	0.2116	1
NCK56	Embryo Implantation & Pregnancy	GOBP_EMBRYO_IMPLANTATION	Embryo Implantation	http://www.gsea-msigdb.org/gsea/msigdb/mouse/geneset/GOBP_EMBRYO_IMPLANTATION	VMP1|MMP12|CDH1|MMP2|ZSCAN4A|MMP9|GRN|SYDE1|PZP|H2-Q7|TEAD4|ZSCAN4B|MUG1|PRSS28|MST1|PRSS29|POLR1B|ACVR1B|HMX3|RXRA|NODAL|RECK|MIR26A-2|MIRLET7A-2|TRIM28|TIMP1|APELA|SOD1|AGO2|NLRP5|UBTFL1|ARID1A|ARHGDIB|EMP2|OOEP|TPPP3|STX2|VEGFA|EPO|ACOD1|GGN|FBN2|LAMB1|PPARD|C1QBP|DDR1|CALCA|FUT7|CALR|EXOC1|PRDM14|UBE2Q1|MIR143|PTGIS|PTGS2|MIR26A-1|ITGB4|MIRLET7C-1	58	0.2889	1.4922	0.0301	0.053	1
NCK56	Embryo Implantation & Pregnancy	GOBP_FEMALE_PREGNANCY	Female Pregnancy	http://www.gsea-msigdb.org/gsea/msigdb/mouse/geneset/GOBP_FEMALE_PREGNANCY	VMP1|MMP12|CDH1|MMP2|MMP9|PRL3D2|PRL3D3|CITED2|PRL2B1|TEAD4|ZSCAN4B|PRL2C1|MUG1|PRL3C1|COMT|CRH|KISS1|CRHBP|CR1L|PRL5A1|CTSB|NODAL|CTSL|THBD|PRL3A1|TRIM28|TIMP1|APELA|MAGED2|PRL8A9|OXTR|PRL7C1|PRL8A2|ARID1A|CSMD1|PGR|EMP2|OOEP|VDR|TPPP3|STX2|VEGFA|EPN1|PRL3D1|EPO|PRL3B1|EPOR|PLA2G4A|ESR1|PRL2C2|PRL2C3|WNT4|PRL7D1|FBN2|MED1|PPARD|PRL|PRL4A1|PRL6A1|PRL8A6|PRL7A1|PRL7A2|FUT7|TCF23|EXOC1|PRDM14|UBE2Q…	145	0.1985	1.2875	0.0278	0.14	1
NCK56	Embryonic Gastulation	GOBP_REGULATION_OF_EMBRYONIC_DEVELOPMENT	Regulation Of Embryonic Development	http://www.gsea-msigdb.org/gsea/msigdb/mouse/geneset/GOBP_REGULATION_OF_EMBRYONIC_DEVELOPMENT	RACGAP1|NLRP4F|TENM4|TBX18|PHLDB2|MCRS1|CLASP1|EHMT1|ACTR8|HESX1|TLE6|UTP25|PHLDB1|HSPA5|DAG1|RBM19|HNF4A|NODAL|SFRP2|NOTCH1|KHDC3|SCX|TDG|WNT3A|TGIF1|B4GALT5|TFPT|SOX17|WNT2B|INO80B|PHLDA2|OSR1|CFL1|NLRP5|WNT2|FOXA2|CRB2|TADA2A|OSR2|OTX2|HES1|WNT1|SGF29|LAMA1|KAT2A|LAMA3|TADA3|DLL1|KAT14|WNT4|BAG6|TGIF2|LHX1|INO80E|WDR5|RUVBL2|NFRKB|CTNNB1|LAMA4|NOCT	60	0.4262	2.2883	0	0.0005	0.061
NCK56	Embryonic Gastulation	GOBP_REGULATION_OF_GASTRULATION	Regulation Of Gastrulation	http://www.gsea-msigdb.org/gsea/msigdb/mouse/geneset/GOBP_REGULATION_OF_GASTRULATION	OSR2|OTX2|LHX1|TENM4|SCX|PHLDB2|CLASP1|TGIF1|OSR1|PHLDB1|DAG1|FOXA2|CRB2|HNF4A|NODAL|TGIF2	16	0.5397	1.9558	0.004	0.0043	0.608
NCK56	Embryonic Heart Development	GOBP_EMBRYONIC_HEART_TUBE_DEVELOPMENT	Embryonic Heart Tube Development	http://www.gsea-msigdb.org/gsea/msigdb/mouse/geneset/GOBP_EMBRYONIC_HEART_TUBE_DEVELOPMENT	NOTO|CITED2|SUFU|ASB2|TBX20|HAND1|TEAD1|MEF2C|CCDC39|VANGL2|PKD2|TBX6|NODAL|NOTCH1|FOXH1|INVS|LBX1|ECE1|APELA|FOXC2|SHH|NKX2-5|ALDH1A2|WNT3A|NOTCH2|SOX17|KDM2A|SMO|IFT57|EDN1|SRF|TGFBR2|IFT122|MESP1|HES1|PITX2|AHI1|CFC1|CCDC40|ZIC3|DLL1|HHEX|YAP1|PSEN1|WNT5A|MED1|NPHP3|FGF8|HAND2|ARL13B|MEGF8|PIFO|FOLR1|C2CD3|NKX2-6|CTNNB1|GJA5|CCDC103|TEAD2|GATA4|TRAF3IP1|TBX3|FOXC1|SOX18|SMAD3	65	0.3165	1.7428	0	0.0145	0.98
NCK56	Embryonic Heart Development	GOBP_EMBRYONIC_HEART_TUBE_MORPHOGENESIS	Embryonic Heart Tube Morphogenesis	http://www.gsea-msigdb.org/gsea/msigdb/mouse/geneset/GOBP_EMBRYONIC_HEART_TUBE_MORPHOGENESIS	NOTO|CITED2|SUFU|ASB2|TBX20|HAND1|TEAD1|MEF2C|CCDC39|VANGL2|PKD2|TBX6|NODAL|NOTCH1|FOXH1|LBX1|SHH|NKX2-5|ALDH1A2|WNT3A|NOTCH2|SOX17|KDM2A|SMO|IFT57|SRF|TGFBR2|MESP1|HES1|AHI1|CFC1|CCDC40|ZIC3|DLL1|YAP1|PSEN1|WNT5A|NPHP3|FGF8|HAND2|ARL13B|MEGF8|FOLR1|C2CD3|CCDC103|TEAD2|GATA4|TBX3|SMAD3	49	0.3086	1.5401	0.0081	0.0422	1
NCK56	Embryonic Heart Development	GOBP_SPECIFICATION_OF_SYMMETRY	Specification Of Symmetry	http://www.gsea-msigdb.org/gsea/msigdb/mouse/geneset/GOBP_SPECIFICATION_OF_SYMMETRY	GM572|PSKH1|DNAAF3|DNAH5|NOTO|ENKUR|TMEM107|CITED2|SUFU|ASB2|SOSTDC1|TBX20|NAT8F5|1700007K13RIK|HAND1|MEF2C|CFAP52|AP1B1|LEFTY1|CCDC39|CFAP45|DAND5|TBX1|VANGL2|PKD2|TBX6|NODAL|NOTCH1|FOXH1|INVS|LBX1|SHH|NKX2-5|WNT3A|ALDH1A2|NOTCH2|TGIF1|DNAH11|SOX17|LRRC6|GREM1|KDM2A|SMO|IFT140|IFT57|SRF|TGFBR2|CC2D2A|MESP1|DNAAF4|PCSK6|PITX2|AHI1|CFC1|CCDC40|ZIC3|FOXJ1|FOXF1|MMP21|DLL1|RIPPLY2|PSEN1|ACVR2B|BMP4|…	96	0.2005	1.1803	0.1042	0.2281	1
NCK56	Embryonic Hemopoiesis	GOBP_EMBRYONIC_HEMOPOIESIS	Embryonic Hemopoiesis	http://www.gsea-msigdb.org/gsea/msigdb/mouse/geneset/GOBP_EMBRYONIC_HEMOPOIESIS	ZFPM1|FLT3L|VEGFA|KMT2A|STK4|THOC5|KLF1|GATA2|KAT6A|GATA1|IL3|LMO2|GATA3|LDB1|KIT|TPO|SMARCA4|TAL1|MED1|CCDC134|PBX1|TNRC6C|TGFBR2|SH2B3	24	0.4917	2.0719	0	0.0023	0.335
NCK56	Endochondral Bone Development	GOBP_BONE_MORPHOGENESIS	Bone Morphogenesis	http://www.gsea-msigdb.org/gsea/msigdb/mouse/geneset/GOBP_BONE_MORPHOGENESIS	DLX5|THBS1|CARM1|HSPG2|DSPP|TMEM107|LTBP3|CITED2|IFT80|MSX1|EXT1|MSX2|EXT2|RARG|TMEM119|AXIN2|LRP5|MMP13|MMP14|CYP26B1|MEF2C|HAS2|NAB2|INSIG2|RIPPLY1|PAX1|NEUROG1|IFITM5|TRPV4|TFAP2A|PTHLH|HOXA11|RAB23|CSGALNACT1|HOTTIP|LTF|NPPC|DHRS3|FGFR3|HOXD11|SCX|GLG1|ALPL|RARB|SMPD3|GLI3|SOX9|COL3A1|TWIST1|TGFBR2|COL1A1|THBS3|FGF18|STC1|OSR2|ACP5|FGF4|ACTN3|ANXA6|INSIG1|RIPPLY2|RUNX2|SERPINH1|CDX1|BMP4|CER1…	92	0.3172	1.8235	0	0.0093	0.908
NCK56	Endochondral Bone Development	GOBP_CARTILAGE_DEVELOPMENT_INVOLVED_IN_ENDOCHONDRAL_BONE_MORPHOGENESIS	Cartilage Development Involved In Endochondral Bone Morphogenesis	http://www.gsea-msigdb.org/gsea/msigdb/mouse/geneset/GOBP_CARTILAGE_DEVELOPMENT_INVOLVED_IN_ENDOCHONDRAL_BONE_MORPHOGENESIS	STC1|THBS1|CARM1|ANXA6|HSPG2|DSPP|IFT80|EXT1|RARG|AXIN2|MMP13|SERPINH1|CER1|COL2A1|COL9A1|SIK3|COMP|TRPV4|HOXA11|MATN1|NPPC|HOXD11|SHOX2|CBS|POC1A|RARB|SMPD3|SOX9|SCUBE2|TGFBR2|CST10|COL1A1|THBS3	33	0.3512	1.6181	0.012	0.0287	1
NCK56	Endochondral Bone Development	GOBP_ENDOCHONDRAL_BONE_GROWTH	Endochondral Bone Growth	http://www.gsea-msigdb.org/gsea/msigdb/mouse/geneset/GOBP_ENDOCHONDRAL_BONE_GROWTH	STC1|THBS1|CARM1|MATN1|NPPC|ANXA6|DSPP|IFT80|EXT1|MSX2|RARG|MMP13|POC1A|RARB|CER1|OSTN|SOX9|COL9A1|COMP|BNC2|DDR2|TGFBR2|CST10|THBS3	24	0.2743	1.1604	0.2018	0.2494	1
NCK56	Endochondral Bone Development	GOBP_ENDOCHONDRAL_BONE_MORPHOGENESIS	Endochondral Bone Morphogenesis	http://www.gsea-msigdb.org/gsea/msigdb/mouse/geneset/GOBP_ENDOCHONDRAL_BONE_MORPHOGENESIS	DLX5|THBS1|CARM1|HSPG2|DSPP|IFT80|EXT1|EXT2|RARG|TMEM119|AXIN2|MMP13|MMP14|MEF2C|NAB2|TRPV4|HOXA11|PTHLH|CSGALNACT1|NPPC|HOXD11|SCX|ALPL|RARB|SMPD3|SOX9|COL3A1|TGFBR2|COL1A1|FGF18|THBS3|STC1|ANXA6|RUNX2|SERPINH1|BMP4|CER1|PHOSPHO1|BMP6|COL10A1|COL13A1|COL2A1|COL9A1|SIK3|COMP|MATN1|SHOX2|CBS|POC1A|GNAS|INPPL1|SCUBE2|FOXC1|CST10	54	0.3524	1.8534	0	0.0078	0.855
NCK56	Endochondral Bone Development	GOBP_REPLACEMENT_OSSIFICATION	Replacement Ossification	http://www.gsea-msigdb.org/gsea/msigdb/mouse/geneset/GOBP_REPLACEMENT_OSSIFICATION	DLX5|HSPG2|IFT80|EXT1|TMEM119|RUNX2|MMP13|MMP14|MEF2C|BMP4|PHOSPHO1|BMP6|COL10A1|NAB2|COL13A1|COL2A1|SIK3|PTHLH|CSGALNACT1|SCX|CBS|ALPL|GNAS|SMPD3|INPPL1|FOXC1|CST10|COL1A1|FGF18	29	0.3732	1.6536	0.011	0.0235	1
NCK56	Endocytic Transport & Recycling	GOBP_ENDOCYTIC_RECYCLING	Endocytic Recycling	http://www.gsea-msigdb.org/gsea/msigdb/mouse/geneset/GOBP_ENDOCYTIC_RECYCLING	GRIP1|RAB11A|EPG5|TRARG1|PTPN23|DENND1C|ACTN2|ARF6|VPS39|AKAP5|PLA2G3|ARL4C|RAB11B|ANKRD50|NDRG4|GRIPAP1|FCGR2B|STX6|PLA2G4E|GRIP2|SNX17|VPS52|RAB7|CCDC22|SNX12|ARHGAP1|SNX27|LMTK2|CCDC93|GGA3|VPS35L|ANKRD27|RAB11FIP4|RAB13|INPP5F|WASHC1|SCRIB|NSG1|SNX30|SNX3|EHD3|HGS|ENTR1|RAB35|RAB17|SORL1|MYO5B|ARHGAP8|ATP9A|DENND1A|VPS51|VPS26C|SNX7|EHD1|EHD2	55	0.6504	3.4445	0	0	0
NCK56	Endocytic Transport & Recycling	GOBP_ENDOSOMAL_TRANSPORT	Endosomal Transport	http://www.gsea-msigdb.org/gsea/msigdb/mouse/geneset/GOBP_ENDOSOMAL_TRANSPORT	CHMP1B|VPS28|CHMP4B|RAB29|HEATR5B|CHMP6|AP3D1|CHMP5|SNX8|EPG5|SNX32|LEPROTL1|CALY|TMEM50A|TRARG1|MVB12A|CRACR2A|RASSF9|TMEM50B|PTPN23|DENND1C|AP5B1|DPY30|ARF6|VPS39|RAB6B|TBC1D10B|ARL4C|ERC1|MAGEL2|SNX1|SGSM2|RAB11B|ANKRD50|ITSN2|GRIPAP1|STX5A|STX6|PLA2G4E|RAB7|ARHGAP1|ITSN1|LMTK2|CHMP1A|WASHC5|ZFYVE9|LAMTOR1|TBC1D10A|LRRK2|VPS26B|ABCA1|LAPTM4B|RAB13|CLN5|INPP5F|WASHC1|SNX33|NSG1|SNAP25|SNX30|SNX…	147	0.5767	3.6357	0	0	0
NCK56	Endocytic Transport & Recycling	GOBP_REGULATION_OF_ENDOCYTIC_RECYCLING	Regulation Of Endocytic Recycling	http://www.gsea-msigdb.org/gsea/msigdb/mouse/geneset/GOBP_REGULATION_OF_ENDOCYTIC_RECYCLING	ARHGAP1|AKAP5|PLA2G3|SORL1|RAB11B|NDRG4|INPP5F|GRIPAP1|ARHGAP8|ATP9A|EHD1|PLA2G4E|ACTN2|EHD2	14	0.556	1.9734	0	0.0038	0.564
NCK56	Endocytic Transport & Recycling	GOBP_VESICLE_MEDIATED_TRANSPORT_TO_THE_PLASMA_MEMBRANE	Vesicle Mediated Transport To The Plasma Membrane	http://www.gsea-msigdb.org/gsea/msigdb/mouse/geneset/GOBP_VESICLE_MEDIATED_TRANSPORT_TO_THE_PLASMA_MEMBRANE	STX1B|GRIP1|RAB11A|SEC16A|SNAP47|AMN|EPG5|CLN3|BBS1|DNM2|TRARG1|CSK|PTPN23|DENND1C|MAPK10|ACTN2|ARF6|VPS39|AKAP5|PLA2G3|ARL4C|ACSL3|RAB11B|ANKRD50|SLC1A1|NDRG4|CPLX1|GRIPAP1|CLSTN1|GOLPH3L|BBS2|FCGR2B|PKDCC|STX6|PLA2G4E|GRIP2|SNX17|RACK1|KRT18|RAB34|VPS52|RAB7|CNST|CCDC22|SNX12|ARHGAP1|VAMP5|SNX27|MACF1|LMTK2|SYS1|RSC1A1|CCDC93|GGA3|VPS35L|ANKRD27|RAB13|RAB11FIP4|EXOC8|INPP5F|WASHC1|NSF|NSG1|SNAP…	93	0.573	3.3545	0	0	0
NCK56	Endocytosis Regulation	GOBP_NEGATIVE_REGULATION_OF_ENDOCYTOSIS	Negative Regulation Of Endocytosis	http://www.gsea-msigdb.org/gsea/msigdb/mouse/geneset/GOBP_NEGATIVE_REGULATION_OF_ENDOCYTOSIS	NR1H3|NR1H2|EPHA3|UNC119|NEU3|LGALS3|SYT11|PACSIN3|RABGEF1|ITGAV|PROM2|PCSK9|LRSAM1|LRRTM2|LRPAP1|TSC2|SNX33|RIN3|ANKRD13B|APOC2|ANKRD13D|LRRTM1|ATXN2|SH3GL3|ADIPOQ|APOC1|CAV1|SDCBP|PACSIN1|APOC3|NECAB2|ABCA2|CD300A|ABCA7|WDR54|RUBCN|DLG4	37	0.3633	1.7417	0	0.0145	0.981
NCK56	Endocytosis Regulation	GOBP_NEGATIVE_REGULATION_OF_RECEPTOR_MEDIATED_ENDOCYTOSIS	Negative Regulation Of Receptor Mediated Endocytosis	http://www.gsea-msigdb.org/gsea/msigdb/mouse/geneset/GOBP_NEGATIVE_REGULATION_OF_RECEPTOR_MEDIATED_ENDOCYTOSIS	ATXN2|SH3GL3|ADIPOQ|UNC119|APOC1|NEU3|SYT11|RABGEF1|ITGAV|SDCBP|PCSK9|LRRTM2|APOC3|LRPAP1|NECAB2|RIN3|ABCA2|APOC2|ANKRD13B|ANKRD13D|WDR54|LRRTM1|DLG4	23	0.3402	1.3875	0.08	0.0884	1
NCK56	Endocytosis Regulation	GOBP_POSITIVE_REGULATION_OF_ENDOCYTOSIS	Positive Regulation Of Endocytosis	http://www.gsea-msigdb.org/gsea/msigdb/mouse/geneset/GOBP_POSITIVE_REGULATION_OF_ENDOCYTOSIS	ABCA13|LRP1|VPS28|ARRB1|EEF2K|SNCA|CAV3|LRP2|CKAP5|NLGN1|CLIP3|AP2A1|STAP1|PCSK9|AP2M1|ARRB2|DGKD|LDLRAP1|CCR7|VTN|TREM2|PICK1|B2M|CLN3|SELE|CALY|DNM2|NTF3|DRD2|FLOT1|CD63|APLN|EGF|APELA|NCKAP1L|ITGA2|ANGPT1|WNT3A|BICD1|GATA2|PLCG2|F2RL1|CCL21A|BIN1|SNAP91|ANO6|ANXA2|GREM1|TRF|DCX|PTPN5|ACTN4|CCL19|GPC3|MAGI2|CD151|ITSN1|AHI1|VEGFA|FCGR1|ADD1|SERPINE1|BCL2L1|LRRK2|DLL1|PPARG|PPT1|TFR2|CD14|WNT5A|…	92	0.4192	2.4315	0	0.0001	0.012
NCK56	Endocytosis Regulation	GOBP_POSITIVE_REGULATION_OF_RECEPTOR_MEDIATED_ENDOCYTOSIS	Positive Regulation Of Receptor Mediated Endocytosis	http://www.gsea-msigdb.org/gsea/msigdb/mouse/geneset/GOBP_POSITIVE_REGULATION_OF_RECEPTOR_MEDIATED_ENDOCYTOSIS	MAGI2|ARRB1|AHI1|VEGFA|AP2A1|SERPINE1|PCSK9|PPT1|AP2M1|LDLRAP1|CCR7|ARRB2|DGKD|VTN|PICK1|B2M|SELE|DNM2|HAMP2|NTF3|DRD2|CBL|C3|SFRP4|CD63|APLN|IL4|EGF|APELA|ANGPT1|SYK|WNT3A|BICD1|CLU|HAMP|PLCG2|CCL21A|ANXA2|GREM1|TRF|PTPN5|CCL19	42	0.3196	1.5193	0.026	0.0465	1
NCK56	Endocytosis Regulation	GOBP_POSTSYNAPTIC_NEUROTRANSMITTER_RECEPTOR_INTERNALIZATION	Postsynaptic Neurotransmitter Receptor Internalization	http://www.gsea-msigdb.org/gsea/msigdb/mouse/geneset/GOBP_POSTSYNAPTIC_NEUROTRANSMITTER_RECEPTOR_INTERNALIZATION	PIP5K1C|SIRT2|NEDD4|AKAP5|EFNB2|AP2A1|NRG1|AP2A2|AP2M1|HAP1|PACSIN1|DRD3|HPCA|ARC|SCRIB|PICK1|AP2S1|AP2B1|DRD4|CALY|NUMB|GSG1L|IQSEC1|USP46	24	0.3771	1.5614	0.0233	0.0381	1
NCK56	Endocytosis Regulation	GOBP_RECEPTOR_INTERNALIZATION	Receptor Internalization	http://www.gsea-msigdb.org/gsea/msigdb/mouse/geneset/GOBP_RECEPTOR_INTERNALIZATION	CD9|LRP1|PIP5K1C|SNCA|SIRT2|ARRB2|CNTN2|AP2S1|CALY|DNM2|NTF3|ATXN2|NEDD4|CD63|APELA|CACNG4|WNT3A|SNX1|SH3GL2|RAMP3|ADM|DRD4|CACNG5|ARR3|IQSEC1|PTPN5|HTR1B|ACHE|CXCR2|VEGFA|GRK4|SAG|GRIA2|ARC|NSF|CACNG2|SNAP25|HAMP2|HGS|SFRP4|ITGB2|FCER1G|CAV1|SYK|SDCBP|NRG1|HAMP|NECAB2|CD36|RSPO1|RAB5A|WDR54|DLG4|ARRB1|CAV3|CACNG3|CD81|EFNB2|GRK2|AP2A1|DKK1|CACNG8|PCSK9|LRRTM2|AP2A2|AP2M1|LDLRAP1|HAP1|ACKR3|DRD3|…	107	0.2843	1.7231	0	0.0161	0.99
NCK56	Endocytosis Regulation	GOBP_REGULATION_OF_ENDOCYTOSIS	Regulation Of Endocytosis	http://www.gsea-msigdb.org/gsea/msigdb/mouse/geneset/GOBP_REGULATION_OF_ENDOCYTOSIS	ABCA13|LRP1|PIP5K1C|VPS28|SNCA|SIRT2|CKAP5|LGALS3|SYT11|CLIP3|NLGN1|LRSAM1|ARRB2|DGKD|LYPD10|CLN3|B2M|CALY|DNM2|NTF3|ARHGAP21|DNAJC6|STON1|DGKQ|ATXN2|NEDD4|CD63|APELA|NCKAP1L|ITGA2|WNT3A|SH3GL2|CCL21A|BIN1|DRD4|SNAP91|ANXA2|TRF|PTPN1|IQSEC1|PTPN5|ACTN4|CD151|ITSN1|RIT2|SYT4|UNC119|VEGFA|ADD1|CD22|SERPINE1|PROM2|LRRK2|DLL1|PPARG|PPT1|TFR2|ARC|NSF|SNX33|CD14|WNT5A|APOC2|HAMP2|PPP3CC|SFRP4|IL4|ADIPO…	171	0.3576	2.3317	0	0.0003	0.039
NCK56	Endocytosis Regulation	GOBP_REGULATION_OF_RECEPTOR_INTERNALIZATION	Regulation Of Receptor Internalization	http://www.gsea-msigdb.org/gsea/msigdb/mouse/geneset/GOBP_REGULATION_OF_RECEPTOR_INTERNALIZATION	PIP5K1C|ARRB1|SIRT2|EFNB2|DKK1|PCSK9|LRRTM2|AP2M1|HAP1|ARRB2|DRD3|HPCA|LRPAP1|PICK1|SELE|RIN3|ANKRD13B|GSG1L|NTF3|ANKRD13D|USP46|LRRTM1|DRD2|ATXN2|FLOT1|NEDD4|AKAP5|CD63|APLN|EGF|APELA|ANGPT1|WNT3A|SH3GL2|PLCG2|PACSIN1|DRD4|GREM1|IQSEC1|PTPN5|MAGI2|AHI1|VEGFA|ARC|NSF|SCRIB|HAMP2|ARF1|SFRP4|SYK|SDCBP|NRG1|HAMP|NECAB2|RSPO1|NUMB|WDR54|DLG4	58	0.261	1.4238	0.0427	0.0742	1
NCK56	Endocytosis Regulation	GOBP_REGULATION_OF_RECEPTOR_MEDIATED_ENDOCYTOSIS	Regulation Of Receptor Mediated Endocytosis	http://www.gsea-msigdb.org/gsea/msigdb/mouse/geneset/GOBP_REGULATION_OF_RECEPTOR_MEDIATED_ENDOCYTOSIS	PIP5K1C|ARRB1|SIRT2|EFNB2|NEU3|SYT11|RABGEF1|AP2A1|DKK1|PCSK9|LRRTM2|AP2M1|ARRB2|DGKD|LDLRAP1|CCR7|HAP1|TNK2|DRD3|HPCA|LRPAP1|VTN|PICK1|B2M|SELE|RIN3|DNM2|ANKRD13B|GSG1L|NTF3|ANKRD13D|USP46|DNAJC6|LRRTM1|DRD2|ATXN2|FLOT1|NEDD4|AKAP5|CD63|APLN|APOC1|EGF|APELA|ANGPT1|WNT3A|SH3GL2|BICD1|PLCG2|PACSIN1|APOC3|CCL21A|DRD4|SNAP91|ANXA2|GREM1|TRF|IQSEC1|PTPN5|CCL19|MAGI2|AHI1|UNC119|VEGFA|SERPINE1|ITGAV|P…	90	0.304	1.7444	0	0.0143	0.978
NCK56	Endoplasmic Reticulum Stress Response	GOBP_ENDOPLASMIC_RETICULUM_CALCIUM_ION_HOMEOSTASIS	Endoplasmic Reticulum Calcium Ion Homeostasis	http://www.gsea-msigdb.org/gsea/msigdb/mouse/geneset/GOBP_ENDOPLASMIC_RETICULUM_CALCIUM_ION_HOMEOSTASIS	PML|ITPR1|THADA|RAP1GDS1|BAK1|BBC3|BAX|WFS1|BCAP31|ATP2A1|TMBIM6|BCL2|GRINA|ATP2A2|FIS1|KCTD17|PSEN1|PSEN2|ATP2A3|TGM2|PACS2	21	0.7352	2.9809	0	0	0
NCK56	Endoplasmic Reticulum Stress Response	GOBP_ER_NUCLEUS_SIGNALING_PATHWAY	Er Nucleus Signaling Pathway	http://www.gsea-msigdb.org/gsea/msigdb/mouse/geneset/GOBP_ER_NUCLEUS_SIGNALING_PATHWAY	PPP1R15B|AGR2|SREBF2|INS2|BID|WFS1|INSIG1|ATP2A2|TRP53|QRICH1|ERLIN1|AMFR|LPCAT3|HSPA5|SCAP|BOK|INSIG2|PTPN1|ATG10|ATF6B|ATF6|ABCA7|ZBTB7B|ARHGEF10L	24	0.6507	2.6584	0	0	0.001
NCK56	Endoplasmic Reticulum Stress Response	GOBP_ERAD_PATHWAY	Erad Pathway	http://www.gsea-msigdb.org/gsea/msigdb/mouse/geneset/GOBP_ERAD_PATHWAY	NPLOC4|BRSK2|UBE2G2|BCAP31|FBXO6|NRROS|GET4|H13|CALR4|CLGN|AMFR|UBXN1|YOD1|RNF103|HSPA5|SEL1L2|UBAC2|RCN3|FBXO44|FBXO2|DNAJB2|NCCRP1|RNF5|CALR3|FBXO27|DNAJB9|SGTA|FBXO17|DNAJB12|USP19|MAN1B1|FOXRED2|TMUB2|DNAJB14|WFS1|UMOD|USP13|DNAJC18|ERLIN1|BAG6|TMUB1|ANKZF1|UBXN10|UGGT1|CALR|EDEM2|CAV1|RNF185|RNFT2|UBXN6|TRIM13|FAF2|SYVN1|STT3B|DERL3	55	0.4379	2.2917	0	0.0005	0.06
NCK56	Endoplasmic Reticulum Stress Response	GOBP_INTRINSIC_APOPTOTIC_SIGNALING_PATHWAY_IN_RESPONSE_TO_ENDOPLASMIC_RETICULUM_STRESS	Intrinsic Apoptotic Signaling Pathway In Response To Endoplasmic Reticulum Stress	http://www.gsea-msigdb.org/gsea/msigdb/mouse/geneset/GOBP_INTRINSIC_APOPTOTIC_SIGNALING_PATHWAY_IN_RESPONSE_TO_ENDOPLASMIC_RETICULUM_STRESS	SPOP|ITPR1|BRSK2|BBC3|BAK1|DAB2IP|BAX|WFS1|ATP2A1|CEBPB|TMBIM6|BCL2|TMEM117|BCL2L1|RNF186|GRINA|LRRK2|TRP53|QRICH1|HYOU1|ERP29|BOK|CREB3L1|BAG6|CHAC1|PRKN|PML|TRIB3|MAP3K5|INS2|ERN2|PMAIP1|SYVN1|ATP2A3|PTPN1|PDX1|RNF183	37	0.4827	2.2988	0	0.0004	0.055
NCK56	Endoplasmic Reticulum Stress Response	GOBP_NEGATIVE_REGULATION_OF_RESPONSE_TO_ENDOPLASMIC_RETICULUM_STRESS	Negative Regulation Of Response To Endoplasmic Reticulum Stress	http://www.gsea-msigdb.org/gsea/msigdb/mouse/geneset/GOBP_NEGATIVE_REGULATION_OF_RESPONSE_TO_ENDOPLASMIC_RETICULUM_STRESS	NR1H3|PRKN|NR1H2|DDRGK1|WFS1|TMBIM6|BCL2L1|GRINA|LRRK2|CLU|HYOU1|SGTA|UBXN1|LPCAT3|SYVN1|CREB3L1|PTPN1|ATF6B|PPP1R15A|PDX1|ABCA7	21	0.6095	2.4836	0	0.0001	0.008
NCK56	Endoplasmic Reticulum Stress Response	GOBP_POSITIVE_REGULATION_OF_RESPONSE_TO_ENDOPLASMIC_RETICULUM_STRESS	Positive Regulation Of Response To Endoplasmic Reticulum Stress	http://www.gsea-msigdb.org/gsea/msigdb/mouse/geneset/GOBP_POSITIVE_REGULATION_OF_RESPONSE_TO_ENDOPLASMIC_RETICULUM_STRESS	SPOP|AGR2|BAK1|BAX|BCAP31|CAV1|RNF185|USP13|RNFT2|SGTA|FCGR2B|BOK|BAG6|ATF6|RNF183	15	0.486	1.7964	0.0088	0.0106	0.939
NCK56	Endoplasmic Reticulum Stress Response	GOBP_REGULATION_OF_ENDOPLASMIC_RETICULUM_STRESS_INDUCED_INTRINSIC_APOPTOTIC_SIGNALING_PATHWAY	Regulation Of Endoplasmic Reticulum Stress Induced Intrinsic Apoptotic Signaling Pathway	http://www.gsea-msigdb.org/gsea/msigdb/mouse/geneset/GOBP_REGULATION_OF_ENDOPLASMIC_RETICULUM_STRESS_INDUCED_INTRINSIC_APOPTOTIC_SIGNALING_PATHWAY	PRKN|SPOP|WFS1|TMBIM6|BCL2L1|GRINA|LRRK2|HYOU1|ERP29|SYVN1|CREB3L1|BOK|PTPN1|PDX1|RNF183	15	0.5338	1.9672	0	0.004	0.575
NCK56	Endoplasmic Reticulum Stress Response	GOBP_REGULATION_OF_RESPONSE_TO_ENDOPLASMIC_RETICULUM_STRESS	Regulation Of Response To Endoplasmic Reticulum Stress	http://www.gsea-msigdb.org/gsea/msigdb/mouse/geneset/GOBP_REGULATION_OF_RESPONSE_TO_ENDOPLASMIC_RETICULUM_STRESS	NR1H3|NR1H2|SPOP|BAK1|BCAP31|BAX|WFS1|NUPR1|TMBIM6|BCL2L1|GRINA|LRRK2|USP13|HYOU1|ERP29|UBXN1|BOK|CREB3L1|BAG6|ATF6B|PPP1R15A|PRKN|FICD|DDRGK1|AGR2|NFE2L1|CAV1|RNF185|RNFT2|CLU|SGTA|MANF|FCGR2B|LPCAT3|SYVN1|PTPN1|USP19|PDX1|ATF6|ABCA7|RNF183	41	0.561	2.8041	0	0	0
NCK56	Endoplasmic Reticulum Stress Response	GOBP_RESPONSE_TO_ENDOPLASMIC_RETICULUM_STRESS	Response To Endoplasmic Reticulum Stress	http://www.gsea-msigdb.org/gsea/msigdb/mouse/geneset/GOBP_RESPONSE_TO_ENDOPLASMIC_RETICULUM_STRESS	BRSK2|BBC3|UBE2G2|BCAP31|CEBPB|GET4|CFTR|H13|TRP53|CALR4|SEC16A|CLGN|SESN2|AMFR|PDIA4|UBXN1|YOD1|RNF103|HSPA5|BOK|SEL1L2|UBAC2|PPP1R15A|CHAC1|CREB3L4|PPP1R15B|FBXO44|FBXO2|NFE2L1|PIK3R2|DNAJB2|CREB3L2|NCCRP1|RNF5|FBXO27|SGTA|DNAJB9|PMAIP1|DNAJB12|PTPN1|USP19|PDX1|EP300|SRPX|ERP27|FOXRED2|PDIA2|TMUB2|DNAJB14|UMOD|TMBIM6|RNF186|LRRK2|DNAJC18|USP13|HYOU1|BHLHA15|ERP29|PMP22|BAG6|THBS4|ATF3|PRKN|ANKZ…	137	0.4419	2.6623	0	0	0.001
NCK56	Endoplasmic Reticulum Stress Response	GOBP_UBIQUITIN_DEPENDENT_ERAD_PATHWAY	Ubiquitin Dependent Erad Pathway	http://www.gsea-msigdb.org/gsea/msigdb/mouse/geneset/GOBP_UBIQUITIN_DEPENDENT_ERAD_PATHWAY	MAN1B1|NPLOC4|FOXRED2|TMUB2|UBE2G2|BCAP31|FBXO6|WFS1|DNAJB14|UMOD|NRROS|DNAJC18|CALR4|CLGN|ERLIN1|AMFR|YOD1|RNF103|HSPA5|BAG6|TMUB1|ANKZF1|UBXN10|FBXO44|FBXO2|CALR|EDEM2|CAV1|RNF185|DNAJB2|NCCRP1|RNF5|CALR3|FBXO27|DNAJB9|SGTA|TRIM13|FBXO17|FAF2|STT3B|SYVN1|DERL3|DNAJB12|USP19	44	0.4287	2.1224	0	0.0016	0.248
NCK56	Endothelial Apoptosis Regulation	GOBP_ENDOTHELIAL_CELL_APOPTOTIC_PROCESS	Endothelial Cell Apoptotic Process	http://www.gsea-msigdb.org/gsea/msigdb/mouse/geneset/GOBP_ENDOTHELIAL_CELL_APOPTOTIC_PROCESS	THBS1|TERT|TNFAIP3|IL10|ANGPTL4|GPER1|NDNF|GAS6|COL4A3|SERPINE1|ECSCR|ABL2|TNIP2|SCG2|FOXO3|CCL12|BMP4|CCL2|CD248|BRAF|FGB|FGG|ABL1|ID1|RGCC|FASL|IL4|PAK4|SEMA5A|ANGPT1|IL13|GATA2|GATA3|AGER|CD40LG|CDH5|FGF21|CD40|ANO6|TNF|ICAM1|FGA|MAPK7|CD160|RAMP2|ITGA4	46	0.306	1.5269	0.0208	0.045	1
NCK56	Endothelial Apoptosis Regulation	GOBP_EPITHELIAL_CELL_APOPTOTIC_PROCESS	Epithelial Cell Apoptotic Process	http://www.gsea-msigdb.org/gsea/msigdb/mouse/geneset/GOBP_EPITHELIAL_CELL_APOPTOTIC_PROCESS	TNFAIP3|CDKN1B|PIK3CG|PPARGC1A|TNIP2|NAIP1|ARRB2|NGF|BOK|ARF6|ATG7|SEMA5A|NKX2-5|CASP6|FGF21|PLA2G1B|PDX1|TGFBR2|PSMD9|TERT|HMOX1|CASP8|IL10|PGR|COL4A3|SERPINE1|SERPINB13|SCG2|ESR1|CCL12|CCL2|CD248|ATOH1|AGAP2|CAPN10|BRAF|FGB|ABL1|GCM2|SFRP4|IL4|PAK4|NKX2-6|GATA3|AGER|CD40|ZFP36L1|THBS1|SPOP|GPER1|CFLAR|ABL2|UMODL1|MST1|E2F1|E2F2|PIAS4|FGG|PRKAA1|ALMS1|RGCC|FASL|ANGPT1|SIX3|GATA2|CDH5|BAD|ANO6|TN…	110	0.3509	2.1561	0	0.0013	0.185
NCK56	Endothelial Apoptosis Regulation	GOBP_HEPATOCYTE_APOPTOTIC_PROCESS	Hepatocyte Apoptotic Process	http://www.gsea-msigdb.org/gsea/msigdb/mouse/geneset/GOBP_HEPATOCYTE_APOPTOTIC_PROCESS	PRKAA1|CASP8|PIK3CG|BID|ATF7|STK4|ADAR|CFLAR|BCL2L1|CASP6|KRT8|IGF1R|KRT18|ARF6|GSN	15	0.6928	2.5074	0	0.0001	0.007
NCK56	Endothelial Apoptosis Regulation	GOBP_NEGATIVE_REGULATION_OF_ENDOTHELIAL_CELL_APOPTOTIC_PROCESS	Negative Regulation Of Endothelial Cell Apoptotic Process	http://www.gsea-msigdb.org/gsea/msigdb/mouse/geneset/GOBP_NEGATIVE_REGULATION_OF_ENDOTHELIAL_CELL_APOPTOTIC_PROCESS	TERT|IL10|TNFAIP3|ANGPTL4|NDNF|GAS6|SERPINE1|ABL2|SCG2|TNIP2|BRAF|FGB|FGG|ABL1|ID1|IL4|PAK4|SEMA5A|ANGPT1|IL13|GATA2|GATA3|CDH5|FGF21|ICAM1|FGA|MAPK7|RAMP2	28	0.307	1.3646	0.0825	0.0976	1
NCK56	Endothelial Apoptosis Regulation	GOBP_NEGATIVE_REGULATION_OF_EPITHELIAL_CELL_APOPTOTIC_PROCESS	Negative Regulation Of Epithelial Cell Apoptotic Process	http://www.gsea-msigdb.org/gsea/msigdb/mouse/geneset/GOBP_NEGATIVE_REGULATION_OF_EPITHELIAL_CELL_APOPTOTIC_PROCESS	TNFAIP3|CDKN1B|CFLAR|ABL2|TNIP2|NAIP1|NGF|MST1|FGG|PRKAA1|ATG7|ALMS1|SEMA5A|ANGPT1|NKX2-5|GATA2|CDH5|FGF21|ICAM1|FGA|MAPK7|IGF1R|PDX1|RAMP2|TERT|HMOX1|IL10|ANGPTL4|PGR|WFS1|PKHD1|NUPR1|NDNF|GAS6|BCL2|SERPINE1|SERPINB13|SCG2|YAP1|ATOH1|MTOR|AGAP2|HAND2|BRAF|FGB|ABL1|ID1|GCM2|IL4|PAK4|BTC|NKX2-6|ADAR|IL13|GATA3|MDK	56	0.3413	1.8218	0	0.0094	0.91
NCK56	Endothelial Apoptosis Regulation	GOBP_POSITIVE_REGULATION_OF_ENDOTHELIAL_CELL_APOPTOTIC_PROCESS	Positive Regulation Of Endothelial Cell Apoptotic Process	http://www.gsea-msigdb.org/gsea/msigdb/mouse/geneset/GOBP_POSITIVE_REGULATION_OF_ENDOTHELIAL_CELL_APOPTOTIC_PROCESS	THBS1|RGCC|FASL|GPER1|ECSCR|FOXO3|CCL12|AGER|CD40LG|BMP4|CCL2|CD40|CD248|ANO6|CD160|ITGA4	16	0.3369	1.2757	0.1596	0.1471	1
NCK56	Endothelial Apoptosis Regulation	GOBP_POSITIVE_REGULATION_OF_EPITHELIAL_CELL_APOPTOTIC_PROCESS	Positive Regulation Of Epithelial Cell Apoptotic Process	http://www.gsea-msigdb.org/gsea/msigdb/mouse/geneset/GOBP_POSITIVE_REGULATION_OF_EPITHELIAL_CELL_APOPTOTIC_PROCESS	THBS1|HMOX1|SPOP|GPER1|BAX|PPARGC1A|ECSCR|SORT1|FOXO3|CCL12|ARRB2|BMP4|CCL2|WNT11|CD248|CAPN10|PIAS4|RGCC|FASL|SFRP4|STK4|AGER|CD40LG|BAD|CD40|ANO6|PLA2G1B|CD160|ITGA4|GSN	30	0.4156	1.8126	0	0.0098	0.921
NCK56	Endothelial Apoptosis Regulation	GOBP_REGULATION_OF_EPITHELIAL_CELL_APOPTOTIC_PROCESS	Regulation Of Epithelial Cell Apoptotic Process	http://www.gsea-msigdb.org/gsea/msigdb/mouse/geneset/GOBP_REGULATION_OF_EPITHELIAL_CELL_APOPTOTIC_PROCESS	THBS1|TNFAIP3|SPOP|CDKN1B|GPER1|PPARGC1A|CFLAR|TNIP2|ABL2|NAIP1|ARRB2|UMODL1|NGF|MST1|BOK|PIAS4|FGG|PRKAA1|ATG7|ALMS1|RGCC|FASL|SEMA5A|ANGPT1|NKX2-5|GATA2|FGF21|CDH5|BAD|PLA2G1B|ANO6|TNF|ICAM1|FGA|MAPK7|IGF1R|CD160|PDX1|RAMP2|ITGA4|TERT|HMOX1|IL10|ANGPTL4|PGR|BAX|WFS1|PKHD1|NUPR1|NDNF|GAS6|SERPINE1|BCL2|ECSCR|SORT1|SERPINB13|SCG2|FOXO3|ESR1|YAP1|CCL12|CCL2|BMP4|WNT11|CD248|ATOH1|MTOR|AGAP2|CAPN10…	91	0.3281	1.9231	0	0.0052	0.697
NCK56	Endothelial Cell Migration	GOBP_BLOOD_VESSEL_ENDOTHELIAL_CELL_MIGRATION	Blood Vessel Endothelial Cell Migration	http://www.gsea-msigdb.org/gsea/msigdb/mouse/geneset/GOBP_BLOOD_VESSEL_ENDOTHELIAL_CELL_MIGRATION	THBS1|TBXA2R|PLK2|GADD45A|EFNB2|HDAC9|MECP2|CXCR4|MEF2C|AKT3|MYH9|NF1|CLN3|EFNA1|EPHB4|VASH1|ETS1|TGFB1|STARD13|ALOX12|FBXW7|CXCL12|NOS3|RGCC|NOTCH1|CSNK2B|FGFR1|MMRN2|CARD10|EPHA2|FOXC2|PDGFB|ANGPT1|PIK3C2A|ADTRP|PIK3R2|GATA2|ACVRL1|PDCD10|SH3BP1|AKT1|SCARB1|CDH5|NR2E1|ANGPT2|CYP1B1|SLIT2|ANGPT4|TNF|SP1|GREM1|CIB1|ATP5B|NR4A1|SRF|FGF18|JUP|FGF2|HDAC5|HMOX1|EMP2|VHL|ROBO1|VEGFA|PRKD1|PRKD2|SRPX2|…	96	0.4889	2.8267	0	0	0
NCK56	Endothelial Cell Migration	GOBP_CELL_MIGRATION_INVOLVED_IN_SPROUTING_ANGIOGENESIS	Cell Migration Involved In Sprouting Angiogenesis	http://www.gsea-msigdb.org/gsea/msigdb/mouse/geneset/GOBP_CELL_MIGRATION_INVOLVED_IN_SPROUTING_ANGIOGENESIS	THBS1|FGF2|HDAC5|HMOX1|TBXA2R|PLK2|EFNB2|ROBO1|VEGFA|SRPX2|HDAC9|EGR3|AKT3|EPHB4|FGFBP1|STARD13|FBXW7|ABL1|NOTCH1|MAP3K3|MMRN2|CARD10|ANXA1|FOXC2|MEOX2|PIK3C2A|ADTRP|PIK3R2|GATA2|PDCD10|AKT1|KLF4|DLL4|NR2E1|SLIT2|GREM1|CIB1|PTGS2|HDAC7|NR4A1|SRF	41	0.4635	2.2545	0	0.0006	0.081
NCK56	Endothelial Cell Migration	GOBP_ENDOTHELIAL_CELL_CHEMOTAXIS	Endothelial Cell Chemotaxis	http://www.gsea-msigdb.org/gsea/msigdb/mouse/geneset/GOBP_ENDOTHELIAL_CELL_CHEMOTAXIS	FGF2|THBS1|FGF4|PLEKHG5|VEGFA|PRKD1|PRKD2|CXCL13|P2RX4|EGR3|RAB13|CCN3|FGF16|HSPB1|CORO1B|SMOC2|LGMN|NOTCH1|FGFR1|SHH|PDGFB|SEMA5A|HRG|SNAI2|FGF1|NR4A1|FGF18	27	0.5016	2.1252	0	0.0016	0.242
NCK56	Endothelial Cell Migration	GOBP_ENDOTHELIAL_CELL_MIGRATION	Endothelial Cell Migration	http://www.gsea-msigdb.org/gsea/msigdb/mouse/geneset/GOBP_ENDOTHELIAL_CELL_MIGRATION	PECAM1|PLK2|PIK3CG|HDAC9|MECP2|AKT3|CXCR4|MEF2C|PXN|MYH9|NF1|CLN3|CCN3|TRY5|TGFB1|PRSS1|ALOX12|LOXL2|FBXW7|NOS3|LGMN|NOTCH1|ADAMTS9|LCN2|CSNK2B|DPP4|MMRN2|FSTL1|SEMA4A|CARD10|GPI1|PDGFB|SEMA5A|LPXN|ADORA2B|ADGRB1|PIK3C2A|ADTRP|PIK3R2|PDPK1|ACVRL1|PTP4A3|PDCD10|SH3BP1|SCARB1|ANGPT2|CYP1B1|SLIT2|ANGPT4|PRSS2|PRSS3|TRY4|SPARC|GFUS|APOH|ATP5B|EDN2|NR4A1|SRF|STC1|HMOX1|PLEKHG5|TNS3|EMP2|FOXP1|ROBO1|TR…	187	0.412	2.7031	0	0	0.001
NCK56	Endothelial Cell Migration	GOBP_NEGATIVE_REGULATION_OF_BLOOD_VESSEL_ENDOTHELIAL_CELL_MIGRATION	Negative Regulation Of Blood Vessel Endothelial Cell Migration	http://www.gsea-msigdb.org/gsea/msigdb/mouse/geneset/GOBP_NEGATIVE_REGULATION_OF_BLOOD_VESSEL_ENDOTHELIAL_CELL_MIGRATION	FGF2|HDAC5|THBS1|TBXA2R|GADD45A|PPARG|MECP2|MEF2C|PRL7D1|VASH1|ROBO4|TGFB1|STARD13|ATP2B4|RGCC|NOTCH1|CSNK2B|MMRN2|CARD10|MEOX2|PIK3R2|HRG|ACVRL1|PDCD10|KLF4|DLL4|ANGPT2|ANGPT4|APOE|TNF|JUP	31	0.5621	2.4943	0	0.0001	0.008
NCK56	Endothelial Cell Migration	GOBP_NEGATIVE_REGULATION_OF_ENDOTHELIAL_CELL_MIGRATION	Negative Regulation Of Endothelial Cell Migration	http://www.gsea-msigdb.org/gsea/msigdb/mouse/geneset/GOBP_NEGATIVE_REGULATION_OF_ENDOTHELIAL_CELL_MIGRATION	SP100|THBS1|FGF2|HDAC5|STC1|PATZ1|TBXA2R|GADD45A|DAB2IP|CXCL13|BMP10|GDF2|PPARG|DNAJA4|MECP2|MEF2C|PRL7D1|VASH1|ROBO4|TGFB1|STARD13|ATP2B4|SERPINF1|RGCC|DCN|NOTCH1|ADAMTS9|CSNK2B|MMRN2|CARD10|MEOX2|ADGRB1|PIK3R2|HRG|ACVRL1|PDCD10|AGER|KLF4|DLL4|ANGPT2|SLIT2|ANGPT4|TNF|APOE|NR2F2|APOH|JUP	47	0.4589	2.311	0	0.0004	0.048
NCK56	Endothelial Cell Migration	GOBP_NEGATIVE_REGULATION_OF_EPITHELIAL_CELL_MIGRATION	Negative Regulation Of Epithelial Cell Migration	http://www.gsea-msigdb.org/gsea/msigdb/mouse/geneset/GOBP_NEGATIVE_REGULATION_OF_EPITHELIAL_CELL_MIGRATION	SP100|THBS1|TBXA2R|GADD45A|MECP2|MEF2C|VASH1|EVL|TGFB1|PTPN23|STARD13|SERPINF1|CORO1C|RGCC|NOTCH1|ADAMTS9|CD63|CSNK2B|MMRN2|CARD10|ADGRB1|PIK3R2|TACSTD2|ACVRL1|PDCD10|ANGPT2|SLIT2|ANGPT4|TNF|EPPK1|NR2F2|APOH|JUP|FGF2|HDAC5|STC1|DUSP10|PTPRR|PATZ1|ADIPOR1|DAB2IP|CXCL13|BMP10|GDF2|PPARG|DNAJA4|PRL7D1|ROBO4|ATP2B4|DCN|IL4|MEOX2|HRG|AGER|KLF4|DLL4|MARVELD3|APOE|TGFBR3	59	0.4702	2.49	0	0.0001	0.008
NCK56	Endothelial Cell Migration	GOBP_POSITIVE_REGULATION_OF_BLOOD_VESSEL_ENDOTHELIAL_CELL_MIGRATION	Positive Regulation Of Blood Vessel Endothelial Cell Migration	http://www.gsea-msigdb.org/gsea/msigdb/mouse/geneset/GOBP_POSITIVE_REGULATION_OF_BLOOD_VESSEL_ENDOTHELIAL_CELL_MIGRATION	THBS1|FGF2|HMOX1|PLK2|VEGFA|PRKD1|PRKD2|SRPX2|P2RX4|HDAC9|STAT5A|PRL2C2|AKT3|VEGFC|FGFBP1|ETS1|TGFB1|AMOTL1|MAP2K3|ALOX12|HSPB1|ABL1|NOS3|IGF2|MAP3K3|FGFR1|ANXA1|FOXC2|PDGFB|ANGPT1|PIK3C2A|GATA2|AKT1|ANGPT4|CD40|SP1|CIB1|PTGS2|HDAC7|ATP5B|FGF18	41	0.4421	2.1363	0	0.0014	0.21
NCK56	Endothelial Cell Migration	GOBP_POSITIVE_REGULATION_OF_CELL_MIGRATION_INVOLVED_IN_SPROUTING_ANGIOGENESIS	Positive Regulation Of Cell Migration Involved In Sprouting Angiogenesis	http://www.gsea-msigdb.org/gsea/msigdb/mouse/geneset/GOBP_POSITIVE_REGULATION_OF_CELL_MIGRATION_INVOLVED_IN_SPROUTING_ANGIOGENESIS	ABL1|FGF2|HMOX1|PLK2|MAP3K3|VEGFA|ANXA1|FOXC2|PIK3C2A|SRPX2|GATA2|HDAC9|AKT3|FGFBP1|PTGS2|CIB1|HDAC7	17	0.3859	1.4311	0.0813	0.0716	1
NCK56	Endothelial Cell Migration	GOBP_POSITIVE_REGULATION_OF_ENDOTHELIAL_CELL_CHEMOTAXIS	Positive Regulation Of Endothelial Cell Chemotaxis	http://www.gsea-msigdb.org/gsea/msigdb/mouse/geneset/GOBP_POSITIVE_REGULATION_OF_ENDOTHELIAL_CELL_CHEMOTAXIS	FGF2|SMOC2|LGMN|FGFR1|VEGFA|PRKD1|SHH|PRKD2|PDGFB|SEMA5A|P2RX4|SNAI2|FGF16|FGF18|HSPB1	15	0.5813	2.0359	0.0037	0.0027	0.405
NCK56	Endothelial Cell Migration	GOBP_POSITIVE_REGULATION_OF_ENDOTHELIAL_CELL_MIGRATION	Positive Regulation Of Endothelial Cell Migration	http://www.gsea-msigdb.org/gsea/msigdb/mouse/geneset/GOBP_POSITIVE_REGULATION_OF_ENDOTHELIAL_CELL_MIGRATION	THBS1|PLK2|PIK3CG|GRN|HDAC9|AKT3|ETS1|TGFB1|ALOX12|SMOC2|NOS3|LGMN|LCN2|ZC3H12A|EGF|FGFR1|GPI1|FOXC2|SHH|PDGFB|SEMA5A|ADORA2B|ANGPT1|PIK3C2A|AGT|GATA2|AKT1|ANGPT4|SPARC|SP1|GFUS|CIB1|FGF1|ATP5B|FGF18|FGF2|HMOX1|FLT4|FOXP1|VEGFA|PRKD1|PRKD2|RRAS|SRPX2|P2RX4|STAT5A|PRL2C2|PLPP3|BMP4|VEGFC|WNT5A|WNT7A|FGFBP1|ATOH8|FUT1|AMOTL1|EMC10|FGF16|MAP2K3|ADGRA2|BSG|HSPB1|ABL1|RHOB|IGF2|MAP3K3|CALR|ANXA1|ZFP58…	81	0.4667	2.6688	0	0	0.001
NCK56	Endothelial Cell Migration	GOBP_POSITIVE_REGULATION_OF_EPITHELIAL_CELL_MIGRATION	Positive Regulation Of Epithelial Cell Migration	http://www.gsea-msigdb.org/gsea/msigdb/mouse/geneset/GOBP_POSITIVE_REGULATION_OF_EPITHELIAL_CELL_MIGRATION	PLK2|MMP9|PIK3CG|HYAL1|CLASP1|MAPRE2|HDAC9|AKT3|RAB25|TGFB1|TGFB2|GLIPR2|ALOX12|ARF6|ARHGAP5|NOS3|LGMN|LCN2|GPI1|AQP1|ITGA2|PDGFB|SEMA5A|ADORA2B|PIK3C2A|PFN1|PRKCE|ANGPT4|SPARC|GFUS|IQSEC1|ATP5B|TGFBR2|ENPP2|HMOX1|FOXP1|VEGFA|PRKD2|SERPINE1|EPB41L4B|RRAS|PRL2C2|PLPP3|WNT5A|PPM1F|WNT7A|FGFBP1|ATOH8|FGF10|FUT1|FGF7|HBEGF|EMC10|FGF16|HSPB1|RTN4|ABL1|IFNG|ZFP580|PDCD6|DICER1|GATA3|PIK3CD|RIN2|SNAI2|C…	122	0.4576	2.7703	0	0	0
NCK56	Endothelial Cell Migration	GOBP_REGULATION_OF_BLOOD_VESSEL_ENDOTHELIAL_CELL_MIGRATION	Regulation Of Blood Vessel Endothelial Cell Migration	http://www.gsea-msigdb.org/gsea/msigdb/mouse/geneset/GOBP_REGULATION_OF_BLOOD_VESSEL_ENDOTHELIAL_CELL_MIGRATION	THBS1|TBXA2R|PLK2|GADD45A|HDAC9|MECP2|MEF2C|AKT3|NF1|EFNA1|VASH1|ETS1|TGFB1|STARD13|ALOX12|FBXW7|NOS3|RGCC|NOTCH1|CSNK2B|FGFR1|MMRN2|CARD10|EPHA2|FOXC2|PDGFB|ANGPT1|PIK3C2A|PIK3R2|GATA2|ACVRL1|PDCD10|AKT1|SH3BP1|NR2E1|ANGPT2|ANGPT4|TNF|SP1|CIB1|ATP5B|FGF18|JUP|FGF2|HDAC5|HMOX1|VEGFA|PRKD1|PRKD2|SRPX2|P2RX4|PPARG|STAT5A|PRL2C2|PRL7D1|VEGFC|PRCP|FGFBP1|ROBO4|AMOTL1|MAP2K3|ATP2B4|HSPB1|ABL1|IGF2|MAP…	75	0.4703	2.6226	0	0.0001	0.004
NCK56	Endothelial Cell Migration	GOBP_REGULATION_OF_CELL_MIGRATION_INVOLVED_IN_SPROUTING_ANGIOGENESIS	Regulation Of Cell Migration Involved In Sprouting Angiogenesis	http://www.gsea-msigdb.org/gsea/msigdb/mouse/geneset/GOBP_REGULATION_OF_CELL_MIGRATION_INVOLVED_IN_SPROUTING_ANGIOGENESIS	FGF2|HDAC5|THBS1|HMOX1|TBXA2R|PLK2|VEGFA|SRPX2|HDAC9|AKT3|FGFBP1|STARD13|ABL1|FBXW7|NOTCH1|MAP3K3|MMRN2|CARD10|ANXA1|FOXC2|MEOX2|PIK3C2A|PIK3R2|GATA2|PDCD10|KLF4|DLL4|NR2E1|PTGS2|CIB1|HDAC7	31	0.3853	1.7385	0.0053	0.0148	0.983
NCK56	Endothelial Cell Migration	GOBP_REGULATION_OF_ENDOTHELIAL_CELL_CHEMOTAXIS	Regulation Of Endothelial Cell Chemotaxis	http://www.gsea-msigdb.org/gsea/msigdb/mouse/geneset/GOBP_REGULATION_OF_ENDOTHELIAL_CELL_CHEMOTAXIS	FGF2|THBS1|FGF4|SMOC2|LGMN|NOTCH1|FGFR1|VEGFA|PRKD1|SHH|PRKD2|PDGFB|SEMA5A|CXCL13|P2RX4|HRG|SNAI2|FGF1|FGF16|FGF18|HSPB1	21	0.5022	2.0077	0.0043	0.0032	0.48
NCK56	Endothelial Cell Migration	GOBP_REGULATION_OF_ENDOTHELIAL_CELL_MIGRATION	Regulation Of Endothelial Cell Migration	http://www.gsea-msigdb.org/gsea/msigdb/mouse/geneset/GOBP_REGULATION_OF_ENDOTHELIAL_CELL_MIGRATION	PLK2|PIK3CG|HDAC9|MECP2|MEF2C|AKT3|NF1|TGFB1|ALOX12|FBXW7|NOS3|LGMN|NOTCH1|ADAMTS9|LCN2|CSNK2B|MMRN2|SEMA4A|CARD10|GPI1|PDGFB|SEMA5A|ADORA2B|ADGRB1|PIK3C2A|PIK3R2|PDPK1|ACVRL1|PDCD10|SH3BP1|ANGPT2|SLIT2|ANGPT4|SPARC|GFUS|APOH|ATP5B|STC1|HMOX1|EMP2|FOXP1|VEGFA|PRKD2|RRAS|CXCL13|PPARG|DNAJA4|PRL2C2|PRL7D1|PLPP3|WNT5A|WNT7A|FGFBP1|ATOH8|FUT1|MIR218-1|GLUL|MIR218-2|EMC10|FGF16|ATP2B4|HSPB1|ABL1|DCN|Z…	140	0.4418	2.7855	0	0	0
NCK56	Endothelial Cell Migration	GOBP_REGULATION_OF_EPITHELIAL_CELL_MIGRATION	Regulation Of Epithelial Cell Migration	http://www.gsea-msigdb.org/gsea/msigdb/mouse/geneset/GOBP_REGULATION_OF_EPITHELIAL_CELL_MIGRATION	MMP9|CLASP1|AKT3|NF1|RAB25|PTPN23|ALOX12|ARF6|ARHGAP5|ARSB|NOS3|NOTCH1|ADAMTS9|CD63|CSNK2B|MMRN2|CARD10|GPI1|AQP1|ITGA2|PDGFB|ADGRB1|PIK3R2|PDPK1|PFN1|TACSTD2|PRKCE|ACVRL1|SH3BP1|ANGPT2|ANGPT4|GFUS|EPPK1|IQSEC1|APOH|ATP5B|TGFBR2|ENPP2|HMOX1|PTPRR|MACF1|FOXP1|SERPINE1|EPB41L4B|RRAS|CXCL13|DNAJA4|PRL2C2|PRL7D1|PLPP3|PPM1F|FGFBP1|ATOH8|FUT1|MIR218-1|GLUL|MIR218-2|HBEGF|FGF16|ATP2B4|HSPB1|RTN4|DCN|IF…	195	0.4503	3.0657	0	0	0
NCK56	Endothelial Cell Proliferation	GOBP_ENDOTHELIAL_CELL_PROLIFERATION	Endothelial Cell Proliferation	http://www.gsea-msigdb.org/gsea/msigdb/mouse/geneset/GOBP_ENDOTHELIAL_CELL_PROLIFERATION	PRL3D2|PRL3D3|PRL2B1|PRL2C1|AKT3|MEF2C|NF1|PRL3C1|NGFR|PRL5A1|LOXL2|PRL3A1|MMRN2|APELA|CCL26|DBH|PDGFB|SEMA5A|ADORA2B|CCL24|PRL8A9|ACVRL1|PDCD10|SCARB1|AGTR1A|WNT2|AGTR1B|SPARC|ANG|PRL7C1|ANG5|ANG2|PRL8A2|APOH|NR4A1|HMOX1|IL10|CD34|TNMD|VEGFA|CXCR3|VIP|PRL3B1|PRKD2|COL4A3|SCG2|ATPIF1|EGR3|PPARG|PRL2C2|CCL12|APOA1|ENPEP|PRL7D1|CCL2|WNT5A|F3|ARG1|FGFBP1|VEGFD|ATOH8|FUT1|FGF10|FGF7|THBS4|EMC10|IL12A…	146	0.1929	1.1977	0.119	0.2117	1
NCK56	Endothelial Cell Proliferation	GOBP_POSITIVE_REGULATION_OF_ENDOTHELIAL_CELL_PROLIFERATION	Positive Regulation Of Endothelial Cell Proliferation	http://www.gsea-msigdb.org/gsea/msigdb/mouse/geneset/GOBP_POSITIVE_REGULATION_OF_ENDOTHELIAL_CELL_PROLIFERATION	ANG4|CCR3|SIRT6|AKT3|NF1|VEGFB|PPP1R16B|PLXNB3|CXCL12|APLN|EGF|FGFR1|FGFR3|APELA|CCL26|PDGFB|SEMA5A|ADORA2B|EGFL7|GATA2|CCL24|ACVRL1|NRARP|AKT1|AGTR1A|WNT2|AGTR1B|SP1|ANG|ANG5|ANG2|NR4A1|ITGA4|FGF2|HMOX1|IL10|FLT4|ANG6|VEGFA|VIP|PRKD1|PRKD2|GHSR|SCG2|GDF2|EGR3|STAT3|STAT5A|PROK1|CCL2|BMP4|VEGFC|WNT5A|ARG1|F3|BMP6|FGFBP1|MTOR|VEGFD|FGF10|FGF7|THBS4|LRG1|EMC10|IGF2|BMP2|ZFP580|GHRL|CAV1|JUN|NRAS|PD…	78	0.2954	1.7274	0	0.0158	0.987
NCK56	Endothelial Cell Proliferation	GOBP_POSITIVE_REGULATION_OF_EPITHELIAL_CELL_PROLIFERATION	Positive Regulation Of Epithelial Cell Proliferation	http://www.gsea-msigdb.org/gsea/msigdb/mouse/geneset/GOBP_POSITIVE_REGULATION_OF_EPITHELIAL_CELL_PROLIFERATION	CDC25A|TNFAIP3|MMP12|GAS1|TBX18|C5AR2|MIR205|HYAL1|AKT3|ATP7A|NF1|MYCN|REG1|TGFB1|REG3G|REG2|HSF4|MYC|IQGAP3|NODAL|NOG|CXADR|NOTCH1|ESRP2|APELA|CCL26|PDGFB|SEMA5A|ADORA2B|NKX2-5|WNT3A|NR4A3|NOTCH2|ZFP703|CCL24|ACVRL1|TRP63|AGTR1A|WNT2|AGTR1B|ANG|PAX2|SMO|ANG5|EPPK1|ANG2|PDX1|NR4A1|OSR2|HMOX1|IL10|FOXP1|VEGFA|VIP|TGM1|PRKD2|ERBB2|SCG2|FOXP2|EGR3|ESR1|SAAL1|CCL2|WNT5A|F3|ARG1|WNT7A|CDH3|FGFBP1|CRNN…	188	0.3035	1.971	0	0.0039	0.568
NCK56	Endothelial Cell Proliferation	GOBP_POSITIVE_REGULATION_OF_VASCULAR_ENDOTHELIAL_CELL_PROLIFERATION	Positive Regulation Of Vascular Endothelial Cell Proliferation	http://www.gsea-msigdb.org/gsea/msigdb/mouse/geneset/GOBP_POSITIVE_REGULATION_OF_VASCULAR_ENDOTHELIAL_CELL_PROLIFERATION	FGF2|IGF2|APLN|FGFR1|GHRL|GHSR|STAT3|DICER1|SIRT6|NRARP|AKT3|PROK1|SP1|MDK|ITGA4	15	0.4463	1.5656	0.0255	0.0373	1
NCK56	Endothelial Cell Proliferation	GOBP_VASCULAR_ENDOTHELIAL_CELL_PROLIFERATION	Vascular Endothelial Cell Proliferation	http://www.gsea-msigdb.org/gsea/msigdb/mouse/geneset/GOBP_VASCULAR_ENDOTHELIAL_CELL_PROLIFERATION	FGF2|COL4A3|GHSR|PPARG|STAT3|SIRT6|CCL12|ENPEP|MEF2C|AKT3|PROK1|CCL2|TSC2|DLK1|IGF2|APLN|FGFR1|DBH|GHRL|ALDH1A2|DICER1|NRARP|SP1|MDK|ITGA4	25	0.3524	1.5096	0.0324	0.0488	1
NCK56	Endothelial Development	GOBP_ENDOTHELIAL_CELL_DEVELOPMENT	Endothelial Cell Development	http://www.gsea-msigdb.org/gsea/msigdb/mouse/geneset/GOBP_ENDOTHELIAL_CELL_DEVELOPMENT	PECAM1|PDE2A|CCM2|TNFRSF1A|MYD88|PTPRS|RAPGEF3|REN1|PPP1R16B|MYADM|ABCB1B|HAPLN2|HEG1|HOXA13|CLIC4|IKBKB|AGT|NOTCH4|F2RL1|CDH5|HPSE|TNF|ICAM1|EDNRB|STC1|IL1B|TNMD|F11R|CLDN5|EZR|VEGFA|ADD1|CNMD|RAPGEF1|PLOD3|ROBO4|S1PR3|MIR874|CLDN1|FASN|S1PR2|ID1|PROC|MARVELD2|RAP2C|AFDN|COL22A1|MSN|VCL|TJP3|CLDN3|DICER1|COL24A1|SOX18	54	0.4362	2.34	0	0.0003	0.035
NCK56	Endothelial Development	GOBP_ENDOTHELIUM_DEVELOPMENT	Endothelium Development	http://www.gsea-msigdb.org/gsea/msigdb/mouse/geneset/GOBP_ENDOTHELIUM_DEVELOPMENT	PECAM1|ETV2|PDPN|MYD88|PTPRS|CXCR4|MYADM|ABCB1B|ALOX12|NOTCH1|CLIC4|LCN2|CSNK2B|FSTL1|BTG1C|PDGFB|IKBKB|ACVRL1|NOTCH4|PDCD10|EDNRB|STC1|TNMD|CLDN5|FOXP1|VEGFA|ADD1|DLL1|RAPGEF1|ACVR2B|SLC40A1|KDM6B|ATOH8|S1PR3|MIR874|CLDN1|FASN|S1PR2|CXCL10|PROC|MARVELD2|RAP2C|ITGAX|COL22A1|VCL|NRG1|TJP3|CLDN3|DICER1|COL24A1|DLL4|SOX18|BTG1B|PDE2A|CCM2|PROK2|TNFRSF1A|RAPGEF3|REN1|PPP1R16B|STARD13|HAPLN2|ZEB1|HEG1…	102	0.4283	2.5465	0	0.0001	0.005
NCK56	Endothelial Development	GOBP_ESTABLISHMENT_OF_ENDOTHELIAL_BARRIER	Establishment Of Endothelial Barrier	http://www.gsea-msigdb.org/gsea/msigdb/mouse/geneset/GOBP_ESTABLISHMENT_OF_ENDOTHELIAL_BARRIER	PECAM1|EDNRB|IL1B|PDE2A|F11R|CLDN5|EZR|VEGFA|ADD1|TNFRSF1A|MYD88|PTPRS|RAPGEF3|RAPGEF1|PPP1R16B|MYADM|ROBO4|ABCB1B|S1PR3|MIR874|CLDN1|FASN|S1PR2|PROC|MARVELD2|RAP2C|AFDN|MSN|IKBKB|VCL|TJP3|CLDN3|DICER1|F2RL1|CDH5|HPSE|TNF|ICAM1|SOX18	39	0.5607	2.6298	0	0.0001	0.004
NCK56	Endothelial Development	GOBP_MORPHOGENESIS_OF_AN_ENDOTHELIUM	Morphogenesis Of An Endothelium	http://www.gsea-msigdb.org/gsea/msigdb/mouse/geneset/GOBP_MORPHOGENESIS_OF_AN_ENDOTHELIUM	CXCL10|RHOB|LCN2|CCM2|CSNK2B|ITGAX|FOXP1|CTNNB1|ACVRL1|CXCR4|DLL4|BMP4|FGF1|STARD13|ALOX12|BSG	16	0.5901	2.128	0	0.0015	0.231
NCK56	Endothelial Development	GOBP_REGULATION_OF_ENDOTHELIAL_CELL_DIFFERENTIATION	Regulation Of Endothelial Cell Differentiation	http://www.gsea-msigdb.org/gsea/msigdb/mouse/geneset/GOBP_REGULATION_OF_ENDOTHELIAL_CELL_DIFFERENTIATION	IL1B|F11R|VHL|CLDN5|VEGFA|ETV2|TMEM100|ADD1|TNFRSF1A|GDF2|BMP4|BMP6|CEACAM1|ATOH8|S1PR3|S1PR2|ZEB1|ID1|PROC|NOTCH1|BTG1C|IKBKB|VCL|CTNNB1|DICER1|ACVRL1|NOTCH4|APOLD1|FOXJ2|CDH5|TNF|BTG1B	32	0.5076	2.306	0	0.0004	0.05
NCK56	Endrocrine System Development	GOBP_ADRENAL_GLAND_DEVELOPMENT	Adrenal Gland Development	http://www.gsea-msigdb.org/gsea/msigdb/mouse/geneset/GOBP_ADRENAL_GLAND_DEVELOPMENT	CDKN1C|CITED2|PDGFRB|NR5A1|ASCL1|NR0B1|INSM1|LY6E|APOA1|NF1|WT1|CRH|MDK|STRA6|HMGA2|IGF1R|PBX1|CRHR1|SMAD3	19	0.3435	1.3199	0.1101	0.1198	1
NCK56	Endrocrine System Development	GOBP_COLUMNAR_CUBOIDAL_EPITHELIAL_CELL_DEVELOPMENT	Columnar Cuboidal Epithelial Cell Development	http://www.gsea-msigdb.org/gsea/msigdb/mouse/geneset/GOBP_COLUMNAR_CUBOIDAL_EPITHELIAL_CELL_DEVELOPMENT	MUC2|PGR|CDH1|IL6ST|SRC|KCNMA1|CFTR|RARG|DLL1|GPAT4|YAP1|PRDM1|BMP4|BHLHA15|BMP5|WNT5A|BMP6|ROS1|GSDMC2|TGFB1|FASN|TIGAR|MIR375|HNF4A|MIR541|NKX2-2|NKX3-2|MIR203|SHROOM3|KLF5|MIR7-1|FZD5|SLC9A4|GDF11|PDPK1|INSM1|GATA2|DICER1|RARB|SPDEF|BAD|CDK6|SMO|PAX6	44	0.4336	2.1022	0	0.0019	0.283
NCK56	Endrocrine System Development	GOBP_ENDOCRINE_PANCREAS_DEVELOPMENT	Endocrine Pancreas Development	http://www.gsea-msigdb.org/gsea/msigdb/mouse/geneset/GOBP_ENDOCRINE_PANCREAS_DEVELOPMENT	GIP|HES1|VHL|CFTR|GIPR|RFX6|DLL1|BMP4|BHLHA15|BMP5|WNT5A|BMP6|REG1|ONECUT2|MIR375|HNF4A|MIR541|NEUROG3|NKX2-2|ZFP800|MIR7-1|ANXA1|NKX6-1|GDF11|PDPK1|SOX4|INSM1|CLU|MNX1|IL6|PDE3B|IL6RA|BAD|CDK6|SOX9|NKX6-2|PAX4|SMO|HNF1B|PAX6|MEN1|FOXA2|PDX1|ONECUT1	44	0.3666	1.7782	0.0144	0.0117	0.954
NCK56	Endrocrine System Development	GOBP_ENDOCRINE_SYSTEM_DEVELOPMENT	Endocrine System Development	http://www.gsea-msigdb.org/gsea/msigdb/mouse/geneset/GOBP_ENDOCRINE_SYSTEM_DEVELOPMENT	HOXD3|DUOX2|CDKN1C|SLC6A3|POU3F2|CITED2|CFTR|ASCL1|CGA|LY6E|NF1|CRH|REG1|CRKL|PAX1|PITX1|NOG|THRA|RAP1GAP|NKX2-1|PDGFRB|NKX2-5|NKX6-1|PDPK1|SOX4|OTP|PAX4|SMO|PAX6|PBX1|EDN1|PDX1|SRF|GHRH|GHRHR|GIP|POU1F1|PITX2|GIPR|FOXE1|DLL1|PROP1|APOA1|WNT4|BHLHA15|WNT5A|WT1|FGF10|FGF8|BRAF|CRHR1|MIR375|RAF1|MIR541|NEUROG3|GCM2|BMP2|ZFP800|INSM1|CLU|GATA3|PDE3B|SIX1|CDK6|GLI1|GLI2|ONECUT1|GSX1|HESX1|TBX1|HMGA2|…	113	0.2403	1.4547	0	0.0638	1
NCK56	Endrocrine System Development	GOBP_ENTEROENDOCRINE_CELL_DIFFERENTIATION	Enteroendocrine Cell Differentiation	http://www.gsea-msigdb.org/gsea/msigdb/mouse/geneset/GOBP_ENTEROENDOCRINE_CELL_DIFFERENTIATION	HES1|VHL|CFTR|RFX6|DLL1|BMP4|BHLHA15|BMP5|WNT5A|BMP6|REG1|RBM4|MIR375|HNF4A|MIR541|NKX2-2|PERCC1|MIR7-1|GDF11|NKX6-1|PDPK1|INSM1|BAD|CDK6|NKX6-2|PAX4|SMO|PAX6|MEN1|PDX1|NKX6-3|ONECUT1	32	0.3455	1.5378	0.0166	0.0427	1
NCK56	Endrocrine System Development	GOBP_GLANDULAR_EPITHELIAL_CELL_DEVELOPMENT	Glandular Epithelial Cell Development	http://www.gsea-msigdb.org/gsea/msigdb/mouse/geneset/GOBP_GLANDULAR_EPITHELIAL_CELL_DEVELOPMENT	MUC2|PGR|CFTR|DLL1|RARG|GPAT4|BMP4|BHLHA15|BMP5|WNT5A|BMP6|FASN|MIR375|HNF4A|MIR541|NKX2-2|FZD5|SLC9A4|GDF11|PDPK1|INSM1|GATA2|RARB|SPDEF|BAD|CDK6|SMO|PAX6	28	0.47	2.0659	0	0.0023	0.344
NCK56	Endrocrine System Development	GOBP_GLANDULAR_EPITHELIAL_CELL_DIFFERENTIATION	Glandular Epithelial Cell Differentiation	http://www.gsea-msigdb.org/gsea/msigdb/mouse/geneset/GOBP_GLANDULAR_EPITHELIAL_CELL_DIFFERENTIATION	MUC2|IL31RA|CFTR|ASCL1|EXT1|RARG|REG1|RBM4|FOXA1|RXRA|HNF4A|NKX2-2|NOTCH1|NKX6-1|PDPK1|GATA2|RARB|SPDEF|BAD|TRP63|SOX9|NKX6-2|PAX4|SMO|PAX6|PDX1|FGF2|HES1|PGR|VHL|FOXP1|RFX6|DLL1|GPAT4|YAP1|WNT4|BMP4|LHX3|BHLHA15|BMP5|WNT5A|BMP6|FGF8|FGFR2|FASN|MIR375|MIR541|PERCC1|GCM2|AGR2|BMP2|NR5A2|ZFP800|MIR7-1|FZD5|PINC|SLC9A4|CAV1|CTNNB1|GDF11|INSM1|KLF4|FOXP4|CDK6|MEN1|NKX6-3|ONECUT1	67	0.3505	1.9402	0	0.0047	0.646
NCK56	Endrocrine System Development	GOBP_PANCREAS_DEVELOPMENT	Pancreas Development	http://www.gsea-msigdb.org/gsea/msigdb/mouse/geneset/GOBP_PANCREAS_DEVELOPMENT	CFTR|ILDR2|CCDC39|WLS|PTPRV|REG1|RBM4|HNF4A|NKX2-2|INVS|SHH|ALDH1A2|NKX6-1|PDPK1|SOX4|MNX1|BAD|SOX9|NKX6-2|PAX2|PAX4|SMO|PAX6|IGF1R|FOXA2|PDX1|GIP|HES1|VHL|CCDC40|ZIC3|CELA1|BGLAP2|FOXF1|GIPR|RFX6|DLL1|HHEX|ACVR2B|BMP4|BHLHA15|BMP5|WNT5A|BMP6|FGF10|NPHP3|PTF1A|ONECUT2|MIR375|MIR541|NEUROG3|NKX3-2|IGF2|NR5A2|ZFP800|MIR7-1|ANXA1|ISL1|CTNNB1|GDF11|INSM1|CLU|IL6|PDE3B|IL6RA|CDK6|HNF1A|HNF1B|MEN1|ONEC…	70	0.3042	1.6876	0.0097	0.0197	0.998
NCK56	Endrocrine System Development	GOBP_TYPE_B_PANCREATIC_CELL_DEVELOPMENT	Type B Pancreatic Cell Development	http://www.gsea-msigdb.org/gsea/msigdb/mouse/geneset/GOBP_TYPE_B_PANCREATIC_CELL_DEVELOPMENT	NKX2-2|CFTR|GDF11|DLL1|PDPK1|INSM1|BMP4|BHLHA15|BMP5|WNT5A|BAD|BMP6|CDK6|SMO|MIR375|HNF4A|MIR541	17	0.5647	2.139	0.0039	0.0014	0.206
NCK56	Ephrin Receptor Signaling	GOBP_EPHRIN_RECEPTOR_SIGNALING_PATHWAY	Ephrin Receptor Signaling Pathway	http://www.gsea-msigdb.org/gsea/msigdb/mouse/geneset/GOBP_EPHRIN_RECEPTOR_SIGNALING_PATHWAY	EFNA2|EFNA5|EFNA3|EFNA4|EPHA3|EFNB1|EFNB2|ANKS1|EPHA5|EPHB3|EFNA1|EPHB4|GIT1|SIPA1L1|NOTCH1|ANKS1B|EPHA2|EPHA4|EPHA7|EPHA8|EPHB2|CDK5R1|CHN1|EPHB1|PTPN11	25	0.5719	2.4215	0	0.0001	0.012
NCK56	Epidermal Development	GOBP_NEGATIVE_REGULATION_OF_EPITHELIAL_CELL_DIFFERENTIATION	Negative Regulation Of Epithelial Cell Differentiation	http://www.gsea-msigdb.org/gsea/msigdb/mouse/geneset/GOBP_NEGATIVE_REGULATION_OF_EPITHELIAL_CELL_DIFFERENTIATION	IL1A|SPRY1|SPRY2|HES1|MMP9|VHL|HES5|FOXP1|VEGFA|SPRED3|MSX2|FOXE3|SALL1|DLL1|YAP1|FGF10|HOXA7|S1PR3|REG3G|TGFB2|GRHL2|NODAL|ZEB1|ID1|IFNG|NOTCH1|FST|FGFR3|MIR7-1|PINC|CAV1|FRZB|SIX2|CTNNB1|ACVRL1|NOTCH4|FOXJ2|TRP63|CCND1|OSR1|FOXP4|SOX9|TBX3|CITED1|SMO|GDF3|REG3A|NKX6-3	48	0.3859	1.9633	0	0.004	0.584
NCK56	Epidermal Development	GOBP_POSITIVE_REGULATION_OF_EPIDERMAL_CELL_DIFFERENTIATION	Positive Regulation Of Epidermal Cell Differentiation	http://www.gsea-msigdb.org/gsea/msigdb/mouse/geneset/GOBP_POSITIVE_REGULATION_OF_EPIDERMAL_CELL_DIFFERENTIATION	FGF2|CYP27B1|ALOX8|NOTCH1|PRKCH|SFRP4|MACROH2A1|VDR|PTCH2|SFN|KDF1|SULT2B1|BMP4|PTCH1|MACROH2A2|ATOH1|NCOA3|MED1|FOXC1|ETV4	20	0.4855	1.9655	0.0049	0.004	0.578
NCK56	Epidermal Development	GOBP_POSITIVE_REGULATION_OF_EPIDERMIS_DEVELOPMENT	Positive Regulation Of Epidermis Development	http://www.gsea-msigdb.org/gsea/msigdb/mouse/geneset/GOBP_POSITIVE_REGULATION_OF_EPIDERMIS_DEVELOPMENT	FGF2|CYP27B1|PRKCH|ALOX8|NOTCH1|SFRP4|MACROH2A1|VDR|PTCH2|SFN|KDF1|KRT2|SULT2B1|TMEM79|BMP4|PTCH1|MACROH2A2|ATOH1|NCOA3|MED1|PPARD|KRT10|FOXC1|ETV4	24	0.454	1.8596	0.005	0.0075	0.837
NCK56	Epidermal Development	GOBP_POSITIVE_REGULATION_OF_EPITHELIAL_CELL_DIFFERENTIATION	Positive Regulation Of Epithelial Cell Differentiation	http://www.gsea-msigdb.org/gsea/msigdb/mouse/geneset/GOBP_POSITIVE_REGULATION_OF_EPITHELIAL_CELL_DIFFERENTIATION	DMBT1|PRKCH|CD24A|ETV2|PTCH2|KDF1|NCOA3|FOXA3|NKX2-2|NOTCH1|MACROH2A1|GDNF|BTG1C|PAX8|PROM1|SFN|ACVRL1|BAD|SOX2|COMMD5|SOX9|PAX2|PAX4|PAX6|WNT9A|SKINT1|FGF2|MESP1|AHI1|VDR|TMEM100|WNT10B|FOXJ1|SERPINE1|GDF2|BMP4|PTCH1|BMP6|MACROH2A2|BMP7|ATOH1|ATOH8|MED1|CYP27B1|ALOX8|LHX1|SFRP4|BMP2|CTNNB1|SULT2B1|NUMB|FOXN1|FOXC1|BTG1B|ETV4	55	0.291	1.4978	0	0.0516	1
NCK56	Epidermal Development	GOBP_REGULATION_OF_EPIDERMIS_DEVELOPMENT	Regulation Of Epidermis Development	http://www.gsea-msigdb.org/gsea/msigdb/mouse/geneset/GOBP_REGULATION_OF_EPIDERMIS_DEVELOPMENT	PRKCH|PTCH2|KDF1|MSX2|TMEM79|MAFF|MAFG|NAB2|NCOA3|MYCN|SGPP1|KRT36|REG3G|TGFB2|KRT84|NOTCH1|MACROH2A1|FGFR3|SFN|KRT2|ESRP1|TFAP2C|TRP63|MYCL|GDF3|FGF2|HES1|HES5|VDR|HEY1|HEY2|DLL1|BMP4|PTCH1|MACROH2A2|ATOH1|KEAP1|HOXA7|GRHL1|MED1|PPARD|ZFP36|GRHL2|CYP27B1|ALOX8|SFRP4|ABCA12|CD109|SULT2B1|ERRFI1|REG3A|KRT10|ZFP36L1|FOXC1|ETV4	55	0.4093	2.103	0	0.0019	0.282
NCK56	Epidermal Development	GOBP_REGULATION_OF_EPITHELIAL_CELL_DIFFERENTIATION	Regulation Of Epithelial Cell Differentiation	http://www.gsea-msigdb.org/gsea/msigdb/mouse/geneset/GOBP_REGULATION_OF_EPITHELIAL_CELL_DIFFERENTIATION	DMBT1|PRKCH|MMP9|CDKN1B|CDKN1C|ETV2|CEBPB|PTCH2|ASCL1|KDF1|MSX2|MAFF|MAFG|NCOA3|MYCN|SGPP1|KRT36|REG3G|TGFB2|KRT84|NODAL|NOTCH1|MACROH2A1|BTG1C|NFE2L1|IKBKB|SFN|FRZB|SIX2|ACVRL1|NOTCH4|TRP63|COMMD5|PAX2|PAX4|SMO|PAX6|EPPK1|WNT9A|CLDN5|VDR|FOXP1|VEGFA|ADD1|SERPINE1|SPRED3|DLL1|WNT9B|PTCH1|MACROH2A2|ATOH1|KEAP1|ATOH8|FGF10|GRHL1|S1PR3|MED1|S1PR2|PROC|IFNG|ALOX8|SFRP4|BMP2|FST|PRLR|CD109|PINC|FAT4|C…	144	0.3217	2.0754	0	0.0022	0.328
NCK56	Epidermal Development	GOBP_REGULATION_OF_KERATINOCYTE_DIFFERENTIATION	Regulation Of Keratinocyte Differentiation	http://www.gsea-msigdb.org/gsea/msigdb/mouse/geneset/GOBP_REGULATION_OF_KERATINOCYTE_DIFFERENTIATION	PRKCH|VDR|MSX2|MACROH2A2|NCOA3|SGPP1|HOXA7|GRHL1|KRT36|MED1|REG3G|TGFB2|ZFP36|KRT84|GRHL2|CYP27B1|ALOX8|NOTCH1|ABCA12|MACROH2A1|CD109|TRP63|ERRFI1|REG3A|ZFP36L1|FOXC1|ETV4	27	0.3315	1.4379	0.039	0.0694	1
NCK56	Epidermal Growth Factor Response	GOBP_RESPONSE_TO_EPIDERMAL_GROWTH_FACTOR	Response To Epidermal Growth Factor	http://www.gsea-msigdb.org/gsea/msigdb/mouse/geneset/GOBP_RESPONSE_TO_EPIDERMAL_GROWTH_FACTOR	IQGAP1|DAB2IP|GRK2|ERBB2|STAT5B|SYAP1|GAREM1|ARPC2|MED1|GIT1|ZFP36|EEF1A1|MARS1|PTPN12|MAPK3|DUSP3|ERBB4|AKT1|SNAI2|CFL1|SOX9|DUSP22|PTPN11|ZFP36L1|FOXC1|ZFP36L2	26	0.5537	2.2996	0	0.0005	0.055
NCK56	Epigenetic Gene Regulation	GOBP_DNA_METHYLATION_DEPENDENT_HETEROCHROMATIN_FORMATION	Dna Methylation Dependent Heterochromatin Formation	http://www.gsea-msigdb.org/gsea/msigdb/mouse/geneset/GOBP_DNA_METHYLATION_DEPENDENT_HETEROCHROMATIN_FORMATION	APOBEC1|TET1|TRIM28|SAMD1|DNMT1|MBD3|DNMT3B|KMT2B|DNMT3A|AICDA|MBD2|SMARCA4|SETDB2|ATF7IP2|HDAC1|KCNQ1OT1|SETDB1|L3MBTL3|MORC2B	19	0.4586	1.7646	0.0094	0.0127	0.971
NCK56	Epigenetic Gene Regulation	GOBP_DOSAGE_COMPENSATION	Dosage Compensation	http://www.gsea-msigdb.org/gsea/msigdb/mouse/geneset/GOBP_DOSAGE_COMPENSATION	CTCF|MACROH2A1|RBM15B|WDR5|PCGF3|MCRS1|METTL3|JPX|JARID2|KAT8|FTX|PRDM14|MSL1|MACROH2A2|EXOSC10|XIST|PHF20|ZFY2|TSIX|HCFC1	20	0.5463	2.1858	0.0043	0.001	0.149
NCK56	Epigenetic Gene Regulation	GOBP_EPIGENETIC_REGULATION_OF_GENE_EXPRESSION	Epigenetic Regulation Of Gene Expression	http://www.gsea-msigdb.org/gsea/msigdb/mouse/geneset/GOBP_EPIGENETIC_REGULATION_OF_GENE_EXPRESSION	PRMT7|CDK2|CDKN1C|MORC1|FAM172A|CTCFL|MBD3|H3C1|MECP2|FAM47E|ZNFX1|PADI2|MEG3|SETDB1|L3MBTL3|BAZ2A|NDN|MACROH2A1|TRIM28|PCGF3|JPX|TFAP2C|FAM47C|H19|DNMT3A|AICDA|MSL1|UTY|CBX8|4930480E11RIK|IFI206|ATF7IP2|4930402K13RIK|EP300|MIR744|H3C8|BAZ1A|MACROH2A2|MTA1|SETDB2|KMT2D|HDAC1|UBR2|TRIM27|H1F0|PABPC1L|L3MBTL1|TET1|GSK3A|SPI1|PRDM14|DICER1|ZFP42|SMARCA4|PHF8|ZFY2|AXIN1|CTCF|RBM15B|MCRS1|H3F3A|DNMT1|…	115	0.4244	2.4981	0	0.0001	0.008
NCK56	Epigenetic Gene Regulation	GOBP_FACULTATIVE_HETEROCHROMATIN_FORMATION	Facultative Heterochromatin Formation	http://www.gsea-msigdb.org/gsea/msigdb/mouse/geneset/GOBP_FACULTATIVE_HETEROCHROMATIN_FORMATION	APOBEC1|TET1|TRIM28|PHF2|SAMD1|DNMT1|MBD3|DNMT3B|KMT2B|RRP8|DNMT3A|AICDA|MBD2|SMARCA4|PHF8|SETDB2|ATF7IP2|HDAC1|KCNQ1OT1|SETDB1|L3MBTL3|MORC2B|BAZ2A	23	0.5229	2.1343	0	0.0014	0.216
[truncated: 1,783 more rows]
