# Supplementary material for: Host Functional Response to a Prototypic Orally Delivered Self-Replicating Vaccine Platform
Source: Vaccines (Basel). 2024 Jun 21;12(7):701. doi: 10.3390/vaccines12070701 (PMC11281611; doi:10.3390/vaccines12070701)
Supplement: Supplementary file 1 [file vaccines-12-00701-s001.zip › Supp-Tables-and-Figures/Table S8 GSEA Report for NCK56 in NCK56vsSTI (GSEA table).xlsx]

## Sheet: Table S8 GSEA Report for NCK56 
Table S8 GSEA report for NCK56 in NCK56 vs STI (GSEA table)
NAME	GS<br> follow link to MSigDB	GS DETAILS	SIZE	ES	NES	NOM p-val	FDR q-val	FWER p-val	RANK AT MAX	LEADING EDGE
GOBP_TRNA_METABOLIC_PROCESS	GOBP_TRNA_METABOLIC_PROCESS	Details ...	97	0.637584	3.8982	0	0	0	6610	tags=76%, list=26%, signal=103%
GOBP_CYTOSOLIC_TRANSPORT	GOBP_CYTOSOLIC_TRANSPORT	Details ...	83	0.632991	3.7006	0	0	0	6234	tags=77%, list=24%, signal=102%
GOBP_MACROAUTOPHAGY	GOBP_MACROAUTOPHAGY	Details ...	158	0.576104	3.6921	0	0	0	5176	tags=64%, list=20%, signal=80%
GOBP_RRNA_METABOLIC_PROCESS	GOBP_RRNA_METABOLIC_PROCESS	Details ...	161	0.572425	3.66644	0	0	0	6487	tags=75%, list=25%, signal=99%
GOBP_ENDOSOMAL_TRANSPORT	GOBP_ENDOSOMAL_TRANSPORT	Details ...	148	0.57667	3.63566	0	0	0	6787	tags=72%, list=27%, signal=98%
GOBP_VACUOLE_ORGANIZATION	GOBP_VACUOLE_ORGANIZATION	Details ...	131	0.563412	3.60802	0	0	0	6108	tags=69%, list=24%, signal=90%
GOBP_RIBOSOME_BIOGENESIS	GOBP_RIBOSOME_BIOGENESIS	Details ...	181	0.548799	3.54682	0	0	0	6487	tags=70%, list=25%, signal=93%
GOBP_MITOCHONDRIAL_GENE_EXPRESSION	GOBP_MITOCHONDRIAL_GENE_EXPRESSION	Details ...	92	0.576628	3.52741	0	0	0	5698	tags=58%, list=22%, signal=74%
GOBP_RRNA_PROCESSING	GOBP_RRNA_PROCESSING	Details ...	129	0.563036	3.52715	0	0	0	6487	tags=73%, list=25%, signal=97%
GOBP_GOLGI_VESICLE_TRANSPORT	GOBP_GOLGI_VESICLE_TRANSPORT	Details ...	152	0.56496	3.52598	0	0	0	6375	tags=71%, list=25%, signal=94%
GOBP_REGULATION_OF_RESPONSE_TO_DNA_DAMAGE_STIMULUS	GOBP_REGULATION_OF_RESPONSE_TO_DNA_DAMAGE_STIMULUS	Details ...	177	0.522891	3.50279	0	0	0	6069	tags=66%, list=24%, signal=85%
GOBP_ENDOCYTIC_RECYCLING	GOBP_ENDOCYTIC_RECYCLING	Details ...	56	0.65036	3.44445	0	0	0	5120	tags=68%, list=20%, signal=85%
GOBP_REGULATION_OF_MACROAUTOPHAGY	GOBP_REGULATION_OF_MACROAUTOPHAGY	Details ...	78	0.605797	3.43513	0	0	0	5176	tags=65%, list=20%, signal=82%
GOBP_MITOTIC_METAPHASE_PLATE_CONGRESSION	GOBP_MITOTIC_METAPHASE_PLATE_CONGRESSION	Details ...	31	0.739588	3.42413	0	0	0	3681	tags=65%, list=14%, signal=75%
GOBP_VESICLE_LOCALIZATION	GOBP_VESICLE_LOCALIZATION	Details ...	133	0.53402	3.4055	0	0	0	5998	tags=62%, list=23%, signal=81%
GOBP_RNA_SPLICING_VIA_TRANSESTERIFICATION_REACTIONS	GOBP_RNA_SPLICING_VIA_TRANSESTERIFICATION_REACTIONS	Details ...	161	0.513576	3.37699	0	0	0	5461	tags=58%, list=21%, signal=73%
GOBP_REGULATION_OF_MITOTIC_CELL_CYCLE_PHASE_TRANSITION	GOBP_REGULATION_OF_MITOTIC_CELL_CYCLE_PHASE_TRANSITION	Details ...	197	0.49039	3.3643	0	0	0	5194	tags=53%, list=20%, signal=66%
GOBP_VESICLE_MEDIATED_TRANSPORT_TO_THE_PLASMA_MEMBRANE	GOBP_VESICLE_MEDIATED_TRANSPORT_TO_THE_PLASMA_MEMBRANE	Details ...	96	0.573022	3.35446	0	0	0	5120	tags=65%, list=20%, signal=80%
GOBP_DNA_REPLICATION	GOBP_DNA_REPLICATION	Details ...	142	0.545303	3.33654	0	0	0	5373	tags=58%, list=21%, signal=73%
GOBP_SPINDLE_ORGANIZATION	GOBP_SPINDLE_ORGANIZATION	Details ...	113	0.555757	3.3339	0	0	0	4902	tags=53%, list=19%, signal=65%
GOBP_MITOTIC_CYTOKINESIS	GOBP_MITOTIC_CYTOKINESIS		41	0.6762	3.32229	0	0	0	4056	tags=63%, list=16%, signal=75%
GOBP_PROTEIN_ACYLATION	GOBP_PROTEIN_ACYLATION		167	0.511804	3.32178	0	0	0	4994	tags=55%, list=20%, signal=68%
GOBP_PROTEIN_CONTAINING_COMPLEX_DISASSEMBLY	GOBP_PROTEIN_CONTAINING_COMPLEX_DISASSEMBLY		167	0.517584	3.31829	0	0	0	5429	tags=59%, list=21%, signal=75%
GOBP_MITOTIC_SPINDLE_ORGANIZATION	GOBP_MITOTIC_SPINDLE_ORGANIZATION		73	0.595782	3.31141	0	0	0	4728	tags=55%, list=19%, signal=67%
GOBP_PEPTIDYL_LYSINE_ACETYLATION	GOBP_PEPTIDYL_LYSINE_ACETYLATION		125	0.526775	3.28585	0	0	0	4994	tags=58%, list=20%, signal=72%
GOBP_MITOTIC_NUCLEAR_DIVISION	GOBP_MITOTIC_NUCLEAR_DIVISION		171	0.501044	3.27783	0	0	0	4532	tags=53%, list=18%, signal=64%
GOBP_DNA_TEMPLATED_DNA_REPLICATION	GOBP_DNA_TEMPLATED_DNA_REPLICATION		74	0.582905	3.2632	0	0	0	5373	tags=59%, list=21%, signal=75%
GOBP_REGULATION_OF_DNA_REPAIR	GOBP_REGULATION_OF_DNA_REPAIR		121	0.528824	3.25658	0	0	0	6069	tags=66%, list=24%, signal=86%
GOBP_ESTABLISHMENT_OF_PROTEIN_LOCALIZATION_TO_MEMBRANE	GOBP_ESTABLISHMENT_OF_PROTEIN_LOCALIZATION_TO_MEMBRANE		165	0.491686	3.25198	0	0	0	4880	tags=53%, list=19%, signal=65%
GOBP_NEGATIVE_REGULATION_OF_CELL_PROJECTION_ORGANIZATION	GOBP_NEGATIVE_REGULATION_OF_CELL_PROJECTION_ORGANIZATION		153	0.475775	3.24852	0	0	0	4826	tags=52%, list=19%, signal=63%
GOBP_REGULATION_OF_MICROTUBULE_POLYMERIZATION	GOBP_REGULATION_OF_MICROTUBULE_POLYMERIZATION		39	0.663959	3.24292	0	0	0	4058	tags=64%, list=16%, signal=76%
GOBP_MICROTUBULE_CYTOSKELETON_ORGANIZATION_INVOLVED_IN_MITOSIS	GOBP_MICROTUBULE_CYTOSKELETON_ORGANIZATION_INVOLVED_IN_MITOSIS		92	0.556508	3.24171	0	0	0	4728	tags=53%, list=19%, signal=65%
GOBP_EXTRACELLULAR_MATRIX_ASSEMBLY	GOBP_EXTRACELLULAR_MATRIX_ASSEMBLY		37	0.679222	3.23971	0	0	0	3767	tags=68%, list=15%, signal=79%
GOBP_AUTOPHAGOSOME_ORGANIZATION	GOBP_AUTOPHAGOSOME_ORGANIZATION		69	0.583405	3.23895	0	0	0	6463	tags=77%, list=25%, signal=103%
GOBP_SPINDLE_ASSEMBLY	GOBP_SPINDLE_ASSEMBLY		73	0.591656	3.2365	0	0	0	3910	tags=51%, list=15%, signal=60%
GOBP_MITOTIC_SPINDLE_ASSEMBLY	GOBP_MITOTIC_SPINDLE_ASSEMBLY		41	0.658134	3.23229	0	0	0	3681	tags=54%, list=14%, signal=63%
GOBP_CELL_CYCLE_CHECKPOINT_SIGNALING	GOBP_CELL_CYCLE_CHECKPOINT_SIGNALING		98	0.54897	3.23141	0	0	0	5936	tags=64%, list=23%, signal=83%
GOBP_POSITIVE_REGULATION_OF_MITOTIC_CELL_CYCLE	GOBP_POSITIVE_REGULATION_OF_MITOTIC_CELL_CYCLE		80	0.549048	3.23023	0	0	0	4625	tags=54%, list=18%, signal=65%
GOBP_TRNA_PROCESSING	GOBP_TRNA_PROCESSING		66	0.591362	3.22904	0	0	0	6610	tags=70%, list=26%, signal=94%
GOBP_REGULATION_OF_CHROMOSOME_ORGANIZATION	GOBP_REGULATION_OF_CHROMOSOME_ORGANIZATION		118	0.535156	3.22764	0	0	0	4741	tags=60%, list=19%, signal=74%
GOBP_MITOCHONDRIAL_TRANSLATION	GOBP_MITOCHONDRIAL_TRANSLATION		70	0.580739	3.22581	0	0	0	7135	tags=70%, list=28%, signal=97%
GOBP_REGULATION_OF_HISTONE_MODIFICATION	GOBP_REGULATION_OF_HISTONE_MODIFICATION		126	0.515077	3.21869	0	0	0	5773	tags=65%, list=23%, signal=84%
GOBP_NEGATIVE_REGULATION_OF_AUTOPHAGY	GOBP_NEGATIVE_REGULATION_OF_AUTOPHAGY		57	0.597697	3.21445	0	0	0	4166	tags=58%, list=16%, signal=69%
GOBP_REGULATION_OF_AUTOPHAGY	GOBP_REGULATION_OF_AUTOPHAGY		196	0.484382	3.21172	0	0	0	5199	tags=53%, list=20%, signal=65%
GOBP_REGULATION_OF_PROTEIN_CONTAINING_COMPLEX_DISASSEMBLY	GOBP_REGULATION_OF_PROTEIN_CONTAINING_COMPLEX_DISASSEMBLY		95	0.530864	3.20627	0	0	0	4916	tags=61%, list=19%, signal=75%
GOBP_ORGANELLE_DISASSEMBLY	GOBP_ORGANELLE_DISASSEMBLY		79	0.553882	3.19941	0	0	0	6614	tags=71%, list=26%, signal=95%
GOBP_HIPPO_SIGNALING	GOBP_HIPPO_SIGNALING		27	0.751507	3.19573	0	0	0	5396	tags=89%, list=21%, signal=113%
GOBP_TRANSCRIPTION_BY_RNA_POLYMERASE_I	GOBP_TRANSCRIPTION_BY_RNA_POLYMERASE_I		38	0.676913	3.18839	0	0	0	4495	tags=79%, list=18%, signal=96%
GOBP_FIBROBLAST_PROLIFERATION	GOBP_FIBROBLAST_PROLIFERATION		104	0.526699	3.18542	0	0	0	5728	tags=64%, list=22%, signal=83%
GOBP_SELECTIVE_AUTOPHAGY	GOBP_SELECTIVE_AUTOPHAGY		52	0.639506	3.18498	0	0	0	4684	tags=62%, list=18%, signal=75%
GOBP_POSITIVE_REGULATION_OF_DNA_METABOLIC_PROCESS	GOBP_POSITIVE_REGULATION_OF_DNA_METABOLIC_PROCESS		187	0.475548	3.1848	0	0	0	6259	tags=59%, list=24%, signal=78%
GOBP_CELL_SUBSTRATE_JUNCTION_ORGANIZATION	GOBP_CELL_SUBSTRATE_JUNCTION_ORGANIZATION		72	0.570901	3.17188	0	0	0	5083	tags=63%, list=20%, signal=78%
GOBP_NEGATIVE_REGULATION_OF_SUPRAMOLECULAR_FIBER_ORGANIZATION	GOBP_NEGATIVE_REGULATION_OF_SUPRAMOLECULAR_FIBER_ORGANIZATION		129	0.506446	3.16836	0	0	0	4703	tags=55%, list=18%, signal=67%
GOBP_PROTEIN_ACETYLATION	GOBP_PROTEIN_ACETYLATION		139	0.503135	3.16256	0	0	0	4994	tags=55%, list=20%, signal=68%
GOBP_SIGNAL_TRANSDUCTION_IN_RESPONSE_TO_DNA_DAMAGE	GOBP_SIGNAL_TRANSDUCTION_IN_RESPONSE_TO_DNA_DAMAGE		92	0.546334	3.16055	0	0	0	5064	tags=58%, list=20%, signal=72%
GOBP_REGULATION_OF_PROTEIN_POLYMERIZATION	GOBP_REGULATION_OF_PROTEIN_POLYMERIZATION		146	0.493495	3.1588	0	0	0	4916	tags=52%, list=19%, signal=64%
GOBP_CELL_CYCLE_G1_S_PHASE_TRANSITION	GOBP_CELL_CYCLE_G1_S_PHASE_TRANSITION		174	0.466814	3.1584	0	0	0	4748	tags=49%, list=19%, signal=60%
GOBP_MEMBRANE_DOCKING	GOBP_MEMBRANE_DOCKING		54	0.601975	3.15727	0	0	0	3221	tags=54%, list=13%, signal=61%
GOBP_REGULATION_OF_SMALL_GTPASE_MEDIATED_SIGNAL_TRANSDUCTION	GOBP_REGULATION_OF_SMALL_GTPASE_MEDIATED_SIGNAL_TRANSDUCTION		171	0.485417	3.15542	0	0	0	4668	tags=51%, list=18%, signal=62%
GOBP_REGULATION_OF_MRNA_METABOLIC_PROCESS	GOBP_REGULATION_OF_MRNA_METABOLIC_PROCESS		184	0.470403	3.15471	0	0	0	5036	tags=53%, list=20%, signal=66%
GOBP_NEGATIVE_REGULATION_OF_DNA_BINDING_TRANSCRIPTION_FACTOR_ACTIVITY	GOBP_NEGATIVE_REGULATION_OF_DNA_BINDING_TRANSCRIPTION_FACTOR_ACTIVITY		121	0.504569	3.15042	0	0	0	6604	tags=66%, list=26%, signal=89%
GOBP_CYTOSKELETON_DEPENDENT_CYTOKINESIS	GOBP_CYTOSKELETON_DEPENDENT_CYTOKINESIS		61	0.573926	3.14969	0	0	0	4056	tags=57%, list=16%, signal=68%
GOBP_GLIAL_CELL_MIGRATION	GOBP_GLIAL_CELL_MIGRATION		60	0.578111	3.14721	0	0	0	4362	tags=53%, list=17%, signal=64%
GOBP_RETROGRADE_TRANSPORT_ENDOSOME_TO_GOLGI	GOBP_RETROGRADE_TRANSPORT_ENDOSOME_TO_GOLGI		46	0.63414	3.13563	0	0	0	4799	tags=67%, list=19%, signal=83%
GOBP_NEGATIVE_REGULATION_OF_CELL_CYCLE_PROCESS	GOBP_NEGATIVE_REGULATION_OF_CELL_CYCLE_PROCESS		177	0.497347	3.12974	0	0	0	5819	tags=59%, list=23%, signal=76%
GOBP_ACTIN_FILAMENT_BUNDLE_ORGANIZATION	GOBP_ACTIN_FILAMENT_BUNDLE_ORGANIZATION		121	0.490925	3.12335	0	0	0	6069	tags=59%, list=24%, signal=77%
GOBP_REGULATION_OF_TELOMERE_MAINTENANCE	GOBP_REGULATION_OF_TELOMERE_MAINTENANCE		48	0.618927	3.10808	0	0	0	5680	tags=75%, list=22%, signal=96%
GOBP_REGULATION_OF_PROTEIN_LOCALIZATION_TO_MEMBRANE	GOBP_REGULATION_OF_PROTEIN_LOCALIZATION_TO_MEMBRANE		148	0.475493	3.10572	0	0	0	4555	tags=48%, list=18%, signal=58%
GOBP_VACUOLAR_TRANSPORT	GOBP_VACUOLAR_TRANSPORT		98	0.513065	3.09656	0	0	0	5138	tags=61%, list=20%, signal=76%
GOBP_RNA_PHOSPHODIESTER_BOND_HYDROLYSIS	GOBP_RNA_PHOSPHODIESTER_BOND_HYDROLYSIS		41	0.646283	3.09612	0	0	0	6487	tags=80%, list=25%, signal=108%
GOBP_PROTEIN_LOCALIZATION_TO_CELL_CELL_JUNCTION	GOBP_PROTEIN_LOCALIZATION_TO_CELL_CELL_JUNCTION		20	0.778235	3.09454	0	0	0	5539	tags=95%, list=22%, signal=121%
GOBP_ACTIVATION_OF_GTPASE_ACTIVITY	GOBP_ACTIVATION_OF_GTPASE_ACTIVITY		66	0.580831	3.0921	0	0	0	6926	tags=76%, list=27%, signal=104%
GOBP_REGULATION_OF_VACUOLE_ORGANIZATION	GOBP_REGULATION_OF_VACUOLE_ORGANIZATION		26	0.729164	3.09171	0	0	0	3673	tags=65%, list=14%, signal=76%
GOBP_RIBONUCLEOPROTEIN_COMPLEX_SUBUNIT_ORGANIZATION	GOBP_RIBONUCLEOPROTEIN_COMPLEX_SUBUNIT_ORGANIZATION		103	0.510498	3.08333	0	0	0	6438	tags=63%, list=25%, signal=84%
GOBP_REGULATION_OF_MICROTUBULE_CYTOSKELETON_ORGANIZATION	GOBP_REGULATION_OF_MICROTUBULE_CYTOSKELETON_ORGANIZATION		109	0.514584	3.08303	0	0	0	5429	tags=55%, list=21%, signal=70%
GOBP_ORGANELLE_TRANSPORT_ALONG_MICROTUBULE	GOBP_ORGANELLE_TRANSPORT_ALONG_MICROTUBULE		62	0.570228	3.0738	0	0	0	6399	tags=65%, list=25%, signal=86%
GOBP_MAINTENANCE_OF_PROTEIN_LOCALIZATION_IN_ORGANELLE	GOBP_MAINTENANCE_OF_PROTEIN_LOCALIZATION_IN_ORGANELLE		27	0.701272	3.06947	0	0	0	4601	tags=70%, list=18%, signal=86%
GOBP_CORTICAL_CYTOSKELETON_ORGANIZATION	GOBP_CORTICAL_CYTOSKELETON_ORGANIZATION		43	0.600078	3.06915	0	0	0	4826	tags=56%, list=19%, signal=69%
GOBP_NEGATIVE_REGULATION_OF_GROWTH	GOBP_NEGATIVE_REGULATION_OF_GROWTH		200	0.458106	3.06823	0	0	0	4191	tags=46%, list=16%, signal=55%
GOBP_REGULATION_OF_EPITHELIAL_CELL_MIGRATION	GOBP_REGULATION_OF_EPITHELIAL_CELL_MIGRATION		195	0.450298	3.06569	0	0	0	5438	tags=53%, list=21%, signal=67%
GOBP_RESPONSE_TO_UV	GOBP_RESPONSE_TO_UV		87	0.537589	3.0636	0	0	0	4483	tags=54%, list=18%, signal=65%
GOBP_TELOMERE_ORGANIZATION	GOBP_TELOMERE_ORGANIZATION		72	0.550043	3.05112	0	0	0	5983	tags=63%, list=23%, signal=81%
GOBP_NEGATIVE_REGULATION_OF_TRANSFERASE_ACTIVITY	GOBP_NEGATIVE_REGULATION_OF_TRANSFERASE_ACTIVITY		200	0.462059	3.04843	0	0	0	4585	tags=49%, list=18%, signal=59%
GOBP_DNA_TEMPLATED_TRANSCRIPTION_ELONGATION	GOBP_DNA_TEMPLATED_TRANSCRIPTION_ELONGATION		63	0.555952	3.04716	0	0	0	6854	tags=75%, list=27%, signal=102%
GOBP_DNA_INTEGRITY_CHECKPOINT_SIGNALING	GOBP_DNA_INTEGRITY_CHECKPOINT_SIGNALING		62	0.575628	3.047	0	0	0	5166	tags=63%, list=20%, signal=79%
GOBP_POSITIVE_REGULATION_OF_PROTEIN_CATABOLIC_PROCESS	GOBP_POSITIVE_REGULATION_OF_PROTEIN_CATABOLIC_PROCESS		138	0.484548	3.04468	0	0	0	4597	tags=54%, list=18%, signal=66%
GOBP_REGULATION_OF_MICROTUBULE_POLYMERIZATION_OR_DEPOLYMERIZATION	GOBP_REGULATION_OF_MICROTUBULE_POLYMERIZATION_OR_DEPOLYMERIZATION		66	0.549372	3.04197	0	0	0	5429	tags=62%, list=21%, signal=79%
GOBP_NEGATIVE_REGULATION_OF_CELL_GROWTH	GOBP_NEGATIVE_REGULATION_OF_CELL_GROWTH		153	0.475542	3.04147	0	0	0	4191	tags=48%, list=16%, signal=58%
GOBP_POSITIVE_REGULATION_OF_HISTONE_MODIFICATION	GOBP_POSITIVE_REGULATION_OF_HISTONE_MODIFICATION		81	0.523909	3.0414	0	0	0	5751	tags=67%, list=23%, signal=86%
GOBP_NEGATIVE_REGULATION_OF_KINASE_ACTIVITY	GOBP_NEGATIVE_REGULATION_OF_KINASE_ACTIVITY		175	0.470703	3.03432	0	0	0	4585	tags=50%, list=18%, signal=61%
GOBP_PROTEIN_POLYMERIZATION	GOBP_PROTEIN_POLYMERIZATION		192	0.446756	3.03393	0	0	0	5023	tags=51%, list=20%, signal=63%
GOBP_ENDOSOME_ORGANIZATION	GOBP_ENDOSOME_ORGANIZATION		43	0.615646	3.03252	0	0	0	3710	tags=58%, list=15%, signal=68%
GOBP_REGULATION_OF_CELL_SUBSTRATE_ADHESION	GOBP_REGULATION_OF_CELL_SUBSTRATE_ADHESION		170	0.47581	3.02705	0	0	0	6567	tags=64%, list=26%, signal=86%
GOBP_CELLULAR_RESPONSE_TO_INSULIN_STIMULUS	GOBP_CELLULAR_RESPONSE_TO_INSULIN_STIMULUS		149	0.453528	3.026	0	0	0	5400	tags=54%, list=21%, signal=69%
GOBP_MICROTUBULE_POLYMERIZATION	GOBP_MICROTUBULE_POLYMERIZATION		59	0.56668	3.02406	0	0	0	5397	tags=64%, list=21%, signal=81%
GOBP_CELL_CYCLE_G2_M_PHASE_TRANSITION	GOBP_CELL_CYCLE_G2_M_PHASE_TRANSITION		92	0.511943	3.02362	0	0	0	5125	tags=51%, list=20%, signal=64%
GOBP_POST_GOLGI_VESICLE_MEDIATED_TRANSPORT	GOBP_POST_GOLGI_VESICLE_MEDIATED_TRANSPORT		58	0.566906	3.02247	0	0	0	6135	tags=74%, list=24%, signal=97%
GOBP_NEGATIVE_REGULATION_OF_SMALL_GTPASE_MEDIATED_SIGNAL_TRANSDUCTION	GOBP_NEGATIVE_REGULATION_OF_SMALL_GTPASE_MEDIATED_SIGNAL_TRANSDUCTION		47	0.606961	3.02152	0	0	0	3927	tags=60%, list=15%, signal=70%
GOBP_REGULATION_OF_RNA_SPLICING	GOBP_REGULATION_OF_RNA_SPLICING		103	0.511489	3.02132	0	0	0	4994	tags=54%, list=20%, signal=67%
GOBP_MAINTENANCE_OF_PROTEIN_LOCATION_IN_CELL	GOBP_MAINTENANCE_OF_PROTEIN_LOCATION_IN_CELL		50	0.602085	3.01834	0	0	0	4601	tags=58%, list=18%, signal=71%
GOBP_REGULATION_OF_PROTEASOMAL_UBIQUITIN_DEPENDENT_PROTEIN_CATABOLIC_PROCESS	GOBP_REGULATION_OF_PROTEASOMAL_UBIQUITIN_DEPENDENT_PROTEIN_CATABOLIC_PROCESS		86	0.514429	3.01168	0	0	0	5534	tags=59%, list=22%, signal=75%
GOBP_NUCLEOTIDE_EXCISION_REPAIR	GOBP_NUCLEOTIDE_EXCISION_REPAIR		40	0.621481	3.01007	0	0	0	3336	tags=58%, list=13%, signal=66%
GOBP_PHOSPHOLIPID_BIOSYNTHETIC_PROCESS	GOBP_PHOSPHOLIPID_BIOSYNTHETIC_PROCESS		153	0.479438	3.00705	0	0	0	5725	tags=56%, list=22%, signal=72%
GOBP_RNA_LOCALIZATION	GOBP_RNA_LOCALIZATION		92	0.508383	3.00692	0	0	0	4728	tags=58%, list=19%, signal=70%
GOBP_GLYCEROPHOSPHOLIPID_BIOSYNTHETIC_PROCESS	GOBP_GLYCEROPHOSPHOLIPID_BIOSYNTHETIC_PROCESS		113	0.488353	3.00271	0	0	0	3282	tags=45%, list=13%, signal=52%
GOBP_AMINO_ACID_ACTIVATION	GOBP_AMINO_ACID_ACTIVATION		25	0.722564	3.00045	0	0	0	5710	tags=84%, list=22%, signal=108%
GOBP_MICROTUBULE_ORGANIZING_CENTER_ORGANIZATION	GOBP_MICROTUBULE_ORGANIZING_CENTER_ORGANIZATION		78	0.525588	2.99795	0	0	0	5321	tags=56%, list=21%, signal=71%
GOBP_IMPORT_INTO_NUCLEUS	GOBP_IMPORT_INTO_NUCLEUS		125	0.480564	2.99706	0	0	0	4509	tags=53%, list=18%, signal=64%
GOBP_NEURAL_TUBE_FORMATION	GOBP_NEURAL_TUBE_FORMATION		96	0.490719	2.99313	0	0	0	4180	tags=47%, list=16%, signal=56%
GOBP_MEMBRANE_PROTEIN_PROTEOLYSIS	GOBP_MEMBRANE_PROTEIN_PROTEOLYSIS		43	0.59832	2.99244	0	0	0	4016	tags=56%, list=16%, signal=66%
GOBP_REGULATION_OF_CELL_CYCLE_G1_S_PHASE_TRANSITION	GOBP_REGULATION_OF_CELL_CYCLE_G1_S_PHASE_TRANSITION		133	0.472885	2.98887	0	0	0	3789	tags=47%, list=15%, signal=54%
GOBP_RRNA_TRANSCRIPTION	GOBP_RRNA_TRANSCRIPTION		28	0.688368	2.98536	0	0	0	4618	tags=79%, list=18%, signal=96%
GOBP_REGULATION_OF_PROTEASOMAL_PROTEIN_CATABOLIC_PROCESS	GOBP_REGULATION_OF_PROTEASOMAL_PROTEIN_CATABOLIC_PROCESS		116	0.508929	2.98513	0	0	0	5194	tags=57%, list=20%, signal=71%
GOBP_PROTEIN_N_LINKED_GLYCOSYLATION	GOBP_PROTEIN_N_LINKED_GLYCOSYLATION		44	0.606834	2.98163	0	0	0	3854	tags=66%, list=15%, signal=77%
GOBP_ENDOPLASMIC_RETICULUM_CALCIUM_ION_HOMEOSTASIS	GOBP_ENDOPLASMIC_RETICULUM_CALCIUM_ION_HOMEOSTASIS		21	0.735166	2.98087	0	0	0	3654	tags=67%, list=14%, signal=78%
GOBP_POSITIVE_REGULATION_OF_CELLULAR_AMIDE_METABOLIC_PROCESS	GOBP_POSITIVE_REGULATION_OF_CELLULAR_AMIDE_METABOLIC_PROCESS		97	0.499127	2.98041	0	0	0	4334	tags=53%, list=17%, signal=63%
GOBP_SISTER_CHROMATID_SEGREGATION	GOBP_SISTER_CHROMATID_SEGREGATION		113	0.503174	2.98026	0	0	0	4772	tags=55%, list=19%, signal=67%
GOBP_MAINTENANCE_OF_PROTEIN_LOCATION	GOBP_MAINTENANCE_OF_PROTEIN_LOCATION		72	0.521196	2.98015	0	0	0	4601	tags=53%, list=18%, signal=64%
GOBP_POSITIVE_REGULATION_OF_SUPRAMOLECULAR_FIBER_ORGANIZATION	GOBP_POSITIVE_REGULATION_OF_SUPRAMOLECULAR_FIBER_ORGANIZATION		124	0.474645	2.97997	0	0	0	4341	tags=47%, list=17%, signal=56%
GOBP_REGULATION_OF_CELL_SUBSTRATE_JUNCTION_ORGANIZATION	GOBP_REGULATION_OF_CELL_SUBSTRATE_JUNCTION_ORGANIZATION		44	0.601123	2.97947	0	0	0	5808	tags=68%, list=23%, signal=88%
GOBP_METAPHASE_PLATE_CONGRESSION	GOBP_METAPHASE_PLATE_CONGRESSION		38	0.643711	2.97245	0	0	0	3681	tags=55%, list=14%, signal=64%
GOBP_POSITIVE_REGULATION_OF_ACTIN_FILAMENT_BUNDLE_ASSEMBLY	GOBP_POSITIVE_REGULATION_OF_ACTIN_FILAMENT_BUNDLE_ASSEMBLY		44	0.598995	2.97117	0	0	0	5868	tags=64%, list=23%, signal=82%
GOBP_FOCAL_ADHESION_ASSEMBLY	GOBP_FOCAL_ADHESION_ASSEMBLY		61	0.543265	2.96969	0	0	0	5942	tags=66%, list=23%, signal=85%
GOBP_RETROGRADE_VESICLE_MEDIATED_TRANSPORT_GOLGI_TO_ENDOPLASMIC_RETICULUM	GOBP_RETROGRADE_VESICLE_MEDIATED_TRANSPORT_GOLGI_TO_ENDOPLASMIC_RETICULUM		24	0.720637	2.969	0	0	0	4902	tags=79%, list=19%, signal=98%
GOBP_VESICLE_DOCKING	GOBP_VESICLE_DOCKING		41	0.622166	2.96515	0	0	0	3221	tags=56%, list=13%, signal=64%
GOBP_LYTIC_VACUOLE_ORGANIZATION	GOBP_LYTIC_VACUOLE_ORGANIZATION		62	0.555276	2.95947	0	0	0	4922	tags=58%, list=19%, signal=72%
GOBP_REGULATION_OF_ACTIN_FILAMENT_ORGANIZATION	GOBP_REGULATION_OF_ACTIN_FILAMENT_ORGANIZATION		188	0.459786	2.95872	0	0	0	5010	tags=49%, list=20%, signal=60%
GOBP_MICROTUBULE_POLYMERIZATION_OR_DEPOLYMERIZATION	GOBP_MICROTUBULE_POLYMERIZATION_OR_DEPOLYMERIZATION		89	0.509488	2.95725	0	0	0	5429	tags=58%, list=21%, signal=74%
GOBP_NEGATIVE_REGULATION_OF_PROTEIN_POLYMERIZATION	GOBP_NEGATIVE_REGULATION_OF_PROTEIN_POLYMERIZATION		62	0.543021	2.95255	0	0	0	4202	tags=53%, list=16%, signal=64%
GOBP_NUCLEAR_ENVELOPE_ORGANIZATION	GOBP_NUCLEAR_ENVELOPE_ORGANIZATION		36	0.602843	2.94801	0	0	0	4035	tags=64%, list=16%, signal=76%
GOBP_NEGATIVE_REGULATION_OF_CHROMOSOME_ORGANIZATION	GOBP_NEGATIVE_REGULATION_OF_CHROMOSOME_ORGANIZATION		48	0.575879	2.94363	0	0	0	5991	tags=67%, list=23%, signal=87%
GOBP_MRNA_CATABOLIC_PROCESS	GOBP_MRNA_CATABOLIC_PROCESS		140	0.467407	2.94243	0	0	0	5726	tags=59%, list=22%, signal=76%
GOBP_POSITIVE_REGULATION_OF_CELL_SUBSTRATE_ADHESION	GOBP_POSITIVE_REGULATION_OF_CELL_SUBSTRATE_ADHESION		102	0.509134	2.94213	0	0	0	6567	tags=67%, list=26%, signal=89%
GOBP_NEGATIVE_REGULATION_OF_PROTEIN_SERINE_THREONINE_KINASE_ACTIVITY	GOBP_NEGATIVE_REGULATION_OF_PROTEIN_SERINE_THREONINE_KINASE_ACTIVITY		83	0.515625	2.94003	0	0	0	5749	tags=57%, list=22%, signal=73%
GOBP_RNA_CATABOLIC_PROCESS	GOBP_RNA_CATABOLIC_PROCESS		165	0.462143	2.93868	0	0	0	5778	tags=60%, list=23%, signal=77%
GOBP_VENTRICULAR_SEPTUM_MORPHOGENESIS	GOBP_VENTRICULAR_SEPTUM_MORPHOGENESIS		34	0.62066	2.93755	0	0	0	3869	tags=47%, list=15%, signal=55%
GOBP_RESPONSE_TO_INSULIN	GOBP_RESPONSE_TO_INSULIN		177	0.432602	2.9372	0	0	0	5400	tags=52%, list=21%, signal=65%
GOBP_NEGATIVE_REGULATION_OF_MACROAUTOPHAGY	GOBP_NEGATIVE_REGULATION_OF_MACROAUTOPHAGY		25	0.667538	2.93681	0	0	0	4094	tags=68%, list=16%, signal=81%
GOBP_REGULATION_OF_PROTEIN_ACETYLATION	GOBP_REGULATION_OF_PROTEIN_ACETYLATION		57	0.55726	2.93558	0	0	0	4970	tags=63%, list=19%, signal=78%
GOBP_PRIMARY_NEURAL_TUBE_FORMATION	GOBP_PRIMARY_NEURAL_TUBE_FORMATION		87	0.490278	2.93526	0	0	0	4180	tags=48%, list=16%, signal=58%
GOBP_RECEPTOR_METABOLIC_PROCESS	GOBP_RECEPTOR_METABOLIC_PROCESS		52	0.560689	2.93525	0	0	0	6180	tags=71%, list=24%, signal=94%
GOBP_AUTOPHAGOSOME_MATURATION	GOBP_AUTOPHAGOSOME_MATURATION		38	0.616466	2.93459	0	0	0	6108	tags=71%, list=24%, signal=93%
GOBP_REGULATION_OF_DNA_TEMPLATED_DNA_REPLICATION	GOBP_REGULATION_OF_DNA_TEMPLATED_DNA_REPLICATION		32	0.631311	2.93455	0	0	0	5166	tags=66%, list=20%, signal=82%
GOBP_TRANSCRIPTION_ELONGATION_BY_RNA_POLYMERASE_II_PROMOTER	GOBP_TRANSCRIPTION_ELONGATION_BY_RNA_POLYMERASE_II_PROMOTER		54	0.547401	2.93375	0	0	0	7652	tags=83%, list=30%, signal=119%
GOBP_LYSOSOMAL_TRANSPORT	GOBP_LYSOSOMAL_TRANSPORT		82	0.52351	2.9279	0	0	0	5138	tags=61%, list=20%, signal=76%
GOBP_NUCLEOLAR_LARGE_RRNA_TRANSCRIPTION_BY_RNA_POLYMERASE_I	GOBP_NUCLEOLAR_LARGE_RRNA_TRANSCRIPTION_BY_RNA_POLYMERASE_I		15	0.824543	2.92782	0	0	0	4495	tags=100%, list=18%, signal=121%
GOBP_PROTEIN_INSERTION_INTO_ER_MEMBRANE	GOBP_PROTEIN_INSERTION_INTO_ER_MEMBRANE		15	0.788946	2.92723	0	0	0	3459	tags=80%, list=14%, signal=92%
GOBP_SUBSTRATE_ADHESION_DEPENDENT_CELL_SPREADING	GOBP_SUBSTRATE_ADHESION_DEPENDENT_CELL_SPREADING		77	0.49356	2.91996	0	0	0	5868	tags=58%, list=23%, signal=76%
GOBP_NEGATIVE_REGULATION_OF_CELLULAR_CATABOLIC_PROCESS	GOBP_NEGATIVE_REGULATION_OF_CELLULAR_CATABOLIC_PROCESS		150	0.48558	2.91613	0	0	0	4823	tags=54%, list=19%, signal=66%
GOBP_POSITIVE_REGULATION_OF_RESPONSE_TO_DNA_DAMAGE_STIMULUS	GOBP_POSITIVE_REGULATION_OF_RESPONSE_TO_DNA_DAMAGE_STIMULUS		93	0.477753	2.91514	0	0	0	6069	tags=63%, list=24%, signal=83%
GOBP_NCRNA_TRANSCRIPTION	GOBP_NCRNA_TRANSCRIPTION		42	0.590831	2.91396	0	0	0	4618	tags=62%, list=18%, signal=75%
GOBP_NUCLEUS_ORGANIZATION	GOBP_NUCLEUS_ORGANIZATION		88	0.495106	2.90907	0	0	0	4035	tags=53%, list=16%, signal=63%
GOBP_MATURATION_OF_LSU_RRNA	GOBP_MATURATION_OF_LSU_RRNA		17	0.762528	2.90717	0	0	0	3098	tags=65%, list=12%, signal=74%
GOBP_RNA_MODIFICATION	GOBP_RNA_MODIFICATION		87	0.518033	2.90516	0	0	0	6260	tags=63%, list=24%, signal=83%
GOBP_EXOCYTIC_PROCESS	GOBP_EXOCYTIC_PROCESS		72	0.53546	2.904	0	0	0	3218	tags=46%, list=13%, signal=52%
GOBP_POSITIVE_REGULATION_OF_TRANSLATION	GOBP_POSITIVE_REGULATION_OF_TRANSLATION		76	0.53737	2.90395	0	0	0	4334	tags=58%, list=17%, signal=70%
GOBP_CORTICAL_ACTIN_CYTOSKELETON_ORGANIZATION	GOBP_CORTICAL_ACTIN_CYTOSKELETON_ORGANIZATION		27	0.67526	2.90356	0	0	0	4220	tags=59%, list=17%, signal=71%
GOBP_REGULATION_OF_INTRACELLULAR_PROTEIN_TRANSPORT	GOBP_REGULATION_OF_INTRACELLULAR_PROTEIN_TRANSPORT		153	0.458394	2.90324	0	0	0	4509	tags=50%, list=18%, signal=60%
GOBP_NEURAL_TUBE_DEVELOPMENT	GOBP_NEURAL_TUBE_DEVELOPMENT		148	0.433111	2.90314	0	0	0	5412	tags=53%, list=21%, signal=67%
GOBP_HISTONE_DEUBIQUITINATION	GOBP_HISTONE_DEUBIQUITINATION		28	0.638614	2.90051	0	0	0	4994	tags=75%, list=20%, signal=93%
GOBP_HISTONE_DEACETYLATION	GOBP_HISTONE_DEACETYLATION		59	0.545274	2.89837	0	0	0	5773	tags=71%, list=23%, signal=92%
GOBP_STRESS_FIBER_ASSEMBLY	GOBP_STRESS_FIBER_ASSEMBLY		79	0.506081	2.89574	0	0	0	6069	tags=58%, list=24%, signal=76%
GOBP_REGULATION_OF_MRNA_PROCESSING	GOBP_REGULATION_OF_MRNA_PROCESSING		84	0.506359	2.89058	0	0	0	4990	tags=56%, list=20%, signal=69%
GOBP_TRNA_MODIFICATION	GOBP_TRNA_MODIFICATION		49	0.585451	2.89001	0	0	0	5719	tags=65%, list=22%, signal=84%
GOBP_NEGATIVE_REGULATION_OF_PROTEIN_CONTAINING_COMPLEX_DISASSEMBLY	GOBP_NEGATIVE_REGULATION_OF_PROTEIN_CONTAINING_COMPLEX_DISASSEMBLY		66	0.530651	2.88916	0	0	0	4623	tags=62%, list=18%, signal=76%
GOBP_REGULATION_OF_ACTIN_FILAMENT_BUNDLE_ASSEMBLY	GOBP_REGULATION_OF_ACTIN_FILAMENT_BUNDLE_ASSEMBLY		74	0.525811	2.88535	0	0	0	5868	tags=58%, list=23%, signal=75%
GOBP_PROTEIN_DEACYLATION	GOBP_PROTEIN_DEACYLATION		83	0.508913	2.88435	0	0	0	5773	tags=64%, list=23%, signal=82%
GOBP_MITOTIC_SISTER_CHROMATID_SEPARATION	GOBP_MITOTIC_SISTER_CHROMATID_SEPARATION		47	0.577575	2.88085	0	0	0	5947	tags=72%, list=23%, signal=94%
GOBP_POSITIVE_REGULATION_OF_NEURON_PROJECTION_DEVELOPMENT	GOBP_POSITIVE_REGULATION_OF_NEURON_PROJECTION_DEVELOPMENT		168	0.43834	2.87904	0	0	0	4583	tags=45%, list=18%, signal=54%
GOBP_REGULATION_OF_CELL_CYCLE_G2_M_PHASE_TRANSITION	GOBP_REGULATION_OF_CELL_CYCLE_G2_M_PHASE_TRANSITION		66	0.537221	2.87867	0	0	0	5125	tags=55%, list=20%, signal=68%
GOBP_PROTEIN_STABILIZATION	GOBP_PROTEIN_STABILIZATION		125	0.468218	2.87595	0	0	0	6523	tags=64%, list=26%, signal=86%
GOBP_POSITIVE_REGULATION_OF_PEPTIDYL_LYSINE_ACETYLATION	GOBP_POSITIVE_REGULATION_OF_PEPTIDYL_LYSINE_ACETYLATION		32	0.629603	2.87573	0	0	0	3324	tags=69%, list=13%, signal=79%
GOBP_I_KAPPAB_PHOSPHORYLATION	GOBP_I_KAPPAB_PHOSPHORYLATION		18	0.743003	2.87047	0	0	0	4597	tags=67%, list=18%, signal=81%
GOBP_RIBOSOMAL_LARGE_SUBUNIT_BIOGENESIS	GOBP_RIBOSOMAL_LARGE_SUBUNIT_BIOGENESIS		46	0.580055	2.86787	0	0	0	5542	tags=61%, list=22%, signal=78%
GOBP_REGULATION_OF_CYCLIN_DEPENDENT_PROTEIN_KINASE_ACTIVITY	GOBP_REGULATION_OF_CYCLIN_DEPENDENT_PROTEIN_KINASE_ACTIVITY		51	0.562428	2.8677	0	0	0	4586	tags=57%, list=18%, signal=69%
GOBP_REGULATION_OF_DNA_REPLICATION	GOBP_REGULATION_OF_DNA_REPLICATION		75	0.516722	2.86405	0	0	0	5166	tags=56%, list=20%, signal=70%
GOBP_CYTOSKELETON_DEPENDENT_INTRACELLULAR_TRANSPORT	GOBP_CYTOSKELETON_DEPENDENT_INTRACELLULAR_TRANSPORT		139	0.44735	2.86291	0	0	0	6634	tags=59%, list=26%, signal=79%
GOBP_POSITIVE_REGULATION_OF_WNT_SIGNALING_PATHWAY	GOBP_POSITIVE_REGULATION_OF_WNT_SIGNALING_PATHWAY		98	0.497333	2.85796	0	0	0	4254	tags=51%, list=17%, signal=61%
GOBP_PROTEIN_TARGETING	GOBP_PROTEIN_TARGETING		170	0.45081	2.85443	0	0	0	6479	tags=60%, list=25%, signal=80%
GOBP_AXO_DENDRITIC_TRANSPORT	GOBP_AXO_DENDRITIC_TRANSPORT		55	0.537049	2.85062	0	0	0	6550	tags=64%, list=26%, signal=85%
GOBP_NEGATIVE_REGULATION_OF_PROTEIN_CATABOLIC_PROCESS	GOBP_NEGATIVE_REGULATION_OF_PROTEIN_CATABOLIC_PROCESS		71	0.502667	2.84928	0	0	0	5884	tags=62%, list=23%, signal=80%
GOBP_POSITIVE_REGULATION_OF_CELL_CYCLE_PHASE_TRANSITION	GOBP_POSITIVE_REGULATION_OF_CELL_CYCLE_PHASE_TRANSITION		68	0.51131	2.84764	0	0	0	2652	tags=44%, list=10%, signal=49%
GOBP_PEPTIDYL_LYSINE_METHYLATION	GOBP_PEPTIDYL_LYSINE_METHYLATION		91	0.479899	2.84597	0	0	0	5898	tags=62%, list=23%, signal=80%
GOBP_NEGATIVE_REGULATION_OF_PROTEIN_CONTAINING_COMPLEX_ASSEMBLY	GOBP_NEGATIVE_REGULATION_OF_PROTEIN_CONTAINING_COMPLEX_ASSEMBLY		108	0.483235	2.84534	0	0	0	5814	tags=57%, list=23%, signal=74%
GOBP_NUCLEAR_EXPORT	GOBP_NUCLEAR_EXPORT		93	0.50916	2.84196	0	0	0	4728	tags=59%, list=19%, signal=72%
GOBP_POSITIVE_REGULATION_OF_MITOTIC_CELL_CYCLE_PHASE_TRANSITION	GOBP_POSITIVE_REGULATION_OF_MITOTIC_CELL_CYCLE_PHASE_TRANSITION		55	0.553661	2.84134	0	0	0	2652	tags=44%, list=10%, signal=49%
GOBP_GLYCOSYLATION	GOBP_GLYCOSYLATION		163	0.434667	2.84115	0	0	0	3569	tags=44%, list=14%, signal=50%
GOBP_VESICLE_CYTOSKELETAL_TRAFFICKING	GOBP_VESICLE_CYTOSKELETAL_TRAFFICKING		49	0.583887	2.83984	0	0	0	7021	tags=76%, list=27%, signal=104%
GOBP_REGULATION_OF_HISTONE_ACETYLATION	GOBP_REGULATION_OF_HISTONE_ACETYLATION		43	0.562368	2.83908	0	0	0	4970	tags=63%, list=19%, signal=78%
GOBP_REGULATION_OF_CELL_MORPHOGENESIS_INVOLVED_IN_DIFFERENTIATION	GOBP_REGULATION_OF_CELL_MORPHOGENESIS_INVOLVED_IN_DIFFERENTIATION		77	0.501689	2.83899	0	0	0	4730	tags=51%, list=19%, signal=62%
GOBP_AUTOPHAGY_OF_MITOCHONDRION	GOBP_AUTOPHAGY_OF_MITOCHONDRION		52	0.542331	2.83705	0	0	0	6463	tags=71%, list=25%, signal=95%
GOBP_REGULATION_OF_PROTEIN_LOCALIZATION_TO_PLASMA_MEMBRANE	GOBP_REGULATION_OF_PROTEIN_LOCALIZATION_TO_PLASMA_MEMBRANE		84	0.497998	2.83642	0	0	0	4555	tags=50%, list=18%, signal=61%
GOBP_ASTROCYTE_DIFFERENTIATION	GOBP_ASTROCYTE_DIFFERENTIATION		75	0.490003	2.83594	0	0	0	3718	tags=51%, list=15%, signal=59%
GOBP_NEGATIVE_REGULATION_OF_MITOTIC_CELL_CYCLE_PHASE_TRANSITION	GOBP_NEGATIVE_REGULATION_OF_MITOTIC_CELL_CYCLE_PHASE_TRANSITION		105	0.470219	2.83437	0	0	0	5194	tags=50%, list=20%, signal=63%
GOBP_MITOTIC_CELL_CYCLE_CHECKPOINT_SIGNALING	GOBP_MITOTIC_CELL_CYCLE_CHECKPOINT_SIGNALING		79	0.526956	2.82911	0	0	0	6548	tags=65%, list=26%, signal=87%
GOBP_REGULATION_OF_EXTRACELLULAR_MATRIX_ORGANIZATION	GOBP_REGULATION_OF_EXTRACELLULAR_MATRIX_ORGANIZATION		46	0.566826	2.82899	0	0	0	4715	tags=61%, list=18%, signal=75%
GOBP_BLOOD_VESSEL_ENDOTHELIAL_CELL_MIGRATION	GOBP_BLOOD_VESSEL_ENDOTHELIAL_CELL_MIGRATION		96	0.488879	2.82667	0	0	0	6561	tags=57%, list=26%, signal=77%
GOBP_ENDOPLASMIC_RETICULUM_TO_GOLGI_VESICLE_MEDIATED_TRANSPORT	GOBP_ENDOPLASMIC_RETICULUM_TO_GOLGI_VESICLE_MEDIATED_TRANSPORT		57	0.532053	2.82584	0	0	0	4999	tags=56%, list=20%, signal=70%
GOBP_HISTONE_H3_ACETYLATION	GOBP_HISTONE_H3_ACETYLATION		52	0.529921	2.8256	0	0	0	5141	tags=63%, list=20%, signal=79%
GOBP_HISTONE_H3_K4_METHYLATION	GOBP_HISTONE_H3_K4_METHYLATION		47	0.562649	2.82519	0	0	0	5898	tags=70%, list=23%, signal=91%
GOBP_REGULATION_OF_PROTEIN_LOCALIZATION_TO_CELL_PERIPHERY	GOBP_REGULATION_OF_PROTEIN_LOCALIZATION_TO_CELL_PERIPHERY		99	0.470342	2.82481	0	0	0	4598	tags=48%, list=18%, signal=59%
GOBP_MEMBRANE_PROTEIN_ECTODOMAIN_PROTEOLYSIS	GOBP_MEMBRANE_PROTEIN_ECTODOMAIN_PROTEOLYSIS		33	0.620321	2.82426	0	0	0	3521	tags=55%, list=14%, signal=63%
GOBP_DOUBLE_STRAND_BREAK_REPAIR	GOBP_DOUBLE_STRAND_BREAK_REPAIR		155	0.437025	2.82402	0	0	0	5324	tags=52%, list=21%, signal=66%
GOBP_REGULATION_OF_ORGANELLE_ASSEMBLY	GOBP_REGULATION_OF_ORGANELLE_ASSEMBLY		135	0.457712	2.82395	0	0	0	4686	tags=51%, list=18%, signal=62%
GOBP_EPITHELIAL_TO_MESENCHYMAL_TRANSITION	GOBP_EPITHELIAL_TO_MESENCHYMAL_TRANSITION		113	0.46313	2.82052	0	0	0	5031	tags=53%, list=20%, signal=66%
GOBP_TOLL_LIKE_RECEPTOR_SIGNALING_PATHWAY	GOBP_TOLL_LIKE_RECEPTOR_SIGNALING_PATHWAY		102	0.475738	2.81665	0	0	0	7011	tags=58%, list=27%, signal=79%
GOBP_MATURATION_OF_SSU_RRNA	GOBP_MATURATION_OF_SSU_RRNA		31	0.606133	2.81566	0	0	0	6475	tags=81%, list=25%, signal=108%
GOBP_NEGATIVE_REGULATION_OF_MITOTIC_CELL_CYCLE	GOBP_NEGATIVE_REGULATION_OF_MITOTIC_CELL_CYCLE		147	0.453351	2.81367	0	0	0	5819	tags=55%, list=23%, signal=71%
GOBP_GLIAL_CELL_PROLIFERATION	GOBP_GLIAL_CELL_PROLIFERATION		54	0.547904	2.80807	0	0	0	4166	tags=56%, list=16%, signal=66%
GOBP_REGULATION_OF_TELOMERASE_ACTIVITY	GOBP_REGULATION_OF_TELOMERASE_ACTIVITY		31	0.61469	2.80611	0	0	0	3613	tags=55%, list=14%, signal=64%
GOBP_NUCLEOBASE_CONTAINING_COMPOUND_TRANSPORT	GOBP_NUCLEOBASE_CONTAINING_COMPOUND_TRANSPORT		120	0.456284	2.80576	0	0	0	4728	tags=53%, list=19%, signal=65%
GOBP_POSITIVE_REGULATION_OF_AUTOPHAGY	GOBP_POSITIVE_REGULATION_OF_AUTOPHAGY		101	0.470826	2.80443	0	0	0	5199	tags=51%, list=20%, signal=64%
GOBP_REGULATION_OF_RESPONSE_TO_ENDOPLASMIC_RETICULUM_STRESS	GOBP_REGULATION_OF_RESPONSE_TO_ENDOPLASMIC_RETICULUM_STRESS		41	0.561015	2.80409	0	0	0	3961	tags=59%, list=16%, signal=69%
GOBP_TORC1_SIGNALING	GOBP_TORC1_SIGNALING		35	0.605032	2.8027	0	0	0	7172	tags=80%, list=28%, signal=111%
GOBP_PROTEIN_INSERTION_INTO_MEMBRANE	GOBP_PROTEIN_INSERTION_INTO_MEMBRANE		37	0.600464	2.80217	0	0	0	3654	tags=57%, list=14%, signal=66%
GOBP_PHAGOSOME_MATURATION	GOBP_PHAGOSOME_MATURATION		20	0.69092	2.80202	0	0	0	5928	tags=75%, list=23%, signal=98%
GOBP_POSITIVE_REGULATION_OF_PROTEIN_ACETYLATION	GOBP_POSITIVE_REGULATION_OF_PROTEIN_ACETYLATION		38	0.599872	2.79573	0	0	0	4869	tags=74%, list=19%, signal=91%
GOBP_REGULATION_OF_CHROMOSOME_SEPARATION	GOBP_REGULATION_OF_CHROMOSOME_SEPARATION		50	0.542733	2.7942	0	0	0	3488	tags=54%, list=14%, signal=62%
GOBP_RECOMBINATIONAL_REPAIR	GOBP_RECOMBINATIONAL_REPAIR		81	0.491587	2.79396	0	0	0	5212	tags=53%, list=20%, signal=66%
GOBP_GLYCEROLIPID_BIOSYNTHETIC_PROCESS	GOBP_GLYCEROLIPID_BIOSYNTHETIC_PROCESS		149	0.433171	2.79246	0	0	0	3282	tags=40%, list=13%, signal=45%
GOBP_ACTIN_POLYMERIZATION_OR_DEPOLYMERIZATION	GOBP_ACTIN_POLYMERIZATION_OR_DEPOLYMERIZATION		136	0.429232	2.79094	0	0	0	4916	tags=47%, list=19%, signal=58%
GOBP_NEGATIVE_REGULATION_OF_MRNA_METABOLIC_PROCESS	GOBP_NEGATIVE_REGULATION_OF_MRNA_METABOLIC_PROCESS		57	0.527628	2.79076	0	0	0	4312	tags=60%, list=17%, signal=72%
GOBP_ANTEROGRADE_AXONAL_TRANSPORT	GOBP_ANTEROGRADE_AXONAL_TRANSPORT		36	0.566686	2.79054	0	0	0	7021	tags=72%, list=27%, signal=99%
GOBP_REGULATION_OF_STEM_CELL_POPULATION_MAINTENANCE	GOBP_REGULATION_OF_STEM_CELL_POPULATION_MAINTENANCE		50	0.549583	2.78943	0	0	0	3408	tags=52%, list=13%, signal=60%
GOBP_INTRINSIC_APOPTOTIC_SIGNALING_PATHWAY_IN_RESPONSE_TO_DNA_DAMAGE	GOBP_INTRINSIC_APOPTOTIC_SIGNALING_PATHWAY_IN_RESPONSE_TO_DNA_DAMAGE		77	0.502243	2.78781	0	0	0	4491	tags=55%, list=18%, signal=66%
GOBP_POSITIVE_REGULATION_OF_CELL_CYCLE_G2_M_PHASE_TRANSITION	GOBP_POSITIVE_REGULATION_OF_CELL_CYCLE_G2_M_PHASE_TRANSITION		19	0.725002	2.78681	0	0	0	1467	tags=53%, list=6%, signal=56%
GOBP_MRNA_TRANSPORT	GOBP_MRNA_TRANSPORT		66	0.499453	2.78624	0	0	0	4946	tags=58%, list=19%, signal=71%
GOBP_REGULATION_OF_MRNA_CATABOLIC_PROCESS	GOBP_REGULATION_OF_MRNA_CATABOLIC_PROCESS		110	0.472926	2.78582	0	0	0	4438	tags=52%, list=17%, signal=62%
GOBP_REGULATION_OF_ENDOTHELIAL_CELL_MIGRATION	GOBP_REGULATION_OF_ENDOTHELIAL_CELL_MIGRATION		140	0.441796	2.78552	0	0	0	5083	tags=49%, list=20%, signal=61%
GOBP_POSITIVE_REGULATION_OF_DNA_REPAIR	GOBP_POSITIVE_REGULATION_OF_DNA_REPAIR		70	0.497926	2.78522	0	0	0	6069	tags=64%, list=24%, signal=84%
GOBP_REGULATION_OF_TRANSCRIPTION_BY_RNA_POLYMERASE_I	GOBP_REGULATION_OF_TRANSCRIPTION_BY_RNA_POLYMERASE_I		26	0.661686	2.78443	0	0	0	4495	tags=81%, list=18%, signal=98%
GOBP_FIBROBLAST_MIGRATION	GOBP_FIBROBLAST_MIGRATION		46	0.565603	2.78139	0	0	0	3714	tags=52%, list=15%, signal=61%
GOBP_REGULATION_OF_PROTEIN_DEPOLYMERIZATION	GOBP_REGULATION_OF_PROTEIN_DEPOLYMERIZATION		68	0.49343	2.77936	0	0	0	4916	tags=59%, list=19%, signal=73%
GOBP_POSITIVE_REGULATION_OF_APOPTOTIC_SIGNALING_PATHWAY	GOBP_POSITIVE_REGULATION_OF_APOPTOTIC_SIGNALING_PATHWAY		116	0.443959	2.77798	0	0	0	5412	tags=51%, list=21%, signal=64%
GOBP_VESICLE_DOCKING_INVOLVED_IN_EXOCYTOSIS	GOBP_VESICLE_DOCKING_INVOLVED_IN_EXOCYTOSIS		31	0.629617	2.7778	0	0	0	3218	tags=61%, list=13%, signal=70%
GOBP_PROTEIN_TARGETING_TO_MEMBRANE	GOBP_PROTEIN_TARGETING_TO_MEMBRANE		77	0.489633	2.77605	0	0	0	4880	tags=51%, list=19%, signal=62%
GOBP_ORGANELLE_FUSION	GOBP_ORGANELLE_FUSION		102	0.472107	2.77438	0	0	0	4902	tags=53%, list=19%, signal=65%
GOBP_REGULATION_OF_CANONICAL_WNT_SIGNALING_PATHWAY	GOBP_REGULATION_OF_CANONICAL_WNT_SIGNALING_PATHWAY		177	0.427137	2.77419	0	0	0	4254	tags=43%, list=17%, signal=51%
GOBP_NEGATIVE_REGULATION_OF_MRNA_PROCESSING	GOBP_NEGATIVE_REGULATION_OF_MRNA_PROCESSING		17	0.750989	2.77327	0	0	0	3850	tags=82%, list=15%, signal=97%
GOBP_DNA_BIOSYNTHETIC_PROCESS	GOBP_DNA_BIOSYNTHETIC_PROCESS		111	0.461874	2.77313	0	0	0	4755	tags=50%, list=19%, signal=62%
GOBP_PHOSPHATIDYLINOSITOL_METABOLIC_PROCESS	GOBP_PHOSPHATIDYLINOSITOL_METABOLIC_PROCESS		95	0.479001	2.77104	0	0	0	5152	tags=53%, list=20%, signal=66%
GOBP_CELL_MATRIX_ADHESION	GOBP_CELL_MATRIX_ADHESION		179	0.405121	2.77042	0	0	0	5158	tags=47%, list=20%, signal=58%
GOBP_POSITIVE_REGULATION_OF_EPITHELIAL_CELL_MIGRATION	GOBP_POSITIVE_REGULATION_OF_EPITHELIAL_CELL_MIGRATION		122	0.457553	2.77027	0	0	0	5703	tags=55%, list=22%, signal=70%
GOBP_MRNA_3_END_PROCESSING	GOBP_MRNA_3_END_PROCESSING		31	0.604354	2.76777	0	0	0	4584	tags=65%, list=18%, signal=79%
GOBP_REGULATION_OF_CHROMOSOME_SEGREGATION	GOBP_REGULATION_OF_CHROMOSOME_SEGREGATION		59	0.520282	2.76479	0	0	0	3488	tags=51%, list=14%, signal=59%
GOBP_PROTEIN_DNA_COMPLEX_SUBUNIT_ORGANIZATION	GOBP_PROTEIN_DNA_COMPLEX_SUBUNIT_ORGANIZATION		122	0.446903	2.76384	0	0	0	7336	tags=69%, list=29%, signal=96%
GOBP_POSITIVE_REGULATION_OF_MACROAUTOPHAGY	GOBP_POSITIVE_REGULATION_OF_MACROAUTOPHAGY		48	0.54866	2.75882	0	0	0	6561	tags=71%, list=26%, signal=95%
GOBP_NUCLEIC_ACID_PHOSPHODIESTER_BOND_HYDROLYSIS	GOBP_NUCLEIC_ACID_PHOSPHODIESTER_BOND_HYDROLYSIS		62	0.501849	2.75848	0	0	0	5223	tags=61%, list=20%, signal=77%
GOBP_NEGATIVE_REGULATION_OF_RESPONSE_TO_DNA_DAMAGE_STIMULUS	GOBP_NEGATIVE_REGULATION_OF_RESPONSE_TO_DNA_DAMAGE_STIMULUS		44	0.551894	2.75789	0	0	0	5712	tags=61%, list=22%, signal=79%
GOBP_CELLULAR_RESPONSE_TO_NUTRIENT	GOBP_CELLULAR_RESPONSE_TO_NUTRIENT		23	0.680201	2.75558	0	0	0	4410	tags=70%, list=17%, signal=84%
GOBP_POSITIVE_REGULATION_OF_BINDING	GOBP_POSITIVE_REGULATION_OF_BINDING		141	0.437985	2.75501	0	0	0	5747	tags=55%, list=22%, signal=70%
GOBP_VESICLE_MEDIATED_TRANSPORT_BETWEEN_ENDOSOMAL_COMPARTMENTS	GOBP_VESICLE_MEDIATED_TRANSPORT_BETWEEN_ENDOSOMAL_COMPARTMENTS		20	0.703371	2.75388	0	0	0	3880	tags=70%, list=15%, signal=82%
GOBP_REGULATION_OF_INSULIN_RECEPTOR_SIGNALING_PATHWAY	GOBP_REGULATION_OF_INSULIN_RECEPTOR_SIGNALING_PATHWAY		58	0.527816	2.75204	0	0	0	5400	tags=60%, list=21%, signal=76%
GOBP_POSITIVE_REGULATION_OF_CYTOSKELETON_ORGANIZATION	GOBP_POSITIVE_REGULATION_OF_CYTOSKELETON_ORGANIZATION		136	0.446979	2.75157	0	0	0	4341	tags=43%, list=17%, signal=52%
GOBP_I_KAPPAB_KINASE_NF_KAPPAB_SIGNALING	GOBP_I_KAPPAB_KINASE_NF_KAPPAB_SIGNALING		176	0.417905	2.74798	0	0	0	7255	tags=59%, list=28%, signal=82%
GOBP_VASCULAR_ASSOCIATED_SMOOTH_MUSCLE_CELL_PROLIFERATION	GOBP_VASCULAR_ASSOCIATED_SMOOTH_MUSCLE_CELL_PROLIFERATION		53	0.532681	2.74779	0	0	0	4058	tags=53%, list=16%, signal=63%
GOBP_REGULATION_OF_PROTEIN_BINDING	GOBP_REGULATION_OF_PROTEIN_BINDING		160	0.430211	2.74744	0	0	0	5896	tags=52%, list=23%, signal=68%
GOBP_POSITIVE_REGULATION_OF_GTPASE_ACTIVITY	GOBP_POSITIVE_REGULATION_OF_GTPASE_ACTIVITY		178	0.409053	2.7469	0	0	0	6926	tags=61%, list=27%, signal=83%
GOBP_REGULATION_OF_MAP_KINASE_ACTIVITY	GOBP_REGULATION_OF_MAP_KINASE_ACTIVITY		154	0.439047	2.74548	0	0	0	6748	tags=60%, list=26%, signal=82%
GOBP_ENDOPLASMIC_RETICULUM_ORGANIZATION	GOBP_ENDOPLASMIC_RETICULUM_ORGANIZATION		54	0.523432	2.74462	0	0	0	3459	tags=50%, list=14%, signal=58%
GOBP_AXONAL_TRANSPORT	GOBP_AXONAL_TRANSPORT		43	0.56255	2.7431	0	0	0	7021	tags=70%, list=27%, signal=96%
GOBP_MITOCHONDRIAL_MEMBRANE_ORGANIZATION	GOBP_MITOCHONDRIAL_MEMBRANE_ORGANIZATION		70	0.505245	2.74246	0	0	0	4031	tags=41%, list=16%, signal=49%
GOBP_MATURATION_OF_5_8S_RRNA	GOBP_MATURATION_OF_5_8S_RRNA		21	0.677427	2.74105	0	0	0	5481	tags=76%, list=21%, signal=97%
GOBP_REGULATION_OF_DOUBLE_STRAND_BREAK_REPAIR	GOBP_REGULATION_OF_DOUBLE_STRAND_BREAK_REPAIR		72	0.492478	2.73997	0	0	0	6069	tags=64%, list=24%, signal=84%
GOBP_REGULATION_OF_AXONOGENESIS	GOBP_REGULATION_OF_AXONOGENESIS		132	0.442738	2.73939	0	0	0	4097	tags=44%, list=16%, signal=52%
GOBP_HISTONE_H4_ACETYLATION	GOBP_HISTONE_H4_ACETYLATION		40	0.578622	2.73929	0	0	0	4114	tags=60%, list=16%, signal=71%
GOBP_RHO_PROTEIN_SIGNAL_TRANSDUCTION	GOBP_RHO_PROTEIN_SIGNAL_TRANSDUCTION		106	0.464899	2.73869	0	0	0	6832	tags=62%, list=27%, signal=85%
GOBP_CYTOKINETIC_PROCESS	GOBP_CYTOKINETIC_PROCESS		21	0.710419	2.73796	0	0	0	3735	tags=67%, list=15%, signal=78%
GOBP_REGULATION_OF_NUCLEOCYTOPLASMIC_TRANSPORT	GOBP_REGULATION_OF_NUCLEOCYTOPLASMIC_TRANSPORT		86	0.48866	2.73631	0	0	0	4509	tags=51%, list=18%, signal=62%
GOBP_PROTEIN_LOCALIZATION_TO_CYTOSKELETON	GOBP_PROTEIN_LOCALIZATION_TO_CYTOSKELETON		38	0.575695	2.73622	0	0	0	5429	tags=61%, list=21%, signal=77%
GOBP_REGULATION_OF_EPITHELIAL_TO_MESENCHYMAL_TRANSITION	GOBP_REGULATION_OF_EPITHELIAL_TO_MESENCHYMAL_TRANSITION		72	0.496802	2.7362	0	0	0	4403	tags=53%, list=17%, signal=64%
GOBP_PATTERN_RECOGNITION_RECEPTOR_SIGNALING_PATHWAY	GOBP_PATTERN_RECOGNITION_RECEPTOR_SIGNALING_PATHWAY		145	0.430356	2.73424	0	0	0	6593	tags=52%, list=26%, signal=70%
GOBP_REGULATION_OF_RNA_STABILITY	GOBP_REGULATION_OF_RNA_STABILITY		108	0.462421	2.73321	0	0	0	4557	tags=53%, list=18%, signal=64%
GOBP_REGULATION_OF_HISTONE_H3_K4_METHYLATION	GOBP_REGULATION_OF_HISTONE_H3_K4_METHYLATION		28	0.615971	2.72983	0	0	0	4742	tags=68%, list=19%, signal=83%
GOBP_REGULATION_OF_UBIQUITIN_DEPENDENT_PROTEIN_CATABOLIC_PROCESS	GOBP_REGULATION_OF_UBIQUITIN_DEPENDENT_PROTEIN_CATABOLIC_PROCESS		106	0.453446	2.72903	0	0	0	5194	tags=54%, list=20%, signal=67%
GOBP_LAMELLIPODIUM_ORGANIZATION	GOBP_LAMELLIPODIUM_ORGANIZATION		63	0.501523	2.72859	0	0	0	6643	tags=65%, list=26%, signal=88%
GOBP_POSITIVE_REGULATION_OF_CANONICAL_WNT_SIGNALING_PATHWAY	GOBP_POSITIVE_REGULATION_OF_CANONICAL_WNT_SIGNALING_PATHWAY		74	0.497938	2.72781	0	0	0	4254	tags=50%, list=17%, signal=60%
GOBP_TRANSPORT_ALONG_MICROTUBULE	GOBP_TRANSPORT_ALONG_MICROTUBULE		118	0.450123	2.7251	0	0	0	6607	tags=60%, list=26%, signal=81%
GOBP_ALTERNATIVE_MRNA_SPLICING_VIA_SPLICEOSOME	GOBP_ALTERNATIVE_MRNA_SPLICING_VIA_SPLICEOSOME		40	0.567457	2.72509	0	0	0	4990	tags=58%, list=20%, signal=71%
GOBP_ATTACHMENT_OF_SPINDLE_MICROTUBULES_TO_KINETOCHORE	GOBP_ATTACHMENT_OF_SPINDLE_MICROTUBULES_TO_KINETOCHORE		17	0.728272	2.72452	0	0	0	1775	tags=65%, list=7%, signal=69%
GOBP_POSITIVE_REGULATION_OF_PROTEIN_LOCALIZATION_TO_MEMBRANE	GOBP_POSITIVE_REGULATION_OF_PROTEIN_LOCALIZATION_TO_MEMBRANE		90	0.477908	2.72323	0	0	0	3875	tags=42%, list=15%, signal=50%
GOBP_REGULATION_OF_PROTEOLYSIS_INVOLVED_IN_PROTEIN_CATABOLIC_PROCESS	GOBP_REGULATION_OF_PROTEOLYSIS_INVOLVED_IN_PROTEIN_CATABOLIC_PROCESS		139	0.457223	2.71547	0	1.88729e-05	0.001	5194	tags=54%, list=20%, signal=67%
GOBP_PROTEIN_TARGETING_TO_VACUOLE	GOBP_PROTEIN_TARGETING_TO_VACUOLE		22	0.663184	2.71355	0	1.88062e-05	0.001	5841	tags=82%, list=23%, signal=106%
GOBP_RNA_3_END_PROCESSING	GOBP_RNA_3_END_PROCESSING		52	0.541619	2.7131	0	1.874e-05	0.001	4584	tags=62%, list=18%, signal=75%
GOBP_GOLGI_ORGANIZATION	GOBP_GOLGI_ORGANIZATION		76	0.48098	2.71137	0	1.86742e-05	0.001	5194	tags=59%, list=20%, signal=74%
GOBP_VESICLE_TRANSPORT_ALONG_MICROTUBULE	GOBP_VESICLE_TRANSPORT_ALONG_MICROTUBULE		31	0.612884	2.70849	0	1.8609e-05	0.001	7021	tags=77%, list=27%, signal=107%
GOBP_NEGATIVE_REGULATION_OF_NEURON_PROJECTION_DEVELOPMENT	GOBP_NEGATIVE_REGULATION_OF_NEURON_PROJECTION_DEVELOPMENT		115	0.46708	2.70729	0	1.85441e-05	0.001	4826	tags=50%, list=19%, signal=62%
GOBP_RECEPTOR_RECYCLING	GOBP_RECEPTOR_RECYCLING		29	0.613858	2.70616	0	1.84797e-05	0.001	6180	tags=69%, list=24%, signal=91%
GOBP_NEGATIVE_REGULATION_OF_CELL_CYCLE_G2_M_PHASE_TRANSITION	GOBP_NEGATIVE_REGULATION_OF_CELL_CYCLE_G2_M_PHASE_TRANSITION		35	0.580312	2.70461	0	1.84158e-05	0.001	5125	tags=57%, list=20%, signal=71%
GOBP_ENDOTHELIAL_CELL_MIGRATION	GOBP_ENDOTHELIAL_CELL_MIGRATION		187	0.411997	2.70311	0	1.83523e-05	0.001	5083	tags=46%, list=20%, signal=57%
GOBP_POSITIVE_REGULATION_OF_INTRACELLULAR_TRANSPORT	GOBP_POSITIVE_REGULATION_OF_INTRACELLULAR_TRANSPORT		120	0.441895	2.70172	0	1.82892e-05	0.001	4239	tags=48%, list=17%, signal=57%
GOBP_POSITIVE_REGULATION_OF_CELL_GROWTH	GOBP_POSITIVE_REGULATION_OF_CELL_GROWTH		139	0.415514	2.6999	0	1.82266e-05	0.001	5155	tags=49%, list=20%, signal=61%
GOBP_SMOOTH_MUSCLE_CELL_MIGRATION	GOBP_SMOOTH_MUSCLE_CELL_MIGRATION		83	0.463528	2.69859	0	1.81644e-05	0.001	4228	tags=42%, list=17%, signal=50%
GOBP_GLYCEROPHOSPHOLIPID_METABOLIC_PROCESS	GOBP_GLYCEROPHOSPHOLIPID_METABOLIC_PROCESS		194	0.419537	2.69792	0	1.81026e-05	0.001	4443	tags=43%, list=17%, signal=52%
GOBP_REGULATION_OF_PROTEIN_LOCALIZATION_TO_NUCLEUS	GOBP_REGULATION_OF_PROTEIN_LOCALIZATION_TO_NUCLEUS		101	0.466091	2.69751	0	1.80412e-05	0.001	5425	tags=57%, list=21%, signal=73%
GOBP_PROTEIN_MONOUBIQUITINATION	GOBP_PROTEIN_MONOUBIQUITINATION		48	0.541568	2.6975	0	1.79803e-05	0.001	4875	tags=52%, list=19%, signal=64%
GOBP_MONOUBIQUITINATED_PROTEIN_DEUBIQUITINATION	GOBP_MONOUBIQUITINATED_PROTEIN_DEUBIQUITINATION		19	0.685207	2.69354	0	1.79197e-05	0.001	4994	tags=74%, list=20%, signal=92%
GOBP_POSITIVE_REGULATION_OF_HISTONE_H3_K4_METHYLATION	GOBP_POSITIVE_REGULATION_OF_HISTONE_H3_K4_METHYLATION		16	0.75484	2.69275	0	1.78596e-05	0.001	5591	tags=81%, list=22%, signal=104%
GOBP_ESTABLISHMENT_OF_CELL_POLARITY	GOBP_ESTABLISHMENT_OF_CELL_POLARITY		107	0.443275	2.69168	0	1.77999e-05	0.001	5942	tags=60%, list=23%, signal=78%
GOBP_INTEGRIN_MEDIATED_SIGNALING_PATHWAY	GOBP_INTEGRIN_MEDIATED_SIGNALING_PATHWAY		79	0.472907	2.69124	0	1.77405e-05	0.001	6754	tags=61%, list=26%, signal=82%
GOBP_NUCLEUS_LOCALIZATION	GOBP_NUCLEUS_LOCALIZATION		23	0.660113	2.68913	0	1.76816e-05	0.001	4068	tags=70%, list=16%, signal=83%
GOBP_REGULATION_OF_I_KAPPAB_KINASE_NF_KAPPAB_SIGNALING	GOBP_REGULATION_OF_I_KAPPAB_KINASE_NF_KAPPAB_SIGNALING		147	0.400546	2.68788	0	1.7623e-05	0.001	7255	tags=58%, list=28%, signal=80%
GOBP_POSITIVE_REGULATION_OF_FIBROBLAST_PROLIFERATION	GOBP_POSITIVE_REGULATION_OF_FIBROBLAST_PROLIFERATION		56	0.49401	2.68786	0	1.75649e-05	0.001	5728	tags=61%, list=22%, signal=78%
GOBP_POSITIVE_REGULATION_OF_HISTONE_ACETYLATION	GOBP_POSITIVE_REGULATION_OF_HISTONE_ACETYLATION		26	0.630586	2.68337	0	1.75071e-05	0.001	3324	tags=65%, list=13%, signal=75%
GOBP_HISTONE_METHYLATION	GOBP_HISTONE_METHYLATION		112	0.439361	2.68274	0	1.74497e-05	0.001	5761	tags=60%, list=23%, signal=77%
GOBP_SIGNAL_TRANSDUCTION_BY_P53_CLASS_MEDIATOR	GOBP_SIGNAL_TRANSDUCTION_BY_P53_CLASS_MEDIATOR		96	0.466251	2.68151	0	1.73927e-05	0.001	3947	tags=45%, list=15%, signal=53%
GOBP_MAMMARY_GLAND_DUCT_MORPHOGENESIS	GOBP_MAMMARY_GLAND_DUCT_MORPHOGENESIS		36	0.561095	2.68077	0	1.7336e-05	0.001	3792	tags=50%, list=15%, signal=59%
GOBP_HEME_BIOSYNTHETIC_PROCESS	GOBP_HEME_BIOSYNTHETIC_PROCESS		17	0.714383	2.67991	0	1.72797e-05	0.001	4365	tags=76%, list=17%, signal=92%
GOBP_CYTOKINESIS	GOBP_CYTOKINESIS		118	0.427798	2.67725	0	1.72238e-05	0.001	4125	tags=44%, list=16%, signal=52%
GOBP_REGULATION_OF_CELLULAR_RESPONSE_TO_INSULIN_STIMULUS	GOBP_REGULATION_OF_CELLULAR_RESPONSE_TO_INSULIN_STIMULUS		59	0.517829	2.67663	0	1.71683e-05	0.001	5400	tags=59%, list=21%, signal=75%
GOBP_MAMMARY_GLAND_MORPHOGENESIS	GOBP_MAMMARY_GLAND_MORPHOGENESIS		53	0.494312	2.67398	0	1.71131e-05	0.001	3792	tags=47%, list=15%, signal=55%
GOBP_POSITIVE_REGULATION_OF_STRESS_ACTIVATED_PROTEIN_KINASE_SIGNALING_CASCADE	GOBP_POSITIVE_REGULATION_OF_STRESS_ACTIVATED_PROTEIN_KINASE_SIGNALING_CASCADE		108	0.443255	2.67333	0	1.70582e-05	0.001	6985	tags=58%, list=27%, signal=80%
GOBP_MATURATION_OF_5_8S_RRNA_FROM_TRICISTRONIC_RRNA_TRANSCRIPT_SSU_RRNA_5_8S_RRNA_LSU_RRNA	GOBP_MATURATION_OF_5_8S_RRNA_FROM_TRICISTRONIC_RRNA_TRANSCRIPT_SSU_RRNA_5_8S_RRNA_LSU_RRNA		17	0.708878	2.67216	0	1.70037e-05	0.001	4234	tags=71%, list=17%, signal=85%
GOBP_PROTEIN_DEPOLYMERIZATION	GOBP_PROTEIN_DEPOLYMERIZATION		89	0.46915	2.67075	0	1.69496e-05	0.001	4916	tags=54%, list=19%, signal=67%
GOBP_REGULATION_OF_CELL_MATRIX_ADHESION	GOBP_REGULATION_OF_CELL_MATRIX_ADHESION		91	0.480099	2.66952	0	1.68957e-05	0.001	6426	tags=62%, list=25%, signal=82%
GOBP_POSITIVE_REGULATION_OF_ENDOTHELIAL_CELL_MIGRATION	GOBP_POSITIVE_REGULATION_OF_ENDOTHELIAL_CELL_MIGRATION		81	0.466691	2.66877	0	1.68423e-05	0.001	4776	tags=49%, list=19%, signal=61%
GOBP_PROTEIN_LOCALIZATION_TO_CHROMOSOME	GOBP_PROTEIN_LOCALIZATION_TO_CHROMOSOME		55	0.492237	2.66846	0	1.67891e-05	0.001	5596	tags=64%, list=22%, signal=81%
GOBP_VESICLE_TARGETING	GOBP_VESICLE_TARGETING		32	0.568057	2.66716	0	1.67364e-05	0.001	5908	tags=69%, list=23%, signal=89%
GOBP_CELLULAR_RESPONSE_TO_UV	GOBP_CELLULAR_RESPONSE_TO_UV		54	0.500243	2.6671	0	1.66839e-05	0.001	6390	tags=65%, list=25%, signal=86%
GOBP_POSITIVE_REGULATION_OF_AXONOGENESIS	GOBP_POSITIVE_REGULATION_OF_AXONOGENESIS		72	0.488573	2.66694	0	1.66318e-05	0.001	5970	tags=57%, list=23%, signal=74%
GOBP_SNRNA_METABOLIC_PROCESS	GOBP_SNRNA_METABOLIC_PROCESS		27	0.616176	2.66646	0	1.65799e-05	0.001	6854	tags=74%, list=27%, signal=101%
GOBP_REGULATION_OF_DNA_TEMPLATED_TRANSCRIPTION_ELONGATION	GOBP_REGULATION_OF_DNA_TEMPLATED_TRANSCRIPTION_ELONGATION		49	0.534873	2.66621	0	1.65284e-05	0.001	6854	tags=76%, list=27%, signal=103%
GOBP_POSITIVE_REGULATION_OF_TELOMERE_MAINTENANCE	GOBP_POSITIVE_REGULATION_OF_TELOMERE_MAINTENANCE		34	0.572608	2.66402	0	1.64773e-05	0.001	5680	tags=74%, list=22%, signal=94%
GOBP_RESPONSE_TO_ENDOPLASMIC_RETICULUM_STRESS	GOBP_RESPONSE_TO_ENDOPLASMIC_RETICULUM_STRESS		138	0.441895	2.6623	0	1.64264e-05	0.001	4699	tags=52%, list=18%, signal=64%
GOBP_CELL_CYCLE_DNA_REPLICATION	GOBP_CELL_CYCLE_DNA_REPLICATION		18	0.709006	2.6584	0	1.63759e-05	0.001	4979	tags=67%, list=19%, signal=83%
GOBP_ER_NUCLEUS_SIGNALING_PATHWAY	GOBP_ER_NUCLEUS_SIGNALING_PATHWAY		24	0.650667	2.65836	0	1.63256e-05	0.001	4699	tags=67%, list=18%, signal=82%
GOBP_REGULATION_OF_TOLL_LIKE_RECEPTOR_SIGNALING_PATHWAY	GOBP_REGULATION_OF_TOLL_LIKE_RECEPTOR_SIGNALING_PATHWAY		58	0.513241	2.65753	0	3.30513e-05	0.002	7011	tags=67%, list=27%, signal=92%
GOBP_REGULATION_OF_PROTEIN_DEACETYLATION	GOBP_REGULATION_OF_PROTEIN_DEACETYLATION		41	0.541037	2.65707	0	3.29505e-05	0.002	5773	tags=66%, list=23%, signal=85%
GOBP_RNA_POLYADENYLATION	GOBP_RNA_POLYADENYLATION		23	0.650806	2.65685	0	3.28504e-05	0.002	4584	tags=70%, list=18%, signal=85%
GOBP_SMOOTH_MUSCLE_CELL_PROLIFERATION	GOBP_SMOOTH_MUSCLE_CELL_PROLIFERATION		143	0.413326	2.65449	0	3.27508e-05	0.002	3888	tags=41%, list=15%, signal=48%
GOBP_ORGANELLE_MEMBRANE_FUSION	GOBP_ORGANELLE_MEMBRANE_FUSION		84	0.476123	2.65401	0	3.26519e-05	0.002	4902	tags=51%, list=19%, signal=63%
GOBP_EPITHELIAL_TUBE_BRANCHING_INVOLVED_IN_LUNG_MORPHOGENESIS	GOBP_EPITHELIAL_TUBE_BRANCHING_INVOLVED_IN_LUNG_MORPHOGENESIS		32	0.601338	2.65245	0	3.25535e-05	0.002	6541	tags=75%, list=26%, signal=101%
GOBP_POSITIVE_REGULATION_OF_DENDRITIC_SPINE_DEVELOPMENT	GOBP_POSITIVE_REGULATION_OF_DENDRITIC_SPINE_DEVELOPMENT		40	0.542979	2.65186	0	3.24557e-05	0.002	6708	tags=65%, list=26%, signal=88%
GOBP_RESPONSE_TO_IONIZING_RADIATION	GOBP_RESPONSE_TO_IONIZING_RADIATION		80	0.462993	2.65155	0	3.23586e-05	0.002	5712	tags=56%, list=22%, signal=72%
GOBP_REGULATION_OF_MITOCHONDRION_ORGANIZATION	GOBP_REGULATION_OF_MITOCHONDRION_ORGANIZATION		92	0.447299	2.65059	0	3.2262e-05	0.002	6564	tags=61%, list=26%, signal=82%
GOBP_REGULATION_OF_GLIAL_CELL_MIGRATION	GOBP_REGULATION_OF_GLIAL_CELL_MIGRATION		22	0.62998	2.64892	0	3.2166e-05	0.002	4362	tags=59%, list=17%, signal=71%
GOBP_NEGATIVE_REGULATION_OF_ORGANELLE_ASSEMBLY	GOBP_NEGATIVE_REGULATION_OF_ORGANELLE_ASSEMBLY		28	0.59892	2.64879	0	3.20705e-05	0.002	4519	tags=68%, list=18%, signal=82%
GOBP_CELLULAR_RESPONSE_TO_TOPOLOGICALLY_INCORRECT_PROTEIN	GOBP_CELLULAR_RESPONSE_TO_TOPOLOGICALLY_INCORRECT_PROTEIN		54	0.499875	2.64612	0	4.86534e-05	0.003	4597	tags=59%, list=18%, signal=72%
GOBP_VESICLE_BUDDING_FROM_MEMBRANE	GOBP_VESICLE_BUDDING_FROM_MEMBRANE		41	0.545461	2.64224	0	6.42977e-05	0.004	4999	tags=59%, list=20%, signal=73%
GOBP_POSITIVE_REGULATION_OF_PROTEOLYSIS_INVOLVED_IN_PROTEIN_CATABOLIC_PROCESS	GOBP_POSITIVE_REGULATION_OF_PROTEOLYSIS_INVOLVED_IN_PROTEIN_CATABOLIC_PROCESS		88	0.464163	2.63753	0	6.41085e-05	0.004	4597	tags=51%, list=18%, signal=62%
GOBP_POSITIVE_REGULATION_OF_JNK_CASCADE	GOBP_POSITIVE_REGULATION_OF_JNK_CASCADE		79	0.465052	2.63701	0	6.39205e-05	0.004	6985	tags=58%, list=27%, signal=80%
GOBP_REGULATION_OF_DNA_BIOSYNTHETIC_PROCESS	GOBP_REGULATION_OF_DNA_BIOSYNTHETIC_PROCESS		80	0.463025	2.63537	0	6.37336e-05	0.004	4755	tags=52%, list=19%, signal=64%
GOBP_REGULATION_OF_HISTONE_DEACETYLATION	GOBP_REGULATION_OF_HISTONE_DEACETYLATION		27	0.610198	2.63251	0	6.35478e-05	0.004	5773	tags=70%, list=23%, signal=91%
GOBP_GLAND_MORPHOGENESIS	GOBP_GLAND_MORPHOGENESIS		130	0.416174	2.63166	0	6.33631e-05	0.004	4381	tags=45%, list=17%, signal=54%
GOBP_REGULATION_OF_STEM_CELL_DIFFERENTIATION	GOBP_REGULATION_OF_STEM_CELL_DIFFERENTIATION		56	0.50186	2.63108	0	6.31794e-05	0.004	4776	tags=61%, list=19%, signal=75%
GOBP_RUFFLE_ORGANIZATION	GOBP_RUFFLE_ORGANIZATION		40	0.539504	2.63041	0	6.29968e-05	0.004	4228	tags=43%, list=17%, signal=51%
GOBP_ESTABLISHMENT_OF_ENDOTHELIAL_BARRIER	GOBP_ESTABLISHMENT_OF_ENDOTHELIAL_BARRIER		39	0.560705	2.62976	0	6.28153e-05	0.004	6698	tags=79%, list=26%, signal=108%
GOBP_VIRAL_GENE_EXPRESSION	GOBP_VIRAL_GENE_EXPRESSION		46	0.520412	2.62959	0	6.26348e-05	0.004	6740	tags=67%, list=26%, signal=91%
GOBP_AXON_EXTENSION	GOBP_AXON_EXTENSION		96	0.437727	2.62796	0	6.24553e-05	0.004	4880	tags=50%, list=19%, signal=62%
GOBP_REGULATION_OF_CELL_CYCLE_CHECKPOINT	GOBP_REGULATION_OF_CELL_CYCLE_CHECKPOINT		25	0.629487	2.62688	0	6.22769e-05	0.004	5936	tags=80%, list=23%, signal=104%
GOBP_INTRA_GOLGI_VESICLE_MEDIATED_TRANSPORT	GOBP_INTRA_GOLGI_VESICLE_MEDIATED_TRANSPORT		15	0.738098	2.62443	0	6.20994e-05	0.004	4573	tags=87%, list=18%, signal=105%
GOBP_POSITIVE_REGULATION_OF_INTRACELLULAR_PROTEIN_TRANSPORT	GOBP_POSITIVE_REGULATION_OF_INTRACELLULAR_PROTEIN_TRANSPORT		95	0.454456	2.62349	0	6.1923e-05	0.004	4239	tags=48%, list=17%, signal=58%
GOBP_MORPHOGENESIS_OF_EMBRYONIC_EPITHELIUM	GOBP_MORPHOGENESIS_OF_EMBRYONIC_EPITHELIUM		141	0.412144	2.62319	0	6.17476e-05	0.004	4180	tags=41%, list=16%, signal=49%
GOBP_REGULATION_OF_BLOOD_VESSEL_ENDOTHELIAL_CELL_MIGRATION	GOBP_REGULATION_OF_BLOOD_VESSEL_ENDOTHELIAL_CELL_MIGRATION		75	0.470337	2.62262	0	6.15732e-05	0.004	6561	tags=57%, list=26%, signal=77%
GOBP_HISTONE_UBIQUITINATION	GOBP_HISTONE_UBIQUITINATION		29	0.608579	2.62251	0	6.13997e-05	0.004	5308	tags=66%, list=21%, signal=83%
GOBP_REGULATION_OF_ACTIN_FILAMENT_LENGTH	GOBP_REGULATION_OF_ACTIN_FILAMENT_LENGTH		116	0.426808	2.62235	0	6.12273e-05	0.004	4916	tags=48%, list=19%, signal=60%
GOBP_GLIAL_CELL_DEVELOPMENT	GOBP_GLIAL_CELL_DEVELOPMENT		100	0.443466	2.62033	0	6.10558e-05	0.004	4006	tags=46%, list=16%, signal=54%
GOBP_MAINTENANCE_OF_PROTEIN_LOCATION_IN_NUCLEUS	GOBP_MAINTENANCE_OF_PROTEIN_LOCATION_IN_NUCLEUS		16	0.719028	2.61728	0	6.08852e-05	0.004	4601	tags=75%, list=18%, signal=91%
GOBP_PROTEIN_AUTOPHOSPHORYLATION	GOBP_PROTEIN_AUTOPHOSPHORYLATION		154	0.419541	2.61539	0	6.07156e-05	0.004	5792	tags=53%, list=23%, signal=68%
GOBP_BASE_EXCISION_REPAIR	GOBP_BASE_EXCISION_REPAIR		25	0.622974	2.61493	0	6.0547e-05	0.004	3318	tags=52%, list=13%, signal=60%
GOBP_PROTEIN_LOCALIZATION_TO_ENDOPLASMIC_RETICULUM	GOBP_PROTEIN_LOCALIZATION_TO_ENDOPLASMIC_RETICULUM		40	0.536261	2.61404	0	6.03792e-05	0.004	4880	tags=58%, list=19%, signal=71%
GOBP_NEGATIVE_REGULATION_OF_TOR_SIGNALING	GOBP_NEGATIVE_REGULATION_OF_TOR_SIGNALING		33	0.577767	2.61315	0	6.02124e-05	0.004	3571	tags=61%, list=14%, signal=70%
GOBP_NEGATIVE_REGULATION_OF_CYCLIN_DEPENDENT_PROTEIN_KINASE_ACTIVITY	GOBP_NEGATIVE_REGULATION_OF_CYCLIN_DEPENDENT_PROTEIN_KINASE_ACTIVITY		19	0.675967	2.61257	0	6.00466e-05	0.004	5300	tags=68%, list=21%, signal=86%
GOBP_ESTABLISHMENT_OR_MAINTENANCE_OF_CELL_POLARITY	GOBP_ESTABLISHMENT_OR_MAINTENANCE_OF_CELL_POLARITY		157	0.416057	2.61168	0	5.98816e-05	0.004	5942	tags=54%, list=23%, signal=70%
GOBP_REGULATION_OF_DEPHOSPHORYLATION	GOBP_REGULATION_OF_DEPHOSPHORYLATION		93	0.425144	2.61126	0	5.97176e-05	0.004	4228	tags=44%, list=17%, signal=53%
GOBP_NEGATIVE_REGULATION_OF_CELL_DEVELOPMENT	GOBP_NEGATIVE_REGULATION_OF_CELL_DEVELOPMENT		161	0.403367	2.60967	0	5.95544e-05	0.004	4166	tags=45%, list=16%, signal=53%
GOBP_POSITIVE_REGULATION_OF_UBIQUITIN_DEPENDENT_PROTEIN_CATABOLIC_PROCESS	GOBP_POSITIVE_REGULATION_OF_UBIQUITIN_DEPENDENT_PROTEIN_CATABOLIC_PROCESS		75	0.477636	2.6092	0	5.93921e-05	0.004	6390	tags=64%, list=25%, signal=85%
GOBP_POSITIVE_REGULATION_OF_EXTRINSIC_APOPTOTIC_SIGNALING_PATHWAY	GOBP_POSITIVE_REGULATION_OF_EXTRINSIC_APOPTOTIC_SIGNALING_PATHWAY		50	0.515074	2.60833	0	5.92307e-05	0.004	5412	tags=58%, list=21%, signal=73%
GOBP_PROTEIN_EXPORT_FROM_NUCLEUS	GOBP_PROTEIN_EXPORT_FROM_NUCLEUS		43	0.524799	2.60701	0	5.90702e-05	0.004	5425	tags=65%, list=21%, signal=83%
GOBP_REGULATION_OF_EXTENT_OF_CELL_GROWTH	GOBP_REGULATION_OF_EXTENT_OF_CELL_GROWTH		90	0.461524	2.60558	0	5.89106e-05	0.004	4880	tags=51%, list=19%, signal=63%
GOBP_COLLAGEN_FIBRIL_ORGANIZATION	GOBP_COLLAGEN_FIBRIL_ORGANIZATION		50	0.512029	2.60484	0	5.87518e-05	0.004	4843	tags=56%, list=19%, signal=69%
GOBP_DNA_REPLICATION_INITIATION	GOBP_DNA_REPLICATION_INITIATION		18	0.679411	2.60395	0	5.85938e-05	0.004	4664	tags=72%, list=18%, signal=88%
GOBP_REGULATION_OF_CELL_SIZE	GOBP_REGULATION_OF_CELL_SIZE		152	0.412466	2.60246	0	5.84367e-05	0.004	4472	tags=46%, list=18%, signal=55%
GOBP_CELLULAR_GLUCOSE_HOMEOSTASIS	GOBP_CELLULAR_GLUCOSE_HOMEOSTASIS		122	0.42855	2.60112	0	5.82805e-05	0.004	4563	tags=48%, list=18%, signal=59%
GOBP_NIK_NF_KAPPAB_SIGNALING	GOBP_NIK_NF_KAPPAB_SIGNALING		91	0.44542	2.60071	0	5.81251e-05	0.004	6200	tags=51%, list=24%, signal=67%
GOBP_PROTEIN_EXIT_FROM_ENDOPLASMIC_RETICULUM	GOBP_PROTEIN_EXIT_FROM_ENDOPLASMIC_RETICULUM		21	0.638583	2.59989	0	5.79705e-05	0.004	3567	tags=71%, list=14%, signal=83%
GOBP_REGULATION_OF_MRNA_SPLICING_VIA_SPLICEOSOME	GOBP_REGULATION_OF_MRNA_SPLICING_VIA_SPLICEOSOME		62	0.488952	2.5995	0	5.78167e-05	0.004	5255	tags=55%, list=21%, signal=69%
GOBP_CELLULAR_RESPONSE_TO_EXTRACELLULAR_STIMULUS	GOBP_CELLULAR_RESPONSE_TO_EXTRACELLULAR_STIMULUS		175	0.401676	2.59834	0	5.76638e-05	0.004	4483	tags=46%, list=18%, signal=55%
GOBP_RNA_EXPORT_FROM_NUCLEUS	GOBP_RNA_EXPORT_FROM_NUCLEUS		45	0.52068	2.59671	0	5.75116e-05	0.004	4728	tags=62%, list=19%, signal=76%
GOBP_CELLULAR_RESPONSE_TO_VASCULAR_ENDOTHELIAL_GROWTH_FACTOR_STIMULUS	GOBP_CELLULAR_RESPONSE_TO_VASCULAR_ENDOTHELIAL_GROWTH_FACTOR_STIMULUS		45	0.528566	2.59418	0	5.73603e-05	0.004	4961	tags=58%, list=19%, signal=72%
GOBP_MONOUBIQUITINATED_HISTONE_DEUBIQUITINATION	GOBP_MONOUBIQUITINATED_HISTONE_DEUBIQUITINATION		18	0.680403	2.59396	0	5.72097e-05	0.004	4994	tags=72%, list=20%, signal=90%
GOBP_REGULATION_OF_TORC1_SIGNALING	GOBP_REGULATION_OF_TORC1_SIGNALING		28	0.59224	2.58773	0	7.29784e-05	0.005	5830	tags=68%, list=23%, signal=88%
GOBP_POSITIVE_REGULATION_OF_JUN_KINASE_ACTIVITY	GOBP_POSITIVE_REGULATION_OF_JUN_KINASE_ACTIVITY		42	0.532516	2.58741	0	7.27879e-05	0.005	7068	tags=74%, list=28%, signal=102%
GOBP_MUSCLE_CELL_PROLIFERATION	GOBP_MUSCLE_CELL_PROLIFERATION		197	0.392771	2.58722	0	7.25983e-05	0.005	3888	tags=39%, list=15%, signal=46%
GOBP_TUBE_FORMATION	GOBP_TUBE_FORMATION		137	0.415818	2.58657	0	7.24098e-05	0.005	4180	tags=42%, list=16%, signal=49%
GOBP_REGULATION_OF_RECEPTOR_CLUSTERING	GOBP_REGULATION_OF_RECEPTOR_CLUSTERING		19	0.6545	2.58585	0	7.22222e-05	0.005	5339	tags=68%, list=21%, signal=86%
GOBP_DNA_CONFORMATION_CHANGE	GOBP_DNA_CONFORMATION_CHANGE		28	0.60087	2.58221	0	7.20355e-05	0.005	4755	tags=54%, list=19%, signal=66%
GOBP_NEGATIVE_REGULATION_OF_MICROTUBULE_POLYMERIZATION_OR_DEPOLYMERIZATION	GOBP_NEGATIVE_REGULATION_OF_MICROTUBULE_POLYMERIZATION_OR_DEPOLYMERIZATION		37	0.552556	2.58198	0	7.18499e-05	0.005	4623	tags=59%, list=18%, signal=72%
GOBP_REGULATION_OF_SUBSTRATE_ADHESION_DEPENDENT_CELL_SPREADING	GOBP_REGULATION_OF_SUBSTRATE_ADHESION_DEPENDENT_CELL_SPREADING		42	0.546855	2.57887	0	7.16652e-05	0.005	5868	tags=69%, list=23%, signal=89%
GOBP_PROTEIN_METHYLATION	GOBP_PROTEIN_METHYLATION		132	0.41988	2.57791	0	7.14814e-05	0.005	6056	tags=58%, list=24%, signal=75%
GOBP_REGULATION_OF_MITOTIC_SISTER_CHROMATID_SEGREGATION	GOBP_REGULATION_OF_MITOTIC_SISTER_CHROMATID_SEGREGATION		26	0.587826	2.57733	0	7.12986e-05	0.005	1775	tags=46%, list=7%, signal=50%
GOBP_POSITIVE_REGULATION_OF_DOUBLE_STRAND_BREAK_REPAIR_VIA_HOMOLOGOUS_RECOMBINATION	GOBP_POSITIVE_REGULATION_OF_DOUBLE_STRAND_BREAK_REPAIR_VIA_HOMOLOGOUS_RECOMBINATION		20	0.663826	2.57646	0	7.11167e-05	0.005	6069	tags=70%, list=24%, signal=92%
GOBP_NEGATIVE_REGULATION_OF_TELOMERE_MAINTENANCE	GOBP_NEGATIVE_REGULATION_OF_TELOMERE_MAINTENANCE		19	0.675689	2.57611	0	7.09358e-05	0.005	5400	tags=68%, list=21%, signal=87%
GOBP_BRANCHING_MORPHOGENESIS_OF_AN_EPITHELIAL_TUBE	GOBP_BRANCHING_MORPHOGENESIS_OF_AN_EPITHELIAL_TUBE		158	0.382572	2.57593	0	7.07557e-05	0.005	4564	tags=44%, list=18%, signal=53%
GOBP_MESENCHYMAL_CELL_DIFFERENTIATION	GOBP_MESENCHYMAL_CELL_DIFFERENTIATION		187	0.385194	2.57457	0	7.05766e-05	0.005	5031	tags=45%, list=20%, signal=56%
GOBP_POSITIVE_REGULATION_OF_CELLULAR_RESPONSE_TO_TRANSFORMING_GROWTH_FACTOR_BETA_STIMULUS	GOBP_POSITIVE_REGULATION_OF_CELLULAR_RESPONSE_TO_TRANSFORMING_GROWTH_FACTOR_BETA_STIMULUS		20	0.647777	2.57417	0	7.03984e-05	0.005	3869	tags=55%, list=15%, signal=65%
GOBP_NEGATIVE_REGULATION_OF_CELLULAR_MACROMOLECULE_BIOSYNTHETIC_PROCESS	GOBP_NEGATIVE_REGULATION_OF_CELLULAR_MACROMOLECULE_BIOSYNTHETIC_PROCESS		118	0.410346	2.57333	0	7.0221e-05	0.005	4467	tags=42%, list=17%, signal=51%
GOBP_PLATELET_DERIVED_GROWTH_FACTOR_RECEPTOR_SIGNALING_PATHWAY	GOBP_PLATELET_DERIVED_GROWTH_FACTOR_RECEPTOR_SIGNALING_PATHWAY		50	0.498566	2.57327	0	7.00446e-05	0.005	5808	tags=52%, list=23%, signal=67%
GOBP_REGULATION_OF_ACTOMYOSIN_STRUCTURE_ORGANIZATION	GOBP_REGULATION_OF_ACTOMYOSIN_STRUCTURE_ORGANIZATION		70	0.46833	2.57126	0	6.98691e-05	0.005	5868	tags=53%, list=23%, signal=68%
GOBP_PHOSPHATIDYLINOSITOL_BIOSYNTHETIC_PROCESS	GOBP_PHOSPHATIDYLINOSITOL_BIOSYNTHETIC_PROCESS		65	0.482335	2.57107	0	6.96944e-05	0.005	3282	tags=46%, list=13%, signal=53%
GOBP_NEGATIVE_REGULATION_OF_SMOOTH_MUSCLE_CELL_MIGRATION	GOBP_NEGATIVE_REGULATION_OF_SMOOTH_MUSCLE_CELL_MIGRATION		28	0.605945	2.57046	0	6.95206e-05	0.005	3642	tags=54%, list=14%, signal=62%
GOBP_RESPONSE_TO_NUTRIENT	GOBP_RESPONSE_TO_NUTRIENT		56	0.494043	2.57029	0	6.93477e-05	0.005	4795	tags=54%, list=19%, signal=66%
GOBP_REGULATION_OF_LIPID_KINASE_ACTIVITY	GOBP_REGULATION_OF_LIPID_KINASE_ACTIVITY		35	0.547694	2.56951	0	6.91756e-05	0.005	6035	tags=60%, list=24%, signal=78%
GOBP_NEGATIVE_REGULATION_OF_CELLULAR_RESPONSE_TO_INSULIN_STIMULUS	GOBP_NEGATIVE_REGULATION_OF_CELLULAR_RESPONSE_TO_INSULIN_STIMULUS		35	0.547421	2.56733	0	6.90044e-05	0.005	4193	tags=57%, list=16%, signal=68%
GOBP_REGULATION_OF_FIBROBLAST_MIGRATION	GOBP_REGULATION_OF_FIBROBLAST_MIGRATION		30	0.577912	2.56687	0	6.8834e-05	0.005	3714	tags=57%, list=15%, signal=66%
GOBP_CARDIAC_SEPTUM_DEVELOPMENT	GOBP_CARDIAC_SEPTUM_DEVELOPMENT		93	0.425826	2.56636	0	6.86644e-05	0.005	4013	tags=43%, list=16%, signal=51%
GOBP_TELOMERE_MAINTENANCE_IN_RESPONSE_TO_DNA_DAMAGE	GOBP_TELOMERE_MAINTENANCE_IN_RESPONSE_TO_DNA_DAMAGE		16	0.709554	2.56594	0	6.84957e-05	0.005	4741	tags=75%, list=19%, signal=92%
GOBP_PROTEIN_LOCALIZATION_TO_CELL_JUNCTION	GOBP_PROTEIN_LOCALIZATION_TO_CELL_JUNCTION		88	0.446646	2.56577	0	6.83278e-05	0.005	4688	tags=48%, list=18%, signal=58%
GOBP_RNA_METHYLATION	GOBP_RNA_METHYLATION		40	0.545698	2.56568	0	6.81608e-05	0.005	6260	tags=65%, list=24%, signal=86%
GOBP_STRESS_ACTIVATED_PROTEIN_KINASE_SIGNALING_CASCADE	GOBP_STRESS_ACTIVATED_PROTEIN_KINASE_SIGNALING_CASCADE		188	0.381997	2.56233	0	6.79945e-05	0.005	5029	tags=41%, list=20%, signal=51%
GOBP_TYPE_I_INTERFERON_PRODUCTION	GOBP_TYPE_I_INTERFERON_PRODUCTION		83	0.445136	2.56083	0	6.78291e-05	0.005	6032	tags=52%, list=24%, signal=68%
GOBP_PROTEIN_MODIFICATION_BY_SMALL_PROTEIN_REMOVAL	GOBP_PROTEIN_MODIFICATION_BY_SMALL_PROTEIN_REMOVAL		94	0.44993	2.56073	0	6.76645e-05	0.005	5109	tags=57%, list=20%, signal=72%
GOBP_CELLULAR_AMINO_ACID_METABOLIC_PROCESS	GOBP_CELLULAR_AMINO_ACID_METABOLIC_PROCESS		185	0.376362	2.55825	0	6.75006e-05	0.005	5826	tags=52%, list=23%, signal=67%
GOBP_POSITIVE_REGULATION_OF_MAP_KINASE_ACTIVITY	GOBP_POSITIVE_REGULATION_OF_MAP_KINASE_ACTIVITY		101	0.431189	2.55825	0	6.73376e-05	0.005	7068	tags=63%, list=28%, signal=87%
GOBP_REGULATION_OF_DENDRITE_DEVELOPMENT	GOBP_REGULATION_OF_DENDRITE_DEVELOPMENT		93	0.436189	2.55634	0	6.71753e-05	0.005	4462	tags=45%, list=17%, signal=55%
GOBP_POSITIVE_REGULATION_OF_SMOOTH_MUSCLE_CELL_PROLIFERATION	GOBP_POSITIVE_REGULATION_OF_SMOOTH_MUSCLE_CELL_PROLIFERATION		78	0.451872	2.55558	0	6.70138e-05	0.005	3888	tags=44%, list=15%, signal=51%
GOBP_REGULATION_OF_HISTONE_METHYLATION	GOBP_REGULATION_OF_HISTONE_METHYLATION		65	0.473272	2.55555	0	6.68531e-05	0.005	5761	tags=65%, list=23%, signal=83%
GOBP_MESENCHYME_MORPHOGENESIS	GOBP_MESENCHYME_MORPHOGENESIS		45	0.513015	2.55484	0	6.66932e-05	0.005	5673	tags=58%, list=22%, signal=74%
GOBP_NEGATIVE_REGULATION_OF_CELL_CYCLE_G1_S_PHASE_TRANSITION	GOBP_NEGATIVE_REGULATION_OF_CELL_CYCLE_G1_S_PHASE_TRANSITION		60	0.472489	2.55202	0	6.6534e-05	0.005	3675	tags=47%, list=14%, signal=54%
GOBP_GASTRULATION	GOBP_GASTRULATION		143	0.393546	2.55158	0	6.63756e-05	0.005	4703	tags=43%, list=18%, signal=53%
GOBP_CHROMOSOME_SEPARATION	GOBP_CHROMOSOME_SEPARATION		66	0.476827	2.55107	0	6.6218e-05	0.005	3488	tags=47%, list=14%, signal=54%
GOBP_RESPONSE_TO_HYDROGEN_PEROXIDE	GOBP_RESPONSE_TO_HYDROGEN_PEROXIDE		89	0.427811	2.55097	0	6.6061e-05	0.005	4859	tags=44%, list=19%, signal=54%
GOBP_REGULATION_OF_DOUBLE_STRAND_BREAK_REPAIR_VIA_HOMOLOGOUS_RECOMBINATION	GOBP_REGULATION_OF_DOUBLE_STRAND_BREAK_REPAIR_VIA_HOMOLOGOUS_RECOMBINATION		33	0.564873	2.54863	0	6.59049e-05	0.005	6069	tags=67%, list=24%, signal=87%
GOBP_REGULATION_OF_RHO_PROTEIN_SIGNAL_TRANSDUCTION	GOBP_REGULATION_OF_RHO_PROTEIN_SIGNAL_TRANSDUCTION		72	0.450407	2.54698	0	6.57494e-05	0.005	6522	tags=58%, list=26%, signal=78%
GOBP_POSITIVE_REGULATION_OF_CELL_MATRIX_ADHESION	GOBP_POSITIVE_REGULATION_OF_CELL_MATRIX_ADHESION		42	0.513481	2.5469	0	6.55947e-05	0.005	6421	tags=67%, list=25%, signal=89%
GOBP_POSITIVE_REGULATION_OF_EPITHELIAL_TO_MESENCHYMAL_TRANSITION	GOBP_POSITIVE_REGULATION_OF_EPITHELIAL_TO_MESENCHYMAL_TRANSITION		36	0.552211	2.54667	0	6.54407e-05	0.005	4403	tags=58%, list=17%, signal=70%
GOBP_ENDOTHELIUM_DEVELOPMENT	GOBP_ENDOTHELIUM_DEVELOPMENT		102	0.428326	2.54652	0	6.52875e-05	0.005	4787	tags=53%, list=19%, signal=65%
GOBP_INSULIN_RECEPTOR_SIGNALING_PATHWAY	GOBP_INSULIN_RECEPTOR_SIGNALING_PATHWAY		86	0.460181	2.54634	0	6.5135e-05	0.005	5400	tags=57%, list=21%, signal=72%
GOBP_DNA_DUPLEX_UNWINDING	GOBP_DNA_DUPLEX_UNWINDING		21	0.643838	2.54568	0	7.79695e-05	0.006	4755	tags=62%, list=19%, signal=76%
GOBP_CELLULAR_RESPONSE_TO_GLUCOSE_STARVATION	GOBP_CELLULAR_RESPONSE_TO_GLUCOSE_STARVATION		37	0.557194	2.5451	0	7.77882e-05	0.006	3571	tags=54%, list=14%, signal=63%
GOBP_REGULATION_OF_TELOMERE_MAINTENANCE_VIA_TELOMERE_LENGTHENING	GOBP_REGULATION_OF_TELOMERE_MAINTENANCE_VIA_TELOMERE_LENGTHENING		31	0.557415	2.54379	0	7.76077e-05	0.006	5680	tags=68%, list=22%, signal=87%
GOBP_MICROTUBULE_NUCLEATION	GOBP_MICROTUBULE_NUCLEATION		22	0.626535	2.54167	0	7.7428e-05	0.006	6812	tags=86%, list=27%, signal=118%
GOBP_NECROTIC_CELL_DEATH	GOBP_NECROTIC_CELL_DEATH		48	0.50799	2.54136	0	7.72492e-05	0.006	6310	tags=65%, list=25%, signal=86%
GOBP_REGULATION_OF_ALTERNATIVE_MRNA_SPLICING_VIA_SPLICEOSOME	GOBP_REGULATION_OF_ALTERNATIVE_MRNA_SPLICING_VIA_SPLICEOSOME		33	0.539106	2.54074	0	7.70712e-05	0.006	4990	tags=55%, list=20%, signal=68%
GOBP_RESPONSE_TO_AXON_INJURY	GOBP_RESPONSE_TO_AXON_INJURY		62	0.466669	2.54047	0	7.6894e-05	0.006	4107	tags=45%, list=16%, signal=54%
GOBP_SULFUR_COMPOUND_BIOSYNTHETIC_PROCESS	GOBP_SULFUR_COMPOUND_BIOSYNTHETIC_PROCESS		67	0.445876	2.5404	0	7.67177e-05	0.006	6274	tags=52%, list=25%, signal=69%
GOBP_ACTIN_FILAMENT_BASED_MOVEMENT	GOBP_ACTIN_FILAMENT_BASED_MOVEMENT		100	0.429252	2.54006	0	7.65421e-05	0.006	6634	tags=59%, list=26%, signal=79%
GOBP_CELLULAR_RESPONSE_TO_HYDROGEN_PEROXIDE	GOBP_CELLULAR_RESPONSE_TO_HYDROGEN_PEROXIDE		71	0.457647	2.53866	0	7.63674e-05	0.006	5732	tags=51%, list=22%, signal=65%
GOBP_REGULATION_OF_PROTEIN_MODIFICATION_BY_SMALL_PROTEIN_CONJUGATION_OR_REMOVAL	GOBP_REGULATION_OF_PROTEIN_MODIFICATION_BY_SMALL_PROTEIN_CONJUGATION_OR_REMOVAL		168	0.381216	2.53812	0	7.61934e-05	0.006	5425	tags=46%, list=21%, signal=58%
GOBP_REGULATION_OF_STRESS_ACTIVATED_PROTEIN_KINASE_SIGNALING_CASCADE	GOBP_REGULATION_OF_STRESS_ACTIVATED_PROTEIN_KINASE_SIGNALING_CASCADE		151	0.393007	2.53237	0	7.60202e-05	0.006	6818	tags=54%, list=27%, signal=73%
GOBP_NEGATIVE_REGULATION_OF_NF_KAPPAB_TRANSCRIPTION_FACTOR_ACTIVITY	GOBP_NEGATIVE_REGULATION_OF_NF_KAPPAB_TRANSCRIPTION_FACTOR_ACTIVITY		58	0.475541	2.5322	0	7.58479e-05	0.006	6604	tags=62%, list=26%, signal=84%
GOBP_NEGATIVE_REGULATION_OF_ACTIN_FILAMENT_POLYMERIZATION	GOBP_NEGATIVE_REGULATION_OF_ACTIN_FILAMENT_POLYMERIZATION		49	0.502385	2.53062	0	8.85826e-05	0.007	4916	tags=55%, list=19%, signal=68%
GOBP_NEGATIVE_REGULATION_OF_HISTONE_MODIFICATION	GOBP_NEGATIVE_REGULATION_OF_HISTONE_MODIFICATION		29	0.554584	2.52933	0	8.83826e-05	0.007	6215	tags=66%, list=24%, signal=86%
GOBP_REGULATION_OF_JNK_CASCADE	GOBP_REGULATION_OF_JNK_CASCADE		111	0.418792	2.52892	0	8.81836e-05	0.007	6985	tags=56%, list=27%, signal=77%
GOBP_ACTIN_CYTOSKELETON_REORGANIZATION	GOBP_ACTIN_CYTOSKELETON_REORGANIZATION		85	0.452173	2.52594	0	8.79854e-05	0.007	5174	tags=48%, list=20%, signal=60%
GOBP_POSITIVE_REGULATION_OF_DNA_BIOSYNTHETIC_PROCESS	GOBP_POSITIVE_REGULATION_OF_DNA_BIOSYNTHETIC_PROCESS		50	0.482439	2.52565	0	8.77881e-05	0.007	5942	tags=60%, list=23%, signal=78%
GOBP_CLEAVAGE_INVOLVED_IN_RRNA_PROCESSING	GOBP_CLEAVAGE_INVOLVED_IN_RRNA_PROCESSING		17	0.686141	2.52517	0	8.75917e-05	0.007	5481	tags=76%, list=21%, signal=97%
GOBP_ACTOMYOSIN_STRUCTURE_ORGANIZATION	GOBP_ACTOMYOSIN_STRUCTURE_ORGANIZATION		155	0.392862	2.52504	0	8.73962e-05	0.007	5217	tags=45%, list=20%, signal=56%
GOBP_POSITIVE_REGULATION_OF_STEM_CELL_POPULATION_MAINTENANCE	GOBP_POSITIVE_REGULATION_OF_STEM_CELL_POPULATION_MAINTENANCE		32	0.560631	2.52352	0	8.72016e-05	0.007	3408	tags=56%, list=13%, signal=65%
GOBP_PROTEIN_FOLDING	GOBP_PROTEIN_FOLDING		104	0.424356	2.52008	0	8.70078e-05	0.007	3533	tags=40%, list=14%, signal=47%
GOBP_RUFFLE_ASSEMBLY	GOBP_RUFFLE_ASSEMBLY		32	0.553394	2.52008	0	8.68149e-05	0.007	4228	tags=44%, list=17%, signal=52%
GOBP_MAMMARY_GLAND_EPITHELIUM_DEVELOPMENT	GOBP_MAMMARY_GLAND_EPITHELIUM_DEVELOPMENT		64	0.452458	2.51759	0	8.66228e-05	0.007	3792	tags=44%, list=15%, signal=51%
GOBP_RIBOSOMAL_SMALL_SUBUNIT_BIOGENESIS	GOBP_RIBOSOMAL_SMALL_SUBUNIT_BIOGENESIS		49	0.500893	2.51744	0	8.64316e-05	0.007	6475	tags=67%, list=25%, signal=90%
GOBP_POSITIVE_REGULATION_OF_CHROMOSOME_ORGANIZATION	GOBP_POSITIVE_REGULATION_OF_CHROMOSOME_ORGANIZATION		53	0.49178	2.51612	0	8.62412e-05	0.007	4741	tags=58%, list=19%, signal=72%
GOBP_SPINDLE_CHECKPOINT_SIGNALING	GOBP_SPINDLE_CHECKPOINT_SIGNALING		25	0.580467	2.51576	0	8.60516e-05	0.007	1589	tags=44%, list=6%, signal=47%
GOBP_POSITIVE_REGULATION_OF_PROTEIN_BINDING	GOBP_POSITIVE_REGULATION_OF_PROTEIN_BINDING		73	0.453502	2.51562	0	8.58629e-05	0.007	5353	tags=51%, list=21%, signal=64%
GOBP_RECEPTOR_CLUSTERING	GOBP_RECEPTOR_CLUSTERING		58	0.466235	2.51541	0	8.5675e-05	0.007	3845	tags=41%, list=15%, signal=49%
GOBP_RESPONSE_TO_AMINO_ACID_STARVATION	GOBP_RESPONSE_TO_AMINO_ACID_STARVATION		26	0.577345	2.51265	0	8.5488e-05	0.007	5199	tags=73%, list=20%, signal=92%
GOBP_CARBOHYDRATE_CATABOLIC_PROCESS	GOBP_CARBOHYDRATE_CATABOLIC_PROCESS		106	0.405141	2.51252	0	8.53017e-05	0.007	3143	tags=41%, list=12%, signal=46%
GOBP_DEVELOPMENTAL_CELL_GROWTH	GOBP_DEVELOPMENTAL_CELL_GROWTH		197	0.390831	2.51222	0	8.51163e-05	0.007	4892	tags=47%, list=19%, signal=57%
GOBP_LIPOPROTEIN_BIOSYNTHETIC_PROCESS	GOBP_LIPOPROTEIN_BIOSYNTHETIC_PROCESS		66	0.462093	2.51052	0	8.49317e-05	0.007	3534	tags=41%, list=14%, signal=47%
GOBP_MEMBRANE_BIOGENESIS	GOBP_MEMBRANE_BIOGENESIS		42	0.519033	2.50939	0	8.47478e-05	0.007	3721	tags=48%, list=15%, signal=56%
GOBP_HISTONE_H2A_UBIQUITINATION	GOBP_HISTONE_H2A_UBIQUITINATION		16	0.66465	2.50859	0	8.45648e-05	0.007	5858	tags=63%, list=23%, signal=81%
GOBP_CELLULAR_RESPONSE_TO_CARBOHYDRATE_STIMULUS	GOBP_CELLULAR_RESPONSE_TO_CARBOHYDRATE_STIMULUS		115	0.424742	2.50761	0	8.43825e-05	0.007	4563	tags=49%, list=18%, signal=59%
GOBP_HEPATOCYTE_APOPTOTIC_PROCESS	GOBP_HEPATOCYTE_APOPTOTIC_PROCESS		15	0.692836	2.50739	0	8.42011e-05	0.007	5919	tags=73%, list=23%, signal=95%
GOBP_REGULATION_OF_MITOCHONDRIAL_MEMBRANE_PERMEABILITY	GOBP_REGULATION_OF_MITOCHONDRIAL_MEMBRANE_PERMEABILITY		47	0.494246	2.50661	0	8.40204e-05	0.007	4031	tags=45%, list=16%, signal=53%
GOBP_CHROMOSOME_LOCALIZATION	GOBP_CHROMOSOME_LOCALIZATION		51	0.494493	2.50559	0	8.38405e-05	0.007	3786	tags=47%, list=15%, signal=55%
GOBP_REGULATION_OF_PATTERN_RECOGNITION_RECEPTOR_SIGNALING_PATHWAY	GOBP_REGULATION_OF_PATTERN_RECOGNITION_RECEPTOR_SIGNALING_PATHWAY		77	0.456658	2.50556	0	8.36613e-05	0.007	6523	tags=57%, list=26%, signal=76%
GOBP_MRNA_EXPORT_FROM_NUCLEUS	GOBP_MRNA_EXPORT_FROM_NUCLEUS		37	0.539787	2.5039	0	8.34829e-05	0.007	4728	tags=62%, list=19%, signal=76%
GOBP_NUCLEOSOME_ORGANIZATION	GOBP_NUCLEOSOME_ORGANIZATION		69	0.456075	2.50332	0	8.33053e-05	0.007	6289	tags=61%, list=25%, signal=81%
GOBP_DENDRITE_MORPHOGENESIS	GOBP_DENDRITE_MORPHOGENESIS		121	0.399647	2.49862	0	8.31284e-05	0.007	4462	tags=45%, list=17%, signal=54%
GOBP_REGULATION_OF_GLIAL_CELL_PROLIFERATION	GOBP_REGULATION_OF_GLIAL_CELL_PROLIFERATION		38	0.52174	2.49835	0	8.29523e-05	0.007	3087	tags=50%, list=12%, signal=57%
GOBP_REGULATION_OF_RESPONSE_TO_CYTOKINE_STIMULUS	GOBP_REGULATION_OF_RESPONSE_TO_CYTOKINE_STIMULUS		112	0.400964	2.49815	0	9.39871e-05	0.008	6564	tags=55%, list=26%, signal=74%
GOBP_REGULATION_OF_PROTEIN_EXPORT_FROM_NUCLEUS	GOBP_REGULATION_OF_PROTEIN_EXPORT_FROM_NUCLEUS		21	0.633852	2.49813	0	9.37888e-05	0.008	4495	tags=67%, list=18%, signal=81%
GOBP_EPIGENETIC_REGULATION_OF_GENE_EXPRESSION	GOBP_EPIGENETIC_REGULATION_OF_GENE_EXPRESSION		116	0.424383	2.49809	0	9.35914e-05	0.008	5143	tags=52%, list=20%, signal=64%
GOBP_REGULATION_OF_CELL_SHAPE	GOBP_REGULATION_OF_CELL_SHAPE		117	0.407738	2.49783	0	9.33948e-05	0.008	4243	tags=38%, list=17%, signal=46%
GOBP_TUMOR_NECROSIS_FACTOR_MEDIATED_SIGNALING_PATHWAY	GOBP_TUMOR_NECROSIS_FACTOR_MEDIATED_SIGNALING_PATHWAY		60	0.48131	2.4978	0	9.3199e-05	0.008	6748	tags=70%, list=26%, signal=95%
GOBP_MITOCHONDRIAL_RNA_METABOLIC_PROCESS	GOBP_MITOCHONDRIAL_RNA_METABOLIC_PROCESS		31	0.56932	2.49692	0	9.3004e-05	0.008	5545	tags=58%, list=22%, signal=74%
GOBP_PROTEIN_POLYUBIQUITINATION	GOBP_PROTEIN_POLYUBIQUITINATION		158	0.39495	2.49532	0	9.28098e-05	0.008	5480	tags=50%, list=21%, signal=63%
GOBP_NEGATIVE_REGULATION_OF_BLOOD_VESSEL_ENDOTHELIAL_CELL_MIGRATION	GOBP_NEGATIVE_REGULATION_OF_BLOOD_VESSEL_ENDOTHELIAL_CELL_MIGRATION		31	0.562148	2.49434	0	9.26165e-05	0.008	4051	tags=48%, list=16%, signal=57%
GOBP_NUCLEAR_TRANSCRIBED_MRNA_CATABOLIC_PROCESS	GOBP_NUCLEAR_TRANSCRIBED_MRNA_CATABOLIC_PROCESS		63	0.468211	2.4938	0	9.24239e-05	0.008	4724	tags=52%, list=18%, signal=64%
GOBP_REGULATION_OF_MITOCHONDRIAL_GENE_EXPRESSION	GOBP_REGULATION_OF_MITOCHONDRIAL_GENE_EXPRESSION		17	0.669628	2.49207	0	9.22322e-05	0.008	5428	tags=76%, list=21%, signal=97%
GOBP_POSITIVE_REGULATION_OF_VASCULAR_ASSOCIATED_SMOOTH_MUSCLE_CELL_PROLIFERATION	GOBP_POSITIVE_REGULATION_OF_VASCULAR_ASSOCIATED_SMOOTH_MUSCLE_CELL_PROLIFERATION		27	0.575148	2.49198	0	9.20412e-05	0.008	3498	tags=56%, list=14%, signal=64%
GOBP_CYTOPLASMIC_TRANSLATIONAL_INITIATION	GOBP_CYTOPLASMIC_TRANSLATIONAL_INITIATION		15	0.695351	2.49181	0	9.18511e-05	0.008	6353	tags=80%, list=25%, signal=106%
GOBP_REGULATION_OF_MUSCLE_SYSTEM_PROCESS	GOBP_REGULATION_OF_MUSCLE_SYSTEM_PROCESS		196	0.353516	2.49024	0	9.16617e-05	0.008	4886	tags=39%, list=19%, signal=48%
GOBP_NEGATIVE_REGULATION_OF_EPITHELIAL_CELL_MIGRATION	GOBP_NEGATIVE_REGULATION_OF_EPITHELIAL_CELL_MIGRATION		59	0.470189	2.49001	0	9.14731e-05	0.008	5038	tags=51%, list=20%, signal=63%
GOBP_MUSCLE_CELL_MIGRATION	GOBP_MUSCLE_CELL_MIGRATION		91	0.426934	2.48927	0	9.12852e-05	0.008	4228	tags=40%, list=17%, signal=47%
GOBP_MELANOSOME_ASSEMBLY	GOBP_MELANOSOME_ASSEMBLY		15	0.705654	2.48894	0	9.10982e-05	0.008	5948	tags=87%, list=23%, signal=113%
GOBP_LUNG_MORPHOGENESIS	GOBP_LUNG_MORPHOGENESIS		53	0.490299	2.48857	0	9.09119e-05	0.008	4541	tags=55%, list=18%, signal=66%
GOBP_AMYLOID_PRECURSOR_PROTEIN_METABOLIC_PROCESS	GOBP_AMYLOID_PRECURSOR_PROTEIN_METABOLIC_PROCESS		55	0.481109	2.48845	0	9.07263e-05	0.008	6523	tags=64%, list=26%, signal=85%
GOBP_INTRINSIC_APOPTOTIC_SIGNALING_PATHWAY	GOBP_INTRINSIC_APOPTOTIC_SIGNALING_PATHWAY		193	0.376672	2.48809	0	9.05416e-05	0.008	4572	tags=40%, list=18%, signal=48%
GOBP_POSITIVE_REGULATION_OF_PROTEIN_SERINE_THREONINE_KINASE_ACTIVITY	GOBP_POSITIVE_REGULATION_OF_PROTEIN_SERINE_THREONINE_KINASE_ACTIVITY		149	0.382379	2.48467	0	9.03575e-05	0.008	6926	tags=57%, list=27%, signal=78%
GOBP_DNA_STRAND_ELONGATION	GOBP_DNA_STRAND_ELONGATION		16	0.681105	2.48403	0	9.01743e-05	0.008	5141	tags=81%, list=20%, signal=102%
GOBP_NEGATIVE_REGULATION_OF_RESPONSE_TO_ENDOPLASMIC_RETICULUM_STRESS	GOBP_NEGATIVE_REGULATION_OF_RESPONSE_TO_ENDOPLASMIC_RETICULUM_STRESS		21	0.609457	2.48355	0	8.99917e-05	0.008	3459	tags=57%, list=14%, signal=66%
GOBP_ACTIN_FILAMENT_DEPOLYMERIZATION	GOBP_ACTIN_FILAMENT_DEPOLYMERIZATION		42	0.508009	2.48283	0	8.98099e-05	0.008	4202	tags=55%, list=16%, signal=65%
GOBP_NUCLEAR_MEMBRANE_ORGANIZATION	GOBP_NUCLEAR_MEMBRANE_ORGANIZATION		21	0.609687	2.47988	0	8.96289e-05	0.008	3681	tags=57%, list=14%, signal=67%
GOBP_FIBROBLAST_ACTIVATION	GOBP_FIBROBLAST_ACTIVATION		16	0.672986	2.47969	0	8.94485e-05	0.008	2835	tags=63%, list=11%, signal=70%
GOBP_GOLGI_TO_PLASMA_MEMBRANE_TRANSPORT	GOBP_GOLGI_TO_PLASMA_MEMBRANE_TRANSPORT		36	0.524622	2.47885	0	8.92689e-05	0.008	4880	tags=64%, list=19%, signal=79%
GOBP_NEGATIVE_REGULATION_OF_WNT_SIGNALING_PATHWAY	GOBP_NEGATIVE_REGULATION_OF_WNT_SIGNALING_PATHWAY		132	0.391231	2.47859	0	8.909e-05	0.008	4222	tags=41%, list=17%, signal=49%
GOBP_PROGRAMMED_NECROTIC_CELL_DEATH	GOBP_PROGRAMMED_NECROTIC_CELL_DEATH		34	0.548023	2.47858	0	8.89118e-05	0.008	6310	tags=68%, list=25%, signal=90%
GOBP_CELL_JUNCTION_DISASSEMBLY	GOBP_CELL_JUNCTION_DISASSEMBLY		15	0.693631	2.47585	0	9.99418e-05	0.009	3877	tags=67%, list=15%, signal=79%
GOBP_NEGATIVE_REGULATION_OF_ASTROCYTE_DIFFERENTIATION	GOBP_NEGATIVE_REGULATION_OF_ASTROCYTE_DIFFERENTIATION		18	0.64296	2.47326	0	9.97427e-05	0.009	3087	tags=56%, list=12%, signal=63%
GOBP_RESPONSE_TO_TOPOLOGICALLY_INCORRECT_PROTEIN	GOBP_RESPONSE_TO_TOPOLOGICALLY_INCORRECT_PROTEIN		73	0.450513	2.47267	0	9.95444e-05	0.009	3585	tags=47%, list=14%, signal=54%
GOBP_POSITIVE_REGULATION_OF_PROTEIN_CONTAINING_COMPLEX_ASSEMBLY	GOBP_POSITIVE_REGULATION_OF_PROTEIN_CONTAINING_COMPLEX_ASSEMBLY		137	0.392201	2.47116	0	9.93469e-05	0.009	4322	tags=42%, list=17%, signal=50%
GOBP_NEGATIVE_REGULATION_OF_TOLL_LIKE_RECEPTOR_SIGNALING_PATHWAY	GOBP_NEGATIVE_REGULATION_OF_TOLL_LIKE_RECEPTOR_SIGNALING_PATHWAY		32	0.549179	2.4701	0	9.91502e-05	0.009	6488	tags=69%, list=25%, signal=92%
GOBP_NEGATIVE_REGULATION_OF_MUSCLE_CELL_DIFFERENTIATION	GOBP_NEGATIVE_REGULATION_OF_MUSCLE_CELL_DIFFERENTIATION		45	0.495512	2.46997	0	9.89542e-05	0.009	3209	tags=44%, list=13%, signal=51%
GOBP_REGULATION_OF_TOR_SIGNALING	GOBP_REGULATION_OF_TOR_SIGNALING		68	0.461138	2.4676	0	9.87591e-05	0.009	6841	tags=68%, list=27%, signal=92%
GOBP_REGULATION_OF_ASTROCYTE_DIFFERENTIATION	GOBP_REGULATION_OF_ASTROCYTE_DIFFERENTIATION		32	0.546096	2.46746	0	9.85647e-05	0.009	3718	tags=53%, list=15%, signal=62%
GOBP_REGULATION_OF_INTRINSIC_APOPTOTIC_SIGNALING_PATHWAY_IN_RESPONSE_TO_DNA_DAMAGE	GOBP_REGULATION_OF_INTRINSIC_APOPTOTIC_SIGNALING_PATHWAY_IN_RESPONSE_TO_DNA_DAMAGE		28	0.561443	2.46558	0	9.8371e-05	0.009	4342	tags=57%, list=17%, signal=69%
GOBP_SEMAPHORIN_PLEXIN_SIGNALING_PATHWAY	GOBP_SEMAPHORIN_PLEXIN_SIGNALING_PATHWAY		36	0.522336	2.46548	0	9.81781e-05	0.009	4175	tags=47%, list=16%, signal=56%
GOBP_RRNA_MODIFICATION	GOBP_RRNA_MODIFICATION		20	0.632144	2.46451	0	9.7986e-05	0.009	6443	tags=75%, list=25%, signal=100%
GOBP_MITOPHAGY	GOBP_MITOPHAGY		23	0.607343	2.46404	0	9.77946e-05	0.009	6449	tags=74%, list=25%, signal=99%
GOBP_NEGATIVE_REGULATION_OF_TELOMERE_MAINTENANCE_VIA_TELOMERE_LENGTHENING	GOBP_NEGATIVE_REGULATION_OF_TELOMERE_MAINTENANCE_VIA_TELOMERE_LENGTHENING		15	0.675059	2.46265	0	0.000108116	0.01	5400	tags=67%, list=21%, signal=84%
GOBP_POSITIVE_REGULATION_OF_DOUBLE_STRAND_BREAK_REPAIR	GOBP_POSITIVE_REGULATION_OF_DOUBLE_STRAND_BREAK_REPAIR		46	0.503858	2.46106	0	0.000107905	0.01	6069	tags=63%, list=24%, signal=83%
GOBP_REGULATION_OF_NUCLEOTIDE_EXCISION_REPAIR	GOBP_REGULATION_OF_NUCLEOTIDE_EXCISION_REPAIR		18	0.641551	2.46065	0	0.000107696	0.01	2989	tags=61%, list=12%, signal=69%
GOBP_REGULATION_OF_SMOOTH_MUSCLE_CELL_DIFFERENTIATION	GOBP_REGULATION_OF_SMOOTH_MUSCLE_CELL_DIFFERENTIATION		24	0.589103	2.45873	0	0.000107487	0.01	3186	tags=50%, list=12%, signal=57%
GOBP_PROTEIN_PALMITOYLATION	GOBP_PROTEIN_PALMITOYLATION		25	0.588986	2.45657	0	0.000107279	0.01	3534	tags=52%, list=14%, signal=60%
GOBP_PROTEIN_DEPHOSPHORYLATION	GOBP_PROTEIN_DEPHOSPHORYLATION		170	0.390153	2.45521	0	0.000107072	0.01	4907	tags=46%, list=19%, signal=56%
GOBP_MITOTIC_G2_M_TRANSITION_CHECKPOINT	GOBP_MITOTIC_G2_M_TRANSITION_CHECKPOINT		25	0.595011	2.45231	0	0.000117835	0.011	5689	tags=60%, list=22%, signal=77%
GOBP_RESPIRATORY_SYSTEM_DEVELOPMENT	GOBP_RESPIRATORY_SYSTEM_DEVELOPMENT		198	0.378054	2.45018	0	0.00012869	0.012	4849	tags=44%, list=19%, signal=54%
GOBP_POSITIVE_REGULATION_OF_SUBSTRATE_ADHESION_DEPENDENT_CELL_SPREADING	GOBP_POSITIVE_REGULATION_OF_SUBSTRATE_ADHESION_DEPENDENT_CELL_SPREADING		30	0.565526	2.44987	0	0.000128443	0.012	5868	tags=70%, list=23%, signal=91%
GOBP_REGULATION_OF_PROTEIN_DEPHOSPHORYLATION	GOBP_REGULATION_OF_PROTEIN_DEPHOSPHORYLATION		67	0.451392	2.44895	0	0.000128197	0.012	4228	tags=46%, list=17%, signal=55%
GOBP_MITOTIC_G2_DNA_DAMAGE_CHECKPOINT_SIGNALING	GOBP_MITOTIC_G2_DNA_DAMAGE_CHECKPOINT_SIGNALING		20	0.613691	2.44742	0	0.000127951	0.012	5689	tags=65%, list=22%, signal=84%
GOBP_REGULATION_OF_ATP_METABOLIC_PROCESS	GOBP_REGULATION_OF_ATP_METABOLIC_PROCESS		50	0.470031	2.44739	0	0.000127707	0.012	4378	tags=52%, list=17%, signal=63%
GOBP_RESPONSE_TO_STARVATION	GOBP_RESPONSE_TO_STARVATION		131	0.405644	2.44583	0	0.000127464	0.012	5429	tags=53%, list=21%, signal=67%
GOBP_NEGATIVE_REGULATION_OF_GLIAL_CELL_PROLIFERATION	GOBP_NEGATIVE_REGULATION_OF_GLIAL_CELL_PROLIFERATION		18	0.661809	2.44583	0	0.000127222	0.012	4776	tags=78%, list=19%, signal=96%
GOBP_NEGATIVE_REGULATION_OF_FIBROBLAST_PROLIFERATION	GOBP_NEGATIVE_REGULATION_OF_FIBROBLAST_PROLIFERATION		34	0.531015	2.44566	0	0.00012698	0.012	4037	tags=59%, list=16%, signal=70%
GOBP_NEGATIVE_REGULATION_OF_ACTIN_FILAMENT_DEPOLYMERIZATION	GOBP_NEGATIVE_REGULATION_OF_ACTIN_FILAMENT_DEPOLYMERIZATION		31	0.546304	2.44529	0	0.00012674	0.012	4202	tags=61%, list=16%, signal=73%
GOBP_MAINTENANCE_OF_CELL_NUMBER	GOBP_MAINTENANCE_OF_CELL_NUMBER		145	0.391176	2.44366	0	0.0001265	0.012	4214	tags=43%, list=16%, signal=52%
GOBP_MITOTIC_DNA_INTEGRITY_CHECKPOINT_SIGNALING	GOBP_MITOTIC_DNA_INTEGRITY_CHECKPOINT_SIGNALING		45	0.507437	2.44282	0	0.000126262	0.012	4483	tags=49%, list=18%, signal=59%
GOBP_POSITIVE_REGULATION_OF_PROTEIN_TARGETING_TO_MEMBRANE	GOBP_POSITIVE_REGULATION_OF_PROTEIN_TARGETING_TO_MEMBRANE		23	0.58189	2.44122	0	0.000126024	0.012	6697	tags=70%, list=26%, signal=94%
GOBP_TRANSLATIONAL_INITIATION	GOBP_TRANSLATIONAL_INITIATION		62	0.454482	2.43907	0	0.000125787	0.012	4789	tags=58%, list=19%, signal=71%
GOBP_NEURON_PROJECTION_EXTENSION	GOBP_NEURON_PROJECTION_EXTENSION		145	0.386004	2.43853	0	0.000125551	0.012	4892	tags=46%, list=19%, signal=56%
GOBP_PROTEIN_LOCALIZATION_TO_GOLGI_APPARATUS	GOBP_PROTEIN_LOCALIZATION_TO_GOLGI_APPARATUS		17	0.667968	2.43456	0	0.000125316	0.012	6234	tags=82%, list=24%, signal=109%
GOBP_TOR_SIGNALING	GOBP_TOR_SIGNALING		85	0.425923	2.43382	0	0.000125082	0.012	5830	tags=56%, list=23%, signal=73%
GOBP_NEGATIVE_REGULATION_OF_INTRINSIC_APOPTOTIC_SIGNALING_PATHWAY	GOBP_NEGATIVE_REGULATION_OF_INTRINSIC_APOPTOTIC_SIGNALING_PATHWAY		60	0.452583	2.43357	0	0.000124848	0.012	5447	tags=55%, list=21%, signal=70%
GOBP_MULTIVESICULAR_BODY_SORTING_PATHWAY	GOBP_MULTIVESICULAR_BODY_SORTING_PATHWAY		23	0.575392	2.43192	0	0.000124616	0.012	6324	tags=65%, list=25%, signal=87%
GOBP_POSITIVE_REGULATION_OF_ENDOCYTOSIS	GOBP_POSITIVE_REGULATION_OF_ENDOCYTOSIS		92	0.419221	2.43155	0	0.000124384	0.012	4870	tags=47%, list=19%, signal=58%
GOBP_POSITIVE_REGULATION_OF_PROTEIN_MODIFICATION_BY_SMALL_PROTEIN_CONJUGATION_OR_REMOVAL	GOBP_POSITIVE_REGULATION_OF_PROTEIN_MODIFICATION_BY_SMALL_PROTEIN_CONJUGATION_OR_REMOVAL		97	0.410905	2.4313	0	0.000124153	0.012	5391	tags=48%, list=21%, signal=61%
GOBP_MAINTENANCE_OF_LOCATION_IN_CELL	GOBP_MAINTENANCE_OF_LOCATION_IN_CELL		177	0.386546	2.43092	0	0.000123923	0.012	6832	tags=54%, list=27%, signal=74%
GOBP_REGULATION_OF_CENTROSOME_CYCLE	GOBP_REGULATION_OF_CENTROSOME_CYCLE		28	0.565868	2.43068	0	0.000123694	0.012	3600	tags=46%, list=14%, signal=54%
GOBP_GLUTAMINE_FAMILY_AMINO_ACID_METABOLIC_PROCESS	GOBP_GLUTAMINE_FAMILY_AMINO_ACID_METABOLIC_PROCESS		50	0.482983	2.42623	0	0.000123466	0.012	2991	tags=50%, list=12%, signal=57%
GOBP_AMYLOID_PRECURSOR_PROTEIN_CATABOLIC_PROCESS	GOBP_AMYLOID_PRECURSOR_PROTEIN_CATABOLIC_PROCESS		43	0.476226	2.42561	0	0.000123239	0.012	6787	tags=65%, list=27%, signal=89%
GOBP_PROTEIN_DNA_COMPLEX_ASSEMBLY	GOBP_PROTEIN_DNA_COMPLEX_ASSEMBLY		104	0.41353	2.42231	0	0.000123012	0.012	7336	tags=65%, list=29%, signal=91%
GOBP_NON_CANONICAL_WNT_SIGNALING_PATHWAY	GOBP_NON_CANONICAL_WNT_SIGNALING_PATHWAY		45	0.501809	2.42208	0	0.000122786	0.012	3005	tags=47%, list=12%, signal=53%
GOBP_EPHRIN_RECEPTOR_SIGNALING_PATHWAY	GOBP_EPHRIN_RECEPTOR_SIGNALING_PATHWAY		25	0.571925	2.4215	0	0.000122562	0.012	3718	tags=56%, list=15%, signal=65%
GOBP_ESTABLISHMENT_OF_EPITHELIAL_CELL_POLARITY	GOBP_ESTABLISHMENT_OF_EPITHELIAL_CELL_POLARITY		27	0.575344	2.42095	0	0.000122338	0.012	3430	tags=52%, list=13%, signal=60%
GOBP_NEGATIVE_REGULATION_OF_GENE_EXPRESSION_EPIGENETIC	GOBP_NEGATIVE_REGULATION_OF_GENE_EXPRESSION_EPIGENETIC		69	0.425831	2.41951	0	0.000122114	0.012	5143	tags=54%, list=20%, signal=67%
GOBP_REGULATION_OF_CYTOPLASMIC_TRANSPORT	GOBP_REGULATION_OF_CYTOPLASMIC_TRANSPORT		15	0.687513	2.41948	0	0.000121892	0.012	5749	tags=73%, list=22%, signal=95%
GOBP_RESPONSE_TO_GAMMA_RADIATION	GOBP_RESPONSE_TO_GAMMA_RADIATION		27	0.572344	2.41928	0	0.00012167	0.012	5994	tags=70%, list=23%, signal=92%
GOBP_POSTSYNAPSE_ORGANIZATION	GOBP_POSTSYNAPSE_ORGANIZATION		149	0.401824	2.41679	0	0.000131386	0.013	4462	tags=40%, list=17%, signal=49%
GOBP_JNK_CASCADE	GOBP_JNK_CASCADE		132	0.383696	2.4164	0	0.000131148	0.013	6985	tags=53%, list=27%, signal=73%
GOBP_POSITIVE_REGULATION_OF_PROTEIN_LOCALIZATION_TO_NUCLEUS	GOBP_POSITIVE_REGULATION_OF_PROTEIN_LOCALIZATION_TO_NUCLEUS		58	0.459609	2.41522	0	0.000130911	0.013	4140	tags=50%, list=16%, signal=60%
GOBP_REGULATION_OF_DENDRITIC_SPINE_DEVELOPMENT	GOBP_REGULATION_OF_DENDRITIC_SPINE_DEVELOPMENT		52	0.465988	2.41473	0	0.000130675	0.013	6708	tags=58%, list=26%, signal=78%
GOBP_VESICLE_COATING	GOBP_VESICLE_COATING		20	0.624421	2.41381	0	0.000130439	0.013	5741	tags=75%, list=22%, signal=97%
GOBP_NEGATIVE_REGULATION_OF_VASCULATURE_DEVELOPMENT	GOBP_NEGATIVE_REGULATION_OF_VASCULATURE_DEVELOPMENT		87	0.423588	2.41353	0	0.000130205	0.013	3498	tags=34%, list=14%, signal=40%
GOBP_RESPONSE_TO_ISCHEMIA	GOBP_RESPONSE_TO_ISCHEMIA		31	0.52637	2.41266	0	0.000129971	0.013	6753	tags=71%, list=26%, signal=96%
GOBP_PHOSPHATIDIC_ACID_METABOLIC_PROCESS	GOBP_PHOSPHATIDIC_ACID_METABOLIC_PROCESS		21	0.603438	2.41248	0	0.000129738	0.013	3716	tags=52%, list=15%, signal=61%
GOBP_ANTIGEN_PROCESSING_AND_PRESENTATION_OF_EXOGENOUS_PEPTIDE_ANTIGEN_VIA_MHC_CLASS_II	GOBP_ANTIGEN_PROCESSING_AND_PRESENTATION_OF_EXOGENOUS_PEPTIDE_ANTIGEN_VIA_MHC_CLASS_II		19	0.610877	2.41142	0	0.000129506	0.013	7411	tags=79%, list=29%, signal=111%
GOBP_SYNAPTIC_VESICLE_LOCALIZATION	GOBP_SYNAPTIC_VESICLE_LOCALIZATION		41	0.475852	2.41042	0	0.000129274	0.013	5948	tags=51%, list=23%, signal=67%
GOBP_INTRACELLULAR_RECEPTOR_SIGNALING_PATHWAY	GOBP_INTRACELLULAR_RECEPTOR_SIGNALING_PATHWAY		152	0.368737	2.41019	0	0.000129044	0.013	4990	tags=47%, list=20%, signal=59%
GOBP_ASTROCYTE_DEVELOPMENT	GOBP_ASTROCYTE_DEVELOPMENT		30	0.533344	2.41002	0	0.000128814	0.013	3209	tags=57%, list=13%, signal=65%
GOBP_NEGATIVE_REGULATION_OF_CANONICAL_WNT_SIGNALING_PATHWAY	GOBP_NEGATIVE_REGULATION_OF_CANONICAL_WNT_SIGNALING_PATHWAY		102	0.403975	2.40889	0	0.000128586	0.013	4390	tags=41%, list=17%, signal=50%
GOBP_NEGATIVE_REGULATION_OF_NERVOUS_SYSTEM_DEVELOPMENT	GOBP_NEGATIVE_REGULATION_OF_NERVOUS_SYSTEM_DEVELOPMENT		133	0.400593	2.40874	0	0.000128358	0.013	4166	tags=45%, list=16%, signal=54%
GOBP_POSITIVE_REGULATION_OF_VIRAL_PROCESS	GOBP_POSITIVE_REGULATION_OF_VIRAL_PROCESS		40	0.503095	2.40722	0	0.00012813	0.013	5186	tags=58%, list=20%, signal=72%
GOBP_AXONAL_FASCICULATION	GOBP_AXONAL_FASCICULATION		21	0.608907	2.40634	0	0.000127904	0.013	4362	tags=67%, list=17%, signal=80%
GOBP_REGULATION_OF_PROTEIN_LOCALIZATION_TO_CELL_SURFACE	GOBP_REGULATION_OF_PROTEIN_LOCALIZATION_TO_CELL_SURFACE		31	0.549148	2.40551	0	0.000146514	0.015	5591	tags=61%, list=22%, signal=78%
GOBP_POSITIVE_REGULATION_OF_NEURON_DEATH	GOBP_POSITIVE_REGULATION_OF_NEURON_DEATH		99	0.395897	2.40534	0	0.000146256	0.015	5005	tags=53%, list=20%, signal=65%
GOBP_REGULATION_OF_JUN_KINASE_ACTIVITY	GOBP_REGULATION_OF_JUN_KINASE_ACTIVITY		54	0.453107	2.4036	0	0.000145999	0.015	7068	tags=63%, list=28%, signal=87%
GOBP_REGULATION_OF_RECEPTOR_RECYCLING	GOBP_REGULATION_OF_RECEPTOR_RECYCLING		22	0.581098	2.40331	0	0.000145743	0.015	5412	tags=59%, list=21%, signal=75%
GOBP_REGULATION_OF_MRNA_3_END_PROCESSING	GOBP_REGULATION_OF_MRNA_3_END_PROCESSING		15	0.677057	2.40262	0	0.000145488	0.015	4584	tags=73%, list=18%, signal=89%
GOBP_RESPONSE_TO_CARBOHYDRATE	GOBP_RESPONSE_TO_CARBOHYDRATE		153	0.369583	2.40133	0	0.000154679	0.016	4563	tags=44%, list=18%, signal=53%
GOBP_RESPONSE_TO_REACTIVE_OXYGEN_SPECIES	GOBP_RESPONSE_TO_REACTIVE_OXYGEN_SPECIES		135	0.368144	2.3993	0	0.000154409	0.016	4966	tags=43%, list=19%, signal=53%
GOBP_NEGATIVE_REGULATION_OF_VASCULAR_ASSOCIATED_SMOOTH_MUSCLE_CELL_PROLIFERATION	GOBP_NEGATIVE_REGULATION_OF_VASCULAR_ASSOCIATED_SMOOTH_MUSCLE_CELL_PROLIFERATION		25	0.573709	2.39233	0	0.000163715	0.017	4483	tags=60%, list=18%, signal=73%
GOBP_POSITIVE_REGULATION_OF_TELOMERASE_ACTIVITY	GOBP_POSITIVE_REGULATION_OF_TELOMERASE_ACTIVITY		21	0.607467	2.39143	0	0.00016343	0.017	3613	tags=57%, list=14%, signal=66%
GOBP_REGULATION_OF_MUSCLE_HYPERTROPHY	GOBP_REGULATION_OF_MUSCLE_HYPERTROPHY		53	0.46256	2.38817	0	0.000163147	0.017	5390	tags=53%, list=21%, signal=67%
GOBP_REGULATION_OF_MEMBRANE_PERMEABILITY	GOBP_REGULATION_OF_MEMBRANE_PERMEABILITY		68	0.441498	2.38806	0	0.000162864	0.017	6379	tags=53%, list=25%, signal=70%
GOBP_TRNA_METHYLATION	GOBP_TRNA_METHYLATION		21	0.597365	2.38681	0	0.000162582	0.017	3623	tags=52%, list=14%, signal=61%
GOBP_NEGATIVE_REGULATION_OF_AXONOGENESIS	GOBP_NEGATIVE_REGULATION_OF_AXONOGENESIS		47	0.490347	2.386	0	0.000162301	0.017	3598	tags=47%, list=14%, signal=54%
GOBP_GLUCOSE_IMPORT	GOBP_GLUCOSE_IMPORT		59	0.450408	2.38556	0	0.000162021	0.017	5371	tags=53%, list=21%, signal=66%
GOBP_TELOMERE_MAINTENANCE_VIA_TELOMERE_LENGTHENING	GOBP_TELOMERE_MAINTENANCE_VIA_TELOMERE_LENGTHENING		40	0.502741	2.3851	0	0.000171257	0.018	6443	tags=68%, list=25%, signal=90%
GOBP_TRABECULA_MORPHOGENESIS	GOBP_TRABECULA_MORPHOGENESIS		43	0.478442	2.38486	0	0.000180007	0.019	3983	tags=44%, list=16%, signal=52%
GOBP_CELLULAR_RESPONSE_TO_OXIDATIVE_STRESS	GOBP_CELLULAR_RESPONSE_TO_OXIDATIVE_STRESS		180	0.355292	2.38473	0	0.000189217	0.02	5775	tags=47%, list=23%, signal=61%
GOBP_REGULATION_OF_GLIOGENESIS	GOBP_REGULATION_OF_GLIOGENESIS		112	0.395976	2.38462	0	0.000188893	0.02	4386	tags=42%, list=17%, signal=50%
GOBP_CHAPERONE_MEDIATED_PROTEIN_FOLDING	GOBP_CHAPERONE_MEDIATED_PROTEIN_FOLDING		42	0.480129	2.38253	0	0.00019777	0.021	3513	tags=45%, list=14%, signal=52%
GOBP_ENDOSOME_TO_LYSOSOME_TRANSPORT	GOBP_ENDOSOME_TO_LYSOSOME_TRANSPORT		49	0.462247	2.38193	0	0.000206382	0.022	3878	tags=49%, list=15%, signal=58%
GOBP_ANTIGEN_PROCESSING_AND_PRESENTATION_OF_EXOGENOUS_PEPTIDE_ANTIGEN	GOBP_ANTIGEN_PROCESSING_AND_PRESENTATION_OF_EXOGENOUS_PEPTIDE_ANTIGEN		30	0.546001	2.38183	0	0.00020603	0.022	3961	tags=43%, list=16%, signal=51%
GOBP_CARDIAC_MUSCLE_CELL_CONTRACTION	GOBP_CARDIAC_MUSCLE_CELL_CONTRACTION		55	0.446411	2.38066	0	0.00020568	0.022	4835	tags=49%, list=19%, signal=60%
GOBP_TRANSLATIONAL_ELONGATION	GOBP_TRANSLATIONAL_ELONGATION		32	0.54412	2.37948	0	0.000205331	0.022	6659	tags=63%, list=26%, signal=84%
GOBP_MONOSACCHARIDE_CATABOLIC_PROCESS	GOBP_MONOSACCHARIDE_CATABOLIC_PROCESS		23	0.582007	2.37796	0	0.000204983	0.022	5157	tags=65%, list=20%, signal=82%
GOBP_NEGATIVE_REGULATION_OF_APOPTOTIC_SIGNALING_PATHWAY	GOBP_NEGATIVE_REGULATION_OF_APOPTOTIC_SIGNALING_PATHWAY		163	0.359257	2.37389	0	0.000204636	0.022	5651	tags=47%, list=22%, signal=59%
GOBP_PROTEIN_LOCALIZATION_TO_VACUOLE	GOBP_PROTEIN_LOCALIZATION_TO_VACUOLE		41	0.494575	2.37351	0	0.00020429	0.022	5841	tags=71%, list=23%, signal=92%
GOBP_MYELOID_LEUKOCYTE_CYTOKINE_PRODUCTION	GOBP_MYELOID_LEUKOCYTE_CYTOKINE_PRODUCTION		59	0.436893	2.37085	0	0.000232042	0.025	6576	tags=56%, list=26%, signal=75%
GOBP_ESTABLISHMENT_OR_MAINTENANCE_OF_MONOPOLAR_CELL_POLARITY	GOBP_ESTABLISHMENT_OR_MAINTENANCE_OF_MONOPOLAR_CELL_POLARITY		19	0.618872	2.36911	0	0.00024073	0.026	3308	tags=58%, list=13%, signal=66%
GOBP_REGULATION_OF_INTRINSIC_APOPTOTIC_SIGNALING_PATHWAY	GOBP_REGULATION_OF_INTRINSIC_APOPTOTIC_SIGNALING_PATHWAY		111	0.392953	2.36612	0	0.000240325	0.026	5447	tags=47%, list=21%, signal=59%
GOBP_REGULATION_OF_MUSCLE_CELL_DIFFERENTIATION	GOBP_REGULATION_OF_MUSCLE_CELL_DIFFERENTIATION		117	0.384283	2.36494	0	0.000258277	0.028	3209	tags=38%, list=13%, signal=43%
GOBP_POSITIVE_REGULATION_OF_CELL_CYCLE_PROCESS	GOBP_POSITIVE_REGULATION_OF_CELL_CYCLE_PROCESS		159	0.365985	2.36442	0	0.000257844	0.028	4228	tags=40%, list=17%, signal=48%
GOBP_POSITIVE_REGULATION_OF_TRANSMEMBRANE_RECEPTOR_PROTEIN_SERINE_THREONINE_KINASE_SIGNALING_PATHWAY	GOBP_POSITIVE_REGULATION_OF_TRANSMEMBRANE_RECEPTOR_PROTEIN_SERINE_THREONINE_KINASE_SIGNALING_PATHWAY		90	0.402076	2.36373	0	0.000257413	0.028	4235	tags=43%, list=17%, signal=52%
GOBP_NOTCH_SIGNALING_PATHWAY	GOBP_NOTCH_SIGNALING_PATHWAY		146	0.379965	2.3636	0	0.000256983	0.028	5731	tags=48%, list=22%, signal=61%
GOBP_RRNA_CATABOLIC_PROCESS	GOBP_RRNA_CATABOLIC_PROCESS		16	0.638966	2.36351	0	0.000256555	0.028	5778	tags=88%, list=23%, signal=113%
GOBP_EPITHELIAL_CELL_DEVELOPMENT	GOBP_EPITHELIAL_CELL_DEVELOPMENT		186	0.354981	2.36224	0	0.000265291	0.029	4906	tags=47%, list=19%, signal=58%
GOBP_REGULATION_OF_SIGNAL_TRANSDUCTION_BY_P53_CLASS_MEDIATOR	GOBP_REGULATION_OF_SIGNAL_TRANSDUCTION_BY_P53_CLASS_MEDIATOR		49	0.456928	2.36199	0	0.00026485	0.029	3947	tags=45%, list=15%, signal=53%
GOBP_DENDRITIC_SPINE_DEVELOPMENT	GOBP_DENDRITIC_SPINE_DEVELOPMENT		83	0.406278	2.36062	0	0.000264411	0.029	4780	tags=42%, list=19%, signal=52%
GOBP_SYNAPTIC_VESICLE_MEMBRANE_ORGANIZATION	GOBP_SYNAPTIC_VESICLE_MEMBRANE_ORGANIZATION		24	0.56032	2.35606	0	0.000281845	0.031	4757	tags=58%, list=19%, signal=72%
GOBP_PURINE_NUCLEOSIDE_DIPHOSPHATE_METABOLIC_PROCESS	GOBP_PURINE_NUCLEOSIDE_DIPHOSPHATE_METABOLIC_PROCESS		68	0.430056	2.35541	0	0.00028138	0.031	4504	tags=51%, list=18%, signal=62%
GOBP_LAMELLIPODIUM_ASSEMBLY	GOBP_LAMELLIPODIUM_ASSEMBLY		49	0.462167	2.35466	0	0.000280915	0.031	4520	tags=47%, list=18%, signal=57%
GOBP_REGULATION_OF_MEMBRANE_PROTEIN_ECTODOMAIN_PROTEOLYSIS	GOBP_REGULATION_OF_MEMBRANE_PROTEIN_ECTODOMAIN_PROTEOLYSIS		16	0.630282	2.35324	0	0.000289739	0.031	3521	tags=63%, list=14%, signal=72%
GOBP_MATURATION_OF_SSU_RRNA_FROM_TRICISTRONIC_RRNA_TRANSCRIPT_SSU_RRNA_5_8S_RRNA_LSU_RRNA	GOBP_MATURATION_OF_SSU_RRNA_FROM_TRICISTRONIC_RRNA_TRANSCRIPT_SSU_RRNA_5_8S_RRNA_LSU_RRNA		25	0.576452	2.35277	0	0.000298627	0.032	6475	tags=76%, list=25%, signal=102%
GOBP_CARBOHYDRATE_TRANSPORT	GOBP_CARBOHYDRATE_TRANSPORT		120	0.380907	2.35055	0	0.000298136	0.032	3749	tags=38%, list=15%, signal=45%
GOBP_REGULATION_OF_CELL_PROJECTION_ASSEMBLY	GOBP_REGULATION_OF_CELL_PROJECTION_ASSEMBLY		143	0.374587	2.34971	0	0.000297647	0.032	4472	tags=41%, list=18%, signal=50%
GOBP_NEGATIVE_REGULATION_OF_PLASMA_MEMBRANE_BOUNDED_CELL_PROJECTION_ASSEMBLY	GOBP_NEGATIVE_REGULATION_OF_PLASMA_MEMBRANE_BOUNDED_CELL_PROJECTION_ASSEMBLY		27	0.549148	2.34818	0	0.00029716	0.032	5872	tags=67%, list=23%, signal=86%
GOBP_GLUTAMINE_METABOLIC_PROCESS	GOBP_GLUTAMINE_METABOLIC_PROCESS		15	0.670973	2.34775	0	0.000296675	0.032	2991	tags=80%, list=12%, signal=91%
GOBP_NEGATIVE_REGULATION_OF_DEVELOPMENTAL_GROWTH	GOBP_NEGATIVE_REGULATION_OF_DEVELOPMENTAL_GROWTH		93	0.413793	2.34773	0	0.000296191	0.032	3273	tags=39%, list=13%, signal=44%
GOBP_REGULATION_OF_TELOMERE_MAINTENANCE_VIA_TELOMERASE	GOBP_REGULATION_OF_TELOMERE_MAINTENANCE_VIA_TELOMERASE		27	0.530983	2.34629	0	0.000304507	0.033	5680	tags=67%, list=22%, signal=86%
GOBP_AMINOGLYCAN_BIOSYNTHETIC_PROCESS	GOBP_AMINOGLYCAN_BIOSYNTHETIC_PROCESS		54	0.462434	2.34615	0	0.000304012	0.033	4834	tags=50%, list=19%, signal=62%
GOBP_VENTRICULAR_SEPTUM_DEVELOPMENT	GOBP_VENTRICULAR_SEPTUM_DEVELOPMENT		63	0.438138	2.34575	0	0.000303519	0.033	5379	tags=48%, list=21%, signal=60%
GOBP_TOLL_LIKE_RECEPTOR_9_SIGNALING_PATHWAY	GOBP_TOLL_LIKE_RECEPTOR_9_SIGNALING_PATHWAY		16	0.643965	2.34518	0	0.000303027	0.033	7011	tags=75%, list=27%, signal=103%
GOBP_PEPTIDYL_THREONINE_MODIFICATION	GOBP_PEPTIDYL_THREONINE_MODIFICATION		73	0.422003	2.34271	0	0.000311246	0.034	4617	tags=49%, list=18%, signal=60%
GOBP_POSITIVE_REGULATION_OF_AXON_EXTENSION	GOBP_POSITIVE_REGULATION_OF_AXON_EXTENSION		39	0.517997	2.34222	0	0.000310743	0.034	5142	tags=56%, list=20%, signal=71%
GOBP_G0_TO_G1_TRANSITION	GOBP_G0_TO_G1_TRANSITION		24	0.55409	2.34045	0	0.000310242	0.034	5947	tags=75%, list=23%, signal=98%
GOBP_VACUOLAR_ACIDIFICATION	GOBP_VACUOLAR_ACIDIFICATION		19	0.599522	2.3404	0	0.000318202	0.035	3415	tags=58%, list=13%, signal=67%
GOBP_ENDOTHELIAL_CELL_DEVELOPMENT	GOBP_ENDOTHELIAL_CELL_DEVELOPMENT		54	0.436209	2.33997	0	0.000317691	0.035	4787	tags=57%, list=19%, signal=70%
GOBP_REGULATION_OF_MITOTIC_NUCLEAR_DIVISION	GOBP_REGULATION_OF_MITOTIC_NUCLEAR_DIVISION		70	0.411549	2.33993	0	0.000326639	0.036	6334	tags=61%, list=25%, signal=81%
GOBP_POSITIVE_REGULATION_OF_DENDRITE_MORPHOGENESIS	GOBP_POSITIVE_REGULATION_OF_DENDRITE_MORPHOGENESIS		34	0.517621	2.33843	0	0.000343952	0.038	4462	tags=44%, list=17%, signal=53%
GOBP_REGULATION_OF_PROTEIN_TARGETING_TO_MEMBRANE	GOBP_REGULATION_OF_PROTEIN_TARGETING_TO_MEMBRANE		27	0.555244	2.33806	0	0.000343402	0.038	6697	tags=67%, list=26%, signal=90%
GOBP_PEPTIDYL_CYSTEINE_MODIFICATION	GOBP_PEPTIDYL_CYSTEINE_MODIFICATION		32	0.518996	2.33698	0	0.000342853	0.038	4762	tags=53%, list=19%, signal=65%
GOBP_NEGATIVE_REGULATION_OF_CELLULAR_AMIDE_METABOLIC_PROCESS	GOBP_NEGATIVE_REGULATION_OF_CELLULAR_AMIDE_METABOLIC_PROCESS		117	0.382852	2.33636	0	0.000342306	0.038	4453	tags=40%, list=17%, signal=48%
GOBP_NEGATIVE_REGULATION_OF_MAP_KINASE_ACTIVITY	GOBP_NEGATIVE_REGULATION_OF_MAP_KINASE_ACTIVITY		50	0.459399	2.33589	0	0.000341761	0.038	6679	tags=66%, list=26%, signal=89%
GOBP_CARDIAC_SEPTUM_MORPHOGENESIS	GOBP_CARDIAC_SEPTUM_MORPHOGENESIS		59	0.447903	2.33588	0	0.000341218	0.038	4013	tags=44%, list=16%, signal=52%
GOBP_NEURON_PROJECTION_EXTENSION_INVOLVED_IN_NEURON_PROJECTION_GUIDANCE	GOBP_NEURON_PROJECTION_EXTENSION_INVOLVED_IN_NEURON_PROJECTION_GUIDANCE		27	0.53797	2.33492	0	0.000340676	0.038	4097	tags=52%, list=16%, signal=62%
GOBP_POSITIVE_REGULATION_OF_DNA_TEMPLATED_TRANSCRIPTION_ELONGATION	GOBP_POSITIVE_REGULATION_OF_DNA_TEMPLATED_TRANSCRIPTION_ELONGATION		36	0.517553	2.33193	0	0.000349418	0.039	7367	tags=81%, list=29%, signal=113%
GOBP_SPLICEOSOMAL_SNRNP_ASSEMBLY	GOBP_SPLICEOSOMAL_SNRNP_ASSEMBLY		23	0.564793	2.33168	0	0.000348865	0.039	6582	tags=74%, list=26%, signal=99%
GOBP_REGULATION_OF_ENDOCYTOSIS	GOBP_REGULATION_OF_ENDOCYTOSIS		171	0.357635	2.33168	0	0.000348314	0.039	5648	tags=49%, list=22%, signal=62%
GOBP_LYMPH_VESSEL_MORPHOGENESIS	GOBP_LYMPH_VESSEL_MORPHOGENESIS		18	0.61624	2.33126	0	0.000347764	0.039	4403	tags=50%, list=17%, signal=60%
GOBP_APOPTOTIC_PROCESS_INVOLVED_IN_MORPHOGENESIS	GOBP_APOPTOTIC_PROCESS_INVOLVED_IN_MORPHOGENESIS		31	0.512712	2.33081	0	0.000347217	0.039	4491	tags=61%, list=18%, signal=74%
GOBP_POSITIVE_REGULATION_OF_PROTEIN_LOCALIZATION_TO_CELL_SURFACE	GOBP_POSITIVE_REGULATION_OF_PROTEIN_LOCALIZATION_TO_CELL_SURFACE		18	0.619574	2.33077	0	0.000346671	0.039	3768	tags=61%, list=15%, signal=72%
GOBP_NUCLEAR_TRANSCRIBED_MRNA_CATABOLIC_PROCESS_NONSENSE_MEDIATED_DECAY	GOBP_NUCLEAR_TRANSCRIBED_MRNA_CATABOLIC_PROCESS_NONSENSE_MEDIATED_DECAY		24	0.555231	2.32992	0	0.000346126	0.039	5694	tags=63%, list=22%, signal=80%
GOBP_MEGAKARYOCYTE_DIFFERENTIATION	GOBP_MEGAKARYOCYTE_DIFFERENTIATION		35	0.485824	2.32986	0	0.000345584	0.039	6051	tags=54%, list=24%, signal=71%
GOBP_POSITIVE_REGULATION_OF_TRANSCRIPTION_ELONGATION_BY_RNA_POLYMERASE_II	GOBP_POSITIVE_REGULATION_OF_TRANSCRIPTION_ELONGATION_BY_RNA_POLYMERASE_II		28	0.530302	2.32983	0	0.000345043	0.039	7336	tags=82%, list=29%, signal=115%
GOBP_NECROPTOTIC_PROCESS	GOBP_NECROPTOTIC_PROCESS		25	0.558738	2.32982	0	0.000344504	0.039	6310	tags=64%, list=25%, signal=85%
GOBP_BARBED_END_ACTIN_FILAMENT_CAPPING	GOBP_BARBED_END_ACTIN_FILAMENT_CAPPING		18	0.616936	2.32713	0	0.000361521	0.041	4916	tags=72%, list=19%, signal=89%
GOBP_NEGATIVE_REGULATION_OF_ORGAN_GROWTH	GOBP_NEGATIVE_REGULATION_OF_ORGAN_GROWTH		27	0.526114	2.32678	0	0.000360958	0.041	3200	tags=48%, list=13%, signal=55%
GOBP_MEGAKARYOCYTE_DEVELOPMENT	GOBP_MEGAKARYOCYTE_DEVELOPMENT		21	0.577212	2.32521	0	0.000369044	0.042	7108	tags=67%, list=28%, signal=92%
GOBP_REGULATION_OF_PROTEIN_IMPORT_INTO_NUCLEUS	GOBP_REGULATION_OF_PROTEIN_IMPORT_INTO_NUCLEUS		57	0.436098	2.32428	0	0.000368471	0.042	5817	tags=56%, list=23%, signal=73%
GOBP_CELLULAR_RESPONSE_TO_AMYLOID_BETA	GOBP_CELLULAR_RESPONSE_TO_AMYLOID_BETA		26	0.546539	2.32286	0	0.000376151	0.043	4735	tags=54%, list=19%, signal=66%
GOBP_RESPONSE_TO_MURAMYL_DIPEPTIDE	GOBP_RESPONSE_TO_MURAMYL_DIPEPTIDE		19	0.597611	2.32215	0	0.000375569	0.043	4822	tags=58%, list=19%, signal=71%
GOBP_TUBULIN_DEACETYLATION	GOBP_TUBULIN_DEACETYLATION		17	0.634931	2.32137	0	0.000374988	0.043	5534	tags=76%, list=22%, signal=98%
GOBP_PEPTIDYL_LYSINE_TRIMETHYLATION	GOBP_PEPTIDYL_LYSINE_TRIMETHYLATION		29	0.536394	2.32128	0	0.000374409	0.043	4037	tags=55%, list=16%, signal=65%
GOBP_REGULATION_OF_CARTILAGE_DEVELOPMENT	GOBP_REGULATION_OF_CARTILAGE_DEVELOPMENT		64	0.43254	2.32083	0	0.000373833	0.043	4865	tags=47%, list=19%, signal=58%
GOBP_MITOCHONDRIAL_TRANSPORT	GOBP_MITOCHONDRIAL_TRANSPORT		105	0.382747	2.31692	0	0.000390139	0.045	4031	tags=38%, list=16%, signal=45%
GOBP_HEART_VALVE_MORPHOGENESIS	GOBP_HEART_VALVE_MORPHOGENESIS		37	0.49599	2.31459	0	0.000414322	0.048	4854	tags=49%, list=19%, signal=60%
GOBP_NEGATIVE_REGULATION_OF_I_KAPPAB_KINASE_NF_KAPPAB_SIGNALING	GOBP_NEGATIVE_REGULATION_OF_I_KAPPAB_KINASE_NF_KAPPAB_SIGNALING		34	0.487745	2.31428	0	0.000413687	0.048	4311	tags=44%, list=17%, signal=53%
GOBP_NEGATIVE_REGULATION_OF_HISTONE_METHYLATION	GOBP_NEGATIVE_REGULATION_OF_HISTONE_METHYLATION		16	0.636596	2.31424	0	0.000413053	0.048	4853	tags=69%, list=19%, signal=85%
GOBP_NEGATIVE_REGULATION_OF_PROTEIN_LOCALIZATION	GOBP_NEGATIVE_REGULATION_OF_PROTEIN_LOCALIZATION		154	0.361439	2.31296	0	0.000412422	0.048	4846	tags=44%, list=19%, signal=54%
GOBP_NEGATIVE_REGULATION_OF_ENDOTHELIAL_CELL_MIGRATION	GOBP_NEGATIVE_REGULATION_OF_ENDOTHELIAL_CELL_MIGRATION		47	0.458865	2.31104	0	0.000411792	0.048	6873	tags=62%, list=27%, signal=84%
GOBP_TETRAPYRROLE_BIOSYNTHETIC_PROCESS	GOBP_TETRAPYRROLE_BIOSYNTHETIC_PROCESS		20	0.597992	2.31038	0	0.0004191	0.049	4365	tags=70%, list=17%, signal=84%
GOBP_NEURON_PROJECTION_ORGANIZATION	GOBP_NEURON_PROJECTION_ORGANIZATION		75	0.409651	2.30928	0	0.000418462	0.049	4462	tags=40%, list=17%, signal=48%
GOBP_PROTEIN_LOCALIZATION_TO_MICROTUBULE_ORGANIZING_CENTER	GOBP_PROTEIN_LOCALIZATION_TO_MICROTUBULE_ORGANIZING_CENTER		20	0.603896	2.3089	0	0.000417826	0.049	5043	tags=60%, list=20%, signal=75%
GOBP_VIRION_ASSEMBLY	GOBP_VIRION_ASSEMBLY		17	0.609238	2.30838	0	0.000417192	0.049	6270	tags=71%, list=25%, signal=93%
GOBP_VASCULAR_ASSOCIATED_SMOOTH_MUSCLE_CELL_MIGRATION	GOBP_VASCULAR_ASSOCIATED_SMOOTH_MUSCLE_CELL_MIGRATION		25	0.546826	2.30747	0	0.00041656	0.049	4068	tags=56%, list=16%, signal=67%
GOBP_PROTEIN_K63_LINKED_UBIQUITINATION	GOBP_PROTEIN_K63_LINKED_UBIQUITINATION		44	0.468972	2.30699	0	0.00041593	0.049	5411	tags=52%, list=21%, signal=66%
GOBP_REGULATION_OF_TRANSLATIONAL_INITIATION	GOBP_REGULATION_OF_TRANSLATIONAL_INITIATION		30	0.509089	2.30689	0	0.000415302	0.049	4789	tags=63%, list=19%, signal=78%
GOBP_REGULATION_OF_ACTIN_FILAMENT_BASED_MOVEMENT	GOBP_REGULATION_OF_ACTIN_FILAMENT_BASED_MOVEMENT		38	0.480967	2.30652	0	0.000422933	0.05	4767	tags=47%, list=19%, signal=58%
GOBP_LIPOPROTEIN_METABOLIC_PROCESS	GOBP_LIPOPROTEIN_METABOLIC_PROCESS		92	0.392579	2.3063	0	0.000422296	0.05	3534	tags=36%, list=14%, signal=41%
GOBP_COLLAGEN_BIOSYNTHETIC_PROCESS	GOBP_COLLAGEN_BIOSYNTHETIC_PROCESS		51	0.450223	2.30615	0	0.000421661	0.05	4776	tags=47%, list=19%, signal=58%
GOBP_REGULATION_OF_ENDOTHELIAL_CELL_DIFFERENTIATION	GOBP_REGULATION_OF_ENDOTHELIAL_CELL_DIFFERENTIATION		32	0.507553	2.306	0	0.000421028	0.05	5958	tags=72%, list=23%, signal=94%
GOBP_NUCLEOTIDE_SUGAR_METABOLIC_PROCESS	GOBP_NUCLEOTIDE_SUGAR_METABOLIC_PROCESS		22	0.579121	2.30586	0	0.000420397	0.05	3334	tags=55%, list=13%, signal=63%
GOBP_POSITIVE_REGULATION_OF_TRANSCRIPTION_BY_RNA_POLYMERASE_I	GOBP_POSITIVE_REGULATION_OF_TRANSCRIPTION_BY_RNA_POLYMERASE_I		19	0.605863	2.30473	0	0.000419768	0.05	4283	tags=74%, list=17%, signal=88%
GOBP_REGULATION_OF_CARDIAC_MUSCLE_CONTRACTION	GOBP_REGULATION_OF_CARDIAC_MUSCLE_CONTRACTION		54	0.435774	2.30431	0	0.000427468	0.051	4405	tags=41%, list=17%, signal=49%
GOBP_POSITIVE_REGULATION_OF_NEURON_APOPTOTIC_PROCESS	GOBP_POSITIVE_REGULATION_OF_NEURON_APOPTOTIC_PROCESS		60	0.42778	2.30391	0	0.00042683	0.051	3845	tags=50%, list=15%, signal=59%
GOBP_REGULATION_OF_UBIQUITIN_PROTEIN_TRANSFERASE_ACTIVITY	GOBP_REGULATION_OF_UBIQUITIN_PROTEIN_TRANSFERASE_ACTIVITY		35	0.485666	2.30355	0	0.000426194	0.051	3137	tags=40%, list=12%, signal=46%
GOBP_REGULATION_OF_SODIUM_ION_TRANSPORT	GOBP_REGULATION_OF_SODIUM_ION_TRANSPORT		82	0.396012	2.30348	0	0.00042556	0.051	4760	tags=49%, list=19%, signal=60%
GOBP_INOSITOL_PHOSPHATE_METABOLIC_PROCESS	GOBP_INOSITOL_PHOSPHATE_METABOLIC_PROCESS		37	0.484037	2.30309	0	0.000424927	0.051	4851	tags=54%, list=19%, signal=67%
GOBP_REGULATION_OF_B_CELL_RECEPTOR_SIGNALING_PATHWAY	GOBP_REGULATION_OF_B_CELL_RECEPTOR_SIGNALING_PATHWAY		17	0.636138	2.30185	0	0.000456818	0.055	7730	tags=71%, list=30%, signal=101%
GOBP_REGULATION_OF_EXECUTION_PHASE_OF_APOPTOSIS	GOBP_REGULATION_OF_EXECUTION_PHASE_OF_APOPTOSIS		18	0.613632	2.30173	0	0.000456141	0.055	4414	tags=61%, list=17%, signal=74%
GOBP_REGULATION_OF_MICROTUBULE_BASED_PROCESS	GOBP_REGULATION_OF_MICROTUBULE_BASED_PROCESS		186	0.35329	2.30159	0	0.000455466	0.055	4880	tags=41%, list=19%, signal=50%
GOBP_ERBB_SIGNALING_PATHWAY	GOBP_ERBB_SIGNALING_PATHWAY		92	0.386895	2.30114	0	0.000454794	0.055	6633	tags=61%, list=26%, signal=82%
GOBP_CELL_DEATH_IN_RESPONSE_TO_HYDROGEN_PEROXIDE	GOBP_CELL_DEATH_IN_RESPONSE_TO_HYDROGEN_PEROXIDE		30	0.510546	2.30057	0	0.000454123	0.055	4482	tags=43%, list=18%, signal=52%
GOBP_HINDBRAIN_DEVELOPMENT	GOBP_HINDBRAIN_DEVELOPMENT		130	0.35868	2.30041	0	0.000453454	0.055	4158	tags=41%, list=16%, signal=48%
GOBP_VASCULAR_ENDOTHELIAL_GROWTH_FACTOR_RECEPTOR_SIGNALING_PATHWAY	GOBP_VASCULAR_ENDOTHELIAL_GROWTH_FACTOR_RECEPTOR_SIGNALING_PATHWAY		37	0.476782	2.30026	0	0.000452787	0.055	4961	tags=51%, list=19%, signal=64%
GOBP_SMALL_REGULATORY_NCRNA_PROCESSING	GOBP_SMALL_REGULATORY_NCRNA_PROCESSING		34	0.513269	2.29992	0	0.000452122	0.055	5298	tags=74%, list=21%, signal=93%
GOBP_ACTIN_FILAMENT_BASED_TRANSPORT	GOBP_ACTIN_FILAMENT_BASED_TRANSPORT		16	0.621453	2.29986	0	0.000451459	0.055	6903	tags=75%, list=27%, signal=103%
GOBP_RESPONSE_TO_EPIDERMAL_GROWTH_FACTOR	GOBP_RESPONSE_TO_EPIDERMAL_GROWTH_FACTOR		26	0.553718	2.29961	0	0.000450798	0.055	4811	tags=65%, list=19%, signal=80%
GOBP_CARBOHYDRATE_DERIVATIVE_TRANSPORT	GOBP_CARBOHYDRATE_DERIVATIVE_TRANSPORT		52	0.444771	2.29887	0	0.000450139	0.055	4658	tags=54%, list=18%, signal=66%
GOBP_POSITIVE_REGULATION_OF_MICROTUBULE_POLYMERIZATION_OR_DEPOLYMERIZATION	GOBP_POSITIVE_REGULATION_OF_MICROTUBULE_POLYMERIZATION_OR_DEPOLYMERIZATION		23	0.562024	2.29884	0	0.000449482	0.055	6310	tags=74%, list=25%, signal=98%
GOBP_INTRINSIC_APOPTOTIC_SIGNALING_PATHWAY_IN_RESPONSE_TO_ENDOPLASMIC_RETICULUM_STRESS	GOBP_INTRINSIC_APOPTOTIC_SIGNALING_PATHWAY_IN_RESPONSE_TO_ENDOPLASMIC_RETICULUM_STRESS		37	0.48273	2.29879	0	0.000448827	0.055	3654	tags=46%, list=14%, signal=54%
GOBP_SUPPRESSION_OF_VIRAL_RELEASE_BY_HOST	GOBP_SUPPRESSION_OF_VIRAL_RELEASE_BY_HOST		17	0.601285	2.29862	0	0.000448174	0.055	3726	tags=47%, list=15%, signal=55%
GOBP_HEME_METABOLIC_PROCESS	GOBP_HEME_METABOLIC_PROCESS		24	0.558838	2.29832	0	0.000455435	0.056	4365	tags=58%, list=17%, signal=70%
GOBP_BONE_CELL_DEVELOPMENT	GOBP_BONE_CELL_DEVELOPMENT		36	0.478404	2.29728	0	0.000454774	0.056	7288	tags=64%, list=29%, signal=89%
GOBP_ACTIVATION_OF_PROTEIN_KINASE_ACTIVITY	GOBP_ACTIVATION_OF_PROTEIN_KINASE_ACTIVITY		83	0.405985	2.29637	0	0.000454115	0.056	7255	tags=58%, list=28%, signal=80%
GOBP_REGULATION_OF_POTASSIUM_ION_TRANSMEMBRANE_TRANSPORT	GOBP_REGULATION_OF_POTASSIUM_ION_TRANSMEMBRANE_TRANSPORT		79	0.40379	2.29609	0	0.000461131	0.057	4917	tags=52%, list=19%, signal=64%
GOBP_UBIQUITIN_DEPENDENT_PROTEIN_CATABOLIC_PROCESS_VIA_THE_MULTIVESICULAR_BODY_SORTING_PATHWAY	GOBP_UBIQUITIN_DEPENDENT_PROTEIN_CATABOLIC_PROCESS_VIA_THE_MULTIVESICULAR_BODY_SORTING_PATHWAY		18	0.610499	2.29594	0	0.000460464	0.057	4866	tags=61%, list=19%, signal=75%
GOBP_PEPTIDYL_L_CYSTEINE_S_PALMITOYLATION	GOBP_PEPTIDYL_L_CYSTEINE_S_PALMITOYLATION		17	0.620917	2.29343	0	0.000477295	0.059	2416	tags=47%, list=9%, signal=52%
GOBP_NEGATIVE_REGULATION_OF_GTPASE_ACTIVITY	GOBP_NEGATIVE_REGULATION_OF_GTPASE_ACTIVITY		23	0.558464	2.29235	0	0.00048481	0.06	6697	tags=74%, list=26%, signal=100%
GOBP_ERAD_PATHWAY	GOBP_ERAD_PATHWAY		56	0.437872	2.29175	0	0.000484113	0.06	3567	tags=50%, list=14%, signal=58%
GOBP_DORSAL_VENTRAL_NEURAL_TUBE_PATTERNING	GOBP_DORSAL_VENTRAL_NEURAL_TUBE_PATTERNING		27	0.523145	2.29161	0	0.000483417	0.06	5661	tags=70%, list=22%, signal=90%
GOBP_CYTOPLASMIC_MICROTUBULE_ORGANIZATION	GOBP_CYTOPLASMIC_MICROTUBULE_ORGANIZATION		39	0.476835	2.29109	0	0.000490519	0.061	7143	tags=67%, list=28%, signal=92%
GOBP_MEMBRANE_RAFT_ORGANIZATION	GOBP_MEMBRANE_RAFT_ORGANIZATION		19	0.582199	2.29093	0	0.000489816	0.061	3721	tags=47%, list=15%, signal=55%
GOBP_REGULATION_OF_NEURON_PROJECTION_REGENERATION	GOBP_REGULATION_OF_NEURON_PROJECTION_REGENERATION		32	0.503112	2.29072	0	0.000489116	0.061	4107	tags=47%, list=16%, signal=56%
GOBP_CELL_DEATH_IN_RESPONSE_TO_OXIDATIVE_STRESS	GOBP_CELL_DEATH_IN_RESPONSE_TO_OXIDATIVE_STRESS		69	0.419636	2.29056	0	0.000488417	0.061	5678	tags=45%, list=22%, signal=58%
GOBP_FORMATION_OF_PRIMARY_GERM_LAYER	GOBP_FORMATION_OF_PRIMARY_GERM_LAYER		87	0.394106	2.28994	0	0.00048772	0.061	4616	tags=47%, list=18%, signal=57%
GOBP_REGULATION_OF_EMBRYONIC_DEVELOPMENT	GOBP_REGULATION_OF_EMBRYONIC_DEVELOPMENT		60	0.426192	2.28826	0	0.000487025	0.061	4994	tags=55%, list=20%, signal=68%
GOBP_REGULATION_OF_CARBOHYDRATE_CATABOLIC_PROCESS	GOBP_REGULATION_OF_CARBOHYDRATE_CATABOLIC_PROCESS		41	0.468243	2.28745	0	0.000486333	0.061	4152	tags=51%, list=16%, signal=61%
GOBP_TOLL_LIKE_RECEPTOR_2_SIGNALING_PATHWAY	GOBP_TOLL_LIKE_RECEPTOR_2_SIGNALING_PATHWAY		16	0.626214	2.28695	0	0.000485642	0.061	6906	tags=75%, list=27%, signal=103%
GOBP_NEGATIVE_REGULATION_OF_MUSCLE_HYPERTROPHY	GOBP_NEGATIVE_REGULATION_OF_MUSCLE_HYPERTROPHY		27	0.528621	2.28688	0	0.000484953	0.061	3200	tags=44%, list=13%, signal=51%
GOBP_ESTABLISHMENT_OF_PROTEIN_LOCALIZATION_TO_PLASMA_MEMBRANE	GOBP_ESTABLISHMENT_OF_PROTEIN_LOCALIZATION_TO_PLASMA_MEMBRANE		45	0.479775	2.28681	0	0.000484266	0.061	4880	tags=56%, list=19%, signal=69%
GOBP_MUSCLE_CELL_APOPTOTIC_PROCESS	GOBP_MUSCLE_CELL_APOPTOTIC_PROCESS		75	0.396828	2.2862	0	0.000483581	0.061	6561	tags=56%, list=26%, signal=75%
GOBP_POSITIVE_REGULATION_OF_HISTONE_METHYLATION	GOBP_POSITIVE_REGULATION_OF_HISTONE_METHYLATION		38	0.483642	2.28606	0	0.000482898	0.061	5751	tags=66%, list=23%, signal=85%
GOBP_SPROUTING_ANGIOGENESIS	GOBP_SPROUTING_ANGIOGENESIS		96	0.403247	2.28453	0	0.000490615	0.062	6561	tags=56%, list=26%, signal=75%
GOBP_MRNA_TRANSCRIPTION	GOBP_MRNA_TRANSCRIPTION		27	0.527677	2.28333	0	0.000489924	0.062	6751	tags=78%, list=26%, signal=106%
GOBP_MITOCHONDRION_LOCALIZATION	GOBP_MITOCHONDRION_LOCALIZATION		34	0.496951	2.28329	0	0.000489235	0.062	3756	tags=44%, list=15%, signal=52%
GOBP_ENDOCARDIAL_CUSHION_DEVELOPMENT	GOBP_ENDOCARDIAL_CUSHION_DEVELOPMENT		40	0.480693	2.28188	0	0.000488548	0.062	3983	tags=43%, list=16%, signal=50%
GOBP_ADIPOSE_TISSUE_DEVELOPMENT	GOBP_ADIPOSE_TISSUE_DEVELOPMENT		50	0.462803	2.28096	0	0.000495661	0.063	4167	tags=46%, list=16%, signal=55%
GOBP_PORE_COMPLEX_ASSEMBLY	GOBP_PORE_COMPLEX_ASSEMBLY		16	0.632473	2.27847	0	0.000511313	0.065	6523	tags=69%, list=26%, signal=92%
GOBP_REGULATION_OF_NIK_NF_KAPPAB_SIGNALING	GOBP_REGULATION_OF_NIK_NF_KAPPAB_SIGNALING		75	0.41547	2.27794	0	0.000517905	0.066	6200	tags=48%, list=24%, signal=63%
GOBP_PULMONARY_VALVE_DEVELOPMENT	GOBP_PULMONARY_VALVE_DEVELOPMENT		17	0.595148	2.27478	0	0.000539902	0.069	4854	tags=59%, list=19%, signal=73%
GOBP_SMOOTH_MUSCLE_CELL_DIFFERENTIATION	GOBP_SMOOTH_MUSCLE_CELL_DIFFERENTIATION		64	0.418822	2.27385	0	0.00054683	0.07	3599	tags=39%, list=14%, signal=45%
GOBP_PHOSPHATIDYLINOSITOL_PHOSPHATE_BIOSYNTHETIC_PROCESS	GOBP_PHOSPHATIDYLINOSITOL_PHOSPHATE_BIOSYNTHETIC_PROCESS		33	0.489568	2.27359	0	0.000546068	0.07	3099	tags=48%, list=12%, signal=55%
GOBP_REGULATION_OF_CENTROSOME_DUPLICATION	GOBP_REGULATION_OF_CENTROSOME_DUPLICATION		23	0.556624	2.27305	0	0.000552656	0.071	3041	tags=43%, list=12%, signal=49%
GOBP_INNER_MITOCHONDRIAL_MEMBRANE_ORGANIZATION	GOBP_INNER_MITOCHONDRIAL_MEMBRANE_ORGANIZATION		16	0.621358	2.27152	0	0.000551888	0.071	7880	tags=81%, list=31%, signal=117%
GOBP_HISTONE_MONOUBIQUITINATION	GOBP_HISTONE_MONOUBIQUITINATION		18	0.591946	2.26894	0	0.000558616	0.072	3785	tags=56%, list=15%, signal=65%
GOBP_CARBOHYDRATE_TRANSMEMBRANE_TRANSPORT	GOBP_CARBOHYDRATE_TRANSMEMBRANE_TRANSPORT		95	0.386334	2.26888	0	0.000557842	0.072	3749	tags=40%, list=15%, signal=47%
GOBP_BRANCHING_INVOLVED_IN_SALIVARY_GLAND_MORPHOGENESIS	GOBP_BRANCHING_INVOLVED_IN_SALIVARY_GLAND_MORPHOGENESIS		22	0.55497	2.26884	0	0.000564271	0.073	4319	tags=64%, list=17%, signal=77%
GOBP_NEGATIVE_REGULATION_OF_MAPK_CASCADE	GOBP_NEGATIVE_REGULATION_OF_MAPK_CASCADE		135	0.358072	2.26824	0	0.000570982	0.074	4251	tags=40%, list=17%, signal=48%
GOBP_SYNAPTIC_VESICLE_RECYCLING	GOBP_SYNAPTIC_VESICLE_RECYCLING		65	0.411127	2.26697	0	0.000585996	0.076	5120	tags=51%, list=20%, signal=63%
GOBP_POSITIVE_REGULATION_OF_ORGANELLE_ASSEMBLY	GOBP_POSITIVE_REGULATION_OF_ORGANELLE_ASSEMBLY		51	0.45067	2.26609	0	0.000592479	0.077	6567	tags=67%, list=26%, signal=90%
GOBP_ACTIN_MEDIATED_CELL_CONTRACTION	GOBP_ACTIN_MEDIATED_CELL_CONTRACTION		78	0.405975	2.26554	0	0.000591664	0.077	4835	tags=46%, list=19%, signal=57%
GOBP_REGULATION_OF_LYSOSOMAL_LUMEN_PH	GOBP_REGULATION_OF_LYSOSOMAL_LUMEN_PH		15	0.632223	2.26511	0	0.000590851	0.077	4757	tags=67%, list=19%, signal=82%
GOBP_ALPHA_AMINO_ACID_METABOLIC_PROCESS	GOBP_ALPHA_AMINO_ACID_METABOLIC_PROCESS		137	0.363239	2.26481	0	0.000597537	0.078	5826	tags=52%, list=23%, signal=67%
GOBP_ENDOCARDIAL_CUSHION_MORPHOGENESIS	GOBP_ENDOCARDIAL_CUSHION_MORPHOGENESIS		30	0.503383	2.26433	0	0.000596718	0.078	3983	tags=47%, list=16%, signal=55%
GOBP_POSITIVE_REGULATION_OF_POTASSIUM_ION_TRANSMEMBRANE_TRANSPORT	GOBP_POSITIVE_REGULATION_OF_POTASSIUM_ION_TRANSMEMBRANE_TRANSPORT		35	0.486529	2.26268	0	0.000618933	0.081	4862	tags=54%, list=19%, signal=67%
GOBP_BASEMENT_MEMBRANE_ORGANIZATION	GOBP_BASEMENT_MEMBRANE_ORGANIZATION		32	0.497787	2.26094	0	0.000618088	0.081	3375	tags=50%, list=13%, signal=58%
GOBP_DNA_DAMAGE_RESPONSE_SIGNAL_TRANSDUCTION_BY_P53_CLASS_MEDIATOR	GOBP_DNA_DAMAGE_RESPONSE_SIGNAL_TRANSDUCTION_BY_P53_CLASS_MEDIATOR		38	0.475607	2.26068	0	0.000617245	0.081	3855	tags=42%, list=15%, signal=50%
GOBP_POSITIVE_REGULATION_OF_MRNA_METABOLIC_PROCESS	GOBP_POSITIVE_REGULATION_OF_MRNA_METABOLIC_PROCESS		82	0.395653	2.26062	0	0.000616404	0.081	4438	tags=43%, list=17%, signal=51%
GOBP_REGULATION_OF_MUSCLE_ADAPTATION	GOBP_REGULATION_OF_MUSCLE_ADAPTATION		73	0.405401	2.26057	0	0.000615565	0.081	5390	tags=47%, list=21%, signal=59%
GOBP_REGULATION_OF_PROTEIN_TARGETING	GOBP_REGULATION_OF_PROTEIN_TARGETING		42	0.465656	2.26001	0	0.000614729	0.081	6697	tags=62%, list=26%, signal=84%
GOBP_CARTILAGE_DEVELOPMENT	GOBP_CARTILAGE_DEVELOPMENT		182	0.343486	2.25799	0	0.000613894	0.081	4865	tags=42%, list=19%, signal=51%
GOBP_ANTIGEN_PROCESSING_AND_PRESENTATION_OF_EXOGENOUS_ANTIGEN	GOBP_ANTIGEN_PROCESSING_AND_PRESENTATION_OF_EXOGENOUS_ANTIGEN		35	0.491807	2.25758	0	0.000613063	0.081	7049	tags=66%, list=28%, signal=91%
GOBP_POSITIVE_REGULATION_OF_NUCLEOCYTOPLASMIC_TRANSPORT	GOBP_POSITIVE_REGULATION_OF_NUCLEOCYTOPLASMIC_TRANSPORT		46	0.453912	2.25717	0	0.000612233	0.081	4822	tags=54%, list=19%, signal=67%
GOBP_CELL_CELL_JUNCTION_ORGANIZATION	GOBP_CELL_CELL_JUNCTION_ORGANIZATION		175	0.345607	2.25689	0	0.000611406	0.081	5701	tags=51%, list=22%, signal=65%
GOBP_POSITIVE_REGULATION_OF_DNA_RECOMBINATION	GOBP_POSITIVE_REGULATION_OF_DNA_RECOMBINATION		41	0.474741	2.25555	0	0.000610581	0.081	6259	tags=54%, list=24%, signal=71%
GOBP_SPLICEOSOMAL_COMPLEX_ASSEMBLY	GOBP_SPLICEOSOMAL_COMPLEX_ASSEMBLY		19	0.572758	2.25465	0	0.000609758	0.081	6193	tags=58%, list=24%, signal=76%
GOBP_CELL_MIGRATION_INVOLVED_IN_SPROUTING_ANGIOGENESIS	GOBP_CELL_MIGRATION_INVOLVED_IN_SPROUTING_ANGIOGENESIS		41	0.463455	2.25453	0	0.000608937	0.081	6561	tags=59%, list=26%, signal=79%
GOBP_CARBOHYDRATE_BIOSYNTHETIC_PROCESS	GOBP_CARBOHYDRATE_BIOSYNTHETIC_PROCESS		153	0.347803	2.25445	0	0.000608119	0.081	4799	tags=42%, list=19%, signal=52%
GOBP_EXIT_FROM_MITOSIS	GOBP_EXIT_FROM_MITOSIS		19	0.586144	2.25256	0	0.000607302	0.081	4495	tags=58%, list=18%, signal=70%
GOBP_CARDIAC_MUSCLE_CONTRACTION	GOBP_CARDIAC_MUSCLE_CONTRACTION		105	0.365886	2.25183	0	0.000613971	0.082	4405	tags=38%, list=17%, signal=46%
GOBP_NEURON_PROJECTION_REGENERATION	GOBP_NEURON_PROJECTION_REGENERATION		52	0.424519	2.25173	0	0.000613149	0.082	6523	tags=56%, list=26%, signal=75%
GOBP_RESPONSE_TO_MITOCHONDRIAL_DEPOLARISATION	GOBP_RESPONSE_TO_MITOCHONDRIAL_DEPOLARISATION		17	0.604061	2.25162	0.00413223	0.000612329	0.082	6449	tags=71%, list=25%, signal=94%
GOBP_NEGATIVE_REGULATION_OF_PROTEIN_BINDING	GOBP_NEGATIVE_REGULATION_OF_PROTEIN_BINDING		70	0.420262	2.24971	0	0.000640739	0.086	4748	tags=46%, list=19%, signal=56%
GOBP_IMMUNOGLOBULIN_PRODUCTION_INVOLVED_IN_IMMUNOGLOBULIN_MEDIATED_IMMUNE_RESPONSE	GOBP_IMMUNOGLOBULIN_PRODUCTION_INVOLVED_IN_IMMUNOGLOBULIN_MEDIATED_IMMUNE_RESPONSE		60	0.411329	2.24938	0	0.000639885	0.086	7421	tags=55%, list=29%, signal=77%
GOBP_RAC_PROTEIN_SIGNAL_TRANSDUCTION	GOBP_RAC_PROTEIN_SIGNAL_TRANSDUCTION		30	0.493864	2.24904	0	0.000646254	0.087	5850	tags=47%, list=23%, signal=60%
GOBP_NEGATIVE_REGULATION_OF_OSTEOBLAST_DIFFERENTIATION	GOBP_NEGATIVE_REGULATION_OF_OSTEOBLAST_DIFFERENTIATION		55	0.43006	2.24839	0	0.000645395	0.087	4854	tags=47%, list=19%, signal=58%
GOBP_PROTEIN_LOCALIZATION_TO_LYSOSOME	GOBP_PROTEIN_LOCALIZATION_TO_LYSOSOME		31	0.496126	2.24817	0	0.000644538	0.087	4708	tags=61%, list=18%, signal=75%
GOBP_PHOSPHATIDYLSERINE_METABOLIC_PROCESS	GOBP_PHOSPHATIDYLSERINE_METABOLIC_PROCESS		19	0.571527	2.24678	0	0.000657632	0.088	3716	tags=58%, list=15%, signal=68%
GOBP_TRANSCRIPTION_PREINITIATION_COMPLEX_ASSEMBLY	GOBP_TRANSCRIPTION_PREINITIATION_COMPLEX_ASSEMBLY		38	0.469221	2.24497	0	0.000664026	0.089	7490	tags=76%, list=29%, signal=108%
GOBP_RNA_PHOSPHODIESTER_BOND_HYDROLYSIS_ENDONUCLEOLYTIC	GOBP_RNA_PHOSPHODIESTER_BOND_HYDROLYSIS_ENDONUCLEOLYTIC		18	0.588449	2.24437	0	0.000670188	0.09	6487	tags=78%, list=25%, signal=104%
GOBP_NEGATIVE_REGULATION_OF_NOTCH_SIGNALING_PATHWAY	GOBP_NEGATIVE_REGULATION_OF_NOTCH_SIGNALING_PATHWAY		33	0.466998	2.24412	0	0.000669303	0.09	4564	tags=52%, list=18%, signal=63%
GOBP_MEMBRANE_FISSION	GOBP_MEMBRANE_FISSION		16	0.598274	2.24261	0	0.000697608	0.093	5908	tags=69%, list=23%, signal=89%
GOBP_RESPONSE_TO_DECREASED_OXYGEN_LEVELS	GOBP_RESPONSE_TO_DECREASED_OXYGEN_LEVELS		174	0.350655	2.24246	0	0.000696689	0.093	4427	tags=39%, list=17%, signal=46%
GOBP_NEGATIVE_REGULATION_OF_GLIOGENESIS	GOBP_NEGATIVE_REGULATION_OF_GLIOGENESIS		52	0.433803	2.2422	0	0.000703117	0.094	4166	tags=46%, list=16%, signal=55%
GOBP_RESPONSE_TO_TRANSFORMING_GROWTH_FACTOR_BETA	GOBP_RESPONSE_TO_TRANSFORMING_GROWTH_FACTOR_BETA		170	0.348662	2.24196	0	0.000702193	0.094	6049	tags=52%, list=24%, signal=68%
GOBP_OSTEOBLAST_DIFFERENTIATION	GOBP_OSTEOBLAST_DIFFERENTIATION		174	0.336111	2.24151	0	0.000709102	0.095	4858	tags=40%, list=19%, signal=49%
GOBP_NEGATIVE_REGULATION_OF_BINDING	GOBP_NEGATIVE_REGULATION_OF_BINDING		123	0.368858	2.24075	0	0.000715561	0.096	4222	tags=39%, list=17%, signal=47%
GOBP_RESPONSE_TO_INTERFERON_GAMMA	GOBP_RESPONSE_TO_INTERFERON_GAMMA		104	0.367946	2.23979	0	0.000714624	0.096	6139	tags=47%, list=24%, signal=62%
GOBP_REGULATION_OF_FAT_CELL_DIFFERENTIATION	GOBP_REGULATION_OF_FAT_CELL_DIFFERENTIATION		114	0.361564	2.23887	0	0.00071369	0.096	3531	tags=32%, list=14%, signal=37%
GOBP_COLLAGEN_METABOLIC_PROCESS	GOBP_COLLAGEN_METABOLIC_PROCESS		113	0.36798	2.23877	0	0.000712758	0.096	4240	tags=40%, list=17%, signal=48%
GOBP_EMBRYONIC_DIGIT_MORPHOGENESIS	GOBP_EMBRYONIC_DIGIT_MORPHOGENESIS		54	0.442212	2.23699	0	0.000718926	0.097	5591	tags=61%, list=22%, signal=78%
GOBP_EXTRINSIC_APOPTOTIC_SIGNALING_PATHWAY	GOBP_EXTRINSIC_APOPTOTIC_SIGNALING_PATHWAY		187	0.353763	2.23361	0	0.000725025	0.098	3714	tags=34%, list=15%, signal=39%
GOBP_CELLULAR_PIGMENTATION	GOBP_CELLULAR_PIGMENTATION		40	0.467068	2.2336	0	0.000724082	0.098	5948	tags=58%, list=23%, signal=75%
GOBP_NUCLEAR_CHROMOSOME_SEGREGATION	GOBP_NUCLEAR_CHROMOSOME_SEGREGATION		176	0.338053	2.23299	0	0.000730321	0.099	3771	tags=37%, list=15%, signal=43%
GOBP_FAT_CELL_DIFFERENTIATION	GOBP_FAT_CELL_DIFFERENTIATION		196	0.340382	2.23252	0	0.000729374	0.099	3560	tags=31%, list=14%, signal=35%
GOBP_NEGATIVE_CHEMOTAXIS	GOBP_NEGATIVE_CHEMOTAXIS		30	0.489679	2.2325	0	0.000728429	0.099	4097	tags=40%, list=16%, signal=48%
GOBP_NUCLEOSIDE_DIPHOSPHATE_METABOLIC_PROCESS	GOBP_NUCLEOSIDE_DIPHOSPHATE_METABOLIC_PROCESS		91	0.382606	2.23215	0	0.000734113	0.1	4504	tags=46%, list=18%, signal=56%
GOBP_RNA_TEMPLATED_DNA_BIOSYNTHETIC_PROCESS	GOBP_RNA_TEMPLATED_DNA_BIOSYNTHETIC_PROCESS		33	0.499887	2.23176	0	0.000740225	0.101	5680	tags=61%, list=22%, signal=78%
GOBP_ESTABLISHMENT_OF_MITOCHONDRION_LOCALIZATION	GOBP_ESTABLISHMENT_OF_MITOCHONDRION_LOCALIZATION		18	0.583472	2.23044	0	0.000759719	0.103	3164	tags=44%, list=12%, signal=51%
GOBP_POSITIVE_REGULATION_OF_PROTEIN_CONTAINING_COMPLEX_DISASSEMBLY	GOBP_POSITIVE_REGULATION_OF_PROTEIN_CONTAINING_COMPLEX_DISASSEMBLY		27	0.521536	2.23035	0	0.00075874	0.103	6108	tags=67%, list=24%, signal=88%
GOBP_INTEGRIN_ACTIVATION	GOBP_INTEGRIN_ACTIVATION		17	0.597473	2.23017	0	0.000757764	0.103	6413	tags=71%, list=25%, signal=94%
GOBP_PROTEIN_O_LINKED_GLYCOSYLATION	GOBP_PROTEIN_O_LINKED_GLYCOSYLATION		41	0.457004	2.22838	0	0.000778108	0.106	6211	tags=61%, list=24%, signal=80%
GOBP_CYTOPLASMIC_PATTERN_RECOGNITION_RECEPTOR_SIGNALING_PATHWAY	GOBP_CYTOPLASMIC_PATTERN_RECOGNITION_RECEPTOR_SIGNALING_PATHWAY		36	0.487081	2.22752	0	0.000783941	0.107	4921	tags=50%, list=19%, signal=62%
GOBP_CHONDROCYTE_DIFFERENTIATION	GOBP_CHONDROCYTE_DIFFERENTIATION		96	0.369313	2.22627	0	0.000782936	0.107	4822	tags=44%, list=19%, signal=54%
GOBP_ANTIGEN_PROCESSING_AND_PRESENTATION_OF_PEPTIDE_OR_POLYSACCHARIDE_ANTIGEN_VIA_MHC_CLASS_II	GOBP_ANTIGEN_PROCESSING_AND_PRESENTATION_OF_PEPTIDE_OR_POLYSACCHARIDE_ANTIGEN_VIA_MHC_CLASS_II		23	0.558352	2.22624	0.00465116	0.000781934	0.107	7808	tags=74%, list=31%, signal=106%
GOBP_NEGATIVE_REGULATION_OF_VASCULAR_PERMEABILITY	GOBP_NEGATIVE_REGULATION_OF_VASCULAR_PERMEABILITY		15	0.633342	2.22601	0	0.000780934	0.107	4892	tags=67%, list=19%, signal=82%
GOBP_PROTEIN_LOCALIZATION_TO_CHROMATIN	GOBP_PROTEIN_LOCALIZATION_TO_CHROMATIN		25	0.533386	2.2254	0	0.000779937	0.107	5596	tags=72%, list=22%, signal=92%
GOBP_CELL_REDOX_HOMEOSTASIS	GOBP_CELL_REDOX_HOMEOSTASIS		16	0.61048	2.22509	0	0.000778942	0.107	4546	tags=56%, list=18%, signal=68%
GOBP_POSITIVE_REGULATION_OF_TOLL_LIKE_RECEPTOR_SIGNALING_PATHWAY	GOBP_POSITIVE_REGULATION_OF_TOLL_LIKE_RECEPTOR_SIGNALING_PATHWAY		24	0.537177	2.22505	0	0.000777949	0.107	7011	tags=71%, list=27%, signal=98%
GOBP_REGULATION_OF_CHONDROCYTE_DIFFERENTIATION	GOBP_REGULATION_OF_CHONDROCYTE_DIFFERENTIATION		48	0.434395	2.22398	0	0.00077696	0.107	4513	tags=46%, list=18%, signal=56%
GOBP_ALCOHOL_BIOSYNTHETIC_PROCESS	GOBP_ALCOHOL_BIOSYNTHETIC_PROCESS		111	0.373269	2.22194	0	0.000775973	0.107	5302	tags=49%, list=21%, signal=61%
GOBP_NEGATIVE_REGULATION_OF_SMOOTHENED_SIGNALING_PATHWAY	GOBP_NEGATIVE_REGULATION_OF_SMOOTHENED_SIGNALING_PATHWAY		30	0.481171	2.21988	0	0.000788573	0.109	3399	tags=50%, list=13%, signal=58%
GOBP_REGULATION_OF_DNA_BINDING	GOBP_REGULATION_OF_DNA_BINDING		96	0.371735	2.21783	0	0.000801672	0.111	5747	tags=47%, list=22%, signal=60%
GOBP_CARDIAC_CHAMBER_DEVELOPMENT	GOBP_CARDIAC_CHAMBER_DEVELOPMENT		150	0.353932	2.21751	0	0.000800657	0.111	4013	tags=37%, list=16%, signal=43%
GOBP_POSITIVE_REGULATION_OF_DEPHOSPHORYLATION	GOBP_POSITIVE_REGULATION_OF_DEPHOSPHORYLATION		46	0.437658	2.21733	0	0.000799645	0.111	5673	tags=50%, list=22%, signal=64%
GOBP_NEGATIVE_REGULATION_OF_RECEPTOR_SIGNALING_PATHWAY_VIA_STAT	GOBP_NEGATIVE_REGULATION_OF_RECEPTOR_SIGNALING_PATHWAY_VIA_STAT		19	0.57162	2.21595	0	0.000812151	0.113	6736	tags=79%, list=26%, signal=107%
GOBP_SUBSTRATE_DEPENDENT_CELL_MIGRATION	GOBP_SUBSTRATE_DEPENDENT_CELL_MIGRATION		23	0.537309	2.21572	0	0.000811126	0.113	4322	tags=52%, list=17%, signal=63%
GOBP_TRANSFORMING_GROWTH_FACTOR_BETA_RECEPTOR_SIGNALING_PATHWAY	GOBP_TRANSFORMING_GROWTH_FACTOR_BETA_RECEPTOR_SIGNALING_PATHWAY		140	0.355219	2.21556	0	0.000810105	0.113	6049	tags=54%, list=24%, signal=70%
GOBP_REGULATION_OF_MYELOID_CELL_DIFFERENTIATION	GOBP_REGULATION_OF_MYELOID_CELL_DIFFERENTIATION		176	0.339624	2.21491	0	0.000816094	0.114	6390	tags=49%, list=25%, signal=65%
GOBP_AORTA_DEVELOPMENT	GOBP_AORTA_DEVELOPMENT		54	0.423859	2.21454	0	0.000815068	0.114	4564	tags=54%, list=18%, signal=65%
GOBP_INSULIN_SECRETION_INVOLVED_IN_CELLULAR_RESPONSE_TO_GLUCOSE_STIMULUS	GOBP_INSULIN_SECRETION_INVOLVED_IN_CELLULAR_RESPONSE_TO_GLUCOSE_STIMULUS		71	0.403897	2.21434	0	0.000814046	0.114	4770	tags=46%, list=19%, signal=57%
GOBP_NEGATIVE_REGULATION_OF_INTRACELLULAR_TRANSPORT	GOBP_NEGATIVE_REGULATION_OF_INTRACELLULAR_TRANSPORT		47	0.444363	2.21362	0	0.000827244	0.116	5920	tags=55%, list=23%, signal=72%
GOBP_INTRINSIC_APOPTOTIC_SIGNALING_PATHWAY_IN_RESPONSE_TO_DNA_DAMAGE_BY_P53_CLASS_MEDIATOR	GOBP_INTRINSIC_APOPTOTIC_SIGNALING_PATHWAY_IN_RESPONSE_TO_DNA_DAMAGE_BY_P53_CLASS_MEDIATOR		29	0.505048	2.21225	0	0.00083981	0.118	4483	tags=59%, list=18%, signal=71%
GOBP_PHOSPHATIDYLGLYCEROL_METABOLIC_PROCESS	GOBP_PHOSPHATIDYLGLYCEROL_METABOLIC_PROCESS		22	0.54136	2.21218	0	0.00083876	0.118	4249	tags=64%, list=17%, signal=76%
GOBP_REGULATION_OF_RESPONSE_TO_WOUNDING	GOBP_REGULATION_OF_RESPONSE_TO_WOUNDING		150	0.339996	2.21209	0	0.000837713	0.118	5868	tags=46%, list=23%, signal=59%
GOBP_NEGATIVE_REGULATION_OF_CARTILAGE_DEVELOPMENT	GOBP_NEGATIVE_REGULATION_OF_CARTILAGE_DEVELOPMENT		28	0.489844	2.21098	0	0.000843588	0.119	4865	tags=50%, list=19%, signal=62%
GOBP_NEGATIVE_REGULATION_OF_RNA_CATABOLIC_PROCESS	GOBP_NEGATIVE_REGULATION_OF_RNA_CATABOLIC_PROCESS		45	0.449752	2.2102	0	0.000842538	0.119	4312	tags=51%, list=17%, signal=61%
GOBP_POSITIVE_REGULATION_OF_CYCLIN_DEPENDENT_PROTEIN_KINASE_ACTIVITY	GOBP_POSITIVE_REGULATION_OF_CYCLIN_DEPENDENT_PROTEIN_KINASE_ACTIVITY		18	0.592008	2.20947	0	0.000848012	0.12	4058	tags=56%, list=16%, signal=66%
GOBP_NEGATIVE_REGULATION_OF_KERATINOCYTE_PROLIFERATION	GOBP_NEGATIVE_REGULATION_OF_KERATINOCYTE_PROLIFERATION		19	0.545752	2.20921	0	0.000846959	0.12	5860	tags=63%, list=23%, signal=82%
GOBP_PROTEIN_TARGETING_TO_LYSOSOME	GOBP_PROTEIN_TARGETING_TO_LYSOSOME		15	0.625559	2.20808	0	0.000872697	0.124	4708	tags=67%, list=18%, signal=82%
GOBP_POSITIVE_REGULATION_OF_EXTRACELLULAR_MATRIX_ORGANIZATION	GOBP_POSITIVE_REGULATION_OF_EXTRACELLULAR_MATRIX_ORGANIZATION		25	0.526824	2.20742	0	0.000871616	0.124	3545	tags=56%, list=14%, signal=65%
GOBP_FILOPODIUM_ASSEMBLY	GOBP_FILOPODIUM_ASSEMBLY		57	0.41453	2.20698	0	0.00087691	0.125	7068	tags=58%, list=28%, signal=80%
GOBP_NEGATIVE_REGULATION_OF_PROTEASOMAL_PROTEIN_CATABOLIC_PROCESS	GOBP_NEGATIVE_REGULATION_OF_PROTEASOMAL_PROTEIN_CATABOLIC_PROCESS		28	0.506588	2.20663	0	0.000882273	0.126	5138	tags=57%, list=20%, signal=71%
GOBP_REGULATION_OF_AUTOPHAGY_OF_MITOCHONDRION	GOBP_REGULATION_OF_AUTOPHAGY_OF_MITOCHONDRION		18	0.573242	2.20526	0	0.000881183	0.126	6449	tags=83%, list=25%, signal=111%
GOBP_REGULATION_OF_INTEGRIN_MEDIATED_SIGNALING_PATHWAY	GOBP_REGULATION_OF_INTEGRIN_MEDIATED_SIGNALING_PATHWAY		16	0.605267	2.20416	0	0.000887393	0.127	4825	tags=75%, list=19%, signal=92%
GOBP_POSITIVE_REGULATION_OF_CALCIUM_ION_DEPENDENT_EXOCYTOSIS	GOBP_POSITIVE_REGULATION_OF_CALCIUM_ION_DEPENDENT_EXOCYTOSIS		15	0.621999	2.20367	0	0.0008863	0.127	3735	tags=60%, list=15%, signal=70%
GOBP_NEGATIVE_REGULATION_OF_RESPONSE_TO_OXIDATIVE_STRESS	GOBP_NEGATIVE_REGULATION_OF_RESPONSE_TO_OXIDATIVE_STRESS		21	0.569645	2.20209	0	0.000898763	0.129	4293	tags=43%, list=17%, signal=51%
GOBP_ESTABLISHMENT_OF_PROTEIN_LOCALIZATION_TO_CHROMOSOME	GOBP_ESTABLISHMENT_OF_PROTEIN_LOCALIZATION_TO_CHROMOSOME		16	0.596316	2.20194	0	0.000897659	0.129	5342	tags=75%, list=21%, signal=95%
GOBP_GLUCOSE_6_PHOSPHATE_METABOLIC_PROCESS	GOBP_GLUCOSE_6_PHOSPHATE_METABOLIC_PROCESS		22	0.551652	2.20027	0	0.000910014	0.131	4091	tags=64%, list=16%, signal=76%
GOBP_REGULATION_OF_FIBROBLAST_GROWTH_FACTOR_RECEPTOR_SIGNALING_PATHWAY	GOBP_REGULATION_OF_FIBROBLAST_GROWTH_FACTOR_RECEPTOR_SIGNALING_PATHWAY		30	0.494492	2.20023	0	0.000908899	0.131	3902	tags=47%, list=15%, signal=55%
GOBP_CELLULAR_RESPONSE_TO_ALKALOID	GOBP_CELLULAR_RESPONSE_TO_ALKALOID		20	0.556766	2.19997	0	0.000907786	0.131	2254	tags=45%, list=9%, signal=49%
GOBP_PROTEOGLYCAN_METABOLIC_PROCESS	GOBP_PROTEOGLYCAN_METABOLIC_PROCESS		80	0.372379	2.19982	0	0.000906676	0.131	6541	tags=58%, list=26%, signal=77%
GOBP_REGULATION_OF_PHOSPHATIDYLINOSITOL_3_KINASE_ACTIVITY	GOBP_REGULATION_OF_PHOSPHATIDYLINOSITOL_3_KINASE_ACTIVITY		28	0.514464	2.19966	0	0.000905569	0.131	6791	tags=64%, list=27%, signal=87%
GOBP_REGULATION_OF_GLUCOSE_IMPORT	GOBP_REGULATION_OF_GLUCOSE_IMPORT		44	0.434568	2.19885	0	0.00091145	0.132	5371	tags=52%, list=21%, signal=66%
GOBP_REGULATION_OF_RUFFLE_ASSEMBLY	GOBP_REGULATION_OF_RUFFLE_ASSEMBLY		22	0.531841	2.19847	0	0.000910339	0.132	2908	tags=36%, list=11%, signal=41%
GOBP_REGULATION_OF_EXTRINSIC_APOPTOTIC_SIGNALING_PATHWAY	GOBP_REGULATION_OF_EXTRINSIC_APOPTOTIC_SIGNALING_PATHWAY		133	0.354024	2.19764	0	0.000909232	0.132	5651	tags=45%, list=22%, signal=58%
GOBP_REGULATION_OF_DENDRITE_MORPHOGENESIS	GOBP_REGULATION_OF_DENDRITE_MORPHOGENESIS		60	0.420895	2.19759	0	0.000908127	0.132	4462	tags=45%, list=17%, signal=54%
GOBP_CARDIAC_MUSCLE_CELL_PROLIFERATION	GOBP_CARDIAC_MUSCLE_CELL_PROLIFERATION		50	0.425951	2.19721	0	0.000913682	0.133	4403	tags=44%, list=17%, signal=53%
GOBP_STEM_CELL_PROLIFERATION	GOBP_STEM_CELL_PROLIFERATION		112	0.360496	2.19689	0	0.000918955	0.133	3773	tags=44%, list=15%, signal=51%
GOBP_AMYLOID_BETA_FORMATION	GOBP_AMYLOID_BETA_FORMATION		35	0.471865	2.19624	0	0.000924535	0.134	6787	tags=66%, list=27%, signal=89%
GOBP_PROTEIN_LOCALIZATION_TO_CELL_SURFACE	GOBP_PROTEIN_LOCALIZATION_TO_CELL_SURFACE		54	0.427755	2.196	0	0.000936787	0.136	4442	tags=50%, list=17%, signal=60%
GOBP_MITOTIC_G1_S_TRANSITION_CHECKPOINT_SIGNALING	GOBP_MITOTIC_G1_S_TRANSITION_CHECKPOINT_SIGNALING		18	0.557746	2.1954	0	0.000942371	0.136	2359	tags=44%, list=9%, signal=49%
GOBP_REGULATION_OF_GLUCOSE_TRANSMEMBRANE_TRANSPORT	GOBP_REGULATION_OF_GLUCOSE_TRANSMEMBRANE_TRANSPORT		60	0.412884	2.19511	0	0.000941234	0.136	5371	tags=50%, list=21%, signal=63%
GOBP_REGULATION_OF_OSTEOBLAST_DIFFERENTIATION	GOBP_REGULATION_OF_OSTEOBLAST_DIFFERENTIATION		123	0.359275	2.19505	0	0.000946573	0.137	4858	tags=42%, list=19%, signal=52%
GOBP_VIRAL_RELEASE_FROM_HOST_CELL	GOBP_VIRAL_RELEASE_FROM_HOST_CELL		16	0.596494	2.19489	0	0.000945434	0.137	7909	tags=88%, list=31%, signal=127%
GOBP_REGULATION_OF_VASCULAR_PERMEABILITY	GOBP_REGULATION_OF_VASCULAR_PERMEABILITY		36	0.470144	2.19476	0	0.000944297	0.137	6698	tags=67%, list=26%, signal=90%
GOBP_REGULATION_OF_TELOMERE_CAPPING	GOBP_REGULATION_OF_TELOMERE_CAPPING		15	0.596947	2.19261	0	0.000976525	0.14	6202	tags=67%, list=24%, signal=88%
GOBP_SYNAPTIC_VESICLE_TRANSPORT	GOBP_SYNAPTIC_VESICLE_TRANSPORT		32	0.481016	2.19237	0	0.00098154	0.141	7021	tags=63%, list=27%, signal=86%
GOBP_REGULATION_OF_PROGRAMMED_NECROTIC_CELL_DEATH	GOBP_REGULATION_OF_PROGRAMMED_NECROTIC_CELL_DEATH		16	0.595099	2.19002	0	0.00101291	0.144	6310	tags=75%, list=25%, signal=100%
GOBP_NUCLEOSIDE_MONOPHOSPHATE_BIOSYNTHETIC_PROCESS	GOBP_NUCLEOSIDE_MONOPHOSPHATE_BIOSYNTHETIC_PROCESS		30	0.48502	2.18935	0	0.00101795	0.145	5798	tags=63%, list=23%, signal=82%
GOBP_NEGATIVE_REGULATION_OF_STRIATED_MUSCLE_CELL_APOPTOTIC_PROCESS	GOBP_NEGATIVE_REGULATION_OF_STRIATED_MUSCLE_CELL_APOPTOTIC_PROCESS		29	0.487827	2.18834	0	0.00102345	0.146	6396	tags=59%, list=25%, signal=78%
GOBP_MYELOID_CELL_HOMEOSTASIS	GOBP_MYELOID_CELL_HOMEOSTASIS		157	0.336067	2.18797	0	0.00102889	0.147	5785	tags=46%, list=23%, signal=60%
GOBP_POSITIVE_REGULATION_OF_DNA_REPLICATION	GOBP_POSITIVE_REGULATION_OF_DNA_REPLICATION		28	0.512178	2.18742	0	0.0010344	0.148	4601	tags=46%, list=18%, signal=57%
GOBP_REGULATION_OF_LAMELLIPODIUM_ORGANIZATION	GOBP_REGULATION_OF_LAMELLIPODIUM_ORGANIZATION		33	0.480822	2.1872	0	0.00103961	0.149	6567	tags=67%, list=26%, signal=90%
GOBP_STEROID_HORMONE_MEDIATED_SIGNALING_PATHWAY	GOBP_STEROID_HORMONE_MEDIATED_SIGNALING_PATHWAY		78	0.371958	2.18715	0	0.00103837	0.149	4990	tags=51%, list=20%, signal=64%
GOBP_DOSAGE_COMPENSATION	GOBP_DOSAGE_COMPENSATION		20	0.546337	2.1858	0.00431035	0.00103714	0.149	4970	tags=60%, list=19%, signal=74%
GOBP_REGULATION_OF_RESPONSE_TO_REACTIVE_OXYGEN_SPECIES	GOBP_REGULATION_OF_RESPONSE_TO_REACTIVE_OXYGEN_SPECIES		30	0.491681	2.1856	0	0.00104293	0.15	4482	tags=47%, list=18%, signal=57%
GOBP_NEGATIVE_REGULATION_OF_CELL_CELL_ADHESION	GOBP_NEGATIVE_REGULATION_OF_CELL_CELL_ADHESION		167	0.318538	2.18406	0	0.00106745	0.154	6259	tags=46%, list=24%, signal=60%
GOBP_AORTA_MORPHOGENESIS	GOBP_AORTA_MORPHOGENESIS		30	0.487851	2.1829	0	0.00106619	0.154	4564	tags=63%, list=18%, signal=77%
GOBP_NEGATIVE_REGULATION_OF_NUCLEAR_DIVISION	GOBP_NEGATIVE_REGULATION_OF_NUCLEAR_DIVISION		37	0.462353	2.17969	0.00595238	0.00109036	0.157	6548	tags=68%, list=26%, signal=91%
GOBP_DNA_TEMPLATED_TRANSCRIPTION_INITIATION	GOBP_DNA_TEMPLATED_TRANSCRIPTION_INITIATION		72	0.392856	2.1788	0	0.00108907	0.157	7493	tags=69%, list=29%, signal=98%
GOBP_ERYTHROCYTE_HOMEOSTASIS	GOBP_ERYTHROCYTE_HOMEOSTASIS		121	0.352215	2.17768	0	0.00110032	0.159	5785	tags=48%, list=23%, signal=62%
GOBP_NEUROMUSCULAR_JUNCTION_DEVELOPMENT	GOBP_NEUROMUSCULAR_JUNCTION_DEVELOPMENT		45	0.457005	2.17733	0	0.00110535	0.16	5327	tags=58%, list=21%, signal=73%
GOBP_POSTSYNAPSE_ASSEMBLY	GOBP_POSTSYNAPSE_ASSEMBLY		26	0.519414	2.17684	0	0.00110405	0.16	4087	tags=42%, list=16%, signal=50%
GOBP_REGULATION_OF_CELL_FATE_SPECIFICATION	GOBP_REGULATION_OF_CELL_FATE_SPECIFICATION		22	0.54028	2.1766	0	0.00110937	0.161	2986	tags=59%, list=12%, signal=67%
GOBP_LIPID_DROPLET_ORGANIZATION	GOBP_LIPID_DROPLET_ORGANIZATION		24	0.526105	2.17635	0	0.00110806	0.161	5160	tags=63%, list=20%, signal=78%
GOBP_REGULATION_OF_CARDIAC_MUSCLE_CELL_CONTRACTION	GOBP_REGULATION_OF_CARDIAC_MUSCLE_CELL_CONTRACTION		30	0.48821	2.17623	0	0.00110676	0.161	4767	tags=47%, list=19%, signal=57%
GOBP_MORPHOGENESIS_OF_A_POLARIZED_EPITHELIUM	GOBP_MORPHOGENESIS_OF_A_POLARIZED_EPITHELIUM		64	0.413091	2.17579	0	0.00110547	0.161	4598	tags=50%, list=18%, signal=61%
GOBP_POSITIVE_REGULATION_OF_SODIUM_ION_TRANSPORT	GOBP_POSITIVE_REGULATION_OF_SODIUM_ION_TRANSPORT		35	0.454517	2.17568	0	0.00110418	0.161	4689	tags=54%, list=18%, signal=66%
GOBP_BRANCHING_INVOLVED_IN_MAMMARY_GLAND_DUCT_MORPHOGENESIS	GOBP_BRANCHING_INVOLVED_IN_MAMMARY_GLAND_DUCT_MORPHOGENESIS		25	0.530428	2.17464	0	0.00110967	0.162	3792	tags=52%, list=15%, signal=61%
GOBP_TISSUE_REMODELING	GOBP_TISSUE_REMODELING		163	0.330529	2.17298	0	0.00110838	0.162	4403	tags=36%, list=17%, signal=43%
GOBP_REGULATION_OF_CYSTEINE_TYPE_ENDOPEPTIDASE_ACTIVITY	GOBP_REGULATION_OF_CYSTEINE_TYPE_ENDOPEPTIDASE_ACTIVITY		185	0.310448	2.17252	0	0.00110709	0.162	5919	tags=40%, list=23%, signal=52%
GOBP_REGULATION_OF_OSTEOBLAST_PROLIFERATION	GOBP_REGULATION_OF_OSTEOBLAST_PROLIFERATION		25	0.520338	2.17244	0	0.0011058	0.162	5884	tags=52%, list=23%, signal=67%
GOBP_POSITIVE_REGULATION_OF_PROTEIN_POLYMERIZATION	GOBP_POSITIVE_REGULATION_OF_PROTEIN_POLYMERIZATION		62	0.407424	2.17202	0	0.0011105	0.162	4322	tags=42%, list=17%, signal=50%
GOBP_REGULATION_OF_SODIUM_ION_TRANSMEMBRANE_TRANSPORT	GOBP_REGULATION_OF_SODIUM_ION_TRANSMEMBRANE_TRANSPORT		56	0.409324	2.17076	0	0.0011157	0.163	4760	tags=52%, list=19%, signal=64%
GOBP_HEART_TRABECULA_MORPHOGENESIS	GOBP_HEART_TRABECULA_MORPHOGENESIS		25	0.526348	2.17072	0	0.00111441	0.163	4560	tags=48%, list=18%, signal=58%
GOBP_RIBONUCLEOSIDE_MONOPHOSPHATE_BIOSYNTHETIC_PROCESS	GOBP_RIBONUCLEOSIDE_MONOPHOSPHATE_BIOSYNTHETIC_PROCESS		25	0.507451	2.16915	0	0.00111921	0.163	5798	tags=68%, list=23%, signal=88%
GOBP_REGULATION_OF_TYPE_B_PANCREATIC_CELL_PROLIFERATION	GOBP_REGULATION_OF_TYPE_B_PANCREATIC_CELL_PROLIFERATION		18	0.570864	2.16847	0.00393701	0.00112409	0.164	2703	tags=50%, list=11%, signal=56%
GOBP_ESTABLISHMENT_OF_SPINDLE_ORIENTATION	GOBP_ESTABLISHMENT_OF_SPINDLE_ORIENTATION		27	0.497341	2.16805	0	0.00112279	0.164	3786	tags=52%, list=15%, signal=61%
GOBP_POSITIVE_REGULATION_OF_ION_TRANSMEMBRANE_TRANSPORT	GOBP_POSITIVE_REGULATION_OF_ION_TRANSMEMBRANE_TRANSPORT		175	0.33562	2.16718	0	0.00112832	0.165	4862	tags=40%, list=19%, signal=49%
GOBP_POSITIVE_REGULATION_OF_MRNA_CATABOLIC_PROCESS	GOBP_POSITIVE_REGULATION_OF_MRNA_CATABOLIC_PROCESS		54	0.402969	2.16689	0	0.00112702	0.165	4438	tags=43%, list=17%, signal=51%
GOBP_RIBOSOME_ASSEMBLY	GOBP_RIBOSOME_ASSEMBLY		42	0.439093	2.16582	0	0.00113881	0.166	3662	tags=43%, list=14%, signal=50%
GOBP_EXTRACELLULAR_VESICLE_BIOGENESIS	GOBP_EXTRACELLULAR_VESICLE_BIOGENESIS		17	0.579837	2.16532	0	0.00115025	0.168	4382	tags=59%, list=17%, signal=71%
GOBP_REGULATION_OF_MORPHOGENESIS_OF_AN_EPITHELIUM	GOBP_REGULATION_OF_MORPHOGENESIS_OF_AN_EPITHELIUM		62	0.406837	2.16483	0	0.00114893	0.168	4319	tags=39%, list=17%, signal=46%
GOBP_OSTEOBLAST_PROLIFERATION	GOBP_OSTEOBLAST_PROLIFERATION		31	0.503105	2.16336	0	0.00116721	0.17	7592	tags=68%, list=30%, signal=96%
GOBP_REGULATION_OF_TUMOR_NECROSIS_FACTOR_MEDIATED_SIGNALING_PATHWAY	GOBP_REGULATION_OF_TUMOR_NECROSIS_FACTOR_MEDIATED_SIGNALING_PATHWAY		28	0.495942	2.16269	0	0.00119139	0.173	6555	tags=64%, list=26%, signal=86%
GOBP_PYRUVATE_METABOLIC_PROCESS	GOBP_PYRUVATE_METABOLIC_PROCESS		78	0.379488	2.16267	0	0.00119002	0.173	4031	tags=44%, list=16%, signal=52%
GOBP_HETEROCHROMATIN_ORGANIZATION	GOBP_HETEROCHROMATIN_ORGANIZATION		69	0.400066	2.16241	0	0.00118866	0.173	5143	tags=51%, list=20%, signal=63%
GOBP_TRANSCRIPTION_INITIATION_AT_RNA_POLYMERASE_II_PROMOTER	GOBP_TRANSCRIPTION_INITIATION_AT_RNA_POLYMERASE_II_PROMOTER		50	0.425233	2.16238	0.00729927	0.00118731	0.173	7336	tags=70%, list=29%, signal=98%
GOBP_ESTABLISHMENT_OF_PROTEIN_LOCALIZATION_TO_ENDOPLASMIC_RETICULUM	GOBP_ESTABLISHMENT_OF_PROTEIN_LOCALIZATION_TO_ENDOPLASMIC_RETICULUM		26	0.511289	2.16081	0	0.00120468	0.176	5424	tags=62%, list=21%, signal=78%
GOBP_DOUBLE_STRAND_BREAK_REPAIR_VIA_NONHOMOLOGOUS_END_JOINING	GOBP_DOUBLE_STRAND_BREAK_REPAIR_VIA_NONHOMOLOGOUS_END_JOINING		37	0.459607	2.16034	0.00645161	0.00120993	0.177	5712	tags=54%, list=22%, signal=70%
GOBP_REGULATION_OF_MUSCLE_CONTRACTION	GOBP_REGULATION_OF_MUSCLE_CONTRACTION		130	0.346174	2.16022	0	0.00121467	0.178	4886	tags=38%, list=19%, signal=46%
GOBP_TRANSCRIPTION_BY_RNA_POLYMERASE_III	GOBP_TRANSCRIPTION_BY_RNA_POLYMERASE_III		25	0.530327	2.16021	0	0.00121329	0.178	7493	tags=80%, list=29%, signal=113%
GOBP_AMYLOID_BETA_CLEARANCE	GOBP_AMYLOID_BETA_CLEARANCE		30	0.507334	2.1602	0	0.00121191	0.178	5302	tags=67%, list=21%, signal=84%
GOBP_VIRAL_GENOME_REPLICATION	GOBP_VIRAL_GENOME_REPLICATION		91	0.373408	2.15981	0	0.00121054	0.178	5186	tags=45%, list=20%, signal=56%
GOBP_AMYLOID_FIBRIL_FORMATION	GOBP_AMYLOID_FIBRIL_FORMATION		19	0.54843	2.158	0.00448431	0.00124127	0.182	3533	tags=47%, list=14%, signal=55%
GOBP_ENDOCARDIAL_CUSHION_FORMATION	GOBP_ENDOCARDIAL_CUSHION_FORMATION		22	0.510436	2.15727	0	0.00124587	0.183	3983	tags=50%, list=16%, signal=59%
GOBP_POSITIVE_REGULATION_OF_LEUKOCYTE_ADHESION_TO_VASCULAR_ENDOTHELIAL_CELL	GOBP_POSITIVE_REGULATION_OF_LEUKOCYTE_ADHESION_TO_VASCULAR_ENDOTHELIAL_CELL		22	0.533669	2.15709	0	0.00124446	0.183	4715	tags=50%, list=18%, signal=61%
GOBP_EPITHELIAL_CELL_APOPTOTIC_PROCESS	GOBP_EPITHELIAL_CELL_APOPTOTIC_PROCESS		110	0.350942	2.15605	0	0.00125514	0.185	4092	tags=38%, list=16%, signal=45%
GOBP_ZINC_ION_HOMEOSTASIS	GOBP_ZINC_ION_HOMEOSTASIS		24	0.52274	2.15543	0	0.00125372	0.185	4769	tags=63%, list=19%, signal=77%
GOBP_RESPONSE_TO_TYPE_I_INTERFERON	GOBP_RESPONSE_TO_TYPE_I_INTERFERON		51	0.423341	2.15339	0	0.00127047	0.188	5456	tags=51%, list=21%, signal=65%
GOBP_ESTABLISHMENT_OF_PROTEIN_LOCALIZATION_TO_MITOCHONDRIAL_MEMBRANE	GOBP_ESTABLISHMENT_OF_PROTEIN_LOCALIZATION_TO_MITOCHONDRIAL_MEMBRANE		15	0.600341	2.15338	0	0.00126904	0.188	3654	tags=47%, list=14%, signal=54%
GOBP_REGULATION_OF_GLYCOLYTIC_PROCESS	GOBP_REGULATION_OF_GLYCOLYTIC_PROCESS		33	0.470013	2.15285	0	0.00128648	0.191	3143	tags=48%, list=12%, signal=55%
GOBP_POSITIVE_REGULATION_OF_RESPONSE_TO_CYTOKINE_STIMULUS	GOBP_POSITIVE_REGULATION_OF_RESPONSE_TO_CYTOKINE_STIMULUS		46	0.433021	2.15204	0	0.00132154	0.195	6358	tags=59%, list=25%, signal=78%
GOBP_REGULATION_OF_NECROTIC_CELL_DEATH	GOBP_REGULATION_OF_NECROTIC_CELL_DEATH		28	0.520921	2.15193	0	0.00132005	0.195	6310	tags=68%, list=25%, signal=90%
GOBP_INTRACELLULAR_ESTROGEN_RECEPTOR_SIGNALING_PATHWAY	GOBP_INTRACELLULAR_ESTROGEN_RECEPTOR_SIGNALING_PATHWAY		36	0.471912	2.15192	0	0.00131857	0.195	5400	tags=64%, list=21%, signal=81%
GOBP_CELLULAR_RESPONSE_TO_HYPOXIA	GOBP_CELLULAR_RESPONSE_TO_HYPOXIA		75	0.382008	2.15077	0	0.00133532	0.198	4427	tags=39%, list=17%, signal=47%
GOBP_NUCLEOTIDE_PHOSPHORYLATION	GOBP_NUCLEOTIDE_PHOSPHORYLATION		73	0.386912	2.15061	0	0.00133383	0.198	3143	tags=40%, list=12%, signal=45%
GOBP_PROTEIN_HYDROXYLATION	GOBP_PROTEIN_HYDROXYLATION		19	0.560966	2.15035	0	0.00133849	0.198	7063	tags=74%, list=28%, signal=102%
GOBP_RECEPTOR_CATABOLIC_PROCESS	GOBP_RECEPTOR_CATABOLIC_PROCESS		23	0.510636	2.14968	0.00448431	0.001337	0.198	5230	tags=70%, list=20%, signal=87%
GOBP_NEGATIVE_REGULATION_OF_SMOOTH_MUSCLE_CELL_PROLIFERATION	GOBP_NEGATIVE_REGULATION_OF_SMOOTH_MUSCLE_CELL_PROLIFERATION		61	0.40899	2.14956	0	0.00133551	0.198	4058	tags=41%, list=16%, signal=49%
GOBP_REGULATION_OF_VASCULAR_ENDOTHELIAL_GROWTH_FACTOR_RECEPTOR_SIGNALING_PATHWAY	GOBP_REGULATION_OF_VASCULAR_ENDOTHELIAL_GROWTH_FACTOR_RECEPTOR_SIGNALING_PATHWAY		23	0.533716	2.14886	0.00469484	0.00134632	0.198	4961	tags=52%, list=19%, signal=65%
GOBP_REGULATION_OF_ESTABLISHMENT_OF_PLANAR_POLARITY	GOBP_REGULATION_OF_ESTABLISHMENT_OF_PLANAR_POLARITY		33	0.458503	2.14734	0	0.00135118	0.199	2231	tags=42%, list=9%, signal=46%
GOBP_POSITIVE_REGULATION_OF_MYELOID_LEUKOCYTE_CYTOKINE_PRODUCTION_INVOLVED_IN_IMMUNE_RESPONSE	GOBP_POSITIVE_REGULATION_OF_MYELOID_LEUKOCYTE_CYTOKINE_PRODUCTION_INVOLVED_IN_IMMUNE_RESPONSE		34	0.476055	2.14663	0	0.00135545	0.199	7411	tags=62%, list=29%, signal=87%
GOBP_REGULATION_OF_RELEASE_OF_CYTOCHROME_C_FROM_MITOCHONDRIA	GOBP_REGULATION_OF_RELEASE_OF_CYTOCHROME_C_FROM_MITOCHONDRIA		34	0.45688	2.14633	0	0.00136029	0.2	3855	tags=41%, list=15%, signal=48%
GOBP_REGULATION_OF_TRANSCRIPTION_INITIATION_BY_RNA_POLYMERASE_II	GOBP_REGULATION_OF_TRANSCRIPTION_INITIATION_BY_RNA_POLYMERASE_II		40	0.444847	2.14573	0	0.00135878	0.2	5731	tags=58%, list=22%, signal=74%
GOBP_REGULATION_OF_CELLULAR_RESPONSE_TO_TRANSFORMING_GROWTH_FACTOR_BETA_STIMULUS	GOBP_REGULATION_OF_CELLULAR_RESPONSE_TO_TRANSFORMING_GROWTH_FACTOR_BETA_STIMULUS		96	0.369546	2.14551	0	0.00135727	0.2	6413	tags=56%, list=25%, signal=75%
GOBP_RNA_STABILIZATION	GOBP_RNA_STABILIZATION		41	0.440519	2.14491	0	0.00135577	0.2	5997	tags=63%, list=23%, signal=83%
GOBP_PROTEIN_DEMETHYLATION	GOBP_PROTEIN_DEMETHYLATION		18	0.56165	2.14469	0	0.00136647	0.202	3914	tags=61%, list=15%, signal=72%
GOBP_NEGATIVE_REGULATION_OF_MUSCLE_CELL_APOPTOTIC_PROCESS	GOBP_NEGATIVE_REGULATION_OF_MUSCLE_CELL_APOPTOTIC_PROCESS		47	0.422967	2.14442	0	0.00136496	0.202	6561	tags=60%, list=26%, signal=80%
GOBP_TELOMERE_CAPPING	GOBP_TELOMERE_CAPPING		20	0.558621	2.14415	0	0.00136345	0.202	6202	tags=60%, list=24%, signal=79%
GOBP_HEPATICOBILIARY_SYSTEM_DEVELOPMENT	GOBP_HEPATICOBILIARY_SYSTEM_DEVELOPMENT		107	0.358718	2.14209	0	0.00136195	0.202	6631	tags=53%, list=26%, signal=72%
GOBP_RIBOSE_PHOSPHATE_BIOSYNTHETIC_PROCESS	GOBP_RIBOSE_PHOSPHATE_BIOSYNTHETIC_PROCESS		143	0.339016	2.14179	0	0.00136658	0.203	5798	tags=48%, list=23%, signal=61%
GOBP_HEART_VALVE_DEVELOPMENT	GOBP_HEART_VALVE_DEVELOPMENT		44	0.439893	2.1415	0	0.00137111	0.204	4854	tags=48%, list=19%, signal=59%
GOBP_REGULATION_OF_PHOSPHATASE_ACTIVITY	GOBP_REGULATION_OF_PHOSPHATASE_ACTIVITY		60	0.3986	2.14065	0	0.00138801	0.206	3506	tags=38%, list=14%, signal=44%
GOBP_POSITIVE_REGULATION_OF_CELL_ADHESION_MEDIATED_BY_INTEGRIN	GOBP_POSITIVE_REGULATION_OF_CELL_ADHESION_MEDIATED_BY_INTEGRIN		17	0.572933	2.14038	0	0.00138649	0.206	7293	tags=88%, list=29%, signal=123%
GOBP_NEGATIVE_REGULATION_OF_CELLULAR_RESPONSE_TO_GROWTH_FACTOR_STIMULUS	GOBP_NEGATIVE_REGULATION_OF_CELLULAR_RESPONSE_TO_GROWTH_FACTOR_STIMULUS		80	0.380192	2.13977	0	0.00138497	0.206	2219	tags=33%, list=9%, signal=35%
GOBP_TYPE_B_PANCREATIC_CELL_DEVELOPMENT	GOBP_TYPE_B_PANCREATIC_CELL_DEVELOPMENT		17	0.564682	2.13897	0.00389105	0.00138961	0.206	5958	tags=65%, list=23%, signal=84%
GOBP_CELLULAR_RESPONSE_TO_INTERFERON_GAMMA	GOBP_CELLULAR_RESPONSE_TO_INTERFERON_GAMMA		79	0.383005	2.13878	0	0.00138809	0.206	6139	tags=51%, list=24%, signal=66%
GOBP_REGULATION_OF_RESPONSE_TO_OXIDATIVE_STRESS	GOBP_REGULATION_OF_RESPONSE_TO_OXIDATIVE_STRESS		65	0.398335	2.13876	0	0.00138658	0.206	5678	tags=45%, list=22%, signal=57%
GOBP_REGULATION_OF_ACTION_POTENTIAL	GOBP_REGULATION_OF_ACTION_POTENTIAL		55	0.397284	2.13807	0	0.0013964	0.208	5438	tags=49%, list=21%, signal=62%
GOBP_PODOSOME_ASSEMBLY	GOBP_PODOSOME_ASSEMBLY		19	0.569194	2.13745	0	0.00139488	0.208	5515	tags=74%, list=22%, signal=94%
GOBP_ZINC_ION_TRANSPORT	GOBP_ZINC_ION_TRANSPORT		24	0.519953	2.13745	0.00473934	0.00139336	0.208	4769	tags=58%, list=19%, signal=72%
GOBP_REGULATION_OF_SPINDLE_ORGANIZATION	GOBP_REGULATION_OF_SPINDLE_ORGANIZATION		26	0.506942	2.13727	0	0.00139803	0.208	3681	tags=38%, list=14%, signal=45%
GOBP_REGULATION_OF_NOTCH_SIGNALING_PATHWAY	GOBP_REGULATION_OF_NOTCH_SIGNALING_PATHWAY		70	0.377254	2.13639	0	0.00140794	0.209	4087	tags=41%, list=16%, signal=49%
GOBP_NEGATIVE_REGULATION_OF_INTRINSIC_APOPTOTIC_SIGNALING_PATHWAY_IN_RESPONSE_TO_DNA_DAMAGE	GOBP_NEGATIVE_REGULATION_OF_INTRINSIC_APOPTOTIC_SIGNALING_PATHWAY_IN_RESPONSE_TO_DNA_DAMAGE		20	0.564514	2.13638	0	0.00140641	0.209	3973	tags=55%, list=16%, signal=65%
GOBP_POSITIVE_REGULATION_OF_BLOOD_VESSEL_ENDOTHELIAL_CELL_MIGRATION	GOBP_POSITIVE_REGULATION_OF_BLOOD_VESSEL_ENDOTHELIAL_CELL_MIGRATION		41	0.442116	2.13628	0	0.00141103	0.21	6561	tags=54%, list=26%, signal=72%
GOBP_REGULATION_OF_LEUKOCYTE_MIGRATION	GOBP_REGULATION_OF_LEUKOCYTE_MIGRATION		188	0.332864	2.13493	0	0.00143931	0.214	6803	tags=51%, list=27%, signal=68%
GOBP_DNA_TEMPLATED_DNA_REPLICATION_MAINTENANCE_OF_FIDELITY	GOBP_DNA_TEMPLATED_DNA_REPLICATION_MAINTENANCE_OF_FIDELITY		22	0.523639	2.13444	0	0.00144962	0.216	7284	tags=64%, list=29%, signal=89%
GOBP_FACULTATIVE_HETEROCHROMATIN_FORMATION	GOBP_FACULTATIVE_HETEROCHROMATIN_FORMATION		24	0.522859	2.13427	0	0.00144805	0.216	3914	tags=54%, list=15%, signal=64%
GOBP_SPINDLE_LOCALIZATION	GOBP_SPINDLE_LOCALIZATION		37	0.449825	2.13417	0	0.00144649	0.216	3786	tags=46%, list=15%, signal=54%
GOBP_ENSHEATHMENT_OF_NEURONS	GOBP_ENSHEATHMENT_OF_NEURONS		126	0.351436	2.13395	0	0.0014563	0.218	5634	tags=44%, list=22%, signal=57%
GOBP_CELLULAR_RESPONSE_TO_REACTIVE_OXYGEN_SPECIES	GOBP_CELLULAR_RESPONSE_TO_REACTIVE_OXYGEN_SPECIES		105	0.366784	2.13189	0	0.00147765	0.222	4859	tags=43%, list=19%, signal=53%
GOBP_ZINC_ION_TRANSMEMBRANE_TRANSPORT	GOBP_ZINC_ION_TRANSMEMBRANE_TRANSPORT		21	0.524432	2.13186	0	0.00147606	0.222	4439	tags=57%, list=17%, signal=69%
GOBP_NEGATIVE_REGULATION_OF_RESPONSE_TO_REACTIVE_OXYGEN_SPECIES	GOBP_NEGATIVE_REGULATION_OF_RESPONSE_TO_REACTIVE_OXYGEN_SPECIES		19	0.565592	2.13186	0	0.00147448	0.222	4293	tags=42%, list=17%, signal=51%
GOBP_BODY_MORPHOGENESIS	GOBP_BODY_MORPHOGENESIS		49	0.420932	2.1318	0	0.0014729	0.222	4703	tags=53%, list=18%, signal=65%
GOBP_NEGATIVE_REGULATION_OF_SIGNAL_TRANSDUCTION_BY_P53_CLASS_MEDIATOR	GOBP_NEGATIVE_REGULATION_OF_SIGNAL_TRANSDUCTION_BY_P53_CLASS_MEDIATOR		20	0.536808	2.13118	0	0.00148286	0.224	3947	tags=60%, list=15%, signal=71%
GOBP_STRIATED_MUSCLE_CELL_APOPTOTIC_PROCESS	GOBP_STRIATED_MUSCLE_CELL_APOPTOTIC_PROCESS		45	0.4211	2.13101	0	0.00148127	0.224	5994	tags=49%, list=23%, signal=64%
GOBP_NEGATIVE_REGULATION_OF_MRNA_CATABOLIC_PROCESS	GOBP_NEGATIVE_REGULATION_OF_MRNA_CATABOLIC_PROCESS		41	0.44287	2.13088	0	0.00147969	0.224	5997	tags=63%, list=23%, signal=83%
GOBP_POSITIVE_REGULATION_OF_GLIOGENESIS	GOBP_POSITIVE_REGULATION_OF_GLIOGENESIS		70	0.388757	2.13047	0	0.00148952	0.225	4386	tags=39%, list=17%, signal=46%
GOBP_SEMI_LUNAR_VALVE_DEVELOPMENT	GOBP_SEMI_LUNAR_VALVE_DEVELOPMENT		26	0.495048	2.12938	0	0.0015171	0.23	4854	tags=54%, list=19%, signal=66%
GOBP_INTRINSIC_APOPTOTIC_SIGNALING_PATHWAY_BY_P53_CLASS_MEDIATOR	GOBP_INTRINSIC_APOPTOTIC_SIGNALING_PATHWAY_BY_P53_CLASS_MEDIATOR		58	0.396093	2.12902	0	0.00151548	0.23	3947	tags=43%, list=15%, signal=51%
GOBP_MORPHOGENESIS_OF_AN_ENDOTHELIUM	GOBP_MORPHOGENESIS_OF_AN_ENDOTHELIUM		16	0.590053	2.12801	0	0.0015267	0.231	6183	tags=69%, list=24%, signal=91%
GOBP_HISTONE_H3_K14_ACETYLATION	GOBP_HISTONE_H3_K14_ACETYLATION		16	0.584522	2.12794	0	0.00153661	0.232	4994	tags=75%, list=20%, signal=93%
GOBP_REGULATION_OF_VESICLE_FUSION	GOBP_REGULATION_OF_VESICLE_FUSION		24	0.511807	2.12762	0.00537634	0.00154081	0.233	4512	tags=50%, list=18%, signal=61%
GOBP_VASCULAR_PROCESS_IN_CIRCULATORY_SYSTEM	GOBP_VASCULAR_PROCESS_IN_CIRCULATORY_SYSTEM		186	0.324386	2.12734	0	0.00153918	0.233	3927	tags=32%, list=15%, signal=38%
GOBP_ARTERY_DEVELOPMENT	GOBP_ARTERY_DEVELOPMENT		93	0.367975	2.12721	0	0.00154291	0.234	4564	tags=44%, list=18%, signal=53%
GOBP_POSITIVE_REGULATION_OF_PROTEIN_LOCALIZATION_TO_CELL_PERIPHERY	GOBP_POSITIVE_REGULATION_OF_PROTEIN_LOCALIZATION_TO_CELL_PERIPHERY		52	0.421655	2.12717	0	0.00154127	0.234	2936	tags=33%, list=11%, signal=37%
GOBP_RESPONSE_TO_AMYLOID_BETA	GOBP_RESPONSE_TO_AMYLOID_BETA		32	0.469059	2.12673	0	0.00153964	0.234	3974	tags=44%, list=16%, signal=52%
GOBP_ENDOTHELIAL_CELL_CHEMOTAXIS	GOBP_ENDOTHELIAL_CELL_CHEMOTAXIS		27	0.501648	2.12524	0	0.00159001	0.242	4190	tags=52%, list=16%, signal=62%
GOBP_TELENCEPHALON_GLIAL_CELL_MIGRATION	GOBP_TELENCEPHALON_GLIAL_CELL_MIGRATION		22	0.518747	2.12469	0	0.00160564	0.244	2743	tags=41%, list=11%, signal=46%
GOBP_CLATHRIN_DEPENDENT_ENDOCYTOSIS	GOBP_CLATHRIN_DEPENDENT_ENDOCYTOSIS		29	0.477265	2.12412	0	0.00160965	0.245	6520	tags=66%, list=26%, signal=88%
GOBP_MONOSACCHARIDE_METABOLIC_PROCESS	GOBP_MONOSACCHARIDE_METABOLIC_PROCESS		186	0.337654	2.12327	0	0.00162472	0.248	4504	tags=41%, list=18%, signal=49%
GOBP_UBIQUITIN_DEPENDENT_ERAD_PATHWAY	GOBP_UBIQUITIN_DEPENDENT_ERAD_PATHWAY		45	0.428685	2.12242	0	0.00162301	0.248	3954	tags=51%, list=15%, signal=60%
GOBP_REGULATION_OF_AMYLOID_BETA_CLEARANCE	GOBP_REGULATION_OF_AMYLOID_BETA_CLEARANCE		16	0.586373	2.11985	0	0.00164439	0.25	3208	tags=63%, list=13%, signal=71%
GOBP_MYD88_DEPENDENT_TOLL_LIKE_RECEPTOR_SIGNALING_PATHWAY	GOBP_MYD88_DEPENDENT_TOLL_LIKE_RECEPTOR_SIGNALING_PATHWAY		16	0.576572	2.11632	0.00446429	0.00172273	0.262	7643	tags=63%, list=30%, signal=89%
GOBP_POSITIVE_REGULATION_OF_POTASSIUM_ION_TRANSPORT	GOBP_POSITIVE_REGULATION_OF_POTASSIUM_ION_TRANSPORT		41	0.433019	2.116	0	0.00172645	0.263	4862	tags=49%, list=19%, signal=60%
GOBP_MACROPHAGE_CYTOKINE_PRODUCTION	GOBP_MACROPHAGE_CYTOKINE_PRODUCTION		48	0.436954	2.11597	0	0.00172464	0.263	4407	tags=44%, list=17%, signal=53%
GOBP_REGULATION_OF_COLLAGEN_METABOLIC_PROCESS	GOBP_REGULATION_OF_COLLAGEN_METABOLIC_PROCESS		49	0.426815	2.11578	0	0.00172283	0.263	4776	tags=47%, list=19%, signal=58%
GOBP_CORPUS_CALLOSUM_DEVELOPMENT	GOBP_CORPUS_CALLOSUM_DEVELOPMENT		20	0.528802	2.11503	0	0.00175076	0.265	3734	tags=45%, list=15%, signal=53%
GOBP_MORPHOGENESIS_OF_AN_EPITHELIAL_SHEET	GOBP_MORPHOGENESIS_OF_AN_EPITHELIAL_SHEET		48	0.427028	2.11491	0	0.00174893	0.265	5703	tags=54%, list=22%, signal=70%
GOBP_MICROTUBULE_DEPOLYMERIZATION	GOBP_MICROTUBULE_DEPOLYMERIZATION		39	0.431524	2.11478	0	0.0017471	0.265	4826	tags=51%, list=19%, signal=63%
GOBP_SMOOTHENED_SIGNALING_PATHWAY	GOBP_SMOOTHENED_SIGNALING_PATHWAY		116	0.35236	2.11459	0	0.00174528	0.265	4784	tags=41%, list=19%, signal=51%
GOBP_MEMORY	GOBP_MEMORY		130	0.335338	2.11442	0	0.00174346	0.265	3974	tags=34%, list=16%, signal=40%
GOBP_STEROL_BIOSYNTHETIC_PROCESS	GOBP_STEROL_BIOSYNTHETIC_PROCESS		55	0.404015	2.11439	0	0.00174165	0.265	5302	tags=51%, list=21%, signal=64%
GOBP_REGULATION_OF_APOPTOTIC_PROCESS_INVOLVED_IN_DEVELOPMENT	GOBP_REGULATION_OF_APOPTOTIC_PROCESS_INVOLVED_IN_DEVELOPMENT		16	0.583623	2.11414	0.00420168	0.00174589	0.266	4491	tags=63%, list=18%, signal=76%
GOBP_CELL_ADHESION_MEDIATED_BY_INTEGRIN	GOBP_CELL_ADHESION_MEDIATED_BY_INTEGRIN		72	0.382837	2.11278	0	0.00176118	0.268	6791	tags=56%, list=27%, signal=75%
GOBP_CELLULAR_RESPONSE_TO_IONIZING_RADIATION	GOBP_CELLULAR_RESPONSE_TO_IONIZING_RADIATION		40	0.432231	2.11237	0	0.00176484	0.268	5712	tags=55%, list=22%, signal=71%
GOBP_CELLULAR_RESPONSE_TO_KETONE	GOBP_CELLULAR_RESPONSE_TO_KETONE		97	0.362271	2.11104	0	0.00178524	0.27	3357	tags=31%, list=13%, signal=35%
GOBP_POSITIVE_REGULATION_OF_SODIUM_ION_TRANSMEMBRANE_TRANSPORT	GOBP_POSITIVE_REGULATION_OF_SODIUM_ION_TRANSMEMBRANE_TRANSPORT		19	0.545266	2.10886	0	0.00183873	0.276	5425	tags=68%, list=21%, signal=87%
GOBP_REGULATION_OF_CALCIUM_ION_DEPENDENT_EXOCYTOSIS	GOBP_REGULATION_OF_CALCIUM_ION_DEPENDENT_EXOCYTOSIS		42	0.428672	2.10826	0	0.00183682	0.276	4066	tags=45%, list=16%, signal=54%
GOBP_PLASMA_MEMBRANE_REPAIR	GOBP_PLASMA_MEMBRANE_REPAIR		22	0.524497	2.10802	0.005291	0.00183493	0.276	3681	tags=55%, list=14%, signal=64%
GOBP_NUCLEOSIDE_PHOSPHATE_BIOSYNTHETIC_PROCESS	GOBP_NUCLEOSIDE_PHOSPHATE_BIOSYNTHETIC_PROCESS		172	0.319097	2.1068	0	0.00184393	0.277	5798	tags=45%, list=23%, signal=58%
GOBP_NEGATIVE_REGULATION_OF_NUCLEOCYTOPLASMIC_TRANSPORT	GOBP_NEGATIVE_REGULATION_OF_NUCLEOCYTOPLASMIC_TRANSPORT		20	0.530279	2.10644	0.00429185	0.00185304	0.278	6413	tags=60%, list=25%, signal=80%
GOBP_LYMPH_VESSEL_DEVELOPMENT	GOBP_LYMPH_VESSEL_DEVELOPMENT		24	0.51807	2.10561	0	0.00186241	0.28	7293	tags=71%, list=29%, signal=99%
GOBP_REGULATION_OF_MEMBRANE_REPOLARIZATION	GOBP_REGULATION_OF_MEMBRANE_REPOLARIZATION		24	0.490943	2.1053	0	0.00186658	0.281	4835	tags=50%, list=19%, signal=62%
GOBP_RESPONSE_TO_FATTY_ACID	GOBP_RESPONSE_TO_FATTY_ACID		32	0.478284	2.10474	0	0.00187046	0.281	4826	tags=56%, list=19%, signal=69%
GOBP_GLIAL_CELL_ACTIVATION	GOBP_GLIAL_CELL_ACTIVATION		43	0.429242	2.10442	0	0.00186854	0.281	3208	tags=37%, list=13%, signal=42%
GOBP_REGULATION_OF_NUCLEOTIDE_METABOLIC_PROCESS	GOBP_REGULATION_OF_NUCLEOTIDE_METABOLIC_PROCESS		68	0.379367	2.1037	0.00990099	0.00186663	0.281	4378	tags=44%, list=17%, signal=53%
GOBP_CALCIUM_ION_REGULATED_EXOCYTOSIS	GOBP_CALCIUM_ION_REGULATED_EXOCYTOSIS		59	0.390863	2.10353	0	0.00187568	0.282	4066	tags=42%, list=16%, signal=50%
GOBP_REGULATION_OF_DNA_RECOMBINATION	GOBP_REGULATION_OF_DNA_RECOMBINATION		77	0.377689	2.10348	0	0.00187376	0.282	5817	tags=47%, list=23%, signal=60%
GOBP_REGULATION_OF_EPIDERMIS_DEVELOPMENT	GOBP_REGULATION_OF_EPIDERMIS_DEVELOPMENT		55	0.409338	2.10297	0	0.00187185	0.282	4506	tags=56%, list=18%, signal=68%
GOBP_VIRAL_TRANSCRIPTION	GOBP_VIRAL_TRANSCRIPTION		35	0.45339	2.10241	0	0.00186994	0.282	7217	tags=66%, list=28%, signal=91%
GOBP_NEGATIVE_REGULATION_OF_TYPE_I_INTERFERON_PRODUCTION	GOBP_NEGATIVE_REGULATION_OF_TYPE_I_INTERFERON_PRODUCTION		22	0.515763	2.1024	0	0.00186803	0.282	6555	tags=59%, list=26%, signal=79%
GOBP_COLUMNAR_CUBOIDAL_EPITHELIAL_CELL_DEVELOPMENT	GOBP_COLUMNAR_CUBOIDAL_EPITHELIAL_CELL_DEVELOPMENT		44	0.433559	2.10216	0	0.00187161	0.283	3591	tags=45%, list=14%, signal=53%
GOBP_MESENCHYMAL_CELL_MIGRATION	GOBP_MESENCHYMAL_CELL_MIGRATION		47	0.425236	2.10123	0	0.00189242	0.286	3289	tags=43%, list=13%, signal=49%
GOBP_EXTRACELLULAR_MATRIX_DISASSEMBLY	GOBP_EXTRACELLULAR_MATRIX_DISASSEMBLY		35	0.443258	2.09992	0	0.00190207	0.288	3676	tags=46%, list=14%, signal=53%
GOBP_CELLULAR_RESPONSE_TO_UNFOLDED_PROTEIN	GOBP_CELLULAR_RESPONSE_TO_UNFOLDED_PROTEIN		45	0.415886	2.09897	0	0.0019059	0.289	4597	tags=51%, list=18%, signal=62%
GOBP_REGULATION_OF_POTASSIUM_ION_TRANSMEMBRANE_TRANSPORTER_ACTIVITY	GOBP_REGULATION_OF_POTASSIUM_ION_TRANSMEMBRANE_TRANSPORTER_ACTIVITY		53	0.398906	2.09604	0	0.00192653	0.29	4862	tags=51%, list=19%, signal=63%
GOBP_MYELOID_LEUKOCYTE_DIFFERENTIATION	GOBP_MYELOID_LEUKOCYTE_DIFFERENTIATION		199	0.315427	2.0944	0	0.00194148	0.292	6412	tags=46%, list=25%, signal=61%
GOBP_RESPONSE_TO_INTERLEUKIN_6	GOBP_RESPONSE_TO_INTERLEUKIN_6		25	0.498468	2.09418	0	0.00193951	0.292	5596	tags=68%, list=22%, signal=87%
GOBP_CELLULAR_RESPONSE_TO_OXYGEN_LEVELS	GOBP_CELLULAR_RESPONSE_TO_OXYGEN_LEVELS		96	0.349309	2.09346	0	0.00194839	0.293	6737	tags=50%, list=26%, signal=68%
GOBP_NEUROTROPHIN_TRK_RECEPTOR_SIGNALING_PATHWAY	GOBP_NEUROTROPHIN_TRK_RECEPTOR_SIGNALING_PATHWAY		26	0.490112	2.09256	0	0.00196817	0.297	6399	tags=65%, list=25%, signal=87%
GOBP_CELL_DIFFERENTIATION_INVOLVED_IN_KIDNEY_DEVELOPMENT	GOBP_CELL_DIFFERENTIATION_INVOLVED_IN_KIDNEY_DEVELOPMENT		42	0.427833	2.09252	0	0.00196618	0.297	4434	tags=48%, list=17%, signal=58%
GOBP_REGULATION_OF_CARBOHYDRATE_METABOLIC_PROCESS	GOBP_REGULATION_OF_CARBOHYDRATE_METABOLIC_PROCESS		142	0.338975	2.09156	0	0.00198061	0.3	4189	tags=39%, list=16%, signal=46%
GOBP_PROTEIN_CONTAINING_COMPLEX_LOCALIZATION	GOBP_PROTEIN_CONTAINING_COMPLEX_LOCALIZATION		144	0.321907	2.0912	0	0.00197862	0.3	5985	tags=49%, list=23%, signal=63%
GOBP_ESTABLISHMENT_OF_MITOTIC_SPINDLE_LOCALIZATION	GOBP_ESTABLISHMENT_OF_MITOTIC_SPINDLE_LOCALIZATION		25	0.494346	2.09057	0	0.00200423	0.303	6190	tags=64%, list=24%, signal=84%
GOBP_MESODERM_MORPHOGENESIS	GOBP_MESODERM_MORPHOGENESIS		58	0.411458	2.08992	0	0.00201312	0.304	4880	tags=50%, list=19%, signal=62%
GOBP_GPI_ANCHOR_METABOLIC_PROCESS	GOBP_GPI_ANCHOR_METABOLIC_PROCESS		21	0.524385	2.08966	0	0.0020111	0.304	3282	tags=38%, list=13%, signal=44%
GOBP_LONG_TERM_MEMORY	GOBP_LONG_TERM_MEMORY		37	0.441717	2.08871	0	0.00201991	0.305	3496	tags=43%, list=14%, signal=50%
GOBP_MEMBRANE_REPOLARIZATION	GOBP_MEMBRANE_REPOLARIZATION		34	0.446599	2.08815	0	0.00201788	0.305	4835	tags=53%, list=19%, signal=65%
GOBP_POSITIVE_REGULATION_OF_MITOCHONDRIAL_MEMBRANE_PERMEABILITY	GOBP_POSITIVE_REGULATION_OF_MITOCHONDRIAL_MEMBRANE_PERMEABILITY		32	0.463558	2.08738	0	0.00202673	0.307	4622	tags=53%, list=18%, signal=65%
GOBP_HEMATOPOIETIC_STEM_CELL_HOMEOSTASIS	GOBP_HEMATOPOIETIC_STEM_CELL_HOMEOSTASIS		19	0.546548	2.08729	0	0.0020247	0.307	6541	tags=63%, list=26%, signal=85%
GOBP_DE_NOVO_PROTEIN_FOLDING	GOBP_DE_NOVO_PROTEIN_FOLDING		22	0.521839	2.0872	0	0.00202794	0.308	2351	tags=36%, list=9%, signal=40%
GOBP_NEGATIVE_REGULATION_OF_TRANSMEMBRANE_TRANSPORT	GOBP_NEGATIVE_REGULATION_OF_TRANSMEMBRANE_TRANSPORT		120	0.348749	2.08691	0	0.00202591	0.308	4135	tags=40%, list=16%, signal=47%
GOBP_POSITIVE_REGULATION_OF_PROTEIN_DEPHOSPHORYLATION	GOBP_POSITIVE_REGULATION_OF_PROTEIN_DEPHOSPHORYLATION		35	0.444469	2.08555	0	0.00204003	0.31	5371	tags=49%, list=21%, signal=61%
GOBP_NEGATIVE_REGULATION_OF_DEFENSE_RESPONSE_TO_VIRUS	GOBP_NEGATIVE_REGULATION_OF_DEFENSE_RESPONSE_TO_VIRUS		16	0.567241	2.0851	0	0.00204862	0.31	4921	tags=69%, list=19%, signal=85%
GOBP_REGULATION_OF_CELL_FATE_COMMITMENT	GOBP_REGULATION_OF_CELL_FATE_COMMITMENT		35	0.449571	2.08393	0	0.00206831	0.313	2986	tags=46%, list=12%, signal=52%
GOBP_POSITIVE_REGULATION_OF_I_KAPPAB_KINASE_NF_KAPPAB_SIGNALING	GOBP_POSITIVE_REGULATION_OF_I_KAPPAB_KINASE_NF_KAPPAB_SIGNALING		101	0.357254	2.08358	0	0.00206625	0.313	7255	tags=55%, list=28%, signal=77%
GOBP_EXCITATORY_SYNAPSE_ASSEMBLY	GOBP_EXCITATORY_SYNAPSE_ASSEMBLY		25	0.489511	2.08307	0	0.00207495	0.315	2916	tags=40%, list=11%, signal=45%
GOBP_NUCLEOSIDE_TRIPHOSPHATE_METABOLIC_PROCESS	GOBP_NUCLEOSIDE_TRIPHOSPHATE_METABOLIC_PROCESS		169	0.322813	2.08282	0	0.00207863	0.316	5235	tags=43%, list=20%, signal=53%
GOBP_ESTABLISHMENT_OF_PROTEIN_LOCALIZATION_TO_VACUOLE	GOBP_ESTABLISHMENT_OF_PROTEIN_LOCALIZATION_TO_VACUOLE		30	0.480228	2.08212	0	0.00208764	0.316	5841	tags=70%, list=23%, signal=91%
GOBP_ASTROCYTE_ACTIVATION	GOBP_ASTROCYTE_ACTIVATION		16	0.579306	2.08153	0	0.00210677	0.317	3208	tags=63%, list=13%, signal=71%
GOBP_PLATELET_MORPHOGENESIS	GOBP_PLATELET_MORPHOGENESIS		20	0.545769	2.08128	0	0.00211047	0.318	1982	tags=30%, list=8%, signal=32%
GOBP_NEUTRAL_AMINO_ACID_TRANSPORT	GOBP_NEUTRAL_AMINO_ACID_TRANSPORT		40	0.438783	2.08022	0	0.00212991	0.319	3489	tags=43%, list=14%, signal=49%
GOBP_POSITIVE_REGULATION_OF_CELL_SUBSTRATE_JUNCTION_ORGANIZATION	GOBP_POSITIVE_REGULATION_OF_CELL_SUBSTRATE_JUNCTION_ORGANIZATION		18	0.540667	2.07873	0	0.00217629	0.323	3877	tags=50%, list=15%, signal=59%
GOBP_ATP_METABOLIC_PROCESS	GOBP_ATP_METABOLIC_PROCESS		135	0.330403	2.07823	0	0.00219032	0.325	5235	tags=44%, list=20%, signal=55%
GOBP_POSITIVE_REGULATION_OF_LEUKOCYTE_APOPTOTIC_PROCESS	GOBP_POSITIVE_REGULATION_OF_LEUKOCYTE_APOPTOTIC_PROCESS		28	0.479341	2.0779	0	0.00219891	0.326	6488	tags=50%, list=25%, signal=67%
GOBP_MUSCLE_HYPERTROPHY	GOBP_MUSCLE_HYPERTROPHY		78	0.371942	2.07728	0	0.00219675	0.326	3200	tags=35%, list=13%, signal=39%
GOBP_INTERSTRAND_CROSS_LINK_REPAIR	GOBP_INTERSTRAND_CROSS_LINK_REPAIR		17	0.552708	2.07703	0	0.00219459	0.326	4603	tags=47%, list=18%, signal=57%
GOBP_REGULATION_OF_SMOOTHENED_SIGNALING_PATHWAY	GOBP_REGULATION_OF_SMOOTHENED_SIGNALING_PATHWAY		69	0.379501	2.07696	0	0.00219243	0.326	6038	tags=55%, list=24%, signal=72%
GOBP_NEGATIVE_REGULATION_OF_PEPTIDYL_SERINE_PHOSPHORYLATION	GOBP_NEGATIVE_REGULATION_OF_PEPTIDYL_SERINE_PHOSPHORYLATION		19	0.535509	2.07625	0	0.00219575	0.327	3617	tags=47%, list=14%, signal=55%
GOBP_REGULATION_OF_EPITHELIAL_CELL_DIFFERENTIATION	GOBP_REGULATION_OF_EPITHELIAL_CELL_DIFFERENTIATION		144	0.321716	2.07539	0	0.00219929	0.328	4564	tags=44%, list=18%, signal=53%
GOBP_RNA_5_END_PROCESSING	GOBP_RNA_5_END_PROCESSING		15	0.575968	2.07515	0	0.00219714	0.328	7954	tags=80%, list=31%, signal=116%
GOBP_POSTSYNAPTIC_SPECIALIZATION_ASSEMBLY	GOBP_POSTSYNAPTIC_SPECIALIZATION_ASSEMBLY		23	0.502758	2.07449	0	0.00221648	0.33	2914	tags=35%, list=11%, signal=39%
GOBP_NEGATIVE_REGULATION_OF_DEPHOSPHORYLATION	GOBP_NEGATIVE_REGULATION_OF_DEPHOSPHORYLATION		33	0.456395	2.07396	0	0.00223014	0.331	4220	tags=48%, list=17%, signal=58%
GOBP_REGULATION_OF_RECEPTOR_BINDING	GOBP_REGULATION_OF_RECEPTOR_BINDING		21	0.52226	2.07354	0.00490196	0.00222796	0.331	3147	tags=43%, list=12%, signal=49%
GOBP_REGULATION_OF_OXIDATIVE_STRESS_INDUCED_CELL_DEATH	GOBP_REGULATION_OF_OXIDATIVE_STRESS_INDUCED_CELL_DEATH		54	0.409828	2.07291	0	0.00223111	0.331	6659	tags=52%, list=26%, signal=70%
GOBP_MEIOTIC_SPINDLE_ORGANIZATION	GOBP_MEIOTIC_SPINDLE_ORGANIZATION		15	0.571421	2.07244	0.00772201	0.00223963	0.333	6812	tags=87%, list=27%, signal=118%
GOBP_RESPONSE_TO_UNFOLDED_PROTEIN	GOBP_RESPONSE_TO_UNFOLDED_PROTEIN		62	0.384237	2.07219	0	0.00224242	0.334	3585	tags=40%, list=14%, signal=47%
GOBP_EMBRYONIC_HEMOPOIESIS	GOBP_EMBRYONIC_HEMOPOIESIS		24	0.491743	2.07191	0	0.00225111	0.335	4158	tags=50%, list=16%, signal=60%
GOBP_NEGATIVE_REGULATION_OF_FIBROBLAST_GROWTH_FACTOR_RECEPTOR_SIGNALING_PATHWAY	GOBP_NEGATIVE_REGULATION_OF_FIBROBLAST_GROWTH_FACTOR_RECEPTOR_SIGNALING_PATHWAY		17	0.572652	2.07152	0	0.00224892	0.335	2219	tags=47%, list=9%, signal=51%
GOBP_LYMPHANGIOGENESIS	GOBP_LYMPHANGIOGENESIS		15	0.586437	2.07092	0.00766283	0.00225206	0.335	4403	tags=47%, list=17%, signal=56%
GOBP_SMOOTH_MUSCLE_CONTRACTION	GOBP_SMOOTH_MUSCLE_CONTRACTION		91	0.359503	2.07018	0	0.00226044	0.337	4361	tags=35%, list=17%, signal=42%
GOBP_TYPE_B_PANCREATIC_CELL_PROLIFERATION	GOBP_TYPE_B_PANCREATIC_CELL_PROLIFERATION		33	0.452243	2.06955	0.00584795	0.00227362	0.339	2703	tags=36%, list=11%, signal=41%
GOBP_NEGATIVE_REGULATION_OF_MITOCHONDRION_ORGANIZATION	GOBP_NEGATIVE_REGULATION_OF_MITOCHONDRION_ORGANIZATION		35	0.440117	2.06946	0	0.00227141	0.339	5994	tags=60%, list=23%, signal=78%
GOBP_INTRACELLULAR_PH_REDUCTION	GOBP_INTRACELLULAR_PH_REDUCTION		34	0.457037	2.06831	0	0.00227425	0.34	3415	tags=38%, list=13%, signal=44%
GOBP_NEGATIVE_REGULATION_OF_PROTEOLYSIS_INVOLVED_IN_PROTEIN_CATABOLIC_PROCESS	GOBP_NEGATIVE_REGULATION_OF_PROTEOLYSIS_INVOLVED_IN_PROTEIN_CATABOLIC_PROCESS		41	0.435875	2.06831	0	0.00227206	0.34	5412	tags=56%, list=21%, signal=71%
GOBP_RESPONSE_TO_ANGIOTENSIN	GOBP_RESPONSE_TO_ANGIOTENSIN		20	0.518997	2.06765	0	0.00228054	0.341	6310	tags=75%, list=25%, signal=100%
GOBP_NADH_METABOLIC_PROCESS	GOBP_NADH_METABOLIC_PROCESS		22	0.509371	2.06646	0.0046083	0.00229886	0.343	6050	tags=68%, list=24%, signal=89%
GOBP_POSITIVE_REGULATION_OF_NF_KAPPAB_TRANSCRIPTION_FACTOR_ACTIVITY	GOBP_POSITIVE_REGULATION_OF_NF_KAPPAB_TRANSCRIPTION_FACTOR_ACTIVITY		121	0.33347	2.06609	0	0.00229664	0.343	4597	tags=35%, list=18%, signal=42%
GOBP_GLANDULAR_EPITHELIAL_CELL_DEVELOPMENT	GOBP_GLANDULAR_EPITHELIAL_CELL_DEVELOPMENT		28	0.469994	2.06587	0	0.00229993	0.344	4276	tags=50%, list=17%, signal=60%
GOBP_STRESS_GRANULE_ASSEMBLY	GOBP_STRESS_GRANULE_ASSEMBLY		17	0.555496	2.0656	0	0.00231825	0.347	4137	tags=65%, list=16%, signal=77%
GOBP_AXIS_ELONGATION	GOBP_AXIS_ELONGATION		32	0.467818	2.06467	0	0.00233702	0.349	6190	tags=56%, list=24%, signal=74%
GOBP_REGULATION_OF_MEMBRANE_DEPOLARIZATION	GOBP_REGULATION_OF_MEMBRANE_DEPOLARIZATION		40	0.418597	2.06413	0	0.00235096	0.352	2795	tags=33%, list=11%, signal=36%
GOBP_REGULATION_OF_VESICLE_SIZE	GOBP_REGULATION_OF_VESICLE_SIZE		15	0.563342	2.06377	0.00760456	0.0023487	0.352	6056	tags=60%, list=24%, signal=79%
GOBP_REGULATION_OF_CARDIAC_MUSCLE_CELL_PROLIFERATION	GOBP_REGULATION_OF_CARDIAC_MUSCLE_CELL_PROLIFERATION		39	0.427415	2.06367	0	0.00234645	0.352	3869	tags=41%, list=15%, signal=48%
GOBP_REGULATION_OF_RAC_PROTEIN_SIGNAL_TRANSDUCTION	GOBP_REGULATION_OF_RAC_PROTEIN_SIGNAL_TRANSDUCTION		16	0.53803	2.06349	0.00369004	0.0023442	0.352	6523	tags=56%, list=26%, signal=75%
GOBP_VASCULAR_ENDOTHELIAL_GROWTH_FACTOR_SIGNALING_PATHWAY	GOBP_VASCULAR_ENDOTHELIAL_GROWTH_FACTOR_SIGNALING_PATHWAY		32	0.451218	2.0624	0	0.00234744	0.353	4961	tags=53%, list=19%, signal=66%
GOBP_PLATELET_ACTIVATION	GOBP_PLATELET_ACTIVATION		80	0.370784	2.06199	0	0.0023452	0.353	5605	tags=44%, list=22%, signal=56%
GOBP_NEGATIVE_REGULATION_OF_CELL_ACTIVATION	GOBP_NEGATIVE_REGULATION_OF_CELL_ACTIVATION		189	0.319309	2.06176	0	0.00234296	0.353	6679	tags=48%, list=26%, signal=65%
GOBP_NEGATIVE_REGULATION_OF_MEMBRANE_PERMEABILITY	GOBP_NEGATIVE_REGULATION_OF_MEMBRANE_PERMEABILITY		17	0.550511	2.06159	0.00421941	0.002346	0.354	4622	tags=53%, list=18%, signal=65%
GOBP_REGULATION_OF_CHEMOTAXIS	GOBP_REGULATION_OF_CHEMOTAXIS		187	0.32451	2.05916	0	0.00236987	0.359	4322	tags=34%, list=17%, signal=41%
GOBP_RESPONSE_TO_PLATELET_DERIVED_GROWTH_FACTOR	GOBP_RESPONSE_TO_PLATELET_DERIVED_GROWTH_FACTOR		17	0.553636	2.05882	0	0.00237282	0.36	5400	tags=59%, list=21%, signal=75%
GOBP_POSITIVE_REGULATION_OF_DENDRITE_DEVELOPMENT	GOBP_POSITIVE_REGULATION_OF_DENDRITE_DEVELOPMENT		18	0.546189	2.05873	0.00390625	0.00237056	0.36	5077	tags=61%, list=20%, signal=76%
GOBP_REGULATION_OF_ANTIGEN_PROCESSING_AND_PRESENTATION	GOBP_REGULATION_OF_ANTIGEN_PROCESSING_AND_PRESENTATION		20	0.51671	2.05855	0	0.00236831	0.36	7384	tags=60%, list=29%, signal=84%
GOBP_POSITIVE_REGULATION_OF_GLYCOPROTEIN_METABOLIC_PROCESS	GOBP_POSITIVE_REGULATION_OF_GLYCOPROTEIN_METABOLIC_PROCESS		17	0.54133	2.05714	0.00395257	0.00240182	0.364	5591	tags=59%, list=22%, signal=75%
GOBP_RESPONSE_TO_HEAT	GOBP_RESPONSE_TO_HEAT		77	0.363864	2.05655	0	0.00240485	0.365	4487	tags=39%, list=18%, signal=47%
GOBP_NUCLEOSOME_ASSEMBLY	GOBP_NUCLEOSOME_ASSEMBLY		53	0.394064	2.05652	0	0.00240257	0.365	6289	tags=55%, list=25%, signal=72%
GOBP_NEGATIVE_REGULATION_OF_CYTOKINE_PRODUCTION_INVOLVED_IN_IMMUNE_RESPONSE	GOBP_NEGATIVE_REGULATION_OF_CYTOKINE_PRODUCTION_INVOLVED_IN_IMMUNE_RESPONSE		34	0.43843	2.05621	0	0.00240029	0.365	4467	tags=44%, list=17%, signal=53%
GOBP_REGULATION_OF_UBIQUITIN_PROTEIN_LIGASE_ACTIVITY	GOBP_REGULATION_OF_UBIQUITIN_PROTEIN_LIGASE_ACTIVITY		16	0.560186	2.05537	0	0.00241348	0.366	2984	tags=44%, list=12%, signal=50%
GOBP_RETROGRADE_AXONAL_TRANSPORT	GOBP_RETROGRADE_AXONAL_TRANSPORT		16	0.566617	2.05508	0	0.00242185	0.368	6550	tags=75%, list=26%, signal=101%
GOBP_REGULATION_OF_STEM_CELL_PROLIFERATION	GOBP_REGULATION_OF_STEM_CELL_PROLIFERATION		85	0.360634	2.05504	0	0.00241956	0.368	3773	tags=42%, list=15%, signal=50%
GOBP_POSITIVE_REGULATION_OF_P38MAPK_CASCADE	GOBP_POSITIVE_REGULATION_OF_P38MAPK_CASCADE		24	0.489425	2.05426	0	0.00244757	0.372	6500	tags=58%, list=25%, signal=78%
GOBP_PROTEIN_KINASE_C_SIGNALING	GOBP_PROTEIN_KINASE_C_SIGNALING		31	0.468283	2.05304	0	0.00247074	0.375	2485	tags=39%, list=10%, signal=43%
GOBP_POSITIVE_REGULATION_OF_CHEMOTAXIS	GOBP_POSITIVE_REGULATION_OF_CHEMOTAXIS		121	0.334118	2.05218	0	0.00247341	0.375	4322	tags=35%, list=17%, signal=42%
GOBP_ARGININE_METABOLIC_PROCESS	GOBP_ARGININE_METABOLIC_PROCESS		16	0.55856	2.05165	0	0.00248193	0.376	5343	tags=75%, list=21%, signal=95%
GOBP_CELL_MIGRATION_INVOLVED_IN_HEART_DEVELOPMENT	GOBP_CELL_MIGRATION_INVOLVED_IN_HEART_DEVELOPMENT		15	0.566807	2.05142	0.00387597	0.00248491	0.377	4228	tags=60%, list=17%, signal=72%
GOBP_LEUKOCYTE_ADHESION_TO_VASCULAR_ENDOTHELIAL_CELL	GOBP_LEUKOCYTE_ADHESION_TO_VASCULAR_ENDOTHELIAL_CELL		40	0.419481	2.05091	0	0.00248756	0.378	6791	tags=55%, list=27%, signal=75%
GOBP_POSTSYNAPTIC_DENSITY_ASSEMBLY	GOBP_POSTSYNAPTIC_DENSITY_ASSEMBLY		16	0.567414	2.05044	0	0.00249538	0.379	2914	tags=44%, list=11%, signal=49%
GOBP_CELLULAR_AMINO_ACID_BIOSYNTHETIC_PROCESS	GOBP_CELLULAR_AMINO_ACID_BIOSYNTHETIC_PROCESS		50	0.407327	2.0491	0	0.00252356	0.383	3067	tags=38%, list=12%, signal=43%
GOBP_REGULATION_OF_CARDIAC_MUSCLE_CELL_DIFFERENTIATION	GOBP_REGULATION_OF_CARDIAC_MUSCLE_CELL_DIFFERENTIATION		16	0.56865	2.04698	0	0.00256181	0.386	5896	tags=69%, list=23%, signal=89%
GOBP_POSITIVE_REGULATION_OF_CELLULAR_RESPONSE_TO_INSULIN_STIMULUS	GOBP_POSITIVE_REGULATION_OF_CELLULAR_RESPONSE_TO_INSULIN_STIMULUS		20	0.516411	2.04696	0	0.00256441	0.386	5749	tags=65%, list=22%, signal=84%
GOBP_CYTOKINE_PRODUCTION_INVOLVED_IN_IMMUNE_RESPONSE	GOBP_CYTOKINE_PRODUCTION_INVOLVED_IN_IMMUNE_RESPONSE		127	0.336443	2.04677	0	0.00256202	0.386	6576	tags=50%, list=26%, signal=66%
GOBP_POSTSYNAPTIC_MEMBRANE_ORGANIZATION	GOBP_POSTSYNAPTIC_MEMBRANE_ORGANIZATION		37	0.439299	2.0464	0	0.00256464	0.387	5339	tags=46%, list=21%, signal=58%
GOBP_CHROMOSOME_CONDENSATION	GOBP_CHROMOSOME_CONDENSATION		31	0.464126	2.04636	0	0.00256225	0.387	6347	tags=65%, list=25%, signal=86%
GOBP_POSITIVE_REGULATION_OF_MEMBRANE_PERMEABILITY	GOBP_POSITIVE_REGULATION_OF_MEMBRANE_PERMEABILITY		45	0.412194	2.0458	0	0.00256984	0.388	4769	tags=44%, list=19%, signal=55%
GOBP_POSITIVE_REGULATION_OF_PROTEIN_DEACETYLATION	GOBP_POSITIVE_REGULATION_OF_PROTEIN_DEACETYLATION		23	0.489741	2.04504	0	0.00257264	0.389	5706	tags=61%, list=22%, signal=78%
GOBP_VIRAL_LIFE_CYCLE	GOBP_VIRAL_LIFE_CYCLE		195	0.311044	2.04416	0	0.00258052	0.391	4210	tags=36%, list=16%, signal=43%
GOBP_CARDIAC_VENTRICLE_DEVELOPMENT	GOBP_CARDIAC_VENTRICLE_DEVELOPMENT		115	0.336696	2.04361	0	0.00258829	0.391	3963	tags=35%, list=16%, signal=41%
GOBP_POSITIVE_REGULATION_OF_HISTONE_DEACETYLATION	GOBP_POSITIVE_REGULATION_OF_HISTONE_DEACETYLATION		18	0.539954	2.04355	0	0.00258589	0.391	6842	tags=72%, list=27%, signal=99%
GOBP_VASCULAR_ASSOCIATED_SMOOTH_MUSCLE_CELL_DIFFERENTIATION	GOBP_VASCULAR_ASSOCIATED_SMOOTH_MUSCLE_CELL_DIFFERENTIATION		34	0.436228	2.0423	0	0.00259824	0.393	5591	tags=50%, list=22%, signal=64%
GOBP_NEURAL_PRECURSOR_CELL_PROLIFERATION	GOBP_NEURAL_PRECURSOR_CELL_PROLIFERATION		157	0.323495	2.04152	0	0.00260077	0.393	4468	tags=39%, list=17%, signal=47%
GOBP_POSITIVE_REGULATION_OF_FIBROBLAST_MIGRATION	GOBP_POSITIVE_REGULATION_OF_FIBROBLAST_MIGRATION		16	0.578381	2.03984	0.00390625	0.00263907	0.398	3457	tags=56%, list=14%, signal=65%
GOBP_MICROTUBULE_ANCHORING	GOBP_MICROTUBULE_ANCHORING		15	0.567238	2.03951	0	0.00265184	0.399	4759	tags=60%, list=19%, signal=74%
GOBP_REGULATION_OF_MICROTUBULE_DEPOLYMERIZATION	GOBP_REGULATION_OF_MICROTUBULE_DEPOLYMERIZATION		29	0.462057	2.03872	0	0.00266914	0.402	4826	tags=59%, list=19%, signal=72%
GOBP_TRANSITION_METAL_ION_TRANSPORT	GOBP_TRANSITION_METAL_ION_TRANSPORT		83	0.346648	2.03846	0	0.00266667	0.402	5187	tags=45%, list=20%, signal=56%
GOBP_P38MAPK_CASCADE	GOBP_P38MAPK_CASCADE		43	0.416666	2.03835	0	0.00266421	0.402	4859	tags=47%, list=19%, signal=57%
GOBP_REGULATION_OF_ATP_BIOSYNTHETIC_PROCESS	GOBP_REGULATION_OF_ATP_BIOSYNTHETIC_PROCESS		17	0.561579	2.03603	0	0.00268713	0.405	4378	tags=59%, list=17%, signal=71%
GOBP_POSITIVE_REGULATION_OF_ENDOTHELIAL_CELL_CHEMOTAXIS	GOBP_POSITIVE_REGULATION_OF_ENDOTHELIAL_CELL_CHEMOTAXIS		15	0.581279	2.03589	0.00374532	0.00268945	0.405	3588	tags=60%, list=14%, signal=70%
GOBP_PROTEIN_KINASE_B_SIGNALING	GOBP_PROTEIN_KINASE_B_SIGNALING		160	0.306107	2.03192	0	0.00273837	0.414	4241	tags=35%, list=17%, signal=42%
GOBP_NEGATIVE_REGULATION_OF_NEURON_APOPTOTIC_PROCESS	GOBP_NEGATIVE_REGULATION_OF_NEURON_APOPTOTIC_PROCESS		158	0.312806	2.03138	0	0.00275129	0.416	4935	tags=39%, list=19%, signal=48%
GOBP_REGULATION_OF_PLATELET_DERIVED_GROWTH_FACTOR_RECEPTOR_SIGNALING_PATHWAY	GOBP_REGULATION_OF_PLATELET_DERIVED_GROWTH_FACTOR_RECEPTOR_SIGNALING_PATHWAY		20	0.526568	2.03101	0.00471698	0.00275399	0.417	5808	tags=55%, list=23%, signal=71%
GOBP_COLUMNAR_CUBOIDAL_EPITHELIAL_CELL_DIFFERENTIATION	GOBP_COLUMNAR_CUBOIDAL_EPITHELIAL_CELL_DIFFERENTIATION		120	0.337051	2.03025	0	0.00277659	0.42	3591	tags=36%, list=14%, signal=41%
GOBP_NEGATIVE_REGULATION_OF_NIK_NF_KAPPAB_SIGNALING	GOBP_NEGATIVE_REGULATION_OF_NIK_NF_KAPPAB_SIGNALING		20	0.525093	2.02898	0	0.00280942	0.423	6096	tags=60%, list=24%, signal=79%
GOBP_REGULATION_OF_NON_CANONICAL_WNT_SIGNALING_PATHWAY	GOBP_REGULATION_OF_NON_CANONICAL_WNT_SIGNALING_PATHWAY		17	0.531152	2.02873	0.004	0.00280685	0.423	2231	tags=41%, list=9%, signal=45%
GOBP_MYOTUBE_DIFFERENTIATION	GOBP_MYOTUBE_DIFFERENTIATION		118	0.334535	2.02793	0	0.00280931	0.423	3773	tags=36%, list=15%, signal=43%
GOBP_REGULATION_OF_PHOSPHOPROTEIN_PHOSPHATASE_ACTIVITY	GOBP_REGULATION_OF_PHOSPHOPROTEIN_PHOSPHATASE_ACTIVITY		41	0.418518	2.02728	0	0.00283154	0.426	4228	tags=44%, list=17%, signal=53%
GOBP_PYRIMIDINE_CONTAINING_COMPOUND_BIOSYNTHETIC_PROCESS	GOBP_PYRIMIDINE_CONTAINING_COMPOUND_BIOSYNTHETIC_PROCESS		20	0.5093	2.02633	0	0.00285923	0.431	5798	tags=65%, list=23%, signal=84%
GOBP_REGULATION_OF_LONG_TERM_SYNAPTIC_POTENTIATION	GOBP_REGULATION_OF_LONG_TERM_SYNAPTIC_POTENTIATION		44	0.406453	2.02599	0	0.00286619	0.432	3718	tags=45%, list=15%, signal=53%
GOBP_NCRNA_CATABOLIC_PROCESS	GOBP_NCRNA_CATABOLIC_PROCESS		26	0.480533	2.02585	0.00534759	0.00286358	0.432	5778	tags=73%, list=23%, signal=94%
GOBP_CORONARY_VASCULATURE_DEVELOPMENT	GOBP_CORONARY_VASCULATURE_DEVELOPMENT		63	0.380764	2.0244	0	0.00289587	0.438	5591	tags=54%, list=22%, signal=69%
GOBP_REGULATION_OF_ERYTHROCYTE_DIFFERENTIATION	GOBP_REGULATION_OF_ERYTHROCYTE_DIFFERENTIATION		38	0.44164	2.02375	0	0.00290285	0.439	6644	tags=61%, list=26%, signal=82%
GOBP_SKIN_EPIDERMIS_DEVELOPMENT	GOBP_SKIN_EPIDERMIS_DEVELOPMENT		94	0.342221	2.02326	0	0.00291513	0.441	5899	tags=52%, list=23%, signal=68%
GOBP_NEGATIVE_REGULATION_OF_STRIATED_MUSCLE_CELL_DIFFERENTIATION	GOBP_NEGATIVE_REGULATION_OF_STRIATED_MUSCLE_CELL_DIFFERENTIATION		29	0.465555	2.02265	0	0.00293758	0.444	3773	tags=48%, list=15%, signal=57%
GOBP_RELEASE_OF_CYTOCHROME_C_FROM_MITOCHONDRIA	GOBP_RELEASE_OF_CYTOCHROME_C_FROM_MITOCHONDRIA		44	0.404826	2.02226	0	0.00294004	0.445	3855	tags=39%, list=15%, signal=45%
GOBP_NEGATIVE_REGULATION_OF_PROTEASOMAL_UBIQUITIN_DEPENDENT_PROTEIN_CATABOLIC_PROCESS	GOBP_NEGATIVE_REGULATION_OF_PROTEASOMAL_UBIQUITIN_DEPENDENT_PROTEIN_CATABOLIC_PROCESS		22	0.504634	2.02158	0	0.00294718	0.447	5138	tags=59%, list=20%, signal=74%
GOBP_POSITIVE_REGULATION_OF_LYMPHOCYTE_APOPTOTIC_PROCESS	GOBP_POSITIVE_REGULATION_OF_LYMPHOCYTE_APOPTOTIC_PROCESS		18	0.538546	2.02142	0.00816326	0.00294451	0.447	3970	tags=44%, list=16%, signal=53%
GOBP_DENDRITIC_SPINE_MAINTENANCE	GOBP_DENDRITIC_SPINE_MAINTENANCE		19	0.519427	2.02042	0	0.00295669	0.45	5056	tags=63%, list=20%, signal=79%
GOBP_REGULATION_OF_INTRACELLULAR_STEROID_HORMONE_RECEPTOR_SIGNALING_PATHWAY	GOBP_REGULATION_OF_INTRACELLULAR_STEROID_HORMONE_RECEPTOR_SIGNALING_PATHWAY		54	0.383964	2.02022	0	0.0029587	0.451	4869	tags=52%, list=19%, signal=64%
GOBP_REGULATION_OF_B_CELL_DIFFERENTIATION	GOBP_REGULATION_OF_B_CELL_DIFFERENTIATION		31	0.430778	2.01996	0	0.00296082	0.452	7573	tags=68%, list=30%, signal=96%
GOBP_POSITIVE_REGULATION_OF_CELL_CYCLE_G1_S_PHASE_TRANSITION	GOBP_POSITIVE_REGULATION_OF_CELL_CYCLE_G1_S_PHASE_TRANSITION		35	0.432997	2.0198	0	0.00296294	0.453	4625	tags=49%, list=18%, signal=59%
GOBP_NEGATIVE_REGULATION_OF_CYSTEINE_TYPE_ENDOPEPTIDASE_ACTIVITY	GOBP_NEGATIVE_REGULATION_OF_CYSTEINE_TYPE_ENDOPEPTIDASE_ACTIVITY		70	0.365282	2.01873	0	0.00300445	0.459	5919	tags=47%, list=23%, signal=61%
GOBP_RESPONSE_TO_CATECHOLAMINE	GOBP_RESPONSE_TO_CATECHOLAMINE		61	0.360665	2.01823	0	0.00301627	0.461	4791	tags=44%, list=19%, signal=54%
GOBP_GLUCOSE_METABOLIC_PROCESS	GOBP_GLUCOSE_METABOLIC_PROCESS		151	0.321715	2.01666	0	0.00305681	0.467	4495	tags=39%, list=18%, signal=47%
GOBP_ORGANIC_ACID_TRANSMEMBRANE_TRANSPORT	GOBP_ORGANIC_ACID_TRANSMEMBRANE_TRANSPORT		112	0.324975	2.01624	0	0.00305872	0.467	3439	tags=33%, list=13%, signal=38%
GOBP_REGULATION_OF_PRODUCTION_OF_MOLECULAR_MEDIATOR_OF_IMMUNE_RESPONSE	GOBP_REGULATION_OF_PRODUCTION_OF_MOLECULAR_MEDIATOR_OF_IMMUNE_RESPONSE		168	0.307558	2.01439	0	0.003081	0.47	4467	tags=33%, list=17%, signal=39%
GOBP_CARDIAC_EPITHELIAL_TO_MESENCHYMAL_TRANSITION	GOBP_CARDIAC_EPITHELIAL_TO_MESENCHYMAL_TRANSITION		27	0.460949	2.01409	0	0.00308803	0.472	3869	tags=48%, list=15%, signal=57%
GOBP_NEGATIVE_REGULATION_OF_UBIQUITIN_DEPENDENT_PROTEIN_CATABOLIC_PROCESS	GOBP_NEGATIVE_REGULATION_OF_UBIQUITIN_DEPENDENT_PROTEIN_CATABOLIC_PROCESS		33	0.430472	2.01204	0	0.00309998	0.474	5826	tags=61%, list=23%, signal=78%
GOBP_REGULATION_OF_MITOTIC_SPINDLE_ASSEMBLY	GOBP_REGULATION_OF_MITOTIC_SPINDLE_ASSEMBLY		15	0.556898	2.01099	0	0.0031221	0.475	3681	tags=40%, list=14%, signal=47%
GOBP_STRIATED_MUSCLE_CELL_PROLIFERATION	GOBP_STRIATED_MUSCLE_CELL_PROLIFERATION		62	0.377464	2.00877	0	0.00314814	0.478	4403	tags=40%, list=17%, signal=49%
GOBP_POSITIVE_REGULATION_OF_DEVELOPMENTAL_GROWTH	GOBP_POSITIVE_REGULATION_OF_DEVELOPMENTAL_GROWTH		167	0.316151	2.00813	0	0.00315014	0.478	4883	tags=41%, list=19%, signal=51%
GOBP_RESPONSE_TO_INTERFERON_ALPHA	GOBP_RESPONSE_TO_INTERFERON_ALPHA		28	0.464909	2.0078	0	0.00315688	0.48	5352	tags=50%, list=21%, signal=63%
GOBP_REGULATION_OF_ENDOTHELIAL_CELL_CHEMOTAXIS	GOBP_REGULATION_OF_ENDOTHELIAL_CELL_CHEMOTAXIS		21	0.502248	2.00773	0.004329	0.00315406	0.48	4190	tags=57%, list=16%, signal=68%
GOBP_NEGATIVE_REGULATION_OF_DNA_BINDING	GOBP_NEGATIVE_REGULATION_OF_DNA_BINDING		39	0.418153	2.00583	0	0.0032001	0.487	3840	tags=38%, list=15%, signal=45%
GOBP_MAMMARY_GLAND_EPITHELIAL_CELL_PROLIFERATION	GOBP_MAMMARY_GLAND_EPITHELIAL_CELL_PROLIFERATION		26	0.480906	2.00482	0	0.00322611	0.49	6748	tags=65%, list=26%, signal=89%
GOBP_MUSCLE_ADAPTATION	GOBP_MUSCLE_ADAPTATION		95	0.349344	2.00456	0	0.00322813	0.491	3200	tags=32%, list=13%, signal=36%
GOBP_POSITIVE_REGULATION_OF_PROTEIN_KINASE_B_SIGNALING	GOBP_POSITIVE_REGULATION_OF_PROTEIN_KINASE_B_SIGNALING		89	0.332871	2.00314	0	0.00325461	0.492	4241	tags=38%, list=17%, signal=46%
GOBP_GLOMERULAR_EPITHELIUM_DEVELOPMENT	GOBP_GLOMERULAR_EPITHELIUM_DEVELOPMENT		16	0.553703	2.00312	0	0.00325172	0.492	4906	tags=63%, list=19%, signal=77%
GOBP_NADP_METABOLIC_PROCESS	GOBP_NADP_METABOLIC_PROCESS		36	0.414438	2.00216	0	0.00327818	0.495	6737	tags=67%, list=26%, signal=90%
GOBP_MUCOPOLYSACCHARIDE_METABOLIC_PROCESS	GOBP_MUCOPOLYSACCHARIDE_METABOLIC_PROCESS		71	0.362723	2.00075	0	0.00331836	0.499	6541	tags=54%, list=26%, signal=72%
GOBP_XENOBIOTIC_TRANSPORT	GOBP_XENOBIOTIC_TRANSPORT		25	0.462489	2.00067	0	0.00331541	0.499	5462	tags=52%, list=21%, signal=66%
GOBP_NEGATIVE_REGULATION_OF_PROTEIN_LOCALIZATION_TO_NUCLEUS	GOBP_NEGATIVE_REGULATION_OF_PROTEIN_LOCALIZATION_TO_NUCLEUS		30	0.434163	1.99928	0.00492611	0.0033417	0.501	6591	tags=60%, list=26%, signal=81%
GOBP_POSITIVE_REGULATION_OF_COLLAGEN_METABOLIC_PROCESS	GOBP_POSITIVE_REGULATION_OF_COLLAGEN_METABOLIC_PROCESS		31	0.439529	1.99796	0.00537634	0.00337693	0.505	4776	tags=45%, list=19%, signal=55%
GOBP_NEGATIVE_REGULATION_OF_CARDIAC_MUSCLE_TISSUE_GROWTH	GOBP_NEGATIVE_REGULATION_OF_CARDIAC_MUSCLE_TISSUE_GROWTH		21	0.503132	1.99791	0	0.00337394	0.505	3200	tags=43%, list=13%, signal=49%
GOBP_NEGATIVE_REGULATION_OF_TUMOR_NECROSIS_FACTOR_MEDIATED_SIGNALING_PATHWAY	GOBP_NEGATIVE_REGULATION_OF_TUMOR_NECROSIS_FACTOR_MEDIATED_SIGNALING_PATHWAY		16	0.535946	1.99707	0	0.0033762	0.505	4093	tags=50%, list=16%, signal=59%
GOBP_CIRCADIAN_REGULATION_OF_GENE_EXPRESSION	GOBP_CIRCADIAN_REGULATION_OF_GENE_EXPRESSION		49	0.392142	1.9965	0	0.00338772	0.507	4229	tags=45%, list=17%, signal=54%
GOBP_POSITIVE_REGULATION_OF_G1_S_TRANSITION_OF_MITOTIC_CELL_CYCLE	GOBP_POSITIVE_REGULATION_OF_G1_S_TRANSITION_OF_MITOTIC_CELL_CYCLE		26	0.462801	1.996	0	0.00338473	0.507	4625	tags=42%, list=18%, signal=52%
GOBP_PHOSPHATIDYLINOSITOL_DEPHOSPHORYLATION	GOBP_PHOSPHATIDYLINOSITOL_DEPHOSPHORYLATION		20	0.524224	1.9955	0	0.00338667	0.508	7289	tags=70%, list=29%, signal=98%
GOBP_REGULATION_OF_GLIAL_CELL_DIFFERENTIATION	GOBP_REGULATION_OF_GLIAL_CELL_DIFFERENTIATION		86	0.347727	1.99471	0	0.00340361	0.51	3718	tags=36%, list=15%, signal=42%
GOBP_NEUROTRANSMITTER_RECEPTOR_TRANSPORT_TO_PLASMA_MEMBRANE	GOBP_NEUROTRANSMITTER_RECEPTOR_TRANSPORT_TO_PLASMA_MEMBRANE		17	0.52882	1.9942	0	0.00341028	0.511	4688	tags=53%, list=18%, signal=65%
GOBP_POSITIVE_REGULATION_OF_TRANSCRIPTION_FROM_RNA_POLYMERASE_II_PROMOTER_IN_RESPONSE_TO_STRESS	GOBP_POSITIVE_REGULATION_OF_TRANSCRIPTION_FROM_RNA_POLYMERASE_II_PROMOTER_IN_RESPONSE_TO_STRESS		20	0.494542	1.99273	0	0.0034412	0.514	2586	tags=45%, list=10%, signal=50%
GOBP_APPENDAGE_DEVELOPMENT	GOBP_APPENDAGE_DEVELOPMENT		169	0.314293	1.99183	0	0.00346683	0.518	4623	tags=43%, list=18%, signal=52%
GOBP_RESPONSE_TO_FLUID_SHEAR_STRESS	GOBP_RESPONSE_TO_FLUID_SHEAR_STRESS		19	0.523718	1.99174	0	0.00346379	0.518	5942	tags=58%, list=23%, signal=75%
GOBP_POSITIVE_REGULATION_OF_NUCLEOTIDE_METABOLIC_PROCESS	GOBP_POSITIVE_REGULATION_OF_NUCLEOTIDE_METABOLIC_PROCESS		28	0.449841	1.99161	0.005	0.00346075	0.518	2866	tags=43%, list=11%, signal=48%
GOBP_NADPH_REGENERATION	GOBP_NADPH_REGENERATION		15	0.553514	1.99093	0	0.00347179	0.519	6737	tags=80%, list=26%, signal=109%
GOBP_NEGATIVE_REGULATION_OF_CELL_JUNCTION_ASSEMBLY	GOBP_NEGATIVE_REGULATION_OF_CELL_JUNCTION_ASSEMBLY		22	0.501098	1.99008	0	0.00348836	0.522	5808	tags=68%, list=23%, signal=88%
GOBP_CELLULAR_RESPONSE_TO_PROSTAGLANDIN_STIMULUS	GOBP_CELLULAR_RESPONSE_TO_PROSTAGLANDIN_STIMULUS		15	0.574164	1.98987	0	0.00349016	0.523	2905	tags=53%, list=11%, signal=60%
GOBP_MYELOID_CELL_DEVELOPMENT	GOBP_MYELOID_CELL_DEVELOPMENT		80	0.3516	1.98974	0	0.00349184	0.523	6748	tags=52%, list=26%, signal=71%
GOBP_POSITIVE_REGULATION_OF_MITOCHONDRION_ORGANIZATION	GOBP_POSITIVE_REGULATION_OF_MITOCHONDRION_ORGANIZATION		47	0.399714	1.98725	0	0.00355491	0.53	6449	tags=55%, list=25%, signal=74%
GOBP_MONOSACCHARIDE_BIOSYNTHETIC_PROCESS	GOBP_MONOSACCHARIDE_BIOSYNTHETIC_PROCESS		65	0.362769	1.98669	0	0.0035614	0.53	4495	tags=43%, list=18%, signal=52%
GOBP_PULMONARY_VALVE_MORPHOGENESIS	GOBP_PULMONARY_VALVE_MORPHOGENESIS		15	0.563873	1.98612	0.00429185	0.0035723	0.531	4854	tags=53%, list=19%, signal=66%
GOBP_REGULATION_OF_ANIMAL_ORGAN_MORPHOGENESIS	GOBP_REGULATION_OF_ANIMAL_ORGAN_MORPHOGENESIS		111	0.318788	1.98599	0	0.00357379	0.531	4382	tags=37%, list=17%, signal=44%
GOBP_CELLULAR_EXTRAVASATION	GOBP_CELLULAR_EXTRAVASATION		60	0.362563	1.98587	0	0.00357068	0.531	7382	tags=58%, list=29%, signal=82%
GOBP_MESODERM_DEVELOPMENT	GOBP_MESODERM_DEVELOPMENT		100	0.337576	1.98572	0	0.00357212	0.532	4880	tags=43%, list=19%, signal=53%
GOBP_HEART_GROWTH	GOBP_HEART_GROWTH		89	0.338989	1.98537	0	0.00357872	0.532	4883	tags=44%, list=19%, signal=54%
GOBP_RESPONSE_TO_KETONE	GOBP_RESPONSE_TO_KETONE		135	0.310068	1.98506	0	0.00358034	0.533	3408	tags=29%, list=13%, signal=33%
GOBP_POSITIVE_REGULATION_OF_CALCIUM_ION_TRANSMEMBRANE_TRANSPORT	GOBP_POSITIVE_REGULATION_OF_CALCIUM_ION_TRANSMEMBRANE_TRANSPORT		89	0.33745	1.98399	0	0.00359115	0.534	3205	tags=30%, list=13%, signal=35%
GOBP_REGULATION_OF_CELLULAR_PH	GOBP_REGULATION_OF_CELLULAR_PH		68	0.366108	1.98327	0	0.0035978	0.535	3415	tags=34%, list=13%, signal=39%
GOBP_NEGATIVE_REGULATION_OF_AXON_EXTENSION_INVOLVED_IN_AXON_GUIDANCE	GOBP_NEGATIVE_REGULATION_OF_AXON_EXTENSION_INVOLVED_IN_AXON_GUIDANCE		20	0.49428	1.9828	0	0.00359965	0.536	4097	tags=50%, list=16%, signal=60%
GOBP_REGULATION_OF_VIRAL_TRANSCRIPTION	GOBP_REGULATION_OF_VIRAL_TRANSCRIPTION		16	0.530169	1.98272	0.0083682	0.0036061	0.537	7753	tags=75%, list=30%, signal=108%
GOBP_NEGATIVE_REGULATION_OF_RHO_PROTEIN_SIGNAL_TRANSDUCTION	GOBP_NEGATIVE_REGULATION_OF_RHO_PROTEIN_SIGNAL_TRANSDUCTION		19	0.510403	1.98174	0	0.00361234	0.539	4560	tags=58%, list=18%, signal=70%
GOBP_NEGATIVE_REGULATION_OF_ION_TRANSMEMBRANE_TRANSPORT	GOBP_NEGATIVE_REGULATION_OF_ION_TRANSMEMBRANE_TRANSPORT		95	0.335634	1.98138	0	0.00362809	0.541	4135	tags=39%, list=16%, signal=46%
GOBP_POSITIVE_REGULATION_OF_RNA_SPLICING	GOBP_POSITIVE_REGULATION_OF_RNA_SPLICING		26	0.464524	1.98116	0	0.00363452	0.541	5255	tags=58%, list=21%, signal=73%
GOBP_REGULATION_OF_FILOPODIUM_ASSEMBLY	GOBP_REGULATION_OF_FILOPODIUM_ASSEMBLY		39	0.411476	1.97988	0	0.00369225	0.548	7068	tags=59%, list=28%, signal=81%
GOBP_CELLULAR_RESPONSE_TO_FATTY_ACID	GOBP_CELLULAR_RESPONSE_TO_FATTY_ACID		18	0.507011	1.97935	0	0.00368907	0.548	1514	tags=44%, list=6%, signal=47%
GOBP_ASPARTATE_FAMILY_AMINO_ACID_METABOLIC_PROCESS	GOBP_ASPARTATE_FAMILY_AMINO_ACID_METABOLIC_PROCESS		30	0.443937	1.97935	0.00531915	0.0036859	0.548	3067	tags=40%, list=12%, signal=45%
GOBP_LEUKOCYTE_ACTIVATION_INVOLVED_IN_INFLAMMATORY_RESPONSE	GOBP_LEUKOCYTE_ACTIVATION_INVOLVED_IN_INFLAMMATORY_RESPONSE		39	0.410895	1.97854	0	0.00371608	0.549	3208	tags=33%, list=13%, signal=38%
GOBP_CENTROSOME_DUPLICATION	GOBP_CENTROSOME_DUPLICATION		37	0.425378	1.97825	0	0.00373055	0.551	5217	tags=49%, list=20%, signal=61%
GOBP_REGULATION_OF_ERBB_SIGNALING_PATHWAY	GOBP_REGULATION_OF_ERBB_SIGNALING_PATHWAY		60	0.374286	1.97824	0	0.00372735	0.551	6633	tags=62%, list=26%, signal=83%
GOBP_POSITIVE_REGULATION_OF_EXOCYTOSIS	GOBP_POSITIVE_REGULATION_OF_EXOCYTOSIS		77	0.348063	1.97797	0	0.00373323	0.551	4284	tags=39%, list=17%, signal=47%
GOBP_CELLULAR_RESPONSE_TO_GAMMA_RADIATION	GOBP_CELLULAR_RESPONSE_TO_GAMMA_RADIATION		15	0.547312	1.97773	0.0041841	0.00373003	0.551	5712	tags=73%, list=22%, signal=94%
GOBP_POSITIVE_REGULATION_OF_PHOSPHATASE_ACTIVITY	GOBP_POSITIVE_REGULATION_OF_PHOSPHATASE_ACTIVITY		26	0.465477	1.9771	0.00478469	0.00374059	0.552	4228	tags=42%, list=17%, signal=51%
GOBP_OLIGODENDROCYTE_DIFFERENTIATION	GOBP_OLIGODENDROCYTE_DIFFERENTIATION		105	0.333018	1.97648	0	0.00374196	0.552	5591	tags=46%, list=22%, signal=58%
GOBP_CARDIAC_CHAMBER_MORPHOGENESIS	GOBP_CARDIAC_CHAMBER_MORPHOGENESIS		113	0.325106	1.97631	0	0.00373876	0.552	4013	tags=35%, list=16%, signal=41%
GOBP_POSITIVE_REGULATION_OF_RESPONSE_TO_WOUNDING	GOBP_POSITIVE_REGULATION_OF_RESPONSE_TO_WOUNDING		69	0.355994	1.97629	0	0.00373557	0.552	1756	tags=23%, list=7%, signal=25%
GOBP_PLASMA_MEMBRANE_ORGANIZATION	GOBP_PLASMA_MEMBRANE_ORGANIZATION		126	0.321938	1.97505	0	0.00375086	0.554	5634	tags=44%, list=22%, signal=56%
GOBP_LATE_ENDOSOME_TO_VACUOLE_TRANSPORT	GOBP_LATE_ENDOSOME_TO_VACUOLE_TRANSPORT		17	0.543589	1.97406	0	0.00379922	0.559	4866	tags=65%, list=19%, signal=80%
GOBP_POSITIVE_REGULATION_OF_PEPTIDASE_ACTIVITY	GOBP_POSITIVE_REGULATION_OF_PEPTIDASE_ACTIVITY		136	0.322939	1.97345	0	0.00383363	0.564	6659	tags=44%, list=26%, signal=59%
GOBP_REGULATION_OF_ENDOCYTIC_RECYCLING	GOBP_REGULATION_OF_ENDOCYTIC_RECYCLING		15	0.555991	1.97339	0	0.00383037	0.564	6715	tags=80%, list=26%, signal=108%
GOBP_ANTIGEN_PROCESSING_AND_PRESENTATION	GOBP_ANTIGEN_PROCESSING_AND_PRESENTATION		107	0.326504	1.97303	0	0.00383196	0.565	7068	tags=54%, list=28%, signal=75%
GOBP_POSITIVE_REGULATION_OF_TYPE_I_INTERFERON_PRODUCTION	GOBP_POSITIVE_REGULATION_OF_TYPE_I_INTERFERON_PRODUCTION		53	0.389187	1.97253	0.00877193	0.00384251	0.565	5605	tags=45%, list=22%, signal=58%
GOBP_REGULATION_OF_INSULIN_SECRETION	GOBP_REGULATION_OF_INSULIN_SECRETION		137	0.31927	1.97153	0	0.00387221	0.567	4770	tags=41%, list=19%, signal=50%
GOBP_NEGATIVE_REGULATION_OF_PLATELET_ACTIVATION	GOBP_NEGATIVE_REGULATION_OF_PLATELET_ACTIVATION		16	0.529119	1.97145	0.00420168	0.00387348	0.568	5478	tags=69%, list=21%, signal=87%
GOBP_POSITIVE_REGULATION_OF_EPITHELIAL_CELL_PROLIFERATION	GOBP_POSITIVE_REGULATION_OF_EPITHELIAL_CELL_PROLIFERATION		188	0.303477	1.97105	0	0.00387934	0.568	4203	tags=35%, list=16%, signal=42%
GOBP_MESENCHYMAL_CELL_PROLIFERATION	GOBP_MESENCHYMAL_CELL_PROLIFERATION		43	0.400055	1.96978	0	0.00393618	0.571	4328	tags=49%, list=17%, signal=59%
GOBP_ESTABLISHMENT_OF_TISSUE_POLARITY	GOBP_ESTABLISHMENT_OF_TISSUE_POLARITY		45	0.398929	1.9694	0	0.0039512	0.574	2231	tags=38%, list=9%, signal=41%
GOBP_GOLGI_TO_PLASMA_MEMBRANE_PROTEIN_TRANSPORT	GOBP_GOLGI_TO_PLASMA_MEMBRANE_PROTEIN_TRANSPORT		27	0.46079	1.96927	0	0.00394786	0.574	4215	tags=56%, list=16%, signal=66%
GOBP_NEGATIVE_REGULATION_OF_OXIDATIVE_STRESS_INDUCED_CELL_DEATH	GOBP_NEGATIVE_REGULATION_OF_OXIDATIVE_STRESS_INDUCED_CELL_DEATH		37	0.419516	1.9683	0	0.00394937	0.574	5678	tags=49%, list=22%, signal=62%
GOBP_T_CELL_MIGRATION	GOBP_T_CELL_MIGRATION		51	0.378787	1.96749	0	0.00395973	0.574	7245	tags=55%, list=28%, signal=76%
GOBP_MEMBRANE_FUSION	GOBP_MEMBRANE_FUSION		128	0.316714	1.96739	0	0.00396125	0.575	4902	tags=41%, list=19%, signal=51%
GOBP_REGULATION_OF_ENDOPLASMIC_RETICULUM_STRESS_INDUCED_INTRINSIC_APOPTOTIC_SIGNALING_PATHWAY	GOBP_REGULATION_OF_ENDOPLASMIC_RETICULUM_STRESS_INDUCED_INTRINSIC_APOPTOTIC_SIGNALING_PATHWAY		15	0.53376	1.96723	0	0.00395791	0.575	3652	tags=53%, list=14%, signal=62%
GOBP_PEPTIDYL_LYSINE_DIMETHYLATION	GOBP_PEPTIDYL_LYSINE_DIMETHYLATION		16	0.521076	1.96686	0.00384615	0.00396875	0.577	5713	tags=81%, list=22%, signal=105%
GOBP_REGULATION_OF_EXTRINSIC_APOPTOTIC_SIGNALING_PATHWAY_IN_ABSENCE_OF_LIGAND	GOBP_REGULATION_OF_EXTRINSIC_APOPTOTIC_SIGNALING_PATHWAY_IN_ABSENCE_OF_LIGAND		41	0.396214	1.96657	0	0.0039704	0.577	5015	tags=51%, list=20%, signal=64%
GOBP_LUNG_ALVEOLUS_DEVELOPMENT	GOBP_LUNG_ALVEOLUS_DEVELOPMENT		48	0.388642	1.96571	0	0.0039814	0.578	3308	tags=42%, list=13%, signal=48%
GOBP_REGULATION_OF_HEMATOPOIETIC_PROGENITOR_CELL_DIFFERENTIATION	GOBP_REGULATION_OF_HEMATOPOIETIC_PROGENITOR_CELL_DIFFERENTIATION		19	0.518366	1.9657	0	0.00397806	0.578	3234	tags=47%, list=13%, signal=54%
GOBP_POSITIVE_REGULATION_OF_EPIDERMAL_CELL_DIFFERENTIATION	GOBP_POSITIVE_REGULATION_OF_EPIDERMAL_CELL_DIFFERENTIATION		20	0.485547	1.96554	0.00485437	0.0039837	0.578	4403	tags=60%, list=17%, signal=72%
GOBP_RESPONSE_TO_PURINE_CONTAINING_COMPOUND	GOBP_RESPONSE_TO_PURINE_CONTAINING_COMPOUND		80	0.34117	1.9634	0	0.00402604	0.584	2999	tags=34%, list=12%, signal=38%
GOBP_NEGATIVE_REGULATION_OF_EPITHELIAL_CELL_DIFFERENTIATION	GOBP_NEGATIVE_REGULATION_OF_EPITHELIAL_CELL_DIFFERENTIATION		48	0.385931	1.96332	0	0.00402267	0.584	4171	tags=48%, list=16%, signal=57%
GOBP_ADHERENS_JUNCTION_ORGANIZATION	GOBP_ADHERENS_JUNCTION_ORGANIZATION		37	0.424166	1.96313	0	0.0040193	0.584	6491	tags=68%, list=25%, signal=90%
GOBP_SCHWANN_CELL_DIFFERENTIATION	GOBP_SCHWANN_CELL_DIFFERENTIATION		33	0.430746	1.96301	0	0.00402033	0.584	5634	tags=58%, list=22%, signal=74%
GOBP_INTESTINAL_EPITHELIAL_CELL_DIFFERENTIATION	GOBP_INTESTINAL_EPITHELIAL_CELL_DIFFERENTIATION		20	0.501954	1.96249	0	0.00403537	0.586	6042	tags=70%, list=24%, signal=92%
GOBP_NEGATIVE_REGULATION_OF_PROTEIN_DEPHOSPHORYLATION	GOBP_NEGATIVE_REGULATION_OF_PROTEIN_DEPHOSPHORYLATION		23	0.47394	1.96108	0	0.00407314	0.59	4220	tags=52%, list=17%, signal=62%
GOBP_REGULATION_OF_LYMPHOCYTE_MIGRATION	GOBP_REGULATION_OF_LYMPHOCYTE_MIGRATION		50	0.388469	1.96098	0	0.00407418	0.59	7245	tags=56%, list=28%, signal=78%
GOBP_POSITIVE_REGULATION_OF_GLIAL_CELL_PROLIFERATION	GOBP_POSITIVE_REGULATION_OF_GLIAL_CELL_PROLIFERATION		18	0.505792	1.9608	0	0.00407079	0.59	2747	tags=44%, list=11%, signal=50%
GOBP_NEGATIVE_REGULATION_OF_ESTABLISHMENT_OF_PROTEIN_LOCALIZATION	GOBP_NEGATIVE_REGULATION_OF_ESTABLISHMENT_OF_PROTEIN_LOCALIZATION		106	0.329233	1.96051	0	0.00408086	0.591	4563	tags=41%, list=18%, signal=49%
GOBP_VESICLE_TARGETING_TO_FROM_OR_WITHIN_GOLGI	GOBP_VESICLE_TARGETING_TO_FROM_OR_WITHIN_GOLGI		16	0.540726	1.9598	0	0.00410942	0.594	6343	tags=75%, list=25%, signal=100%
GOBP_RESPONSE_TO_TUMOR_NECROSIS_FACTOR	GOBP_RESPONSE_TO_TUMOR_NECROSIS_FACTOR		151	0.311153	1.95969	0	0.00411468	0.594	6304	tags=47%, list=25%, signal=62%
GOBP_PROTEIN_LOCALIZATION_TO_SYNAPSE	GOBP_PROTEIN_LOCALIZATION_TO_SYNAPSE		64	0.368394	1.95962	0	0.0041247	0.595	3496	tags=34%, list=14%, signal=40%
GOBP_NEGATIVE_REGULATION_OF_NITRIC_OXIDE_METABOLIC_PROCESS	GOBP_NEGATIVE_REGULATION_OF_NITRIC_OXIDE_METABOLIC_PROCESS		18	0.510953	1.95895	0	0.00414409	0.598	4382	tags=50%, list=17%, signal=60%
GOBP_NEGATIVE_REGULATION_OF_GLUCOSE_TRANSMEMBRANE_TRANSPORT	GOBP_NEGATIVE_REGULATION_OF_GLUCOSE_TRANSMEMBRANE_TRANSPORT		20	0.49792	1.95861	0	0.00414066	0.598	6392	tags=70%, list=25%, signal=93%
GOBP_LIPID_STORAGE	GOBP_LIPID_STORAGE		62	0.368266	1.95616	0	0.00424585	0.606	5085	tags=42%, list=20%, signal=52%
GOBP_REGULATION_OF_GASTRULATION	GOBP_REGULATION_OF_GASTRULATION		16	0.539658	1.9558	0.00403226	0.00426942	0.608	4703	tags=63%, list=18%, signal=77%
GOBP_POSITIVE_REGULATION_OF_LYMPHOCYTE_MIGRATION	GOBP_POSITIVE_REGULATION_OF_LYMPHOCYTE_MIGRATION		29	0.429971	1.9557	0.00531915	0.0042659	0.608	7068	tags=55%, list=28%, signal=76%
GOBP_REGULATION_OF_INTRACELLULAR_ESTROGEN_RECEPTOR_SIGNALING_PATHWAY	GOBP_REGULATION_OF_INTRACELLULAR_ESTROGEN_RECEPTOR_SIGNALING_PATHWAY		26	0.461147	1.95339	0	0.00431194	0.611	5400	tags=65%, list=21%, signal=83%
GOBP_REGULATION_OF_VIRAL_PROCESS	GOBP_REGULATION_OF_VIRAL_PROCESS		131	0.312335	1.95308	0	0.00431723	0.611	5186	tags=39%, list=20%, signal=49%
GOBP_METENCEPHALON_DEVELOPMENT	GOBP_METENCEPHALON_DEVELOPMENT		87	0.338946	1.95185	0	0.00433992	0.613	3399	tags=36%, list=13%, signal=41%
GOBP_POSITIVE_REGULATION_OF_UBIQUITIN_PROTEIN_TRANSFERASE_ACTIVITY	GOBP_POSITIVE_REGULATION_OF_UBIQUITIN_PROTEIN_TRANSFERASE_ACTIVITY		18	0.517138	1.95144	0.00421941	0.00435915	0.615	1545	tags=33%, list=6%, signal=35%
GOBP_NEGATIVE_REGULATION_OF_CELL_SUBSTRATE_ADHESION	GOBP_NEGATIVE_REGULATION_OF_CELL_SUBSTRATE_ADHESION		47	0.391808	1.95085	0	0.00437846	0.617	5400	tags=49%, list=21%, signal=62%
GOBP_POSITIVE_REGULATION_OF_SMOOTH_MUSCLE_CELL_MIGRATION	GOBP_POSITIVE_REGULATION_OF_SMOOTH_MUSCLE_CELL_MIGRATION		48	0.395431	1.95054	0	0.00437896	0.617	4228	tags=38%, list=17%, signal=45%
GOBP_REGULATION_OF_MORPHOGENESIS_OF_A_BRANCHING_STRUCTURE	GOBP_REGULATION_OF_MORPHOGENESIS_OF_A_BRANCHING_STRUCTURE		56	0.380964	1.95039	0	0.00438444	0.617	4319	tags=39%, list=17%, signal=47%
GOBP_REGULATION_OF_CELL_JUNCTION_ASSEMBLY	GOBP_REGULATION_OF_CELL_JUNCTION_ASSEMBLY		176	0.307875	1.95037	0	0.00438084	0.617	4220	tags=32%, list=17%, signal=39%
GOBP_REGULATION_OF_RELEASE_OF_SEQUESTERED_CALCIUM_ION_INTO_CYTOSOL	GOBP_REGULATION_OF_RELEASE_OF_SEQUESTERED_CALCIUM_ION_INTO_CYTOSOL		62	0.371019	1.95014	0	0.00439577	0.619	3311	tags=29%, list=13%, signal=33%
GOBP_VESICLE_FUSION_TO_PLASMA_MEMBRANE	GOBP_VESICLE_FUSION_TO_PLASMA_MEMBRANE		22	0.484676	1.94945	0	0.00440113	0.619	4757	tags=50%, list=19%, signal=61%
GOBP_INSULIN_SECRETION	GOBP_INSULIN_SECRETION		168	0.311745	1.94942	0	0.00439752	0.619	4770	tags=38%, list=19%, signal=47%
GOBP_EXECUTION_PHASE_OF_APOPTOSIS	GOBP_EXECUTION_PHASE_OF_APOPTOSIS		55	0.380621	1.94937	0	0.00439392	0.619	5712	tags=51%, list=22%, signal=65%
GOBP_NEUROBLAST_PROLIFERATION	GOBP_NEUROBLAST_PROLIFERATION		65	0.360131	1.94887	0	0.00440341	0.62	4087	tags=40%, list=16%, signal=47%
GOBP_NUCLEOSIDE_TRIPHOSPHATE_BIOSYNTHETIC_PROCESS	GOBP_NUCLEOSIDE_TRIPHOSPHATE_BIOSYNTHETIC_PROCESS		81	0.350914	1.94775	0	0.00444451	0.624	5235	tags=46%, list=20%, signal=57%
GOBP_REGULATION_OF_CARBOHYDRATE_BIOSYNTHETIC_PROCESS	GOBP_REGULATION_OF_CARBOHYDRATE_BIOSYNTHETIC_PROCESS		79	0.344589	1.94714	0	0.00448208	0.63	4958	tags=41%, list=19%, signal=50%
GOBP_POSITIVE_REGULATION_OF_PROTEIN_SECRETION	GOBP_POSITIVE_REGULATION_OF_PROTEIN_SECRETION		126	0.304158	1.94568	0	0.00451407	0.632	4414	tags=33%, list=17%, signal=40%
GOBP_POSITIVE_REGULATION_OF_PLASMA_MEMBRANE_BOUNDED_CELL_PROJECTION_ASSEMBLY	GOBP_POSITIVE_REGULATION_OF_PLASMA_MEMBRANE_BOUNDED_CELL_PROJECTION_ASSEMBLY		79	0.339217	1.94394	0	0.00456386	0.639	5083	tags=41%, list=20%, signal=50%
GOBP_PROTEIN_REFOLDING	GOBP_PROTEIN_REFOLDING		17	0.527709	1.94381	0.00847458	0.00456473	0.64	1884	tags=29%, list=7%, signal=32%
GOBP_REGULATION_OF_SODIUM_ION_TRANSMEMBRANE_TRANSPORTER_ACTIVITY	GOBP_REGULATION_OF_SODIUM_ION_TRANSMEMBRANE_TRANSPORTER_ACTIVITY		46	0.391471	1.94183	0	0.00462748	0.643	5827	tags=57%, list=23%, signal=73%
GOBP_POSITIVE_REGULATION_OF_VASCULATURE_DEVELOPMENT	GOBP_POSITIVE_REGULATION_OF_VASCULATURE_DEVELOPMENT		139	0.304866	1.94119	0	0.00463676	0.643	4564	tags=35%, list=18%, signal=43%
GOBP_EMBRYONIC_SKELETAL_SYSTEM_DEVELOPMENT	GOBP_EMBRYONIC_SKELETAL_SYSTEM_DEVELOPMENT		126	0.307098	1.94111	0	0.0046372	0.644	3613	tags=33%, list=14%, signal=38%
GOBP_REGULATION_OF_ACTIN_NUCLEATION	GOBP_REGULATION_OF_ACTIN_NUCLEATION		23	0.448421	1.94063	0.015	0.00465152	0.645	3735	tags=48%, list=15%, signal=56%
GOBP_SEQUESTERING_OF_CALCIUM_ION	GOBP_SEQUESTERING_OF_CALCIUM_ION		96	0.340093	1.94031	0	0.00465671	0.646	3963	tags=29%, list=16%, signal=34%
GOBP_GLANDULAR_EPITHELIAL_CELL_DIFFERENTIATION	GOBP_GLANDULAR_EPITHELIAL_CELL_DIFFERENTIATION		67	0.350528	1.94021	0	0.00465717	0.646	3591	tags=37%, list=14%, signal=43%
GOBP_ASPARTATE_FAMILY_AMINO_ACID_BIOSYNTHETIC_PROCESS	GOBP_ASPARTATE_FAMILY_AMINO_ACID_BIOSYNTHETIC_PROCESS		18	0.514479	1.9399	0	0.00466663	0.647	6274	tags=61%, list=25%, signal=81%
GOBP_POSITIVE_REGULATION_OF_ORGAN_GROWTH	GOBP_POSITIVE_REGULATION_OF_ORGAN_GROWTH		46	0.38068	1.93957	0	0.0046801	0.648	4883	tags=50%, list=19%, signal=62%
GOBP_NEUROINFLAMMATORY_RESPONSE	GOBP_NEUROINFLAMMATORY_RESPONSE		58	0.376523	1.93873	0	0.00469897	0.651	3208	tags=34%, list=13%, signal=39%
GOBP_REGULATION_OF_ACTIN_CYTOSKELETON_REORGANIZATION	GOBP_REGULATION_OF_ACTIN_CYTOSKELETON_REORGANIZATION		30	0.431376	1.93856	0.0170455	0.00470008	0.651	6926	tags=57%, list=27%, signal=78%
GOBP_POLYOL_METABOLIC_PROCESS	GOBP_POLYOL_METABOLIC_PROCESS		80	0.346023	1.93769	0	0.00471846	0.653	5230	tags=45%, list=20%, signal=56%
GOBP_REGULATION_OF_ORGAN_GROWTH	GOBP_REGULATION_OF_ORGAN_GROWTH		87	0.331799	1.93744	0	0.00471466	0.653	4883	tags=45%, list=19%, signal=55%
GOBP_EPITHELIAL_TO_MESENCHYMAL_TRANSITION_INVOLVED_IN_ENDOCARDIAL_CUSHION_FORMATION	GOBP_EPITHELIAL_TO_MESENCHYMAL_TRANSITION_INVOLVED_IN_ENDOCARDIAL_CUSHION_FORMATION		15	0.53631	1.93708	0	0.00472799	0.656	3352	tags=53%, list=13%, signal=61%
GOBP_REGULATION_OF_MONONUCLEAR_CELL_MIGRATION	GOBP_REGULATION_OF_MONONUCLEAR_CELL_MIGRATION		95	0.327333	1.93559	0	0.0047982	0.661	6803	tags=51%, list=27%, signal=69%
GOBP_PYRIMIDINE_NUCLEOSIDE_TRIPHOSPHATE_METABOLIC_PROCESS	GOBP_PYRIMIDINE_NUCLEOSIDE_TRIPHOSPHATE_METABOLIC_PROCESS		15	0.535453	1.93492	0.004	0.00481657	0.662	7398	tags=80%, list=29%, signal=113%
GOBP_REGULATION_OF_PROTEIN_KINASE_B_SIGNALING	GOBP_REGULATION_OF_PROTEIN_KINASE_B_SIGNALING		133	0.327478	1.93358	0	0.00485562	0.666	4241	tags=37%, list=17%, signal=44%
GOBP_POSITIVE_REGULATION_OF_GLUCOSE_TRANSMEMBRANE_TRANSPORT	GOBP_POSITIVE_REGULATION_OF_GLUCOSE_TRANSMEMBRANE_TRANSPORT		33	0.425097	1.93305	0	0.00486936	0.668	5868	tags=52%, list=23%, signal=67%
GOBP_TIGHT_JUNCTION_ORGANIZATION	GOBP_TIGHT_JUNCTION_ORGANIZATION		77	0.346478	1.93297	0	0.00486545	0.668	5539	tags=47%, list=22%, signal=60%
GOBP_CELLULAR_SENESCENCE	GOBP_CELLULAR_SENESCENCE		83	0.33359	1.93204	0	0.00488303	0.67	6707	tags=54%, list=26%, signal=73%
GOBP_PURINE_NUCLEOSIDE_MONOPHOSPHATE_BIOSYNTHETIC_PROCESS	GOBP_PURINE_NUCLEOSIDE_MONOPHOSPHATE_BIOSYNTHETIC_PROCESS		18	0.503631	1.9315	0.00401606	0.00490115	0.672	5464	tags=67%, list=21%, signal=85%
GOBP_FACE_DEVELOPMENT	GOBP_FACE_DEVELOPMENT		47	0.386507	1.93109	0	0.00491928	0.673	4616	tags=45%, list=18%, signal=54%
GOBP_RIBOSOMAL_LARGE_SUBUNIT_ASSEMBLY	GOBP_RIBOSOMAL_LARGE_SUBUNIT_ASSEMBLY		17	0.52329	1.9308	0.00421941	0.00492397	0.675	3561	tags=47%, list=14%, signal=55%
GOBP_ORGANIC_HYDROXY_COMPOUND_BIOSYNTHETIC_PROCESS	GOBP_ORGANIC_HYDROXY_COMPOUND_BIOSYNTHETIC_PROCESS		187	0.291895	1.92997	0	0.00495402	0.676	5398	tags=42%, list=21%, signal=52%
GOBP_T_HELPER_1_CELL_DIFFERENTIATION	GOBP_T_HELPER_1_CELL_DIFFERENTIATION		24	0.462525	1.92754	0.00518135	0.00507246	0.683	7068	tags=63%, list=28%, signal=86%
GOBP_CELLULAR_RESPONSE_TO_VIRUS	GOBP_CELLULAR_RESPONSE_TO_VIRUS		54	0.370905	1.92703	0	0.00508547	0.685	6108	tags=50%, list=24%, signal=66%
GOBP_POSITIVE_REGULATION_OF_SMALL_MOLECULE_METABOLIC_PROCESS	GOBP_POSITIVE_REGULATION_OF_SMALL_MOLECULE_METABOLIC_PROCESS		126	0.308462	1.92622	0	0.00512019	0.687	5400	tags=40%, list=21%, signal=51%
GOBP_RESPONSE_TO_CALCIUM_ION	GOBP_RESPONSE_TO_CALCIUM_ION		106	0.326573	1.92558	0	0.00513761	0.69	2957	tags=34%, list=12%, signal=38%
GOBP_REGULATION_OF_REACTIVE_OXYGEN_SPECIES_METABOLIC_PROCESS	GOBP_REGULATION_OF_REACTIVE_OXYGEN_SPECIES_METABOLIC_PROCESS		115	0.319192	1.92492	0	0.00517281	0.691	4822	tags=38%, list=19%, signal=47%
GOBP_REGULATION_OF_CELLULAR_KETONE_METABOLIC_PROCESS	GOBP_REGULATION_OF_CELLULAR_KETONE_METABOLIC_PROCESS		111	0.31398	1.92387	0	0.00520257	0.695	5508	tags=41%, list=22%, signal=53%
GOBP_NEGATIVE_REGULATION_OF_CHEMOTAXIS	GOBP_NEGATIVE_REGULATION_OF_CHEMOTAXIS		51	0.389878	1.92371	0	0.00520259	0.695	4190	tags=39%, list=16%, signal=47%
GOBP_MACROPHAGE_MIGRATION	GOBP_MACROPHAGE_MIGRATION		55	0.369383	1.92325	0	0.00521663	0.697	4969	tags=40%, list=19%, signal=50%
GOBP_REGULATION_OF_EPITHELIAL_CELL_APOPTOTIC_PROCESS	GOBP_REGULATION_OF_EPITHELIAL_CELL_APOPTOTIC_PROCESS		91	0.328095	1.92312	0	0.00521677	0.697	4058	tags=36%, list=16%, signal=43%
GOBP_CELLULAR_RESPONSE_TO_INTERLEUKIN_1	GOBP_CELLULAR_RESPONSE_TO_INTERLEUKIN_1		63	0.353359	1.92288	0	0.00522592	0.698	4220	tags=38%, list=17%, signal=46%
GOBP_MODIFICATION_OF_SYNAPTIC_STRUCTURE	GOBP_MODIFICATION_OF_SYNAPTIC_STRUCTURE		22	0.46278	1.92059	0	0.00532694	0.701	4780	tags=45%, list=19%, signal=56%
GOBP_REGULATION_OF_CARDIAC_MUSCLE_CELL_ACTION_POTENTIAL	GOBP_REGULATION_OF_CARDIAC_MUSCLE_CELL_ACTION_POTENTIAL		19	0.49135	1.91875	0	0.00538354	0.706	4767	tags=53%, list=19%, signal=65%
GOBP_POSITIVE_REGULATION_OF_MACROPHAGE_CYTOKINE_PRODUCTION	GOBP_POSITIVE_REGULATION_OF_MACROPHAGE_CYTOKINE_PRODUCTION		27	0.440456	1.91609	0.00956938	0.00547366	0.712	7255	tags=59%, list=28%, signal=83%
GOBP_POSITIVE_REGULATION_OF_DNA_BINDING	GOBP_POSITIVE_REGULATION_OF_DNA_BINDING		47	0.386086	1.91485	0	0.00553982	0.717	5747	tags=53%, list=22%, signal=68%
GOBP_NEGATIVE_REGULATION_OF_STEM_CELL_DIFFERENTIATION	GOBP_NEGATIVE_REGULATION_OF_STEM_CELL_DIFFERENTIATION		20	0.484992	1.91468	0.00970874	0.00553949	0.717	3408	tags=50%, list=13%, signal=58%
GOBP_RESPONSE_TO_ORGANOPHOSPHORUS	GOBP_RESPONSE_TO_ORGANOPHOSPHORUS		67	0.348155	1.91443	0	0.00553938	0.717	2999	tags=33%, list=12%, signal=37%
GOBP_NEGATIVE_REGULATION_OF_COLD_INDUCED_THERMOGENESIS	GOBP_NEGATIVE_REGULATION_OF_COLD_INDUCED_THERMOGENESIS		29	0.424545	1.91398	0	0.0055433	0.718	4068	tags=45%, list=16%, signal=53%
GOBP_MICROVILLUS_ORGANIZATION	GOBP_MICROVILLUS_ORGANIZATION		16	0.51917	1.91342	0.00409836	0.00556869	0.718	5234	tags=56%, list=20%, signal=71%
GOBP_CHONDROITIN_SULFATE_PROTEOGLYCAN_METABOLIC_PROCESS	GOBP_CHONDROITIN_SULFATE_PROTEOGLYCAN_METABOLIC_PROCESS		35	0.413252	1.91332	0	0.00556431	0.718	6049	tags=54%, list=24%, signal=71%
GOBP_CELLULAR_RESPONSE_TO_METAL_ION	GOBP_CELLULAR_RESPONSE_TO_METAL_ION		145	0.298401	1.91156	0	0.00562987	0.722	3465	tags=33%, list=14%, signal=38%
GOBP_PROTEIN_K48_LINKED_UBIQUITINATION	GOBP_PROTEIN_K48_LINKED_UBIQUITINATION		43	0.383003	1.91109	0	0.00565064	0.723	5377	tags=51%, list=21%, signal=65%
GOBP_REGULATION_OF_MACROPHAGE_MIGRATION	GOBP_REGULATION_OF_MACROPHAGE_MIGRATION		40	0.395104	1.9109	0	0.00565939	0.724	4969	tags=40%, list=19%, signal=50%
GOBP_ANGIOGENESIS_INVOLVED_IN_WOUND_HEALING	GOBP_ANGIOGENESIS_INVOLVED_IN_WOUND_HEALING		15	0.540527	1.90956	0.00769231	0.00570228	0.729	2747	tags=40%, list=11%, signal=45%
GOBP_POSITIVE_REGULATION_OF_CARDIAC_MUSCLE_CELL_PROLIFERATION	GOBP_POSITIVE_REGULATION_OF_CARDIAC_MUSCLE_CELL_PROLIFERATION		23	0.469191	1.90932	0	0.00570625	0.729	3869	tags=48%, list=15%, signal=56%
GOBP_CELLULAR_MODIFIED_AMINO_ACID_BIOSYNTHETIC_PROCESS	GOBP_CELLULAR_MODIFIED_AMINO_ACID_BIOSYNTHETIC_PROCESS		27	0.465093	1.90909	0.005	0.0057061	0.729	3841	tags=44%, list=15%, signal=52%
GOBP_REGULATION_OF_STRIATED_MUSCLE_CONTRACTION	GOBP_REGULATION_OF_STRIATED_MUSCLE_CONTRACTION		70	0.354826	1.9088	0	0.00571849	0.731	4826	tags=37%, list=19%, signal=46%
GOBP_REGULATION_OF_VIRAL_GENOME_REPLICATION	GOBP_REGULATION_OF_VIRAL_GENOME_REPLICATION		71	0.33858	1.9083	0	0.00571849	0.732	5186	tags=42%, list=20%, signal=53%
GOBP_RESPONSE_TO_PROSTAGLANDIN	GOBP_RESPONSE_TO_PROSTAGLANDIN		22	0.468529	1.90778	0.0147783	0.00572658	0.733	7068	tags=68%, list=28%, signal=94%
GOBP_REGULATION_OF_POTASSIUM_ION_TRANSPORT	GOBP_REGULATION_OF_POTASSIUM_ION_TRANSPORT		95	0.33223	1.90506	0	0.00584721	0.743	4917	tags=44%, list=19%, signal=55%
GOBP_LABYRINTHINE_LAYER_DEVELOPMENT	GOBP_LABYRINTHINE_LAYER_DEVELOPMENT		48	0.376761	1.90473	0	0.00585581	0.744	4180	tags=44%, list=16%, signal=52%
GOBP_POSITIVE_REGULATION_OF_RHO_PROTEIN_SIGNAL_TRANSDUCTION	GOBP_POSITIVE_REGULATION_OF_RHO_PROTEIN_SIGNAL_TRANSDUCTION		28	0.427188	1.9043	0	0.00586857	0.746	6832	tags=57%, list=27%, signal=78%
GOBP_HEART_PROCESS	GOBP_HEART_PROCESS		198	0.284409	1.90422	0	0.005864	0.746	4051	tags=31%, list=16%, signal=37%
GOBP_HEPARAN_SULFATE_PROTEOGLYCAN_METABOLIC_PROCESS	GOBP_HEPARAN_SULFATE_PROTEOGLYCAN_METABOLIC_PROCESS		35	0.411884	1.90232	0	0.00594548	0.754	4079	tags=43%, list=16%, signal=51%
GOBP_CHONDROITIN_SULFATE_METABOLIC_PROCESS	GOBP_CHONDROITIN_SULFATE_METABOLIC_PROCESS		29	0.444548	1.90151	0.00526316	0.00594933	0.755	6049	tags=55%, list=24%, signal=72%
GOBP_REGULATION_OF_POSTSYNAPSE_ORGANIZATION	GOBP_REGULATION_OF_POSTSYNAPSE_ORGANIZATION		73	0.346737	1.90149	0	0.0059447	0.755	3961	tags=36%, list=16%, signal=42%
GOBP_NEGATIVE_REGULATION_OF_GLUCOSE_IMPORT	GOBP_NEGATIVE_REGULATION_OF_GLUCOSE_IMPORT		16	0.538364	1.90127	0.0077821	0.00594423	0.756	6392	tags=75%, list=25%, signal=100%
GOBP_POSITIVE_REGULATION_OF_LEUKOCYTE_MIGRATION	GOBP_POSITIVE_REGULATION_OF_LEUKOCYTE_MIGRATION		123	0.313516	1.90107	0	0.00594778	0.756	6803	tags=50%, list=27%, signal=68%
GOBP_MACROPHAGE_ACTIVATION	GOBP_MACROPHAGE_ACTIVATION		85	0.343173	1.90079	0	0.00595608	0.757	4758	tags=36%, list=19%, signal=45%
GOBP_REGULATION_OF_CYTOKINESIS	GOBP_REGULATION_OF_CYTOKINESIS		64	0.344072	1.90024	0	0.00598499	0.759	5194	tags=42%, list=20%, signal=53%
GOBP_REGULATION_OF_ANTIGEN_RECEPTOR_MEDIATED_SIGNALING_PATHWAY	GOBP_REGULATION_OF_ANTIGEN_RECEPTOR_MEDIATED_SIGNALING_PATHWAY		57	0.363431	1.89943	0	0.0060063	0.761	7730	tags=58%, list=30%, signal=83%
GOBP_NEGATIVE_REGULATION_OF_DNA_REPAIR	GOBP_NEGATIVE_REGULATION_OF_DNA_REPAIR		15	0.521691	1.89924	0.003861	0.00600611	0.761	5712	tags=60%, list=22%, signal=77%
GOBP_CELLULAR_RESPONSE_TO_ALCOHOL	GOBP_CELLULAR_RESPONSE_TO_ALCOHOL		102	0.312036	1.89826	0	0.00603979	0.762	3572	tags=29%, list=14%, signal=34%
GOBP_EXOCRINE_SYSTEM_DEVELOPMENT	GOBP_EXOCRINE_SYSTEM_DEVELOPMENT		38	0.399379	1.89724	0	0.00607751	0.767	4403	tags=50%, list=17%, signal=60%
GOBP_REGULATION_OF_PHAGOCYTOSIS	GOBP_REGULATION_OF_PHAGOCYTOSIS		104	0.319115	1.89674	0	0.00609837	0.769	4954	tags=41%, list=19%, signal=51%
GOBP_MATERNAL_PROCESS_INVOLVED_IN_FEMALE_PREGNANCY	GOBP_MATERNAL_PROCESS_INVOLVED_IN_FEMALE_PREGNANCY		40	0.397026	1.89554	0	0.00612754	0.771	4546	tags=43%, list=18%, signal=52%
GOBP_REGULATION_OF_BICELLULAR_TIGHT_JUNCTION_ASSEMBLY	GOBP_REGULATION_OF_BICELLULAR_TIGHT_JUNCTION_ASSEMBLY		18	0.49085	1.89496	0.00843882	0.00616933	0.773	5539	tags=61%, list=22%, signal=78%
GOBP_L_ALPHA_AMINO_ACID_TRANSMEMBRANE_TRANSPORT	GOBP_L_ALPHA_AMINO_ACID_TRANSMEMBRANE_TRANSPORT		47	0.383205	1.89458	0	0.00617314	0.773	2866	tags=36%, list=11%, signal=41%
GOBP_REGENERATION	GOBP_REGENERATION		125	0.313633	1.89421	0	0.00617681	0.773	4107	tags=34%, list=16%, signal=41%
GOBP_REGULATION_OF_ADIPOSE_TISSUE_DEVELOPMENT	GOBP_REGULATION_OF_ADIPOSE_TISSUE_DEVELOPMENT		16	0.505538	1.89411	0.00431035	0.00617205	0.773	5749	tags=63%, list=22%, signal=81%
GOBP_POLYSACCHARIDE_BIOSYNTHETIC_PROCESS	GOBP_POLYSACCHARIDE_BIOSYNTHETIC_PROCESS		56	0.364614	1.89407	0	0.00617154	0.774	3694	tags=39%, list=14%, signal=46%
GOBP_POSITIVE_REGULATION_OF_INSULIN_SECRETION_INVOLVED_IN_CELLULAR_RESPONSE_TO_GLUCOSE_STIMULUS	GOBP_POSITIVE_REGULATION_OF_INSULIN_SECRETION_INVOLVED_IN_CELLULAR_RESPONSE_TO_GLUCOSE_STIMULUS		37	0.393957	1.89385	0	0.00617536	0.774	3851	tags=41%, list=15%, signal=48%
GOBP_RESPONSE_TO_INTERLEUKIN_1	GOBP_RESPONSE_TO_INTERLEUKIN_1		73	0.336447	1.89281	0	0.00622045	0.776	4222	tags=37%, list=17%, signal=44%
GOBP_ARTERY_MORPHOGENESIS	GOBP_ARTERY_MORPHOGENESIS		67	0.341296	1.89077	0	0.00630389	0.781	4564	tags=43%, list=18%, signal=53%
GOBP_VENTRICULAR_CARDIAC_MUSCLE_CELL_ACTION_POTENTIAL	GOBP_VENTRICULAR_CARDIAC_MUSCLE_CELL_ACTION_POTENTIAL		22	0.45344	1.89028	0.00478469	0.00633279	0.781	4835	tags=50%, list=19%, signal=62%
GOBP_POSITIVE_REGULATION_OF_GLIAL_CELL_DIFFERENTIATION	GOBP_POSITIVE_REGULATION_OF_GLIAL_CELL_DIFFERENTIATION		48	0.379719	1.89028	0	0.00633237	0.781	4776	tags=42%, list=19%, signal=51%
GOBP_REGULATION_OF_TRANSCRIPTION_BY_RNA_POLYMERASE_III	GOBP_REGULATION_OF_TRANSCRIPTION_BY_RNA_POLYMERASE_III		16	0.512838	1.88921	0.0117188	0.00636128	0.781	5036	tags=56%, list=20%, signal=70%
GOBP_SALIVARY_GLAND_DEVELOPMENT	GOBP_SALIVARY_GLAND_DEVELOPMENT		28	0.437061	1.88866	0	0.00636443	0.781	4893	tags=57%, list=19%, signal=71%
GOBP_VASODILATION	GOBP_VASODILATION		46	0.388819	1.88706	0	0.00642208	0.784	4093	tags=37%, list=16%, signal=44%
GOBP_APOPTOTIC_PROCESS_INVOLVED_IN_DEVELOPMENT	GOBP_APOPTOTIC_PROCESS_INVOLVED_IN_DEVELOPMENT		39	0.40372	1.88704	0	0.00641717	0.784	4491	tags=49%, list=18%, signal=59%
GOBP_BRANCH_ELONGATION_OF_AN_EPITHELIUM	GOBP_BRANCH_ELONGATION_OF_AN_EPITHELIUM		21	0.456903	1.88584	0.0046729	0.00647973	0.785	6190	tags=62%, list=24%, signal=82%
GOBP_GLOMERULUS_DEVELOPMENT	GOBP_GLOMERULUS_DEVELOPMENT		49	0.373372	1.88529	0.00735294	0.00651302	0.787	5919	tags=51%, list=23%, signal=66%
GOBP_TRABECULA_FORMATION	GOBP_TRABECULA_FORMATION		24	0.469592	1.88508	0	0.00653304	0.788	2589	tags=38%, list=10%, signal=42%
GOBP_REGULATION_OF_CELLULAR_EXTRAVASATION	GOBP_REGULATION_OF_CELLULAR_EXTRAVASATION		33	0.416873	1.88489	0.00578035	0.00654078	0.789	7279	tags=55%, list=28%, signal=76%
GOBP_POSITIVE_REGULATION_OF_PROTEIN_IMPORT_INTO_NUCLEUS	GOBP_POSITIVE_REGULATION_OF_PROTEIN_IMPORT_INTO_NUCLEUS		36	0.404447	1.88415	0	0.00655275	0.789	4822	tags=50%, list=19%, signal=62%
GOBP_POSITIVE_REGULATION_OF_MRNA_PROCESSING	GOBP_POSITIVE_REGULATION_OF_MRNA_PROCESSING		27	0.431466	1.88181	0	0.00668935	0.794	6844	tags=67%, list=27%, signal=91%
GOBP_DIGESTIVE_SYSTEM_DEVELOPMENT	GOBP_DIGESTIVE_SYSTEM_DEVELOPMENT		109	0.314178	1.88153	0	0.00669661	0.796	3545	tags=31%, list=14%, signal=36%
GOBP_RESPIRATORY_BURST	GOBP_RESPIRATORY_BURST		19	0.483184	1.88092	0.00473934	0.00671709	0.797	4969	tags=47%, list=19%, signal=59%
GOBP_NUCLEOTIDE_BINDING_DOMAIN_LEUCINE_RICH_REPEAT_CONTAINING_RECEPTOR_SIGNALING_PATHWAY	GOBP_NUCLEOTIDE_BINDING_DOMAIN_LEUCINE_RICH_REPEAT_CONTAINING_RECEPTOR_SIGNALING_PATHWAY		17	0.511045	1.88083	0.00444444	0.00672428	0.798	7695	tags=71%, list=30%, signal=101%
GOBP_NOTOCHORD_DEVELOPMENT	GOBP_NOTOCHORD_DEVELOPMENT		19	0.476371	1.87931	0	0.00678203	0.801	3545	tags=42%, list=14%, signal=49%
GOBP_MITOCHONDRIAL_TRANSMEMBRANE_TRANSPORT	GOBP_MITOCHONDRIAL_TRANSMEMBRANE_TRANSPORT		48	0.370489	1.87925	0	0.00678095	0.801	5412	tags=44%, list=21%, signal=55%
GOBP_MITOCHONDRIAL_TRANSCRIPTION	GOBP_MITOCHONDRIAL_TRANSCRIPTION		15	0.52451	1.8791	0	0.00677976	0.801	3810	tags=40%, list=15%, signal=47%
GOBP_POSITIVE_REGULATION_OF_LIPID_KINASE_ACTIVITY	GOBP_POSITIVE_REGULATION_OF_LIPID_KINASE_ACTIVITY		25	0.45139	1.8788	0.00995025	0.00679502	0.802	6791	tags=56%, list=27%, signal=76%
GOBP_NEGATIVE_REGULATION_OF_ERBB_SIGNALING_PATHWAY	GOBP_NEGATIVE_REGULATION_OF_ERBB_SIGNALING_PATHWAY		24	0.450495	1.87854	0	0.00681472	0.802	4327	tags=63%, list=17%, signal=75%
GOBP_REGULATION_OF_HEART_GROWTH	GOBP_REGULATION_OF_HEART_GROWTH		65	0.338742	1.87827	0	0.00682226	0.802	4049	tags=38%, list=16%, signal=46%
GOBP_NEGATIVE_REGULATION_OF_HOMOTYPIC_CELL_CELL_ADHESION	GOBP_NEGATIVE_REGULATION_OF_HOMOTYPIC_CELL_CELL_ADHESION		16	0.501286	1.87757	0.00396825	0.00684618	0.802	5478	tags=69%, list=21%, signal=87%
GOBP_NEGATIVE_REGULATION_OF_INFLAMMATORY_RESPONSE	GOBP_NEGATIVE_REGULATION_OF_INFLAMMATORY_RESPONSE		123	0.300111	1.87751	0	0.00684102	0.802	5971	tags=45%, list=23%, signal=58%
GOBP_LUNG_EPITHELIUM_DEVELOPMENT	GOBP_LUNG_EPITHELIUM_DEVELOPMENT		36	0.404419	1.87724	0	0.00685272	0.803	4479	tags=50%, list=18%, signal=61%
GOBP_NEGATIVE_REGULATION_OF_PHAGOCYTOSIS	GOBP_NEGATIVE_REGULATION_OF_PHAGOCYTOSIS		16	0.492587	1.87702	0.00829876	0.00686022	0.804	3961	tags=56%, list=16%, signal=67%
GOBP_DICARBOXYLIC_ACID_METABOLIC_PROCESS	GOBP_DICARBOXYLIC_ACID_METABOLIC_PROCESS		60	0.34942	1.8767	0	0.00687132	0.804	6230	tags=48%, list=24%, signal=64%
GOBP_VASCULAR_TRANSPORT	GOBP_VASCULAR_TRANSPORT		21	0.471894	1.87629	0.00487805	0.00687455	0.804	3439	tags=38%, list=13%, signal=44%
GOBP_HISTONE_H3_K9_METHYLATION	GOBP_HISTONE_H3_K9_METHYLATION		22	0.466702	1.87532	0.00869565	0.00690202	0.808	3807	tags=50%, list=15%, signal=59%
GOBP_CALCIUM_ION_REGULATED_EXOCYTOSIS_OF_NEUROTRANSMITTER	GOBP_CALCIUM_ION_REGULATED_EXOCYTOSIS_OF_NEUROTRANSMITTER		20	0.483056	1.87482	0.00448431	0.0069091	0.808	4066	tags=45%, list=16%, signal=53%
GOBP_REGULATION_OF_T_CELL_MIGRATION	GOBP_REGULATION_OF_T_CELL_MIGRATION		37	0.389525	1.87471	0	0.00690392	0.808	7245	tags=59%, list=28%, signal=83%
GOBP_PLACENTA_BLOOD_VESSEL_DEVELOPMENT	GOBP_PLACENTA_BLOOD_VESSEL_DEVELOPMENT		29	0.435797	1.87403	0	0.0069109	0.808	4123	tags=52%, list=16%, signal=62%
GOBP_PEROXISOME_ORGANIZATION	GOBP_PEROXISOME_ORGANIZATION		18	0.477105	1.87294	0.00436681	0.00696729	0.81	6614	tags=67%, list=26%, signal=90%
GOBP_POSITIVE_REGULATION_OF_ERK1_AND_ERK2_CASCADE	GOBP_POSITIVE_REGULATION_OF_ERK1_AND_ERK2_CASCADE		195	0.279263	1.87087	0	0.00709437	0.816	4439	tags=34%, list=17%, signal=41%
GOBP_EMBRYONIC_PLACENTA_MORPHOGENESIS	GOBP_EMBRYONIC_PLACENTA_MORPHOGENESIS		28	0.446692	1.86985	0	0.00712638	0.817	4180	tags=46%, list=16%, signal=55%
GOBP_INTERFERON_BETA_PRODUCTION	GOBP_INTERFERON_BETA_PRODUCTION		51	0.365228	1.86983	0	0.00712106	0.817	6555	tags=49%, list=26%, signal=66%
GOBP_CARDIOCYTE_DIFFERENTIATION	GOBP_CARDIOCYTE_DIFFERENTIATION		134	0.290608	1.86892	0	0.00714479	0.818	5002	tags=40%, list=20%, signal=50%
GOBP_PROTEIN_DESTABILIZATION	GOBP_PROTEIN_DESTABILIZATION		39	0.390044	1.86741	0.00689655	0.00723287	0.82	7242	tags=69%, list=28%, signal=96%
GOBP_CELLULAR_CARBOHYDRATE_BIOSYNTHETIC_PROCESS	GOBP_CELLULAR_CARBOHYDRATE_BIOSYNTHETIC_PROCESS		57	0.355252	1.86733	0	0.00722748	0.82	4152	tags=40%, list=16%, signal=48%
GOBP_NEGATIVE_REGULATION_OF_INTERLEUKIN_12_PRODUCTION	GOBP_NEGATIVE_REGULATION_OF_INTERLEUKIN_12_PRODUCTION		18	0.483528	1.86728	0	0.0072221	0.82	7068	tags=56%, list=28%, signal=77%
GOBP_POSITIVE_REGULATION_OF_INTRINSIC_APOPTOTIC_SIGNALING_PATHWAY	GOBP_POSITIVE_REGULATION_OF_INTRINSIC_APOPTOTIC_SIGNALING_PATHWAY		47	0.379535	1.86723	0.00694444	0.00722071	0.82	3654	tags=36%, list=14%, signal=42%
GOBP_EMBRYONIC_SKELETAL_SYSTEM_MORPHOGENESIS	GOBP_EMBRYONIC_SKELETAL_SYSTEM_MORPHOGENESIS		97	0.307804	1.86572	0	0.00729361	0.826	4191	tags=37%, list=16%, signal=44%
GOBP_REGULATION_OF_OXIDOREDUCTASE_ACTIVITY	GOBP_REGULATION_OF_OXIDOREDUCTASE_ACTIVITY		70	0.3372	1.86506	0	0.00730811	0.826	3767	tags=36%, list=15%, signal=42%
GOBP_POSITIVE_REGULATION_OF_NEURAL_PRECURSOR_CELL_PROLIFERATION	GOBP_POSITIVE_REGULATION_OF_NEURAL_PRECURSOR_CELL_PROLIFERATION		59	0.344668	1.86489	0	0.00731537	0.826	3773	tags=34%, list=15%, signal=40%
GOBP_NEGATIVE_REGULATION_OF_PROTEIN_MODIFICATION_BY_SMALL_PROTEIN_CONJUGATION_OR_REMOVAL	GOBP_NEGATIVE_REGULATION_OF_PROTEIN_MODIFICATION_BY_SMALL_PROTEIN_CONJUGATION_OR_REMOVAL		70	0.33586	1.86485	0	0.00730995	0.826	3304	tags=33%, list=13%, signal=38%
GOBP_LIPOPOLYSACCHARIDE_MEDIATED_SIGNALING_PATHWAY	GOBP_LIPOPOLYSACCHARIDE_MEDIATED_SIGNALING_PATHWAY		53	0.359681	1.8636	0	0.00736968	0.829	6604	tags=51%, list=26%, signal=69%
GOBP_CD4_POSITIVE_ALPHA_BETA_T_CELL_DIFFERENTIATION	GOBP_CD4_POSITIVE_ALPHA_BETA_T_CELL_DIFFERENTIATION		80	0.332594	1.86347	0	0.00737251	0.829	6758	tags=51%, list=26%, signal=69%
GOBP_ORGANISM_EMERGENCE_FROM_PROTECTIVE_STRUCTURE	GOBP_ORGANISM_EMERGENCE_FROM_PROTECTIVE_STRUCTURE		30	0.406018	1.86303	0	0.00737513	0.829	3344	tags=40%, list=13%, signal=46%
GOBP_POSITIVE_REGULATION_OF_HEART_GROWTH	GOBP_POSITIVE_REGULATION_OF_HEART_GROWTH		36	0.391347	1.86276	0	0.00738666	0.829	4883	tags=50%, list=19%, signal=62%
GOBP_REGULATION_OF_PEPTIDE_TRANSPORT	GOBP_REGULATION_OF_PEPTIDE_TRANSPORT		180	0.286937	1.86144	0	0.00744999	0.832	4780	tags=38%, list=19%, signal=47%
GOBP_BONE_REMODELING	GOBP_BONE_REMODELING		88	0.321666	1.86044	0	0.00750063	0.835	5962	tags=45%, list=23%, signal=59%
GOBP_POSITIVE_REGULATION_OF_EPIDERMIS_DEVELOPMENT	GOBP_POSITIVE_REGULATION_OF_EPIDERMIS_DEVELOPMENT		24	0.454022	1.85964	0.005	0.00753115	0.837	4403	tags=58%, list=17%, signal=70%
GOBP_POSITIVE_REGULATION_OF_TRANSPORTER_ACTIVITY	GOBP_POSITIVE_REGULATION_OF_TRANSPORTER_ACTIVITY		111	0.317384	1.85811	0	0.00763058	0.841	4862	tags=43%, list=19%, signal=53%
GOBP_POSITIVE_REGULATION_OF_OSTEOBLAST_DIFFERENTIATION	GOBP_POSITIVE_REGULATION_OF_OSTEOBLAST_DIFFERENTIATION		60	0.351901	1.85799	0	0.00763717	0.841	3983	tags=38%, list=16%, signal=45%
GOBP_NEGATIVE_REGULATION_OF_DNA_METABOLIC_PROCESS	GOBP_NEGATIVE_REGULATION_OF_DNA_METABOLIC_PROCESS		94	0.32969	1.85791	0	0.00763154	0.841	5712	tags=51%, list=22%, signal=66%
GOBP_VENTRICULAR_CARDIAC_MUSCLE_CELL_MEMBRANE_REPOLARIZATION	GOBP_VENTRICULAR_CARDIAC_MUSCLE_CELL_MEMBRANE_REPOLARIZATION		18	0.498775	1.85784	0.008	0.00762593	0.841	4835	tags=56%, list=19%, signal=68%
GOBP_NEGATIVE_REGULATION_OF_INTRACELLULAR_STEROID_HORMONE_RECEPTOR_SIGNALING_PATHWAY	GOBP_NEGATIVE_REGULATION_OF_INTRACELLULAR_STEROID_HORMONE_RECEPTOR_SIGNALING_PATHWAY		26	0.432741	1.85674	0.0103627	0.00769243	0.846	3352	tags=50%, list=13%, signal=57%
GOBP_ESTABLISHMENT_OR_MAINTENANCE_OF_BIPOLAR_CELL_POLARITY	GOBP_ESTABLISHMENT_OR_MAINTENANCE_OF_BIPOLAR_CELL_POLARITY		35	0.401262	1.85661	0	0.00768677	0.846	3642	tags=43%, list=14%, signal=50%
GOBP_NEGATIVE_REGULATION_OF_RESPONSE_TO_CYTOKINE_STIMULUS	GOBP_NEGATIVE_REGULATION_OF_RESPONSE_TO_CYTOKINE_STIMULUS		58	0.342503	1.8566	0	0.00768113	0.846	4222	tags=36%, list=17%, signal=43%
GOBP_REGULATION_OF_HEART_CONTRACTION	GOBP_REGULATION_OF_HEART_CONTRACTION		160	0.296916	1.85551	0	0.00772852	0.85	4405	tags=34%, list=17%, signal=41%
GOBP_REGULATION_OF_SMOOTH_MUSCLE_CONTRACTION	GOBP_REGULATION_OF_SMOOTH_MUSCLE_CONTRACTION		52	0.363859	1.85547	0	0.00772673	0.85	2257	tags=27%, list=9%, signal=29%
GOBP_POSITIVE_REGULATION_OF_NIK_NF_KAPPAB_SIGNALING	GOBP_POSITIVE_REGULATION_OF_NIK_NF_KAPPAB_SIGNALING		54	0.356585	1.85536	0.00735294	0.00772513	0.851	4526	tags=37%, list=18%, signal=45%
GOBP_POSITIVE_REGULATION_OF_RELEASE_OF_SEQUESTERED_CALCIUM_ION_INTO_CYTOSOL	GOBP_POSITIVE_REGULATION_OF_RELEASE_OF_SEQUESTERED_CALCIUM_ION_INTO_CYTOSOL		36	0.398998	1.85532	0	0.00772345	0.851	3040	tags=28%, list=12%, signal=31%
GOBP_REGULATION_OF_GLYCOPROTEIN_METABOLIC_PROCESS	GOBP_REGULATION_OF_GLYCOPROTEIN_METABOLIC_PROCESS		36	0.390779	1.85468	0	0.00776593	0.854	5591	tags=50%, list=22%, signal=64%
GOBP_NEGATIVE_REGULATION_OF_TUMOR_NECROSIS_FACTOR_SUPERFAMILY_CYTOKINE_PRODUCTION	GOBP_NEGATIVE_REGULATION_OF_TUMOR_NECROSIS_FACTOR_SUPERFAMILY_CYTOKINE_PRODUCTION		64	0.33506	1.85445	0	0.00778053	0.854	4382	tags=33%, list=17%, signal=40%
GOBP_SYNAPTIC_VESICLE_EXOCYTOSIS	GOBP_SYNAPTIC_VESICLE_EXOCYTOSIS		114	0.299344	1.85408	0	0.00779111	0.854	3290	tags=31%, list=13%, signal=35%
GOBP_POSITIVE_REGULATION_OF_ERYTHROCYTE_DIFFERENTIATION	GOBP_POSITIVE_REGULATION_OF_ERYTHROCYTE_DIFFERENTIATION		19	0.483108	1.8535	0.0134529	0.00781257	0.855	6235	tags=63%, list=24%, signal=83%
GOBP_REGULATION_OF_NUCLEAR_DIVISION	GOBP_REGULATION_OF_NUCLEAR_DIVISION		94	0.317997	1.85343	0	0.00780687	0.855	3666	tags=35%, list=14%, signal=41%
GOBP_ENDOCHONDRAL_BONE_MORPHOGENESIS	GOBP_ENDOCHONDRAL_BONE_MORPHOGENESIS		54	0.352386	1.85341	0	0.00780118	0.855	2727	tags=31%, list=11%, signal=35%
GOBP_NEGATIVE_REGULATION_OF_CHONDROCYTE_DIFFERENTIATION	GOBP_NEGATIVE_REGULATION_OF_CHONDROCYTE_DIFFERENTIATION		22	0.467113	1.85291	0	0.00781117	0.855	4513	tags=45%, list=18%, signal=55%
GOBP_POSITIVE_REGULATION_OF_MYELOID_CELL_DIFFERENTIATION	GOBP_POSITIVE_REGULATION_OF_MYELOID_CELL_DIFFERENTIATION		84	0.307533	1.85281	0	0.00781368	0.856	6332	tags=48%, list=25%, signal=63%
GOBP_STEROL_HOMEOSTASIS	GOBP_STEROL_HOMEOSTASIS		74	0.326973	1.8526	0	0.00782801	0.856	4166	tags=35%, list=16%, signal=42%
GOBP_CELLULAR_TRANSITION_METAL_ION_HOMEOSTASIS	GOBP_CELLULAR_TRANSITION_METAL_ION_HOMEOSTASIS		78	0.330414	1.85253	0	0.00782633	0.856	5296	tags=46%, list=21%, signal=58%
GOBP_LENS_FIBER_CELL_DIFFERENTIATION	GOBP_LENS_FIBER_CELL_DIFFERENTIATION		28	0.426289	1.85101	0	0.00790866	0.858	4416	tags=43%, list=17%, signal=52%
GOBP_POSITIVE_REGULATION_OF_MUSCLE_HYPERTROPHY	GOBP_POSITIVE_REGULATION_OF_MUSCLE_HYPERTROPHY		26	0.434639	1.85098	0.0101523	0.00790701	0.858	5169	tags=54%, list=20%, signal=67%
GOBP_POSTSYNAPTIC_SPECIALIZATION_ORGANIZATION	GOBP_POSTSYNAPTIC_SPECIALIZATION_ORGANIZATION		36	0.405282	1.85081	0	0.00790946	0.858	5396	tags=39%, list=21%, signal=49%
GOBP_AMYLOID_BETA_METABOLIC_PROCESS	GOBP_AMYLOID_BETA_METABOLIC_PROCESS		48	0.371655	1.85078	0	0.00790771	0.859	3718	tags=40%, list=15%, signal=46%
GOBP_POSITIVE_REGULATION_OF_INSULIN_SECRETION	GOBP_POSITIVE_REGULATION_OF_INSULIN_SECRETION		69	0.331443	1.8504	0	0.00790972	0.859	4092	tags=36%, list=16%, signal=43%
GOBP_STRIATED_MUSCLE_CONTRACTION	GOBP_STRIATED_MUSCLE_CONTRACTION		143	0.287556	1.85	0	0.00792404	0.859	4051	tags=31%, list=16%, signal=36%
GOBP_POSITIVE_REGULATION_OF_INFLAMMATORY_RESPONSE	GOBP_POSITIVE_REGULATION_OF_INFLAMMATORY_RESPONSE		124	0.298427	1.84849	0	0.00802182	0.864	3699	tags=27%, list=14%, signal=31%
GOBP_REGULATION_OF_TUBE_SIZE	GOBP_REGULATION_OF_TUBE_SIZE		137	0.294185	1.84828	0	0.00803615	0.864	3105	tags=26%, list=12%, signal=30%
GOBP_POSITIVE_REGULATION_OF_STEM_CELL_PROLIFERATION	GOBP_POSITIVE_REGULATION_OF_STEM_CELL_PROLIFERATION		55	0.352613	1.84824	0	0.00803035	0.864	3773	tags=44%, list=15%, signal=51%
GOBP_REGULATION_OF_MACROPHAGE_DIFFERENTIATION	GOBP_REGULATION_OF_MACROPHAGE_DIFFERENTIATION		16	0.495752	1.84823	0	0.00802456	0.864	5712	tags=56%, list=22%, signal=72%
GOBP_PROTEIN_LOCALIZATION_TO_MITOCHONDRION	GOBP_PROTEIN_LOCALIZATION_TO_MITOCHONDRION		60	0.347049	1.84577	0	0.00823599	0.871	4166	tags=37%, list=16%, signal=44%
GOBP_REGULATION_OF_LAMELLIPODIUM_ASSEMBLY	GOBP_REGULATION_OF_LAMELLIPODIUM_ASSEMBLY		25	0.445738	1.84576	0.00497512	0.00823005	0.871	4472	tags=48%, list=18%, signal=58%
GOBP_LABYRINTHINE_LAYER_MORPHOGENESIS	GOBP_LABYRINTHINE_LAYER_MORPHOGENESIS		25	0.448664	1.84456	0	0.00827885	0.874	4180	tags=48%, list=16%, signal=57%
GOBP_CELLULAR_RESPONSE_TO_CAMP	GOBP_CELLULAR_RESPONSE_TO_CAMP		28	0.411885	1.84441	0	0.00828104	0.874	1678	tags=32%, list=7%, signal=34%
GOBP_IRON_ION_TRANSMEMBRANE_TRANSPORT	GOBP_IRON_ION_TRANSMEMBRANE_TRANSPORT		16	0.496213	1.84321	0.0135135	0.00834178	0.877	4401	tags=56%, list=17%, signal=68%
GOBP_ETHER_METABOLIC_PROCESS	GOBP_ETHER_METABOLIC_PROCESS		16	0.501447	1.843	0.00371747	0.00835624	0.879	4871	tags=56%, list=19%, signal=69%
GOBP_TETRAPYRROLE_METABOLIC_PROCESS	GOBP_TETRAPYRROLE_METABOLIC_PROCESS		35	0.383352	1.84297	0	0.00835024	0.879	4365	tags=46%, list=17%, signal=55%
GOBP_POSITIVE_REGULATION_OF_REGULATED_SECRETORY_PATHWAY	GOBP_POSITIVE_REGULATION_OF_REGULATED_SECRETORY_PATHWAY		51	0.36406	1.8422	0	0.00839161	0.88	4284	tags=39%, list=17%, signal=47%
GOBP_REGULATION_OF_CALCIUM_ION_TRANSMEMBRANE_TRANSPORT	GOBP_REGULATION_OF_CALCIUM_ION_TRANSMEMBRANE_TRANSPORT		163	0.286869	1.84209	0	0.00838937	0.881	4835	tags=34%, list=19%, signal=42%
GOBP_NEGATIVE_REGULATION_OF_GLIAL_CELL_DIFFERENTIATION	GOBP_NEGATIVE_REGULATION_OF_GLIAL_CELL_DIFFERENTIATION		35	0.395637	1.84188	0.00609756	0.00841443	0.881	3087	tags=37%, list=12%, signal=42%
GOBP_REGULATION_OF_GLUCONEOGENESIS	GOBP_REGULATION_OF_GLUCONEOGENESIS		37	0.384228	1.83979	0.00581395	0.00849379	0.885	4799	tags=43%, list=19%, signal=53%
GOBP_POSITIVE_REGULATION_OF_VASCULAR_PERMEABILITY	GOBP_POSITIVE_REGULATION_OF_VASCULAR_PERMEABILITY		18	0.480147	1.83942	0.00390625	0.0085078	0.885	2034	tags=39%, list=8%, signal=42%
GOBP_EXTRINSIC_APOPTOTIC_SIGNALING_PATHWAY_VIA_DEATH_DOMAIN_RECEPTORS	GOBP_EXTRINSIC_APOPTOTIC_SIGNALING_PATHWAY_VIA_DEATH_DOMAIN_RECEPTORS		65	0.344339	1.83851	0	0.00856439	0.887	4014	tags=35%, list=16%, signal=42%
GOBP_REGULATION_OF_AMYLOID_PRECURSOR_PROTEIN_CATABOLIC_PROCESS	GOBP_REGULATION_OF_AMYLOID_PRECURSOR_PROTEIN_CATABOLIC_PROCESS		32	0.408287	1.83828	0	0.00857046	0.887	6787	tags=63%, list=27%, signal=85%
GOBP_CELLULAR_RESPONSE_TO_STEROID_HORMONE_STIMULUS	GOBP_CELLULAR_RESPONSE_TO_STEROID_HORMONE_STIMULUS		118	0.307759	1.83758	0	0.00859994	0.888	4672	tags=39%, list=18%, signal=47%
GOBP_REGULATION_OF_SMAD_PROTEIN_SIGNAL_TRANSDUCTION	GOBP_REGULATION_OF_SMAD_PROTEIN_SIGNAL_TRANSDUCTION		20	0.46427	1.83641	0	0.0086643	0.888	3558	tags=50%, list=14%, signal=58%
GOBP_APOPTOTIC_MITOCHONDRIAL_CHANGES	GOBP_APOPTOTIC_MITOCHONDRIAL_CHANGES		76	0.333888	1.8362	0	0.00866582	0.889	4804	tags=38%, list=19%, signal=47%
GOBP_CELLULAR_MONOVALENT_INORGANIC_CATION_HOMEOSTASIS	GOBP_CELLULAR_MONOVALENT_INORGANIC_CATION_HOMEOSTASIS		93	0.31044	1.83392	0	0.00878877	0.894	3415	tags=31%, list=13%, signal=36%
GOBP_ORGAN_GROWTH	GOBP_ORGAN_GROWTH		157	0.290719	1.83295	0	0.00883262	0.895	4622	tags=38%, list=18%, signal=46%
GOBP_REGULATION_OF_MESENCHYMAL_CELL_PROLIFERATION	GOBP_REGULATION_OF_MESENCHYMAL_CELL_PROLIFERATION		31	0.409209	1.83279	0.0106383	0.00883834	0.895	3545	tags=45%, list=14%, signal=52%
GOBP_RESPONSE_TO_STEROID_HORMONE	GOBP_RESPONSE_TO_STEROID_HORMONE		168	0.276347	1.83245	0	0.00883964	0.895	4030	tags=33%, list=16%, signal=39%
GOBP_REGULATION_OF_CARDIAC_MUSCLE_CELL_MEMBRANE_REPOLARIZATION	GOBP_REGULATION_OF_CARDIAC_MUSCLE_CELL_MEMBRANE_REPOLARIZATION		19	0.467526	1.83237	0.00448431	0.00883337	0.895	4835	tags=47%, list=19%, signal=58%
GOBP_CELLULAR_RESPONSE_TO_RADIATION	GOBP_CELLULAR_RESPONSE_TO_RADIATION		107	0.308492	1.83214	0	0.00883516	0.895	5753	tags=48%, list=23%, signal=61%
GOBP_CELL_CELL_JUNCTION_ASSEMBLY	GOBP_CELL_CELL_JUNCTION_ASSEMBLY		129	0.296304	1.83213	0	0.00882889	0.895	5701	tags=47%, list=22%, signal=61%
GOBP_SCHWANN_CELL_DEVELOPMENT	GOBP_SCHWANN_CELL_DEVELOPMENT		28	0.415139	1.82788	0	0.00906708	0.9	5634	tags=57%, list=22%, signal=73%
GOBP_POSITIVE_REGULATION_OF_CYSTEINE_TYPE_ENDOPEPTIDASE_ACTIVITY	GOBP_POSITIVE_REGULATION_OF_CYSTEINE_TYPE_ENDOPEPTIDASE_ACTIVITY		114	0.289037	1.82738	0	0.0090874	0.901	6659	tags=42%, list=26%, signal=57%
GOBP_POSITIVE_REGULATION_OF_FAT_CELL_DIFFERENTIATION	GOBP_POSITIVE_REGULATION_OF_FAT_CELL_DIFFERENTIATION		59	0.344615	1.82636	0	0.00913875	0.903	6051	tags=44%, list=24%, signal=58%
GOBP_HINDBRAIN_MORPHOGENESIS	GOBP_HINDBRAIN_MORPHOGENESIS		46	0.368654	1.82579	0	0.00917881	0.905	4158	tags=43%, list=16%, signal=52%
GOBP_PROTEIN_K48_LINKED_DEUBIQUITINATION	GOBP_PROTEIN_K48_LINKED_DEUBIQUITINATION		16	0.491248	1.8257	0.00833333	0.00917605	0.905	3443	tags=56%, list=13%, signal=65%
GOBP_POLYSACCHARIDE_METABOLIC_PROCESS	GOBP_POLYSACCHARIDE_METABOLIC_PROCESS		85	0.326026	1.82552	0	0.00917349	0.905	3694	tags=38%, list=14%, signal=44%
GOBP_KIDNEY_EPITHELIUM_DEVELOPMENT	GOBP_KIDNEY_EPITHELIUM_DEVELOPMENT		129	0.299572	1.82368	0	0.00930495	0.908	4434	tags=39%, list=17%, signal=47%
GOBP_PROTEIN_COMPLEX_OLIGOMERIZATION	GOBP_PROTEIN_COMPLEX_OLIGOMERIZATION		186	0.27982	1.82367	0	0.00929839	0.908	4118	tags=33%, list=16%, signal=39%
GOBP_NEGATIVE_REGULATION_OF_PROTEIN_LOCALIZATION_TO_MEMBRANE	GOBP_NEGATIVE_REGULATION_OF_PROTEIN_LOCALIZATION_TO_MEMBRANE		22	0.450928	1.82362	0	0.00930386	0.908	4215	tags=55%, list=16%, signal=65%
GOBP_BONE_MORPHOGENESIS	GOBP_BONE_MORPHOGENESIS		92	0.317231	1.82346	0	0.00930499	0.908	4403	tags=39%, list=17%, signal=47%
GOBP_PURINE_CONTAINING_COMPOUND_BIOSYNTHETIC_PROCESS	GOBP_PURINE_CONTAINING_COMPOUND_BIOSYNTHETIC_PROCESS		145	0.298528	1.82332	0	0.00931002	0.909	5747	tags=44%, list=22%, signal=57%
GOBP_POSITIVE_REGULATION_OF_REACTIVE_OXYGEN_SPECIES_METABOLIC_PROCESS	GOBP_POSITIVE_REGULATION_OF_REACTIVE_OXYGEN_SPECIES_METABOLIC_PROCESS		62	0.34789	1.82326	0	0.00930748	0.909	5942	tags=44%, list=23%, signal=57%
GOBP_INCLUSION_BODY_ASSEMBLY	GOBP_INCLUSION_BODY_ASSEMBLY		20	0.468188	1.82235	0.00423729	0.00934712	0.91	1884	tags=35%, list=7%, signal=38%
GOBP_CEREBELLAR_CORTEX_DEVELOPMENT	GOBP_CEREBELLAR_CORTEX_DEVELOPMENT		47	0.361593	1.82213	0	0.00935966	0.91	3245	tags=36%, list=13%, signal=41%
GOBP_MOTOR_NEURON_APOPTOTIC_PROCESS	GOBP_MOTOR_NEURON_APOPTOTIC_PROCESS		16	0.494793	1.82213	0.00829876	0.0093531	0.91	5028	tags=50%, list=20%, signal=62%
GOBP_PLACENTA_DEVELOPMENT	GOBP_PLACENTA_DEVELOPMENT		146	0.279152	1.82205	0	0.00935469	0.91	4251	tags=35%, list=17%, signal=42%
GOBP_LIPID_HOMEOSTASIS	GOBP_LIPID_HOMEOSTASIS		134	0.287738	1.82202	0	0.00934813	0.91	4166	tags=31%, list=16%, signal=37%
GOBP_NEGATIVE_REGULATION_OF_EPITHELIAL_CELL_APOPTOTIC_PROCESS	GOBP_NEGATIVE_REGULATION_OF_EPITHELIAL_CELL_APOPTOTIC_PROCESS		56	0.341321	1.82177	0	0.00935714	0.91	4058	tags=39%, list=16%, signal=47%
GOBP_NEGATIVE_REGULATION_OF_HEMOPOIESIS	GOBP_NEGATIVE_REGULATION_OF_HEMOPOIESIS		102	0.316711	1.82173	0	0.0093584	0.91	6604	tags=49%, list=26%, signal=66%
GOBP_REGULATION_OF_AMYLOID_BETA_FORMATION	GOBP_REGULATION_OF_AMYLOID_BETA_FORMATION		27	0.424538	1.82169	0.00515464	0.00935957	0.91	6787	tags=67%, list=27%, signal=91%
GOBP_BLASTOCYST_GROWTH	GOBP_BLASTOCYST_GROWTH		15	0.494369	1.81931	0.0251046	0.0094921	0.915	4776	tags=60%, list=19%, signal=74%
GOBP_CARDIAC_MUSCLE_CELL_ACTION_POTENTIAL	GOBP_CARDIAC_MUSCLE_CELL_ACTION_POTENTIAL		45	0.368994	1.81898	0	0.00950429	0.915	4051	tags=42%, list=16%, signal=50%
GOBP_POSITIVE_REGULATION_OF_PHOSPHOPROTEIN_PHOSPHATASE_ACTIVITY	GOBP_POSITIVE_REGULATION_OF_PHOSPHOPROTEIN_PHOSPHATASE_ACTIVITY		16	0.493409	1.81813	0.0211864	0.00953614	0.915	4228	tags=44%, list=17%, signal=52%
GOBP_ORGANOPHOSPHATE_ESTER_TRANSPORT	GOBP_ORGANOPHOSPHATE_ESTER_TRANSPORT		98	0.306027	1.81783	0	0.0095444	0.915	4126	tags=40%, list=16%, signal=47%
GOBP_AXON_ENSHEATHMENT_IN_CENTRAL_NERVOUS_SYSTEM	GOBP_AXON_ENSHEATHMENT_IN_CENTRAL_NERVOUS_SYSTEM		23	0.437412	1.81762	0.0046729	0.00954557	0.915	4006	tags=43%, list=16%, signal=52%
GOBP_POSITIVE_REGULATION_OF_TELOMERE_MAINTENANCE_VIA_TELOMERE_LENGTHENING	GOBP_POSITIVE_REGULATION_OF_TELOMERE_MAINTENANCE_VIA_TELOMERE_LENGTHENING		18	0.480157	1.81709	0.0168067	0.00958119	0.917	6202	tags=72%, list=24%, signal=95%
GOBP_COLLATERAL_SPROUTING	GOBP_COLLATERAL_SPROUTING		22	0.443314	1.81686	0.00961539	0.00960498	0.917	4759	tags=50%, list=19%, signal=61%
GOBP_POSITIVE_REGULATION_OF_INSULIN_RECEPTOR_SIGNALING_PATHWAY	GOBP_POSITIVE_REGULATION_OF_INSULIN_RECEPTOR_SIGNALING_PATHWAY		15	0.499546	1.81669	0.0077821	0.00960967	0.917	5749	tags=67%, list=22%, signal=86%
GOBP_POSITIVE_REGULATION_OF_MORPHOGENESIS_OF_AN_EPITHELIUM	GOBP_POSITIVE_REGULATION_OF_MORPHOGENESIS_OF_AN_EPITHELIUM		36	0.391793	1.81599	0.00662252	0.00964167	0.918	3545	tags=33%, list=14%, signal=39%
GOBP_REGULATION_OF_DNA_TEMPLATED_TRANSCRIPTION_INITIATION	GOBP_REGULATION_OF_DNA_TEMPLATED_TRANSCRIPTION_INITIATION		47	0.368246	1.81585	0	0.00963498	0.918	5731	tags=51%, list=22%, signal=66%
GOBP_PROTEIN_SUMOYLATION	GOBP_PROTEIN_SUMOYLATION		35	0.388586	1.8155	0.00534759	0.00965848	0.918	3351	tags=37%, list=13%, signal=43%
GOBP_TRANSITION_METAL_ION_HOMEOSTASIS	GOBP_TRANSITION_METAL_ION_HOMEOSTASIS		96	0.307302	1.81481	0	0.0097121	0.92	6561	tags=52%, list=26%, signal=70%
GOBP_CELLULAR_RESPONSE_TO_CALCIUM_ION	GOBP_CELLULAR_RESPONSE_TO_CALCIUM_ION		69	0.329998	1.81473	0	0.00970918	0.92	3446	tags=38%, list=13%, signal=43%
GOBP_NEGATIVE_REGULATION_OF_FAT_CELL_DIFFERENTIATION	GOBP_NEGATIVE_REGULATION_OF_FAT_CELL_DIFFERENTIATION		41	0.373764	1.8143	0	0.00971012	0.92	4909	tags=44%, list=19%, signal=54%
GOBP_TOLL_LIKE_RECEPTOR_4_SIGNALING_PATHWAY	GOBP_TOLL_LIKE_RECEPTOR_4_SIGNALING_PATHWAY		38	0.383113	1.81416	0.00645161	0.00971901	0.92	6488	tags=47%, list=25%, signal=63%
GOBP_NEGATIVE_REGULATION_OF_TRANSFORMING_GROWTH_FACTOR_BETA_RECEPTOR_SIGNALING_PATHWAY	GOBP_NEGATIVE_REGULATION_OF_TRANSFORMING_GROWTH_FACTOR_BETA_RECEPTOR_SIGNALING_PATHWAY		61	0.351034	1.81345	0.008	0.00974654	0.921	6310	tags=56%, list=25%, signal=74%
GOBP_NUCLEOBASE_METABOLIC_PROCESS	GOBP_NUCLEOBASE_METABOLIC_PROCESS		29	0.420208	1.81331	0.00507614	0.00974695	0.921	2459	tags=38%, list=10%, signal=42%
GOBP_NEGATIVE_REGULATION_OF_MYELOID_CELL_DIFFERENTIATION	GOBP_NEGATIVE_REGULATION_OF_MYELOID_CELL_DIFFERENTIATION		75	0.328022	1.81307	0	0.009748	0.921	6598	tags=51%, list=26%, signal=68%
GOBP_POSITIVE_REGULATION_OF_EPITHELIAL_CELL_APOPTOTIC_PROCESS	GOBP_POSITIVE_REGULATION_OF_EPITHELIAL_CELL_APOPTOTIC_PROCESS		30	0.415616	1.8126	0	0.00976774	0.921	3652	tags=33%, list=14%, signal=39%
GOBP_REGULATION_OF_ANION_TRANSMEMBRANE_TRANSPORT	GOBP_REGULATION_OF_ANION_TRANSMEMBRANE_TRANSPORT		26	0.420972	1.81228	0	0.00978002	0.921	4405	tags=50%, list=17%, signal=60%
GOBP_REGULATION_OF_THE_FORCE_OF_HEART_CONTRACTION	GOBP_REGULATION_OF_THE_FORCE_OF_HEART_CONTRACTION		25	0.431876	1.81194	0	0.00977713	0.922	3311	tags=40%, list=13%, signal=46%
GOBP_POSITIVE_REGULATION_OF_AMYLOID_PRECURSOR_PROTEIN_CATABOLIC_PROCESS	GOBP_POSITIVE_REGULATION_OF_AMYLOID_PRECURSOR_PROTEIN_CATABOLIC_PROCESS		19	0.46758	1.81069	0.00454545	0.00984532	0.926	5392	tags=53%, list=21%, signal=67%
GOBP_NEGATIVE_REGULATION_OF_DNA_BIOSYNTHETIC_PROCESS	GOBP_NEGATIVE_REGULATION_OF_DNA_BIOSYNTHETIC_PROCESS		27	0.414331	1.81048	0.00943396	0.00985405	0.926	5400	tags=59%, list=21%, signal=75%
GOBP_ENDOPLASMIC_RETICULUM_UNFOLDED_PROTEIN_RESPONSE	GOBP_ENDOPLASMIC_RETICULUM_UNFOLDED_PROTEIN_RESPONSE		30	0.408737	1.81031	0	0.00985449	0.927	4597	tags=57%, list=18%, signal=69%
GOBP_POSITIVE_REGULATION_OF_AMYLOID_BETA_FORMATION	GOBP_POSITIVE_REGULATION_OF_AMYLOID_BETA_FORMATION		16	0.497432	1.81003	0.00796813	0.00986289	0.927	5392	tags=63%, list=21%, signal=79%
GOBP_CORTICOSTEROID_HORMONE_SECRETION	GOBP_CORTICOSTEROID_HORMONE_SECRETION		22	0.451608	1.80954	0	0.00989842	0.928	2016	tags=36%, list=8%, signal=39%
GOBP_REGULATION_OF_EXTRACELLULAR_MATRIX_DISASSEMBLY	GOBP_REGULATION_OF_EXTRACELLULAR_MATRIX_DISASSEMBLY		15	0.50827	1.80938	0.0127119	0.00990308	0.928	3375	tags=53%, list=13%, signal=61%
GOBP_LIPOSACCHARIDE_METABOLIC_PROCESS	GOBP_LIPOSACCHARIDE_METABOLIC_PROCESS		73	0.33343	1.80879	0	0.00992638	0.928	3282	tags=32%, list=13%, signal=36%
GOBP_REGULATION_OF_ATP_DEPENDENT_ACTIVITY	GOBP_REGULATION_OF_ATP_DEPENDENT_ACTIVITY		44	0.369204	1.80798	0	0.00997498	0.929	4689	tags=41%, list=18%, signal=50%
GOBP_NEURON_MIGRATION	GOBP_NEURON_MIGRATION		150	0.287152	1.80657	0	0.0100732	0.931	3910	tags=32%, list=15%, signal=38%
GOBP_MODULATION_BY_HOST_OF_SYMBIONT_PROCESS	GOBP_MODULATION_BY_HOST_OF_SYMBIONT_PROCESS		43	0.372689	1.80537	0	0.0101261	0.931	3416	tags=37%, list=13%, signal=43%
GOBP_GTP_METABOLIC_PROCESS	GOBP_GTP_METABOLIC_PROCESS		20	0.463819	1.80514	0.00454545	0.0101307	0.931	3419	tags=40%, list=13%, signal=46%
GOBP_DENDRITIC_SPINE_MORPHOGENESIS	GOBP_DENDRITIC_SPINE_MORPHOGENESIS		44	0.366022	1.80488	0	0.0101423	0.932	3718	tags=32%, list=15%, signal=37%
GOBP_REGULATION_OF_BLOOD_PRESSURE	GOBP_REGULATION_OF_BLOOD_PRESSURE		194	0.278158	1.80299	0	0.0102769	0.936	4254	tags=35%, list=17%, signal=41%
GOBP_REGULATION_OF_GENERATION_OF_PRECURSOR_METABOLITES_AND_ENERGY	GOBP_REGULATION_OF_GENERATION_OF_PRECURSOR_METABOLITES_AND_ENERGY		105	0.310232	1.80207	0	0.0103187	0.936	4152	tags=38%, list=16%, signal=45%
GOBP_STEM_CELL_DEVELOPMENT	GOBP_STEM_CELL_DEVELOPMENT		75	0.3233	1.80174	0	0.0103308	0.937	3545	tags=35%, list=14%, signal=40%
GOBP_FATTY_ACID_DERIVATIVE_CATABOLIC_PROCESS	GOBP_FATTY_ACID_DERIVATIVE_CATABOLIC_PROCESS		15	0.515884	1.80121	0.0204918	0.0103658	0.937	5003	tags=47%, list=20%, signal=58%
GOBP_CYTOPLASMIC_PATTERN_RECOGNITION_RECEPTOR_SIGNALING_PATHWAY_IN_RESPONSE_TO_VIRUS	GOBP_CYTOPLASMIC_PATTERN_RECOGNITION_RECEPTOR_SIGNALING_PATHWAY_IN_RESPONSE_TO_VIRUS		18	0.474856	1.79992	0	0.0104628	0.937	4921	tags=56%, list=19%, signal=69%
GOBP_DOPAMINE_RECEPTOR_SIGNALING_PATHWAY	GOBP_DOPAMINE_RECEPTOR_SIGNALING_PATHWAY		33	0.392408	1.79986	0	0.0104596	0.937	4688	tags=48%, list=18%, signal=59%
GOBP_PIGMENT_BIOSYNTHETIC_PROCESS	GOBP_PIGMENT_BIOSYNTHETIC_PROCESS		38	0.37977	1.7995	0	0.0104715	0.937	6379	tags=63%, list=25%, signal=84%
GOBP_POSITIVE_REGULATION_OF_INFLAMMATORY_RESPONSE_TO_ANTIGENIC_STIMULUS	GOBP_POSITIVE_REGULATION_OF_INFLAMMATORY_RESPONSE_TO_ANTIGENIC_STIMULUS		16	0.512683	1.79926	0.00401606	0.0104683	0.937	3699	tags=44%, list=14%, signal=51%
GOBP_ATRIOVENTRICULAR_VALVE_DEVELOPMENT	GOBP_ATRIOVENTRICULAR_VALVE_DEVELOPMENT		21	0.457467	1.7992	0	0.0104688	0.937	3352	tags=38%, list=13%, signal=44%
GOBP_B_CELL_ACTIVATION_INVOLVED_IN_IMMUNE_RESPONSE	GOBP_B_CELL_ACTIVATION_INVOLVED_IN_IMMUNE_RESPONSE		71	0.329648	1.79897	0	0.0104728	0.937	7255	tags=52%, list=28%, signal=73%
GOBP_POSITIVE_REGULATION_OF_PATTERN_RECOGNITION_RECEPTOR_SIGNALING_PATHWAY	GOBP_POSITIVE_REGULATION_OF_PATTERN_RECOGNITION_RECEPTOR_SIGNALING_PATHWAY		34	0.394857	1.79876	0	0.0104878	0.938	7291	tags=59%, list=29%, signal=82%
GOBP_POTASSIUM_ION_TRANSMEMBRANE_TRANSPORT	GOBP_POTASSIUM_ION_TRANSMEMBRANE_TRANSPORT		176	0.268579	1.79779	0	0.0105714	0.938	4963	tags=39%, list=19%, signal=48%
GOBP_NEUROTROPHIN_SIGNALING_PATHWAY	GOBP_NEUROTROPHIN_SIGNALING_PATHWAY		32	0.398476	1.79753	0.00621118	0.0105679	0.938	6399	tags=59%, list=25%, signal=79%
GOBP_POSITIVE_REGULATION_OF_RESPONSE_TO_ENDOPLASMIC_RETICULUM_STRESS	GOBP_POSITIVE_REGULATION_OF_RESPONSE_TO_ENDOPLASMIC_RETICULUM_STRESS		15	0.485958	1.79642	0.00881057	0.0106315	0.939	3961	tags=60%, list=16%, signal=71%
GOBP_NEGATIVE_REGULATION_OF_EPITHELIAL_CELL_PROLIFERATION	GOBP_NEGATIVE_REGULATION_OF_EPITHELIAL_CELL_PROLIFERATION		147	0.276335	1.79591	0	0.0106686	0.94	4420	tags=35%, list=17%, signal=43%
GOBP_NEGATIVE_REGULATION_OF_LYMPHOCYTE_ACTIVATION	GOBP_NEGATIVE_REGULATION_OF_LYMPHOCYTE_ACTIVATION		142	0.278409	1.79555	0	0.0106833	0.94	6679	tags=45%, list=26%, signal=61%
GOBP_FIBROBLAST_GROWTH_FACTOR_RECEPTOR_SIGNALING_PATHWAY	GOBP_FIBROBLAST_GROWTH_FACTOR_RECEPTOR_SIGNALING_PATHWAY		68	0.324797	1.79492	0	0.0107383	0.94	4328	tags=37%, list=17%, signal=44%
GOBP_CELLULAR_RESPONSE_TO_INORGANIC_SUBSTANCE	GOBP_CELLULAR_RESPONSE_TO_INORGANIC_SUBSTANCE		184	0.271099	1.79464	0	0.010742	0.94	3465	tags=29%, list=14%, signal=34%
GOBP_REGULATION_OF_CELL_DIVISION	GOBP_REGULATION_OF_CELL_DIVISION		141	0.287376	1.79427	0	0.0107671	0.94	4239	tags=35%, list=17%, signal=42%
GOBP_MEMBRANE_DEPOLARIZATION_DURING_ACTION_POTENTIAL	GOBP_MEMBRANE_DEPOLARIZATION_DURING_ACTION_POTENTIAL		24	0.426915	1.79399	0.00505051	0.0107821	0.94	2883	tags=38%, list=11%, signal=42%
GOBP_SPLEEN_DEVELOPMENT	GOBP_SPLEEN_DEVELOPMENT		31	0.410255	1.79386	0.0112994	0.0107748	0.94	1191	tags=32%, list=5%, signal=34%
GOBP_SOMATIC_STEM_CELL_POPULATION_MAINTENANCE	GOBP_SOMATIC_STEM_CELL_POPULATION_MAINTENANCE		70	0.335037	1.79357	0	0.0107783	0.94	4692	tags=44%, list=18%, signal=54%
GOBP_PYRIMIDINE_CONTAINING_COMPOUND_METABOLIC_PROCESS	GOBP_PYRIMIDINE_CONTAINING_COMPOUND_METABOLIC_PROCESS		44	0.3536	1.79319	0	0.0108079	0.941	4979	tags=43%, list=19%, signal=54%
GOBP_POSITIVE_REGULATION_OF_HORMONE_SECRETION	GOBP_POSITIVE_REGULATION_OF_HORMONE_SECRETION		129	0.284661	1.79313	0	0.0108041	0.941	4092	tags=32%, list=16%, signal=38%
GOBP_REGULATION_OF_CELLULAR_CARBOHYDRATE_METABOLIC_PROCESS	GOBP_REGULATION_OF_CELLULAR_CARBOHYDRATE_METABOLIC_PROCESS		118	0.285957	1.7931	0	0.0108042	0.941	4495	tags=36%, list=18%, signal=44%
GOBP_MITOCHONDRIAL_GENOME_MAINTENANCE	GOBP_MITOCHONDRIAL_GENOME_MAINTENANCE		18	0.487842	1.79292	0.00421941	0.0108077	0.941	4203	tags=50%, list=16%, signal=60%
GOBP_CARDIAC_MUSCLE_CELL_ACTION_POTENTIAL_INVOLVED_IN_CONTRACTION	GOBP_CARDIAC_MUSCLE_CELL_ACTION_POTENTIAL_INVOLVED_IN_CONTRACTION		34	0.395694	1.79289	0	0.0108004	0.941	4835	tags=47%, list=19%, signal=58%
GOBP_REACTIVE_NITROGEN_SPECIES_METABOLIC_PROCESS	GOBP_REACTIVE_NITROGEN_SPECIES_METABOLIC_PROCESS		72	0.320868	1.79245	0	0.010822	0.942	4762	tags=38%, list=19%, signal=46%
GOBP_AORTIC_VALVE_DEVELOPMENT	GOBP_AORTIC_VALVE_DEVELOPMENT		21	0.454143	1.7915	0.004329	0.0108632	0.944	4854	tags=52%, list=19%, signal=65%
GOBP_SIGNAL_TRANSDUCTION_IN_ABSENCE_OF_LIGAND	GOBP_SIGNAL_TRANSDUCTION_IN_ABSENCE_OF_LIGAND		67	0.329417	1.7914	0	0.0108632	0.944	5028	tags=42%, list=20%, signal=52%
GOBP_POSITIVE_REGULATION_OF_PROTEIN_MATURATION	GOBP_POSITIVE_REGULATION_OF_PROTEIN_MATURATION		25	0.415662	1.79051	0.0104167	0.010926	0.944	3426	tags=36%, list=13%, signal=42%
GOBP_EMBRYONIC_APPENDAGE_MORPHOGENESIS	GOBP_EMBRYONIC_APPENDAGE_MORPHOGENESIS		121	0.29393	1.79012	0	0.0109549	0.945	5412	tags=47%, list=21%, signal=59%
GOBP_RESPONSE_TO_FIBROBLAST_GROWTH_FACTOR	GOBP_RESPONSE_TO_FIBROBLAST_GROWTH_FACTOR		84	0.311561	1.78888	0	0.0110245	0.947	4328	tags=36%, list=17%, signal=43%
GOBP_CELLULAR_CARBOHYDRATE_CATABOLIC_PROCESS	GOBP_CELLULAR_CARBOHYDRATE_CATABOLIC_PROCESS		31	0.398891	1.78749	0	0.0111228	0.949	2639	tags=35%, list=10%, signal=40%
GOBP_TUMOR_NECROSIS_FACTOR_SUPERFAMILY_CYTOKINE_PRODUCTION	GOBP_TUMOR_NECROSIS_FACTOR_SUPERFAMILY_CYTOKINE_PRODUCTION		163	0.279677	1.78714	0	0.0111371	0.949	5726	tags=34%, list=22%, signal=44%
GOBP_CHAPERONE_COFACTOR_DEPENDENT_PROTEIN_REFOLDING	GOBP_CHAPERONE_COFACTOR_DEPENDENT_PROTEIN_REFOLDING		20	0.468845	1.78616	0.00393701	0.0112127	0.95	2141	tags=30%, list=8%, signal=33%
GOBP_GMP_METABOLIC_PROCESS	GOBP_GMP_METABOLIC_PROCESS		17	0.473277	1.78609	0.00819672	0.0112125	0.95	5464	tags=71%, list=21%, signal=90%
GOBP_LUNG_CELL_DIFFERENTIATION	GOBP_LUNG_CELL_DIFFERENTIATION		22	0.430388	1.78531	0.0131579	0.0112631	0.951	6571	tags=68%, list=26%, signal=92%
GOBP_CELLULAR_RESPONSE_TO_MECHANICAL_STIMULUS	GOBP_CELLULAR_RESPONSE_TO_MECHANICAL_STIMULUS		50	0.360421	1.78503	0	0.0112741	0.951	1670	tags=24%, list=7%, signal=26%
GOBP_REGULATION_OF_CELLULAR_RESPONSE_TO_VASCULAR_ENDOTHELIAL_GROWTH_FACTOR_STIMULUS	GOBP_REGULATION_OF_CELLULAR_RESPONSE_TO_VASCULAR_ENDOTHELIAL_GROWTH_FACTOR_STIMULUS		18	0.465721	1.78433	0.00826446	0.0113093	0.951	6200	tags=61%, list=24%, signal=81%
GOBP_BLASTOCYST_DEVELOPMENT	GOBP_BLASTOCYST_DEVELOPMENT		108	0.303222	1.78427	0	0.0113092	0.951	3869	tags=34%, list=15%, signal=40%
GOBP_B_CELL_HOMEOSTASIS	GOBP_B_CELL_HOMEOSTASIS		31	0.399333	1.78292	0.011236	0.0114271	0.953	6916	tags=58%, list=27%, signal=80%
GOBP_HAIR_FOLLICLE_MATURATION	GOBP_HAIR_FOLLICLE_MATURATION		24	0.420828	1.78209	0.0151515	0.0114773	0.953	3087	tags=42%, list=12%, signal=47%
GOBP_AEROBIC_RESPIRATION	GOBP_AEROBIC_RESPIRATION		107	0.299364	1.78173	0	0.0115019	0.953	5235	tags=42%, list=20%, signal=53%
GOBP_PIGMENT_GRANULE_ORGANIZATION	GOBP_PIGMENT_GRANULE_ORGANIZATION		27	0.412209	1.78115	0.00485437	0.0115494	0.954	7301	tags=67%, list=29%, signal=93%
GOBP_SYNAPTIC_VESICLE_PRIMING	GOBP_SYNAPTIC_VESICLE_PRIMING		18	0.478259	1.7807	0.00803213	0.0115673	0.954	3091	tags=50%, list=12%, signal=57%
GOBP_POSITIVE_REGULATION_OF_LAMELLIPODIUM_ORGANIZATION	GOBP_POSITIVE_REGULATION_OF_LAMELLIPODIUM_ORGANIZATION		22	0.441211	1.77988	0.00485437	0.0116532	0.954	5703	tags=59%, list=22%, signal=76%
GOBP_HORMONE_MEDIATED_SIGNALING_PATHWAY	GOBP_HORMONE_MEDIATED_SIGNALING_PATHWAY		116	0.301625	1.77945	0	0.0116709	0.954	5400	tags=47%, list=21%, signal=59%
GOBP_POSITIVE_REGULATION_OF_VIRAL_GENOME_REPLICATION	GOBP_POSITIVE_REGULATION_OF_VIRAL_GENOME_REPLICATION		20	0.439285	1.77916	0.00888889	0.0116776	0.954	5186	tags=55%, list=20%, signal=69%
GOBP_ENDOCRINE_PANCREAS_DEVELOPMENT	GOBP_ENDOCRINE_PANCREAS_DEVELOPMENT		44	0.366634	1.77816	0.0143885	0.0117349	0.954	4276	tags=43%, list=17%, signal=52%
GOBP_BIOLOGICAL_PROCESS_INVOLVED_IN_INTERACTION_WITH_HOST	GOBP_BIOLOGICAL_PROCESS_INVOLVED_IN_INTERACTION_WITH_HOST		129	0.281812	1.7777	0	0.0117635	0.955	3878	tags=35%, list=15%, signal=41%
GOBP_DNA_RECOMBINATION	GOBP_DNA_RECOMBINATION		187	0.277543	1.77765	0	0.0117595	0.955	5342	tags=40%, list=21%, signal=50%
GOBP_REGULATION_OF_PLASMA_LIPOPROTEIN_PARTICLE_LEVELS	GOBP_REGULATION_OF_PLASMA_LIPOPROTEIN_PARTICLE_LEVELS		57	0.338469	1.77732	0	0.0117804	0.955	4365	tags=42%, list=17%, signal=51%
GOBP_MUSCLE_CELL_DEVELOPMENT	GOBP_MUSCLE_CELL_DEVELOPMENT		167	0.274283	1.77642	0	0.0118516	0.955	3200	tags=29%, list=13%, signal=33%
GOBP_REGULATION_OF_PROTEIN_MATURATION	GOBP_REGULATION_OF_PROTEIN_MATURATION		58	0.333932	1.77485	0	0.0119991	0.956	5600	tags=41%, list=22%, signal=53%
GOBP_REGULATION_OF_NEURAL_PRECURSOR_CELL_PROLIFERATION	GOBP_REGULATION_OF_NEURAL_PRECURSOR_CELL_PROLIFERATION		99	0.304374	1.77315	0	0.0121604	0.962	3906	tags=33%, list=15%, signal=39%
GOBP_LYMPHOCYTE_HOMEOSTASIS	GOBP_LYMPHOCYTE_HOMEOSTASIS		71	0.316674	1.77294	0	0.0121705	0.962	6604	tags=54%, list=26%, signal=72%
GOBP_LATERAL_MESODERM_DEVELOPMENT	GOBP_LATERAL_MESODERM_DEVELOPMENT		16	0.490598	1.77274	0.0123967	0.0121661	0.962	5384	tags=50%, list=21%, signal=63%
GOBP_REGULATION_OF_PEPTIDYL_THREONINE_PHOSPHORYLATION	GOBP_REGULATION_OF_PEPTIDYL_THREONINE_PHOSPHORYLATION		33	0.387494	1.77103	0.0105263	0.0123055	0.963	6425	tags=61%, list=25%, signal=81%
GOBP_CELLULAR_RESPIRATION	GOBP_CELLULAR_RESPIRATION		142	0.28752	1.77081	0	0.0123085	0.963	5235	tags=41%, list=20%, signal=51%
GOBP_POSITIVE_REGULATION_OF_BMP_SIGNALING_PATHWAY	GOBP_POSITIVE_REGULATION_OF_BMP_SIGNALING_PATHWAY		31	0.392657	1.77077	0.00584795	0.0123005	0.963	5253	tags=55%, list=21%, signal=69%
GOBP_B_CELL_APOPTOTIC_PROCESS	GOBP_B_CELL_APOPTOTIC_PROCESS		33	0.388736	1.76859	0.005291	0.0124412	0.965	6593	tags=61%, list=26%, signal=82%
GOBP_CELL_MIGRATION_IN_HINDBRAIN	GOBP_CELL_MIGRATION_IN_HINDBRAIN		16	0.477687	1.76832	0.0123967	0.0124581	0.966	2961	tags=44%, list=12%, signal=49%
GOBP_APOPTOTIC_CELL_CLEARANCE	GOBP_APOPTOTIC_CELL_CLEARANCE		36	0.368072	1.7683	0	0.01245	0.966	4243	tags=39%, list=17%, signal=47%
GOBP_POSITIVE_REGULATION_OF_PEPTIDYL_TYROSINE_PHOSPHORYLATION	GOBP_POSITIVE_REGULATION_OF_PEPTIDYL_TYROSINE_PHOSPHORYLATION		161	0.273645	1.76708	0	0.0125484	0.969	3880	tags=29%, list=15%, signal=34%
GOBP_EXPORT_ACROSS_PLASMA_MEMBRANE	GOBP_EXPORT_ACROSS_PLASMA_MEMBRANE		50	0.342761	1.76485	0	0.0127184	0.971	5020	tags=42%, list=20%, signal=52%
GOBP_REGULATION_OF_STRIATED_MUSCLE_CELL_DIFFERENTIATION	GOBP_REGULATION_OF_STRIATED_MUSCLE_CELL_DIFFERENTIATION		81	0.307621	1.76474	0	0.0127176	0.971	3209	tags=33%, list=13%, signal=38%
GOBP_OLIGODENDROCYTE_DEVELOPMENT	GOBP_OLIGODENDROCYTE_DEVELOPMENT		40	0.362739	1.76469	0.00617284	0.0127202	0.971	4487	tags=40%, list=18%, signal=48%
GOBP_DNA_METHYLATION_DEPENDENT_HETEROCHROMATIN_FORMATION	GOBP_DNA_METHYLATION_DEPENDENT_HETEROCHROMATIN_FORMATION		20	0.458599	1.76464	0.00938967	0.0127119	0.971	3790	tags=45%, list=15%, signal=53%
GOBP_INOSITOL_LIPID_MEDIATED_SIGNALING	GOBP_INOSITOL_LIPID_MEDIATED_SIGNALING		128	0.295023	1.76361	0	0.0128223	0.972	6332	tags=50%, list=25%, signal=66%
GOBP_HEMATOPOIETIC_STEM_CELL_DIFFERENTIATION	GOBP_HEMATOPOIETIC_STEM_CELL_DIFFERENTIATION		29	0.401218	1.76277	0.0105263	0.0128792	0.972	4431	tags=48%, list=17%, signal=58%
GOBP_POSITIVE_REGULATION_OF_MACROPHAGE_MIGRATION	GOBP_POSITIVE_REGULATION_OF_MACROPHAGE_MIGRATION		25	0.421658	1.76243	0.0136364	0.0129035	0.972	7068	tags=60%, list=28%, signal=83%
GOBP_OLIGOSACCHARIDE_METABOLIC_PROCESS	GOBP_OLIGOSACCHARIDE_METABOLIC_PROCESS		39	0.360867	1.76118	0.0127389	0.0129818	0.972	3454	tags=38%, list=14%, signal=44%
GOBP_CELLULAR_COMPONENT_MAINTENANCE	GOBP_CELLULAR_COMPONENT_MAINTENANCE		57	0.327016	1.76101	0	0.0129944	0.972	4322	tags=40%, list=17%, signal=48%
GOBP_REGULATION_OF_HISTONE_H3_K9_METHYLATION	GOBP_REGULATION_OF_HISTONE_H3_K9_METHYLATION		18	0.470546	1.76059	0.0307018	0.0130107	0.972	3807	tags=50%, list=15%, signal=59%
GOBP_REGULATION_OF_DENDRITIC_SPINE_MORPHOGENESIS	GOBP_REGULATION_OF_DENDRITIC_SPINE_MORPHOGENESIS		31	0.389039	1.7587	0.0103627	0.0131413	0.975	4462	tags=39%, list=17%, signal=47%
GOBP_NEGATIVE_REGULATION_OF_LIPID_METABOLIC_PROCESS	GOBP_NEGATIVE_REGULATION_OF_LIPID_METABOLIC_PROCESS		84	0.314943	1.75822	0	0.0131644	0.975	5808	tags=42%, list=23%, signal=54%
GOBP_LEUKOCYTE_HOMEOSTASIS	GOBP_LEUKOCYTE_HOMEOSTASIS		105	0.288188	1.7557	0	0.0133512	0.975	6061	tags=45%, list=24%, signal=58%
GOBP_REGULATION_OF_P38MAPK_CASCADE	GOBP_REGULATION_OF_P38MAPK_CASCADE		34	0.380399	1.75557	0	0.0133425	0.975	4151	tags=35%, list=16%, signal=42%
GOBP_NEGATIVE_REGULATION_OF_B_CELL_PROLIFERATION	GOBP_NEGATIVE_REGULATION_OF_B_CELL_PROLIFERATION		16	0.481442	1.75423	0.0206612	0.0134442	0.975	6488	tags=63%, list=25%, signal=84%
GOBP_REGULATION_OF_RESPONSE_TO_EXTRACELLULAR_STIMULUS	GOBP_REGULATION_OF_RESPONSE_TO_EXTRACELLULAR_STIMULUS		30	0.404687	1.75383	0.0052356	0.0134852	0.975	4769	tags=43%, list=19%, signal=53%
GOBP_REGULATION_OF_LEUKOCYTE_ADHESION_TO_VASCULAR_ENDOTHELIAL_CELL	GOBP_REGULATION_OF_LEUKOCYTE_ADHESION_TO_VASCULAR_ENDOTHELIAL_CELL		27	0.416887	1.75319	0.0108696	0.0135338	0.975	3808	tags=37%, list=15%, signal=43%
GOBP_NEGATIVE_REGULATION_OF_CELL_MATRIX_ADHESION	GOBP_NEGATIVE_REGULATION_OF_CELL_MATRIX_ADHESION		28	0.402516	1.75308	0.015873	0.0135322	0.975	5808	tags=50%, list=23%, signal=65%
GOBP_RESPONSE_TO_ISOQUINOLINE_ALKALOID	GOBP_RESPONSE_TO_ISOQUINOLINE_ALKALOID		17	0.464717	1.75284	0.0188679	0.0135474	0.975	3389	tags=53%, list=13%, signal=61%
GOBP_LABYRINTHINE_LAYER_BLOOD_VESSEL_DEVELOPMENT	GOBP_LABYRINTHINE_LAYER_BLOOD_VESSEL_DEVELOPMENT		19	0.459952	1.75171	0.0046729	0.0136305	0.975	4123	tags=53%, list=16%, signal=63%
GOBP_ALPHA_BETA_T_CELL_DIFFERENTIATION	GOBP_ALPHA_BETA_T_CELL_DIFFERENTIATION		110	0.291399	1.75104	0	0.0136781	0.975	6758	tags=48%, list=26%, signal=65%
GOBP_MATERNAL_PLACENTA_DEVELOPMENT	GOBP_MATERNAL_PLACENTA_DEVELOPMENT		26	0.41658	1.74944	0.00490196	0.0138461	0.977	4546	tags=46%, list=18%, signal=56%
GOBP_ANTERIOR_POSTERIOR_PATTERN_SPECIFICATION	GOBP_ANTERIOR_POSTERIOR_PATTERN_SPECIFICATION		189	0.257322	1.74796	0	0.0140146	0.978	4171	tags=34%, list=16%, signal=40%
GOBP_EPITHELIAL_CELL_DIFFERENTIATION_INVOLVED_IN_KIDNEY_DEVELOPMENT	GOBP_EPITHELIAL_CELL_DIFFERENTIATION_INVOLVED_IN_KIDNEY_DEVELOPMENT		33	0.378433	1.7474	0.00515464	0.0140561	0.978	4328	tags=42%, list=17%, signal=51%
GOBP_POSITIVE_REGULATION_OF_CALCIUM_ION_TRANSPORT_INTO_CYTOSOL	GOBP_POSITIVE_REGULATION_OF_CALCIUM_ION_TRANSPORT_INTO_CYTOSOL		15	0.49871	1.74736	0.00396825	0.0140541	0.978	3585	tags=40%, list=14%, signal=47%
GOBP_AMINOGLYCAN_METABOLIC_PROCESS	GOBP_AMINOGLYCAN_METABOLIC_PROCESS		107	0.293446	1.74697	0	0.0140978	0.978	5024	tags=41%, list=20%, signal=51%
GOBP_REGULATION_OF_OSSIFICATION	GOBP_REGULATION_OF_OSSIFICATION		115	0.293342	1.7468	0	0.0141028	0.978	4000	tags=34%, list=16%, signal=40%
GOBP_ATP_BIOSYNTHETIC_PROCESS	GOBP_ATP_BIOSYNTHETIC_PROCESS		61	0.328765	1.74532	0	0.0142278	0.978	5235	tags=43%, list=20%, signal=53%
GOBP_REGULATION_OF_RECEPTOR_MEDIATED_ENDOCYTOSIS	GOBP_REGULATION_OF_RECEPTOR_MEDIATED_ENDOCYTOSIS		90	0.303998	1.7444	0	0.0143139	0.978	5896	tags=47%, list=23%, signal=60%
GOBP_TOXIN_TRANSPORT	GOBP_TOXIN_TRANSPORT		26	0.401374	1.74438	0.00502513	0.0143082	0.978	3766	tags=46%, list=15%, signal=54%
GOBP_EMBRYONIC_HEART_TUBE_DEVELOPMENT	GOBP_EMBRYONIC_HEART_TUBE_DEVELOPMENT		65	0.316537	1.74281	0	0.0144914	0.98	5742	tags=46%, list=22%, signal=59%
GOBP_PROTEIN_HOMOOLIGOMERIZATION	GOBP_PROTEIN_HOMOOLIGOMERIZATION		140	0.274227	1.74231	0	0.014499	0.98	4368	tags=34%, list=17%, signal=41%
GOBP_NEGATIVE_REGULATION_OF_ENDOCYTOSIS	GOBP_NEGATIVE_REGULATION_OF_ENDOCYTOSIS		37	0.363316	1.74168	0	0.0145424	0.981	6731	tags=59%, list=26%, signal=81%
GOBP_MICROTUBULE_BASED_TRANSPORT	GOBP_MICROTUBULE_BASED_TRANSPORT		152	0.277643	1.74144	0	0.0145543	0.982	5998	tags=45%, list=23%, signal=58%
GOBP_HOMOTYPIC_CELL_CELL_ADHESION	GOBP_HOMOTYPIC_CELL_CELL_ADHESION		70	0.319685	1.74125	0.00900901	0.0145661	0.982	7205	tags=59%, list=28%, signal=81%
GOBP_POSITIVE_REGULATION_OF_VIRAL_LIFE_CYCLE	GOBP_POSITIVE_REGULATION_OF_VIRAL_LIFE_CYCLE		17	0.454785	1.74076	0.00862069	0.0146091	0.982	4340	tags=47%, list=17%, signal=57%
GOBP_REGULATION_OF_WOUND_HEALING	GOBP_REGULATION_OF_WOUND_HEALING		116	0.287635	1.74023	0	0.0146637	0.982	5866	tags=43%, list=23%, signal=56%
GOBP_POSITIVE_REGULATION_OF_NERVOUS_SYSTEM_PROCESS	GOBP_POSITIVE_REGULATION_OF_NERVOUS_SYSTEM_PROCESS		51	0.352784	1.7397	0.00763359	0.0147164	0.983	5438	tags=41%, list=21%, signal=52%
GOBP_REGULATION_OF_CELL_MIGRATION_INVOLVED_IN_SPROUTING_ANGIOGENESIS	GOBP_REGULATION_OF_CELL_MIGRATION_INVOLVED_IN_SPROUTING_ANGIOGENESIS		31	0.385277	1.73845	0.00531915	0.0148461	0.983	6873	tags=58%, list=27%, signal=79%
GOBP_CELLULAR_POLYSACCHARIDE_CATABOLIC_PROCESS	GOBP_CELLULAR_POLYSACCHARIDE_CATABOLIC_PROCESS		19	0.442166	1.73834	0	0.0148437	0.983	2639	tags=42%, list=10%, signal=47%
GOBP_POSITIVE_REGULATION_OF_POTASSIUM_ION_TRANSMEMBRANE_TRANSPORTER_ACTIVITY	GOBP_POSITIVE_REGULATION_OF_POTASSIUM_ION_TRANSMEMBRANE_TRANSPORTER_ACTIVITY		20	0.444364	1.73795	0.0210526	0.0148693	0.983	4862	tags=55%, list=19%, signal=68%
GOBP_REGULATION_OF_AEROBIC_RESPIRATION	GOBP_REGULATION_OF_AEROBIC_RESPIRATION		29	0.390589	1.73721	0	0.0149229	0.984	5200	tags=59%, list=20%, signal=74%
GOBP_DNA_SYNTHESIS_INVOLVED_IN_DNA_REPAIR	GOBP_DNA_SYNTHESIS_INVOLVED_IN_DNA_REPAIR		18	0.447161	1.73557	0.0128755	0.0150814	0.985	3391	tags=44%, list=13%, signal=51%
GOBP_CHONDROCYTE_PROLIFERATION	GOBP_CHONDROCYTE_PROLIFERATION		22	0.428994	1.73466	0.0138889	0.0151775	0.985	4229	tags=50%, list=17%, signal=60%
GOBP_ELECTRON_TRANSPORT_CHAIN	GOBP_ELECTRON_TRANSPORT_CHAIN		57	0.329664	1.73422	0	0.0152242	0.986	5185	tags=39%, list=20%, signal=48%
GOBP_POSITIVE_REGULATION_OF_SMALL_GTPASE_MEDIATED_SIGNAL_TRANSDUCTION	GOBP_POSITIVE_REGULATION_OF_SMALL_GTPASE_MEDIATED_SIGNAL_TRANSDUCTION		59	0.322033	1.73304	0	0.0153084	0.986	4630	tags=37%, list=18%, signal=45%
GOBP_LEUKOCYTE_APOPTOTIC_PROCESS	GOBP_LEUKOCYTE_APOPTOTIC_PROCESS		118	0.275589	1.73116	0	0.0154576	0.986	6319	tags=45%, list=25%, signal=59%
GOBP_NEGATIVE_REGULATION_OF_MACROPHAGE_ACTIVATION	GOBP_NEGATIVE_REGULATION_OF_MACROPHAGE_ACTIVATION		15	0.490754	1.73004	0.0259259	0.0155862	0.987	776	tags=33%, list=3%, signal=34%
GOBP_SOMATIC_STEM_CELL_DIVISION	GOBP_SOMATIC_STEM_CELL_DIVISION		15	0.47989	1.72937	0.0268199	0.0156707	0.987	3186	tags=47%, list=12%, signal=53%
GOBP_REGULATION_OF_ALCOHOL_BIOSYNTHETIC_PROCESS	GOBP_REGULATION_OF_ALCOHOL_BIOSYNTHETIC_PROCESS		41	0.348935	1.72865	0	0.0157303	0.987	4244	tags=37%, list=17%, signal=44%
GOBP_POSITIVE_REGULATION_OF_MUSCLE_CELL_DIFFERENTIATION	GOBP_POSITIVE_REGULATION_OF_MUSCLE_CELL_DIFFERENTIATION		65	0.313025	1.72816	0	0.0157515	0.987	2727	tags=32%, list=11%, signal=36%
GOBP_OSTEOCLAST_DIFFERENTIATION	GOBP_OSTEOCLAST_DIFFERENTIATION		100	0.303859	1.7278	0	0.0157901	0.987	4858	tags=37%, list=19%, signal=46%
GOBP_POSITIVE_REGULATION_OF_ENDOTHELIAL_CELL_PROLIFERATION	GOBP_POSITIVE_REGULATION_OF_ENDOTHELIAL_CELL_PROLIFERATION		78	0.295368	1.72741	0	0.0158284	0.987	4203	tags=33%, list=16%, signal=40%
GOBP_POSITIVE_REGULATION_OF_TUMOR_NECROSIS_FACTOR_SUPERFAMILY_CYTOKINE_PRODUCTION	GOBP_POSITIVE_REGULATION_OF_TUMOR_NECROSIS_FACTOR_SUPERFAMILY_CYTOKINE_PRODUCTION		94	0.298593	1.7274	0	0.0158184	0.987	3289	tags=23%, list=13%, signal=27%
GOBP_ODONTOGENESIS	GOBP_ODONTOGENESIS		111	0.29206	1.72693	0	0.0158601	0.987	4029	tags=35%, list=16%, signal=42%
GOBP_DEFINITIVE_HEMOPOIESIS	GOBP_DEFINITIVE_HEMOPOIESIS		20	0.448015	1.72663	0.0161943	0.0158673	0.988	5392	tags=50%, list=21%, signal=63%
GOBP_NEGATIVE_REGULATION_OF_PRODUCTION_OF_MOLECULAR_MEDIATOR_OF_IMMUNE_RESPONSE	GOBP_NEGATIVE_REGULATION_OF_PRODUCTION_OF_MOLECULAR_MEDIATOR_OF_IMMUNE_RESPONSE		45	0.347283	1.7265	0	0.0158814	0.988	4467	tags=38%, list=17%, signal=46%
GOBP_RESPONSE_TO_SALT	GOBP_RESPONSE_TO_SALT		16	0.466388	1.7256	0.0172414	0.0159231	0.988	3382	tags=44%, list=13%, signal=50%
GOBP_NEURON_DEATH_IN_RESPONSE_TO_OXIDATIVE_STRESS	GOBP_NEURON_DEATH_IN_RESPONSE_TO_OXIDATIVE_STRESS		26	0.407717	1.72515	0.0100503	0.0159636	0.988	7255	tags=69%, list=28%, signal=97%
GOBP_SULFUR_COMPOUND_CATABOLIC_PROCESS	GOBP_SULFUR_COMPOUND_CATABOLIC_PROCESS		27	0.399641	1.72366	0.00510204	0.0160847	0.989	5003	tags=48%, list=20%, signal=60%
GOBP_RECEPTOR_INTERNALIZATION	GOBP_RECEPTOR_INTERNALIZATION		108	0.28433	1.72312	0	0.0161444	0.99	5896	tags=45%, list=23%, signal=59%
GOBP_REGULATION_OF_TYPE_I_INTERFERON_MEDIATED_SIGNALING_PATHWAY	GOBP_REGULATION_OF_TYPE_I_INTERFERON_MEDIATED_SIGNALING_PATHWAY		33	0.377687	1.72204	0	0.0162465	0.99	5186	tags=45%, list=20%, signal=57%
GOBP_POSITIVE_REGULATION_OF_AMINE_TRANSPORT	GOBP_POSITIVE_REGULATION_OF_AMINE_TRANSPORT		47	0.344225	1.72187	0	0.0162432	0.99	4076	tags=36%, list=16%, signal=43%
GOBP_NEPHRON_EPITHELIUM_DEVELOPMENT	GOBP_NEPHRON_EPITHELIUM_DEVELOPMENT		101	0.280672	1.72109	0	0.0162853	0.99	4434	tags=39%, list=17%, signal=47%
GOBP_PURINE_NUCLEOTIDE_TRANSPORT	GOBP_PURINE_NUCLEOTIDE_TRANSPORT		17	0.45829	1.72043	0.00819672	0.0163302	0.991	5852	tags=59%, list=23%, signal=76%
GOBP_MACROPHAGE_DIFFERENTIATION	GOBP_MACROPHAGE_DIFFERENTIATION		33	0.380156	1.71765	0.00518135	0.0166694	0.991	4042	tags=45%, list=16%, signal=54%
GOBP_HISTONE_H3_K9_MODIFICATION	GOBP_HISTONE_H3_K9_MODIFICATION		28	0.398573	1.71755	0.0151515	0.0166693	0.991	4037	tags=46%, list=16%, signal=55%
GOBP_ORGANOPHOSPHATE_CATABOLIC_PROCESS	GOBP_ORGANOPHOSPHATE_CATABOLIC_PROCESS		110	0.276835	1.71694	0	0.0167102	0.991	6746	tags=49%, list=26%, signal=66%
GOBP_N_TERMINAL_PROTEIN_AMINO_ACID_MODIFICATION	GOBP_N_TERMINAL_PROTEIN_AMINO_ACID_MODIFICATION		16	0.460513	1.71687	0.0104895	0.01671	0.991	6132	tags=63%, list=24%, signal=82%
GOBP_POSITIVE_REGULATION_OF_ACTIN_FILAMENT_POLYMERIZATION	GOBP_POSITIVE_REGULATION_OF_ACTIN_FILAMENT_POLYMERIZATION		37	0.366393	1.71653	0.0114286	0.0167506	0.991	6791	tags=59%, list=27%, signal=81%
GOBP_CELL_CELL_ADHESION_MEDIATED_BY_INTEGRIN	GOBP_CELL_CELL_ADHESION_MEDIATED_BY_INTEGRIN		15	0.480574	1.71608	0.0240964	0.0168131	0.991	6375	tags=73%, list=25%, signal=98%
GOBP_REGULATION_OF_ANDROGEN_RECEPTOR_SIGNALING_PATHWAY	GOBP_REGULATION_OF_ANDROGEN_RECEPTOR_SIGNALING_PATHWAY		17	0.458053	1.71596	0.0165975	0.0168129	0.991	4672	tags=53%, list=18%, signal=65%
GOBP_POSITIVE_REGULATION_OF_TYPE_I_INTERFERON_MEDIATED_SIGNALING_PATHWAY	GOBP_POSITIVE_REGULATION_OF_TYPE_I_INTERFERON_MEDIATED_SIGNALING_PATHWAY		16	0.465147	1.71582	0.019084	0.016816	0.991	5028	tags=56%, list=20%, signal=70%
GOBP_MOTOR_BEHAVIOR	GOBP_MOTOR_BEHAVIOR		16	0.469659	1.71571	0.0195312	0.016823	0.991	3244	tags=38%, list=13%, signal=43%
GOBP_REGULATION_OF_PHOSPHATIDYLINOSITOL_3_KINASE_SIGNALING	GOBP_REGULATION_OF_PHOSPHATIDYLINOSITOL_3_KINASE_SIGNALING		81	0.307691	1.71466	0	0.0169488	0.991	6332	tags=49%, list=25%, signal=65%
GOBP_NEGATIVE_REGULATION_OF_LEUKOCYTE_CELL_CELL_ADHESION	GOBP_NEGATIVE_REGULATION_OF_LEUKOCYTE_CELL_CELL_ADHESION		120	0.278562	1.71465	0	0.0169416	0.991	6259	tags=42%, list=24%, signal=55%
GOBP_REGULATION_OF_CHOLESTEROL_EFFLUX	GOBP_REGULATION_OF_CHOLESTEROL_EFFLUX		38	0.371526	1.7142	0	0.0169683	0.991	5390	tags=45%, list=21%, signal=57%
GOBP_PORPHYRIN_CONTAINING_COMPOUND_METABOLIC_PROCESS	GOBP_PORPHYRIN_CONTAINING_COMPOUND_METABOLIC_PROCESS		28	0.39818	1.71365	0	0.0170184	0.993	4365	tags=50%, list=17%, signal=60%
GOBP_GLYCOLIPID_CATABOLIC_PROCESS	GOBP_GLYCOLIPID_CATABOLIC_PROCESS		15	0.492127	1.71348	0.0117647	0.0170247	0.993	6016	tags=60%, list=24%, signal=78%
GOBP_MONOCYTE_DIFFERENTIATION	GOBP_MONOCYTE_DIFFERENTIATION		29	0.382562	1.71344	0.00564972	0.0170208	0.993	4171	tags=41%, list=16%, signal=49%
GOBP_NEGATIVE_REGULATION_OF_PROTEIN_LOCALIZATION_TO_CELL_PERIPHERY	GOBP_NEGATIVE_REGULATION_OF_PROTEIN_LOCALIZATION_TO_CELL_PERIPHERY		19	0.445758	1.71297	0.03125	0.0170605	0.995	4598	tags=58%, list=18%, signal=71%
GOBP_REGULATION_OF_NEURON_DIFFERENTIATION	GOBP_REGULATION_OF_NEURON_DIFFERENTIATION		182	0.259498	1.71265	0	0.017087	0.995	4187	tags=32%, list=16%, signal=38%
GOBP_LEARNING	GOBP_LEARNING		150	0.263968	1.71226	0	0.0171113	0.995	3245	tags=29%, list=13%, signal=33%
GOBP_POSITIVE_REGULATION_OF_CALCIUM_ION_TRANSPORT	GOBP_POSITIVE_REGULATION_OF_CALCIUM_ION_TRANSPORT		127	0.272563	1.71186	0	0.017158	0.995	4659	tags=33%, list=18%, signal=40%
GOBP_REGULATION_OF_RECEPTOR_LOCALIZATION_TO_SYNAPSE	GOBP_REGULATION_OF_RECEPTOR_LOCALIZATION_TO_SYNAPSE		15	0.487668	1.71119	0.0150943	0.0172157	0.995	6976	tags=73%, list=27%, signal=101%
GOBP_NEGATIVE_REGULATION_OF_AXON_EXTENSION	GOBP_NEGATIVE_REGULATION_OF_AXON_EXTENSION		35	0.372089	1.70864	0.00613497	0.0175348	0.995	4097	tags=40%, list=16%, signal=48%
GOBP_POSITIVE_REGULATION_OF_PHAGOCYTOSIS	GOBP_POSITIVE_REGULATION_OF_PHAGOCYTOSIS		80	0.30157	1.7071	0	0.0177192	0.996	4472	tags=38%, list=18%, signal=45%
GOBP_RESPONSE_TO_TEMPERATURE_STIMULUS	GOBP_RESPONSE_TO_TEMPERATURE_STIMULUS		135	0.270496	1.707	0	0.0177183	0.996	4487	tags=32%, list=18%, signal=38%
GOBP_POSITIVE_REGULATION_OF_CD4_POSITIVE_ALPHA_BETA_T_CELL_ACTIVATION	GOBP_POSITIVE_REGULATION_OF_CD4_POSITIVE_ALPHA_BETA_T_CELL_ACTIVATION		41	0.34792	1.70698	0.0197368	0.0177106	0.996	6470	tags=46%, list=25%, signal=62%
GOBP_POSITIVE_REGULATION_OF_CELLULAR_EXTRAVASATION	GOBP_POSITIVE_REGULATION_OF_CELLULAR_EXTRAVASATION		15	0.46988	1.7068	0.0275591	0.0177163	0.996	6988	tags=60%, list=27%, signal=83%
GOBP_INTERLEUKIN_1_MEDIATED_SIGNALING_PATHWAY	GOBP_INTERLEUKIN_1_MEDIATED_SIGNALING_PATHWAY		17	0.470117	1.70533	0.00869565	0.0178413	0.996	6110	tags=76%, list=24%, signal=100%
GOBP_NEGATIVE_REGULATION_OF_OXIDOREDUCTASE_ACTIVITY	GOBP_NEGATIVE_REGULATION_OF_OXIDOREDUCTASE_ACTIVITY		22	0.418619	1.70486	0.0148515	0.0178737	0.996	3622	tags=45%, list=14%, signal=53%
GOBP_LEUKOCYTE_TETHERING_OR_ROLLING	GOBP_LEUKOCYTE_TETHERING_OR_ROLLING		29	0.389329	1.70269	0.0147059	0.0181834	0.996	6791	tags=52%, list=27%, signal=70%
GOBP_PIGMENTATION	GOBP_PIGMENTATION		83	0.306577	1.70259	0	0.0181793	0.996	5948	tags=47%, list=23%, signal=61%
GOBP_POSITIVE_REGULATION_OF_CATION_CHANNEL_ACTIVITY	GOBP_POSITIVE_REGULATION_OF_CATION_CHANNEL_ACTIVITY		73	0.300546	1.7025	0	0.018175	0.996	2875	tags=32%, list=11%, signal=35%
GOBP_VASCULOGENESIS	GOBP_VASCULOGENESIS		76	0.306509	1.70199	0	0.0182247	0.996	4906	tags=42%, list=19%, signal=52%
GOBP_POSITIVE_REGULATION_OF_INTERLEUKIN_6_PRODUCTION	GOBP_POSITIVE_REGULATION_OF_INTERLEUKIN_6_PRODUCTION		91	0.306114	1.70156	0	0.0182538	0.997	7011	tags=52%, list=27%, signal=71%
GOBP_CEREBRAL_CORTEX_DEVELOPMENT	GOBP_CEREBRAL_CORTEX_DEVELOPMENT		79	0.303185	1.70044	0	0.0184168	0.997	3786	tags=32%, list=15%, signal=37%
GOBP_ACTIN_NUCLEATION	GOBP_ACTIN_NUCLEATION		35	0.357452	1.70006	0.00561798	0.0184704	0.997	6069	tags=54%, list=24%, signal=71%
GOBP_NEGATIVE_REGULATION_OF_PROTEIN_SECRETION	GOBP_NEGATIVE_REGULATION_OF_PROTEIN_SECRETION		60	0.31482	1.70003	0	0.018459	0.997	4770	tags=42%, list=19%, signal=51%
GOBP_ACETYL_COA_METABOLIC_PROCESS	GOBP_ACETYL_COA_METABOLIC_PROCESS		23	0.411968	1.69968	0.00512821	0.0184776	0.997	4731	tags=48%, list=19%, signal=59%
GOBP_POLARIZED_EPITHELIAL_CELL_DIFFERENTIATION	GOBP_POLARIZED_EPITHELIAL_CELL_DIFFERENTIATION		20	0.433622	1.69884	0.0254237	0.0185702	0.997	4541	tags=55%, list=18%, signal=67%
GOBP_NEGATIVE_REGULATION_OF_PEPTIDYL_TYROSINE_PHOSPHORYLATION	GOBP_NEGATIVE_REGULATION_OF_PEPTIDYL_TYROSINE_PHOSPHORYLATION		47	0.343662	1.69872	0	0.0185786	0.997	6679	tags=55%, list=26%, signal=75%
GOBP_TEMPERATURE_HOMEOSTASIS	GOBP_TEMPERATURE_HOMEOSTASIS		152	0.265512	1.69812	0	0.0186198	0.997	4068	tags=32%, list=16%, signal=37%
GOBP_REGULATION_OF_NEUROINFLAMMATORY_RESPONSE	GOBP_REGULATION_OF_NEUROINFLAMMATORY_RESPONSE		24	0.408997	1.69777	0.0169492	0.0186453	0.997	2703	tags=33%, list=11%, signal=37%
GOBP_MIRNA_METABOLIC_PROCESS	GOBP_MIRNA_METABOLIC_PROCESS		87	0.290175	1.69651	0	0.0187404	0.997	3622	tags=37%, list=14%, signal=43%
GOBP_LIPID_MODIFICATION	GOBP_LIPID_MODIFICATION		156	0.26214	1.69636	0	0.0187462	0.998	3968	tags=31%, list=16%, signal=36%
GOBP_REACTIVE_OXYGEN_SPECIES_METABOLIC_PROCESS	GOBP_REACTIVE_OXYGEN_SPECIES_METABOLIC_PROCESS		177	0.265798	1.6963	0	0.0187479	0.998	4822	tags=35%, list=19%, signal=43%
GOBP_NEPHRON_DEVELOPMENT	GOBP_NEPHRON_DEVELOPMENT		129	0.265242	1.69626	0	0.018743	0.998	4434	tags=38%, list=17%, signal=46%
GOBP_SOMATIC_DIVERSIFICATION_OF_IMMUNOGLOBULINS	GOBP_SOMATIC_DIVERSIFICATION_OF_IMMUNOGLOBULINS		46	0.334615	1.69538	0.0152672	0.0188286	0.998	7421	tags=57%, list=29%, signal=80%
GOBP_NEURAL_TUBE_PATTERNING	GOBP_NEURAL_TUBE_PATTERNING		40	0.352995	1.6941	0	0.0189983	0.998	4602	tags=52%, list=18%, signal=64%
GOBP_PYRIMIDINE_RIBONUCLEOTIDE_BIOSYNTHETIC_PROCESS	GOBP_PYRIMIDINE_RIBONUCLEOTIDE_BIOSYNTHETIC_PROCESS		16	0.466718	1.69339	0.0193798	0.0190667	0.998	7398	tags=81%, list=29%, signal=114%
GOBP_MONOVALENT_INORGANIC_CATION_HOMEOSTASIS	GOBP_MONOVALENT_INORGANIC_CATION_HOMEOSTASIS		140	0.268232	1.6914	0	0.0192982	0.998	3415	tags=30%, list=13%, signal=34%
GOBP_PIGMENT_METABOLIC_PROCESS	GOBP_PIGMENT_METABOLIC_PROCESS		48	0.336225	1.68932	0	0.0195433	0.998	6561	tags=58%, list=26%, signal=78%
GOBP_REGULATION_OF_MYELOID_LEUKOCYTE_DIFFERENTIATION	GOBP_REGULATION_OF_MYELOID_LEUKOCYTE_DIFFERENTIATION		119	0.281336	1.68904	0	0.0195778	0.998	6488	tags=44%, list=25%, signal=58%
GOBP_REGULATION_OF_CARDIOCYTE_DIFFERENTIATION	GOBP_REGULATION_OF_CARDIOCYTE_DIFFERENTIATION		24	0.404023	1.68796	0	0.0196755	0.998	3209	tags=38%, list=13%, signal=43%
GOBP_CARDIAC_MUSCLE_CELL_MEMBRANE_REPOLARIZATION	GOBP_CARDIAC_MUSCLE_CELL_MEMBRANE_REPOLARIZATION		24	0.391863	1.68763	0.0188679	0.0197036	0.998	4835	tags=46%, list=19%, signal=56%
GOBP_PANCREAS_DEVELOPMENT	GOBP_PANCREAS_DEVELOPMENT		70	0.304156	1.68756	0.00970874	0.019695	0.998	3591	tags=31%, list=14%, signal=36%
GOBP_CEREBRAL_CORTEX_RADIALLY_ORIENTED_CELL_MIGRATION	GOBP_CEREBRAL_CORTEX_RADIALLY_ORIENTED_CELL_MIGRATION		28	0.385978	1.68705	0.00961539	0.0197402	0.998	2743	tags=32%, list=11%, signal=36%
GOBP_MYELOID_LEUKOCYTE_MIGRATION	GOBP_MYELOID_LEUKOCYTE_MIGRATION		196	0.250707	1.68687	0	0.0197544	0.998	4969	tags=33%, list=19%, signal=41%
GOBP_POST_TRANSLATIONAL_PROTEIN_MODIFICATION	GOBP_POST_TRANSLATIONAL_PROTEIN_MODIFICATION		17	0.45829	1.68667	0.0147601	0.0197557	0.998	6402	tags=82%, list=25%, signal=110%
GOBP_NEGATIVE_REGULATION_OF_RESPONSE_TO_WOUNDING	GOBP_NEGATIVE_REGULATION_OF_RESPONSE_TO_WOUNDING		82	0.289704	1.68608	0	0.0197865	0.998	5866	tags=46%, list=23%, signal=60%
GOBP_REGULATION_OF_TRIGLYCERIDE_BIOSYNTHETIC_PROCESS	GOBP_REGULATION_OF_TRIGLYCERIDE_BIOSYNTHETIC_PROCESS		18	0.439133	1.68522	0.0206612	0.0198918	0.999	3508	tags=39%, list=14%, signal=45%
GOBP_CEREBRAL_CORTEX_CELL_MIGRATION	GOBP_CEREBRAL_CORTEX_CELL_MIGRATION		37	0.351472	1.68303	0.00689655	0.0201342	0.999	3072	tags=35%, list=12%, signal=40%
GOBP_PROTEOGLYCAN_BIOSYNTHETIC_PROCESS	GOBP_PROTEOGLYCAN_BIOSYNTHETIC_PROCESS		51	0.333713	1.68288	0	0.020138	0.999	6541	tags=59%, list=26%, signal=79%
GOBP_REGULATION_OF_SPROUTING_ANGIOGENESIS	GOBP_REGULATION_OF_SPROUTING_ANGIOGENESIS		28	0.39365	1.68192	0.0238095	0.0202606	0.999	6226	tags=50%, list=24%, signal=66%
GOBP_REGULATION_OF_B_CELL_PROLIFERATION	GOBP_REGULATION_OF_B_CELL_PROLIFERATION		58	0.317004	1.68135	0.025	0.0203593	0.999	7396	tags=55%, list=29%, signal=77%
GOBP_PEPTIDYL_TYROSINE_AUTOPHOSPHORYLATION	GOBP_PEPTIDYL_TYROSINE_AUTOPHOSPHORYLATION		17	0.44271	1.68042	0.0167364	0.0204933	0.999	3229	tags=41%, list=13%, signal=47%
GOBP_HEMATOPOIETIC_PROGENITOR_CELL_DIFFERENTIATION	GOBP_HEMATOPOIETIC_PROGENITOR_CELL_DIFFERENTIATION		128	0.275565	1.67939	0	0.0206189	0.999	4492	tags=36%, list=18%, signal=43%
GOBP_POSITIVE_REGULATION_OF_CD4_POSITIVE_ALPHA_BETA_T_CELL_DIFFERENTIATION	GOBP_POSITIVE_REGULATION_OF_CD4_POSITIVE_ALPHA_BETA_T_CELL_DIFFERENTIATION		30	0.379371	1.67924	0.00537634	0.0206196	0.999	6470	tags=50%, list=25%, signal=67%
GOBP_PEPTIDYL_TYROSINE_DEPHOSPHORYLATION	GOBP_PEPTIDYL_TYROSINE_DEPHOSPHORYLATION		31	0.378687	1.6787	0.0112994	0.0206726	0.999	1649	tags=32%, list=6%, signal=34%
GOBP_CARDIAC_MUSCLE_CELL_DIFFERENTIATION	GOBP_CARDIAC_MUSCLE_CELL_DIFFERENTIATION		107	0.278459	1.67826	0	0.0207193	0.999	3209	tags=30%, list=13%, signal=34%
GOBP_REGULATION_OF_LIPID_BIOSYNTHETIC_PROCESS	GOBP_REGULATION_OF_LIPID_BIOSYNTHETIC_PROCESS		161	0.25612	1.67824	0	0.0207069	0.999	5508	tags=38%, list=22%, signal=48%
GOBP_LYMPHOCYTE_APOPTOTIC_PROCESS	GOBP_LYMPHOCYTE_APOPTOTIC_PROCESS		86	0.290218	1.67799	0.0114943	0.0207176	0.999	6593	tags=50%, list=26%, signal=67%
GOBP_NUCLEOTIDE_TRANSPORT	GOBP_NUCLEOTIDE_TRANSPORT		21	0.412722	1.67739	0.0176991	0.0207706	1	5852	tags=57%, list=23%, signal=74%
GOBP_BONE_MINERALIZATION	GOBP_BONE_MINERALIZATION		105	0.277441	1.67727	0	0.0207847	1	4000	tags=30%, list=16%, signal=36%
GOBP_REGULATION_OF_LYMPHOCYTE_DIFFERENTIATION	GOBP_REGULATION_OF_LYMPHOCYTE_DIFFERENTIATION		181	0.261279	1.67726	0	0.0207723	1	6707	tags=48%, list=26%, signal=64%
GOBP_REGULATION_OF_ESTABLISHMENT_OR_MAINTENANCE_OF_CELL_POLARITY	GOBP_REGULATION_OF_ESTABLISHMENT_OR_MAINTENANCE_OF_CELL_POLARITY		16	0.459677	1.67691	0.00420168	0.0207801	1	5942	tags=69%, list=23%, signal=90%
GOBP_MOLTING_CYCLE	GOBP_MOLTING_CYCLE		110	0.274258	1.67631	0	0.0208296	1	4320	tags=35%, list=17%, signal=42%
GOBP_AORTIC_VALVE_MORPHOGENESIS	GOBP_AORTIC_VALVE_MORPHOGENESIS		18	0.441801	1.67488	0.0155642	0.0210183	1	3545	tags=44%, list=14%, signal=52%
GOBP_OUTFLOW_TRACT_MORPHOGENESIS	GOBP_OUTFLOW_TRACT_MORPHOGENESIS		69	0.305227	1.67466	0	0.021022	1	3983	tags=36%, list=16%, signal=43%
GOBP_CARDIAC_CONDUCTION	GOBP_CARDIAC_CONDUCTION		58	0.317136	1.67184	0	0.0213572	1	5206	tags=43%, list=20%, signal=54%
GOBP_NEGATIVE_REGULATION_OF_EXOCYTOSIS	GOBP_NEGATIVE_REGULATION_OF_EXOCYTOSIS		26	0.393598	1.67184	0.0145631	0.0213479	1	6561	tags=62%, list=26%, signal=83%
GOBP_NEURAL_CREST_CELL_DIFFERENTIATION	GOBP_NEURAL_CREST_CELL_DIFFERENTIATION		78	0.305482	1.67138	0	0.0213977	1	3545	tags=32%, list=14%, signal=37%
GOBP_APICAL_JUNCTION_ASSEMBLY	GOBP_APICAL_JUNCTION_ASSEMBLY		76	0.302277	1.67025	0	0.0215283	1	5701	tags=45%, list=22%, signal=57%
GOBP_PROTEIN_KINASE_C_ACTIVATING_G_PROTEIN_COUPLED_RECEPTOR_SIGNALING_PATHWAY	GOBP_PROTEIN_KINASE_C_ACTIVATING_G_PROTEIN_COUPLED_RECEPTOR_SIGNALING_PATHWAY		21	0.406773	1.66972	0.00917431	0.0215671	1	2485	tags=38%, list=10%, signal=42%
GOBP_DIACYLGLYCEROL_METABOLIC_PROCESS	GOBP_DIACYLGLYCEROL_METABOLIC_PROCESS		24	0.401783	1.66956	0.00505051	0.0215773	1	2485	tags=33%, list=10%, signal=37%
GOBP_PROTEIN_TRANSMEMBRANE_TRANSPORT	GOBP_PROTEIN_TRANSMEMBRANE_TRANSPORT		26	0.388243	1.66847	0.00471698	0.0216851	1	3695	tags=38%, list=14%, signal=45%
GOBP_RENAL_TUBULE_DEVELOPMENT	GOBP_RENAL_TUBULE_DEVELOPMENT		95	0.279074	1.66796	0	0.0217605	1	4434	tags=39%, list=17%, signal=47%
GOBP_BIOMINERALIZATION	GOBP_BIOMINERALIZATION		156	0.258095	1.6677	0	0.0217935	1	4000	tags=31%, list=16%, signal=36%
GOBP_MYOBLAST_DIFFERENTIATION	GOBP_MYOBLAST_DIFFERENTIATION		89	0.299549	1.6676	0	0.0217868	1	5205	tags=42%, list=20%, signal=52%
GOBP_NEURON_CELLULAR_HOMEOSTASIS	GOBP_NEURON_CELLULAR_HOMEOSTASIS		36	0.348197	1.66733	0	0.0218222	1	4757	tags=39%, list=19%, signal=48%
GOBP_AMINO_ACID_TRANSMEMBRANE_TRANSPORT	GOBP_AMINO_ACID_TRANSMEMBRANE_TRANSPORT		79	0.300076	1.66622	0	0.0219873	1	3297	tags=33%, list=13%, signal=38%
GOBP_POSITIVE_REGULATION_OF_PHAGOCYTOSIS_ENGULFMENT	GOBP_POSITIVE_REGULATION_OF_PHAGOCYTOSIS_ENGULFMENT		15	0.460199	1.66568	0.0367647	0.0220572	1	5648	tags=53%, list=22%, signal=68%
GOBP_POSITIVE_REGULATION_OF_PRODUCTION_OF_MOLECULAR_MEDIATOR_OF_IMMUNE_RESPONSE	GOBP_POSITIVE_REGULATION_OF_PRODUCTION_OF_MOLECULAR_MEDIATOR_OF_IMMUNE_RESPONSE		110	0.276737	1.66481	0	0.0221511	1	6576	tags=43%, list=26%, signal=57%
GOBP_ORGANIC_ACID_CATABOLIC_PROCESS	GOBP_ORGANIC_ACID_CATABOLIC_PROCESS		162	0.254467	1.66428	0	0.0222363	1	5628	tags=41%, list=22%, signal=52%
GOBP_SULFUR_AMINO_ACID_METABOLIC_PROCESS	GOBP_SULFUR_AMINO_ACID_METABOLIC_PROCESS		28	0.383488	1.66423	0.0138889	0.0222262	1	6274	tags=50%, list=25%, signal=66%
GOBP_CRANIOFACIAL_SUTURE_MORPHOGENESIS	GOBP_CRANIOFACIAL_SUTURE_MORPHOGENESIS		15	0.452624	1.66361	0.0189394	0.0222871	1	4217	tags=53%, list=17%, signal=64%
GOBP_REGULATION_OF_MAMMARY_GLAND_EPITHELIAL_CELL_PROLIFERATION	GOBP_REGULATION_OF_MAMMARY_GLAND_EPITHELIAL_CELL_PROLIFERATION		15	0.461189	1.66259	0.0127119	0.0224135	1	3040	tags=40%, list=12%, signal=45%
GOBP_LYMPHOID_PROGENITOR_CELL_DIFFERENTIATION	GOBP_LYMPHOID_PROGENITOR_CELL_DIFFERENTIATION		15	0.467194	1.66248	0.0153846	0.0224198	1	3234	tags=47%, list=13%, signal=53%
GOBP_SOMITE_DEVELOPMENT	GOBP_SOMITE_DEVELOPMENT		73	0.292118	1.6623	0	0.0224296	1	4010	tags=32%, list=16%, signal=37%
GOBP_GLUCOCORTICOID_METABOLIC_PROCESS	GOBP_GLUCOCORTICOID_METABOLIC_PROCESS		23	0.398597	1.66095	0.00917431	0.0226156	1	3504	tags=39%, list=14%, signal=45%
GOBP_MITOCHONDRIAL_OUTER_MEMBRANE_PERMEABILIZATION	GOBP_MITOCHONDRIAL_OUTER_MEMBRANE_PERMEABILIZATION		26	0.398767	1.66093	0.0241546	0.0226022	1	4622	tags=46%, list=18%, signal=56%
GOBP_INSULIN_LIKE_GROWTH_FACTOR_RECEPTOR_SIGNALING_PATHWAY	GOBP_INSULIN_LIKE_GROWTH_FACTOR_RECEPTOR_SIGNALING_PATHWAY		26	0.397831	1.66031	0.0100503	0.0226662	1	4193	tags=42%, list=16%, signal=51%
GOBP_REGULATION_OF_COLLATERAL_SPROUTING	GOBP_REGULATION_OF_COLLATERAL_SPROUTING		18	0.440208	1.65995	0.0223214	0.0227152	1	4006	tags=50%, list=16%, signal=59%
GOBP_REGULATION_OF_RESPIRATORY_GASEOUS_EXCHANGE	GOBP_REGULATION_OF_RESPIRATORY_GASEOUS_EXCHANGE		21	0.409947	1.65984	0.0280374	0.0227377	1	3036	tags=33%, list=12%, signal=38%
GOBP_NEGATIVE_REGULATION_OF_CALCIUM_ION_TRANSPORT	GOBP_NEGATIVE_REGULATION_OF_CALCIUM_ION_TRANSPORT		61	0.3205	1.65923	0	0.0228184	1	3661	tags=34%, list=14%, signal=40%
GOBP_REGULATION_OF_MYOTUBE_DIFFERENTIATION	GOBP_REGULATION_OF_MYOTUBE_DIFFERENTIATION		40	0.343074	1.65878	0	0.0228599	1	2940	tags=38%, list=12%, signal=42%
GOBP_DENDRITIC_CELL_DIFFERENTIATION	GOBP_DENDRITIC_CELL_DIFFERENTIATION		40	0.339379	1.65806	0.00584795	0.0229813	1	4093	tags=35%, list=16%, signal=42%
GOBP_INTERLEUKIN_6_PRODUCTION	GOBP_INTERLEUKIN_6_PRODUCTION		153	0.269223	1.65797	0	0.0229869	1	7011	tags=47%, list=27%, signal=64%
GOBP_COAGULATION	GOBP_COAGULATION		158	0.257282	1.65785	0	0.0229926	1	6754	tags=46%, list=26%, signal=62%
GOBP_LEUKOCYTE_MIGRATION_INVOLVED_IN_INFLAMMATORY_RESPONSE	GOBP_LEUKOCYTE_MIGRATION_INVOLVED_IN_INFLAMMATORY_RESPONSE		20	0.41194	1.65757	0.00840336	0.0230142	1	6789	tags=50%, list=27%, signal=68%
GOBP_SOMITOGENESIS	GOBP_SOMITOGENESIS		60	0.304124	1.65741	0	0.023023	1	4010	tags=33%, list=16%, signal=39%
GOBP_EPIBOLY	GOBP_EPIBOLY		30	0.388071	1.6568	0.00537634	0.0231407	1	6552	tags=63%, list=26%, signal=85%
GOBP_TOOTH_MINERALIZATION	GOBP_TOOTH_MINERALIZATION		31	0.366157	1.65628	0.0105263	0.0232142	1	2608	tags=35%, list=10%, signal=39%
GOBP_PEPTIDYL_PROLINE_MODIFICATION	GOBP_PEPTIDYL_PROLINE_MODIFICATION		22	0.412652	1.65615	0.0231481	0.0232105	1	7205	tags=64%, list=28%, signal=89%
GOBP_INTRINSIC_APOPTOTIC_SIGNALING_PATHWAY_IN_RESPONSE_TO_OXIDATIVE_STRESS	GOBP_INTRINSIC_APOPTOTIC_SIGNALING_PATHWAY_IN_RESPONSE_TO_OXIDATIVE_STRESS		24	0.399174	1.65554	0.0046083	0.0232966	1	4966	tags=38%, list=19%, signal=47%
GOBP_REGULATION_OF_NITRIC_OXIDE_METABOLIC_PROCESS	GOBP_REGULATION_OF_NITRIC_OXIDE_METABOLIC_PROCESS		63	0.307114	1.65532	0.00847458	0.0233276	1	6310	tags=48%, list=25%, signal=63%
GOBP_NEGATIVE_REGULATION_OF_ACTIN_FILAMENT_BUNDLE_ASSEMBLY	GOBP_NEGATIVE_REGULATION_OF_ACTIN_FILAMENT_BUNDLE_ASSEMBLY		26	0.392701	1.65526	0.015625	0.0233234	1	4703	tags=46%, list=18%, signal=57%
GOBP_REGULATION_OF_IMMUNOGLOBULIN_PRODUCTION	GOBP_REGULATION_OF_IMMUNOGLOBULIN_PRODUCTION		67	0.302727	1.65471	0	0.0233702	1	7425	tags=52%, list=29%, signal=73%
GOBP_NEGATIVE_REGULATION_OF_NUCLEOTIDE_METABOLIC_PROCESS	GOBP_NEGATIVE_REGULATION_OF_NUCLEOTIDE_METABOLIC_PROCESS		23	0.402764	1.6547	0.014218	0.0233566	1	4378	tags=57%, list=17%, signal=68%
GOBP_REGULATION_OF_HOMOTYPIC_CELL_CELL_ADHESION	GOBP_REGULATION_OF_HOMOTYPIC_CELL_CELL_ADHESION		34	0.354819	1.65432	0.00636943	0.0234044	1	6748	tags=62%, list=26%, signal=84%
GOBP_SECONDARY_ALCOHOL_METABOLIC_PROCESS	GOBP_SECONDARY_ALCOHOL_METABOLIC_PROCESS		131	0.262875	1.65412	0	0.0234195	1	5508	tags=42%, list=22%, signal=53%
GOBP_REPLACEMENT_OSSIFICATION	GOBP_REPLACEMENT_OSSIFICATION		29	0.37317	1.65357	0.0110497	0.0235234	1	4616	tags=38%, list=18%, signal=46%
GOBP_INTRACELLULAR_STEROL_TRANSPORT	GOBP_INTRACELLULAR_STEROL_TRANSPORT		23	0.392794	1.6534	0.0180995	0.0235386	1	5230	tags=52%, list=20%, signal=66%
GOBP_POSITIVE_REGULATION_OF_CARDIOCYTE_DIFFERENTIATION	GOBP_POSITIVE_REGULATION_OF_CARDIOCYTE_DIFFERENTIATION		16	0.452689	1.65332	0.0398406	0.0235346	1	2727	tags=38%, list=11%, signal=42%
GOBP_REGULATION_OF_NEUTROPHIL_MIGRATION	GOBP_REGULATION_OF_NEUTROPHIL_MIGRATION		42	0.342617	1.6532	0	0.0235429	1	7068	tags=55%, list=28%, signal=76%
GOBP_REGULATION_OF_BRANCHING_INVOLVED_IN_URETERIC_BUD_MORPHOGENESIS	GOBP_REGULATION_OF_BRANCHING_INVOLVED_IN_URETERIC_BUD_MORPHOGENESIS		23	0.410006	1.65244	0.02	0.0236289	1	3545	tags=39%, list=14%, signal=45%
GOBP_REGULATION_OF_MYOBLAST_DIFFERENTIATION	GOBP_REGULATION_OF_MYOBLAST_DIFFERENTIATION		68	0.300547	1.6518	0	0.0237104	1	5205	tags=41%, list=20%, signal=52%
GOBP_RENAL_SYSTEM_VASCULATURE_DEVELOPMENT	GOBP_RENAL_SYSTEM_VASCULATURE_DEVELOPMENT		20	0.421923	1.65158	0.0321101	0.0237353	1	6272	tags=65%, list=25%, signal=86%
GOBP_REGULATION_OF_MITOCHONDRIAL_OUTER_MEMBRANE_PERMEABILIZATION_INVOLVED_IN_APOPTOTIC_SIGNALING_PATHWAY	GOBP_REGULATION_OF_MITOCHONDRIAL_OUTER_MEMBRANE_PERMEABILIZATION_INVOLVED_IN_APOPTOTIC_SIGNALING_PATHWAY		19	0.429959	1.64901	0.0294118	0.0241459	1	4622	tags=47%, list=18%, signal=58%
GOBP_POSITIVE_REGULATION_OF_CREB_TRANSCRIPTION_FACTOR_ACTIVITY	GOBP_POSITIVE_REGULATION_OF_CREB_TRANSCRIPTION_FACTOR_ACTIVITY		15	0.451367	1.64815	0.0207469	0.024262	1	4542	tags=47%, list=18%, signal=57%
GOBP_CEREBELLAR_CORTEX_MORPHOGENESIS	GOBP_CEREBELLAR_CORTEX_MORPHOGENESIS		34	0.369148	1.64672	0.0350877	0.0244769	1	4158	tags=41%, list=16%, signal=49%
GOBP_POSITIVE_REGULATION_OF_CALCIUM_ION_TRANSMEMBRANE_TRANSPORTER_ACTIVITY	GOBP_POSITIVE_REGULATION_OF_CALCIUM_ION_TRANSMEMBRANE_TRANSPORTER_ACTIVITY		38	0.35305	1.64647	0.0131579	0.0245167	1	2875	tags=37%, list=11%, signal=41%
GOBP_T_CELL_DIFFERENTIATION_IN_THYMUS	GOBP_T_CELL_DIFFERENTIATION_IN_THYMUS		85	0.290731	1.64593	0.0243902	0.0245946	1	6149	tags=47%, list=24%, signal=62%
GOBP_LEUKOCYTE_CHEMOTAXIS	GOBP_LEUKOCYTE_CHEMOTAXIS		185	0.238982	1.64577	0	0.0246158	1	6803	tags=43%, list=27%, signal=58%
GOBP_POSITIVE_REGULATION_OF_ANTIGEN_RECEPTOR_MEDIATED_SIGNALING_PATHWAY	GOBP_POSITIVE_REGULATION_OF_ANTIGEN_RECEPTOR_MEDIATED_SIGNALING_PATHWAY		23	0.411095	1.64525	0.0275229	0.0246936	1	7301	tags=70%, list=29%, signal=97%
GOBP_CELL_PROLIFERATION_IN_HINDBRAIN	GOBP_CELL_PROLIFERATION_IN_HINDBRAIN		16	0.446468	1.6447	0.0286885	0.0247591	1	2961	tags=50%, list=12%, signal=57%
GOBP_STEROID_BIOSYNTHETIC_PROCESS	GOBP_STEROID_BIOSYNTHETIC_PROCESS		147	0.257655	1.64452	0	0.0247739	1	5085	tags=38%, list=20%, signal=47%
GOBP_PYRIDINE_CONTAINING_COMPOUND_METABOLIC_PROCESS	GOBP_PYRIDINE_CONTAINING_COMPOUND_METABOLIC_PROCESS		57	0.317305	1.644	0	0.0248257	1	6062	tags=49%, list=24%, signal=64%
GOBP_NEGATIVE_REGULATION_OF_TRANSMEMBRANE_RECEPTOR_PROTEIN_SERINE_THREONINE_KINASE_SIGNALING_PATHWAY	GOBP_NEGATIVE_REGULATION_OF_TRANSMEMBRANE_RECEPTOR_PROTEIN_SERINE_THREONINE_KINASE_SIGNALING_PATHWAY		100	0.276925	1.64379	0	0.0248488	1	2378	tags=25%, list=9%, signal=27%
GOBP_GASTRULATION_WITH_MOUTH_FORMING_SECOND	GOBP_GASTRULATION_WITH_MOUTH_FORMING_SECOND		26	0.391757	1.64265	0.0194175	0.0250079	1	6728	tags=54%, list=26%, signal=73%
GOBP_POSITIVE_REGULATION_OF_NOTCH_SIGNALING_PATHWAY	GOBP_POSITIVE_REGULATION_OF_NOTCH_SIGNALING_PATHWAY		33	0.354579	1.64165	0.0110497	0.0251221	1	3784	tags=39%, list=15%, signal=46%
GOBP_NEGATIVE_REGULATION_OF_ERK1_AND_ERK2_CASCADE	GOBP_NEGATIVE_REGULATION_OF_ERK1_AND_ERK2_CASCADE		59	0.312209	1.64138	0	0.0251613	1	3725	tags=37%, list=15%, signal=44%
GOBP_INTERLEUKIN_1_BETA_PRODUCTION	GOBP_INTERLEUKIN_1_BETA_PRODUCTION		91	0.271016	1.64061	0	0.0252727	1	3693	tags=25%, list=14%, signal=29%
GOBP_SUPEROXIDE_METABOLIC_PROCESS	GOBP_SUPEROXIDE_METABOLIC_PROCESS		53	0.312571	1.63869	0	0.0255932	1	4806	tags=42%, list=19%, signal=51%
GOBP_REGULATION_OF_CALCIUM_ION_TRANSPORT_INTO_CYTOSOL	GOBP_REGULATION_OF_CALCIUM_ION_TRANSPORT_INTO_CYTOSOL		20	0.417634	1.6385	0.0182648	0.0256097	1	3585	tags=40%, list=14%, signal=46%
GOBP_REGULATION_OF_INTRINSIC_APOPTOTIC_SIGNALING_PATHWAY_BY_P53_CLASS_MEDIATOR	GOBP_REGULATION_OF_INTRINSIC_APOPTOTIC_SIGNALING_PATHWAY_BY_P53_CLASS_MEDIATOR		22	0.390366	1.63843	0.00900901	0.02562	1	6051	tags=59%, list=24%, signal=77%
GOBP_RENAL_SYSTEM_PROCESS_INVOLVED_IN_REGULATION_OF_SYSTEMIC_ARTERIAL_BLOOD_PRESSURE	GOBP_RENAL_SYSTEM_PROCESS_INVOLVED_IN_REGULATION_OF_SYSTEMIC_ARTERIAL_BLOOD_PRESSURE		26	0.387702	1.63815	0.0233918	0.0256436	1	4093	tags=38%, list=16%, signal=46%
GOBP_REGULATION_OF_PHOSPHOLIPASE_ACTIVITY	GOBP_REGULATION_OF_PHOSPHOLIPASE_ACTIVITY		48	0.327878	1.63711	0	0.0258193	1	4228	tags=35%, list=17%, signal=42%
GOBP_POSITIVE_REGULATION_OF_CYTOKINE_PRODUCTION_INVOLVED_IN_IMMUNE_RESPONSE	GOBP_POSITIVE_REGULATION_OF_CYTOKINE_PRODUCTION_INVOLVED_IN_IMMUNE_RESPONSE		69	0.306007	1.63627	0	0.0259384	1	5726	tags=41%, list=22%, signal=52%
GOBP_B_CELL_DIFFERENTIATION	GOBP_B_CELL_DIFFERENTIATION		140	0.261107	1.63622	0	0.0259268	1	6754	tags=45%, list=26%, signal=61%
GOBP_NEGATIVE_REGULATION_OF_VIRAL_LIFE_CYCLE	GOBP_NEGATIVE_REGULATION_OF_VIRAL_LIFE_CYCLE		29	0.374063	1.636	0.00564972	0.0259494	1	3726	tags=38%, list=15%, signal=44%
GOBP_CELL_DIFFERENTIATION_INVOLVED_IN_METANEPHROS_DEVELOPMENT	GOBP_CELL_DIFFERENTIATION_INVOLVED_IN_METANEPHROS_DEVELOPMENT		20	0.413222	1.63517	0.028436	0.0260847	1	4434	tags=45%, list=17%, signal=54%
GOBP_REGULATION_OF_MONOOXYGENASE_ACTIVITY	GOBP_REGULATION_OF_MONOOXYGENASE_ACTIVITY		35	0.355324	1.63512	0.0233918	0.0260824	1	3767	tags=40%, list=15%, signal=47%
GOBP_CELLULAR_METABOLIC_COMPOUND_SALVAGE	GOBP_CELLULAR_METABOLIC_COMPOUND_SALVAGE		26	0.38239	1.63468	0	0.026134	1	5699	tags=58%, list=22%, signal=74%
GOBP_NEGATIVE_REGULATION_OF_DNA_RECOMBINATION	GOBP_NEGATIVE_REGULATION_OF_DNA_RECOMBINATION		28	0.377402	1.6339	0.0209424	0.0262575	1	5690	tags=46%, list=22%, signal=60%
GOBP_T_HELPER_17_TYPE_IMMUNE_RESPONSE	GOBP_T_HELPER_17_TYPE_IMMUNE_RESPONSE		41	0.348103	1.633	0.00662252	0.0263963	1	7261	tags=56%, list=28%, signal=78%
GOBP_STORE_OPERATED_CALCIUM_ENTRY	GOBP_STORE_OPERATED_CALCIUM_ENTRY		20	0.410268	1.63156	0.0180995	0.0266221	1	5229	tags=50%, list=20%, signal=63%
GOBP_POSITIVE_REGULATION_OF_CARTILAGE_DEVELOPMENT	GOBP_POSITIVE_REGULATION_OF_CARTILAGE_DEVELOPMENT		28	0.368333	1.63135	0.0297619	0.0266383	1	6552	tags=57%, list=26%, signal=77%
GOBP_NEGATIVE_REGULATION_OF_INTERLEUKIN_6_PRODUCTION	GOBP_NEGATIVE_REGULATION_OF_INTERLEUKIN_6_PRODUCTION		52	0.326795	1.63026	0.00884956	0.0268373	1	4542	tags=35%, list=18%, signal=42%
GOBP_PHOSPHATIDYLCHOLINE_METABOLIC_PROCESS	GOBP_PHOSPHATIDYLCHOLINE_METABOLIC_PROCESS		50	0.321068	1.62767	0	0.0272608	1	4443	tags=36%, list=17%, signal=43%
GOBP_REGULATION_OF_GENE_SILENCING_BY_RNA	GOBP_REGULATION_OF_GENE_SILENCING_BY_RNA		31	0.368556	1.62725	0.0103627	0.0272886	1	5708	tags=68%, list=22%, signal=87%
GOBP_REGULATION_OF_EXOCYTOSIS	GOBP_REGULATION_OF_EXOCYTOSIS		198	0.253555	1.62712	0	0.0272823	1	4284	tags=31%, list=17%, signal=37%
GOBP_RESPONSE_TO_LEPTIN	GOBP_RESPONSE_TO_LEPTIN		16	0.451024	1.62699	0.030837	0.0272916	1	3356	tags=38%, list=13%, signal=43%
GOBP_REGULATION_OF_POSTSYNAPTIC_SPECIALIZATION_ASSEMBLY	GOBP_REGULATION_OF_POSTSYNAPTIC_SPECIALIZATION_ASSEMBLY		16	0.434122	1.62676	0.025	0.0273201	1	4087	tags=38%, list=16%, signal=45%
GOBP_POSITIVE_REGULATION_OF_NITRIC_OXIDE_SYNTHASE_BIOSYNTHETIC_PROCESS	GOBP_POSITIVE_REGULATION_OF_NITRIC_OXIDE_SYNTHASE_BIOSYNTHETIC_PROCESS		15	0.474868	1.62638	0.0197628	0.0273672	1	4467	tags=40%, list=17%, signal=48%
GOBP_LYMPH_NODE_DEVELOPMENT	GOBP_LYMPH_NODE_DEVELOPMENT		26	0.378663	1.62615	0.00476191	0.0273799	1	7336	tags=69%, list=29%, signal=97%
GOBP_MEMBRANE_LIPID_METABOLIC_PROCESS	GOBP_MEMBRANE_LIPID_METABOLIC_PROCESS		142	0.257636	1.62556	0	0.0274549	1	5407	tags=37%, list=21%, signal=46%
GOBP_CIRCADIAN_RHYTHM	GOBP_CIRCADIAN_RHYTHM		165	0.253301	1.62551	0	0.0274487	1	4229	tags=35%, list=17%, signal=41%
GOBP_NEGATIVE_REGULATION_OF_PROTEIN_KINASE_B_SIGNALING	GOBP_NEGATIVE_REGULATION_OF_PROTEIN_KINASE_B_SIGNALING		34	0.351369	1.62534	0.0122699	0.0274703	1	4239	tags=38%, list=17%, signal=46%
GOBP_REGULATION_OF_LIPOPROTEIN_PARTICLE_CLEARANCE	GOBP_REGULATION_OF_LIPOPROTEIN_PARTICLE_CLEARANCE		19	0.418015	1.62428	0.0406504	0.0276842	1	3283	tags=42%, list=13%, signal=48%
GOBP_REGULATION_OF_TOLL_LIKE_RECEPTOR_4_SIGNALING_PATHWAY	GOBP_REGULATION_OF_TOLL_LIKE_RECEPTOR_4_SIGNALING_PATHWAY		15	0.458301	1.62408	0.029661	0.0276868	1	6488	tags=67%, list=25%, signal=89%
GOBP_POSITIVE_REGULATION_OF_HEMOPOIESIS	GOBP_POSITIVE_REGULATION_OF_HEMOPOIESIS		166	0.251196	1.62338	0	0.0277924	1	6754	tags=45%, list=26%, signal=60%
GOBP_CEREBELLAR_PURKINJE_CELL_LAYER_DEVELOPMENT	GOBP_CEREBELLAR_PURKINJE_CELL_LAYER_DEVELOPMENT		30	0.372986	1.6232	0.0236686	0.0277956	1	4158	tags=43%, list=16%, signal=52%
GOBP_THYMUS_DEVELOPMENT	GOBP_THYMUS_DEVELOPMENT		42	0.335591	1.62276	0.0145985	0.0278637	1	2986	tags=36%, list=12%, signal=40%
GOBP_PLASMA_LIPOPROTEIN_PARTICLE_CLEARANCE	GOBP_PLASMA_LIPOPROTEIN_PARTICLE_CLEARANCE		32	0.360562	1.6221	0.037037	0.0279621	1	4213	tags=41%, list=16%, signal=49%
GOBP_BIOLOGICAL_PROCESS_INVOLVED_IN_INTERACTION_WITH_SYMBIONT	GOBP_BIOLOGICAL_PROCESS_INVOLVED_IN_INTERACTION_WITH_SYMBIONT		82	0.286111	1.6211	0.0114943	0.0281197	1	3493	tags=28%, list=14%, signal=32%
GOBP_RENAL_SYSTEM_PROCESS_INVOLVED_IN_REGULATION_OF_BLOOD_VOLUME	GOBP_RENAL_SYSTEM_PROCESS_INVOLVED_IN_REGULATION_OF_BLOOD_VOLUME		15	0.458295	1.61921	0.0305677	0.0285145	1	4093	tags=47%, list=16%, signal=56%
GOBP_RESPONSE_TO_CAMP	GOBP_RESPONSE_TO_CAMP		45	0.335196	1.61853	0	0.028608	1	2999	tags=33%, list=12%, signal=38%
GOBP_POSITIVE_REGULATION_OF_STEM_CELL_DIFFERENTIATION	GOBP_POSITIVE_REGULATION_OF_STEM_CELL_DIFFERENTIATION		22	0.403578	1.61838	0.0319149	0.02862	1	4498	tags=50%, list=18%, signal=61%
GOBP_CARTILAGE_DEVELOPMENT_INVOLVED_IN_ENDOCHONDRAL_BONE_MORPHOGENESIS	GOBP_CARTILAGE_DEVELOPMENT_INVOLVED_IN_ENDOCHONDRAL_BONE_MORPHOGENESIS		33	0.351202	1.6181	0.0120482	0.0286563	1	1622	tags=27%, list=6%, signal=29%
GOBP_NEGATIVE_REGULATION_OF_NEURON_DIFFERENTIATION	GOBP_NEGATIVE_REGULATION_OF_NEURON_DIFFERENTIATION		67	0.302056	1.616	0	0.029001	1	4062	tags=37%, list=16%, signal=44%
GOBP_ASSOCIATIVE_LEARNING	GOBP_ASSOCIATIVE_LEARNING		97	0.270185	1.61477	0	0.0292325	1	4357	tags=35%, list=17%, signal=42%
GOBP_TRIGLYCERIDE_BIOSYNTHETIC_PROCESS	GOBP_TRIGLYCERIDE_BIOSYNTHETIC_PROCESS		31	0.355082	1.61459	0.0217391	0.0292531	1	3508	tags=29%, list=14%, signal=34%
GOBP_POSITIVE_REGULATION_OF_LAMELLIPODIUM_ASSEMBLY	GOBP_POSITIVE_REGULATION_OF_LAMELLIPODIUM_ASSEMBLY		17	0.428735	1.61284	0.0295359	0.0295524	1	4472	tags=53%, list=18%, signal=64%
GOBP_REGULATION_OF_PRODUCTION_OF_SMALL_RNA_INVOLVED_IN_GENE_SILENCING_BY_RNA	GOBP_REGULATION_OF_PRODUCTION_OF_SMALL_RNA_INVOLVED_IN_GENE_SILENCING_BY_RNA		16	0.444857	1.61171	0.0355556	0.0297325	1	2747	tags=56%, list=11%, signal=63%
GOBP_MOVEMENT_IN_HOST	GOBP_MOVEMENT_IN_HOST		104	0.276039	1.61084	0.0163934	0.0298814	1	3878	tags=35%, list=15%, signal=41%
GOBP_REGULATION_OF_PH	GOBP_REGULATION_OF_PH		83	0.288966	1.61083	0	0.0298646	1	3415	tags=30%, list=13%, signal=35%
GOBP_POSITIVE_REGULATION_OF_MRNA_SPLICING_VIA_SPLICEOSOME	GOBP_POSITIVE_REGULATION_OF_MRNA_SPLICING_VIA_SPLICEOSOME		21	0.413406	1.61059	0.0165289	0.0298941	1	6844	tags=67%, list=27%, signal=91%
GOBP_ADAPTIVE_THERMOGENESIS	GOBP_ADAPTIVE_THERMOGENESIS		129	0.261037	1.60934	0	0.0301156	1	5853	tags=43%, list=23%, signal=55%
GOBP_ROOF_OF_MOUTH_DEVELOPMENT	GOBP_ROOF_OF_MOUTH_DEVELOPMENT		79	0.288436	1.60839	0	0.0303026	1	4434	tags=38%, list=17%, signal=46%
GOBP_RESPONSE_TO_INTERLEUKIN_4	GOBP_RESPONSE_TO_INTERLEUKIN_4		25	0.378668	1.60835	0.0327103	0.0302949	1	5806	tags=56%, list=23%, signal=72%
GOBP_MYELIN_ASSEMBLY	GOBP_MYELIN_ASSEMBLY		21	0.406744	1.60664	0.0149254	0.0305924	1	5230	tags=57%, list=20%, signal=72%
GOBP_REGULATION_OF_SPINDLE_ASSEMBLY	GOBP_REGULATION_OF_SPINDLE_ASSEMBLY		17	0.442059	1.60623	0.0365854	0.03067	1	3681	tags=35%, list=14%, signal=41%
GOBP_POSITIVE_REGULATION_OF_PHOSPHATIDYLINOSITOL_3_KINASE_SIGNALING	GOBP_POSITIVE_REGULATION_OF_PHOSPHATIDYLINOSITOL_3_KINASE_SIGNALING		57	0.296268	1.60514	0	0.0308311	1	6926	tags=54%, list=27%, signal=74%
GOBP_REGULATION_OF_ACUTE_INFLAMMATORY_RESPONSE	GOBP_REGULATION_OF_ACUTE_INFLAMMATORY_RESPONSE		47	0.312879	1.60509	0.0223881	0.0308199	1	5438	tags=43%, list=21%, signal=54%
GOBP_CYTOCHROME_COMPLEX_ASSEMBLY	GOBP_CYTOCHROME_COMPLEX_ASSEMBLY		17	0.426833	1.60504	0.017094	0.0308147	1	2569	tags=29%, list=10%, signal=33%
GOBP_REGULATION_OF_REGULATED_SECRETORY_PATHWAY	GOBP_REGULATION_OF_REGULATED_SECRETORY_PATHWAY		153	0.251506	1.60481	0	0.0308346	1	5137	tags=35%, list=20%, signal=44%
GOBP_CELLULAR_COMPONENT_ASSEMBLY_INVOLVED_IN_MORPHOGENESIS	GOBP_CELLULAR_COMPONENT_ASSEMBLY_INVOLVED_IN_MORPHOGENESIS		100	0.267101	1.60475	0	0.0308291	1	2193	tags=23%, list=9%, signal=25%
GOBP_FATTY_ACID_CATABOLIC_PROCESS	GOBP_FATTY_ACID_CATABOLIC_PROCESS		67	0.29344	1.60456	0	0.0308547	1	5623	tags=40%, list=22%, signal=52%
GOBP_POSITIVE_REGULATION_OF_CHONDROCYTE_DIFFERENTIATION	GOBP_POSITIVE_REGULATION_OF_CHONDROCYTE_DIFFERENTIATION		19	0.416176	1.60405	0.0239044	0.03092	1	6251	tags=63%, list=24%, signal=84%
GOBP_NEGATIVE_REGULATION_OF_VIRAL_PROCESS	GOBP_NEGATIVE_REGULATION_OF_VIRAL_PROCESS		79	0.277028	1.6038	0	0.030954	1	4210	tags=32%, list=16%, signal=38%
GOBP_IRON_ION_TRANSPORT	GOBP_IRON_ION_TRANSPORT		46	0.323004	1.60366	0	0.0309552	1	4472	tags=41%, list=18%, signal=50%
GOBP_LEUKOTRIENE_METABOLIC_PROCESS	GOBP_LEUKOTRIENE_METABOLIC_PROCESS		16	0.449796	1.60346	0.0247934	0.0309651	1	2121	tags=25%, list=8%, signal=27%
GOBP_PTERIDINE_CONTAINING_COMPOUND_METABOLIC_PROCESS	GOBP_PTERIDINE_CONTAINING_COMPOUND_METABOLIC_PROCESS		22	0.410447	1.60329	0.0301724	0.0309658	1	2162	tags=32%, list=8%, signal=35%
GOBP_SERINE_FAMILY_AMINO_ACID_METABOLIC_PROCESS	GOBP_SERINE_FAMILY_AMINO_ACID_METABOLIC_PROCESS		28	0.361867	1.603	0.0108696	0.0309821	1	3503	tags=39%, list=14%, signal=45%
GOBP_NEGATIVE_REGULATION_OF_INTERLEUKIN_1_PRODUCTION	GOBP_NEGATIVE_REGULATION_OF_INTERLEUKIN_1_PRODUCTION		35	0.353532	1.60253	0.0240964	0.0310847	1	3693	tags=31%, list=14%, signal=37%
GOBP_EMBRYONIC_PLACENTA_DEVELOPMENT	GOBP_EMBRYONIC_PLACENTA_DEVELOPMENT		94	0.271748	1.60197	0	0.0311704	1	4180	tags=34%, list=16%, signal=41%
GOBP_ALPHA_AMINO_ACID_CATABOLIC_PROCESS	GOBP_ALPHA_AMINO_ACID_CATABOLIC_PROCESS		59	0.296016	1.60187	0	0.0311684	1	5628	tags=46%, list=22%, signal=59%
GOBP_GLYCOSIDE_METABOLIC_PROCESS	GOBP_GLYCOSIDE_METABOLIC_PROCESS		17	0.423384	1.60183	0.0269058	0.031163	1	5020	tags=47%, list=20%, signal=59%
GOBP_REGULATION_OF_CELL_ADHESION_MEDIATED_BY_INTEGRIN	GOBP_REGULATION_OF_CELL_ADHESION_MEDIATED_BY_INTEGRIN		38	0.325392	1.60149	0.0135135	0.0312075	1	6791	tags=55%, list=27%, signal=75%
GOBP_REGULATION_OF_PLATELET_ACTIVATION	GOBP_REGULATION_OF_PLATELET_ACTIVATION		40	0.334155	1.60141	0.0182927	0.0312088	1	5605	tags=43%, list=22%, signal=54%
GOBP_RESPONSE_TO_ATP	GOBP_RESPONSE_TO_ATP		23	0.39579	1.60017	0.0152284	0.0314438	1	2850	tags=35%, list=11%, signal=39%
GOBP_SYNAPSE_ASSEMBLY	GOBP_SYNAPSE_ASSEMBLY		164	0.242035	1.59967	0	0.0315512	1	3845	tags=29%, list=15%, signal=34%
GOBP_NEGATIVE_REGULATION_OF_ION_TRANSPORT	GOBP_NEGATIVE_REGULATION_OF_ION_TRANSPORT		152	0.258196	1.59963	0	0.0315398	1	4401	tags=36%, list=17%, signal=43%
GOBP_REGULATION_OF_BIOMINERALIZATION	GOBP_REGULATION_OF_BIOMINERALIZATION		89	0.271569	1.59941	0	0.0315645	1	4000	tags=33%, list=16%, signal=38%
GOBP_CELLULAR_COMPONENT_DISASSEMBLY_INVOLVED_IN_EXECUTION_PHASE_OF_APOPTOSIS	GOBP_CELLULAR_COMPONENT_DISASSEMBLY_INVOLVED_IN_EXECUTION_PHASE_OF_APOPTOSIS		23	0.382282	1.59889	0.0309278	0.0316253	1	5027	tags=48%, list=20%, signal=59%
GOBP_RESPONSE_TO_OSMOTIC_STRESS	GOBP_RESPONSE_TO_OSMOTIC_STRESS		73	0.285135	1.59862	0	0.0316592	1	5742	tags=49%, list=22%, signal=63%
GOBP_NEGATIVE_REGULATION_OF_B_CELL_ACTIVATION	GOBP_NEGATIVE_REGULATION_OF_B_CELL_ACTIVATION		31	0.365606	1.59757	0.0350877	0.0318412	1	7643	tags=55%, list=30%, signal=78%
GOBP_PROTEIN_K11_LINKED_UBIQUITINATION	GOBP_PROTEIN_K11_LINKED_UBIQUITINATION		18	0.42079	1.5972	0.0168067	0.0318992	1	3488	tags=50%, list=14%, signal=58%
GOBP_REGULATION_OF_DNA_DAMAGE_RESPONSE_SIGNAL_TRANSDUCTION_BY_P53_CLASS_MEDIATOR	GOBP_REGULATION_OF_DNA_DAMAGE_RESPONSE_SIGNAL_TRANSDUCTION_BY_P53_CLASS_MEDIATOR		18	0.431261	1.59711	0.0424528	0.0318849	1	3289	tags=39%, list=13%, signal=45%
GOBP_POSITIVE_REGULATION_OF_LYMPHOCYTE_DIFFERENTIATION	GOBP_POSITIVE_REGULATION_OF_LYMPHOCYTE_DIFFERENTIATION		112	0.278544	1.596	0	0.032094	1	6707	tags=48%, list=26%, signal=65%
GOBP_REGULATION_OF_MITOCHONDRIAL_MEMBRANE_PERMEABILITY_INVOLVED_IN_APOPTOTIC_PROCESS	GOBP_REGULATION_OF_MITOCHONDRIAL_MEMBRANE_PERMEABILITY_INVOLVED_IN_APOPTOTIC_PROCESS		31	0.348276	1.59599	0.0314465	0.0320853	1	4622	tags=42%, list=18%, signal=51%
GOBP_POST_ANAL_TAIL_MORPHOGENESIS	GOBP_POST_ANAL_TAIL_MORPHOGENESIS		22	0.395457	1.59579	0.0285714	0.032098	1	2202	tags=36%, list=9%, signal=40%
GOBP_NEURON_MATURATION	GOBP_NEURON_MATURATION		46	0.315218	1.59552	0.00793651	0.0321436	1	4488	tags=37%, list=18%, signal=45%
GOBP_FIBROBLAST_APOPTOTIC_PROCESS	GOBP_FIBROBLAST_APOPTOTIC_PROCESS		21	0.405655	1.59475	0.0321101	0.0322778	1	4630	tags=57%, list=18%, signal=70%
GOBP_POSITIVE_REGULATION_OF_LIPID_LOCALIZATION	GOBP_POSITIVE_REGULATION_OF_LIPID_LOCALIZATION		97	0.258535	1.59448	0	0.0323262	1	4160	tags=30%, list=16%, signal=36%
GOBP_CYTOKINE_PRODUCTION_INVOLVED_IN_INFLAMMATORY_RESPONSE	GOBP_CYTOKINE_PRODUCTION_INVOLVED_IN_INFLAMMATORY_RESPONSE		53	0.310523	1.59438	0.00909091	0.0323147	1	5411	tags=38%, list=21%, signal=48%
GOBP_REGULATION_OF_CILIUM_ASSEMBLY	GOBP_REGULATION_OF_CILIUM_ASSEMBLY		47	0.324259	1.59427	0.028777	0.032309	1	4623	tags=47%, list=18%, signal=57%
GOBP_CALCIUM_MEDIATED_SIGNALING	GOBP_CALCIUM_MEDIATED_SIGNALING		155	0.253302	1.59425	0	0.0322913	1	3878	tags=27%, list=15%, signal=32%
GOBP_NEGATIVE_REGULATION_OF_VIRAL_GENOME_REPLICATION	GOBP_NEGATIVE_REGULATION_OF_VIRAL_GENOME_REPLICATION		46	0.332707	1.59241	0.00680272	0.0326385	1	4979	tags=41%, list=19%, signal=51%
GOBP_REGULATION_OF_CELLULAR_SENESCENCE	GOBP_REGULATION_OF_CELLULAR_SENESCENCE		26	0.379859	1.59224	0.0452261	0.0326719	1	4726	tags=50%, list=18%, signal=61%
GOBP_THYMOCYTE_APOPTOTIC_PROCESS	GOBP_THYMOCYTE_APOPTOTIC_PROCESS		22	0.389387	1.59121	0.0169492	0.0328159	1	4467	tags=50%, list=17%, signal=61%
GOBP_SULFUR_COMPOUND_TRANSPORT	GOBP_SULFUR_COMPOUND_TRANSPORT		41	0.316459	1.59086	0.0145985	0.0328602	1	3349	tags=34%, list=13%, signal=39%
GOBP_DETERMINATION_OF_ADULT_LIFESPAN	GOBP_DETERMINATION_OF_ADULT_LIFESPAN		20	0.398487	1.59044	0.0422535	0.0329497	1	6235	tags=60%, list=24%, signal=79%
GOBP_FOREBRAIN_CELL_MIGRATION	GOBP_FOREBRAIN_CELL_MIGRATION		54	0.309228	1.5894	0	0.0331361	1	3072	tags=30%, list=12%, signal=34%
GOBP_CHEMICAL_SYNAPTIC_TRANSMISSION_POSTSYNAPTIC	GOBP_CHEMICAL_SYNAPTIC_TRANSMISSION_POSTSYNAPTIC		89	0.285124	1.58932	0	0.033138	1	2889	tags=27%, list=11%, signal=30%
GOBP_POSITIVE_REGULATION_OF_NUCLEOTIDE_BIOSYNTHETIC_PROCESS	GOBP_POSITIVE_REGULATION_OF_NUCLEOTIDE_BIOSYNTHETIC_PROCESS		15	0.440072	1.58815	0.027451	0.0333414	1	2532	tags=40%, list=10%, signal=44%
GOBP_MONONUCLEAR_CELL_MIGRATION	GOBP_MONONUCLEAR_CELL_MIGRATION		145	0.249296	1.58727	0	0.0335414	1	6803	tags=43%, list=27%, signal=59%
GOBP_NEGATIVE_REGULATION_OF_STEM_CELL_PROLIFERATION	GOBP_NEGATIVE_REGULATION_OF_STEM_CELL_PROLIFERATION		22	0.39679	1.58694	0.0245902	0.0335833	1	4320	tags=45%, list=17%, signal=55%
GOBP_CD4_POSITIVE_ALPHA_BETA_T_CELL_ACTIVATION	GOBP_CD4_POSITIVE_ALPHA_BETA_T_CELL_ACTIVATION		108	0.274489	1.58631	0	0.0336785	1	6758	tags=46%, list=26%, signal=63%
GOBP_PIGMENT_CELL_DIFFERENTIATION	GOBP_PIGMENT_CELL_DIFFERENTIATION		33	0.352224	1.58485	0.0060241	0.033977	1	7166	tags=55%, list=28%, signal=76%
GOBP_POSITIVE_REGULATION_OF_MUSCLE_CELL_APOPTOTIC_PROCESS	GOBP_POSITIVE_REGULATION_OF_MUSCLE_CELL_APOPTOTIC_PROCESS		26	0.373058	1.58456	0.0242718	0.0340416	1	4563	tags=42%, list=18%, signal=51%
GOBP_CELLULAR_RESPONSE_TO_LIPOPROTEIN_PARTICLE_STIMULUS	GOBP_CELLULAR_RESPONSE_TO_LIPOPROTEIN_PARTICLE_STIMULUS		31	0.358713	1.58404	0.015544	0.0341463	1	3523	tags=29%, list=14%, signal=34%
GOBP_MONOCARBOXYLIC_ACID_BIOSYNTHETIC_PROCESS	GOBP_MONOCARBOXYLIC_ACID_BIOSYNTHETIC_PROCESS		164	0.241964	1.58393	0	0.0341575	1	5398	tags=38%, list=21%, signal=48%
GOBP_MITOCHONDRIAL_CALCIUM_ION_HOMEOSTASIS	GOBP_MITOCHONDRIAL_CALCIUM_ION_HOMEOSTASIS		20	0.399622	1.58355	0.0469484	0.0342105	1	5229	tags=40%, list=20%, signal=50%
GOBP_CELLULAR_KETONE_METABOLIC_PROCESS	GOBP_CELLULAR_KETONE_METABOLIC_PROCESS		183	0.238707	1.58251	0	0.0343498	1	5508	tags=38%, list=22%, signal=48%
GOBP_POSITIVE_REGULATION_OF_ATP_DEPENDENT_ACTIVITY	GOBP_POSITIVE_REGULATION_OF_ATP_DEPENDENT_ACTIVITY		25	0.388726	1.58223	0.00543478	0.034394	1	3091	tags=36%, list=12%, signal=41%
GOBP_PHOSPHATIDYLINOSITOL_3_KINASE_SIGNALING	GOBP_PHOSPHATIDYLINOSITOL_3_KINASE_SIGNALING		105	0.265965	1.582	0	0.034399	1	6013	tags=45%, list=24%, signal=58%
GOBP_NEGATIVE_REGULATION_OF_PHOSPHATASE_ACTIVITY	GOBP_NEGATIVE_REGULATION_OF_PHOSPHATASE_ACTIVITY		25	0.376281	1.58175	0.0321101	0.0344316	1	3070	tags=36%, list=12%, signal=41%
GOBP_HAIR_CELL_DIFFERENTIATION	GOBP_HAIR_CELL_DIFFERENTIATION		56	0.304806	1.58058	0	0.0346472	1	3784	tags=39%, list=15%, signal=46%
GOBP_REGULATION_OF_HORMONE_BIOSYNTHETIC_PROCESS	GOBP_REGULATION_OF_HORMONE_BIOSYNTHETIC_PROCESS		23	0.389375	1.58047	0.0495049	0.0346553	1	4253	tags=43%, list=17%, signal=52%
GOBP_ACTIVATION_OF_CYSTEINE_TYPE_ENDOPEPTIDASE_ACTIVITY_INVOLVED_IN_APOPTOTIC_PROCESS	GOBP_ACTIVATION_OF_CYSTEINE_TYPE_ENDOPEPTIDASE_ACTIVITY_INVOLVED_IN_APOPTOTIC_PROCESS		61	0.296368	1.58021	0.00862069	0.034693	1	6017	tags=38%, list=24%, signal=49%
GOBP_BONE_TRABECULA_MORPHOGENESIS	GOBP_BONE_TRABECULA_MORPHOGENESIS		17	0.418908	1.57954	0.0322581	0.0348158	1	5970	tags=59%, list=23%, signal=77%
GOBP_GLYCOPROTEIN_CATABOLIC_PROCESS	GOBP_GLYCOPROTEIN_CATABOLIC_PROCESS		22	0.390793	1.57951	0.0220264	0.034803	1	3480	tags=45%, list=14%, signal=53%
GOBP_NUCLEOTIDE_SALVAGE	GOBP_NUCLEOTIDE_SALVAGE		17	0.425338	1.57904	0.0364372	0.0348852	1	5169	tags=59%, list=20%, signal=74%
GOBP_NEGATIVE_REGULATION_OF_NEURON_PROJECTION_REGENERATION	GOBP_NEGATIVE_REGULATION_OF_NEURON_PROJECTION_REGENERATION		16	0.452597	1.57881	0.0381679	0.0349052	1	4107	tags=50%, list=16%, signal=60%
GOBP_STEROL_TRANSPORT	GOBP_STEROL_TRANSPORT		90	0.271844	1.57726	0	0.0351942	1	4070	tags=33%, list=16%, signal=40%
GOBP_SOMATIC_DIVERSIFICATION_OF_IMMUNOGLOBULINS_INVOLVED_IN_IMMUNE_RESPONSE	GOBP_SOMATIC_DIVERSIFICATION_OF_IMMUNOGLOBULINS_INVOLVED_IN_IMMUNE_RESPONSE		38	0.33006	1.57697	0.0189873	0.0352467	1	7421	tags=53%, list=29%, signal=74%
GOBP_NEUROEPITHELIAL_CELL_DIFFERENTIATION	GOBP_NEUROEPITHELIAL_CELL_DIFFERENTIATION		40	0.32944	1.57637	0.0127389	0.0353542	1	3209	tags=33%, list=13%, signal=37%
GOBP_REGULATION_OF_SYNAPTIC_VESICLE_RECYCLING	GOBP_REGULATION_OF_SYNAPTIC_VESICLE_RECYCLING		18	0.398406	1.57629	0.036036	0.035338	1	4054	tags=50%, list=16%, signal=59%
GOBP_RESPONSE_TO_COLD	GOBP_RESPONSE_TO_COLD		37	0.336328	1.57355	0.00613497	0.0358552	1	3204	tags=30%, list=13%, signal=34%
GOBP_REGULATION_OF_KIDNEY_DEVELOPMENT	GOBP_REGULATION_OF_KIDNEY_DEVELOPMENT		32	0.345001	1.57344	0.0113636	0.0358537	1	3545	tags=38%, list=14%, signal=43%
GOBP_REGULATION_OF_DNA_METHYLATION	GOBP_REGULATION_OF_DNA_METHYLATION		23	0.393882	1.5729	0.04	0.0359561	1	4037	tags=48%, list=16%, signal=57%
GOBP_ENERGY_RESERVE_METABOLIC_PROCESS	GOBP_ENERGY_RESERVE_METABOLIC_PROCESS		69	0.286584	1.57249	0	0.0360412	1	3345	tags=30%, list=13%, signal=35%
GOBP_NEGATIVE_REGULATION_OF_CYTOKINE_PRODUCTION_INVOLVED_IN_INFLAMMATORY_RESPONSE	GOBP_NEGATIVE_REGULATION_OF_CYTOKINE_PRODUCTION_INVOLVED_IN_INFLAMMATORY_RESPONSE		18	0.42607	1.57247	0.030303	0.0360276	1	3716	tags=28%, list=15%, signal=32%
GOBP_RESPONSE_TO_ESTROGEN	GOBP_RESPONSE_TO_ESTROGEN		57	0.302795	1.57192	0.0272727	0.0361727	1	5591	tags=47%, list=22%, signal=60%
GOBP_POSITIVE_REGULATION_OF_ALPHA_BETA_T_CELL_DIFFERENTIATION	GOBP_POSITIVE_REGULATION_OF_ALPHA_BETA_T_CELL_DIFFERENTIATION		43	0.33081	1.57153	0.00735294	0.0362243	1	7430	tags=58%, list=29%, signal=82%
GOBP_INTERLEUKIN_12_PRODUCTION	GOBP_INTERLEUKIN_12_PRODUCTION		60	0.293757	1.57011	0	0.0364833	1	7255	tags=52%, list=28%, signal=72%
GOBP_NEGATIVE_REGULATION_OF_REGULATED_SECRETORY_PATHWAY	GOBP_NEGATIVE_REGULATION_OF_REGULATED_SECRETORY_PATHWAY		18	0.412709	1.56895	0.0202429	0.0367287	1	6561	tags=67%, list=26%, signal=90%
GOBP_POSITIVE_REGULATION_OF_STRIATED_MUSCLE_CELL_APOPTOTIC_PROCESS	GOBP_POSITIVE_REGULATION_OF_STRIATED_MUSCLE_CELL_APOPTOTIC_PROCESS		16	0.430403	1.56885	0.03125	0.0367207	1	2359	tags=31%, list=9%, signal=34%
GOBP_PERICARDIUM_DEVELOPMENT	GOBP_PERICARDIUM_DEVELOPMENT		23	0.374465	1.56611	0.025	0.0373052	1	4560	tags=39%, list=18%, signal=48%
GOBP_CENTRAL_NERVOUS_SYSTEM_NEURON_AXONOGENESIS	GOBP_CENTRAL_NERVOUS_SYSTEM_NEURON_AXONOGENESIS		33	0.338665	1.56602	0.039548	0.037306	1	5525	tags=42%, list=22%, signal=54%
GOBP_CALCIUM_ION_TRANSMEMBRANE_IMPORT_INTO_CYTOSOL	GOBP_CALCIUM_ION_TRANSMEMBRANE_IMPORT_INTO_CYTOSOL		149	0.255504	1.56574	0	0.0373386	1	3963	tags=25%, list=16%, signal=29%
GOBP_POSITIVE_REGULATION_OF_VASCULAR_ENDOTHELIAL_CELL_PROLIFERATION	GOBP_POSITIVE_REGULATION_OF_VASCULAR_ENDOTHELIAL_CELL_PROLIFERATION		15	0.446284	1.56564	0.0255319	0.037339	1	5536	tags=60%, list=22%, signal=77%
GOBP_NEGATIVE_REGULATION_OF_PEPTIDE_SECRETION	GOBP_NEGATIVE_REGULATION_OF_PEPTIDE_SECRETION		45	0.313159	1.56506	0.0128205	0.0374562	1	4770	tags=42%, list=19%, signal=52%
GOBP_POSITIVE_REGULATION_OF_CARBOHYDRATE_METABOLIC_PROCESS	GOBP_POSITIVE_REGULATION_OF_CARBOHYDRATE_METABOLIC_PROCESS		58	0.293169	1.56503	0.0152672	0.0374421	1	3622	tags=33%, list=14%, signal=38%
GOBP_MAMMARY_GLAND_DEVELOPMENT	GOBP_MAMMARY_GLAND_DEVELOPMENT		139	0.2524	1.56481	0	0.0374609	1	3927	tags=32%, list=15%, signal=37%
GOBP_STRIATED_MUSCLE_CELL_DEVELOPMENT	GOBP_STRIATED_MUSCLE_CELL_DEVELOPMENT		59	0.294882	1.56472	0.00757576	0.037464	1	2094	tags=24%, list=8%, signal=26%
GOBP_NEGATIVE_REGULATION_OF_PROTEIN_IMPORT_INTO_NUCLEUS	GOBP_NEGATIVE_REGULATION_OF_PROTEIN_IMPORT_INTO_NUCLEUS		15	0.454468	1.5645	0.0459364	0.0375023	1	6413	tags=53%, list=25%, signal=71%
GOBP_PARAXIAL_MESODERM_DEVELOPMENT	GOBP_PARAXIAL_MESODERM_DEVELOPMENT		17	0.411339	1.56433	0.0326531	0.0375262	1	5673	tags=53%, list=22%, signal=68%
GOBP_REGULATION_OF_HAIR_FOLLICLE_DEVELOPMENT	GOBP_REGULATION_OF_HAIR_FOLLICLE_DEVELOPMENT		17	0.419	1.5636	0.0333333	0.0376612	1	2747	tags=47%, list=11%, signal=53%
GOBP_RENAL_SYSTEM_PROCESS	GOBP_RENAL_SYSTEM_PROCESS		113	0.250961	1.56351	0	0.0376559	1	3888	tags=32%, list=15%, signal=37%
GOBP_MESONEPHRIC_TUBULE_MORPHOGENESIS	GOBP_MESONEPHRIC_TUBULE_MORPHOGENESIS		68	0.279449	1.56339	0.010989	0.0376658	1	4434	tags=38%, list=17%, signal=46%
GOBP_REGULATION_OF_KERATINOCYTE_PROLIFERATION	GOBP_REGULATION_OF_KERATINOCYTE_PROLIFERATION		38	0.3269	1.56285	0.0181818	0.0377975	1	4602	tags=45%, list=18%, signal=54%
GOBP_POSTSYNAPTIC_NEUROTRANSMITTER_RECEPTOR_INTERNALIZATION	GOBP_POSTSYNAPTIC_NEUROTRANSMITTER_RECEPTOR_INTERNALIZATION		24	0.377134	1.56141	0.0232558	0.0380778	1	6550	tags=71%, list=26%, signal=95%
GOBP_LYMPHOCYTE_ACTIVATION_INVOLVED_IN_IMMUNE_RESPONSE	GOBP_LYMPHOCYTE_ACTIVATION_INVOLVED_IN_IMMUNE_RESPONSE		181	0.243399	1.56096	0	0.0381445	1	6478	tags=40%, list=25%, signal=53%
GOBP_IMPORT_ACROSS_PLASMA_MEMBRANE	GOBP_IMPORT_ACROSS_PLASMA_MEMBRANE		167	0.235662	1.56085	0	0.0381417	1	3974	tags=28%, list=16%, signal=33%
GOBP_REGULATION_OF_BROWN_FAT_CELL_DIFFERENTIATION	GOBP_REGULATION_OF_BROWN_FAT_CELL_DIFFERENTIATION		23	0.369325	1.56008	0.0243902	0.0382581	1	5906	tags=57%, list=23%, signal=73%
GOBP_POTASSIUM_ION_EXPORT_ACROSS_PLASMA_MEMBRANE	GOBP_POTASSIUM_ION_EXPORT_ACROSS_PLASMA_MEMBRANE		15	0.43404	1.55996	0.0387324	0.0382663	1	2883	tags=40%, list=11%, signal=45%
GOBP_REGULATION_OF_DEFENSE_RESPONSE_TO_VIRUS	GOBP_REGULATION_OF_DEFENSE_RESPONSE_TO_VIRUS		52	0.295571	1.55966	0	0.0383017	1	5456	tags=42%, list=21%, signal=54%
GOBP_NEGATIVE_REGULATION_OF_DEFENSE_RESPONSE	GOBP_NEGATIVE_REGULATION_OF_DEFENSE_RESPONSE		200	0.23912	1.55958	0	0.0382957	1	5534	tags=38%, list=22%, signal=47%
GOBP_RESPONSE_TO_FORSKOLIN	GOBP_RESPONSE_TO_FORSKOLIN		39	0.330761	1.55948	0.0239521	0.0383012	1	4431	tags=31%, list=17%, signal=37%
GOBP_CARBOHYDRATE_DERIVATIVE_CATABOLIC_PROCESS	GOBP_CARBOHYDRATE_DERIVATIVE_CATABOLIC_PROCESS		122	0.253276	1.55926	0	0.038342	1	4507	tags=37%, list=18%, signal=45%
GOBP_INTERLEUKIN_1_PRODUCTION	GOBP_INTERLEUKIN_1_PRODUCTION		108	0.272473	1.55911	0	0.0383678	1	3693	tags=25%, list=14%, signal=29%
GOBP_NEUROTRANSMITTER_SECRETION	GOBP_NEUROTRANSMITTER_SECRETION		152	0.245537	1.55811	0	0.0385607	1	3290	tags=26%, list=13%, signal=29%
GOBP_NEGATIVE_REGULATION_OF_CARBOHYDRATE_METABOLIC_PROCESS	GOBP_NEGATIVE_REGULATION_OF_CARBOHYDRATE_METABOLIC_PROCESS		41	0.321301	1.55795	0.00675676	0.0385748	1	4031	tags=39%, list=16%, signal=46%
GOBP_BLOOD_VESSEL_REMODELING	GOBP_BLOOD_VESSEL_REMODELING		40	0.336246	1.55775	0.012987	0.0385948	1	4762	tags=40%, list=19%, signal=49%
GOBP_RENAL_TUBULE_MORPHOGENESIS	GOBP_RENAL_TUBULE_MORPHOGENESIS		81	0.279927	1.55755	0	0.0386263	1	4434	tags=37%, list=17%, signal=45%
GOBP_REGULATION_OF_POSTSYNAPTIC_DENSITY_ORGANIZATION	GOBP_REGULATION_OF_POSTSYNAPTIC_DENSITY_ORGANIZATION		16	0.416236	1.55618	0.0470588	0.0389109	1	5056	tags=44%, list=20%, signal=55%
GOBP_SCF_DEPENDENT_PROTEASOMAL_UBIQUITIN_DEPENDENT_PROTEIN_CATABOLIC_PROCESS	GOBP_SCF_DEPENDENT_PROTEASOMAL_UBIQUITIN_DEPENDENT_PROTEIN_CATABOLIC_PROCESS		34	0.338612	1.55517	0.0297619	0.0390927	1	7147	tags=62%, list=28%, signal=86%
GOBP_T_CELL_PROLIFERATION	GOBP_T_CELL_PROLIFERATION		197	0.235157	1.55491	0	0.0391412	1	6789	tags=44%, list=27%, signal=59%
GOBP_POSITIVE_REGULATION_OF_GLUCOSE_IMPORT	GOBP_POSITIVE_REGULATION_OF_GLUCOSE_IMPORT		25	0.372854	1.55382	0.0235849	0.0393358	1	5753	tags=48%, list=23%, signal=62%
GOBP_KIDNEY_MORPHOGENESIS	GOBP_KIDNEY_MORPHOGENESIS		89	0.259105	1.55342	0	0.0394119	1	4434	tags=36%, list=17%, signal=43%
GOBP_REGULATION_OF_POSTSYNAPTIC_MEMBRANE_NEUROTRANSMITTER_RECEPTOR_LEVELS	GOBP_REGULATION_OF_POSTSYNAPTIC_MEMBRANE_NEUROTRANSMITTER_RECEPTOR_LEVELS		66	0.286382	1.5518	0	0.0397523	1	6759	tags=55%, list=26%, signal=74%
GOBP_NEGATIVE_REGULATION_OF_JNK_CASCADE	GOBP_NEGATIVE_REGULATION_OF_JNK_CASCADE		25	0.362673	1.55021	0.0143541	0.0400821	1	4747	tags=40%, list=19%, signal=49%
GOBP_RETINAL_GANGLION_CELL_AXON_GUIDANCE	GOBP_RETINAL_GANGLION_CELL_AXON_GUIDANCE		19	0.402079	1.54937	0.0585586	0.0402945	1	602	tags=26%, list=2%, signal=27%
GOBP_CELLULAR_RESPONSE_TO_LIGHT_STIMULUS	GOBP_CELLULAR_RESPONSE_TO_LIGHT_STIMULUS		72	0.274627	1.54916	0	0.0403221	1	4722	tags=40%, list=18%, signal=49%
GOBP_AMINO_ACID_TRANSPORT	GOBP_AMINO_ACID_TRANSPORT		135	0.249419	1.54908	0	0.040321	1	4110	tags=33%, list=16%, signal=39%
GOBP_BONE_RESORPTION	GOBP_BONE_RESORPTION		67	0.283842	1.54761	0.00970874	0.040643	1	6325	tags=49%, list=25%, signal=65%
GOBP_TRACHEA_DEVELOPMENT	GOBP_TRACHEA_DEVELOPMENT		16	0.417825	1.5475	0.0421456	0.0406416	1	3649	tags=44%, list=14%, signal=51%
GOBP_REGULATION_OF_FIBROBLAST_APOPTOTIC_PROCESS	GOBP_REGULATION_OF_FIBROBLAST_APOPTOTIC_PROCESS		19	0.399229	1.54673	0.0535714	0.0408101	1	4630	tags=58%, list=18%, signal=71%
GOBP_MULTICELLULAR_ORGANISM_GROWTH	GOBP_MULTICELLULAR_ORGANISM_GROWTH		163	0.242056	1.54666	0	0.0408062	1	4560	tags=33%, list=18%, signal=39%
GOBP_PROTEIN_K63_LINKED_DEUBIQUITINATION	GOBP_PROTEIN_K63_LINKED_DEUBIQUITINATION		20	0.398145	1.5464	0.0379147	0.0408451	1	5109	tags=55%, list=20%, signal=69%
GOBP_REGULATION_OF_MACROPHAGE_ACTIVATION	GOBP_REGULATION_OF_MACROPHAGE_ACTIVATION		50	0.308359	1.54568	0.0148148	0.0410336	1	4758	tags=32%, list=19%, signal=39%
GOBP_REGULATION_OF_PROTEIN_AUTOPHOSPHORYLATION	GOBP_REGULATION_OF_PROTEIN_AUTOPHOSPHORYLATION		33	0.327088	1.54531	0.0171429	0.041124	1	6310	tags=48%, list=25%, signal=64%
GOBP_PURINE_NUCLEOSIDE_MONOPHOSPHATE_METABOLIC_PROCESS	GOBP_PURINE_NUCLEOSIDE_MONOPHOSPHATE_METABOLIC_PROCESS		30	0.334784	1.54498	0.0218579	0.0411655	1	5730	tags=53%, list=22%, signal=69%
GOBP_POSITIVE_REGULATION_OF_OSSIFICATION	GOBP_POSITIVE_REGULATION_OF_OSSIFICATION		50	0.302316	1.54419	0.0252101	0.0413306	1	3499	tags=36%, list=14%, signal=42%
GOBP_PROTEIN_TARGETING_TO_MITOCHONDRION	GOBP_PROTEIN_TARGETING_TO_MITOCHONDRION		44	0.315992	1.54342	0.0261438	0.0414644	1	6449	tags=48%, list=25%, signal=64%
GOBP_NEUTRAL_LIPID_METABOLIC_PROCESS	GOBP_NEUTRAL_LIPID_METABOLIC_PROCESS		117	0.256169	1.54302	0	0.0415792	1	3508	tags=26%, list=14%, signal=30%
GOBP_REGULATION_OF_NUCLEOTIDE_BIOSYNTHETIC_PROCESS	GOBP_REGULATION_OF_NUCLEOTIDE_BIOSYNTHETIC_PROCESS		29	0.358259	1.54244	0.0618557	0.0416572	1	4762	tags=45%, list=19%, signal=55%
GOBP_REGULATION_OF_LEUKOCYTE_TETHERING_OR_ROLLING	GOBP_REGULATION_OF_LEUKOCYTE_TETHERING_OR_ROLLING		17	0.413612	1.54217	0.0488889	0.041704	1	3073	tags=29%, list=12%, signal=33%
GOBP_REGULATION_OF_OLIGODENDROCYTE_DIFFERENTIATION	GOBP_REGULATION_OF_OLIGODENDROCYTE_DIFFERENTIATION		52	0.301022	1.54182	0.00775194	0.0417785	1	5820	tags=44%, list=23%, signal=57%
GOBP_PROSTATE_GLAND_MORPHOGENESIS	GOBP_PROSTATE_GLAND_MORPHOGENESIS		31	0.344159	1.54126	0.0404624	0.0418946	1	3983	tags=42%, list=16%, signal=50%
GOBP_HETEROPHILIC_CELL_CELL_ADHESION_VIA_PLASMA_MEMBRANE_CELL_ADHESION_MOLECULES	GOBP_HETEROPHILIC_CELL_CELL_ADHESION_VIA_PLASMA_MEMBRANE_CELL_ADHESION_MOLECULES		42	0.307341	1.54033	0	0.0421199	1	3699	tags=29%, list=14%, signal=33%
GOBP_EMBRYONIC_HEART_TUBE_MORPHOGENESIS	GOBP_EMBRYONIC_HEART_TUBE_MORPHOGENESIS		49	0.308587	1.54009	0.00813008	0.0421553	1	3408	tags=33%, list=13%, signal=38%
GOBP_FATTY_ACID_BIOSYNTHETIC_PROCESS	GOBP_FATTY_ACID_BIOSYNTHETIC_PROCESS		122	0.251981	1.53864	0	0.0424814	1	5221	tags=39%, list=20%, signal=48%
GOBP_ENTEROENDOCRINE_CELL_DIFFERENTIATION	GOBP_ENTEROENDOCRINE_CELL_DIFFERENTIATION		32	0.345478	1.53781	0.0165746	0.0426907	1	3591	tags=38%, list=14%, signal=44%
GOBP_INOSITOL_PHOSPHATE_BIOSYNTHETIC_PROCESS	GOBP_INOSITOL_PHOSPHATE_BIOSYNTHETIC_PROCESS		23	0.369622	1.53727	0.0146341	0.0427816	1	2491	tags=35%, list=10%, signal=39%
GOBP_ANDROGEN_RECEPTOR_SIGNALING_PATHWAY	GOBP_ANDROGEN_RECEPTOR_SIGNALING_PATHWAY		26	0.36113	1.53567	0.029703	0.0431599	1	4990	tags=46%, list=20%, signal=57%
GOBP_METANEPHROS_DEVELOPMENT	GOBP_METANEPHROS_DEVELOPMENT		80	0.260778	1.53545	0.011236	0.043194	1	4541	tags=39%, list=18%, signal=47%
GOBP_MODULATION_BY_HOST_OF_VIRAL_PROCESS	GOBP_MODULATION_BY_HOST_OF_VIRAL_PROCESS		19	0.405139	1.53527	0.0416667	0.0432226	1	4052	tags=47%, list=16%, signal=56%
GOBP_NEGATIVE_REGULATION_OF_SMALL_MOLECULE_METABOLIC_PROCESS	GOBP_NEGATIVE_REGULATION_OF_SMALL_MOLECULE_METABOLIC_PROCESS		81	0.275154	1.53488	0	0.04332	1	4381	tags=32%, list=17%, signal=39%
GOBP_REGULATION_OF_CALCIUM_ION_TRANSMEMBRANE_TRANSPORTER_ACTIVITY	GOBP_REGULATION_OF_CALCIUM_ION_TRANSMEMBRANE_TRANSPORTER_ACTIVITY		77	0.263206	1.53269	0.0116279	0.0438969	1	2875	tags=26%, list=11%, signal=29%
GOBP_ENDOCRINE_HORMONE_SECRETION	GOBP_ENDOCRINE_HORMONE_SECRETION		58	0.293069	1.53216	0.0243902	0.0439709	1	2589	tags=28%, list=10%, signal=31%
GOBP_ENTRAINMENT_OF_CIRCADIAN_CLOCK	GOBP_ENTRAINMENT_OF_CIRCADIAN_CLOCK		26	0.362056	1.5313	0.052381	0.0441783	1	3680	tags=31%, list=14%, signal=36%
GOBP_POSITIVE_REGULATION_OF_LIPID_STORAGE	GOBP_POSITIVE_REGULATION_OF_LIPID_STORAGE		18	0.394918	1.53104	0.0442478	0.0442115	1	4160	tags=44%, list=16%, signal=53%
GOBP_DETECTION_OF_BIOTIC_STIMULUS	GOBP_DETECTION_OF_BIOTIC_STIMULUS		30	0.339444	1.5306	0.0299401	0.044302	1	4166	tags=37%, list=16%, signal=44%
GOBP_SKELETAL_MUSCLE_ORGAN_DEVELOPMENT	GOBP_SKELETAL_MUSCLE_ORGAN_DEVELOPMENT		162	0.241301	1.53028	0	0.0443444	1	3352	tags=28%, list=13%, signal=32%
GOBP_NEGATIVE_REGULATION_OF_COLLAGEN_METABOLIC_PROCESS	GOBP_NEGATIVE_REGULATION_OF_COLLAGEN_METABOLIC_PROCESS		15	0.424201	1.53017	0.0534351	0.0443583	1	2634	tags=40%, list=10%, signal=45%
GOBP_REGULATION_OF_SYNAPSE_ASSEMBLY	GOBP_REGULATION_OF_SYNAPSE_ASSEMBLY		105	0.251713	1.52955	0.0204082	0.0444755	1	2914	tags=23%, list=11%, signal=26%
GOBP_REGULATORY_T_CELL_DIFFERENTIATION	GOBP_REGULATORY_T_CELL_DIFFERENTIATION		38	0.326145	1.52926	0.0443038	0.0445402	1	6259	tags=47%, list=24%, signal=63%
GOBP_REGULATION_OF_G_PROTEIN_COUPLED_RECEPTOR_SIGNALING_PATHWAY	GOBP_REGULATION_OF_G_PROTEIN_COUPLED_RECEPTOR_SIGNALING_PATHWAY		110	0.248807	1.52884	0	0.0446643	1	3994	tags=30%, list=16%, signal=35%
GOBP_NON_MOTILE_CILIUM_ASSEMBLY	GOBP_NON_MOTILE_CILIUM_ASSEMBLY		50	0.294355	1.52881	0.00729927	0.0446441	1	5379	tags=38%, list=21%, signal=48%
GOBP_REGULATION_OF_LIPOPOLYSACCHARIDE_MEDIATED_SIGNALING_PATHWAY	GOBP_REGULATION_OF_LIPOPOLYSACCHARIDE_MEDIATED_SIGNALING_PATHWAY		24	0.362135	1.5284	0.0239234	0.0447089	1	2921	tags=29%, list=11%, signal=33%
GOBP_ANOIKIS	GOBP_ANOIKIS		18	0.408765	1.52718	0.0532787	0.0449684	1	6310	tags=61%, list=25%, signal=81%
GOBP_ENDOTHELIAL_CELL_APOPTOTIC_PROCESS	GOBP_ENDOTHELIAL_CELL_APOPTOTIC_PROCESS		46	0.306031	1.52687	0.0208333	0.0450335	1	3196	tags=30%, list=13%, signal=35%
GOBP_PROTEIN_LOCALIZATION_TO_POSTSYNAPSE	GOBP_PROTEIN_LOCALIZATION_TO_POSTSYNAPSE		37	0.328397	1.5252	0.0295858	0.0454016	1	4688	tags=38%, list=18%, signal=46%
GOBP_REGULATION_OF_TRANSCRIPTION_REGULATORY_REGION_DNA_BINDING	GOBP_REGULATION_OF_TRANSCRIPTION_REGULATORY_REGION_DNA_BINDING		41	0.31172	1.52452	0.00653595	0.045533	1	5196	tags=44%, list=20%, signal=55%
GOBP_POLYOL_BIOSYNTHETIC_PROCESS	GOBP_POLYOL_BIOSYNTHETIC_PROCESS		46	0.298589	1.52449	0.0197368	0.0455208	1	4736	tags=41%, list=19%, signal=51%
GOBP_REGULATION_OF_DNA_TEMPLATED_TRANSCRIPTION_IN_RESPONSE_TO_STRESS	GOBP_REGULATION_OF_DNA_TEMPLATED_TRANSCRIPTION_IN_RESPONSE_TO_STRESS		37	0.320006	1.52411	0.0236686	0.0455967	1	5775	tags=49%, list=23%, signal=63%
GOBP_RETINA_VASCULATURE_DEVELOPMENT_IN_CAMERA_TYPE_EYE	GOBP_RETINA_VASCULATURE_DEVELOPMENT_IN_CAMERA_TYPE_EYE		18	0.402008	1.52366	0.0456621	0.0456821	1	4228	tags=39%, list=17%, signal=47%
GOBP_POSITIVE_REGULATION_OF_CELL_JUNCTION_ASSEMBLY	GOBP_POSITIVE_REGULATION_OF_CELL_JUNCTION_ASSEMBLY		101	0.254824	1.52354	0.0344828	0.0456977	1	2520	tags=22%, list=10%, signal=24%
GOBP_RESPONSE_TO_BMP	GOBP_RESPONSE_TO_BMP		137	0.245872	1.52244	0	0.0459666	1	4028	tags=32%, list=16%, signal=38%
GOBP_RESPONSE_TO_DOPAMINE	GOBP_RESPONSE_TO_DOPAMINE		49	0.307085	1.52225	0.0192308	0.0460132	1	4791	tags=43%, list=19%, signal=53%
GOBP_REGULATION_OF_PROTEIN_SUMOYLATION	GOBP_REGULATION_OF_PROTEIN_SUMOYLATION		20	0.380897	1.52198	0.0462185	0.0460462	1	5591	tags=60%, list=22%, signal=77%
GOBP_SYNAPSE_MATURATION	GOBP_SYNAPSE_MATURATION		26	0.364722	1.52191	0.0284091	0.0460391	1	3608	tags=38%, list=14%, signal=45%
GOBP_POSITIVE_T_CELL_SELECTION	GOBP_POSITIVE_T_CELL_SELECTION		36	0.330385	1.52161	0.0117647	0.046083	1	7298	tags=53%, list=29%, signal=74%
GOBP_MESONEPHROS_DEVELOPMENT	GOBP_MESONEPHROS_DEVELOPMENT		96	0.26308	1.52093	0	0.0462253	1	4434	tags=36%, list=17%, signal=44%
GOBP_INTRACELLULAR_LIPID_TRANSPORT	GOBP_INTRACELLULAR_LIPID_TRANSPORT		30	0.342189	1.52092	0.0606061	0.0462016	1	5725	tags=50%, list=22%, signal=64%
GOBP_DECIDUALIZATION	GOBP_DECIDUALIZATION		17	0.408756	1.52025	0.0546875	0.0463412	1	4251	tags=35%, list=17%, signal=42%
GOBP_MYELOID_DENDRITIC_CELL_DIFFERENTIATION	GOBP_MYELOID_DENDRITIC_CELL_DIFFERENTIATION		23	0.365985	1.52009	0.0459184	0.0463681	1	4013	tags=43%, list=16%, signal=52%
GOBP_POSITIVE_REGULATION_OF_RECEPTOR_MEDIATED_ENDOCYTOSIS	GOBP_POSITIVE_REGULATION_OF_RECEPTOR_MEDIATED_ENDOCYTOSIS		42	0.319572	1.51926	0.025974	0.0465496	1	4825	tags=38%, list=19%, signal=47%
GOBP_RESPONSE_TO_VITAMIN	GOBP_RESPONSE_TO_VITAMIN		28	0.344529	1.51916	0.0257732	0.0465543	1	5185	tags=43%, list=20%, signal=54%
GOBP_RESPONSE_TO_ALCOHOL	GOBP_RESPONSE_TO_ALCOHOL		172	0.240227	1.51913	0	0.0465304	1	3572	tags=25%, list=14%, signal=29%
GOBP_REGULATION_OF_MEMBRANE_INVAGINATION	GOBP_REGULATION_OF_MEMBRANE_INVAGINATION		18	0.409089	1.51841	0.0409091	0.0467279	1	5648	tags=50%, list=22%, signal=64%
GOBP_CELLULAR_RESPONSE_TO_DSRNA	GOBP_CELLULAR_RESPONSE_TO_DSRNA		16	0.413189	1.51792	0.0600858	0.0468465	1	6310	tags=56%, list=25%, signal=75%
GOBP_REGULATION_OF_LIPID_STORAGE	GOBP_REGULATION_OF_LIPID_STORAGE		39	0.318061	1.51644	0.02	0.0472081	1	5390	tags=38%, list=21%, signal=49%
GOBP_NEGATIVE_REGULATION_OF_EPITHELIAL_TO_MESENCHYMAL_TRANSITION	GOBP_NEGATIVE_REGULATION_OF_EPITHELIAL_TO_MESENCHYMAL_TRANSITION		27	0.350511	1.51592	0.0307692	0.0473399	1	4010	tags=41%, list=16%, signal=48%
GOBP_HAIR_CYCLE_PHASE	GOBP_HAIR_CYCLE_PHASE		22	0.383307	1.51533	0.0436893	0.047499	1	2866	tags=36%, list=11%, signal=41%
GOBP_ADENYLATE_CYCLASE_INHIBITING_G_PROTEIN_COUPLED_RECEPTOR_SIGNALING_PATHWAY	GOBP_ADENYLATE_CYCLASE_INHIBITING_G_PROTEIN_COUPLED_RECEPTOR_SIGNALING_PATHWAY		62	0.283092	1.5146	0	0.0476503	1	1576	tags=21%, list=6%, signal=22%
GOBP_POSITIVE_REGULATION_OF_RELEASE_OF_CYTOCHROME_C_FROM_MITOCHONDRIA	GOBP_POSITIVE_REGULATION_OF_RELEASE_OF_CYTOCHROME_C_FROM_MITOCHONDRIA		22	0.379575	1.51455	0.0393013	0.0476317	1	6449	tags=50%, list=25%, signal=67%
GOBP_VASOCONSTRICTION	GOBP_VASOCONSTRICTION		87	0.259342	1.51424	0.0120482	0.0476848	1	3830	tags=29%, list=15%, signal=34%
GOBP_RESPONSE_TO_INTERFERON_BETA	GOBP_RESPONSE_TO_INTERFERON_BETA		58	0.286489	1.5137	0	0.0477893	1	6304	tags=38%, list=25%, signal=50%
GOBP_AMINO_ACID_IMPORT_ACROSS_PLASMA_MEMBRANE	GOBP_AMINO_ACID_IMPORT_ACROSS_PLASMA_MEMBRANE		41	0.313973	1.51217	0.0225989	0.0482025	1	3251	tags=32%, list=13%, signal=36%
GOBP_NEGATIVE_REGULATION_OF_CALCIUM_ION_TRANSMEMBRANE_TRANSPORT	GOBP_NEGATIVE_REGULATION_OF_CALCIUM_ION_TRANSMEMBRANE_TRANSPORT		44	0.322352	1.51207	0.0402685	0.0482143	1	3661	tags=34%, list=14%, signal=40%
GOBP_NEGATIVE_REGULATION_OF_MYELOID_LEUKOCYTE_DIFFERENTIATION	GOBP_NEGATIVE_REGULATION_OF_MYELOID_LEUKOCYTE_DIFFERENTIATION		50	0.299489	1.51189	0.0225564	0.0482448	1	6488	tags=46%, list=25%, signal=62%
GOBP_POSITIVE_REGULATION_OF_LIPID_METABOLIC_PROCESS	GOBP_POSITIVE_REGULATION_OF_LIPID_METABOLIC_PROCESS		150	0.243566	1.51074	0	0.0485598	1	5725	tags=35%, list=22%, signal=45%
GOBP_NEUROTRANSMITTER_METABOLIC_PROCESS	GOBP_NEUROTRANSMITTER_METABOLIC_PROCESS		25	0.363074	1.5098	0.0430622	0.0487717	1	2604	tags=28%, list=10%, signal=31%
GOBP_PROSTATE_GLAND_DEVELOPMENT	GOBP_PROSTATE_GLAND_DEVELOPMENT		43	0.316396	1.5098	0.0324675	0.048747	1	5633	tags=49%, list=22%, signal=63%
GOBP_VASCULAR_ENDOTHELIAL_CELL_PROLIFERATION	GOBP_VASCULAR_ENDOTHELIAL_CELL_PROLIFERATION		25	0.352351	1.50955	0.0324074	0.0488034	1	5536	tags=48%, list=22%, signal=61%
GOBP_RESPONSE_TO_ALKALOID	GOBP_RESPONSE_TO_ALKALOID		66	0.277789	1.50947	0.0111111	0.0488091	1	4041	tags=36%, list=16%, signal=43%
GOBP_B_CELL_RECEPTOR_SIGNALING_PATHWAY	GOBP_B_CELL_RECEPTOR_SIGNALING_PATHWAY		172	0.230664	1.5093	0	0.0488334	1	7211	tags=42%, list=28%, signal=59%
GOBP_REGULATION_OF_STEROID_HORMONE_BIOSYNTHETIC_PROCESS	GOBP_REGULATION_OF_STEROID_HORMONE_BIOSYNTHETIC_PROCESS		15	0.426976	1.50864	0.0590406	0.0489554	1	4253	tags=47%, list=17%, signal=56%
GOBP_EMBRYONIC_CRANIAL_SKELETON_MORPHOGENESIS	GOBP_EMBRYONIC_CRANIAL_SKELETON_MORPHOGENESIS		47	0.298904	1.50832	0.0138889	0.0490051	1	3613	tags=34%, list=14%, signal=40%
GOBP_MIRNA_TRANSCRIPTION	GOBP_MIRNA_TRANSCRIPTION		72	0.280639	1.50795	0.0267857	0.0491091	1	3622	tags=36%, list=14%, signal=42%
GOBP_POSITIVE_REGULATION_OF_STEROL_TRANSPORT	GOBP_POSITIVE_REGULATION_OF_STEROL_TRANSPORT		41	0.314445	1.50729	0.0189873	0.0492836	1	3523	tags=32%, list=14%, signal=37%
GOBP_ACUTE_INFLAMMATORY_RESPONSE	GOBP_ACUTE_INFLAMMATORY_RESPONSE		100	0.249777	1.50671	0	0.0494033	1	4251	tags=32%, list=17%, signal=38%
GOBP_ANION_TRANSMEMBRANE_TRANSPORT	GOBP_ANION_TRANSMEMBRANE_TRANSPORT		162	0.234131	1.50667	0	0.0493946	1	3657	tags=31%, list=14%, signal=36%
GOBP_NEGATIVE_REGULATION_OF_LIPID_BIOSYNTHETIC_PROCESS	GOBP_NEGATIVE_REGULATION_OF_LIPID_BIOSYNTHETIC_PROCESS		45	0.301662	1.50655	0.0208333	0.0494164	1	5508	tags=38%, list=22%, signal=48%
GOBP_REGULATION_OF_HEART_RATE_BY_CARDIAC_CONDUCTION	GOBP_REGULATION_OF_HEART_RATE_BY_CARDIAC_CONDUCTION		33	0.329995	1.50418	0.0163043	0.0500235	1	4835	tags=39%, list=19%, signal=49%
GOBP_REGULATION_OF_ACTIVIN_RECEPTOR_SIGNALING_PATHWAY	GOBP_REGULATION_OF_ACTIVIN_RECEPTOR_SIGNALING_PATHWAY		22	0.367355	1.50408	0.0375587	0.0500364	1	4102	tags=36%, list=16%, signal=43%
GOBP_NEGATIVE_REGULATION_OF_SECRETION	GOBP_NEGATIVE_REGULATION_OF_SECRETION		159	0.226044	1.50403	0	0.0500302	1	4563	tags=33%, list=18%, signal=40%
GOBP_INOSITOL_PHOSPHATE_MEDIATED_SIGNALING	GOBP_INOSITOL_PHOSPHATE_MEDIATED_SIGNALING		42	0.305877	1.50394	0.0377359	0.0500271	1	2936	tags=26%, list=11%, signal=30%
GOBP_NEGATIVE_REGULATION_OF_CHEMOKINE_PRODUCTION	GOBP_NEGATIVE_REGULATION_OF_CHEMOKINE_PRODUCTION		29	0.359445	1.50293	0.037234	0.0502823	1	4093	tags=34%, list=16%, signal=41%
GOBP_VASCULAR_ASSOCIATED_SMOOTH_MUSCLE_CONTRACTION	GOBP_VASCULAR_ASSOCIATED_SMOOTH_MUSCLE_CONTRACTION		17	0.408018	1.50272	0.0570175	0.0503037	1	1637	tags=29%, list=6%, signal=31%
GOBP_POSITIVE_REGULATION_OF_TOR_SIGNALING	GOBP_POSITIVE_REGULATION_OF_TOR_SIGNALING		23	0.368577	1.50264	0.0483092	0.0503002	1	6757	tags=65%, list=26%, signal=89%
GOBP_NEGATIVE_REGULATION_OF_POTASSIUM_ION_TRANSMEMBRANE_TRANSPORT	GOBP_NEGATIVE_REGULATION_OF_POTASSIUM_ION_TRANSMEMBRANE_TRANSPORT		26	0.352824	1.50087	0.042328	0.0508137	1	4135	tags=42%, list=16%, signal=50%
GOBP_REGULATION_OF_GLUCOSE_METABOLIC_PROCESS	GOBP_REGULATION_OF_GLUCOSE_METABOLIC_PROCESS		78	0.265428	1.50048	0.0204082	0.050904	1	4958	tags=37%, list=19%, signal=46%
GOBP_SISTER_CHROMATID_COHESION	GOBP_SISTER_CHROMATID_COHESION		28	0.343968	1.50004	0.0561224	0.0510393	1	5991	tags=54%, list=23%, signal=70%
GOBP_POSITIVE_REGULATION_OF_FILOPODIUM_ASSEMBLY	GOBP_POSITIVE_REGULATION_OF_FILOPODIUM_ASSEMBLY		23	0.359101	1.49974	0.0478261	0.0510709	1	7068	tags=65%, list=28%, signal=90%
GOBP_PROTEIN_AUTOUBIQUITINATION	GOBP_PROTEIN_AUTOUBIQUITINATION		45	0.295371	1.49893	0.0225564	0.0512705	1	3926	tags=33%, list=15%, signal=39%
GOBP_IMP_METABOLIC_PROCESS	GOBP_IMP_METABOLIC_PROCESS		18	0.392455	1.49878	0.0493827	0.0512973	1	5464	tags=56%, list=21%, signal=71%
GOBP_POSITIVE_REGULATION_OF_OLIGODENDROCYTE_DIFFERENTIATION	GOBP_POSITIVE_REGULATION_OF_OLIGODENDROCYTE_DIFFERENTIATION		29	0.345733	1.49841	0.0206897	0.0514092	1	2669	tags=28%, list=10%, signal=31%
GOBP_POSITIVE_REGULATION_OF_EPITHELIAL_CELL_DIFFERENTIATION	GOBP_POSITIVE_REGULATION_OF_EPITHELIAL_CELL_DIFFERENTIATION		55	0.290954	1.49776	0	0.0515805	1	4403	tags=38%, list=17%, signal=46%
GOBP_POSITIVE_REGULATION_OF_WOUND_HEALING	GOBP_POSITIVE_REGULATION_OF_WOUND_HEALING		55	0.284421	1.49685	0.00833333	0.0518174	1	1756	tags=20%, list=7%, signal=21%
GOBP_RESPIRATORY_SYSTEM_PROCESS	GOBP_RESPIRATORY_SYSTEM_PROCESS		35	0.319693	1.49631	0.0266667	0.05197	1	2996	tags=34%, list=12%, signal=39%
GOBP_REGULATION_OF_STEM_CELL_DIVISION	GOBP_REGULATION_OF_STEM_CELL_DIVISION		15	0.415096	1.49575	0.0645161	0.0521001	1	3390	tags=47%, list=13%, signal=54%
GOBP_NEGATIVE_REGULATION_OF_SODIUM_ION_TRANSPORT	GOBP_NEGATIVE_REGULATION_OF_SODIUM_ION_TRANSPORT		18	0.387408	1.49542	0.0693878	0.0521962	1	4254	tags=56%, list=17%, signal=67%
[truncated: 860 more rows]
