# Supplementary material for: Host Functional Response to a Prototypic Orally Delivered Self-Replicating Vaccine Platform
Source: Vaccines (Basel). 2024 Jun 21;12(7):701. doi: 10.3390/vaccines12070701 (PMC11281611; doi:10.3390/vaccines12070701)
Supplement: Supplementary file 1 [file vaccines-12-00701-s001.zip › Supp-Tables-and-Figures/Table S9 GSEA Report for STI in NCK56vsSTI (GSEA table).xlsx]

## Sheet: Table S9 GSEA Report for STI in
Table S9 GSEA report for STI in NCK56vsSTI (GSEA table)
NAME	GS<br> follow link to MSigDB	GS DETAILS	SIZE	ES	NES	NOM p-val	FDR q-val	FWER p-val	RANK AT MAX	LEADING EDGE
GOBP_DETECTION_OF_VISIBLE_LIGHT	GOBP_DETECTION_OF_VISIBLE_LIGHT	Details ...	30	-0.636139	-2.2018	0	0.00151822	0.008	4216	tags=60%, list=16%, signal=72%
GOBP_LINOLEIC_ACID_METABOLIC_PROCESS	GOBP_LINOLEIC_ACID_METABOLIC_PROCESS	Details ...	28	-0.627891	-2.12169	0	0.00331686	0.035	4889	tags=61%, list=19%, signal=75%
GOBP_AXONEME_ASSEMBLY	GOBP_AXONEME_ASSEMBLY	Details ...	81	-0.503552	-2.09705	0	0.00360136	0.057	7800	tags=59%, list=31%, signal=85%
GOBP_RESPONSE_TO_PHEROMONE	GOBP_RESPONSE_TO_PHEROMONE	Details ...	104	-0.458809	-1.97983	0	0.0158429	0.28	10054	tags=63%, list=39%, signal=103%
GOBP_EPOXYGENASE_P450_PATHWAY	GOBP_EPOXYGENASE_P450_PATHWAY	Details ...	35	-0.555736	-1.97818	0	0.0130556	0.288	7767	tags=71%, list=30%, signal=102%
GOBP_SPERM_AXONEME_ASSEMBLY	GOBP_SPERM_AXONEME_ASSEMBLY	Details ...	28	-0.580762	-1.97263	0	0.011544	0.302	6778	tags=64%, list=27%, signal=87%
GOBP_DETECTION_OF_LIGHT_STIMULUS_INVOLVED_IN_SENSORY_PERCEPTION	GOBP_DETECTION_OF_LIGHT_STIMULUS_INVOLVED_IN_SENSORY_PERCEPTION	Details ...	22	-0.600851	-1.92398	0	0.0197287	0.52	5164	tags=59%, list=20%, signal=74%
GOBP_DETECTION_OF_CHEMICAL_STIMULUS_INVOLVED_IN_SENSORY_PERCEPTION	GOBP_DETECTION_OF_CHEMICAL_STIMULUS_INVOLVED_IN_SENSORY_PERCEPTION	Details ...	92	-0.453323	-1.89699	0	0.02528	0.655	10436	tags=70%, list=41%, signal=117%
GOBP_CILIUM_MOVEMENT	GOBP_CILIUM_MOVEMENT	Details ...	193	-0.408009	-1.85946	0	0.0385851	0.843	9018	tags=56%, list=35%, signal=87%
GOBP_MOTILE_CILIUM_ASSEMBLY	GOBP_MOTILE_CILIUM_ASSEMBLY	Details ...	60	-0.467381	-1.83944	0	0.0450873	0.911	7433	tags=50%, list=29%, signal=70%
GOBP_ARACHIDONIC_ACID_METABOLIC_PROCESS	GOBP_ARACHIDONIC_ACID_METABOLIC_PROCESS	Details ...	68	-0.453644	-1.83719	0	0.0421958	0.917	8139	tags=63%, list=32%, signal=93%
GOBP_CILIUM_OR_FLAGELLUM_DEPENDENT_CELL_MOTILITY	GOBP_CILIUM_OR_FLAGELLUM_DEPENDENT_CELL_MOTILITY	Details ...	156	-0.406217	-1.82733	0	0.0435326	0.937	9018	tags=55%, list=35%, signal=85%
GOBP_DETECTION_OF_CHEMICAL_STIMULUS_INVOLVED_IN_SENSORY_PERCEPTION_OF_SMELL	GOBP_DETECTION_OF_CHEMICAL_STIMULUS_INVOLVED_IN_SENSORY_PERCEPTION_OF_SMELL	Details ...	31	-0.524234	-1.82257	0	0.0427677	0.948	10162	tags=77%, list=40%, signal=128%
GOBP_SPERM_MOTILITY	GOBP_SPERM_MOTILITY	Details ...	144	-0.402311	-1.79431	0	0.0568132	0.991	9018	tags=56%, list=35%, signal=85%
GOBP_SPERM_FLAGELLUM_ASSEMBLY	GOBP_SPERM_FLAGELLUM_ASSEMBLY	Details ...	36	-0.498307	-1.79136	0	0.0547844	0.992	7433	tags=56%, list=29%, signal=78%
GOBP_REGULATION_OF_LACTATION	GOBP_REGULATION_OF_LACTATION	Details ...	27	-0.534846	-1.79062	0	0.0517514	0.992	9381	tags=74%, list=37%, signal=117%
GOBP_SENSORY_PERCEPTION_OF_LIGHT_STIMULUS	GOBP_SENSORY_PERCEPTION_OF_LIGHT_STIMULUS	Details ...	151	-0.395722	-1.77022	0	0.0618432	0.997	7819	tags=52%, list=31%, signal=74%
GOBP_PIRNA_METABOLIC_PROCESS	GOBP_PIRNA_METABOLIC_PROCESS	Details ...	22	-0.55711	-1.76421	0.00377834	0.0628432	0.999	8939	tags=73%, list=35%, signal=112%
GOBP_DETECTION_OF_STIMULUS_INVOLVED_IN_SENSORY_PERCEPTION	GOBP_DETECTION_OF_STIMULUS_INVOLVED_IN_SENSORY_PERCEPTION	Details ...	170	-0.390066	-1.7626	0	0.060765	0.999	10506	tags=62%, list=41%, signal=105%
GOBP_XENOBIOTIC_METABOLIC_PROCESS	GOBP_XENOBIOTIC_METABOLIC_PROCESS	Details ...	94	-0.421929	-1.75719	0	0.0614259	0.999	8206	tags=53%, list=32%, signal=78%
GOBP_DETECTION_OF_LIGHT_STIMULUS	GOBP_DETECTION_OF_LIGHT_STIMULUS		51	-0.457626	-1.7499	0.00229095	0.0638775	1	6595	tags=49%, list=26%, signal=66%
GOBP_AXONEMAL_DYNEIN_COMPLEX_ASSEMBLY	GOBP_AXONEMAL_DYNEIN_COMPLEX_ASSEMBLY		33	-0.502198	-1.74668	0.00367197	0.0634739	1	7800	tags=64%, list=31%, signal=91%
GOBP_GAMMA_AMINOBUTYRIC_ACID_SIGNALING_PATHWAY	GOBP_GAMMA_AMINOBUTYRIC_ACID_SIGNALING_PATHWAY		26	-0.512975	-1.7342	0.0074813	0.0695762	1	5249	tags=54%, list=21%, signal=68%
GOBP_CEREBROSPINAL_FLUID_CIRCULATION	GOBP_CEREBROSPINAL_FLUID_CIRCULATION		16	-0.578434	-1.72934	0.00540541	0.0706385	1	7260	tags=69%, list=28%, signal=96%
GOBP_RESPONSE_TO_HISTAMINE	GOBP_RESPONSE_TO_HISTAMINE		15	-0.576973	-1.69654	0.0171958	0.0965981	1	7319	tags=67%, list=29%, signal=93%
GOBP_EXTRACELLULAR_TRANSPORT	GOBP_EXTRACELLULAR_TRANSPORT		38	-0.468312	-1.6913	0.00589623	0.0980426	1	7800	tags=63%, list=31%, signal=91%
GOBP_OLEFINIC_COMPOUND_METABOLIC_PROCESS	GOBP_OLEFINIC_COMPOUND_METABOLIC_PROCESS		151	-0.372661	-1.68922	0	0.096449	1	8154	tags=51%, list=32%, signal=74%
GOBP_CYTOLYSIS	GOBP_CYTOLYSIS		18	-0.554368	-1.68508	0.0127714	0.0975034	1	5440	tags=50%, list=21%, signal=63%
GOBP_ENDOCYTOSIS_INVOLVED_IN_VIRAL_ENTRY_INTO_HOST_CELL	GOBP_ENDOCYTOSIS_INVOLVED_IN_VIRAL_ENTRY_INTO_HOST_CELL		17	-0.55352	-1.67052	0.0103093	0.109584	1	4374	tags=47%, list=17%, signal=57%
GOBP_LONG_CHAIN_FATTY_ACID_METABOLIC_PROCESS	GOBP_LONG_CHAIN_FATTY_ACID_METABOLIC_PROCESS		105	-0.386481	-1.6646	0.0021322	0.112351	1	6558	tags=43%, list=26%, signal=57%
GOBP_INNER_DYNEIN_ARM_ASSEMBLY	GOBP_INNER_DYNEIN_ARM_ASSEMBLY		16	-0.559388	-1.64944	0.0230041	0.126166	1	7800	tags=75%, list=31%, signal=108%
GOBP_DETECTION_OF_CHEMICAL_STIMULUS_INVOLVED_IN_SENSORY_PERCEPTION_OF_TASTE	GOBP_DETECTION_OF_CHEMICAL_STIMULUS_INVOLVED_IN_SENSORY_PERCEPTION_OF_TASTE		51	-0.421583	-1.62929	0.00792752	0.149137	1	10931	tags=69%, list=43%, signal=120%
GOBP_HOMOLOGOUS_RECOMBINATION	GOBP_HOMOLOGOUS_RECOMBINATION		40	-0.43528	-1.62835	0.0035545	0.14598	1	6728	tags=43%, list=26%, signal=58%
GOBP_SODIUM_INDEPENDENT_ORGANIC_ANION_TRANSPORT	GOBP_SODIUM_INDEPENDENT_ORGANIC_ANION_TRANSPORT		17	-0.531313	-1.60397	0.0160858	0.178399	1	7762	tags=71%, list=30%, signal=101%
GOBP_MICROTUBULE_BUNDLE_FORMATION	GOBP_MICROTUBULE_BUNDLE_FORMATION		104	-0.371931	-1.60026	0.0021692	0.179611	1	7800	tags=49%, list=31%, signal=70%
GOBP_MALE_MEIOTIC_NUCLEAR_DIVISION	GOBP_MALE_MEIOTIC_NUCLEAR_DIVISION		46	-0.415119	-1.5958	0.0115473	0.182472	1	7681	tags=50%, list=30%, signal=71%
GOBP_KERATINIZATION	GOBP_KERATINIZATION		60	-0.40296	-1.59235	0.00899888	0.183427	1	7591	tags=52%, list=30%, signal=73%
GOBP_CHLORIDE_TRANSMEMBRANE_TRANSPORT	GOBP_CHLORIDE_TRANSMEMBRANE_TRANSPORT		47	-0.414705	-1.58609	0.0116279	0.189326	1	5741	tags=49%, list=22%, signal=63%
GOBP_ZYMOGEN_ACTIVATION	GOBP_ZYMOGEN_ACTIVATION		90	-0.376456	-1.57942	0.00643087	0.195579	1	6166	tags=37%, list=24%, signal=48%
GOBP_REGULATION_OF_CILIUM_MOVEMENT	GOBP_REGULATION_OF_CILIUM_MOVEMENT		39	-0.43204	-1.57647	0.0142687	0.195715	1	8347	tags=64%, list=33%, signal=95%
GOBP_TRANSPOSITION	GOBP_TRANSPOSITION		27	-0.461605	-1.5719	0.0181159	0.199143	1	7366	tags=56%, list=29%, signal=78%
GOBP_AMINO_SUGAR_CATABOLIC_PROCESS	GOBP_AMINO_SUGAR_CATABOLIC_PROCESS		16	-0.526944	-1.55354	0.030343	0.228266	1	5995	tags=50%, list=23%, signal=65%
GOBP_DENDRITE_SELF_AVOIDANCE	GOBP_DENDRITE_SELF_AVOIDANCE		15	-0.527153	-1.54795	0.0301442	0.234422	1	3632	tags=40%, list=14%, signal=47%
GOBP_MEMBRANE_FUSION_INVOLVED_IN_VIRAL_ENTRY_INTO_HOST_CELL	GOBP_MEMBRANE_FUSION_INVOLVED_IN_VIRAL_ENTRY_INTO_HOST_CELL		16	-0.526275	-1.53781	0.041555	0.250501	1	4374	tags=50%, list=17%, signal=60%
GOBP_MEDIUM_CHAIN_FATTY_ACID_METABOLIC_PROCESS	GOBP_MEDIUM_CHAIN_FATTY_ACID_METABOLIC_PROCESS		21	-0.485449	-1.53548	0.0247718	0.249812	1	5531	tags=48%, list=22%, signal=61%
GOBP_SLEEP	GOBP_SLEEP		37	-0.418193	-1.53265	0.0219245	0.250383	1	3066	tags=30%, list=12%, signal=34%
GOBP_RETINOIC_ACID_METABOLIC_PROCESS	GOBP_RETINOIC_ACID_METABOLIC_PROCESS		27	-0.449807	-1.53017	0.0319803	0.250555	1	7233	tags=56%, list=28%, signal=77%
GOBP_DETECTION_OF_EXTERNAL_STIMULUS	GOBP_DETECTION_OF_EXTERNAL_STIMULUS		129	-0.349714	-1.52945	0.00421053	0.246841	1	5446	tags=36%, list=21%, signal=46%
GOBP_RETINA_LAYER_FORMATION	GOBP_RETINA_LAYER_FORMATION		18	-0.495058	-1.50625	0.0507812	0.294003	1	2346	tags=33%, list=9%, signal=37%
GOBP_THYROID_HORMONE_METABOLIC_PROCESS	GOBP_THYROID_HORMONE_METABOLIC_PROCESS		33	-0.427567	-1.50021	0.027127	0.302959	1	5567	tags=36%, list=22%, signal=46%
GOBP_ACTIVATION_OF_ADENYLATE_CYCLASE_ACTIVITY	GOBP_ACTIVATION_OF_ADENYLATE_CYCLASE_ACTIVITY		20	-0.473219	-1.49933	0.0437086	0.299153	1	8662	tags=60%, list=34%, signal=91%
GOBP_BENZENE_CONTAINING_COMPOUND_METABOLIC_PROCESS	GOBP_BENZENE_CONTAINING_COMPOUND_METABOLIC_PROCESS		18	-0.491329	-1.49867	0.0538358	0.295013	1	1111	tags=22%, list=4%, signal=23%
GOBP_CIRCADIAN_SLEEP_WAKE_CYCLE_PROCESS	GOBP_CIRCADIAN_SLEEP_WAKE_CYCLE_PROCESS		30	-0.434708	-1.49506	0.035109	0.29821	1	4157	tags=33%, list=16%, signal=40%
GOBP_REGULATION_OF_FERTILIZATION	GOBP_REGULATION_OF_FERTILIZATION		15	-0.511954	-1.49177	0.0442708	0.300749	1	4953	tags=47%, list=19%, signal=58%
GOBP_SENSORY_PERCEPTION_OF_TASTE	GOBP_SENSORY_PERCEPTION_OF_TASTE		67	-0.365318	-1.4907	0.0187225	0.297885	1	10931	tags=66%, list=43%, signal=114%
GOBP_SPERMATID_DIFFERENTIATION	GOBP_SPERMATID_DIFFERENTIATION		194	-0.321625	-1.48854	0.0020429	0.297794	1	8939	tags=47%, list=35%, signal=72%
GOBP_UNSATURATED_FATTY_ACID_METABOLIC_PROCESS	GOBP_UNSATURATED_FATTY_ACID_METABOLIC_PROCESS		117	-0.338591	-1.48717	0.00945378	0.29604	1	8139	tags=47%, list=32%, signal=69%
GOBP_FOREBRAIN_REGIONALIZATION	GOBP_FOREBRAIN_REGIONALIZATION		25	-0.446857	-1.47732	0.0343075	0.314657	1	9633	tags=64%, list=38%, signal=103%
GOBP_DIET_INDUCED_THERMOGENESIS	GOBP_DIET_INDUCED_THERMOGENESIS		15	-0.510722	-1.47405	0.0480641	0.317649	1	4466	tags=40%, list=17%, signal=48%
GOBP_HOMOLOGOUS_CHROMOSOME_PAIRING_AT_MEIOSIS	GOBP_HOMOLOGOUS_CHROMOSOME_PAIRING_AT_MEIOSIS		49	-0.378473	-1.45848	0.0416185	0.353139	1	8665	tags=55%, list=34%, signal=83%
GOBP_COCHLEA_MORPHOGENESIS	GOBP_COCHLEA_MORPHOGENESIS		26	-0.438178	-1.4536	0.0571429	0.360883	1	2352	tags=31%, list=9%, signal=34%
GOBP_DETECTION_OF_CHEMICAL_STIMULUS	GOBP_DETECTION_OF_CHEMICAL_STIMULUS		120	-0.332035	-1.45143	0.0136698	0.361133	1	10436	tags=61%, list=41%, signal=102%
GOBP_REGULATION_OF_COMPLEMENT_ACTIVATION	GOBP_REGULATION_OF_COMPLEMENT_ACTIVATION		25	-0.429835	-1.44576	0.062422	0.370905	1	4658	tags=36%, list=18%, signal=44%
GOBP_REGULATION_OF_CILIUM_BEAT_FREQUENCY	GOBP_REGULATION_OF_CILIUM_BEAT_FREQUENCY		15	-0.503481	-1.4354	0.0672948	0.395033	1	7294	tags=60%, list=29%, signal=84%
GOBP_RESPONSE_TO_STILBENOID	GOBP_RESPONSE_TO_STILBENOID		20	-0.447052	-1.40702	0.076326	0.480084	1	7799	tags=45%, list=31%, signal=65%
GOBP_ONE_CARBON_COMPOUND_TRANSPORT	GOBP_ONE_CARBON_COMPOUND_TRANSPORT		16	-0.47035	-1.39646	0.0958005	0.510381	1	6669	tags=50%, list=26%, signal=68%
GOBP_ICOSANOID_METABOLIC_PROCESS	GOBP_ICOSANOID_METABOLIC_PROCESS		120	-0.320063	-1.39065	0.0263435	0.523992	1	8139	tags=46%, list=32%, signal=67%
GOBP_PLASMINOGEN_ACTIVATION	GOBP_PLASMINOGEN_ACTIVATION		24	-0.421577	-1.38557	0.100125	0.534965	1	6166	tags=42%, list=24%, signal=55%
GOBP_CIRCADIAN_SLEEP_WAKE_CYCLE_SLEEP	GOBP_CIRCADIAN_SLEEP_WAKE_CYCLE_SLEEP		27	-0.397842	-1.38037	0.0931677	0.547116	1	4157	tags=30%, list=16%, signal=35%
GOBP_RETINOL_METABOLIC_PROCESS	GOBP_RETINOL_METABOLIC_PROCESS		40	-0.370906	-1.37909	0.0820633	0.544141	1	8128	tags=50%, list=32%, signal=73%
GOBP_TRANSPORT_OF_VIRUS	GOBP_TRANSPORT_OF_VIRUS		21	-0.431686	-1.37861	0.0935525	0.538211	1	4374	tags=38%, list=17%, signal=46%
GOBP_GABAERGIC_NEURON_DIFFERENTIATION	GOBP_GABAERGIC_NEURON_DIFFERENTIATION		18	-0.447276	-1.36763	0.106242	0.57271	1	12635	tags=83%, list=49%, signal=165%
GOBP_CALCIUM_ION_IMPORT_ACROSS_PLASMA_MEMBRANE	GOBP_CALCIUM_ION_IMPORT_ACROSS_PLASMA_MEMBRANE		34	-0.380025	-1.36742	0.086747	0.565696	1	5858	tags=29%, list=23%, signal=38%
GOBP_POSITIVE_REGULATION_OF_INTERLEUKIN_4_PRODUCTION	GOBP_POSITIVE_REGULATION_OF_INTERLEUKIN_4_PRODUCTION		24	-0.415363	-1.36567	0.095941	0.564866	1	1233	tags=17%, list=5%, signal=17%
GOBP_RETINAL_CONE_CELL_DIFFERENTIATION	GOBP_RETINAL_CONE_CELL_DIFFERENTIATION		17	-0.450463	-1.36234	0.0898438	0.569943	1	5164	tags=41%, list=20%, signal=52%
GOBP_FORELIMB_MORPHOGENESIS	GOBP_FORELIMB_MORPHOGENESIS		39	-0.374966	-1.35723	0.0911271	0.582329	1	5007	tags=36%, list=20%, signal=45%
GOBP_HOMOLOGOUS_CHROMOSOME_SEGREGATION	GOBP_HOMOLOGOUS_CHROMOSOME_SEGREGATION		58	-0.339459	-1.35585	0.0743802	0.579805	1	8665	tags=53%, list=34%, signal=81%
GOBP_REGULATION_OF_AMPA_RECEPTOR_ACTIVITY	GOBP_REGULATION_OF_AMPA_RECEPTOR_ACTIVITY		23	-0.408361	-1.34578	0.0994764	0.612578	1	4008	tags=30%, list=16%, signal=36%
GOBP_DETECTION_OF_TEMPERATURE_STIMULUS	GOBP_DETECTION_OF_TEMPERATURE_STIMULUS		27	-0.398824	-1.34514	0.104089	0.607387	1	7770	tags=48%, list=30%, signal=69%
GOBP_ANTIGEN_PROCESSING_AND_PRESENTATION_VIA_MHC_CLASS_IB	GOBP_ANTIGEN_PROCESSING_AND_PRESENTATION_VIA_MHC_CLASS_IB		33	-0.381665	-1.3436	0.0974421	0.605867	1	6592	tags=36%, list=26%, signal=49%
GOBP_ANTIBACTERIAL_HUMORAL_RESPONSE	GOBP_ANTIBACTERIAL_HUMORAL_RESPONSE		85	-0.320854	-1.34328	0.0598477	0.599683	1	10107	tags=47%, list=40%, signal=78%
GOBP_REGULATION_OF_MICROTUBULE_BASED_MOVEMENT	GOBP_REGULATION_OF_MICROTUBULE_BASED_MOVEMENT		52	-0.34558	-1.34314	0.0883028	0.592866	1	8347	tags=50%, list=33%, signal=74%
GOBP_MULTICELLULAR_ORGANISM_AGING	GOBP_MULTICELLULAR_ORGANISM_AGING		23	-0.41198	-1.34056	0.12766	0.595853	1	7125	tags=48%, list=28%, signal=66%
GOBP_TROPHOBLAST_GIANT_CELL_DIFFERENTIATION	GOBP_TROPHOBLAST_GIANT_CELL_DIFFERENTIATION		15	-0.459123	-1.33908	0.136302	0.594449	1	6406	tags=53%, list=25%, signal=71%
GOBP_SPERM_CAPACITATION	GOBP_SPERM_CAPACITATION		33	-0.377357	-1.33755	0.117299	0.593495	1	8865	tags=61%, list=35%, signal=93%
GOBP_ECTOPIC_GERM_CELL_PROGRAMMED_CELL_DEATH	GOBP_ECTOPIC_GERM_CELL_PROGRAMMED_CELL_DEATH		16	-0.446077	-1.33468	0.13272	0.597797	1	4124	tags=38%, list=16%, signal=45%
GOBP_CHEMOSENSORY_BEHAVIOR	GOBP_CHEMOSENSORY_BEHAVIOR		22	-0.405452	-1.33292	0.138817	0.597739	1	4239	tags=36%, list=17%, signal=44%
GOBP_ANTIGEN_PROCESSING_AND_PRESENTATION_OF_PEPTIDE_ANTIGEN_VIA_MHC_CLASS_IB	GOBP_ANTIGEN_PROCESSING_AND_PRESENTATION_OF_PEPTIDE_ANTIGEN_VIA_MHC_CLASS_IB		30	-0.382151	-1.33267	0.11639	0.591888	1	8351	tags=43%, list=33%, signal=64%
GOBP_CHROMOSOME_ORGANIZATION_INVOLVED_IN_MEIOTIC_CELL_CYCLE	GOBP_CHROMOSOME_ORGANIZATION_INVOLVED_IN_MEIOTIC_CELL_CYCLE		58	-0.339403	-1.33057	0.0911136	0.593426	1	8665	tags=53%, list=34%, signal=81%
GOBP_CIRCADIAN_SLEEP_WAKE_CYCLE	GOBP_CIRCADIAN_SLEEP_WAKE_CYCLE		35	-0.364355	-1.33031	0.0910165	0.587809	1	3066	tags=26%, list=12%, signal=29%
GOBP_POSITIVE_REGULATION_OF_CELL_KILLING	GOBP_POSITIVE_REGULATION_OF_CELL_KILLING		90	-0.313046	-1.32939	0.0612903	0.584751	1	8772	tags=39%, list=34%, signal=59%
GOBP_TRANSMISSION_OF_NERVE_IMPULSE	GOBP_TRANSMISSION_OF_NERVE_IMPULSE		88	-0.313079	-1.32429	0.0650054	0.597621	1	4826	tags=32%, list=19%, signal=39%
GOBP_DORSAL_SPINAL_CORD_DEVELOPMENT	GOBP_DORSAL_SPINAL_CORD_DEVELOPMENT		19	-0.420035	-1.3221	0.135241	0.599518	1	6994	tags=42%, list=27%, signal=58%
GOBP_FIBRINOLYSIS	GOBP_FIBRINOLYSIS		21	-0.412249	-1.3141	0.12798	0.623643	1	5905	tags=38%, list=23%, signal=50%
GOBP_PHOTORECEPTOR_CELL_DEVELOPMENT	GOBP_PHOTORECEPTOR_CELL_DEVELOPMENT		55	-0.333093	-1.31339	0.106095	0.619976	1	9303	tags=47%, list=36%, signal=74%
GOBP_RETINA_HOMEOSTASIS	GOBP_RETINA_HOMEOSTASIS		49	-0.34151	-1.31161	0.101598	0.620336	1	5395	tags=31%, list=21%, signal=39%
GOBP_TERPENOID_METABOLIC_PROCESS	GOBP_TERPENOID_METABOLIC_PROCESS		72	-0.323345	-1.30631	0.0920044	0.634736	1	6075	tags=38%, list=24%, signal=49%
GOBP_PHOTOTRANSDUCTION	GOBP_PHOTOTRANSDUCTION		29	-0.375704	-1.30537	0.152393	0.631859	1	7770	tags=48%, list=30%, signal=69%
GOBP_CELL_AGGREGATION	GOBP_CELL_AGGREGATION		25	-0.395965	-1.30445	0.136421	0.629031	1	6946	tags=52%, list=27%, signal=71%
GOBP_NUCLEOSIDE_MONOPHOSPHATE_CATABOLIC_PROCESS	GOBP_NUCLEOSIDE_MONOPHOSPHATE_CATABOLIC_PROCESS		17	-0.423601	-1.30434	0.14741	0.623211	1	7497	tags=53%, list=29%, signal=75%
GOBP_SPERM_EGG_RECOGNITION	GOBP_SPERM_EGG_RECOGNITION		54	-0.335132	-1.30404	0.0913242	0.618185	1	8382	tags=46%, list=33%, signal=69%
GOBP_TRIVALENT_INORGANIC_ANION_HOMEOSTASIS	GOBP_TRIVALENT_INORGANIC_ANION_HOMEOSTASIS		17	-0.435789	-1.30357	0.130667	0.613896	1	4518	tags=41%, list=18%, signal=50%
GOBP_NEGATIVE_REGULATION_OF_NATURAL_KILLER_CELL_MEDIATED_IMMUNITY	GOBP_NEGATIVE_REGULATION_OF_NATURAL_KILLER_CELL_MEDIATED_IMMUNITY		24	-0.392752	-1.29558	0.134761	0.63879	1	6104	tags=38%, list=24%, signal=49%
GOBP_DNA_METHYLATION_INVOLVED_IN_GAMETE_GENERATION	GOBP_DNA_METHYLATION_INVOLVED_IN_GAMETE_GENERATION		17	-0.417314	-1.29205	0.167539	0.646458	1	7187	tags=53%, list=28%, signal=74%
GOBP_AUDITORY_RECEPTOR_CELL_MORPHOGENESIS	GOBP_AUDITORY_RECEPTOR_CELL_MORPHOGENESIS		22	-0.396876	-1.29167	0.143387	0.641745	1	5196	tags=36%, list=20%, signal=46%
GOBP_MALE_MEIOSIS_I	GOBP_MALE_MEIOSIS_I		24	-0.391172	-1.28997	0.151899	0.642237	1	5992	tags=46%, list=23%, signal=60%
GOBP_REGULATION_OF_NATURAL_KILLER_CELL_MEDIATED_IMMUNITY	GOBP_REGULATION_OF_NATURAL_KILLER_CELL_MEDIATED_IMMUNITY		60	-0.328487	-1.28921	0.0953462	0.639035	1	8655	tags=40%, list=34%, signal=60%
GOBP_EYE_PHOTORECEPTOR_CELL_DEVELOPMENT	GOBP_EYE_PHOTORECEPTOR_CELL_DEVELOPMENT		40	-0.352439	-1.28787	0.122473	0.638309	1	8873	tags=48%, list=35%, signal=73%
GOBP_INNER_EAR_RECEPTOR_CELL_STEREOCILIUM_ORGANIZATION	GOBP_INNER_EAR_RECEPTOR_CELL_STEREOCILIUM_ORGANIZATION		37	-0.356156	-1.28725	0.126777	0.634676	1	3093	tags=27%, list=12%, signal=31%
GOBP_MEIOTIC_CHROMOSOME_SEGREGATION	GOBP_MEIOTIC_CHROMOSOME_SEGREGATION		74	-0.316883	-1.28677	0.100897	0.630735	1	8665	tags=50%, list=34%, signal=75%
GOBP_CELLULAR_RESPONSE_TO_ESTROGEN_STIMULUS	GOBP_CELLULAR_RESPONSE_TO_ESTROGEN_STIMULUS		25	-0.387276	-1.28078	0.149746	0.647764	1	647	tags=16%, list=3%, signal=16%
GOBP_EMBRYONIC_FORELIMB_MORPHOGENESIS	GOBP_EMBRYONIC_FORELIMB_MORPHOGENESIS		32	-0.363693	-1.27839	0.151442	0.651272	1	5007	tags=34%, list=20%, signal=43%
GOBP_NEGATIVE_REGULATION_OF_T_CELL_APOPTOTIC_PROCESS	GOBP_NEGATIVE_REGULATION_OF_T_CELL_APOPTOTIC_PROCESS		28	-0.371481	-1.27553	0.14944	0.656745	1	2543	tags=21%, list=10%, signal=24%
GOBP_FLUID_TRANSPORT	GOBP_FLUID_TRANSPORT		26	-0.374197	-1.26031	0.188119	0.712013	1	7021	tags=46%, list=27%, signal=64%
GOBP_NEGATIVE_REGULATION_OF_HUMORAL_IMMUNE_RESPONSE	GOBP_NEGATIVE_REGULATION_OF_HUMORAL_IMMUNE_RESPONSE		18	-0.408016	-1.25338	0.204161	0.734516	1	4147	tags=33%, list=16%, signal=40%
GOBP_CRANIAL_NERVE_MORPHOGENESIS	GOBP_CRANIAL_NERVE_MORPHOGENESIS		23	-0.388176	-1.25245	0.18134	0.732087	1	7528	tags=52%, list=29%, signal=74%
GOBP_G_PROTEIN_COUPLED_RECEPTOR_SIGNALING_PATHWAY_COUPLED_TO_CYCLIC_NUCLEOTIDE_SECOND_MESSENGER	GOBP_G_PROTEIN_COUPLED_RECEPTOR_SIGNALING_PATHWAY_COUPLED_TO_CYCLIC_NUCLEOTIDE_SECOND_MESSENGER		48	-0.323034	-1.25092	0.155581	0.732251	1	8005	tags=40%, list=31%, signal=58%
GOBP_REGULATION_OF_ACROSOME_REACTION	GOBP_REGULATION_OF_ACROSOME_REACTION		15	-0.429874	-1.24343	0.200787	0.757765	1	8892	tags=60%, list=35%, signal=92%
GOBP_SENSORY_PERCEPTION_OF_TEMPERATURE_STIMULUS	GOBP_SENSORY_PERCEPTION_OF_TEMPERATURE_STIMULUS		28	-0.364374	-1.24206	0.199257	0.757223	1	4662	tags=32%, list=18%, signal=39%
GOBP_DETECTION_OF_TEMPERATURE_STIMULUS_INVOLVED_IN_SENSORY_PERCEPTION_OF_PAIN	GOBP_DETECTION_OF_TEMPERATURE_STIMULUS_INVOLVED_IN_SENSORY_PERCEPTION_OF_PAIN		19	-0.396444	-1.23917	0.190661	0.763073	1	4397	tags=32%, list=17%, signal=38%
GOBP_NEGATIVE_REGULATION_OF_B_CELL_MEDIATED_IMMUNITY	GOBP_NEGATIVE_REGULATION_OF_B_CELL_MEDIATED_IMMUNITY		16	-0.41501	-1.23595	0.212794	0.770351	1	9221	tags=50%, list=36%, signal=78%
GOBP_EAR_MORPHOGENESIS	GOBP_EAR_MORPHOGENESIS		126	-0.278091	-1.23533	0.130115	0.766712	1	3093	tags=22%, list=12%, signal=25%
GOBP_INTERMEDIATE_FILAMENT_ORGANIZATION	GOBP_INTERMEDIATE_FILAMENT_ORGANIZATION		70	-0.299922	-1.23481	0.18031	0.762715	1	4949	tags=33%, list=19%, signal=41%
GOBP_NEGATIVE_REGULATION_OF_LYMPHOCYTE_MEDIATED_IMMUNITY	GOBP_NEGATIVE_REGULATION_OF_LYMPHOCYTE_MEDIATED_IMMUNITY		58	-0.314494	-1.2348	0.153584	0.756625	1	9221	tags=40%, list=36%, signal=62%
GOBP_PROGESTERONE_METABOLIC_PROCESS	GOBP_PROGESTERONE_METABOLIC_PROCESS		18	-0.402742	-1.23133	0.209635	0.764949	1	8154	tags=56%, list=32%, signal=82%
GOBP_INHIBITORY_SYNAPSE_ASSEMBLY	GOBP_INHIBITORY_SYNAPSE_ASSEMBLY		17	-0.404278	-1.22787	0.21466	0.773306	1	2647	tags=29%, list=10%, signal=33%
GOBP_INNER_EAR_MORPHOGENESIS	GOBP_INNER_EAR_MORPHOGENESIS		109	-0.285146	-1.22457	0.155485	0.780955	1	3093	tags=22%, list=12%, signal=25%
GOBP_INNATE_IMMUNE_RESPONSE_IN_MUCOSA	GOBP_INNATE_IMMUNE_RESPONSE_IN_MUCOSA		50	-0.321425	-1.22321	0.173055	0.780609	1	9981	tags=40%, list=39%, signal=66%
GOBP_PHOTORECEPTOR_CELL_MAINTENANCE	GOBP_PHOTORECEPTOR_CELL_MAINTENANCE		38	-0.331583	-1.22262	0.193548	0.777023	1	5395	tags=32%, list=21%, signal=40%
GOBP_REGULATION_OF_INTERLEUKIN_4_PRODUCTION	GOBP_REGULATION_OF_INTERLEUKIN_4_PRODUCTION		30	-0.358377	-1.22165	0.204406	0.775124	1	1233	tags=13%, list=5%, signal=14%
GOBP_REGULATION_OF_CELL_KILLING	GOBP_REGULATION_OF_CELL_KILLING		130	-0.274618	-1.22059	0.132154	0.773469	1	8772	tags=38%, list=34%, signal=57%
GOBP_SYNAPTONEMAL_COMPLEX_ORGANIZATION	GOBP_SYNAPTONEMAL_COMPLEX_ORGANIZATION		25	-0.367135	-1.21885	0.215938	0.774882	1	3717	tags=36%, list=15%, signal=42%
GOBP_REGULATION_OF_PEPTIDYL_SERINE_PHOSPHORYLATION_OF_STAT_PROTEIN	GOBP_REGULATION_OF_PEPTIDYL_SERINE_PHOSPHORYLATION_OF_STAT_PROTEIN		26	-0.363669	-1.21654	0.209418	0.778487	1	12538	tags=65%, list=49%, signal=128%
GOBP_REGULATION_OF_FLAGELLATED_SPERM_MOTILITY	GOBP_REGULATION_OF_FLAGELLATED_SPERM_MOTILITY		22	-0.37255	-1.21587	0.217557	0.775358	1	8347	tags=64%, list=33%, signal=94%
GOBP_CELLULAR_RESPONSE_TO_XENOBIOTIC_STIMULUS	GOBP_CELLULAR_RESPONSE_TO_XENOBIOTIC_STIMULUS		137	-0.271123	-1.21576	0.146138	0.77008	1	6558	tags=35%, list=26%, signal=47%
GOBP_COPULATION	GOBP_COPULATION		21	-0.37986	-1.2131	0.221527	0.77533	1	2806	tags=24%, list=11%, signal=27%
GOBP_REGULATION_OF_URINE_VOLUME	GOBP_REGULATION_OF_URINE_VOLUME		25	-0.36763	-1.2075	0.214464	0.792617	1	7026	tags=40%, list=27%, signal=55%
GOBP_CELLULAR_HORMONE_METABOLIC_PROCESS	GOBP_CELLULAR_HORMONE_METABOLIC_PROCESS		128	-0.274253	-1.20489	0.146624	0.797757	1	8303	tags=40%, list=32%, signal=59%
GOBP_STEROID_CATABOLIC_PROCESS	GOBP_STEROID_CATABOLIC_PROCESS		24	-0.362234	-1.20435	0.217997	0.794281	1	10498	tags=58%, list=41%, signal=99%
GOBP_LACTATION	GOBP_LACTATION		52	-0.308499	-1.20429	0.215869	0.788843	1	9381	tags=50%, list=37%, signal=79%
GOBP_MEIOSIS_I_CELL_CYCLE_PROCESS	GOBP_MEIOSIS_I_CELL_CYCLE_PROCESS		108	-0.278547	-1.19922	0.162766	0.803836	1	6728	tags=35%, list=26%, signal=48%
GOBP_INORGANIC_ANION_TRANSMEMBRANE_TRANSPORT	GOBP_INORGANIC_ANION_TRANSMEMBRANE_TRANSPORT		67	-0.29868	-1.19592	0.207358	0.811755	1	5316	tags=36%, list=21%, signal=45%
GOBP_POSITIVE_REGULATION_OF_T_CELL_MEDIATED_IMMUNITY	GOBP_POSITIVE_REGULATION_OF_T_CELL_MEDIATED_IMMUNITY		70	-0.294521	-1.19542	0.199777	0.808156	1	6104	tags=29%, list=24%, signal=37%
GOBP_ANTIGEN_PROCESSING_AND_PRESENTATION_OF_ENDOGENOUS_ANTIGEN	GOBP_ANTIGEN_PROCESSING_AND_PRESENTATION_OF_ENDOGENOUS_ANTIGEN		35	-0.335462	-1.19439	0.22381	0.806752	1	6592	tags=34%, list=26%, signal=46%
GOBP_PARASYMPATHETIC_NERVOUS_SYSTEM_DEVELOPMENT	GOBP_PARASYMPATHETIC_NERVOUS_SYSTEM_DEVELOPMENT		17	-0.392583	-1.1929	0.250318	0.80728	1	6107	tags=47%, list=24%, signal=62%
GOBP_THYROID_HORMONE_GENERATION	GOBP_THYROID_HORMONE_GENERATION		19	-0.390164	-1.19168	0.245407	0.806801	1	5377	tags=37%, list=21%, signal=47%
GOBP_NEGATIVE_REGULATION_OF_DIGESTIVE_SYSTEM_PROCESS	GOBP_NEGATIVE_REGULATION_OF_DIGESTIVE_SYSTEM_PROCESS		22	-0.367182	-1.18636	0.240554	0.823261	1	5915	tags=36%, list=23%, signal=47%
GOBP_KERATINOCYTE_DIFFERENTIATION	GOBP_KERATINOCYTE_DIFFERENTIATION		132	-0.268226	-1.1855	0.176778	0.821284	1	6996	tags=37%, list=27%, signal=51%
GOBP_NATURAL_KILLER_CELL_MEDIATED_IMMUNITY	GOBP_NATURAL_KILLER_CELL_MEDIATED_IMMUNITY		73	-0.288561	-1.18391	0.198668	0.822358	1	6459	tags=29%, list=25%, signal=38%
GOBP_CELL_CELL_RECOGNITION	GOBP_CELL_CELL_RECOGNITION		70	-0.288925	-1.18364	0.216246	0.817981	1	8382	tags=40%, list=33%, signal=59%
GOBP_PROTEIN_AUTOPROCESSING	GOBP_PROTEIN_AUTOPROCESSING		28	-0.349153	-1.18031	0.249693	0.826227	1	4374	tags=29%, list=17%, signal=34%
GOBP_PROGRAMMED_CELL_DEATH_INVOLVED_IN_CELL_DEVELOPMENT	GOBP_PROGRAMMED_CELL_DEATH_INVOLVED_IN_CELL_DEVELOPMENT		25	-0.355131	-1.17394	0.254321	0.847198	1	4239	tags=32%, list=17%, signal=38%
GOBP_OUTER_DYNEIN_ARM_ASSEMBLY	GOBP_OUTER_DYNEIN_ARM_ASSEMBLY		19	-0.380984	-1.17234	0.253846	0.848181	1	11624	tags=74%, list=45%, signal=135%
GOBP_CHLORIDE_TRANSPORT	GOBP_CHLORIDE_TRANSPORT		87	-0.279333	-1.17203	0.229701	0.843923	1	9077	tags=52%, list=36%, signal=80%
GOBP_PITUITARY_GLAND_DEVELOPMENT	GOBP_PITUITARY_GLAND_DEVELOPMENT		34	-0.336816	-1.17019	0.253366	0.846062	1	7250	tags=38%, list=28%, signal=53%
GOBP_RESPONSE_TO_YEAST	GOBP_RESPONSE_TO_YEAST		16	-0.389776	-1.16666	0.278667	0.855159	1	9892	tags=50%, list=39%, signal=82%
GOBP_BLOOD_COAGULATION_FIBRIN_CLOT_FORMATION	GOBP_BLOOD_COAGULATION_FIBRIN_CLOT_FORMATION		19	-0.376895	-1.16644	0.280566	0.850607	1	5371	tags=37%, list=21%, signal=47%
GOBP_RENAL_ABSORPTION	GOBP_RENAL_ABSORPTION		25	-0.3492	-1.15762	0.268991	0.881431	1	5953	tags=40%, list=23%, signal=52%
GOBP_OTIC_VESICLE_DEVELOPMENT	GOBP_OTIC_VESICLE_DEVELOPMENT		15	-0.393542	-1.14782	0.263226	0.917167	1	9531	tags=60%, list=37%, signal=96%
GOBP_SYNAPTIC_TRANSMISSION_GLUTAMATERGIC	GOBP_SYNAPTIC_TRANSMISSION_GLUTAMATERGIC		99	-0.268972	-1.14764	0.248683	0.912186	1	6586	tags=35%, list=26%, signal=47%
GOBP_POSITIVE_REGULATION_OF_VOLTAGE_GATED_CALCIUM_CHANNEL_ACTIVITY	GOBP_POSITIVE_REGULATION_OF_VOLTAGE_GATED_CALCIUM_CHANNEL_ACTIVITY		18	-0.37785	-1.1452	0.277202	0.916655	1	1832	tags=22%, list=7%, signal=24%
GOBP_SYNAPTIC_TRANSMISSION_GABAERGIC	GOBP_SYNAPTIC_TRANSMISSION_GABAERGIC		58	-0.287754	-1.14154	0.276715	0.926425	1	6948	tags=40%, list=27%, signal=54%
GOBP_AMACRINE_CELL_DIFFERENTIATION	GOBP_AMACRINE_CELL_DIFFERENTIATION		16	-0.38038	-1.13867	0.291005	0.933118	1	6310	tags=31%, list=25%, signal=41%
GOBP_REGULATION_OF_BEHAVIOR	GOBP_REGULATION_OF_BEHAVIOR		85	-0.27133	-1.13848	0.266963	0.928302	1	8014	tags=35%, list=31%, signal=51%
GOBP_MESODERMAL_CELL_FATE_COMMITMENT	GOBP_MESODERMAL_CELL_FATE_COMMITMENT		16	-0.381506	-1.13695	0.288158	0.92924	1	9608	tags=69%, list=38%, signal=110%
GOBP_RENAL_TUBULAR_SECRETION	GOBP_RENAL_TUBULAR_SECRETION		37	-0.309225	-1.13665	0.302158	0.924913	1	3066	tags=24%, list=12%, signal=28%
GOBP_LONG_CHAIN_FATTY_ACID_BIOSYNTHETIC_PROCESS	GOBP_LONG_CHAIN_FATTY_ACID_BIOSYNTHETIC_PROCESS		18	-0.37055	-1.1347	0.302326	0.927625	1	3134	tags=28%, list=12%, signal=32%
GOBP_PHENOL_CONTAINING_COMPOUND_METABOLIC_PROCESS	GOBP_PHENOL_CONTAINING_COMPOUND_METABOLIC_PROCESS		110	-0.263938	-1.13238	0.26383	0.931899	1	5567	tags=26%, list=22%, signal=34%
GOBP_NEGATIVE_REGULATION_OF_CELL_KILLING	GOBP_NEGATIVE_REGULATION_OF_CELL_KILLING		32	-0.320875	-1.13137	0.301549	0.930619	1	8655	tags=44%, list=34%, signal=66%
GOBP_REGULATION_OF_NATURAL_KILLER_CELL_ACTIVATION	GOBP_REGULATION_OF_NATURAL_KILLER_CELL_ACTIVATION		42	-0.300137	-1.12996	0.299768	0.93099	1	6220	tags=29%, list=24%, signal=38%
GOBP_CARTILAGE_CONDENSATION	GOBP_CARTILAGE_CONDENSATION		21	-0.353505	-1.12993	0.320363	0.925687	1	6946	tags=48%, list=27%, signal=65%
GOBP_FERTILIZATION	GOBP_FERTILIZATION		183	-0.244288	-1.12243	0.233673	0.951959	1	9671	tags=43%, list=38%, signal=69%
GOBP_XENOBIOTIC_CATABOLIC_PROCESS	GOBP_XENOBIOTIC_CATABOLIC_PROCESS		28	-0.33183	-1.12153	0.309524	0.950136	1	4841	tags=32%, list=19%, signal=40%
GOBP_REGULATION_OF_T_CELL_MEDIATED_CYTOTOXICITY	GOBP_REGULATION_OF_T_CELL_MEDIATED_CYTOTOXICITY		50	-0.2925	-1.11705	0.319124	0.963549	1	6592	tags=30%, list=26%, signal=40%
GOBP_ICOSANOID_BIOSYNTHETIC_PROCESS	GOBP_ICOSANOID_BIOSYNTHETIC_PROCESS		37	-0.309756	-1.11655	0.321472	0.960087	1	5943	tags=35%, list=23%, signal=46%
GOBP_REGULATION_OF_CILIUM_DEPENDENT_CELL_MOTILITY	GOBP_REGULATION_OF_CILIUM_DEPENDENT_CELL_MOTILITY		30	-0.324896	-1.11566	0.328431	0.958353	1	8347	tags=53%, list=33%, signal=79%
GOBP_REGULATION_OF_IMMATURE_T_CELL_PROLIFERATION	GOBP_REGULATION_OF_IMMATURE_T_CELL_PROLIFERATION		15	-0.38269	-1.11214	0.346361	0.967493	1	4124	tags=27%, list=16%, signal=32%
GOBP_NEGATIVE_REGULATION_OF_ENDOTHELIAL_CELL_PROLIFERATION	GOBP_NEGATIVE_REGULATION_OF_ENDOTHELIAL_CELL_PROLIFERATION		58	-0.282954	-1.11086	0.311937	0.967341	1	2926	tags=21%, list=11%, signal=23%
GOBP_T_CELL_MEDIATED_CYTOTOXICITY	GOBP_T_CELL_MEDIATED_CYTOTOXICITY		61	-0.279959	-1.10866	0.311853	0.971084	1	5343	tags=25%, list=21%, signal=31%
GOBP_RHYTHMIC_BEHAVIOR	GOBP_RHYTHMIC_BEHAVIOR		60	-0.275105	-1.10199	0.325424	0.993505	1	7165	tags=35%, list=28%, signal=49%
GOBP_ANTIMICROBIAL_HUMORAL_RESPONSE	GOBP_ANTIMICROBIAL_HUMORAL_RESPONSE		149	-0.246196	-1.10105	0.299163	0.99192	1	8607	tags=38%, list=34%, signal=57%
GOBP_DETECTION_OF_MECHANICAL_STIMULUS_INVOLVED_IN_SENSORY_PERCEPTION_OF_SOUND	GOBP_DETECTION_OF_MECHANICAL_STIMULUS_INVOLVED_IN_SENSORY_PERCEPTION_OF_SOUND		20	-0.351151	-1.10029	0.35169	0.989729	1	3088	tags=30%, list=12%, signal=34%
GOBP_SINGLE_FERTILIZATION	GOBP_SINGLE_FERTILIZATION		140	-0.247504	-1.10015	0.289169	0.984876	1	9671	tags=44%, list=38%, signal=70%
GOBP_WATER_TRANSPORT	GOBP_WATER_TRANSPORT		17	-0.361989	-1.0997	0.339869	0.981311	1	7021	tags=47%, list=27%, signal=65%
GOBP_PHOTORECEPTOR_CELL_DIFFERENTIATION	GOBP_PHOTORECEPTOR_CELL_DIFFERENTIATION		70	-0.270667	-1.09659	0.316555	0.988727	1	8922	tags=43%, list=35%, signal=66%
GOBP_REGULATION_OF_VOLTAGE_GATED_CALCIUM_CHANNEL_ACTIVITY	GOBP_REGULATION_OF_VOLTAGE_GATED_CALCIUM_CHANNEL_ACTIVITY		41	-0.297596	-1.09655	0.32304	0.983554	1	1832	tags=17%, list=7%, signal=18%
GOBP_LIPID_DIGESTION	GOBP_LIPID_DIGESTION		17	-0.360726	-1.09481	0.359249	0.985281	1	11072	tags=71%, list=43%, signal=124%
GOBP_ISOPRENOID_METABOLIC_PROCESS	GOBP_ISOPRENOID_METABOLIC_PROCESS		83	-0.263237	-1.09408	0.317938	0.983099	1	6075	tags=33%, list=24%, signal=43%
GOBP_FEEDING_BEHAVIOR	GOBP_FEEDING_BEHAVIOR		110	-0.252312	-1.09279	0.291979	0.98313	1	9032	tags=43%, list=35%, signal=66%
GOBP_REGULATION_OF_FEEDING_BEHAVIOR	GOBP_REGULATION_OF_FEEDING_BEHAVIOR		36	-0.302722	-1.09274	0.351544	0.978172	1	8014	tags=36%, list=31%, signal=53%
GOBP_POSITIVE_REGULATION_OF_CIRCADIAN_RHYTHM	GOBP_POSITIVE_REGULATION_OF_CIRCADIAN_RHYTHM		24	-0.334037	-1.09108	0.349367	0.97962	1	3066	tags=25%, list=12%, signal=28%
GOBP_PURINE_RIBONUCLEOSIDE_METABOLIC_PROCESS	GOBP_PURINE_RIBONUCLEOSIDE_METABOLIC_PROCESS		21	-0.346852	-1.09102	0.345238	0.974726	1	1430	tags=19%, list=6%, signal=20%
GOBP_REGULATION_OF_WATER_LOSS_VIA_SKIN	GOBP_REGULATION_OF_WATER_LOSS_VIA_SKIN		36	-0.306729	-1.08758	0.351154	0.983597	1	2352	tags=25%, list=9%, signal=27%
GOBP_RETINA_MORPHOGENESIS_IN_CAMERA_TYPE_EYE	GOBP_RETINA_MORPHOGENESIS_IN_CAMERA_TYPE_EYE		65	-0.271717	-1.08727	0.340113	0.979805	1	5239	tags=28%, list=21%, signal=35%
GOBP_FOREBRAIN_NEURON_DIFFERENTIATION	GOBP_FOREBRAIN_NEURON_DIFFERENTIATION		41	-0.289273	-1.07696	0.360714	1	1	8009	tags=37%, list=31%, signal=53%
GOBP_POSITIVE_REGULATION_OF_MONOCYTE_CHEMOTAXIS	GOBP_POSITIVE_REGULATION_OF_MONOCYTE_CHEMOTAXIS		18	-0.348174	-1.07342	0.373193	1	1	2614	tags=22%, list=10%, signal=25%
GOBP_GAMMA_AMINOBUTYRIC_ACID_TRANSPORT	GOBP_GAMMA_AMINOBUTYRIC_ACID_TRANSPORT		22	-0.331498	-1.07312	0.383851	1	1	5459	tags=36%, list=21%, signal=46%
GOBP_POSITIVE_REGULATION_OF_NATURAL_KILLER_CELL_MEDIATED_IMMUNITY	GOBP_POSITIVE_REGULATION_OF_NATURAL_KILLER_CELL_MEDIATED_IMMUNITY		35	-0.294227	-1.06646	0.399507	1	1	8655	tags=37%, list=34%, signal=56%
GOBP_SEQUESTERING_OF_METAL_ION	GOBP_SEQUESTERING_OF_METAL_ION		17	-0.348897	-1.06346	0.394022	1	1	4619	tags=29%, list=18%, signal=36%
GOBP_INNER_EAR_RECEPTOR_CELL_DEVELOPMENT	GOBP_INNER_EAR_RECEPTOR_CELL_DEVELOPMENT		50	-0.274385	-1.06303	0.390244	1	1	3093	tags=22%, list=12%, signal=25%
GOBP_REGULATION_OF_POSTSYNAPTIC_NEUROTRANSMITTER_RECEPTOR_INTERNALIZATION	GOBP_REGULATION_OF_POSTSYNAPTIC_NEUROTRANSMITTER_RECEPTOR_INTERNALIZATION		18	-0.348109	-1.06253	0.371134	1	1	1555	tags=22%, list=6%, signal=24%
GOBP_ADENOHYPOPHYSIS_DEVELOPMENT	GOBP_ADENOHYPOPHYSIS_DEVELOPMENT		16	-0.356379	-1.06145	0.388079	1	1	7029	tags=38%, list=28%, signal=52%
GOBP_ACID_SECRETION	GOBP_ACID_SECRETION		56	-0.269697	-1.05915	0.38796	1	1	9165	tags=43%, list=36%, signal=67%
GOBP_DETECTION_OF_STIMULUS_INVOLVED_IN_SENSORY_PERCEPTION_OF_PAIN	GOBP_DETECTION_OF_STIMULUS_INVOLVED_IN_SENSORY_PERCEPTION_OF_PAIN		33	-0.295462	-1.05882	0.395433	1	1	7580	tags=36%, list=30%, signal=52%
GOBP_CRANIAL_NERVE_DEVELOPMENT	GOBP_CRANIAL_NERVE_DEVELOPMENT		45	-0.280277	-1.05879	0.40578	1	1	7783	tags=40%, list=30%, signal=57%
GOBP_MEIOTIC_CELL_CYCLE_PROCESS	GOBP_MEIOTIC_CELL_CYCLE_PROCESS		162	-0.233189	-1.05859	0.366428	1	1	5397	tags=27%, list=21%, signal=34%
GOBP_ESTROGEN_METABOLIC_PROCESS	GOBP_ESTROGEN_METABOLIC_PROCESS		33	-0.298458	-1.05849	0.395181	1	1	8128	tags=36%, list=32%, signal=53%
GOBP_REGULATION_OF_NATURAL_KILLER_CELL_DIFFERENTIATION	GOBP_REGULATION_OF_NATURAL_KILLER_CELL_DIFFERENTIATION		15	-0.36421	-1.05533	0.39498	1	1	1034	tags=20%, list=4%, signal=21%
GOBP_POSITIVE_REGULATION_OF_CILIUM_MOVEMENT	GOBP_POSITIVE_REGULATION_OF_CILIUM_MOVEMENT		16	-0.353015	-1.05239	0.397849	1	1	8347	tags=56%, list=33%, signal=83%
GOBP_PEPTIDE_CROSS_LINKING	GOBP_PEPTIDE_CROSS_LINKING		42	-0.280893	-1.05103	0.408066	1	1	6996	tags=36%, list=27%, signal=49%
GOBP_COLLAGEN_CATABOLIC_PROCESS	GOBP_COLLAGEN_CATABOLIC_PROCESS		47	-0.275715	-1.04883	0.391204	1	1	4397	tags=28%, list=17%, signal=33%
GOBP_CELL_FATE_DETERMINATION	GOBP_CELL_FATE_DETERMINATION		36	-0.291688	-1.04817	0.408551	1	1	2032	tags=19%, list=8%, signal=21%
GOBP_NEGATIVE_REGULATION_OF_ADAPTIVE_IMMUNE_RESPONSE	GOBP_NEGATIVE_REGULATION_OF_ADAPTIVE_IMMUNE_RESPONSE		51	-0.270992	-1.04602	0.403189	1	1	4054	tags=20%, list=16%, signal=23%
GOBP_NEGATIVE_REGULATION_OF_SYNAPTIC_TRANSMISSION	GOBP_NEGATIVE_REGULATION_OF_SYNAPTIC_TRANSMISSION		69	-0.257481	-1.04294	0.40753	1	1	5008	tags=28%, list=20%, signal=34%
GOBP_INTESTINAL_LIPID_ABSORPTION	GOBP_INTESTINAL_LIPID_ABSORPTION		17	-0.346306	-1.04271	0.410553	1	1	11806	tags=71%, list=46%, signal=131%
GOBP_IMMATURE_T_CELL_PROLIFERATION	GOBP_IMMATURE_T_CELL_PROLIFERATION		17	-0.345523	-1.04212	0.401832	1	1	4124	tags=24%, list=16%, signal=28%
GOBP_RESPONSE_TO_DIETARY_EXCESS	GOBP_RESPONSE_TO_DIETARY_EXCESS		35	-0.288589	-1.04174	0.424096	1	1	5454	tags=29%, list=21%, signal=36%
GOBP_INTERLEUKIN_4_PRODUCTION	GOBP_INTERLEUKIN_4_PRODUCTION		36	-0.285662	-1.04168	0.417073	1	1	1233	tags=11%, list=5%, signal=12%
GOBP_UTERUS_DEVELOPMENT	GOBP_UTERUS_DEVELOPMENT		23	-0.320938	-1.03711	0.425806	1	1	7786	tags=48%, list=30%, signal=69%
GOBP_CELLULAR_MODIFIED_AMINO_ACID_CATABOLIC_PROCESS	GOBP_CELLULAR_MODIFIED_AMINO_ACID_CATABOLIC_PROCESS		20	-0.336183	-1.03635	0.418726	1	1	4115	tags=25%, list=16%, signal=30%
GOBP_NEGATIVE_REGULATION_OF_VOLTAGE_GATED_CALCIUM_CHANNEL_ACTIVITY	GOBP_NEGATIVE_REGULATION_OF_VOLTAGE_GATED_CALCIUM_CHANNEL_ACTIVITY		16	-0.347836	-1.03611	0.435125	1	1	1498	tags=19%, list=6%, signal=20%
GOBP_LEUKOCYTE_MEDIATED_CYTOTOXICITY	GOBP_LEUKOCYTE_MEDIATED_CYTOTOXICITY		145	-0.229994	-1.03347	0.432124	1	1	8812	tags=33%, list=34%, signal=50%
GOBP_REGULATION_OF_HUMORAL_IMMUNE_RESPONSE	GOBP_REGULATION_OF_HUMORAL_IMMUNE_RESPONSE		50	-0.268134	-1.03203	0.442045	1	1	4658	tags=24%, list=18%, signal=29%
GOBP_REPRODUCTIVE_BEHAVIOR	GOBP_REPRODUCTIVE_BEHAVIOR		47	-0.264972	-1.02673	0.426759	1	1	4826	tags=26%, list=19%, signal=31%
GOBP_DIENCEPHALON_DEVELOPMENT	GOBP_DIENCEPHALON_DEVELOPMENT		58	-0.25922	-1.02434	0.435868	1	1	8880	tags=43%, list=35%, signal=66%
GOBP_TERPENOID_BIOSYNTHETIC_PROCESS	GOBP_TERPENOID_BIOSYNTHETIC_PROCESS		17	-0.340725	-1.02277	0.441489	1	1	4783	tags=29%, list=19%, signal=36%
GOBP_POSITIVE_REGULATION_OF_HORMONE_METABOLIC_PROCESS	GOBP_POSITIVE_REGULATION_OF_HORMONE_METABOLIC_PROCESS		19	-0.330436	-1.02031	0.449424	1	1	7838	tags=42%, list=31%, signal=61%
GOBP_REGULATION_OF_MONOCYTE_CHEMOTAXIS	GOBP_REGULATION_OF_MONOCYTE_CHEMOTAXIS		26	-0.303194	-1.01996	0.43125	1	1	2614	tags=19%, list=10%, signal=21%
GOBP_WATER_HOMEOSTASIS	GOBP_WATER_HOMEOSTASIS		65	-0.255722	-1.01984	0.440544	1	1	7021	tags=40%, list=27%, signal=55%
GOBP_INNATE_IMMUNE_RESPONSE_ACTIVATING_SIGNAL_TRANSDUCTION	GOBP_INNATE_IMMUNE_RESPONSE_ACTIVATING_SIGNAL_TRANSDUCTION		17	-0.337192	-1.01861	0.455369	1	1	8655	tags=47%, list=34%, signal=71%
GOBP_FEAR_RESPONSE	GOBP_FEAR_RESPONSE		53	-0.262887	-1.01708	0.447399	1	1	8001	tags=42%, list=31%, signal=60%
GOBP_STARTLE_RESPONSE	GOBP_STARTLE_RESPONSE		36	-0.282364	-1.01645	0.454327	1	1	8461	tags=39%, list=33%, signal=58%
GOBP_NEGATIVE_REGULATION_OF_LEUKOCYTE_MEDIATED_IMMUNITY	GOBP_NEGATIVE_REGULATION_OF_LEUKOCYTE_MEDIATED_IMMUNITY		69	-0.250941	-1.01543	0.445198	1	1	4233	tags=19%, list=17%, signal=23%
GOBP_NEGATIVE_REGULATION_OF_BEHAVIOR	GOBP_NEGATIVE_REGULATION_OF_BEHAVIOR		26	-0.300016	-1.0145	0.436954	1	1	4909	tags=27%, list=19%, signal=33%
GOBP_MULTICELLULAR_ORGANISMAL_SIGNALING	GOBP_MULTICELLULAR_ORGANISMAL_SIGNALING		140	-0.225715	-1.01138	0.460905	1	1	4826	tags=26%, list=19%, signal=32%
GOBP_AUDITORY_RECEPTOR_CELL_DEVELOPMENT	GOBP_AUDITORY_RECEPTOR_CELL_DEVELOPMENT		26	-0.301917	-1.00516	0.469337	1	1	5196	tags=31%, list=20%, signal=39%
GOBP_REGULATION_OF_LYMPHOCYTE_MEDIATED_IMMUNITY	GOBP_REGULATION_OF_LYMPHOCYTE_MEDIATED_IMMUNITY		191	-0.218373	-1.00395	0.490741	1	1	4233	tags=17%, list=17%, signal=21%
GOBP_COCHLEA_DEVELOPMENT	GOBP_COCHLEA_DEVELOPMENT		42	-0.269567	-1.0034	0.463592	1	1	2647	tags=21%, list=10%, signal=24%
GOBP_HYPOTHALAMUS_DEVELOPMENT	GOBP_HYPOTHALAMUS_DEVELOPMENT		18	-0.328402	-1.0026	0.464752	1	1	8661	tags=39%, list=34%, signal=59%
GOBP_ATRIAL_CARDIAC_MUSCLE_TISSUE_DEVELOPMENT	GOBP_ATRIAL_CARDIAC_MUSCLE_TISSUE_DEVELOPMENT		15	-0.344949	-1.00195	0.442935	1	1	6929	tags=47%, list=27%, signal=64%
GOBP_POSITIVE_REGULATION_OF_SKELETAL_MUSCLE_TISSUE_DEVELOPMENT	GOBP_POSITIVE_REGULATION_OF_SKELETAL_MUSCLE_TISSUE_DEVELOPMENT		21	-0.316943	-1.00077	0.458438	1	1	6994	tags=33%, list=27%, signal=46%
GOBP_PURINE_NUCLEOSIDE_METABOLIC_PROCESS	GOBP_PURINE_NUCLEOSIDE_METABOLIC_PROCESS		25	-0.300269	-0.998834	0.470732	1	1	1430	tags=16%, list=6%, signal=17%
GOBP_NATURAL_KILLER_CELL_ACTIVATION_INVOLVED_IN_IMMUNE_RESPONSE	GOBP_NATURAL_KILLER_CELL_ACTIVATION_INVOLVED_IN_IMMUNE_RESPONSE		38	-0.272803	-0.99862	0.477804	1	1	7017	tags=32%, list=27%, signal=43%
GOBP_SECONDARY_METABOLIC_PROCESS	GOBP_SECONDARY_METABOLIC_PROCESS		53	-0.255303	-0.998437	0.491091	1	1	8128	tags=38%, list=32%, signal=55%
GOBP_NUCLEOSIDE_BISPHOSPHATE_METABOLIC_PROCESS	GOBP_NUCLEOSIDE_BISPHOSPHATE_METABOLIC_PROCESS		78	-0.240439	-0.996425	0.473047	1	1	3568	tags=17%, list=14%, signal=19%
GOBP_GAMMA_AMINOBUTYRIC_ACID_SECRETION	GOBP_GAMMA_AMINOBUTYRIC_ACID_SECRETION		18	-0.321259	-0.995718	0.458388	1	1	5008	tags=33%, list=20%, signal=41%
GOBP_REGULATION_OF_SYNAPTIC_TRANSMISSION_GLUTAMATERGIC	GOBP_REGULATION_OF_SYNAPTIC_TRANSMISSION_GLUTAMATERGIC		74	-0.24364	-0.992992	0.480392	1	1	7175	tags=36%, list=28%, signal=51%
GOBP_DEVELOPMENT_OF_PRIMARY_FEMALE_SEXUAL_CHARACTERISTICS	GOBP_DEVELOPMENT_OF_PRIMARY_FEMALE_SEXUAL_CHARACTERISTICS		95	-0.236056	-0.992358	0.499461	1	1	8950	tags=38%, list=35%, signal=58%
GOBP_CEREBRAL_CORTEX_NEURON_DIFFERENTIATION	GOBP_CEREBRAL_CORTEX_NEURON_DIFFERENTIATION		22	-0.302929	-0.992352	0.47541	1	1	5682	tags=36%, list=22%, signal=47%
GOBP_C21_STEROID_HORMONE_METABOLIC_PROCESS	GOBP_C21_STEROID_HORMONE_METABOLIC_PROCESS		40	-0.271034	-0.991814	0.489043	1	1	8552	tags=45%, list=33%, signal=68%
GOBP_SERINE_PHOSPHORYLATION_OF_STAT_PROTEIN	GOBP_SERINE_PHOSPHORYLATION_OF_STAT_PROTEIN		31	-0.28303	-0.988638	0.477019	1	1	7017	tags=29%, list=27%, signal=40%
GOBP_REGULATION_OF_HETEROCHROMATIN_FORMATION	GOBP_REGULATION_OF_HETEROCHROMATIN_FORMATION		21	-0.30945	-0.985914	0.484157	1	1	2450	tags=24%, list=10%, signal=26%
GOBP_MATING_BEHAVIOR	GOBP_MATING_BEHAVIOR		39	-0.271461	-0.983941	0.50358	1	1	2806	tags=21%, list=11%, signal=23%
GOBP_HYDROGEN_PEROXIDE_BIOSYNTHETIC_PROCESS	GOBP_HYDROGEN_PEROXIDE_BIOSYNTHETIC_PROCESS		16	-0.32927	-0.983657	0.469003	1	1	7527	tags=38%, list=29%, signal=53%
GOBP_INTERMEDIATE_FILAMENT_BASED_PROCESS	GOBP_INTERMEDIATE_FILAMENT_BASED_PROCESS		82	-0.234961	-0.983097	0.509761	1	1	4949	tags=28%, list=19%, signal=35%
GOBP_NEGATIVE_REGULATION_OF_LYASE_ACTIVITY	GOBP_NEGATIVE_REGULATION_OF_LYASE_ACTIVITY		17	-0.329371	-0.982668	0.489906	1	1	2143	tags=18%, list=8%, signal=19%
GOBP_POSITIVE_REGULATION_OF_MUSCLE_TISSUE_DEVELOPMENT	GOBP_POSITIVE_REGULATION_OF_MUSCLE_TISSUE_DEVELOPMENT		24	-0.292059	-0.98251	0.498089	1	1	2189	tags=17%, list=9%, signal=18%
GOBP_DEVELOPMENT_OF_PRIMARY_SEXUAL_CHARACTERISTICS	GOBP_DEVELOPMENT_OF_PRIMARY_SEXUAL_CHARACTERISTICS		191	-0.216673	-0.980906	0.538462	1	1	8190	tags=34%, list=32%, signal=50%
GOBP_VITAMIN_D_METABOLIC_PROCESS	GOBP_VITAMIN_D_METABOLIC_PROCESS		16	-0.331933	-0.980109	0.509589	1	1	7385	tags=56%, list=29%, signal=79%
GOBP_REGULATION_OF_PHOSPHOLIPID_BIOSYNTHETIC_PROCESS	GOBP_REGULATION_OF_PHOSPHOLIPID_BIOSYNTHETIC_PROCESS		17	-0.328626	-0.977923	0.512228	1	1	1378	tags=18%, list=5%, signal=19%
GOBP_POSITIVE_REGULATION_OF_STRIATED_MUSCLE_CELL_DIFFERENTIATION	GOBP_POSITIVE_REGULATION_OF_STRIATED_MUSCLE_CELL_DIFFERENTIATION		49	-0.254235	-0.976011	0.504684	1	1	2613	tags=22%, list=10%, signal=25%
GOBP_POSITIVE_REGULATION_OF_ADENYLATE_CYCLASE_ACTIVITY	GOBP_POSITIVE_REGULATION_OF_ADENYLATE_CYCLASE_ACTIVITY		29	-0.281955	-0.975848	0.509069	1	1	6967	tags=38%, list=27%, signal=52%
GOBP_INORGANIC_ANION_TRANSPORT	GOBP_INORGANIC_ANION_TRANSPORT		125	-0.221476	-0.975659	0.527484	1	1	7026	tags=37%, list=27%, signal=51%
GOBP_CELLULAR_RESPONSE_TO_RETINOIC_ACID	GOBP_CELLULAR_RESPONSE_TO_RETINOIC_ACID		38	-0.263282	-0.975401	0.495858	1	1	1740	tags=16%, list=7%, signal=17%
GOBP_RIBONUCLEOSIDE_METABOLIC_PROCESS	GOBP_RIBONUCLEOSIDE_METABOLIC_PROCESS		26	-0.29091	-0.974225	0.506219	1	1	1430	tags=15%, list=6%, signal=16%
GOBP_REGULATION_OF_NEUROTRANSMITTER_RECEPTOR_ACTIVITY	GOBP_REGULATION_OF_NEUROTRANSMITTER_RECEPTOR_ACTIVITY		57	-0.248257	-0.973844	0.51462	1	1	4008	tags=21%, list=16%, signal=25%
GOBP_GLUCOSAMINE_CONTAINING_COMPOUND_METABOLIC_PROCESS	GOBP_GLUCOSAMINE_CONTAINING_COMPOUND_METABOLIC_PROCESS		23	-0.297364	-0.973107	0.481108	1	1	5262	tags=26%, list=21%, signal=33%
GOBP_NEURON_FATE_COMMITMENT	GOBP_NEURON_FATE_COMMITMENT		72	-0.238397	-0.972022	0.515487	1	1	7405	tags=35%, list=29%, signal=49%
GOBP_REGULATION_OF_HUMORAL_IMMUNE_RESPONSE_MEDIATED_BY_CIRCULATING_IMMUNOGLOBULIN	GOBP_REGULATION_OF_HUMORAL_IMMUNE_RESPONSE_MEDIATED_BY_CIRCULATING_IMMUNOGLOBULIN		21	-0.31432	-0.971663	0.525641	1	1	3704	tags=19%, list=14%, signal=22%
GOBP_SYNAPTIC_TRANSMISSION_DOPAMINERGIC	GOBP_SYNAPTIC_TRANSMISSION_DOPAMINERGIC		26	-0.294136	-0.971102	0.515464	1	1	6083	tags=31%, list=24%, signal=40%
GOBP_PROXIMAL_DISTAL_PATTERN_FORMATION	GOBP_PROXIMAL_DISTAL_PATTERN_FORMATION		36	-0.27102	-0.970404	0.524823	1	1	4804	tags=28%, list=19%, signal=34%
GOBP_REGULATION_OF_T_CELL_APOPTOTIC_PROCESS	GOBP_REGULATION_OF_T_CELL_APOPTOTIC_PROCESS		44	-0.258912	-0.970325	0.522042	1	1	1171	tags=11%, list=5%, signal=12%
GOBP_MULTICELLULAR_ORGANISMAL_RESPONSE_TO_STRESS	GOBP_MULTICELLULAR_ORGANISMAL_RESPONSE_TO_STRESS		92	-0.228896	-0.969507	0.527473	1	1	4749	tags=26%, list=19%, signal=32%
GOBP_NEGATIVE_REGULATION_OF_FEEDING_BEHAVIOR	GOBP_NEGATIVE_REGULATION_OF_FEEDING_BEHAVIOR		15	-0.336284	-0.968716	0.514056	1	1	6647	tags=33%, list=26%, signal=45%
GOBP_AMINOGLYCAN_CATABOLIC_PROCESS	GOBP_AMINOGLYCAN_CATABOLIC_PROCESS		36	-0.26462	-0.967229	0.513095	1	1	5748	tags=31%, list=22%, signal=39%
GOBP_REGULATION_OF_T_CELL_MEDIATED_IMMUNITY	GOBP_REGULATION_OF_T_CELL_MEDIATED_IMMUNITY		95	-0.228583	-0.967105	0.543408	1	1	6104	tags=24%, list=24%, signal=32%
GOBP_POSITIVE_REGULATION_OF_CELLULAR_RESPIRATION	GOBP_POSITIVE_REGULATION_OF_CELLULAR_RESPIRATION		19	-0.307009	-0.96695	0.503866	1	1	8821	tags=42%, list=35%, signal=64%
GOBP_THIOESTER_METABOLIC_PROCESS	GOBP_THIOESTER_METABOLIC_PROCESS		63	-0.243367	-0.96694	0.544743	1	1	3348	tags=16%, list=13%, signal=18%
GOBP_REGULATION_OF_MYOBLAST_PROLIFERATION	GOBP_REGULATION_OF_MYOBLAST_PROLIFERATION		15	-0.330915	-0.965981	0.513907	1	1	2145	tags=27%, list=8%, signal=29%
GOBP_GROWTH_PLATE_CARTILAGE_DEVELOPMENT	GOBP_GROWTH_PLATE_CARTILAGE_DEVELOPMENT		19	-0.314199	-0.965289	0.502652	1	1	7293	tags=42%, list=29%, signal=59%
GOBP_HYPEROSMOTIC_SALINITY_RESPONSE	GOBP_HYPEROSMOTIC_SALINITY_RESPONSE		15	-0.333693	-0.963632	0.52139	1	1	445	tags=13%, list=2%, signal=14%
GOBP_POSITIVE_REGULATION_OF_SYNAPTIC_TRANSMISSION_GLUTAMATERGIC	GOBP_POSITIVE_REGULATION_OF_SYNAPTIC_TRANSMISSION_GLUTAMATERGIC		35	-0.26767	-0.962023	0.533898	1	1	8283	tags=46%, list=32%, signal=68%
GOBP_VENTRICULAR_SYSTEM_DEVELOPMENT	GOBP_VENTRICULAR_SYSTEM_DEVELOPMENT		26	-0.285486	-0.959891	0.51186	1	1	2249	tags=19%, list=9%, signal=21%
GOBP_MEIOTIC_CHROMOSOME_SEPARATION	GOBP_MEIOTIC_CHROMOSOME_SEPARATION		18	-0.313068	-0.956681	0.552699	1	1	5653	tags=33%, list=22%, signal=43%
GOBP_DETECTION_OF_MECHANICAL_STIMULUS	GOBP_DETECTION_OF_MECHANICAL_STIMULUS		59	-0.239047	-0.956453	0.538724	1	1	5370	tags=29%, list=21%, signal=36%
GOBP_HOMOPHILIC_CELL_ADHESION_VIA_PLASMA_MEMBRANE_ADHESION_MOLECULES	GOBP_HOMOPHILIC_CELL_ADHESION_VIA_PLASMA_MEMBRANE_ADHESION_MOLECULES		95	-0.226474	-0.956282	0.568797	1	1	3977	tags=22%, list=16%, signal=26%
GOBP_MULTI_MULTICELLULAR_ORGANISM_PROCESS	GOBP_MULTI_MULTICELLULAR_ORGANISM_PROCESS		170	-0.210987	-0.956212	0.586066	1	1	6237	tags=29%, list=24%, signal=38%
GOBP_BILE_ACID_AND_BILE_SALT_TRANSPORT	GOBP_BILE_ACID_AND_BILE_SALT_TRANSPORT		28	-0.283661	-0.954779	0.555966	1	1	7762	tags=46%, list=30%, signal=67%
GOBP_ORGANIC_HYDROXY_COMPOUND_CATABOLIC_PROCESS	GOBP_ORGANIC_HYDROXY_COMPOUND_CATABOLIC_PROCESS		51	-0.248714	-0.95451	0.557979	1	1	9363	tags=47%, list=37%, signal=74%
GOBP_POSITIVE_REGULATION_OF_CAMP_MEDIATED_SIGNALING	GOBP_POSITIVE_REGULATION_OF_CAMP_MEDIATED_SIGNALING		28	-0.276831	-0.951576	0.530788	1	1	8910	tags=54%, list=35%, signal=82%
GOBP_DETECTION_OF_MECHANICAL_STIMULUS_INVOLVED_IN_SENSORY_PERCEPTION	GOBP_DETECTION_OF_MECHANICAL_STIMULUS_INVOLVED_IN_SENSORY_PERCEPTION		44	-0.254837	-0.951182	0.551643	1	1	7580	tags=36%, list=30%, signal=52%
GOBP_GENOMIC_IMPRINTING	GOBP_GENOMIC_IMPRINTING		17	-0.318245	-0.950543	0.534667	1	1	4851	tags=35%, list=19%, signal=44%
GOBP_EYE_PHOTORECEPTOR_CELL_DIFFERENTIATION	GOBP_EYE_PHOTORECEPTOR_CELL_DIFFERENTIATION		52	-0.243222	-0.947518	0.556845	1	1	8873	tags=40%, list=35%, signal=62%
GOBP_T_CELL_MEDIATED_IMMUNITY	GOBP_T_CELL_MEDIATED_IMMUNITY		126	-0.213138	-0.946834	0.591432	1	1	6104	tags=24%, list=24%, signal=31%
GOBP_PHOSPHOLIPASE_C_ACTIVATING_G_PROTEIN_COUPLED_RECEPTOR_SIGNALING_PATHWAY	GOBP_PHOSPHOLIPASE_C_ACTIVATING_G_PROTEIN_COUPLED_RECEPTOR_SIGNALING_PATHWAY		88	-0.226599	-0.946307	0.578209	1	1	8099	tags=35%, list=32%, signal=51%
GOBP_OOGENESIS	GOBP_OOGENESIS		89	-0.224283	-0.946233	0.579288	1	1	9895	tags=46%, list=39%, signal=75%
GOBP_NEURAL_RETINA_DEVELOPMENT	GOBP_NEURAL_RETINA_DEVELOPMENT		72	-0.23277	-0.944644	0.579004	1	1	4216	tags=21%, list=16%, signal=25%
GOBP_DEOXYRIBONUCLEOTIDE_CATABOLIC_PROCESS	GOBP_DEOXYRIBONUCLEOTIDE_CATABOLIC_PROCESS		18	-0.309673	-0.944256	0.558424	1	1	7337	tags=39%, list=29%, signal=55%
GOBP_KERATINOCYTE_DEVELOPMENT	GOBP_KERATINOCYTE_DEVELOPMENT		15	-0.318565	-0.939715	0.538867	1	1	3754	tags=27%, list=15%, signal=31%
GOBP_REGULATION_OF_THYMOCYTE_APOPTOTIC_PROCESS	GOBP_REGULATION_OF_THYMOCYTE_APOPTOTIC_PROCESS		17	-0.311821	-0.938711	0.541612	1	1	298	tags=12%, list=1%, signal=12%
GOBP_RESPONSE_TO_AMINE	GOBP_RESPONSE_TO_AMINE		18	-0.304342	-0.937624	0.566624	1	1	8001	tags=44%, list=31%, signal=65%
GOBP_NEUROTRANSMITTER_RECEPTOR_INTERNALIZATION	GOBP_NEUROTRANSMITTER_RECEPTOR_INTERNALIZATION		30	-0.270004	-0.937383	0.558714	1	1	4008	tags=27%, list=16%, signal=32%
GOBP_FEMALE_GAMETE_GENERATION	GOBP_FEMALE_GAMETE_GENERATION		128	-0.210013	-0.934269	0.613375	1	1	9895	tags=45%, list=39%, signal=72%
GOBP_CALCIUM_DEPENDENT_CELL_CELL_ADHESION_VIA_PLASMA_MEMBRANE_CELL_ADHESION_MOLECULES	GOBP_CALCIUM_DEPENDENT_CELL_CELL_ADHESION_VIA_PLASMA_MEMBRANE_CELL_ADHESION_MOLECULES		24	-0.27778	-0.931597	0.577694	1	1	4674	tags=29%, list=18%, signal=36%
GOBP_NEGATIVE_REGULATION_OF_BONE_MINERALIZATION	GOBP_NEGATIVE_REGULATION_OF_BONE_MINERALIZATION		16	-0.312803	-0.92744	0.578735	1	1	1297	tags=19%, list=5%, signal=20%
GOBP_MECHANORECEPTOR_DIFFERENTIATION	GOBP_MECHANORECEPTOR_DIFFERENTIATION		75	-0.22367	-0.92731	0.613333	1	1	5249	tags=27%, list=21%, signal=33%
GOBP_FOREBRAIN_GENERATION_OF_NEURONS	GOBP_FOREBRAIN_GENERATION_OF_NEURONS		49	-0.24043	-0.925475	0.585118	1	1	8323	tags=37%, list=33%, signal=54%
GOBP_VITAMIN_CATABOLIC_PROCESS	GOBP_VITAMIN_CATABOLIC_PROCESS		15	-0.324581	-0.923905	0.579576	1	1	6709	tags=40%, list=26%, signal=54%
GOBP_NEUROPEPTIDE_SIGNALING_PATHWAY	GOBP_NEUROPEPTIDE_SIGNALING_PATHWAY		85	-0.221687	-0.923524	0.59636	1	1	7955	tags=35%, list=31%, signal=51%
GOBP_NEGATIVE_REGULATION_OF_LYMPHOCYTE_APOPTOTIC_PROCESS	GOBP_NEGATIVE_REGULATION_OF_LYMPHOCYTE_APOPTOTIC_PROCESS		46	-0.243366	-0.92342	0.594306	1	1	2710	tags=15%, list=11%, signal=17%
GOBP_GANGLIOSIDE_BIOSYNTHETIC_PROCESS	GOBP_GANGLIOSIDE_BIOSYNTHETIC_PROCESS		15	-0.311578	-0.923331	0.59025	1	1	830	tags=13%, list=3%, signal=14%
GOBP_OVARIAN_FOLLICLE_DEVELOPMENT	GOBP_OVARIAN_FOLLICLE_DEVELOPMENT		55	-0.235867	-0.919597	0.600683	1	1	8910	tags=40%, list=35%, signal=61%
GOBP_POSITIVE_REGULATION_OF_ICOSANOID_SECRETION	GOBP_POSITIVE_REGULATION_OF_ICOSANOID_SECRETION		17	-0.306837	-0.919227	0.600791	1	1	4124	tags=24%, list=16%, signal=28%
GOBP_PRIMARY_ALCOHOL_METABOLIC_PROCESS	GOBP_PRIMARY_ALCOHOL_METABOLIC_PROCESS		86	-0.221615	-0.918721	0.637421	1	1	8206	tags=35%, list=32%, signal=51%
GOBP_REGULATION_OF_MEIOTIC_NUCLEAR_DIVISION	GOBP_REGULATION_OF_MEIOTIC_NUCLEAR_DIVISION		28	-0.268808	-0.918198	0.59199	1	1	5007	tags=29%, list=20%, signal=35%
GOBP_TRIGLYCERIDE_CATABOLIC_PROCESS	GOBP_TRIGLYCERIDE_CATABOLIC_PROCESS		25	-0.281188	-0.917977	0.584071	1	1	5407	tags=28%, list=21%, signal=35%
GOBP_NEGATIVE_REGULATION_OF_BMP_SIGNALING_PATHWAY	GOBP_NEGATIVE_REGULATION_OF_BMP_SIGNALING_PATHWAY		40	-0.249358	-0.913317	0.61244	1	1	4109	tags=25%, list=16%, signal=30%
GOBP_DOPAMINERGIC_NEURON_DIFFERENTIATION	GOBP_DOPAMINERGIC_NEURON_DIFFERENTIATION		39	-0.25149	-0.912772	0.619668	1	1	8303	tags=44%, list=32%, signal=64%
GOBP_NATURAL_KILLER_CELL_ACTIVATION	GOBP_NATURAL_KILLER_CELL_ACTIVATION		95	-0.213937	-0.91059	0.64247	1	1	1919	tags=12%, list=8%, signal=12%
GOBP_TONGUE_DEVELOPMENT	GOBP_TONGUE_DEVELOPMENT		21	-0.285856	-0.907712	0.591146	1	1	8323	tags=48%, list=33%, signal=71%
GOBP_ORGAN_OR_TISSUE_SPECIFIC_IMMUNE_RESPONSE	GOBP_ORGAN_OR_TISSUE_SPECIFIC_IMMUNE_RESPONSE		64	-0.225494	-0.907321	0.62556	1	1	9981	tags=36%, list=39%, signal=59%
GOBP_REGULATION_OF_SYSTEMIC_ARTERIAL_BLOOD_PRESSURE_BY_RENIN_ANGIOTENSIN	GOBP_REGULATION_OF_SYSTEMIC_ARTERIAL_BLOOD_PRESSURE_BY_RENIN_ANGIOTENSIN		29	-0.268066	-0.9069	0.599256	1	1	1202	tags=14%, list=5%, signal=14%
GOBP_POSITIVE_REGULATION_OF_RECEPTOR_SIGNALING_PATHWAY_VIA_STAT	GOBP_POSITIVE_REGULATION_OF_RECEPTOR_SIGNALING_PATHWAY_VIA_STAT		67	-0.223945	-0.904484	0.646341	1	1	9857	tags=45%, list=39%, signal=73%
GOBP_DEVELOPMENT_OF_PRIMARY_MALE_SEXUAL_CHARACTERISTICS	GOBP_DEVELOPMENT_OF_PRIMARY_MALE_SEXUAL_CHARACTERISTICS		110	-0.206895	-0.904338	0.644585	1	1	8076	tags=34%, list=32%, signal=49%
GOBP_HYDROGEN_PEROXIDE_CATABOLIC_PROCESS	GOBP_HYDROGEN_PEROXIDE_CATABOLIC_PROCESS		22	-0.28116	-0.900742	0.581886	1	1	4175	tags=23%, list=16%, signal=27%
GOBP_ANION_HOMEOSTASIS	GOBP_ANION_HOMEOSTASIS		42	-0.2448	-0.89977	0.617169	1	1	3416	tags=24%, list=13%, signal=27%
GOBP_BODY_FLUID_SECRETION	GOBP_BODY_FLUID_SECRETION		99	-0.211872	-0.899572	0.667028	1	1	6237	tags=26%, list=24%, signal=35%
GOBP_HYPEROSMOTIC_RESPONSE	GOBP_HYPEROSMOTIC_RESPONSE		20	-0.287712	-0.897164	0.615789	1	1	1954	tags=15%, list=8%, signal=16%
GOBP_DEOXYRIBONUCLEOSIDE_MONOPHOSPHATE_METABOLIC_PROCESS	GOBP_DEOXYRIBONUCLEOSIDE_MONOPHOSPHATE_METABOLIC_PROCESS		19	-0.286665	-0.896007	0.61509	1	1	7337	tags=37%, list=29%, signal=52%
GOBP_POSITIVE_REGULATION_OF_BEHAVIOR	GOBP_POSITIVE_REGULATION_OF_BEHAVIOR		35	-0.252876	-0.894572	0.638118	1	1	3219	tags=17%, list=13%, signal=20%
GOBP_ERYTHROCYTE_MATURATION	GOBP_ERYTHROCYTE_MATURATION		16	-0.301385	-0.893878	0.642091	1	1	1954	tags=19%, list=8%, signal=20%
GOBP_EOSINOPHIL_MIGRATION	GOBP_EOSINOPHIL_MIGRATION		22	-0.273554	-0.893798	0.626429	1	1	11142	tags=55%, list=44%, signal=97%
GOBP_OVULATION_CYCLE_PROCESS	GOBP_OVULATION_CYCLE_PROCESS		42	-0.242317	-0.891562	0.634232	1	1	9713	tags=43%, list=38%, signal=69%
GOBP_OXIDATIVE_DEMETHYLATION	GOBP_OXIDATIVE_DEMETHYLATION		23	-0.277493	-0.888119	0.643392	1	1	8128	tags=48%, list=32%, signal=70%
GOBP_AMINO_SUGAR_METABOLIC_PROCESS	GOBP_AMINO_SUGAR_METABOLIC_PROCESS		37	-0.242988	-0.887535	0.64881	1	1	3136	tags=19%, list=12%, signal=22%
GOBP_POSITIVE_REGULATION_OF_LEUKOCYTE_MEDIATED_IMMUNITY	GOBP_POSITIVE_REGULATION_OF_LEUKOCYTE_MEDIATED_IMMUNITY		146	-0.200095	-0.887096	0.706431	1	1	6592	tags=23%, list=26%, signal=30%
GOBP_EXCRETION	GOBP_EXCRETION		50	-0.23371	-0.886642	0.661628	1	1	6432	tags=32%, list=25%, signal=43%
GOBP_EPIDERMIS_MORPHOGENESIS	GOBP_EPIDERMIS_MORPHOGENESIS		39	-0.244029	-0.885313	0.642344	1	1	6406	tags=33%, list=25%, signal=44%
GOBP_GASTRIC_ACID_SECRETION	GOBP_GASTRIC_ACID_SECRETION		18	-0.289529	-0.885295	0.614474	1	1	4044	tags=22%, list=16%, signal=26%
GOBP_POSITIVE_REGULATION_OF_MEIOTIC_NUCLEAR_DIVISION	GOBP_POSITIVE_REGULATION_OF_MEIOTIC_NUCLEAR_DIVISION		15	-0.302244	-0.884535	0.63807	1	1	1222	tags=13%, list=5%, signal=14%
GOBP_PROTEIN_ACTIVATION_CASCADE	GOBP_PROTEIN_ACTIVATION_CASCADE		24	-0.271736	-0.884222	0.638854	1	1	7483	tags=42%, list=29%, signal=59%
GOBP_MYOTUBE_CELL_DEVELOPMENT	GOBP_MYOTUBE_CELL_DEVELOPMENT		38	-0.242394	-0.882728	0.640382	1	1	2189	tags=16%, list=9%, signal=17%
GOBP_REGULATION_OF_POSTSYNAPTIC_NEUROTRANSMITTER_RECEPTOR_ACTIVITY	GOBP_REGULATION_OF_POSTSYNAPTIC_NEUROTRANSMITTER_RECEPTOR_ACTIVITY		17	-0.289246	-0.879642	0.639323	1	1	5469	tags=29%, list=21%, signal=37%
GOBP_CATECHOL_CONTAINING_COMPOUND_METABOLIC_PROCESS	GOBP_CATECHOL_CONTAINING_COMPOUND_METABOLIC_PROCESS		54	-0.225663	-0.879404	0.668203	1	1	4909	tags=22%, list=19%, signal=27%
GOBP_REGULATION_OF_PROTEIN_KINASE_A_SIGNALING	GOBP_REGULATION_OF_PROTEIN_KINASE_A_SIGNALING		21	-0.278915	-0.87914	0.631234	1	1	5121	tags=29%, list=20%, signal=36%
GOBP_FEMALE_SEX_DIFFERENTIATION	GOBP_FEMALE_SEX_DIFFERENTIATION		119	-0.199927	-0.877203	0.711438	1	1	8950	tags=34%, list=35%, signal=53%
GOBP_PROTEIN_LOCALIZATION_TO_CILIUM	GOBP_PROTEIN_LOCALIZATION_TO_CILIUM		54	-0.22535	-0.875414	0.652856	1	1	6548	tags=24%, list=26%, signal=32%
GOBP_NEUROMUSCULAR_PROCESS_CONTROLLING_POSTURE	GOBP_NEUROMUSCULAR_PROCESS_CONTROLLING_POSTURE		17	-0.293132	-0.874904	0.637466	1	1	10453	tags=59%, list=41%, signal=99%
GOBP_REGULATION_OF_EXCRETION	GOBP_REGULATION_OF_EXCRETION		29	-0.252162	-0.872903	0.682896	1	1	3066	tags=21%, list=12%, signal=23%
GOBP_ADULT_BEHAVIOR	GOBP_ADULT_BEHAVIOR		152	-0.195633	-0.872684	0.737384	1	1	4399	tags=20%, list=17%, signal=24%
GOBP_AUTONOMIC_NERVOUS_SYSTEM_DEVELOPMENT	GOBP_AUTONOMIC_NERVOUS_SYSTEM_DEVELOPMENT		46	-0.234982	-0.870711	0.682232	1	1	4791	tags=24%, list=19%, signal=29%
GOBP_MALE_SEX_DIFFERENTIATION	GOBP_MALE_SEX_DIFFERENTIATION		135	-0.196325	-0.870172	0.740625	1	1	8076	tags=33%, list=32%, signal=47%
GOBP_POSITIVE_REGULATION_OF_TYROSINE_PHOSPHORYLATION_OF_STAT_PROTEIN	GOBP_POSITIVE_REGULATION_OF_TYROSINE_PHOSPHORYLATION_OF_STAT_PROTEIN		47	-0.227075	-0.867227	0.684884	1	1	8100	tags=36%, list=32%, signal=53%
GOBP_GLUTAMATE_RECEPTOR_SIGNALING_PATHWAY	GOBP_GLUTAMATE_RECEPTOR_SIGNALING_PATHWAY		37	-0.239109	-0.865939	0.678954	1	1	7140	tags=38%, list=28%, signal=52%
GOBP_THYROID_GLAND_DEVELOPMENT	GOBP_THYROID_GLAND_DEVELOPMENT		25	-0.261388	-0.865814	0.652605	1	1	1962	tags=16%, list=8%, signal=17%
GOBP_INORGANIC_ION_IMPORT_ACROSS_PLASMA_MEMBRANE	GOBP_INORGANIC_ION_IMPORT_ACROSS_PLASMA_MEMBRANE		103	-0.202974	-0.864977	0.729122	1	1	6061	tags=28%, list=24%, signal=37%
GOBP_REGULATION_OF_SYSTEMIC_ARTERIAL_BLOOD_PRESSURE_BY_HORMONE	GOBP_REGULATION_OF_SYSTEMIC_ARTERIAL_BLOOD_PRESSURE_BY_HORMONE		43	-0.231472	-0.864492	0.684633	1	1	1962	tags=14%, list=8%, signal=15%
GOBP_NEGATIVE_REGULATION_OF_CATION_CHANNEL_ACTIVITY	GOBP_NEGATIVE_REGULATION_OF_CATION_CHANNEL_ACTIVITY		41	-0.232564	-0.863938	0.67891	1	1	1954	tags=15%, list=8%, signal=16%
GOBP_ANTIMICROBIAL_HUMORAL_IMMUNE_RESPONSE_MEDIATED_BY_ANTIMICROBIAL_PEPTIDE	GOBP_ANTIMICROBIAL_HUMORAL_IMMUNE_RESPONSE_MEDIATED_BY_ANTIMICROBIAL_PEPTIDE		115	-0.198032	-0.863867	0.756614	1	1	8607	tags=33%, list=34%, signal=50%
GOBP_NEURONAL_ACTION_POTENTIAL	GOBP_NEURONAL_ACTION_POTENTIAL		50	-0.224503	-0.863379	0.676504	1	1	8001	tags=38%, list=31%, signal=55%
GOBP_REGULATION_OF_GLYCOGEN_METABOLIC_PROCESS	GOBP_REGULATION_OF_GLYCOGEN_METABOLIC_PROCESS		27	-0.257914	-0.863189	0.66792	1	1	8158	tags=44%, list=32%, signal=65%
GOBP_METANEPHRIC_NEPHRON_EPITHELIUM_DEVELOPMENT	GOBP_METANEPHRIC_NEPHRON_EPITHELIUM_DEVELOPMENT		17	-0.289823	-0.863113	0.660105	1	1	1858	tags=18%, list=7%, signal=19%
GOBP_CD4_POSITIVE_ALPHA_BETA_T_CELL_PROLIFERATION	GOBP_CD4_POSITIVE_ALPHA_BETA_T_CELL_PROLIFERATION		25	-0.26198	-0.862668	0.647713	1	1	2710	tags=16%, list=11%, signal=18%
GOBP_CENTRAL_NERVOUS_SYSTEM_NEURON_DIFFERENTIATION	GOBP_CENTRAL_NERVOUS_SYSTEM_NEURON_DIFFERENTIATION		164	-0.193366	-0.862336	0.741504	1	1	8303	tags=36%, list=32%, signal=53%
GOBP_AMMONIUM_ION_METABOLIC_PROCESS	GOBP_AMMONIUM_ION_METABOLIC_PROCESS		21	-0.270118	-0.860591	0.67433	1	1	5248	tags=29%, list=21%, signal=36%
GOBP_CHONDROCYTE_DEVELOPMENT	GOBP_CHONDROCYTE_DEVELOPMENT		27	-0.252984	-0.860481	0.65582	1	1	5022	tags=30%, list=20%, signal=37%
GOBP_MALE_GENITALIA_DEVELOPMENT	GOBP_MALE_GENITALIA_DEVELOPMENT		20	-0.276258	-0.859919	0.665354	1	1	8303	tags=40%, list=32%, signal=59%
GOBP_REGULATION_OF_EPIDERMAL_GROWTH_FACTOR_ACTIVATED_RECEPTOR_ACTIVITY	GOBP_REGULATION_OF_EPIDERMAL_GROWTH_FACTOR_ACTIVATED_RECEPTOR_ACTIVITY		21	-0.270081	-0.858894	0.658278	1	1	1968	tags=14%, list=8%, signal=15%
GOBP_HYDROGEN_PEROXIDE_METABOLIC_PROCESS	GOBP_HYDROGEN_PEROXIDE_METABOLIC_PROCESS		44	-0.229221	-0.858771	0.692857	1	1	7902	tags=30%, list=31%, signal=43%
GOBP_REGULATION_OF_DIGESTIVE_SYSTEM_PROCESS	GOBP_REGULATION_OF_DIGESTIVE_SYSTEM_PROCESS		50	-0.223709	-0.8571	0.7125	1	1	5915	tags=26%, list=23%, signal=34%
GOBP_DIGESTION	GOBP_DIGESTION		114	-0.194812	-0.855845	0.735789	1	1	5915	tags=23%, list=23%, signal=30%
GOBP_NEGATIVE_REGULATION_OF_SIGNAL_TRANSDUCTION_IN_ABSENCE_OF_LIGAND	GOBP_NEGATIVE_REGULATION_OF_SIGNAL_TRANSDUCTION_IN_ABSENCE_OF_LIGAND		28	-0.249885	-0.855186	0.691839	1	1	4626	tags=25%, list=18%, signal=30%
GOBP_SULFATION	GOBP_SULFATION		29	-0.247781	-0.8544	0.669544	1	1	4381	tags=24%, list=17%, signal=29%
GOBP_RESPONSE_TO_PAIN	GOBP_RESPONSE_TO_PAIN		34	-0.241942	-0.852741	0.688995	1	1	4706	tags=26%, list=18%, signal=32%
GOBP_REGULATION_OF_PRESYNAPSE_ORGANIZATION	GOBP_REGULATION_OF_PRESYNAPSE_ORGANIZATION		34	-0.239567	-0.852659	0.69715	1	1	4093	tags=21%, list=16%, signal=24%
GOBP_POSITIVE_REGULATION_OF_CHEMOKINE_PRODUCTION	GOBP_POSITIVE_REGULATION_OF_CHEMOKINE_PRODUCTION		70	-0.2094	-0.852506	0.706742	1	1	7583	tags=29%, list=30%, signal=41%
GOBP_CD4_POSITIVE_ALPHA_BETA_T_CELL_CYTOKINE_PRODUCTION	GOBP_CD4_POSITIVE_ALPHA_BETA_T_CELL_CYTOKINE_PRODUCTION		24	-0.256768	-0.852292	0.661801	1	1	6065	tags=33%, list=24%, signal=44%
GOBP_CELL_FATE_COMMITMENT_INVOLVED_IN_FORMATION_OF_PRIMARY_GERM_LAYER	GOBP_CELL_FATE_COMMITMENT_INVOLVED_IN_FORMATION_OF_PRIMARY_GERM_LAYER		26	-0.253646	-0.848729	0.710163	1	1	9608	tags=54%, list=38%, signal=86%
GOBP_PHENOL_CONTAINING_COMPOUND_BIOSYNTHETIC_PROCESS	GOBP_PHENOL_CONTAINING_COMPOUND_BIOSYNTHETIC_PROCESS		43	-0.227365	-0.848571	0.716489	1	1	4909	tags=23%, list=19%, signal=29%
GOBP_CERAMIDE_BIOSYNTHETIC_PROCESS	GOBP_CERAMIDE_BIOSYNTHETIC_PROCESS		53	-0.219619	-0.847919	0.700935	1	1	2416	tags=13%, list=9%, signal=15%
GOBP_CELLULAR_IRON_ION_HOMEOSTASIS	GOBP_CELLULAR_IRON_ION_HOMEOSTASIS		46	-0.223466	-0.847703	0.722795	1	1	4619	tags=22%, list=18%, signal=26%
GOBP_RESPONSE_TO_IRON_ION	GOBP_RESPONSE_TO_IRON_ION		17	-0.279566	-0.8476	0.65779	1	1	8044	tags=35%, list=31%, signal=51%
GOBP_DEOXYRIBONUCLEOTIDE_METABOLIC_PROCESS	GOBP_DEOXYRIBONUCLEOTIDE_METABOLIC_PROCESS		27	-0.250771	-0.847577	0.689403	1	1	7337	tags=33%, list=29%, signal=47%
GOBP_BICARBONATE_TRANSPORT	GOBP_BICARBONATE_TRANSPORT		15	-0.293708	-0.845727	0.667564	1	1	4238	tags=33%, list=17%, signal=40%
GOBP_POSITIVE_REGULATION_OF_ACTIVATED_T_CELL_PROLIFERATION	GOBP_POSITIVE_REGULATION_OF_ACTIVATED_T_CELL_PROLIFERATION		24	-0.260625	-0.840756	0.728346	1	1	6065	tags=25%, list=24%, signal=33%
GOBP_SODIUM_ION_HOMEOSTASIS	GOBP_SODIUM_ION_HOMEOSTASIS		53	-0.215133	-0.840566	0.721143	1	1	6480	tags=32%, list=25%, signal=43%
GOBP_POSITIVE_REGULATION_OF_EXCITATORY_POSTSYNAPTIC_POTENTIAL	GOBP_POSITIVE_REGULATION_OF_EXCITATORY_POSTSYNAPTIC_POTENTIAL		35	-0.232721	-0.839586	0.705952	1	1	3494	tags=17%, list=14%, signal=20%
GOBP_GENITALIA_DEVELOPMENT	GOBP_GENITALIA_DEVELOPMENT		42	-0.224181	-0.838421	0.711217	1	1	4345	tags=21%, list=17%, signal=26%
GOBP_POSITIVE_REGULATION_OF_MULTICELLULAR_ORGANISM_GROWTH	GOBP_POSITIVE_REGULATION_OF_MULTICELLULAR_ORGANISM_GROWTH		34	-0.240601	-0.83756	0.702934	1	1	8134	tags=35%, list=32%, signal=52%
GOBP_DETECTION_OF_MECHANICAL_STIMULUS_INVOLVED_IN_SENSORY_PERCEPTION_OF_PAIN	GOBP_DETECTION_OF_MECHANICAL_STIMULUS_INVOLVED_IN_SENSORY_PERCEPTION_OF_PAIN		21	-0.26115	-0.837303	0.670886	1	1	5968	tags=29%, list=23%, signal=37%
GOBP_ALCOHOL_CATABOLIC_PROCESS	GOBP_ALCOHOL_CATABOLIC_PROCESS		31	-0.237763	-0.837279	0.706102	1	1	1116	tags=13%, list=4%, signal=13%
GOBP_PROSTAGLANDIN_SECRETION	GOBP_PROSTAGLANDIN_SECRETION		18	-0.26859	-0.834906	0.713924	1	1	5943	tags=28%, list=23%, signal=36%
GOBP_CELL_DIFFERENTIATION_IN_SPINAL_CORD	GOBP_CELL_DIFFERENTIATION_IN_SPINAL_CORD		52	-0.215697	-0.832183	0.729545	1	1	2705	tags=17%, list=11%, signal=19%
GOBP_LIPID_OXIDATION	GOBP_LIPID_OXIDATION		80	-0.20063	-0.828807	0.773026	1	1	3568	tags=16%, list=14%, signal=19%
GOBP_FATTY_ACID_TRANSPORT	GOBP_FATTY_ACID_TRANSPORT		86	-0.196924	-0.827754	0.770742	1	1	4467	tags=20%, list=17%, signal=24%
GOBP_POSITIVE_REGULATION_OF_GLUCOSE_METABOLIC_PROCESS	GOBP_POSITIVE_REGULATION_OF_GLUCOSE_METABOLIC_PROCESS		29	-0.241494	-0.827465	0.721472	1	1	8322	tags=45%, list=33%, signal=66%
GOBP_DEVELOPMENTAL_INDUCTION	GOBP_DEVELOPMENTAL_INDUCTION		38	-0.227231	-0.825954	0.726744	1	1	1777	tags=13%, list=7%, signal=14%
GOBP_INFLAMMATORY_CELL_APOPTOTIC_PROCESS	GOBP_INFLAMMATORY_CELL_APOPTOTIC_PROCESS		21	-0.261466	-0.824549	0.727626	1	1	4157	tags=24%, list=16%, signal=28%
GOBP_CGMP_MEDIATED_SIGNALING	GOBP_CGMP_MEDIATED_SIGNALING		31	-0.238079	-0.824489	0.735547	1	1	7799	tags=35%, list=31%, signal=51%
GOBP_INTERLEUKIN_5_PRODUCTION	GOBP_INTERLEUKIN_5_PRODUCTION		19	-0.266647	-0.823856	0.71731	1	1	1233	tags=11%, list=5%, signal=11%
GOBP_REGULATION_OF_INTESTINAL_ABSORPTION	GOBP_REGULATION_OF_INTESTINAL_ABSORPTION		17	-0.278057	-0.823463	0.707908	1	1	11806	tags=65%, list=46%, signal=120%
GOBP_PREPULSE_INHIBITION	GOBP_PREPULSE_INHIBITION		18	-0.267524	-0.822508	0.718509	1	1	8461	tags=33%, list=33%, signal=50%
GOBP_ADENYLATE_CYCLASE_ACTIVATING_G_PROTEIN_COUPLED_RECEPTOR_SIGNALING_PATHWAY	GOBP_ADENYLATE_CYCLASE_ACTIVATING_G_PROTEIN_COUPLED_RECEPTOR_SIGNALING_PATHWAY		137	-0.186379	-0.821616	0.805291	1	1	8604	tags=34%, list=34%, signal=50%
GOBP_MAST_CELL_ACTIVATION_INVOLVED_IN_IMMUNE_RESPONSE	GOBP_MAST_CELL_ACTIVATION_INVOLVED_IN_IMMUNE_RESPONSE		60	-0.210134	-0.819622	0.758503	1	1	7586	tags=30%, list=30%, signal=43%
GOBP_MESODERMAL_CELL_DIFFERENTIATION	GOBP_MESODERMAL_CELL_DIFFERENTIATION		23	-0.254645	-0.818353	0.735257	1	1	9608	tags=52%, list=38%, signal=84%
GOBP_DEFENSE_RESPONSE_TO_FUNGUS	GOBP_DEFENSE_RESPONSE_TO_FUNGUS		54	-0.208068	-0.818349	0.742664	1	1	9405	tags=39%, list=37%, signal=61%
GOBP_ADULT_LOCOMOTORY_BEHAVIOR	GOBP_ADULT_LOCOMOTORY_BEHAVIOR		81	-0.19613	-0.816895	0.776805	1	1	4267	tags=20%, list=17%, signal=24%
GOBP_LOCOMOTOR_RHYTHM	GOBP_LOCOMOTOR_RHYTHM		18	-0.26775	-0.816588	0.716016	1	1	7160	tags=39%, list=28%, signal=54%
GOBP_CAMERA_TYPE_EYE_PHOTORECEPTOR_CELL_DIFFERENTIATION	GOBP_CAMERA_TYPE_EYE_PHOTORECEPTOR_CELL_DIFFERENTIATION		35	-0.228893	-0.816418	0.743902	1	1	8810	tags=40%, list=34%, signal=61%
GOBP_MYOBLAST_PROLIFERATION	GOBP_MYOBLAST_PROLIFERATION		20	-0.260099	-0.813665	0.726343	1	1	2145	tags=20%, list=8%, signal=22%
GOBP_ACROSOME_REACTION	GOBP_ACROSOME_REACTION		32	-0.230976	-0.812413	0.728814	1	1	4953	tags=25%, list=19%, signal=31%
GOBP_REACTIVE_OXYGEN_SPECIES_BIOSYNTHETIC_PROCESS	GOBP_REACTIVE_OXYGEN_SPECIES_BIOSYNTHETIC_PROCESS		44	-0.219751	-0.81136	0.743023	1	1	7799	tags=32%, list=31%, signal=46%
GOBP_CHEMICAL_HOMEOSTASIS_WITHIN_A_TISSUE	GOBP_CHEMICAL_HOMEOSTASIS_WITHIN_A_TISSUE		26	-0.241261	-0.807911	0.737546	1	1	2558	tags=15%, list=10%, signal=17%
GOBP_GLYCOSPHINGOLIPID_BIOSYNTHETIC_PROCESS	GOBP_GLYCOSPHINGOLIPID_BIOSYNTHETIC_PROCESS		26	-0.243241	-0.802929	0.741104	1	1	2133	tags=15%, list=8%, signal=17%
GOBP_MONOCARBOXYLIC_ACID_TRANSPORT	GOBP_MONOCARBOXYLIC_ACID_TRANSPORT		108	-0.183619	-0.800996	0.83029	1	1	8110	tags=34%, list=32%, signal=50%
GOBP_SENSORY_PERCEPTION_OF_PAIN	GOBP_SENSORY_PERCEPTION_OF_PAIN		134	-0.179872	-0.800789	0.840414	1	1	5968	tags=24%, list=23%, signal=31%
GOBP_FAT_SOLUBLE_VITAMIN_METABOLIC_PROCESS	GOBP_FAT_SOLUBLE_VITAMIN_METABOLIC_PROCESS		36	-0.224491	-0.799675	0.772348	1	1	6709	tags=36%, list=26%, signal=49%
GOBP_RESPONSE_TO_ACTIVITY	GOBP_RESPONSE_TO_ACTIVITY		30	-0.23273	-0.7993	0.75709	1	1	8146	tags=43%, list=32%, signal=64%
GOBP_REGULATION_OF_SYNCYTIUM_FORMATION_BY_PLASMA_MEMBRANE_FUSION	GOBP_REGULATION_OF_SYNCYTIUM_FORMATION_BY_PLASMA_MEMBRANE_FUSION		34	-0.223264	-0.798014	0.782974	1	1	6065	tags=26%, list=24%, signal=35%
GOBP_RESPONSE_TO_ETHANOL	GOBP_RESPONSE_TO_ETHANOL		66	-0.198178	-0.796189	0.811321	1	1	8303	tags=36%, list=32%, signal=54%
GOBP_REGULATION_OF_REPRODUCTIVE_PROCESS	GOBP_REGULATION_OF_REPRODUCTIVE_PROCESS		180	-0.174657	-0.795676	0.871001	1	1	5328	tags=23%, list=21%, signal=29%
GOBP_ADAPTATION_OF_SIGNALING_PATHWAY	GOBP_ADAPTATION_OF_SIGNALING_PATHWAY		24	-0.240138	-0.79468	0.744417	1	1	3215	tags=17%, list=13%, signal=19%
GOBP_NERVE_DEVELOPMENT	GOBP_NERVE_DEVELOPMENT		75	-0.19531	-0.794174	0.80807	1	1	7783	tags=33%, list=30%, signal=48%
GOBP_EATING_BEHAVIOR	GOBP_EATING_BEHAVIOR		45	-0.207741	-0.793248	0.794186	1	1	9032	tags=40%, list=35%, signal=62%
GOBP_MONOCYTE_CHEMOTAXIS	GOBP_MONOCYTE_CHEMOTAXIS		52	-0.202061	-0.792231	0.797933	1	1	2614	tags=13%, list=10%, signal=15%
GOBP_MONOVALENT_INORGANIC_ANION_HOMEOSTASIS	GOBP_MONOVALENT_INORGANIC_ANION_HOMEOSTASIS		21	-0.24719	-0.792206	0.755359	1	1	3416	tags=24%, list=13%, signal=27%
GOBP_RESPONSE_TO_TESTOSTERONE	GOBP_RESPONSE_TO_TESTOSTERONE		15	-0.272422	-0.792141	0.754362	1	1	6010	tags=33%, list=24%, signal=44%
GOBP_REGULATION_OF_TRANSMISSION_OF_NERVE_IMPULSE	GOBP_REGULATION_OF_TRANSMISSION_OF_NERVE_IMPULSE		24	-0.24142	-0.788978	0.769911	1	1	4191	tags=25%, list=16%, signal=30%
GOBP_ANTIGEN_PROCESSING_AND_PRESENTATION_OF_PEPTIDE_ANTIGEN_VIA_MHC_CLASS_I	GOBP_ANTIGEN_PROCESSING_AND_PRESENTATION_OF_PEPTIDE_ANTIGEN_VIA_MHC_CLASS_I		46	-0.207467	-0.788317	0.786215	1	1	6592	tags=26%, list=26%, signal=35%
GOBP_CELLULAR_ANION_HOMEOSTASIS	GOBP_CELLULAR_ANION_HOMEOSTASIS		20	-0.250038	-0.788018	0.761724	1	1	2915	tags=20%, list=11%, signal=23%
GOBP_NEGATIVE_REGULATION_OF_NERVOUS_SYSTEM_PROCESS	GOBP_NEGATIVE_REGULATION_OF_NERVOUS_SYSTEM_PROCESS		19	-0.254237	-0.78419	0.76	1	1	3680	tags=21%, list=14%, signal=25%
GOBP_POSITIVE_REGULATION_OF_LYASE_ACTIVITY	GOBP_POSITIVE_REGULATION_OF_LYASE_ACTIVITY		36	-0.216127	-0.782968	0.791866	1	1	8001	tags=36%, list=31%, signal=52%
GOBP_RETINA_DEVELOPMENT_IN_CAMERA_TYPE_EYE	GOBP_RETINA_DEVELOPMENT_IN_CAMERA_TYPE_EYE		141	-0.177565	-0.782831	0.87526	1	1	4238	tags=18%, list=17%, signal=22%
GOBP_URETER_DEVELOPMENT	GOBP_URETER_DEVELOPMENT		18	-0.256164	-0.781878	0.761175	1	1	2145	tags=17%, list=8%, signal=18%
GOBP_ACYLGLYCEROL_HOMEOSTASIS	GOBP_ACYLGLYCEROL_HOMEOSTASIS		28	-0.229499	-0.781732	0.77104	1	1	9509	tags=43%, list=37%, signal=68%
GOBP_MEMBRANE_DISRUPTION_IN_ANOTHER_ORGANISM	GOBP_MEMBRANE_DISRUPTION_IN_ANOTHER_ORGANISM		28	-0.229977	-0.779844	0.794081	1	1	6174	tags=18%, list=24%, signal=24%
GOBP_HORMONE_BIOSYNTHETIC_PROCESS	GOBP_HORMONE_BIOSYNTHETIC_PROCESS		55	-0.200996	-0.779546	0.798441	1	1	7332	tags=31%, list=29%, signal=43%
GOBP_EMBRYONIC_CAMERA_TYPE_EYE_MORPHOGENESIS	GOBP_EMBRYONIC_CAMERA_TYPE_EYE_MORPHOGENESIS		18	-0.248309	-0.777628	0.770667	1	1	1464	tags=11%, list=6%, signal=12%
GOBP_REGULATION_OF_ICOSANOID_SECRETION	GOBP_REGULATION_OF_ICOSANOID_SECRETION		20	-0.246054	-0.776479	0.778058	1	1	1962	tags=15%, list=8%, signal=16%
GOBP_PLASMA_MEMBRANE_PHOSPHOLIPID_SCRAMBLING	GOBP_PLASMA_MEMBRANE_PHOSPHOLIPID_SCRAMBLING		18	-0.253233	-0.773615	0.779528	1	1	7026	tags=39%, list=27%, signal=54%
GOBP_NEGATIVE_REGULATION_OF_REPRODUCTIVE_PROCESS	GOBP_NEGATIVE_REGULATION_OF_REPRODUCTIVE_PROCESS		61	-0.195126	-0.772573	0.839506	1	1	3902	tags=21%, list=15%, signal=25%
GOBP_ACROSOME_ASSEMBLY	GOBP_ACROSOME_ASSEMBLY		17	-0.254935	-0.771109	0.777931	1	1	12384	tags=65%, list=48%, signal=125%
GOBP_PEPTIDYL_GLUTAMIC_ACID_MODIFICATION	GOBP_PEPTIDYL_GLUTAMIC_ACID_MODIFICATION		23	-0.236755	-0.771074	0.783069	1	1	2528	tags=17%, list=10%, signal=19%
GOBP_MELANIN_METABOLIC_PROCESS	GOBP_MELANIN_METABOLIC_PROCESS		21	-0.242801	-0.76951	0.79798	1	1	6073	tags=29%, list=24%, signal=37%
GOBP_NEGATIVE_REGULATION_OF_T_CELL_MEDIATED_IMMUNITY	GOBP_NEGATIVE_REGULATION_OF_T_CELL_MEDIATED_IMMUNITY		20	-0.243661	-0.764248	0.801536	1	1	4054	tags=15%, list=16%, signal=18%
GOBP_ALPHA_BETA_T_CELL_PROLIFERATION	GOBP_ALPHA_BETA_T_CELL_PROLIFERATION		49	-0.200021	-0.761243	0.822785	1	1	2710	tags=12%, list=11%, signal=14%
GOBP_INTERLEUKIN_13_PRODUCTION	GOBP_INTERLEUKIN_13_PRODUCTION		18	-0.24949	-0.760956	0.790698	1	1	1171	tags=11%, list=5%, signal=12%
GOBP_KILLING_OF_CELLS_OF_ANOTHER_ORGANISM	GOBP_KILLING_OF_CELLS_OF_ANOTHER_ORGANISM		73	-0.186986	-0.759948	0.848185	1	1	6432	tags=22%, list=25%, signal=29%
GOBP_REGULATION_OF_SKELETAL_MUSCLE_TISSUE_DEVELOPMENT	GOBP_REGULATION_OF_SKELETAL_MUSCLE_TISSUE_DEVELOPMENT		27	-0.226307	-0.759405	0.789474	1	1	8497	tags=37%, list=33%, signal=55%
GOBP_REGULATION_OF_SYNAPTIC_TRANSMISSION_CHOLINERGIC	GOBP_REGULATION_OF_SYNAPTIC_TRANSMISSION_CHOLINERGIC		15	-0.262154	-0.755369	0.795699	1	1	6729	tags=40%, list=26%, signal=54%
GOBP_OVULATION_CYCLE	GOBP_OVULATION_CYCLE		54	-0.192702	-0.752709	0.846939	1	1	9713	tags=41%, list=38%, signal=66%
GOBP_SHORT_TERM_MEMORY	GOBP_SHORT_TERM_MEMORY		16	-0.252096	-0.751021	0.797082	1	1	1357	tags=13%, list=5%, signal=13%
GOBP_POSITIVE_REGULATION_OF_CALCIUM_ION_IMPORT	GOBP_POSITIVE_REGULATION_OF_CALCIUM_ION_IMPORT		19	-0.242209	-0.750331	0.80504	1	1	11130	tags=53%, list=44%, signal=93%
GOBP_POSITIVE_REGULATION_OF_NUCLEAR_DIVISION	GOBP_POSITIVE_REGULATION_OF_NUCLEAR_DIVISION		46	-0.198544	-0.746608	0.841197	1	1	1962	tags=13%, list=8%, signal=14%
GOBP_POSITIVE_REGULATION_OF_RESPONSE_TO_TUMOR_CELL	GOBP_POSITIVE_REGULATION_OF_RESPONSE_TO_TUMOR_CELL		19	-0.239645	-0.744043	0.805007	1	1	7240	tags=32%, list=28%, signal=44%
GOBP_REGULATION_OF_SYSTEMIC_ARTERIAL_BLOOD_PRESSURE_MEDIATED_BY_A_CHEMICAL_SIGNAL	GOBP_REGULATION_OF_SYSTEMIC_ARTERIAL_BLOOD_PRESSURE_MEDIATED_BY_A_CHEMICAL_SIGNAL		50	-0.191975	-0.743272	0.836323	1	1	1962	tags=12%, list=8%, signal=13%
GOBP_RESPONSE_TO_ELECTRICAL_STIMULUS	GOBP_RESPONSE_TO_ELECTRICAL_STIMULUS		17	-0.247662	-0.742137	0.817121	1	1	4749	tags=29%, list=19%, signal=36%
GOBP_OLFACTORY_LOBE_DEVELOPMENT	GOBP_OLFACTORY_LOBE_DEVELOPMENT		39	-0.20138	-0.736931	0.842417	1	1	8104	tags=38%, list=32%, signal=56%
GOBP_FOREBRAIN_NEURON_DEVELOPMENT	GOBP_FOREBRAIN_NEURON_DEVELOPMENT		21	-0.230608	-0.736697	0.831186	1	1	8009	tags=33%, list=31%, signal=49%
GOBP_G_PROTEIN_COUPLED_RECEPTOR_INTERNALIZATION	GOBP_G_PROTEIN_COUPLED_RECEPTOR_INTERNALIZATION		15	-0.251493	-0.736604	0.823212	1	1	3215	tags=20%, list=13%, signal=23%
GOBP_POSITIVE_REGULATION_OF_REPRODUCTIVE_PROCESS	GOBP_POSITIVE_REGULATION_OF_REPRODUCTIVE_PROCESS		89	-0.177142	-0.735276	0.895811	1	1	8347	tags=33%, list=33%, signal=48%
GOBP_POSITIVE_REGULATION_OF_TYPE_2_IMMUNE_RESPONSE	GOBP_POSITIVE_REGULATION_OF_TYPE_2_IMMUNE_RESPONSE		16	-0.245296	-0.733223	0.828722	1	1	6065	tags=25%, list=24%, signal=33%
GOBP_POSITIVE_REGULATION_OF_CYCLASE_ACTIVITY	GOBP_POSITIVE_REGULATION_OF_CYCLASE_ACTIVITY		36	-0.205244	-0.732872	0.849821	1	1	8001	tags=36%, list=31%, signal=52%
GOBP_NK_T_CELL_ACTIVATION	GOBP_NK_T_CELL_ACTIVATION		16	-0.248474	-0.731764	0.81117	1	1	11409	tags=56%, list=45%, signal=102%
GOBP_EOSINOPHIL_CHEMOTAXIS	GOBP_EOSINOPHIL_CHEMOTAXIS		18	-0.241334	-0.730039	0.845127	1	1	11142	tags=56%, list=44%, signal=98%
GOBP_REGULATION_OF_MYOBLAST_FUSION	GOBP_REGULATION_OF_MYOBLAST_FUSION		25	-0.216406	-0.72153	0.837975	1	1	1590	tags=12%, list=6%, signal=13%
GOBP_POSITIVE_REGULATION_OF_LIPID_CATABOLIC_PROCESS	GOBP_POSITIVE_REGULATION_OF_LIPID_CATABOLIC_PROCESS		28	-0.211677	-0.721345	0.838828	1	1	9162	tags=39%, list=36%, signal=61%
GOBP_NEURON_FATE_SPECIFICATION	GOBP_NEURON_FATE_SPECIFICATION		36	-0.200494	-0.717754	0.86	1	1	9633	tags=47%, list=38%, signal=76%
GOBP_CATECHOL_CONTAINING_COMPOUND_BIOSYNTHETIC_PROCESS	GOBP_CATECHOL_CONTAINING_COMPOUND_BIOSYNTHETIC_PROCESS		22	-0.222562	-0.716775	0.837357	1	1	4909	tags=23%, list=19%, signal=28%
GOBP_NEGATIVE_REGULATION_OF_LEUKOCYTE_APOPTOTIC_PROCESS	GOBP_NEGATIVE_REGULATION_OF_LEUKOCYTE_APOPTOTIC_PROCESS		66	-0.177658	-0.716764	0.895692	1	1	2710	tags=12%, list=11%, signal=14%
GOBP_NEGATIVE_REGULATION_OF_IMMUNE_EFFECTOR_PROCESS	GOBP_NEGATIVE_REGULATION_OF_IMMUNE_EFFECTOR_PROCESS		123	-0.164261	-0.71561	0.936306	1	1	4518	tags=17%, list=18%, signal=21%
GOBP_NEPHRON_TUBULE_FORMATION	GOBP_NEPHRON_TUBULE_FORMATION		20	-0.225521	-0.714512	0.855469	1	1	7786	tags=30%, list=30%, signal=43%
GOBP_DEFENSE_RESPONSE_TO_GRAM_POSITIVE_BACTERIUM	GOBP_DEFENSE_RESPONSE_TO_GRAM_POSITIVE_BACTERIUM		142	-0.159811	-0.714117	0.931959	1	1	9498	tags=32%, list=37%, signal=50%
GOBP_PEPTIDE_CATABOLIC_PROCESS	GOBP_PEPTIDE_CATABOLIC_PROCESS		17	-0.242351	-0.713636	0.851952	1	1	3820	tags=24%, list=15%, signal=28%
GOBP_EMBRYONIC_EYE_MORPHOGENESIS	GOBP_EMBRYONIC_EYE_MORPHOGENESIS		24	-0.213634	-0.71233	0.848635	1	1	7973	tags=29%, list=31%, signal=42%
GOBP_PROSTAGLANDIN_TRANSPORT	GOBP_PROSTAGLANDIN_TRANSPORT		21	-0.223778	-0.711723	0.85026	1	1	1962	tags=14%, list=8%, signal=15%
GOBP_POSITIVE_REGULATION_OF_T_CELL_CYTOKINE_PRODUCTION	GOBP_POSITIVE_REGULATION_OF_T_CELL_CYTOKINE_PRODUCTION		23	-0.221438	-0.711522	0.85	1	1	6065	tags=26%, list=24%, signal=34%
GOBP_CELLULAR_RESPONSE_TO_TOXIC_SUBSTANCE	GOBP_CELLULAR_RESPONSE_TO_TOXIC_SUBSTANCE		33	-0.203382	-0.71068	0.875303	1	1	3676	tags=18%, list=14%, signal=21%
GOBP_ANDROGEN_METABOLIC_PROCESS	GOBP_ANDROGEN_METABOLIC_PROCESS		24	-0.213679	-0.710379	0.874848	1	1	5201	tags=21%, list=20%, signal=26%
GOBP_REGULATION_OF_CATECHOLAMINE_METABOLIC_PROCESS	GOBP_REGULATION_OF_CATECHOLAMINE_METABOLIC_PROCESS		20	-0.227965	-0.709197	0.864623	1	1	4781	tags=25%, list=19%, signal=31%
GOBP_COMPLEMENT_ACTIVATION	GOBP_COMPLEMENT_ACTIVATION		183	-0.15526	-0.706669	0.960905	1	1	7246	tags=23%, list=28%, signal=33%
GOBP_MODULATION_OF_PROCESS_OF_ANOTHER_ORGANISM	GOBP_MODULATION_OF_PROCESS_OF_ANOTHER_ORGANISM		49	-0.183947	-0.70558	0.875146	1	1	5320	tags=18%, list=21%, signal=23%
GOBP_REGULATION_OF_ACUTE_INFLAMMATORY_RESPONSE_TO_ANTIGENIC_STIMULUS	GOBP_REGULATION_OF_ACUTE_INFLAMMATORY_RESPONSE_TO_ANTIGENIC_STIMULUS		18	-0.22966	-0.70255	0.846154	1	1	5893	tags=22%, list=23%, signal=29%
GOBP_NEUTRAL_LIPID_CATABOLIC_PROCESS	GOBP_NEUTRAL_LIPID_CATABOLIC_PROCESS		35	-0.196658	-0.702458	0.859005	1	1	5407	tags=23%, list=21%, signal=29%
GOBP_VOCALIZATION_BEHAVIOR	GOBP_VOCALIZATION_BEHAVIOR		20	-0.223251	-0.699769	0.862694	1	1	4458	tags=20%, list=17%, signal=24%
GOBP_POSITIVE_REGULATION_OF_ADAPTIVE_IMMUNE_RESPONSE	GOBP_POSITIVE_REGULATION_OF_ADAPTIVE_IMMUNE_RESPONSE		126	-0.157727	-0.698678	0.945663	1	1	6592	tags=20%, list=26%, signal=27%
GOBP_SYNAPTIC_TRANSMISSION_CHOLINERGIC	GOBP_SYNAPTIC_TRANSMISSION_CHOLINERGIC		27	-0.203893	-0.694238	0.880255	1	1	8659	tags=41%, list=34%, signal=62%
GOBP_GLIAL_CELL_FATE_COMMITMENT	GOBP_GLIAL_CELL_FATE_COMMITMENT		15	-0.237619	-0.693499	0.837912	1	1	3748	tags=20%, list=15%, signal=23%
GOBP_RESPONSE_TO_FUNGUS	GOBP_RESPONSE_TO_FUNGUS		65	-0.171299	-0.692373	0.922136	1	1	9405	tags=37%, list=37%, signal=58%
GOBP_CELLULAR_RESPONSE_TO_ETHANOL	GOBP_CELLULAR_RESPONSE_TO_ETHANOL		19	-0.222635	-0.690662	0.870679	1	1	5364	tags=26%, list=21%, signal=33%
GOBP_HEAT_GENERATION	GOBP_HEAT_GENERATION		23	-0.209367	-0.684784	0.878141	1	1	7282	tags=30%, list=28%, signal=43%
GOBP_REGULATION_OF_LYASE_ACTIVITY	GOBP_REGULATION_OF_LYASE_ACTIVITY		56	-0.175433	-0.684721	0.908986	1	1	2974	tags=14%, list=12%, signal=16%
GOBP_POSITIVE_REGULATION_OF_VASCULAR_ENDOTHELIAL_GROWTH_FACTOR_PRODUCTION	GOBP_POSITIVE_REGULATION_OF_VASCULAR_ENDOTHELIAL_GROWTH_FACTOR_PRODUCTION		18	-0.221758	-0.681916	0.887248	1	1	10809	tags=56%, list=42%, signal=96%
GOBP_REGULATION_OF_PLASMINOGEN_ACTIVATION	GOBP_REGULATION_OF_PLASMINOGEN_ACTIVATION		15	-0.232135	-0.676563	0.89008	1	1	6007	tags=27%, list=24%, signal=35%
GOBP_REGULATION_OF_BONE_RESORPTION	GOBP_REGULATION_OF_BONE_RESORPTION		47	-0.178532	-0.67235	0.914118	1	1	5619	tags=23%, list=22%, signal=30%
GOBP_ACTIVATION_OF_PHOSPHOLIPASE_C_ACTIVITY	GOBP_ACTIVATION_OF_PHOSPHOLIPASE_C_ACTIVITY		19	-0.217348	-0.672302	0.879949	1	1	9405	tags=42%, list=37%, signal=67%
GOBP_SEGMENT_SPECIFICATION	GOBP_SEGMENT_SPECIFICATION		16	-0.227537	-0.671346	0.875661	1	1	7340	tags=31%, list=29%, signal=44%
GOBP_NEUROTRANSMITTER_UPTAKE	GOBP_NEUROTRANSMITTER_UPTAKE		31	-0.19303	-0.666912	0.895392	1	1	5355	tags=26%, list=21%, signal=33%
GOBP_REGULATION_OF_SIGNALING_RECEPTOR_ACTIVITY	GOBP_REGULATION_OF_SIGNALING_RECEPTOR_ACTIVITY		118	-0.153851	-0.66358	0.952582	1	1	2286	tags=11%, list=9%, signal=12%
GOBP_PRIMARY_AMINO_COMPOUND_METABOLIC_PROCESS	GOBP_PRIMARY_AMINO_COMPOUND_METABOLIC_PROCESS		15	-0.228602	-0.663473	0.906209	1	1	1679	tags=13%, list=7%, signal=14%
GOBP_REFLEX	GOBP_REFLEX		23	-0.202838	-0.660451	0.923367	1	1	3090	tags=17%, list=12%, signal=20%
GOBP_REGULATION_OF_HYDROGEN_PEROXIDE_METABOLIC_PROCESS	GOBP_REGULATION_OF_HYDROGEN_PEROXIDE_METABOLIC_PROCESS		15	-0.226016	-0.656508	0.912281	1	1	10994	tags=40%, list=43%, signal=70%
GOBP_REGULATION_OF_APPETITE	GOBP_REGULATION_OF_APPETITE		23	-0.199176	-0.652649	0.91677	1	1	4273	tags=17%, list=17%, signal=21%
GOBP_MAST_CELL_ACTIVATION	GOBP_MAST_CELL_ACTIVATION		86	-0.154133	-0.645739	0.967427	1	1	7586	tags=26%, list=30%, signal=36%
GOBP_CELLULAR_RESPONSE_TO_PH	GOBP_CELLULAR_RESPONSE_TO_PH		21	-0.204118	-0.645003	0.916452	1	1	10063	tags=48%, list=39%, signal=78%
GOBP_NEGATIVE_REGULATION_OF_IMMUNE_RESPONSE	GOBP_NEGATIVE_REGULATION_OF_IMMUNE_RESPONSE		161	-0.144361	-0.643959	0.97936	1	1	4719	tags=16%, list=18%, signal=19%
GOBP_RESPONSE_TO_ACIDIC_PH	GOBP_RESPONSE_TO_ACIDIC_PH		20	-0.200653	-0.642359	0.892169	1	1	10436	tags=50%, list=41%, signal=84%
GOBP_REGULATION_OF_REACTIVE_OXYGEN_SPECIES_BIOSYNTHETIC_PROCESS	GOBP_REGULATION_OF_REACTIVE_OXYGEN_SPECIES_BIOSYNTHETIC_PROCESS		34	-0.181547	-0.640932	0.923719	1	1	7799	tags=29%, list=31%, signal=42%
GOBP_ISOTYPE_SWITCHING_TO_IGG_ISOTYPES	GOBP_ISOTYPE_SWITCHING_TO_IGG_ISOTYPES		15	-0.22144	-0.640415	0.901485	1	1	6065	tags=20%, list=24%, signal=26%
GOBP_REGULATION_OF_RECEPTOR_SIGNALING_PATHWAY_VIA_STAT	GOBP_REGULATION_OF_RECEPTOR_SIGNALING_PATHWAY_VIA_STAT		122	-0.146345	-0.639589	0.984177	1	1	8509	tags=30%, list=33%, signal=45%
GOBP_POSITIVE_REGULATION_OF_CYTOSOLIC_CALCIUM_ION_CONCENTRATION_INVOLVED_IN_PHOSPHOLIPASE_C_ACTIVATING_G_PROTEIN_COUPLED_SIGNALING_PATHWAY	GOBP_POSITIVE_REGULATION_OF_CYTOSOLIC_CALCIUM_ION_CONCENTRATION_INVOLVED_IN_PHOSPHOLIPASE_C_ACTIVATING_G_PROTEIN_COUPLED_SIGNALING_PATHWAY		33	-0.179056	-0.634546	0.933661	1	1	2642	tags=12%, list=10%, signal=14%
GOBP_POSITIVE_REGULATION_OF_T_CELL_PROLIFERATION	GOBP_POSITIVE_REGULATION_OF_T_CELL_PROLIFERATION		92	-0.149865	-0.628005	0.974166	1	1	7282	tags=22%, list=28%, signal=30%
GOBP_EMBRYONIC_PATTERN_SPECIFICATION	GOBP_EMBRYONIC_PATTERN_SPECIFICATION		62	-0.156934	-0.625851	0.963455	1	1	8939	tags=34%, list=35%, signal=52%
GOBP_C21_STEROID_HORMONE_BIOSYNTHETIC_PROCESS	GOBP_C21_STEROID_HORMONE_BIOSYNTHETIC_PROCESS		19	-0.201648	-0.625473	0.925354	1	1	7332	tags=32%, list=29%, signal=44%
GOBP_RETINAL_ROD_CELL_DIFFERENTIATION	GOBP_RETINAL_ROD_CELL_DIFFERENTIATION		19	-0.200714	-0.618401	0.941482	1	1	8810	tags=42%, list=34%, signal=64%
GOBP_LEUKOCYTE_DEGRANULATION	GOBP_LEUKOCYTE_DEGRANULATION		79	-0.146458	-0.613432	0.976267	1	1	7586	tags=25%, list=30%, signal=36%
GOBP_POSITIVE_REGULATION_OF_HUMORAL_IMMUNE_RESPONSE	GOBP_POSITIVE_REGULATION_OF_HUMORAL_IMMUNE_RESPONSE		21	-0.192516	-0.611783	0.931964	1	1	8380	tags=33%, list=33%, signal=50%
GOBP_PHOSPHATIDYLETHANOLAMINE_METABOLIC_PROCESS	GOBP_PHOSPHATIDYLETHANOLAMINE_METABOLIC_PROCESS		19	-0.198355	-0.611452	0.934194	1	1	4622	tags=21%, list=18%, signal=26%
GOBP_NEGATIVE_REGULATION_OF_ENDOPEPTIDASE_ACTIVITY	GOBP_NEGATIVE_REGULATION_OF_ENDOPEPTIDASE_ACTIVITY		157	-0.134923	-0.608163	0.991761	1	1	8175	tags=29%, list=32%, signal=42%
GOBP_REGULATION_OF_T_CELL_DIFFERENTIATION_IN_THYMUS	GOBP_REGULATION_OF_T_CELL_DIFFERENTIATION_IN_THYMUS		25	-0.18402	-0.605427	0.939975	1	1	749	tags=8%, list=3%, signal=8%
GOBP_NEGATIVE_REGULATION_OF_GLUCONEOGENESIS	GOBP_NEGATIVE_REGULATION_OF_GLUCONEOGENESIS		16	-0.20295	-0.599673	0.930939	1	1	7643	tags=31%, list=30%, signal=45%
GOBP_POSITIVE_REGULATION_OF_LEUKOCYTE_DEGRANULATION	GOBP_POSITIVE_REGULATION_OF_LEUKOCYTE_DEGRANULATION		29	-0.174725	-0.598157	0.957317	1	1	11559	tags=45%, list=45%, signal=82%
GOBP_NUCLEOSIDE_CATABOLIC_PROCESS	GOBP_NUCLEOSIDE_CATABOLIC_PROCESS		16	-0.201719	-0.594878	0.940867	1	1	7337	tags=31%, list=29%, signal=44%
GOBP_IMMUNE_RESPONSE_TO_TUMOR_CELL	GOBP_IMMUNE_RESPONSE_TO_TUMOR_CELL		27	-0.179571	-0.593893	0.953283	1	1	7240	tags=26%, list=28%, signal=36%
GOBP_POSITIVE_REGULATION_OF_MONOCYTE_CHEMOTACTIC_PROTEIN_1_PRODUCTION	GOBP_POSITIVE_REGULATION_OF_MONOCYTE_CHEMOTACTIC_PROTEIN_1_PRODUCTION		16	-0.203507	-0.593263	0.944669	1	1	8821	tags=25%, list=35%, signal=38%
GOBP_HEART_FIELD_SPECIFICATION	GOBP_HEART_FIELD_SPECIFICATION		16	-0.200872	-0.592496	0.958501	1	1	3936	tags=19%, list=15%, signal=22%
GOBP_POSITIVE_REGULATION_OF_NATURAL_KILLER_CELL_ACTIVATION	GOBP_POSITIVE_REGULATION_OF_NATURAL_KILLER_CELL_ACTIVATION		27	-0.171228	-0.579361	0.9725	1	1	6220	tags=22%, list=24%, signal=29%
GOBP_STEROID_HORMONE_BIOSYNTHETIC_PROCESS	GOBP_STEROID_HORMONE_BIOSYNTHETIC_PROCESS		31	-0.164926	-0.576022	0.969212	1	1	5223	tags=19%, list=20%, signal=24%
GOBP_GAS_TRANSPORT	GOBP_GAS_TRANSPORT		16	-0.196858	-0.574496	0.950262	1	1	7954	tags=31%, list=31%, signal=45%
GOBP_EMBRYONIC_BRAIN_DEVELOPMENT	GOBP_EMBRYONIC_BRAIN_DEVELOPMENT		19	-0.185957	-0.572481	0.951592	1	1	6882	tags=26%, list=27%, signal=36%
GOBP_SIGNAL_TRANSDUCTION_INVOLVED_IN_REGULATION_OF_GENE_EXPRESSION	GOBP_SIGNAL_TRANSDUCTION_INVOLVED_IN_REGULATION_OF_GENE_EXPRESSION		21	-0.181056	-0.565643	0.965026	1	1	2596	tags=14%, list=10%, signal=16%
GOBP_OLEFINIC_COMPOUND_BIOSYNTHETIC_PROCESS	GOBP_OLEFINIC_COMPOUND_BIOSYNTHETIC_PROCESS		21	-0.176748	-0.563475	0.964286	1	1	1293	tags=10%, list=5%, signal=10%
GOBP_REGULATION_OF_DELAYED_RECTIFIER_POTASSIUM_CHANNEL_ACTIVITY	GOBP_REGULATION_OF_DELAYED_RECTIFIER_POTASSIUM_CHANNEL_ACTIVITY		16	-0.190718	-0.558039	0.962716	1	1	1758	tags=13%, list=7%, signal=13%
GOBP_NEUTROPHIL_MEDIATED_CYTOTOXICITY	GOBP_NEUTROPHIL_MEDIATED_CYTOTOXICITY		17	-0.18272	-0.55666	0.965649	1	1	8812	tags=41%, list=34%, signal=63%
GOBP_EMBRYONIC_AXIS_SPECIFICATION	GOBP_EMBRYONIC_AXIS_SPECIFICATION		35	-0.155429	-0.551533	0.970149	1	1	10966	tags=40%, list=43%, signal=70%
GOBP_NEGATIVE_REGULATION_OF_FATTY_ACID_METABOLIC_PROCESS	GOBP_NEGATIVE_REGULATION_OF_FATTY_ACID_METABOLIC_PROCESS		21	-0.170346	-0.546925	0.969582	1	1	3753	tags=14%, list=15%, signal=17%
GOBP_PLASMA_MEMBRANE_FUSION	GOBP_PLASMA_MEMBRANE_FUSION		22	-0.169089	-0.546486	0.96679	1	1	12361	tags=59%, list=48%, signal=114%
GOBP_GAP_JUNCTION_ASSEMBLY	GOBP_GAP_JUNCTION_ASSEMBLY		15	-0.183732	-0.539209	0.97166	1	1	8926	tags=40%, list=35%, signal=61%
GOBP_PHOSPHATIDYLCHOLINE_BIOSYNTHETIC_PROCESS	GOBP_PHOSPHATIDYLCHOLINE_BIOSYNTHETIC_PROCESS		16	-0.178142	-0.534898	0.966711	1	1	278	tags=6%, list=1%, signal=6%
GOBP_REGULATION_OF_TYPE_2_IMMUNE_RESPONSE	GOBP_REGULATION_OF_TYPE_2_IMMUNE_RESPONSE		30	-0.15628	-0.529488	0.971154	1	1	1171	tags=7%, list=5%, signal=7%
GOBP_CELLULAR_GLUCURONIDATION	GOBP_CELLULAR_GLUCURONIDATION		17	-0.171487	-0.515987	0.984043	1	1	14793	tags=71%, list=58%, signal=168%
GOBP_DEFENSE_RESPONSE_TO_GRAM_NEGATIVE_BACTERIUM	GOBP_DEFENSE_RESPONSE_TO_GRAM_NEGATIVE_BACTERIUM		105	-0.118731	-0.508695	0.997859	1	1	9981	tags=30%, list=39%, signal=50%
GOBP_REGULATION_OF_B_CELL_MEDIATED_IMMUNITY	GOBP_REGULATION_OF_B_CELL_MEDIATED_IMMUNITY		58	-0.124539	-0.499085	0.990836	1	1	3704	tags=10%, list=14%, signal=12%
GOBP_NEGATIVE_REGULATION_OF_INFLAMMATORY_RESPONSE_TO_ANTIGENIC_STIMULUS	GOBP_NEGATIVE_REGULATION_OF_INFLAMMATORY_RESPONSE_TO_ANTIGENIC_STIMULUS		15	-0.159265	-0.474161	0.991914	1	1	5893	tags=20%, list=23%, signal=26%
GOBP_POSITIVE_REGULATION_OF_MACROPHAGE_ACTIVATION	GOBP_POSITIVE_REGULATION_OF_MACROPHAGE_ACTIVATION		26	-0.138025	-0.465026	0.996231	1	1	4485	tags=12%, list=18%, signal=14%
GOBP_SEX_DETERMINATION	GOBP_SEX_DETERMINATION		25	-0.137508	-0.455022	0.991184	0.999188	1	12813	tags=48%, list=50%, signal=96%
GOBP_MALE_SEX_DETERMINATION	GOBP_MALE_SEX_DETERMINATION		15	-0.146135	-0.4205	0.997286	0.99894	1	7499	tags=27%, list=29%, signal=38%
