# Supplementary material for: Host Functional Response to a Prototypic Orally Delivered Self-Replicating Vaccine Platform
Source: Vaccines (Basel). 2024 Jun 21;12(7):701. doi: 10.3390/vaccines12070701 (PMC11281611; doi:10.3390/vaccines12070701)
Supplement: Supplementary file 1 [file vaccines-12-00701-s001.zip › Supp-Tables-and-Figures/Table S11 GAD85vsSTI All FDR0.25 (Cystoscape table).xlsx]

## Sheet: T.11 GAD85vsSTI all FDR<0.25
Table S11 GSEA comparison results for GAD85 vs STI at FDR0.25 (Cystoscape table)
Enriched Group	Cluster	Shared Name	Edited name	EnrichmentMap::GS_DESCR	EnrichmentMap::Genes	EnrichmentMap::gs_size	EnrichmentMap::ES	EnrichmentMap::NES	EnrichmentMap::pvalue	EnrichmentMap::fdr_qvalue	EnrichmentMap::fwer_qvalue
GAD85	Acetylcholine Response	GOBP_RESPONSE_TO_ACETYLCHOLINE	Response To Acetylcholine	http://www.gsea-msigdb.org/gsea/msigdb/mouse/geneset/GOBP_RESPONSE_TO_ACETYLCHOLINE	CHRNA3|RGS8|ACHE|RGS10|LY6G6E|CHRNB2|CHRND|CHRNE|CHRNG|CHRM4|LY6C2|TSPO|LY6E|LY6I|LY6A|CHRNA7|LY6G6D|CRKL|SLURP2|LYPD1|HRH4|CHRNA2|SORBS1|ATP2B4|LY6C1|LY6F|HRH3|OPRM1|CHRNA4|CHRNA1|CHRM1|CHRM5|LY6H|CHRNB1|CDK5R1|CHRM2	36	0.2545	1.1675	0.168	0.2485	1
GAD85	Actin Nucleation	GOBP_ACTIN_NUCLEATION	Actin Nucleation	http://www.gsea-msigdb.org/gsea/msigdb/mouse/geneset/GOBP_ACTIN_NUCLEATION	GMFG|ARPC1B|ARPC4|WASHC5|SPIRE1|WASF3|LMOD2|LMOD1|SCIN|ARPIN|WASHC1|CARMIL2|PICK1|CARMIL3|ARPC2|EVL|WHAMM|TRIM27|CORO1B|ARF1|CTNNA2|FCHSD2|MAGEL2|CORO1A|FMN2|WASF1|WMP|IQGAP2|WAS|LMOD3|ABI2|ARPC3|ARPC1A|GSN	34	0.2941	1.348	0.0781	0.1101	1
GAD85	Actin Nucleation	GOBP_ARP2_3_COMPLEX_MEDIATED_ACTIN_NUCLEATION	Arp2 3 Complex Mediated Actin Nucleation	http://www.gsea-msigdb.org/gsea/msigdb/mouse/geneset/GOBP_ARP2_3_COMPLEX_MEDIATED_ACTIN_NUCLEATION	GMFG|ARF1|CORO1B|ARPC1B|CTNNA2|FCHSD2|WASHC5|ARPC4|MAGEL2|WASF3|WASF1|WASHC1|WMP|CARMIL2|PICK1|CARMIL3|IQGAP2|ARPC2|WAS|WHAMM|ABI2|ARPC3|ARPC1A|TRIM27	24	0.3121	1.2645	0.1131	0.1622	1
GAD85	Actin Nucleation	GOBP_REGULATION_OF_ACTIN_NUCLEATION	Regulation Of Actin Nucleation	http://www.gsea-msigdb.org/gsea/msigdb/mouse/geneset/GOBP_REGULATION_OF_ACTIN_NUCLEATION	GMFG|ARF1|CORO1B|CTNNA2|FCHSD2|WASHC5|CORO1A|MAGEL2|WASF3|SCIN|WASF1|WASHC1|ARPIN|WMP|CARMIL2|PICK1|CARMIL3|WAS|WHAMM|ABI2|TRIM27|GSN	22	0.3099	1.2598	0.1457	0.1658	1
GAD85	Activin Receptor Signaling	GOBP_ACTIVIN_RECEPTOR_SIGNALING_PATHWAY	Activin Receptor Signaling Pathway	http://www.gsea-msigdb.org/gsea/msigdb/mouse/geneset/GOBP_ACTIVIN_RECEPTOR_SIGNALING_PATHWAY	SMAD7|MAGI2|IGSF1|FSTL3|INHBA|INHBB|CFC1|HJV|AMHR2|CITED2|BMP10|GDF6|GDF2|DMRT1|ACVR2B|CER1|LEFTY1|DACT1|DAND5|FGF10|ACVR1B|FGF9|NODAL|TGIF2|MEGF8|MIR210|CSNK2B|FST|GDF7|TGIF1|SKI|TDGF1|DACT2|ZC3H3|MEN1|SMAD3|ZIC2	37	0.281	1.3095	0.0909	0.132	1
GAD85	Activin Receptor Signaling	GOBP_NODAL_SIGNALING_PATHWAY	Nodal Signaling Pathway	http://www.gsea-msigdb.org/gsea/msigdb/mouse/geneset/GOBP_NODAL_SIGNALING_PATHWAY	CFC1|CITED2|DMRT1|TGIF1|CER1|LEFTY1|TDGF1|DACT1|DACT2|DAND5|ACVR1B|SMAD3|NODAL|ZIC2|TGIF2|MEGF8	16	0.3185	1.1834	0.2271	0.2326	1
GAD85	Activin Receptor Signaling	GOBP_REGULATION_OF_ACTIVIN_RECEPTOR_SIGNALING_PATHWAY	Regulation Of Activin Receptor Signaling Pathway	http://www.gsea-msigdb.org/gsea/msigdb/mouse/geneset/GOBP_REGULATION_OF_ACTIVIN_RECEPTOR_SIGNALING_PATHWAY	SMAD7|MAGI2|IGSF1|FSTL3|MIR210|CSNK2B|FST|DMRT1|SKI|ACVR2B|CER1|LEFTY1|DACT1|DACT2|DAND5|FGF10|ZC3H3|MEN1|ACVR1B|FGF9|NODAL|ZIC2	22	0.2922	1.1706	0.2179	0.2451	1
GAD85	Adipose Development	GOBP_ADIPOSE_TISSUE_DEVELOPMENT	Adipose Tissue Development	http://www.gsea-msigdb.org/gsea/msigdb/mouse/geneset/GOBP_ADIPOSE_TISSUE_DEVELOPMENT	PARP1|BSCL2|PPARGC1A|FTO|PLAAT3|ZFP516|LRP5|GUCA2B|FGL1|DGAT2|SELENOM|PAXIP1|NCOA1|UMODL1|SLC25A25|AMER1|HMGA2|CSF1|PRKAA1|GM15290|DYRK1B|SOX8|UBB|SPTLC2|POU4F2|ADRM1|PPARG|LNCPINT|PPARD|BBS4|LEP|LMNA|HRAS|ARRDC3|ID2|RORC|AP1S2|NR1H4|PGRMC2|SORL1|EBF2|GHRL|SPI1|SH3PXD2B|CREB5|MIR143|TRPM4|CDK4|MIR103-1|MIR103-2	50	0.4652	2.3123	0	0.0005	0.047
GAD85	Adipose Development	GOBP_REGULATION_OF_ADIPOSE_TISSUE_DEVELOPMENT	Regulation Of Adipose Tissue Development	http://www.gsea-msigdb.org/gsea/msigdb/mouse/geneset/GOBP_REGULATION_OF_ADIPOSE_TISSUE_DEVELOPMENT	PRKAA1|PARP1|NR1H4|SORL1|GHRL|POU4F2|SPI1|PLAAT3|PPARG|SH3PXD2B|NCOA1|MIR143|TRPM4|MIR103-1|MIR103-2|LMNA	16	0.4098	1.4596	0.069	0.066	1
GAD85	Aerobic Respiration & ETC	GOBP_AEROBIC_ELECTRON_TRANSPORT_CHAIN	Aerobic Electron Transport Chain	http://www.gsea-msigdb.org/gsea/msigdb/mouse/geneset/GOBP_AEROBIC_ELECTRON_TRANSPORT_CHAIN	NDUFV1|NDUFA8|UQCRC1|NDUFS8|NDUFS2|NDUFS7|NDUFB6|CYCS|COX4I2|ISCU|BDNF|SDHC|UQCC3|UQCR10|NDUFA7|COX5B|CYC1|COX6A1|COX6A2|COX7C|UQCR11|DNAJC15|CYCT|PINK1|NDUFB8|NDUFA10|UQCRB|COQ9	28	0.5805	2.4889	0	0.0001	0.008
GAD85	Aerobic Respiration & ETC	GOBP_AEROBIC_RESPIRATION	Aerobic Respiration	http://www.gsea-msigdb.org/gsea/msigdb/mouse/geneset/GOBP_AEROBIC_RESPIRATION	SNCA|SIRT3|SUCLG1|MRPS36|ATP7A|UCN|MYC|SLC25A33|PPIF|MACROH2A1|CSL|ATP5B|MDH1B|FH1|ACO1|CYCS|ISCU|BDNF|NDUFB1|BNIP3|NDUFB11|UQCC3|ADSL|ATP5K|SHMT2|AK4|CBFA2T3|COX5B|COX7A1|COX6A1|COX7A2|COX6A2|COX7A2L|COX7C|LEXM|DNAJC15|CYCT|SLC25A23|CHCHD2|PINK1|NIPSNAP2|COX10|BLOC1S1|MTFR2|MTFR1L|PDE2A|NDUFV1|SUCLG2|ANTKMT|UQCRC1|NDUFS8|NDUFS2|NDUFB6|CDK1|DHTKD1|DGUOK|ATP5O|ARL2|NDUFA1|ATP5J2|NDUFS5|TRPV4|PDHA2…	107	0.5037	2.9055	0	0	0
GAD85	Aerobic Respiration & ETC	GOBP_ATP_SYNTHESIS_COUPLED_ELECTRON_TRANSPORT	Atp Synthesis Coupled Electron Transport	http://www.gsea-msigdb.org/gsea/msigdb/mouse/geneset/GOBP_ATP_SYNTHESIS_COUPLED_ELECTRON_TRANSPORT	SNCA|NDUFV1|NDUFA8|UQCRC1|NDUFS8|NDUFS2|NDUFS7|NDUFB6|NDUFV3|CDK1|CYCS|COX4I2|DGUOK|ISCU|BDNF|SDHC|UQCC3|BID|UQCR10|NDUFA12|NDUFA7|COX5B|CYC1|COX6A1|COX6A2|COX7C|UQCR11|DNAJC15|CYCT|CHCHD2|PINK1|CCNB1|NDUFB8|NDUFA10|UQCRB|COA6|COQ9	37	0.5991	2.6943	0	0	0
GAD85	Aerobic Respiration & ETC	GOBP_CELLULAR_RESPIRATION	Cellular Respiration	http://www.gsea-msigdb.org/gsea/msigdb/mouse/geneset/GOBP_CELLULAR_RESPIRATION	PLEC|SNCA|SIRT3|SUCLG1|PPARGC1A|FLCN|MRPS36|ATP7A|UCN|SLC25A25|MYC|SLC25A33|PPIF|MACROH2A1|CSL|MTLN|NR4A3|SLC1A3|SLC25A13|ATP5B|MDH1B|SLC25A22|SLC25A18|PRKACA|FH1|OAS1D|OAS1C|ACO1|CYCS|ISCU|BDNF|NDUFB1|BNIP3|HOXB3OS|IFNG|NDUFB11|UQCC3|IL4|ADSL|ATP5K|SHMT2|AK4|CBFA2T3|COX5B|COX7A1|COX6A1|COX7A2|COX6A2|COX7A2L|COX7C|LEXM|DNAJC15|CYCT|SLC25A23|OPN3|CHCHD2|PINK1|NIPSNAP2|COX10|BLOC1S1|MTFR2|MTFR1L|PD…	142	0.4603	2.8342	0	0	0
GAD85	Aerobic Respiration & ETC	GOBP_ELECTRON_TRANSPORT_CHAIN	Electron Transport Chain	http://www.gsea-msigdb.org/gsea/msigdb/mouse/geneset/GOBP_ELECTRON_TRANSPORT_CHAIN	PLEC|SNCA|GPD1|NDUFV1|MYBBP1A|PPARGC1A|UQCRC1|NDUFS8|NDUFS2|NDUFB6|CDK1|THAP11|DGUOK|ETFDH|WDR93|SDHC|UQCR10|NDUFA12|NDUFA7|CYC1|NDUFB3|UQCR11|SLC1A3|FDX1|NDUFB8|SLC25A13|NDUFA10|UQCRB|COA6|COQ9|SLC25A22|FDX2|SLC25A18|NDUFA8|GBA|DHRS2|NDUFS7|NDUFV3|CYCS|NDOR1|COX4I2|ISCU|BDNF|HOXB3OS|UQCC3|BID|COX5B|COX6A1|COX6A2|COX7C|CYB561|DNAJC15|CYCT|CHCHD2|PINK1|SLC37A2|CCNB1	57	0.5539	2.8749	0	0	0
GAD85	Aerobic Respiration & ETC	GOBP_OXIDATIVE_PHOSPHORYLATION	Oxidative Phosphorylation	http://www.gsea-msigdb.org/gsea/msigdb/mouse/geneset/GOBP_OXIDATIVE_PHOSPHORYLATION	SNCA|PDE2A|NDUFV1|ANTKMT|UQCRC1|NDUFS8|NDUFS2|ATP7A|NDUFB6|CDK1|DGUOK|ATP5O|NDUFA1|MYC|SLC25A33|ATP5J2|NDUFS5|PPIF|MACROH2A1|SDHC|NDUFA3|DNAJC30|UQCR10|NDUFC1|NDUFA12|NDUFA7|CYC1|NDUFB3|UQCR11|APOC3|NDUFB7|ATP5E|NDUFA6|NDUFB8|NDUFA10|UQCRB|ATP5B|COA6|COQ9|ATPSCKMT|ACTN3|NDUFB4|MYOG|NDUFB10|NUPR1|NDUFA8|NDUFA11|NDUFS7|NDUFV3|CYCS|COX4I2|ISCU|BDNF|NDUFB1|NDUFB11|UQCC3|BID|ATP5K|SHMT2|AK4|COX5B|COX7…	78	0.5511	3.0823	0	0	0
GAD85	Aerobic Respiration & ETC	GOBP_REGULATION_OF_AEROBIC_RESPIRATION	Regulation Of Aerobic Respiration	http://www.gsea-msigdb.org/gsea/msigdb/mouse/geneset/GOBP_REGULATION_OF_AEROBIC_RESPIRATION	ACTN3|PDE2A|MYOG|NUPR1|ATP7A|NOP53|ISCU|ARL2|MYC|SLC25A33|TRPV4|BNIP3|PPIF|MACROH2A1|SHMT2|AK4|CBFA2T3|COX7A1|ABCD1|COX7A2|COX7A2L|LEXM|DNAJC15|AKT1|APOC3|SLC25A23|IDE|PINK1|PDE12	29	0.4582	2.0802	0	0.0021	0.255
GAD85	Aerobic Respiration & ETC	GOBP_REGULATION_OF_CELLULAR_RESPIRATION	Regulation Of Cellular Respiration	http://www.gsea-msigdb.org/gsea/msigdb/mouse/geneset/GOBP_REGULATION_OF_CELLULAR_RESPIRATION	ACTN3|PDE2A|PRKACA|MYOG|PPARGC1A|NUPR1|OAS1D|IFNAR1|FLCN|PRDM16|OAS1C|ATP7A|CYCS|NOP53|ISCU|ARL2|OAS1E|MYC|NOA1|SLC25A33|TRPV4|BNIP3|PPIF|OAS1G|IFNG|MACROH2A1|IL4|OAS1F|OAS1H|OAS1A|SHMT2|AK4|CBFA2T3|COX7A1|ABCD1|COX7A2|COX7A2L|LEXM|DNAJC15|AKT1|APOC3|SLC25A23|IDE|OPN3|PINK1|PDE12	46	0.377	1.85	0	0.0087	0.832
GAD85	Aerobic Respiration & ETC	GOBP_REGULATION_OF_GENERATION_OF_PRECURSOR_METABOLITES_AND_ENERGY	Regulation Of Generation Of Precursor Metabolites And Energy	http://www.gsea-msigdb.org/gsea/msigdb/mouse/geneset/GOBP_REGULATION_OF_GENERATION_OF_PRECURSOR_METABOLITES_AND_ENERGY	PPARGC1A|ESRRB|FLCN|TRP53|NKX1-1|ATP7A|GIT1|MYC|SLC25A33|PPIF|P2RX7|MACROH2A1|MLST8|PHLDA2|EP300|PRKACA|OAS1D|SLC4A1|OAS1C|PSEN1|CYCS|ISCU|CAVIN3|C1QTNF2|TIGAR|BNIP3|IFNG|IL4|COX17|SHMT2|AK4|ADRA1B|CBFA2T3|COX7A1|COX7A2|GAPDHS|COX7A2L|LEXM|DNAJC15|SLC25A23|OPN3|CHCHD2|PINK1|CD36|POMC|MYO5A|GCGR|PDE2A|GPD1|NDUFA4|ZBTB20|GCK|PPP1R3E|IFNAR1|PPP1R3A|HSD11B1|SIRT6|GFPT1|CDK1|ARL2|OAS1E|PPP1CA|IER3|PTH…	105	0.3823	2.2265	0	0.0008	0.085
GAD85	Aerobic Respiration & ETC	GOBP_REGULATION_OF_OXIDATIVE_PHOSPHORYLATION	Regulation Of Oxidative Phosphorylation	http://www.gsea-msigdb.org/gsea/msigdb/mouse/geneset/GOBP_REGULATION_OF_OXIDATIVE_PHOSPHORYLATION	ACTN3|PPIF|PDE2A|MACROH2A1|MYOG|NUPR1|SHMT2|AK4|COX7A1|ABCD1|COX7A2|COX7A2L|LEXM|DNAJC15|APOC3|SLC25A23|ATP7A|PINK1|PDE12|MYC|SLC25A33	21	0.4436	1.7414	0.0051	0.0154	0.973
GAD85	Alkaloid Response	GOBP_CELLULAR_RESPONSE_TO_ALKALOID	Cellular Response To Alkaloid	http://www.gsea-msigdb.org/gsea/msigdb/mouse/geneset/GOBP_CELLULAR_RESPONSE_TO_ALKALOID	SLC1A2|EHMT2|RYR1|TMEM38A|SELENON|BCL2L1|CASP6|SLC1A1|MECP2|PPP1R9B|ADCY8|SLC1A3|CRH|TRPV1|BLM|CRHBP|PPP1R1B|TGM2|GSTM7|HTR1B	20	0.3363	1.2874	0.1319	0.1462	1
GAD85	Amine Metabolic Process	GOBP_AMINE_METABOLIC_PROCESS	Amine Metabolic Process	http://www.gsea-msigdb.org/gsea/msigdb/mouse/geneset/GOBP_AMINE_METABOLIC_PROCESS	SNCA|TDO2|NAPEPLD|SLC6A3|GDPD3|AOC2|LY6E|MECP2|ATP7A|CLN3|ABCC2|COMT|ATCAY|SLC7A7|IL4I1|ALDH2|TGFB2|TH|SLC7A11|MAOB|AKR1B3|DBH|SLC1A1|DRD1|DRD4|HNMT|AGTR1A|KYNU|SPR|GCH1|DMGDH|GRIN2A|HAAO|DHPS|AMD2|AMD1|FH1|MAOA|CHRNB2|OAZ2|SAT1|TRH|SRM|PDE1B|SULT1D1|SMOX|SAT2|AGMAT|AOC1|MOXD2|NPY|ATP2B4|PRKN|DAO|NR1H4|FSHR|INSM1|PRG3|RNF180|GATA3|HDC|MYO5A|IDO1|RNLS|MOXD1|AGTR2|SNCAIP|CHRNA7|CRHR2|IDO2|ABHD4|EPA…	105	0.2154	1.2514	0.0714	0.1716	1
GAD85	Amine Metabolic Process	GOBP_REGULATION_OF_CELLULAR_AMINE_METABOLIC_PROCESS	Regulation Of Cellular Amine Metabolic Process	http://www.gsea-msigdb.org/gsea/msigdb/mouse/geneset/GOBP_REGULATION_OF_CELLULAR_AMINE_METABOLIC_PROCESS	SNCA|FH1|VHL|CHRNB2|SLC6A3|PDE1B|HTR1A|CHRNA7|ATP7A|GPR37|CLN3|COMT|ATCAY|SLC7A7|NPY|ALDH2|EPAS1|NNMT|ATP2B4|PRKN|SLC7A11|MAOB|HTR2C|NR1H4|FSHR|ITGAM|TACR3|DRD1|DRD4|ABAT|PEBP1	31	0.2799	1.2296	0.1863	0.1886	1
GAD85	Amino Acid Transport	GOBP_L_ALPHA_AMINO_ACID_TRANSMEMBRANE_TRANSPORT	L Alpha Amino Acid Transmembrane Transport	http://www.gsea-msigdb.org/gsea/msigdb/mouse/geneset/GOBP_L_ALPHA_AMINO_ACID_TRANSMEMBRANE_TRANSPORT	PER2|SLC47A1|SLC25A22|SLC25A18|ARL6IP5|SLC43A1|SLC6A5|SLC1A2|SLC25A2|EPM2A|RGS4|NTSR1|SLC1A6|SLC22A2|PSEN1|SLC15A4|CLTRN|ARG2|CLN3|ARG1|RGS2|SLC1A7|GRM1|CLN8|SLC6A20A|SLC38A1|SLC7A3|ACE2|SLC7A11|SLC38A5|SLC25A29|SLC43A2|SLC3A1|SLC1A5|AGT|SLC17A8|SLC7A13|SLC1A1|SLC6A20B|SLC1A3|AU018091|SLC36A2|SLC7A1|SLC25A13|SLC7A8|SLC1A4|SLC7A5	47	0.2875	1.4538	0.0189	0.0678	1
GAD85	Amino Acid Transport	GOBP_L_AMINO_ACID_TRANSPORT	L Amino Acid Transport	http://www.gsea-msigdb.org/gsea/msigdb/mouse/geneset/GOBP_L_AMINO_ACID_TRANSPORT	EPM2A|SLC1A6|SLC22A2|ARG2|CLN3|SLC1A7|SLC17A7|CLN8|SLC6A20A|SLC7A3|SLC7A11|SLC38A5|SLC25A29|SLC43A2|SLC3A1|SLC36A3|SLC36A1|SLC7A9|AGT|SLC17A8|SLC7A13|SLC1A1|SLC6A20B|SLC36A4|SLC1A3|AU018091|SLC36A2|SLC7A1|SLC25A13|SLC7A8|SLC1A4|PER2|SLC47A1|SLC38A2|SLC25A22|SLC25A18|ARL6IP5|SLC43A1|SLC1A2|SLC38A3|SLC25A2|NTSR1|PSEN1|CLTRN|ARG1|GRM1|ACE2|SLC1A5|NAT3|SLC7A5	50	0.2387	1.1928	0.1919	0.2233	1
GAD85	Amino Acid Transport	GOBP_NEUTRAL_AMINO_ACID_TRANSPORT	Neutral Amino Acid Transport	http://www.gsea-msigdb.org/gsea/msigdb/mouse/geneset/GOBP_NEUTRAL_AMINO_ACID_TRANSPORT	SLC6A17|SLC38A2|SLC43A1|SLC6A5|SLC38A3|SFXN2|SFXN3|SLC6A15|RGS4|CLTRN|RGS2|LLGL2|SLC6A20A|LEP|SLC38A1|ACE2|SLC38A5|SLC6A6|NFE2L1|SLC43A2|SLC3A1|SLC36A3|SLC1A5|SLC36A1|SLC7A9|MFSD12|SLC32A1|SLC7A13|SLC1A1|SLC6A20B|NFKBIE|SLC36A4|SLC6A7|SLC36A2|SLC6A19|SLC7A8|SLC7A10|SLC1A4|SLC7A5|SLC6A14	40	0.363	1.6784	0.0071	0.0214	0.997
GAD85	Amino Acid Transport	GOBP_ORGANIC_ACID_TRANSMEMBRANE_TRANSPORT	Organic Acid Transmembrane Transport	http://www.gsea-msigdb.org/gsea/msigdb/mouse/geneset/GOBP_ORGANIC_ACID_TRANSMEMBRANE_TRANSPORT	ABCD2|SLC25A10|SLC6A5|SLC27A1|GFAP|RGS4|SLC1A6|SLC22A2|CLN3|SLC1A7|SLC7A7|SLC29A4|ABCB1B|CLN8|MYC|SLC6A20A|SLC38A1|SLC13A3|SLC7A3|SLC7A12|SLC7A11|SLC6A13|SLC38A5|TSPO2|SLC6A6|SLC25A29|SLC43A2|SLC3A1|SLC36A3|SLC36A1|SLC7A9|SLC17A8|MFSD12|SLC32A1|SLC7A13|SLC6A18|PRKCD|SLC1A1|SLC6A20B|SLC38A7|SLC38A8|SLC36A4|SLC25A1|SLC1A3|SLC6A7|AU018091|SLC36A2|SLC38A11|SLC7A15|SLC7A1|SLC7A6|SLC25A13|SLC7A8|SLC7A1…	112	0.2294	1.34	0.0667	0.1146	1
GAD85	Amyloid Beta Clearance	GOBP_AMYLOID_BETA_CLEARANCE	Amyloid Beta Clearance	http://www.gsea-msigdb.org/gsea/msigdb/mouse/geneset/GOBP_AMYLOID_BETA_CLEARANCE	C5AR1|MYOCD|LRP4|LRP1|LRP2|RAB11A|IFNGR1|LRPAP1|TREM2|TTPA|HMGCR|MME|IFNG|C3|IL4|CYP51|PLA2G3|ITGB2|ITGAM|RAB11B|CLU|IDE|CD36|LDLR|APOE|TNF|RAB5A|IGF1R|ABCA7|SRF	30	0.3913	1.7578	0	0.0142	0.96
GAD85	Amyloid Beta Clearance	GOBP_REGULATION_OF_AMYLOID_BETA_CLEARANCE	Regulation Of Amyloid Beta Clearance	http://www.gsea-msigdb.org/gsea/msigdb/mouse/geneset/GOBP_REGULATION_OF_AMYLOID_BETA_CLEARANCE	MYOCD|LRP1|IFNG|IL4|CYP51|PLA2G3|IFNGR1|CLU|LRPAP1|TREM2|TTPA|APOE|TNF|ABCA7|HMGCR|SRF	16	0.4565	1.6707	0.0216	0.0222	0.997
GAD85	Amyloid Beta Formation	GOBP_AMYLOID_BETA_FORMATION	Amyloid Beta Formation	http://www.gsea-msigdb.org/gsea/msigdb/mouse/geneset/GOBP_AMYLOID_BETA_FORMATION	RPS23RG1|SLC2A13|PIN1RT1|GGA3|IFNGR1|APH1C|PRNP|HAP1|PSEN1|PSEN2|NCSTN|CHRNA7|EFNA1|NTRK2|RELA|RTN4|IFNG|GSAP|APH1B|GSK3A|SORL1|PSENEN|EPHA4|CLU|BACE1|ABCG1|BIN1|APH1A|ABCA2|APOE|TNF|SP1|RTN2|LRRTM3|ABCA7	35	0.3512	1.5991	0.0068	0.0328	1
GAD85	Amyloid Beta Formation	GOBP_AMYLOID_BETA_METABOLIC_PROCESS	Amyloid Beta Metabolic Process	http://www.gsea-msigdb.org/gsea/msigdb/mouse/geneset/GOBP_AMYLOID_BETA_METABOLIC_PROCESS	BACE2|RPS23RG1|UNC13A|SLC2A13|PIN1RT1|NAT8|NAT8F5|NAT8F2|GGA3|NAT8F3|IFNGR1|APH1C|ACE|PRNP|HAP1|PSEN1|NCSTN|PSEN2|CHRNA7|EFNA1|NTRK2|RELA|MME|RTN4|IFNG|NAT8F7|GSAP|NAT8F6|APH1B|GSK3A|SORL1|PSENEN|EPHA4|CLU|BACE1|ABCG1|IDE|BIN1|MGAT3|APH1A|TNF|ABCA2|APOE|SP1|RTN2|APEH|LRRTM3|ABCA7	48	0.2537	1.3088	0.0561	0.1324	1
GAD85	Amyloid Beta Formation	GOBP_AMYLOID_PRECURSOR_PROTEIN_CATABOLIC_PROCESS	Amyloid Precursor Protein Catabolic Process	http://www.gsea-msigdb.org/gsea/msigdb/mouse/geneset/GOBP_AMYLOID_PRECURSOR_PROTEIN_CATABOLIC_PROCESS	EFNA3|LYN|RPS23RG1|UNC13A|SLC2A13|PIN1RT1|GGA3|IFNGR1|APH1C|PRNP|HAP1|PSEN1|NCSTN|PSEN2|CHRNA7|CLN3|EFNA1|ADAM19|NTRK2|RELA|RTN4|IFNG|GSAP|APH1B|GSK3A|DHCR24|SORL1|PSENEN|EPHA4|CLU|BACE1|ABCG1|AGER|BIN1|APH1A|TNF|ABCA2|APOE|SP1|RTN2|LRRTM3|ABCA7|FLOT2	43	0.3458	1.6954	0	0.0197	0.995
GAD85	Amyloid Beta Formation	GOBP_AMYLOID_PRECURSOR_PROTEIN_METABOLIC_PROCESS	Amyloid Precursor Protein Metabolic Process	http://www.gsea-msigdb.org/gsea/msigdb/mouse/geneset/GOBP_AMYLOID_PRECURSOR_PROTEIN_METABOLIC_PROCESS	EFNA3|LYN|RPS23RG1|UNC13A|IFNGR1|ITM2B|LDLRAP1|HAP1|NCSTN|CHRNA7|CLN3|EFNA1|NECAB3|NTRK2|ITM2C|EPHA4|ITM2A|ABCG1|AGO2|BIN1|APH1A|TNF|SP1|RTN2|LRRTM3|BACE2|SOAT1|SLC2A13|PIN1RT1|GGA3|APH1C|TMCC2|PRNP|PSEN1|PSEN2|NSG1|ADAM19|RELA|RTN4|IFNG|GSAP|APH1B|GSK3A|DHCR24|SORL1|PSENEN|CLU|BACE1|NECAB1|AGER|NECAB2|ABCA2|APOE|ABCA7|FLOT2	55	0.3915	2.0572	0	0.0024	0.303
GAD85	Amyloid Beta Formation	GOBP_POSITIVE_REGULATION_OF_AMYLOID_BETA_FORMATION	Positive Regulation Of Amyloid Beta Formation	http://www.gsea-msigdb.org/gsea/msigdb/mouse/geneset/GOBP_POSITIVE_REGULATION_OF_AMYLOID_BETA_FORMATION	IFNG|GSAP|GSK3A|SLC2A13|EPHA4|IFNGR1|CLU|ABCG1|CHRNA7|EFNA1|ABCA2|APOE|TNF|SP1|RELA|LRRTM3	16	0.3882	1.4026	0.0868	0.086	1
GAD85	Amyloid Beta Formation	GOBP_POSITIVE_REGULATION_OF_AMYLOID_PRECURSOR_PROTEIN_CATABOLIC_PROCESS	Positive Regulation Of Amyloid Precursor Protein Catabolic Process	http://www.gsea-msigdb.org/gsea/msigdb/mouse/geneset/GOBP_POSITIVE_REGULATION_OF_AMYLOID_PRECURSOR_PROTEIN_CATABOLIC_PROCESS	IFNG|GSAP|EFNA3|LYN|GSK3A|SLC2A13|EPHA4|IFNGR1|CLU|ABCG1|AGER|CHRNA7|EFNA1|ABCA2|APOE|TNF|SP1|RELA|LRRTM3	19	0.4338	1.6694	0.0197	0.0224	0.997
GAD85	Amyloid Beta Formation	GOBP_REGULATION_OF_AMYLOID_BETA_FORMATION	Regulation Of Amyloid Beta Formation	http://www.gsea-msigdb.org/gsea/msigdb/mouse/geneset/GOBP_REGULATION_OF_AMYLOID_BETA_FORMATION	RPS23RG1|SLC2A13|PIN1RT1|GGA3|IFNGR1|PRNP|HAP1|CHRNA7|EFNA1|NTRK2|RELA|RTN4|IFNG|GSAP|GSK3A|SORL1|EPHA4|CLU|ABCG1|BIN1|ABCA2|APOE|TNF|SP1|RTN2|LRRTM3|ABCA7	27	0.3214	1.39	0.0588	0.0911	1
GAD85	Amyloid Beta Formation	GOBP_REGULATION_OF_AMYLOID_PRECURSOR_PROTEIN_CATABOLIC_PROCESS	Regulation Of Amyloid Precursor Protein Catabolic Process	http://www.gsea-msigdb.org/gsea/msigdb/mouse/geneset/GOBP_REGULATION_OF_AMYLOID_PRECURSOR_PROTEIN_CATABOLIC_PROCESS	EFNA3|LYN|RPS23RG1|UNC13A|SLC2A13|PIN1RT1|GGA3|IFNGR1|PRNP|HAP1|CHRNA7|EFNA1|NTRK2|RELA|RTN4|IFNG|GSAP|GSK3A|SORL1|EPHA4|CLU|ABCG1|AGER|BIN1|ABCA2|APOE|TNF|SP1|RTN2|LRRTM3|ABCA7|FLOT2	32	0.3187	1.3652	0.0548	0.1013	1
GAD85	Amyloid Beta Response	GOBP_CELLULAR_RESPONSE_TO_AMYLOID_BETA	Cellular Response To Amyloid Beta	http://www.gsea-msigdb.org/gsea/msigdb/mouse/geneset/GOBP_CELLULAR_RESPONSE_TO_AMYLOID_BETA	PARP1|CDK5|LRP1|TLR4|VCAM1|TLR6|PRNP|PSEN1|CACNA1A|TREM2|GRM5|NGFR|CACNB1|ABCC1|LGMN|EPHA4|ADRB2|AGER|CD36|ATP1A3|FCGR2B|ICAM1|FPR2|FYN|IGF1R|ITGA4	26	0.5101	2.154	0	0.0014	0.16
GAD85	Amyloid Beta Response	GOBP_RESPONSE_TO_AMYLOID_BETA	Response To Amyloid Beta	http://www.gsea-msigdb.org/gsea/msigdb/mouse/geneset/GOBP_RESPONSE_TO_AMYLOID_BETA	CALCR|PARP1|CDK5|LRP1|MMP2|MMP9|TLR4|VCAM1|TLR6|PRNP|PSEN1|CHRNA7|CACNA1A|TREM2|GRM5|NGFR|CACNB1|ABCC1|LGMN|EPHA4|CACNA1B|RAMP3|ADRB2|AGER|CD36|ATP1A3|FCGR2B|ICAM1|FPR2|FYN|IGF1R|ITGA4	32	0.3593	1.508	0.0345	0.0521	1
GAD85	Amyloid Fiber Formation	GOBP_AMYLOID_FIBRIL_FORMATION	Amyloid Fibril Formation	http://www.gsea-msigdb.org/gsea/msigdb/mouse/geneset/GOBP_AMYLOID_FIBRIL_FORMATION	PFDN2|CDKN2A|RIPK3|IAPP|HSPG2|PFDN1|CLU|PFDN4|PSEN1|CHRNA7|TREM2|B2M|CD36|CRYAB|LDLR|APOE|PFDN5|PFDN6|GSN	19	0.5077	1.9339	0	0.0054	0.62
GAD85	Angiogenesis	GOBP_BLOOD_VESSEL_ENDOTHELIAL_CELL_MIGRATION	Blood Vessel Endothelial Cell Migration	http://www.gsea-msigdb.org/gsea/msigdb/mouse/geneset/GOBP_BLOOD_VESSEL_ENDOTHELIAL_CELL_MIGRATION	THBS1|TBXA2R|PLK2|GADD45A|EFNB2|HDAC9|MECP2|CXCR4|MEF2C|AKT3|MYH9|NF1|CLN3|EFNA1|EPHB4|VASH1|ETS1|TGFB1|STARD13|ALOX12|FBXW7|CXCL12|NOS3|RGCC|NOTCH1|CSNK2B|FGFR1|MMRN2|CARD10|EPHA2|FOXC2|PDGFB|ANGPT1|PIK3C2A|ADTRP|PIK3R2|GATA2|ACVRL1|PDCD10|SH3BP1|AKT1|SCARB1|CDH5|NR2E1|ANGPT2|CYP1B1|SLIT2|ANGPT4|TNF|SP1|GREM1|CIB1|ATP5B|NR4A1|SRF|FGF18|JUP|FGF2|HDAC5|HMOX1|EMP2|VHL|ROBO1|VEGFA|PRKD1|PRKD2|SRPX2|…	96	0.5246	3.088	0	0	0
GAD85	Angiogenesis	GOBP_CELL_MIGRATION_INVOLVED_IN_SPROUTING_ANGIOGENESIS	Cell Migration Involved In Sprouting Angiogenesis	http://www.gsea-msigdb.org/gsea/msigdb/mouse/geneset/GOBP_CELL_MIGRATION_INVOLVED_IN_SPROUTING_ANGIOGENESIS	THBS1|FGF2|HDAC5|HMOX1|TBXA2R|PLK2|EFNB2|ROBO1|VEGFA|SRPX2|HDAC9|EGR3|AKT3|EPHB4|FGFBP1|STARD13|FBXW7|ABL1|NOTCH1|MAP3K3|MMRN2|CARD10|ANXA1|FOXC2|MEOX2|PIK3C2A|ADTRP|PIK3R2|GATA2|PDCD10|AKT1|KLF4|DLL4|NR2E1|SLIT2|GREM1|CIB1|PTGS2|HDAC7|NR4A1|SRF	41	0.5586	2.597	0	0	0.001
GAD85	Angiogenesis	GOBP_ENDOTHELIAL_CELL_CHEMOTAXIS	Endothelial Cell Chemotaxis	http://www.gsea-msigdb.org/gsea/msigdb/mouse/geneset/GOBP_ENDOTHELIAL_CELL_CHEMOTAXIS	FGF2|THBS1|FGF4|PLEKHG5|VEGFA|PRKD1|PRKD2|CXCL13|P2RX4|EGR3|RAB13|CCN3|FGF16|HSPB1|CORO1B|SMOC2|LGMN|NOTCH1|FGFR1|SHH|PDGFB|SEMA5A|HRG|SNAI2|FGF1|NR4A1|FGF18	27	0.4858	2.0157	0.0058	0.0032	0.394
GAD85	Angiogenesis	GOBP_ENDOTHELIAL_CELL_MIGRATION	Endothelial Cell Migration	http://www.gsea-msigdb.org/gsea/msigdb/mouse/geneset/GOBP_ENDOTHELIAL_CELL_MIGRATION	PECAM1|PLK2|PIK3CG|HDAC9|MECP2|AKT3|CXCR4|MEF2C|PXN|MYH9|NF1|CLN3|CCN3|TRY5|TGFB1|PRSS1|ALOX12|LOXL2|FBXW7|NOS3|LGMN|NOTCH1|ADAMTS9|LCN2|CSNK2B|DPP4|MMRN2|FSTL1|SEMA4A|CARD10|GPI1|PDGFB|SEMA5A|LPXN|ADORA2B|ADGRB1|PIK3C2A|ADTRP|PIK3R2|PDPK1|ACVRL1|PTP4A3|PDCD10|SH3BP1|SCARB1|ANGPT2|CYP1B1|SLIT2|ANGPT4|PRSS2|PRSS3|TRY4|SPARC|GFUS|APOH|ATP5B|EDN2|NR4A1|SRF|STC1|HMOX1|PLEKHG5|TNS3|EMP2|FOXP1|ROBO1|TR…	187	0.4312	2.6696	0	0	0
GAD85	Angiogenesis	GOBP_NEGATIVE_REGULATION_OF_BLOOD_VESSEL_ENDOTHELIAL_CELL_MIGRATION	Negative Regulation Of Blood Vessel Endothelial Cell Migration	http://www.gsea-msigdb.org/gsea/msigdb/mouse/geneset/GOBP_NEGATIVE_REGULATION_OF_BLOOD_VESSEL_ENDOTHELIAL_CELL_MIGRATION	FGF2|HDAC5|THBS1|TBXA2R|GADD45A|PPARG|MECP2|MEF2C|PRL7D1|VASH1|ROBO4|TGFB1|STARD13|ATP2B4|RGCC|NOTCH1|CSNK2B|MMRN2|CARD10|MEOX2|PIK3R2|HRG|ACVRL1|PDCD10|KLF4|DLL4|ANGPT2|ANGPT4|APOE|TNF|JUP	31	0.4703	2.0504	0	0.0026	0.319
GAD85	Angiogenesis	GOBP_NEGATIVE_REGULATION_OF_ENDOTHELIAL_CELL_MIGRATION	Negative Regulation Of Endothelial Cell Migration	http://www.gsea-msigdb.org/gsea/msigdb/mouse/geneset/GOBP_NEGATIVE_REGULATION_OF_ENDOTHELIAL_CELL_MIGRATION	SP100|THBS1|FGF2|HDAC5|STC1|PATZ1|TBXA2R|GADD45A|DAB2IP|CXCL13|BMP10|GDF2|PPARG|DNAJA4|MECP2|MEF2C|PRL7D1|VASH1|ROBO4|TGFB1|STARD13|ATP2B4|SERPINF1|RGCC|DCN|NOTCH1|ADAMTS9|CSNK2B|MMRN2|CARD10|MEOX2|ADGRB1|PIK3R2|HRG|ACVRL1|PDCD10|AGER|KLF4|DLL4|ANGPT2|SLIT2|ANGPT4|TNF|APOE|NR2F2|APOH|JUP	47	0.4285	2.1045	0	0.0018	0.221
GAD85	Angiogenesis	GOBP_NEGATIVE_REGULATION_OF_EPITHELIAL_CELL_MIGRATION	Negative Regulation Of Epithelial Cell Migration	http://www.gsea-msigdb.org/gsea/msigdb/mouse/geneset/GOBP_NEGATIVE_REGULATION_OF_EPITHELIAL_CELL_MIGRATION	SP100|THBS1|TBXA2R|GADD45A|MECP2|MEF2C|VASH1|EVL|TGFB1|PTPN23|STARD13|SERPINF1|CORO1C|RGCC|NOTCH1|ADAMTS9|CD63|CSNK2B|MMRN2|CARD10|ADGRB1|PIK3R2|TACSTD2|ACVRL1|PDCD10|ANGPT2|SLIT2|ANGPT4|TNF|EPPK1|NR2F2|APOH|JUP|FGF2|HDAC5|STC1|DUSP10|PTPRR|PATZ1|ADIPOR1|DAB2IP|CXCL13|BMP10|GDF2|PPARG|DNAJA4|PRL7D1|ROBO4|ATP2B4|DCN|IL4|MEOX2|HRG|AGER|KLF4|DLL4|MARVELD3|APOE|TGFBR3	59	0.4342	2.2178	0	0.0009	0.091
GAD85	Angiogenesis	GOBP_POSITIVE_REGULATION_OF_BLOOD_VESSEL_ENDOTHELIAL_CELL_MIGRATION	Positive Regulation Of Blood Vessel Endothelial Cell Migration	http://www.gsea-msigdb.org/gsea/msigdb/mouse/geneset/GOBP_POSITIVE_REGULATION_OF_BLOOD_VESSEL_ENDOTHELIAL_CELL_MIGRATION	THBS1|FGF2|HMOX1|PLK2|VEGFA|PRKD1|PRKD2|SRPX2|P2RX4|HDAC9|STAT5A|PRL2C2|AKT3|VEGFC|FGFBP1|ETS1|TGFB1|AMOTL1|MAP2K3|ALOX12|HSPB1|ABL1|NOS3|IGF2|MAP3K3|FGFR1|ANXA1|FOXC2|PDGFB|ANGPT1|PIK3C2A|GATA2|AKT1|ANGPT4|CD40|SP1|CIB1|PTGS2|HDAC7|ATP5B|FGF18	41	0.5249	2.5365	0	0.0001	0.005
GAD85	Angiogenesis	GOBP_POSITIVE_REGULATION_OF_CELL_MIGRATION_INVOLVED_IN_SPROUTING_ANGIOGENESIS	Positive Regulation Of Cell Migration Involved In Sprouting Angiogenesis	http://www.gsea-msigdb.org/gsea/msigdb/mouse/geneset/GOBP_POSITIVE_REGULATION_OF_CELL_MIGRATION_INVOLVED_IN_SPROUTING_ANGIOGENESIS	ABL1|FGF2|HMOX1|PLK2|MAP3K3|VEGFA|ANXA1|FOXC2|PIK3C2A|SRPX2|GATA2|HDAC9|AKT3|FGFBP1|PTGS2|CIB1|HDAC7	17	0.5774	2.154	0.0045	0.0014	0.16
GAD85	Angiogenesis	GOBP_POSITIVE_REGULATION_OF_ENDOTHELIAL_CELL_CHEMOTAXIS	Positive Regulation Of Endothelial Cell Chemotaxis	http://www.gsea-msigdb.org/gsea/msigdb/mouse/geneset/GOBP_POSITIVE_REGULATION_OF_ENDOTHELIAL_CELL_CHEMOTAXIS	FGF2|SMOC2|LGMN|FGFR1|VEGFA|PRKD1|SHH|PRKD2|PDGFB|SEMA5A|P2RX4|SNAI2|FGF16|FGF18|HSPB1	15	0.4994	1.7738	0.0044	0.0131	0.944
GAD85	Angiogenesis	GOBP_POSITIVE_REGULATION_OF_ENDOTHELIAL_CELL_MIGRATION	Positive Regulation Of Endothelial Cell Migration	http://www.gsea-msigdb.org/gsea/msigdb/mouse/geneset/GOBP_POSITIVE_REGULATION_OF_ENDOTHELIAL_CELL_MIGRATION	THBS1|PLK2|PIK3CG|GRN|HDAC9|AKT3|ETS1|TGFB1|ALOX12|SMOC2|NOS3|LGMN|LCN2|ZC3H12A|EGF|FGFR1|GPI1|FOXC2|SHH|PDGFB|SEMA5A|ADORA2B|ANGPT1|PIK3C2A|AGT|GATA2|AKT1|ANGPT4|SPARC|SP1|GFUS|CIB1|FGF1|ATP5B|FGF18|FGF2|HMOX1|FLT4|FOXP1|VEGFA|PRKD1|PRKD2|RRAS|SRPX2|P2RX4|STAT5A|PRL2C2|PLPP3|BMP4|VEGFC|WNT5A|WNT7A|FGFBP1|ATOH8|FUT1|AMOTL1|EMC10|FGF16|MAP2K3|ADGRA2|BSG|HSPB1|ABL1|RHOB|IGF2|MAP3K3|CALR|ANXA1|ZFP58…	81	0.4774	2.7039	0	0	0
GAD85	Angiogenesis	GOBP_POSITIVE_REGULATION_OF_EPITHELIAL_CELL_MIGRATION	Positive Regulation Of Epithelial Cell Migration	http://www.gsea-msigdb.org/gsea/msigdb/mouse/geneset/GOBP_POSITIVE_REGULATION_OF_EPITHELIAL_CELL_MIGRATION	PLK2|MMP9|PIK3CG|HYAL1|CLASP1|MAPRE2|HDAC9|AKT3|RAB25|TGFB1|TGFB2|GLIPR2|ALOX12|ARF6|ARHGAP5|NOS3|LGMN|LCN2|GPI1|AQP1|ITGA2|PDGFB|SEMA5A|ADORA2B|PIK3C2A|PFN1|PRKCE|ANGPT4|SPARC|GFUS|IQSEC1|ATP5B|TGFBR2|ENPP2|HMOX1|FOXP1|VEGFA|PRKD2|SERPINE1|EPB41L4B|RRAS|PRL2C2|PLPP3|WNT5A|PPM1F|WNT7A|FGFBP1|ATOH8|FGF10|FUT1|FGF7|HBEGF|EMC10|FGF16|HSPB1|RTN4|ABL1|IFNG|ZFP580|PDCD6|DICER1|GATA3|PIK3CD|RIN2|SNAI2|C…	122	0.4725	2.7789	0	0	0
GAD85	Angiogenesis	GOBP_REGULATION_OF_BLOOD_VESSEL_ENDOTHELIAL_CELL_MIGRATION	Regulation Of Blood Vessel Endothelial Cell Migration	http://www.gsea-msigdb.org/gsea/msigdb/mouse/geneset/GOBP_REGULATION_OF_BLOOD_VESSEL_ENDOTHELIAL_CELL_MIGRATION	THBS1|TBXA2R|PLK2|GADD45A|HDAC9|MECP2|MEF2C|AKT3|NF1|EFNA1|VASH1|ETS1|TGFB1|STARD13|ALOX12|FBXW7|NOS3|RGCC|NOTCH1|CSNK2B|FGFR1|MMRN2|CARD10|EPHA2|FOXC2|PDGFB|ANGPT1|PIK3C2A|PIK3R2|GATA2|ACVRL1|PDCD10|AKT1|SH3BP1|NR2E1|ANGPT2|ANGPT4|TNF|SP1|CIB1|ATP5B|FGF18|JUP|FGF2|HDAC5|HMOX1|VEGFA|PRKD1|PRKD2|SRPX2|P2RX4|PPARG|STAT5A|PRL2C2|PRL7D1|VEGFC|PRCP|FGFBP1|ROBO4|AMOTL1|MAP2K3|ATP2B4|HSPB1|ABL1|IGF2|MAP…	75	0.4987	2.633	0	0	0.001
GAD85	Angiogenesis	GOBP_REGULATION_OF_CELL_MIGRATION_INVOLVED_IN_SPROUTING_ANGIOGENESIS	Regulation Of Cell Migration Involved In Sprouting Angiogenesis	http://www.gsea-msigdb.org/gsea/msigdb/mouse/geneset/GOBP_REGULATION_OF_CELL_MIGRATION_INVOLVED_IN_SPROUTING_ANGIOGENESIS	FGF2|HDAC5|THBS1|HMOX1|TBXA2R|PLK2|VEGFA|SRPX2|HDAC9|AKT3|FGFBP1|STARD13|ABL1|FBXW7|NOTCH1|MAP3K3|MMRN2|CARD10|ANXA1|FOXC2|MEOX2|PIK3C2A|PIK3R2|GATA2|PDCD10|KLF4|DLL4|NR2E1|PTGS2|CIB1|HDAC7	31	0.5188	2.3243	0	0.0004	0.04
GAD85	Angiogenesis	GOBP_REGULATION_OF_ENDOTHELIAL_CELL_CHEMOTAXIS	Regulation Of Endothelial Cell Chemotaxis	http://www.gsea-msigdb.org/gsea/msigdb/mouse/geneset/GOBP_REGULATION_OF_ENDOTHELIAL_CELL_CHEMOTAXIS	FGF2|THBS1|FGF4|SMOC2|LGMN|NOTCH1|FGFR1|VEGFA|PRKD1|SHH|PRKD2|PDGFB|SEMA5A|CXCL13|P2RX4|HRG|SNAI2|FGF1|FGF16|FGF18|HSPB1	21	0.4493	1.7608	0.025	0.014	0.955
GAD85	Angiogenesis	GOBP_REGULATION_OF_ENDOTHELIAL_CELL_MIGRATION	Regulation Of Endothelial Cell Migration	http://www.gsea-msigdb.org/gsea/msigdb/mouse/geneset/GOBP_REGULATION_OF_ENDOTHELIAL_CELL_MIGRATION	PLK2|PIK3CG|HDAC9|MECP2|MEF2C|AKT3|NF1|TGFB1|ALOX12|FBXW7|NOS3|LGMN|NOTCH1|ADAMTS9|LCN2|CSNK2B|MMRN2|SEMA4A|CARD10|GPI1|PDGFB|SEMA5A|ADORA2B|ADGRB1|PIK3C2A|PIK3R2|PDPK1|ACVRL1|PDCD10|SH3BP1|ANGPT2|SLIT2|ANGPT4|SPARC|GFUS|APOH|ATP5B|STC1|HMOX1|EMP2|FOXP1|VEGFA|PRKD2|RRAS|CXCL13|PPARG|DNAJA4|PRL2C2|PRL7D1|PLPP3|WNT5A|WNT7A|FGFBP1|ATOH8|FUT1|MIR218-1|GLUL|MIR218-2|EMC10|FGF16|ATP2B4|HSPB1|ABL1|DCN|Z…	140	0.4413	2.7004	0	0	0
GAD85	Angiogenesis	GOBP_REGULATION_OF_EPITHELIAL_CELL_MIGRATION	Regulation Of Epithelial Cell Migration	http://www.gsea-msigdb.org/gsea/msigdb/mouse/geneset/GOBP_REGULATION_OF_EPITHELIAL_CELL_MIGRATION	MMP9|CLASP1|AKT3|NF1|RAB25|PTPN23|ALOX12|ARF6|ARHGAP5|ARSB|NOS3|NOTCH1|ADAMTS9|CD63|CSNK2B|MMRN2|CARD10|GPI1|AQP1|ITGA2|PDGFB|ADGRB1|PIK3R2|PDPK1|PFN1|TACSTD2|PRKCE|ACVRL1|SH3BP1|ANGPT2|ANGPT4|GFUS|EPPK1|IQSEC1|APOH|ATP5B|TGFBR2|ENPP2|HMOX1|PTPRR|MACF1|FOXP1|SERPINE1|EPB41L4B|RRAS|CXCL13|DNAJA4|PRL2C2|PRL7D1|PLPP3|PPM1F|FGFBP1|ATOH8|FUT1|MIR218-1|GLUL|MIR218-2|HBEGF|FGF16|ATP2B4|HSPB1|RTN4|DCN|IF…	195	0.4487	2.906	0	0	0
GAD85	Angiotensin Response	GOBP_RESPONSE_TO_ANGIOTENSIN	Response To Angiotensin	http://www.gsea-msigdb.org/gsea/msigdb/mouse/geneset/GOBP_RESPONSE_TO_ANGIOTENSIN	RAP1GDS1|NR3C2|SRC|ADORA2B|CAPN1|CAV1|NFKB1|AGT|PRKCD|SLC26A6|HSF1|AGTRAP|CAR2|AGTR1A|AGTR1B|ANG2|COL3A1|RELA|SLC30A10|ACTN2	20	0.4536	1.7289	0.0158	0.0165	0.98
GAD85	Anion Transport Regulation	GOBP_REGULATION_OF_ANION_TRANSMEMBRANE_TRANSPORT	Regulation Of Anion Transmembrane Transport	http://www.gsea-msigdb.org/gsea/msigdb/mouse/geneset/GOBP_REGULATION_OF_ANION_TRANSMEMBRANE_TRANSPORT	PER2|TCAF3|ABCB1A|ARL6IP5|SLC43A1|SLC34A1|CFTR|RGS4|PRNP|PSEN1|CLTRN|GRM5|ARG1|ARG2|RGS2|MTOR|ABCB1B|TCAF2|ACE2|SLC43A2|TCAF1|AGT|SLC36A2|HK1|GRK6|FXYD1	26	0.4067	1.7545	0.0109	0.0144	0.965
GAD85	Anoikis	GOBP_ANOIKIS	Anoikis	http://www.gsea-msigdb.org/gsea/msigdb/mouse/geneset/GOBP_ANOIKIS	NOTCH1|ITGA5|MYBBP1A|CLCA3A2|SRC|BCL2|CAV1|BCL2L1|TSC2|PDK4|SNAI2|TLE5|CRYBA1|BMF|SIK1|E2F1|NTRK2|BRMS1	18	0.5693	2.0983	0.0045	0.0019	0.234
GAD85	Antibiotic Response	GOBP_RESPONSE_TO_ANTIBIOTIC	Response To Antibiotic	http://www.gsea-msigdb.org/gsea/msigdb/mouse/geneset/GOBP_RESPONSE_TO_ANTIBIOTIC	ID1|RPL23|CBL|ENDOG|ACHE|VKORC1|CDKN1B|CIITA|PLA2G4A|HYAL1|ZC3H8|TRP53|AOC1|ALPL|MEF2C|KAT7|CRIP1|DUSP18|AOC3|SLC1A3|MIR208B|ETS1|PLA2G4F	23	0.3053	1.3133	0.1176	0.1296	1
GAD85	Antigen Processing & Presentation	GOBP_ANTIGEN_PROCESSING_AND_PRESENTATION	Antigen Processing And Presentation	http://www.gsea-msigdb.org/gsea/msigdb/mouse/geneset/GOBP_ANTIGEN_PROCESSING_AND_PRESENTATION	GM7030|GM8909|CLEC4B2|RELB|AP3D1|B2M|H2-EA|RAB3B|CTSL|TREML4|UNC93B1|PSME1|FCGR4|CLEC4A1|CCL21A|RAB27A|PTPN22|CD1D1|CD1D2|RAB32|H2-EB2|PYCARD|CD68|NOD1|WASHC1|BAG6|IFNG|CLEC4A4|FCER1G|FCGR3|FGL2|PSAP|FLT3|H2-AA|H2-AB1|H2-EB1|H2-M3|MARCHF1|H2-DMA|H2-DMB1|WDFY4|CTSS|H2-DMB2|H2-OA|WAS|H2-OB|MR1|THBS1|YTHDF1|RAB3C|H2-Q2|PSMB9|H2-Q7|EXT1|PSMB8|CCR7|TREM2|IDE|TAPBPL|TAPBP|FCGR2B|IFI30|CTSE|ICAM1|GM1112…	107	0.4338	2.6764	0	0	0
GAD85	Antigen Processing & Presentation	GOBP_ANTIGEN_PROCESSING_AND_PRESENTATION_OF_EXOGENOUS_ANTIGEN	Antigen Processing And Presentation Of Exogenous Antigen	http://www.gsea-msigdb.org/gsea/msigdb/mouse/geneset/GOBP_ANTIGEN_PROCESSING_AND_PRESENTATION_OF_EXOGENOUS_ANTIGEN	CD1D1|CD1D2|FCGR1|H2-EB2|AP3D1|B2M|CLEC4B1|H2-EA|UNC93B1|PSME1|CLEC4A3|MFSD6|TAP1|TAP2|CLEC4A4|FCER1G|FCGR3|CD74|CLEC4A1|H2-AA|H2-AB1|H2-EB1|H2-M3|TAPBP|H2-DMA|FCGR2B|H2-DMB1|IFI30|CTSE|CTSS|H2-DMB2|H2-OA|TRAF6|H2-OB|MR1	35	0.5629	2.6197	0	0	0.001
GAD85	Antigen Processing & Presentation	GOBP_ANTIGEN_PROCESSING_AND_PRESENTATION_OF_EXOGENOUS_PEPTIDE_ANTIGEN	Antigen Processing And Presentation Of Exogenous Peptide Antigen	http://www.gsea-msigdb.org/gsea/msigdb/mouse/geneset/GOBP_ANTIGEN_PROCESSING_AND_PRESENTATION_OF_EXOGENOUS_PEPTIDE_ANTIGEN	FCGR1|H2-EB2|B2M|CLEC4B1|H2-EA|UNC93B1|CLEC4A3|MFSD6|TAP1|TAP2|CLEC4A4|FCER1G|FCGR3|CD74|CLEC4A1|H2-AA|H2-AB1|H2-EB1|H2-M3|TAPBP|H2-DMA|FCGR2B|H2-DMB1|IFI30|CTSE|CTSS|H2-DMB2|H2-OA|TRAF6|H2-OB	30	0.5979	2.6601	0	0	0
GAD85	Antigen Processing & Presentation	GOBP_ANTIGEN_PROCESSING_AND_PRESENTATION_OF_EXOGENOUS_PEPTIDE_ANTIGEN_VIA_MHC_CLASS_II	Antigen Processing And Presentation Of Exogenous Peptide Antigen Via Mhc Class Ii	http://www.gsea-msigdb.org/gsea/msigdb/mouse/geneset/GOBP_ANTIGEN_PROCESSING_AND_PRESENTATION_OF_EXOGENOUS_PEPTIDE_ANTIGEN_VIA_MHC_CLASS_II	UNC93B1|FCER1G|CD74|H2-EB2|H2-AA|H2-AB1|H2-EB1|B2M|H2-DMA|FCGR2B|H2-DMB1|IFI30|CTSE|CTSS|H2-DMB2|H2-OA|TRAF6|H2-OB|H2-EA	19	0.6674	2.4057	0	0.0003	0.024
GAD85	Antigen Processing & Presentation	GOBP_ANTIGEN_PROCESSING_AND_PRESENTATION_OF_PEPTIDE_ANTIGEN	Antigen Processing And Presentation Of Peptide Antigen	http://www.gsea-msigdb.org/gsea/msigdb/mouse/geneset/GOBP_ANTIGEN_PROCESSING_AND_PRESENTATION_OF_PEPTIDE_ANTIGEN	GM7030|GM8909|H2-Q2|H2-Q7|TREM2|B2M|H2-EA|CTSL|UNC93B1|CLEC4A1|IDE|TAPBPL|TAPBP|FCGR2B|IFI30|CTSE|GM11127|TRAF6|H2-Q6|H2-M10.3|AZGP1|FCGR1|H2-BL|H2-D1|H2-M10.1|H2-M2|H2-M9|H2-EB2|PYCARD|H2-Q1|H2-Q10|H2-Q4|H2-T10|H2-T22|H2-T23|H2-T24|CLEC4B1|BAG6|CLEC4A3|MFSD6|TAP1|CALR|TAP2|CLEC4A4|H2-M10.4|FCER1G|H2-M11|FCGR3|H2-M1|CD74|H2-M10.5|H2-M5|H2-AA|H2-AB1|H2-M10.2|H2-EB1|H2-M3|MARCHF1|H2-DMA|H2-DMB1|H2-…	66	0.3683	2.0319	0	0.0028	0.355
GAD85	Antigen Processing & Presentation	GOBP_ANTIGEN_PROCESSING_AND_PRESENTATION_OF_PEPTIDE_OR_POLYSACCHARIDE_ANTIGEN_VIA_MHC_CLASS_II	Antigen Processing And Presentation Of Peptide Or Polysaccharide Antigen Via Mhc Class Ii	http://www.gsea-msigdb.org/gsea/msigdb/mouse/geneset/GOBP_ANTIGEN_PROCESSING_AND_PRESENTATION_OF_PEPTIDE_OR_POLYSACCHARIDE_ANTIGEN_VIA_MHC_CLASS_II	THBS1|UNC93B1|FCER1G|CD74|H2-EB2|PYCARD|H2-AA|H2-AB1|TREM2|H2-EB1|B2M|MARCHF1|H2-DMA|FCGR2B|H2-DMB1|IFI30|CTSE|CTSS|H2-DMB2|H2-OA|TRAF6|H2-OB|H2-EA	23	0.6345	2.6762	0	0	0
GAD85	Antigen Processing & Presentation	GOBP_DENDRITIC_CELL_ANTIGEN_PROCESSING_AND_PRESENTATION	Dendritic Cell Antigen Processing And Presentation	http://www.gsea-msigdb.org/gsea/msigdb/mouse/geneset/GOBP_DENDRITIC_CELL_ANTIGEN_PROCESSING_AND_PRESENTATION	THBS1|CLEC4A3|FCGR4|CLEC4A4|FGL2|CD74|CLEC4A1|CD68|CCR7|NOD1|WASHC1|NOD2|CCL21A|CLEC4B1|CCL19	15	0.5892	2.0774	0	0.0021	0.262
GAD85	Antigen Processing & Presentation	GOBP_REGULATION_OF_ANTIGEN_PROCESSING_AND_PRESENTATION	Regulation Of Antigen Processing And Presentation	http://www.gsea-msigdb.org/gsea/msigdb/mouse/geneset/GOBP_REGULATION_OF_ANTIGEN_PROCESSING_AND_PRESENTATION	THBS1|YTHDF1|TAP2|CLEC4B2|FGL2|CD74|PYCARD|CD68|CCR7|NOD1|H2-AB1|NOD2|TREM2|CCL21A|TAPBPL|H2-OA|WAS|H2-OB|PTPN22|CCL19	20	0.653	2.4673	0	0.0001	0.009
GAD85	Antigen Processing & T Cell Response	GOBP_ANTIGEN_PROCESSING_AND_PRESENTATION_OF_PEPTIDE_ANTIGEN_VIA_MHC_CLASS_I	Antigen Processing And Presentation Of Peptide Antigen Via Mhc Class I	http://www.gsea-msigdb.org/gsea/msigdb/mouse/geneset/GOBP_ANTIGEN_PROCESSING_AND_PRESENTATION_OF_PEPTIDE_ANTIGEN_VIA_MHC_CLASS_I	AZGP1|GM7030|GM8909|FCGR1|H2-BL|H2-Q2|H2-D1|H2-Q7|H2-M10.1|H2-M2|H2-M9|H2-Q1|H2-Q10|H2-Q4|H2-T10|B2M|H2-T22|H2-T23|H2-T24|CLEC4B1|BAG6|CLEC4A3|MFSD6|TAP1|CALR|TAP2|CLEC4A4|H2-M10.4|FCER1G|H2-M11|FCGR3|H2-M1|H2-M10.5|CLEC4A1|H2-M5|H2-M10.2|IDE|TAPBPL|TAPBP|H2-M3|IFI30|H2-M10.6|GM11127|MR1|H2-Q6|H2-M10.3	46	0.2959	1.4533	0.0165	0.068	1
GAD85	Antigen Processing & T Cell Response	GOBP_NEGATIVE_REGULATION_OF_T_CELL_MEDIATED_IMMUNITY	Negative Regulation Of T Cell Mediated Immunity	http://www.gsea-msigdb.org/gsea/msigdb/mouse/geneset/GOBP_NEGATIVE_REGULATION_OF_T_CELL_MEDIATED_IMMUNITY	SMAD7|NCKAP1L|PTPRC|IL20RB|FOXP3|VSIR|IFNB1|KLRD1|LILRB4A|NOD2|ARG1|CLEC4G|IL4I1|MUC4|SLAMF1|DUSP22|TBX21|IL7R|SPN	19	0.3434	1.3343	0.0918	0.1173	1
GAD85	Antigen Processing & T Cell Response	GOBP_POSITIVE_REGULATION_OF_ADAPTIVE_IMMUNE_RESPONSE	Positive Regulation Of Adaptive Immune Response	http://www.gsea-msigdb.org/gsea/msigdb/mouse/geneset/GOBP_POSITIVE_REGULATION_OF_ADAPTIVE_IMMUNE_RESPONSE	XCL1|CD226|MLH1|GM7030|GM8909|MIF|GIMAP5|CARD9|B2M|TGFB1|PRKCQ|NFKBIZ|MALT1|IL23A|HPX|P2RX7|NFKBID|GIMAP3|PRKCZ|RIPK2|CD1D1|CD1D2|PLA2G4A|PYCARD|CD28|CD55|IL12A|CD55B|IFNG|IL12B|IL2|IL4|LTA|CYRIB|FADD|PTPRC|FZD5|FCER1G|FCGR3|FOXP3|STAT6|GATA3|H2-AB1|H2-M3|H2-DMA|CD40|TNFSF4|MR1|ZP3|HSPD1|NECTIN2|MIR301|HMCES|TYK2|KMT5C|CD24A|CD4|CD81|H2-Q2|H2-Q7|TRP53BP1|TRAF2|CCR2|IGHG2B|IL27RA|HSPA8|IGHG1|TREM2…	126	0.3149	1.9176	0	0.0059	0.659
GAD85	Antigen Processing & T Cell Response	GOBP_POSITIVE_REGULATION_OF_LEUKOCYTE_MEDIATED_IMMUNITY	Positive Regulation Of Leukocyte Mediated Immunity	http://www.gsea-msigdb.org/gsea/msigdb/mouse/geneset/GOBP_POSITIVE_REGULATION_OF_LEUKOCYTE_MEDIATED_IMMUNITY	XCL1|CRTAM|CD226|MLH1|GM7030|GM8909|GIMAP5|KLRK1|SCIMP|LYPD10|B2M|TGFB1|MALT1|IL23A|HPX|P2RX7|KLRE1|GIMAP3|DPP4|SH2D1B1|PRKCZ|CLNK|SLAMF6|RASGRP1|TYROBP|CD1D1|CD1D2|CCL2|ARG1|CD28|CD55|IL12A|CD55B|IFNG|IL12B|IL2|IL4|LTA|ITGB2|CYRIB|FADD|PTPRC|FZD5|FCER1G|FCGR3|FOXP3|SPI1|STAT6|GATA3|H2-M3|POMC|CD40|TNFSF4|SH2D1B2|MR1|ZP3|HSPD1|NECTIN2|HMCES|KMT5C|CD24A|CD81|STAP1|H2-Q2|H2-Q7|TRP53BP1|TRAF2|KLRC3|…	146	0.2575	1.6197	0	0.0292	1
GAD85	Antigen Processing & T Cell Response	GOBP_POSITIVE_REGULATION_OF_T_CELL_CYTOKINE_PRODUCTION	Positive Regulation Of T Cell Cytokine Production	http://www.gsea-msigdb.org/gsea/msigdb/mouse/geneset/GOBP_POSITIVE_REGULATION_OF_T_CELL_CYTOKINE_PRODUCTION	XCL1|IL1B|CD55|CD55B|IL4|ARID5A|CD81|FZD5|NLRP3|SASH3|RSAD2|TRAF2|IL18R1|GATA3|IL6|PRKCZ|B2M|TNFSF4|TRAF6|SLAMF1|TBX21|MALT1|IL18	23	0.4347	1.7867	0	0.0123	0.932
GAD85	Antigen Processing & T Cell Response	GOBP_POSITIVE_REGULATION_OF_T_CELL_MEDIATED_IMMUNITY	Positive Regulation Of T Cell Mediated Immunity	http://www.gsea-msigdb.org/gsea/msigdb/mouse/geneset/GOBP_POSITIVE_REGULATION_OF_T_CELL_MEDIATED_IMMUNITY	HSPD1|XCL1|NECTIN2|GM7030|CD24A|CD81|GM8909|H2-Q2|H2-Q7|TRAF2|HSPA8|B2M|TBX21|MALT1|IL23A|P2RX7|ARID5A|PRKCZ|GM11127|TRAF6|SLC22A13|H2-Q6|H2-M10.3|IL18|AZGP1|IL1B|CD1D1|CD1D2|H2-BL|H2-D1|H2-M10.1|H2-M2|H2-M9|H2-Q1|H2-Q10|H2-Q4|H2-T10|H2-T22|H2-T23|H2-T24|CD55|IL12A|CD55B|IL12B|IL4|CYRIB|FADD|PTPRC|TAP2|FZD5|H2-M10.4|H2-M11|FOXP3|H2-M1|NLRP3|H2-M10.5|SASH3|RSAD2|IL18R1|H2-M5|GATA3|IL6|H2-M10.2|H2-…	70	0.2349	1.2767	0.0811	0.1533	1
GAD85	Antigen Processing & T Cell Response	GOBP_POSITIVE_REGULATION_OF_TYPE_2_IMMUNE_RESPONSE	Positive Regulation Of Type 2 Immune Response	http://www.gsea-msigdb.org/gsea/msigdb/mouse/geneset/GOBP_POSITIVE_REGULATION_OF_TYPE_2_IMMUNE_RESPONSE	XCL1|IDO1|IL4|CD81|IL33|CD74|NLRP3|RSAD2|GATA3|IL6|PRKCZ|NOD2|TNFSF4|IL4RA|CLCF1|IL18	16	0.4118	1.4721	0.0722	0.0624	1
GAD85	Antigen Processing & T Cell Response	GOBP_REGULATION_OF_ADAPTIVE_IMMUNE_RESPONSE	Regulation Of Adaptive Immune Response	http://www.gsea-msigdb.org/gsea/msigdb/mouse/geneset/GOBP_REGULATION_OF_ADAPTIVE_IMMUNE_RESPONSE	XCL1|MLH1|TNFAIP3|GM7030|GM8909|MIF|GIMAP5|IL4I1|NFKBIZ|IL23A|P2RX7|GIMAP3|DPP4|NCKAP1L|PRKCZ|DUSP22|RIPK2|PKN1|CD1D1|CD1D2|PLA2G4A|ADCY7|CD48|SLC15A4|CCL20|CD28|CD55|IL12A|CD55B|IFNG|IL12B|IL2|RIPK3|IL4|LTA|CYRIB|FADD|PTPRC|FCER1G|FCGR3|FOXP3|STAT6|H2-AB1|H2-M3|H2-DMA|CD40|TNFSF4|WAS|MR1|HLX|HSPD1|NECTIN2|HMCES|KMT5C|PARP3|IFNB1|TRP53BP1|TRAF2|IGHG2B|IL27RA|HSPA8|IGHG1|PAXIP1|CLCF1|TBX21|ADA|NDF…	193	0.3304	2.1931	0	0.001	0.114
GAD85	Antigen Processing & T Cell Response	GOBP_REGULATION_OF_LYMPHOCYTE_MEDIATED_IMMUNITY	Regulation Of Lymphocyte Mediated Immunity	http://www.gsea-msigdb.org/gsea/msigdb/mouse/geneset/GOBP_REGULATION_OF_LYMPHOCYTE_MEDIATED_IMMUNITY	XCL1|CRTAM|SMAD7|CD226|MLH1|GM7030|GM8909|GIMAP5|CLEC12B|KLRK1|KLRB1B|CLEC2D|ARRB2|CD96|SERPINB9G|B2M|IL4I1|TGFB1|CR1L|IL23A|MALT1|HPX|P2RX7|KLRE1|GIMAP3|DPP4|NCKAP1L|SH2D1B1|PRKCZ|CLNK|SLAMF6|DUSP22|RASGRP1|CD1D1|CD1D2|PIK3R6|SLC15A4|CCL20|ARG1|CD28|SPN|CD55|IL12A|CD55B|IFNG|IL12B|IL2|RIPK3|IL4|LTA|CYRIB|FUT7|FADD|PTPRC|FZD5|FCER1G|FCGR3|FOXP3|STAT6|GATA3|AGER|H2-M3|CD40|TNFSF4|WAS|MUC4|SH2D1B2|…	190	0.208	1.3115	0	0.1308	1
GAD85	Antigen Processing & T Cell Response	GOBP_REGULATION_OF_T_CELL_CYTOKINE_PRODUCTION	Regulation Of T Cell Cytokine Production	http://www.gsea-msigdb.org/gsea/msigdb/mouse/geneset/GOBP_REGULATION_OF_T_CELL_CYTOKINE_PRODUCTION	XCL1|SMAD7|IL1B|CD81|IFNB1|TRAF2|CCR2|LILRB4A|CCL20|ARG1|B2M|TBX21|MALT1|CD55|CD55B|IL4|ARID5A|FZD5|FOXP3|VSIR|NLRP3|SASH3|RSAD2|IL18R1|TNFRSF1B|GATA3|IL6|PRKCZ|TRPM4|TNFSF4|TRAF6|SLAMF1|IL18	33	0.4878	2.2782	0	0.0006	0.059
GAD85	Antigen Processing & T Cell Response	GOBP_REGULATION_OF_T_CELL_MEDIATED_IMMUNITY	Regulation Of T Cell Mediated Immunity	http://www.gsea-msigdb.org/gsea/msigdb/mouse/geneset/GOBP_REGULATION_OF_T_CELL_MEDIATED_IMMUNITY	XCL1|SMAD7|HSPD1|NECTIN2|GM7030|CD24A|CD81|GM8909|H2-Q2|H2-Q7|IFNB1|TRAF2|CCR2|HSPA8|B2M|IL4I1|TBX21|MALT1|IL23A|P2RX7|DPP4|ARID5A|NCKAP1L|KLRD1|PRKCZ|GM11127|TRAF6|SLC22A13|DUSP22|H2-Q6|H2-M10.3|IL7R|IL18|AZGP1|IL1B|CD1D1|CD1D2|H2-BL|H2-D1|H2-M10.1|H2-M2|H2-M9|LILRB4A|H2-Q1|H2-Q10|H2-Q4|NOD2|CCL20|H2-T10|ARG1|H2-T22|H2-T23|H2-T24|SPN|CD55|IL12A|CD55B|IL12B|RIPK3|IL4|CYRIB|FUT7|FADD|PTPRC|TAP2|FZ…	94	0.2616	1.5125	0	0.0508	1
GAD85	Antigen Processing & T Cell Response	GOBP_T_CELL_CYTOKINE_PRODUCTION	T Cell Cytokine Production	http://www.gsea-msigdb.org/gsea/msigdb/mouse/geneset/GOBP_T_CELL_CYTOKINE_PRODUCTION	XCL1|SMAD7|IL1B|IL31RA|CD81|GBA|CRLF2|IFNB1|TRAF2|STARD7|CCR2|LILRB4A|CCL20|KDELR1|B2M|ARG1|IL18RAP|TBX21|MALT1|IL25|CD55|IL12A|CD55B|IL12B|IL4|ARID5A|FZD5|FOXP3|VSIR|NLRP3|SASH3|RSAD2|IL18R1|TNFRSF1B|PRKCZ|GATA3|IL6|TRPM4|TNFSF4|TRAF6|SLAMF1|IL18	42	0.3801	1.7924	0	0.0119	0.923
GAD85	Antigen Processing & T Cell Response	GOBP_T_CELL_MEDIATED_IMMUNITY	T Cell Mediated Immunity	http://www.gsea-msigdb.org/gsea/msigdb/mouse/geneset/GOBP_T_CELL_MEDIATED_IMMUNITY	XCL1|SMAD7|PRF1|GM7030|GM8909|STARD7|B2M|IL4I1|CR1L|MALT1|IL23A|TREML4|UNC93B1|P2RX7|DPP4|NCKAP1L|PRKCZ|AIRE|RAB27A|GFUS|DUSP22|EMP2|CD1D1|CD1D2|CCL20|ARG1|CD8A|LYST|IL25|SPN|CD55|IL12A|CD55B|IL12B|RIPK3|IL4|CYRIB|FUT7|FADD|PTPRC|FZD5|FOXP3|GATA3|AGER|H2-M3|TNFSF4|MUC4|WAS|MR1|ZP3|HSPD1|NECTIN2|CD24A|IL31RA|CD81|H2-Q2|CRLF2|H2-Q7|IFNB1|TRAF2|CCR2|HSPA8|EPHB6|CTSH|STX11|IL18RAP|TBX21|ARID5A|KLRD1|…	125	0.2412	1.4106	0	0.0828	1
GAD85	Antimicrobial Humoral Immune Response	GOBP_ANTIMICROBIAL_HUMORAL_IMMUNE_RESPONSE_MEDIATED_BY_ANTIMICROBIAL_PEPTIDE	Antimicrobial Humoral Immune Response Mediated By Antimicrobial Peptide	http://www.gsea-msigdb.org/gsea/msigdb/mouse/geneset/GOBP_ANTIMICROBIAL_HUMORAL_IMMUNE_RESPONSE_MEDIATED_BY_ANTIMICROBIAL_PEPTIDE	DMBT1|CXCL14|PPBP|DEFA28|DEFA26|DEFA21|LGALS3|NPPB|NTS|GALP|SPAG11A|B2M|REG1|REG2|REG3G|LEAP2|LTF|REG3D|DEFB1|CXCL5|FAM3A|DEFB22|ADM|CCL21A|BPIFA1|PLA2G1B|ANG|ANG5|SPAG11B|ANG2|BPIFA5|BPI|DEFA38|DEFA42|DEFA20|CCL21B|VIP|CAMP|REG3B|CXCL13|CCL1|CCL12|CCL17|CCL20|CCL22|HAMP2|NPY|S100A9|CXCL15|CCL8|CXCL2|ELANE|IL17F|CXCL10|CXCL3|ROMO1|PF4|RNASE6|TSLP|HAMP|HRG|CXCL11|POMC|PGLYRP1|PGLYRP3|PGLYRP4|ANG4|…	115	0.25	1.4244	0	0.0776	1
GAD85	Antimicrobial Humoral Immune Response	GOBP_ANTIMICROBIAL_HUMORAL_RESPONSE	Antimicrobial Humoral Response	http://www.gsea-msigdb.org/gsea/msigdb/mouse/geneset/GOBP_ANTIMICROBIAL_HUMORAL_RESPONSE	DMBT1|CXCL14|PPBP|DEFA28|DEFA26|DEFA21|LGALS3|NPPB|NTS|WAP|GALP|SPAG11A|WFDC2|B2M|REG1|REG2|REG3G|LEAP2|LTF|WFDC16|REG3D|DEFB1|CXCL5|FAM3A|DEFB22|ADM|CCL21A|BPIFA1|PLA2G1B|ANG|TRF|ANG5|SPAG11B|ANG2|SPRR2A1|BPIFA5|BPI|DEFA38|DEFA42|DEFA20|CCL21B|WFDC9|WFDC3|WFDC10|SPON2|WFDC11|VIP|CAMP|REG3B|CXCL13|COLEC11|CCL1|CCL12|CCL17|CCL20|CCL22|WFDC15A|BCL3|HAMP2|IGHG2C|NPY|S100A9|CXCL15|CCL8|CXCL2|SLPI|FGB…	147	0.2078	1.2898	0	0.1447	1
GAD85	Antimicrobial Humoral Immune Response	GOBP_DEFENSE_RESPONSE_TO_GRAM_NEGATIVE_BACTERIUM	Defense Response To Gram Negative Bacterium	http://www.gsea-msigdb.org/gsea/msigdb/mouse/geneset/GOBP_DEFENSE_RESPONSE_TO_GRAM_NEGATIVE_BACTERIUM	DMBT1|DEFA28|DEFA26|DEFA21|IL22RA1|GALP|9530003J23RIK|CST11|B2M|PELI3|REG3G|DEFB15|TUSC2|IL23A|DEFB19|LTF|AQP1|ADGRB1|DEFB1|DEFB34|CXCL5|TFEB|IRGM1|DEFB22|ADM|DEFB2|IGTP|DEFB9|DEFB11|DEFB10|DEFB37|DEFB38|PFPL|DEFB39|DEFB4|DEFB40|BPI|DEFA38|CASP1|DEFA42|DEFA20|VIP|CAMP|UMOD|REG3B|SERPINE1|PYCARD|LYPD8|HAMP2|NPY|ELANE|IL17F|CTSG|IL12B|DROSHA|ROMO1|DEFB12|IIGP1|RNASE6|TSLP|HAMP|MR1|TLR4|CD4|TLR9|TRE…	105	0.1997	1.185	0.0625	0.2312	1
GAD85	Antimicrobial Humoral Immune Response	GOBP_DEFENSE_RESPONSE_TO_GRAM_POSITIVE_BACTERIUM	Defense Response To Gram Positive Bacterium	http://www.gsea-msigdb.org/gsea/msigdb/mouse/geneset/GOBP_DEFENSE_RESPONSE_TO_GRAM_POSITIVE_BACTERIUM	DMBT1|DEFA28|DEFA26|DEFA21|PPP1R11|MYD88|KLRK1|9530003J23RIK|CARD9|B2M|GBP4|REG3G|DEFB15|DEFB19|P2RX7|LTF|DEFB1|DEFB34|2610528A11RIK|ADM|DEFB2|EAR1|RNASE13|EAR2|RNASE12|PLA2G1B|RNASE11|DEFB9|ANG|DEFB11|RNASE9|ANG5|DEFB10|ANG2|DEFB37|DEFB38|PFPL|SPRR2A1|DEFB39|DEFB4|DEFB40|EAR14|C5AR1|RIPK2|RNASE2B|RNASE4|DEFA38|DEFA42|DEFA20|EAR6|EAR10|RNASE2A|MPO|VIP|CAMP|MBL1|REG3B|NLRP6|TNFAIP8|MBL2|NCF1|PYCAR…	142	0.2139	1.3067	0	0.1336	1
GAD85	Antimicrobial Humoral Immune Response	GOBP_KILLING_OF_CELLS_OF_ANOTHER_ORGANISM	Killing Of Cells Of Another Organism	http://www.gsea-msigdb.org/gsea/msigdb/mouse/geneset/GOBP_KILLING_OF_CELLS_OF_ANOTHER_ORGANISM	CXCL14|PGLYRP1|PPBP|PGLYRP3|DEFA28|DEFA26|PRF1|PGLYRP4|DEFA21|DEFA43|LGALS3|CLEC7A|NPPB|NTS|9530003J23RIK|KLRH1|CST11|CXCL12|NOS2|LTF|DEFA30|CCL27A|DEFA35|DEFA41|DEFA40|DEFA27|DEFA32|DEFA37|DEFA34|BAD|CCL21A|DEFA2|AY761185|DEFA36|CCL19|DEFA29|DEFA31|CCL21B|DEFA25|DEFA3|DEFA5|FCER2A|BCL2L1|CXCL13|CCL1|CCL12|CCL17|CCL20|HMGN2|CCL22|HAMP2|KNG1|LYZ2|CCL8|CXCL9|RPL30|CXCL10|RPS19|IFNG|C3|ROMO1|SYK|TAC…	73	0.2143	1.2029	0.0984	0.2127	1
GAD85	Antimicrobial Humoral Immune Response	GOBP_MEMBRANE_DISRUPTION_IN_ANOTHER_ORGANISM	Membrane Disruption In Another Organism	http://www.gsea-msigdb.org/gsea/msigdb/mouse/geneset/GOBP_MEMBRANE_DISRUPTION_IN_ANOTHER_ORGANISM	DEFA38|DEFA29|DEFA28|DEFA42|DEFA31|DEFA26|DEFA20|DEFA25|DEFA3|DEFA21|DEFA5|LTF|DEFA30|DEFA35|DEFA17|DEFA41|DEFA40|MPEG1|DEFA27|DEFA37|DEFA34|DEFA39|DEFA22|DEFA2|AY761185|DEFB21|DEFA23|DEFA24	28	0.4121	1.6931	0.0233	0.02	0.995
GAD85	Antimicrobial Humoral Immune Response	GOBP_MODULATION_OF_PROCESS_OF_ANOTHER_ORGANISM	Modulation Of Process Of Another Organism	http://www.gsea-msigdb.org/gsea/msigdb/mouse/geneset/GOBP_MODULATION_OF_PROCESS_OF_ANOTHER_ORGANISM	DEFA28|DEFA26|PRF1|DEFA21|CLEC7A|GALP|KLRH1|REG1|REG2|REG3G|NOS2|LTF|REG3D|DEFA30|DEFA35|DEFA41|DEFA40|DEFA27|DEFA37|DEFA34|BAD|DEFA2|AY761185|DEFA38|DEFA29|DEFA42|DEFA31|DEFA20|DEFA25|DEFA3|DEFA5|FCER2A|CAMP|REG3B|BCL2L1|S100A9|SLPI|IFNG|C3|SYK|DEFA17|MPEG1|DEFA39|POMC|DEFA22|DEFB21|DEFA23|DEFA24|REG3A	49	0.3302	1.6438	0	0.0256	0.999
GAD85	Antimicrobial Humoral Immune Response	GOBP_ORGAN_OR_TISSUE_SPECIFIC_IMMUNE_RESPONSE	Organ Or Tissue Specific Immune Response	http://www.gsea-msigdb.org/gsea/msigdb/mouse/geneset/GOBP_ORGAN_OR_TISSUE_SPECIFIC_IMMUNE_RESPONSE	XCL1|CFH|DEFA28|DEFA26|DEFA21|IGHA|BPIFB1|LTF|APOA4|TNFSF13|DEFA30|DEFB1|DEFA35|DEFA41|DEFA40|DEFA27|DEFA37|DEFA34|DEFB2|EAR1|EAR2|DEFA2|PLA2G1B|AY761185|DEFB9|DEFB11|DEFB10|DEFB37|DEFB38|CD160|DEFB39|DEFB40|EAR14|RNASE2B|DEFA38|DEFA29|DEFA42|DEFA31|DEFA20|DEFA25|EAR6|DEFA3|EAR10|DEFA5|RNASE2A|CAMP|UMOD|FAU|NOD2|GCNT3|FFAR3|IL4|PIGR|RAB17|IFNL2|GP2|DEFA17|IL6|DEFA39|DEFA22|DEFA23|DEFA24|RPL39|603…	64	0.2167	1.1753	0.1744	0.2404	1
GAD85	Aorta Development	GOBP_AORTA_DEVELOPMENT	Aorta Development	http://www.gsea-msigdb.org/gsea/msigdb/mouse/geneset/GOBP_AORTA_DEVELOPMENT	LRP1|LRP2|PDE2A|EFNB2|EGR2|LOX|FKBP10|SUFU|ADAMTS6|CXCR4|FUZ|EPHB4|NGFR|DNM2|TBX1|TGFB2|NKX3-1|TFAP2B|NOTCH1|ADAMTS9|FOXH1|PDGFRB|SOX4|ACVRL1|NOTCH4|PRICKLE1|CHD7|COL3A1|SNX17|SRF|SMAD6|HES1|MYLK|EYA1|HEY1|ROBO1|HEY2|KIF7|NPRL3|TAB1|KAT6A|PRDM1|PLXND1|EFEMP2|AP2B1|DCTN5|MIR145A|FGF8|LEP|SIX1|DLL4|MIR143|SMARCA4|CNTRL	54	0.3111	1.551	0.0128	0.0417	1
GAD85	Aorta Development	GOBP_AORTA_MORPHOGENESIS	Aorta Morphogenesis	http://www.gsea-msigdb.org/gsea/msigdb/mouse/geneset/GOBP_AORTA_MORPHOGENESIS	LRP1|HES1|MYLK|EYA1|EFNB2|HEY1|HEY2|FKBP10|NPRL3|KAT6A|EFEMP2|EPHB4|MIR145A|TBX1|FGF8|TGFB2|TFAP2B|NOTCH1|ADAMTS9|FOXH1|PDGFRB|SOX4|ACVRL1|NOTCH4|SIX1|DLL4|CHD7|MIR143|COL3A1|SRF	30	0.3215	1.4387	0.039	0.0729	1
GAD85	Aorta Development	GOBP_ARTERY_DEVELOPMENT	Artery Development	http://www.gsea-msigdb.org/gsea/msigdb/mouse/geneset/GOBP_ARTERY_DEVELOPMENT	SMAD7|MYOCD|LRP1|LRP2|PDE2A|EFNB2|LOX|EGR2|FKBP10|CITED2|SUFU|SLC2A10|ADAMTS6|CXCR4|AKT3|FUZ|NF1|EPHB4|NGFR|DNM2|TBX1|TGFB2|NKX3-1|NOG|TFAP2B|NOTCH1|HOXA13|ADAMTS9|FOXH1|ANGPTL3|APOB|PRRX2|FOXC2|SHH|PDGFRB|HPGD|SOX4|ACVRL1|NOTCH4|HOXA1|PRICKLE1|CHD7|GLI3|LDLR|ZMIZ1|LUZP1|COL3A1|EDN1|SNX17|SRF|SMAD6|HES1|MYLK|EYA1|PRRX1|ROBO1|VEGFA|HEY1|HEY2|KIF7|NPRL3|TAB1|FOXF1|KAT6A|PRDM1|ACVR2B|BMP4|PLXND1|WNT…	93	0.2469	1.4146	0.0244	0.0813	1
GAD85	Aorta Development	GOBP_ARTERY_MORPHOGENESIS	Artery Morphogenesis	http://www.gsea-msigdb.org/gsea/msigdb/mouse/geneset/GOBP_ARTERY_MORPHOGENESIS	SMAD7|MYOCD|LRP1|LRP2|EFNB2|FKBP10|CITED2|AKT3|NF1|EPHB4|TBX1|TGFB2|NOG|TFAP2B|HOXA13|NOTCH1|ADAMTS9|FOXH1|ANGPTL3|APOB|FOXC2|PRRX2|HPGD|PDGFRB|SOX4|ACVRL1|NOTCH4|HOXA1|CHD7|LDLR|ZMIZ1|COL3A1|EDN1|SRF|HES1|MYLK|EYA1|HEY1|PRRX1|VEGFA|HEY2|NPRL3|FOXF1|KAT6A|PRDM1|BMP4|WNT11|EFEMP2|MIR145A|ADGRF4|STRA6|COMP|FGF8|HAND2|RTN4|FOLR1|CTNNB1|GJA5|SIX1|DLL4|PTGER4|MIR143|SMARCA4|APOE|MDK|FOXC1|ADGRF5	67	0.2218	1.1906	0.1273	0.2255	1
GAD85	Apoptosis Execution Phase	GOBP_CELLULAR_COMPONENT_DISASSEMBLY_INVOLVED_IN_EXECUTION_PHASE_OF_APOPTOSIS	Cellular Component Disassembly Involved In Execution Phase Of Apoptosis	http://www.gsea-msigdb.org/gsea/msigdb/mouse/geneset/GOBP_CELLULAR_COMPONENT_DISASSEMBLY_INVOLVED_IN_EXECUTION_PHASE_OF_APOPTOSIS	CIDEA|DFFA|CDKN2A|ENDOG|DNASE1L3|CD24A|DNASE2A|EXOG|GPER1|BAX|IGFBP3|DNASE2B|DEDD2|DICER1|SHARPIN|HSF1|IL6|ERN2|BLCAP|HNF1A|BOK|ACIN1|FOXL2	23	0.4808	2.0045	0	0.0035	0.44
GAD85	Apoptosis Execution Phase	GOBP_DNA_CATABOLIC_PROCESS	Dna Catabolic Process	http://www.gsea-msigdb.org/gsea/msigdb/mouse/geneset/GOBP_DNA_CATABOLIC_PROCESS	CIDEA|APEX1|DFFA|CDKN2A|DNASE1|ENDOG|DNASE1L3|DNASE2A|EXOG|REXO4|BAX|IGFBP3|DNASE2B|DNASE1L2|DNASE1L1|MUS81|TREX2|ISG20|DICER1|HSF1|IL6|RGN|FOXL2	23	0.5008	2.0057	0	0.0035	0.435
GAD85	Apoptosis Execution Phase	GOBP_DNA_CATABOLIC_PROCESS_ENDONUCLEOLYTIC	Dna Catabolic Process Endonucleolytic	http://www.gsea-msigdb.org/gsea/msigdb/mouse/geneset/GOBP_DNA_CATABOLIC_PROCESS_ENDONUCLEOLYTIC	CIDEA|APEX1|DFFA|CDKN2A|DNASE1|ENDOG|DNASE1L3|DNASE2A|EXOG|REXO4|BAX|IGFBP3|DNASE2B|DNASE1L2|DNASE1L1|MUS81|DICER1|HSF1|IL6|FOXL2	20	0.5479	2.0946	0	0.0019	0.24
GAD85	Apoptosis Execution Phase	GOBP_EXECUTION_PHASE_OF_APOPTOSIS	Execution Phase Of Apoptosis	http://www.gsea-msigdb.org/gsea/msigdb/mouse/geneset/GOBP_EXECUTION_PHASE_OF_APOPTOSIS	CIDEA|DFFA|ENDOG|SIRT2|RNF34|DNASE1L3|XKR5|CD24A|DNASE2A|EXOG|GPER1|FZD3|BBC3|DNASE2B|TRP53|CIDEB|PAK2|BLCAP|BOK|MADD|FASL|ZC3H12A|DEDD2|HSF1|AKT1|XKR8|ANO6|TRPC5|GM20594|AIFM3|CASP8|CECR2|BAX|CXCR3|BCL2L1|GCG|PLSCR2|SHARPIN|RFFL|FAP|CIDEC|ACIN1|CDKN2A|IGFBP3|DICER1|XKR6|IL6|TRP53BP2|ERN2|PLSCR1|PTGIS|XKR7|HNF1A|BCL10|FOXL2	55	0.4195	2.2455	0	0.0007	0.072
GAD85	Apoptosis Execution Phase	GOBP_REGULATION_OF_EXECUTION_PHASE_OF_APOPTOSIS	Regulation Of Execution Phase Of Apoptosis	http://www.gsea-msigdb.org/gsea/msigdb/mouse/geneset/GOBP_REGULATION_OF_EXECUTION_PHASE_OF_APOPTOSIS	CIDEA|GM20594|DFFA|SIRT2|RNF34|ZC3H12A|FZD3|CXCR3|BCL2L1|GCG|TRP53|TRP53BP2|RFFL|FAP|PAK2|PTGIS|BOK|BCL10	18	0.6327	2.3564	0	0.0004	0.033
GAD85	Apoptosis Regulation	GOBP_POSITIVE_REGULATION_OF_APOPTOTIC_SIGNALING_PATHWAY	Positive Regulation Of Apoptotic Signaling Pathway	http://www.gsea-msigdb.org/gsea/msigdb/mouse/geneset/GOBP_POSITIVE_REGULATION_OF_APOPTOTIC_SIGNALING_PATHWAY	LTBR|BBC3|BCAP31|MSX1|FLCN|TRP53|NF1|BMF|NGFR|RBCK1|TRPS1|INCA1|BOK|TGFB2|MYC|NKX3-1|FBXW7|PEA15A|OSM|GSDME|UNC5B|PRKCD|TRP63|ING5|PMAIP1|RPS7|RACK1|UBB|CASP8|SRPX|LCK|RET|TAF6|ADORA2A|PYCARD|PLAGL2|CTNNA1|PSEN2|SEPTIN4|S100A8|S100A9|ATF3|STEAP3|RIPK3|HTRA2|FADD|PTPRC|CAV1|RUNX3|FIS1|CLU|ZSWIM2|CYCT|BCL10|RNF183|THBS1|SPOP|TIMP3|DAXX|GPER1|TPD52L1|IFNB1|TRAF2|IL20RA|AGTR2|PDCD7|PPP2R1B|TRP73|PPP2…	116	0.4522	2.7946	0	0	0
GAD85	Apoptosis Regulation	GOBP_POSITIVE_REGULATION_OF_EXTRINSIC_APOPTOTIC_SIGNALING_PATHWAY	Positive Regulation Of Extrinsic Apoptotic Signaling Pathway	http://www.gsea-msigdb.org/gsea/msigdb/mouse/geneset/GOBP_POSITIVE_REGULATION_OF_EXTRINSIC_APOPTOTIC_SIGNALING_PATHWAY	THBS1|LTBR|TIMP3|GPER1|TRAF2|AGTR2|PPP2R1B|PPP2R1A|NF1|PAK2|RBCK1|TRPS1|PPP1CA|TGFB2|ITM2C|PML|WWOX|SFRP1|AGT|JAK3|PEA15A|DEDD2|UNC5B|PMAIP1|TNF|CASP8|SRPX|INHBA|MAL|RET|GSDMA3|PYCARD|CTNNA1|PSEN2|BMPR1B|ATF3|TNFRSF12A|HYAL2|SIGLEC1|HTRA2|BID|FADD|PTPRC|STK4|G0S2|CAV1|RUNX3|ZSWIM2|BCL10|DAPK3	50	0.5054	2.4644	0	0.0002	0.011
GAD85	Apoptosis Regulation	GOBP_POSITIVE_REGULATION_OF_INTRINSIC_APOPTOTIC_SIGNALING_PATHWAY	Positive Regulation Of Intrinsic Apoptotic Signaling Pathway	http://www.gsea-msigdb.org/gsea/msigdb/mouse/geneset/GOBP_POSITIVE_REGULATION_OF_INTRINSIC_APOPTOTIC_SIGNALING_PATHWAY	SPOP|LCK|BBC3|BCAP31|BAX|TAF6|NUPR1|MSX1|FLCN|IL20RA|TRP53|RPL11|PLAGL2|TRP73|STYXL1|BOK|SEPTIN4|S100A8|S100A9|MYC|NKX3-1|PIAS4|FBXW7|STEAP3|PLEKHF1|RIPK3|RAD9A|RPL26|BID|CAV1|GSDME|FIS1|CLU|SOD1|CYCT|NOX1|BAD|PMAIP1|SLC9A3R1|PLSCR1|RPS7|RPS3|NACC2|RACK1|UBB|IL19|RNF183	47	0.4237	2.0758	0	0.0021	0.262
GAD85	Apoptotic Cell Clearance	GOBP_APOPTOTIC_CELL_CLEARANCE	Apoptotic Cell Clearance	http://www.gsea-msigdb.org/gsea/msigdb/mouse/geneset/GOBP_APOPTOTIC_CELL_CLEARANCE	THBS1|NR1H3|LRP1|TIMD4|TYROBP|C2|XKR5|JMJD6|GAS6|ITGAV|CCR2|RHOBTB2|RHOH|CCL2|TREM2|RAC2|MARCO|MEGF10|TGM2|C3|AXL|PEAR1|RHOG|ANXA1|CD300LF|ADGRB1|XKR6|SCARB1|XKR8|ALOX15|CD36|XKR7|MERTK|TYRO3|ABCA7|MFGE8	36	0.3762	1.7646	0.0165	0.0138	0.951
GAD85	ATP Biosynthesis	GOBP_ATP_BIOSYNTHETIC_PROCESS	Atp Biosynthetic Process	http://www.gsea-msigdb.org/gsea/msigdb/mouse/geneset/GOBP_ATP_BIOSYNTHETIC_PROCESS	PARP1|NDUFV1|PPARGC1A|ANTKMT|FLCN|NDUFS8|NDUFS2|NDUFB6|TREM2|DGUOK|ATP5O|TGFB1|NDUFA1|MYC|ATP5J2|NDUFS5|AK9|SDHC|NDUFA3|ALDOART2|PKLR|DNAJC30|NDUFC1|NDUFA12|NDUFA7|NDUFB3|PID1|ALDOA|NDUFB7|ATP5E|NDUFA6|NDUFB8|SLC25A13|NDUFA10|ATP5B|ATPSCKMT|ATP5L|NDUFB4|ATP5G2|NDUFB10|NDUFA8|NDUFA11|ENTPD1|BCL2L1|ALDOART1|STAT3|NDUFS7|NDUFV3|ENO1B|ATP5G1|LDHC|PRKN|NDUFB1|NUDT2|NDUFB11|UQCC3|IL4|ATP5K|AK4|HNF1A|LD…	61	0.5508	2.8377	0	0	0
GAD85	ATP Biosynthesis	GOBP_NUCLEOSIDE_PHOSPHATE_BIOSYNTHETIC_PROCESS	Nucleoside Phosphate Biosynthetic Process	http://www.gsea-msigdb.org/gsea/msigdb/mouse/geneset/GOBP_NUCLEOSIDE_PHOSPHATE_BIOSYNTHETIC_PROCESS	PARP1|G6PDX|SNCA|UCK1|PPARGC1A|PANK3|PANK4|PPCDC|NPPB|ACSS2|UCK2|FLCN|ADCY10|AMPD3|ADCY1|OASL2|TGFB1|MYC|IMPDH1|IMPDH2|NOS2|NOS3|QPRT|AK7|NPPC|MTHFD2L|ALDOART2|NOS1|ADORA2B|ADK|ACLY|PRPSAP2|KYNU|SLC25A13|ATP5B|CDA|HAAO|ATIC|DIP2A|ENTPD1|PDK2|ALDOART1|ADCY7|ADSSL1|ENO1B|PAPSS2|ATP5G1|PRKN|NDUFB1|CMPK2|NDUFB11|NMRK2|ADCY3|UQCC3|IL4|ADSL|NME7|ATP5K|DHODH|AK4|CTPS|GART|CAD|AK1|IDO1|NDUFV1|NPPA|ANTKMT…	172	0.4223	2.7123	0	0	0
GAD85	ATP Biosynthesis	GOBP_NUCLEOSIDE_TRIPHOSPHATE_BIOSYNTHETIC_PROCESS	Nucleoside Triphosphate Biosynthetic Process	http://www.gsea-msigdb.org/gsea/msigdb/mouse/geneset/GOBP_NUCLEOSIDE_TRIPHOSPHATE_BIOSYNTHETIC_PROCESS	PARP1|UCK1|NDUFV1|PPARGC1A|UCK2|ANTKMT|FLCN|NDUFS8|NDUFS2|NDUFB6|TREM2|DGUOK|ATP5O|TGFB1|NDUFA1|MYC|IMPDH1|IMPDH2|ATP5J2|NDUFS5|AK9|AK5|AK7|SDHC|NDUFA3|ALDOART2|PKLR|DNAJC30|NDUFC1|NDUFA12|AK8|NDUFA7|NDUFB3|ADK|PID1|ALDOA|NDUFB7|ATP5E|NDUFA6|NDUFB8|SLC25A13|NDUFA10|ATP5B|ATPSCKMT|ATP5L|NDUFB4|ATP5G2|NDUFB10|NDUFA8|NME1|NDUFA11|ENTPD1|BCL2L1|NME2|ALDOART1|STAT3|NDUFS7|NDUFV3|ENO1B|ATP5G1|LDHC|PRKN…	81	0.5494	3.0435	0	0	0
GAD85	ATP Biosynthesis	GOBP_POSITIVE_REGULATION_OF_NUCLEOTIDE_BIOSYNTHETIC_PROCESS	Positive Regulation Of Nucleotide Biosynthetic Process	http://www.gsea-msigdb.org/gsea/msigdb/mouse/geneset/GOBP_POSITIVE_REGULATION_OF_NUCLEOTIDE_BIOSYNTHETIC_PROCESS	PRKN|NOS2|NOS3|IL4|PPARGC1A|NOS1|ADORA2B|BCL2L1|STAT3|PID1|TREM2|GUCA1A|ENO1B|HNF1A|MYC	15	0.3852	1.3366	0.1379	0.1162	1
GAD85	ATP Biosynthesis	GOBP_PROTON_MOTIVE_FORCE_DRIVEN_ATP_SYNTHESIS	Proton Motive Force Driven Atp Synthesis	http://www.gsea-msigdb.org/gsea/msigdb/mouse/geneset/GOBP_PROTON_MOTIVE_FORCE_DRIVEN_ATP_SYNTHESIS	ATPSCKMT|ATP5L|NDUFB4|ATP5G2|NDUFV1|NDUFB10|NDUFA8|NDUFA11|ANTKMT|NDUFS8|NDUFS2|NDUFS7|NDUFB6|NDUFV3|ATP5O|ATP5G1|NDUFA1|ATP5J2|NDUFS5|NDUFB1|NDUFB11|SDHC|NDUFA3|DNAJC30|ATP5K|NDUFC1|NDUFA12|NDUFA7|NDUFB3|NDUFB7|ATP5E|NDUFA6|NDUFB8|NDUFA10|ATP5B	35	0.686	3.1503	0	0	0
GAD85	ATP Biosynthesis	GOBP_PURINE_CONTAINING_COMPOUND_BIOSYNTHETIC_PROCESS	Purine Containing Compound Biosynthetic Process	http://www.gsea-msigdb.org/gsea/msigdb/mouse/geneset/GOBP_PURINE_CONTAINING_COMPOUND_BIOSYNTHETIC_PROCESS	PARP1|SNCA|PPARGC1A|PANK3|PANK4|PPCDC|NPPB|ACSS2|FLCN|ADCY10|AMPD3|ADCY1|OASL2|TGFB1|MYC|IMPDH1|IMPDH2|NOS2|NOS3|NPPC|MTHFD2L|MTAP|ALDOART2|NOS1|ADORA2B|ADK|ACLY|PRPSAP2|SLC25A13|ATP5B|ATIC|DIP2A|ENTPD1|PDK2|ALDOART1|ADCY7|ADSSL1|ENO1B|PAPSS2|ATP5G1|PRKN|NDUFB1|NDUFB11|ADCY3|UQCC3|IL4|ADSL|NME7|ATP5K|SHMT2|AK4|GART|AK1|NDUFV1|NPPA|ANTKMT|AMPD2|NDUFS8|SHMT1|NDUFS2|HPCA|NDUFB6|TREM2|PDK4|DGUOK|ATP5…	145	0.4197	2.3885	0	0.0003	0.024
GAD85	ATP Biosynthesis	GOBP_REGULATION_OF_ATP_BIOSYNTHETIC_PROCESS	Regulation Of Atp Biosynthetic Process	http://www.gsea-msigdb.org/gsea/msigdb/mouse/geneset/GOBP_REGULATION_OF_ATP_BIOSYNTHETIC_PROCESS	PRKN|PARP1|ATPSCKMT|IL4|DNAJC30|PPARGC1A|BCL2L1|ENTPD1|ANTKMT|AK4|FLCN|STAT3|PID1|TREM2|ENO1B|HNF1A|MYC	17	0.5495	2.015	0.0043	0.0032	0.394
GAD85	ATP Biosynthesis	GOBP_REGULATION_OF_NUCLEOTIDE_BIOSYNTHETIC_PROCESS	Regulation Of Nucleotide Biosynthetic Process	http://www.gsea-msigdb.org/gsea/msigdb/mouse/geneset/GOBP_REGULATION_OF_NUCLEOTIDE_BIOSYNTHETIC_PROCESS	PARP1|ATPSCKMT|SNCA|PPARGC1A|PDK3|BCL2L1|ENTPD1|PDK2|ANTKMT|FLCN|STAT3|HPCA|TREM2|PDK4|GUCA1B|GUCA1A|ENO1B|RD3|MYC|PRKN|NOS2|NOS3|IL4|DNAJC30|NOS1|ADORA2B|AK4|PID1|HNF1A	29	0.3756	1.6679	0.006	0.0226	0.997
GAD85	ATP Biosynthesis	GOBP_RIBOSE_PHOSPHATE_BIOSYNTHETIC_PROCESS	Ribose Phosphate Biosynthetic Process	http://www.gsea-msigdb.org/gsea/msigdb/mouse/geneset/GOBP_RIBOSE_PHOSPHATE_BIOSYNTHETIC_PROCESS	G6PD2|PARP1|G6PDX|SNCA|UCK1|PPARGC1A|PANK3|PANK4|PPCDC|NPPB|ACSS2|UCK2|FLCN|ADCY10|AMPD3|ADCY1|TGFB1|MYC|IMPDH1|IMPDH2|TKT|NPPC|ALDOART2|ADK|ACLY|PRPSAP2|SLC25A13|ATP5B|CDA|ATIC|DIP2A|ENTPD1|PDK2|ALDOART1|ADCY7|ADSSL1|ENO1B|PAPSS2|ATP5G1|PRKN|NDUFB1|NDUFB11|ADCY3|UQCC3|IL4|ADSL|NME7|ATP5K|DHODH|AK4|CTPS|GART|CAD|AK1|NDUFV1|NPPA|ANTKMT|AMPD2|NDUFS8|NDUFS2|NDUFB6|TREM2|PDK4|DGUOK|ATP5O|NDUFA1|PRPSA…	143	0.4626	2.8414	0	0	0
GAD85	ATP Dependent Activity Regulation	GOBP_NEGATIVE_REGULATION_OF_ATP_DEPENDENT_ACTIVITY	Negative Regulation Of Atp Dependent Activity	http://www.gsea-msigdb.org/gsea/msigdb/mouse/geneset/GOBP_NEGATIVE_REGULATION_OF_ATP_DEPENDENT_ACTIVITY	VCPKMT|PPIF|LTF|MRLN|ZFAS1|OXA1L|AGRN|ATPIF1|FXYD2|TLR9|TNNI3|SLN|1810037I17RIK|RGN|CNN3|TNNT2|PLN	17	0.425	1.4929	0.0337	0.0561	1
GAD85	ATP Dependent Activity Regulation	GOBP_POSITIVE_REGULATION_OF_ATP_DEPENDENT_ACTIVITY	Positive Regulation Of Atp Dependent Activity	http://www.gsea-msigdb.org/gsea/msigdb/mouse/geneset/GOBP_POSITIVE_REGULATION_OF_ATP_DEPENDENT_ACTIVITY	CASR|VMP1|STRIT1|ALDOB|TNNT3|RAPGEF3|DNAJB1|RGN|DNM2|FGF10|SUMO1|MYL4|TPM1|NAPA|AHSA1|MSH6|AHSA2|ATP1B3|PFN1|DNAJB2|ADRB2|POT1B|ATP1B2|HSPA2|TNNT2	25	0.4267	1.7667	0	0.0136	0.95
GAD85	ATP Dependent Activity Regulation	GOBP_REGULATION_OF_ATP_DEPENDENT_ACTIVITY	Regulation Of Atp Dependent Activity	http://www.gsea-msigdb.org/gsea/msigdb/mouse/geneset/GOBP_REGULATION_OF_ATP_DEPENDENT_ACTIVITY	CASR|VMP1|VCPKMT|STRIT1|ALDOB|ZFAS1|OXA1L|ATPIF1|TLR9|TNNT3|RAPGEF3|SLN|DNAJB1|1810037I17RIK|RGN|CNN3|DNM2|MYH6|FGF10|SUMO1|MYL4|PLN|PPIF|TPM1|NAPA|NR3C2|LTF|MRLN|AHSA1|MSH6|AHSA2|AGRN|ATP1B3|FXYD2|PFN1|DNAJB2|POT1B|ADRB2|TNNI3|ATP1B2|TPM2|HSPA2|TNNC1|TNNT2	44	0.3761	1.8135	0.0089	0.0106	0.896
GAD85	Authophagy Regulation	GOBP_AUTOPHAGOSOME_MATURATION	Autophagosome Maturation	http://www.gsea-msigdb.org/gsea/msigdb/mouse/geneset/GOBP_AUTOPHAGOSOME_MATURATION	VMP1|CHMP4B|CHMP1A|CHMP6|ATG14|STX17|TMEM39A|CHMP2B|VPS4A|CHMP2A|PHF23|CHMP5|EPG5|CLN3|SNAPIN|UVRAG|CHMP7|CHMP4C|VPS33A|RUBCNL|PIK3R4|MCOLN1|CALCOCO2|MAP1LC3A|SMCR8|VPS16|ATP2A2|MAP1LC3B|ADRB2|TBC1D25|LIX1|IRGM1|IGTP|CLEC16A|TECPR1|UBQLN4|VAMP8|RUBCN	38	0.6347	3.028	0	0	0
GAD85	Authophagy Regulation	GOBP_AUTOPHAGOSOME_ORGANIZATION	Autophagosome Organization	http://www.gsea-msigdb.org/gsea/msigdb/mouse/geneset/GOBP_AUTOPHAGOSOME_ORGANIZATION	NSFL1C|VMP1|STING1|CHMP4B|EHMT2|ELAPOR1|RUFY4|RALB|TMEM39A|EPM2A|LRSAM1|AMBRA1|ATG16L2|PHF23|MTMR3|CLN3|MOAP1|PIP4K2A|ATG7|SYNPO2|PIK3C2B|RAB23|BECN2|PIK3C2A|ATP2A2|RNF5|IRGM1|IGTP|GABARAP|FEZ1|PACS2|RAB7|STBD1|GABARAPL1|ATG14|PIP4K2B|NUPR1|STX17|GBA|LRRK2|PSEN1|AP4M1|SNX30|PIP4K2C|ATG9B|ATG4D|ATG9A|TCIRG1|MTM1|CTSD|ATG2A|ULK3|ATP13A2|WDR45|RAB1B|EMC6|ATG4B|RAB3GAP1|MAP1LC3A|SMCR8|MAP1LC3B|PINK1|…	69	0.6185	3.3017	0	0	0
GAD85	Authophagy Regulation	GOBP_MACROAUTOPHAGY	Macroautophagy	http://www.gsea-msigdb.org/gsea/msigdb/mouse/geneset/GOBP_MACROAUTOPHAGY	VMP1|CHMP4B|STING1|ELAPOR1|CHMP6|RUFY4|TMEM39A|QSOX1|LRSAM1|TRP53|AMBRA1|ATG16L2|SESN2|PHF23|CHMP5|EPG5|CLN3|YOD1|UVRAG|PIM2|MOAP1|PIP4K2A|VPS39|ATG7|SYNPO2|PIK3C2B|RAB23|ATP6V0A1|PIK3C2A|ATP2A2|TMEM74|RNF5|LIX1|IRGM1|WDFY3|IGTP|SPATA33|SQSTM1|LZTS1|GABARAP|HUWE1|RIPK2|RAB7|HMOX1|CHMP1A|ATG14|USP30|STX17|SLC25A4|SLC25A5|LGALS8|LRRK2|TEX264|CDC37|PSEN1|NOD1|AP4M1|SNX30|SNAPIN|ATG9B|ATG4D|ATG9A|MTM…	158	0.5823	3.4158	0	0	0
GAD85	Authophagy Regulation	GOBP_NEGATIVE_REGULATION_OF_AUTOPHAGY	Negative Regulation Of Autophagy	http://www.gsea-msigdb.org/gsea/msigdb/mouse/geneset/GOBP_NEGATIVE_REGULATION_OF_AUTOPHAGY	TNFAIP3|SNCA|SIRT2|CHMP4B|EHMT2|FOXK1|DAP|TMEM39A|QSOX1|CPTP|TRP53|PHF23|TSC2|TREM2|NRBP2|BMF|WDR6|MT3|MLST8|CTSA|POLDIP2|AKT1|RNF5|KDM4A|LZTS1|UBQLN4|USP36|RUBCN|PTPN22|FEZ1|HMOX1|IL10|NPC1|NUPR1|DAPL1|USP30|BCL2|LRRK2|STAT3|RASIP1|TSPO|WASHC1|MTOR|IL10RA|FOXK2|LEP|LEPR|MTM1|TIGAR|SMCR8|ADRA1A|IL3|GATA4|PINK1|CLEC16A|MTMR9|SLC7A5	57	0.6255	3.1537	0	0	0
GAD85	Authophagy Regulation	GOBP_NEGATIVE_REGULATION_OF_MACROAUTOPHAGY	Negative Regulation Of Macroautophagy	http://www.gsea-msigdb.org/gsea/msigdb/mouse/geneset/GOBP_NEGATIVE_REGULATION_OF_MACROAUTOPHAGY	HMOX1|NPC1|CHMP4B|EHMT2|NUPR1|USP30|TMEM39A|LRRK2|QSOX1|TRP53|PHF23|TSC2|NRBP2|MTOR|MTM1|TIGAR|SMCR8|POLDIP2|PINK1|CLEC16A|LZTS1|UBQLN4|USP36|RUBCN|FEZ1	25	0.6795	2.8737	0	0	0
GAD85	Authophagy Regulation	GOBP_POSITIVE_REGULATION_OF_AUTOPHAGY	Positive Regulation Of Autophagy	http://www.gsea-msigdb.org/gsea/msigdb/mouse/geneset/GOBP_POSITIVE_REGULATION_OF_AUTOPHAGY	ENDOG|STING1|PLK2|ELAPOR1|TRIM12C|RUFY4|FLCN|LRSAM1|AMBRA1|MID2|SESN2|TRIM30B|TRIML1|PIM2|MOAP1|PIP4K2A|ATG7|RNF152|DAPK1|TRIM65|TRIM34B|PIK3C2A|TRIM30C|TFEB|KAT5|IRGM1|IGTP|SMO|RIPK2|HMOX1|TRIML2|SLC25A4|TRIM30A|SLC25A5|LRRK2|TRIM5|NOD1|SNX30|TRIM27|ATG2A|PRKN|BNIP3|DCN|IFNG|IL4|WDR45|CALCOCO2|GSK3A|TRIM30D|RAB3GAP1|SMCR8|SESN3|TRIM8|ADRB2|AGER|DEPDC5|PINK1|CLEC16A|NPRL2|RAB12|SCOC|SNX7|TRIM14|L…	101	0.4785	2.7529	0	0	0
GAD85	Authophagy Regulation	GOBP_POSITIVE_REGULATION_OF_MACROAUTOPHAGY	Positive Regulation Of Macroautophagy	http://www.gsea-msigdb.org/gsea/msigdb/mouse/geneset/GOBP_POSITIVE_REGULATION_OF_MACROAUTOPHAGY	RIPK2|HMOX1|STING1|TLR2|ELAPOR1|PIP4K2B|SPTLC2|RUFY4|RALB|SLC25A4|EPM2A|SLC25A5|SUPT5|LRSAM1|AMBRA1|SESN2|HTT|NOD1|TSC2|NOD2|PIP4K2C|SNX30|GNAI3|PIM2|MOAP1|PIP4K2A|ATG2A|PRKN|BNIP3|DCN|IL4|WDR45|CALCOCO2|HSPB8|RAB3GAP1|MAPK3|SMCR8|SESN3|ADRB2|IRGM1|TRIM13|IGTP|PINK1|CLEC16A|RAB12|SCOC|SNX7|LARP1	48	0.5692	2.8557	0	0	0
GAD85	Authophagy Regulation	GOBP_REGULATION_OF_AUTOPHAGY	Regulation Of Autophagy	http://www.gsea-msigdb.org/gsea/msigdb/mouse/geneset/GOBP_REGULATION_OF_AUTOPHAGY	TNFAIP3|ENDOG|CHMP4B|ELAPOR1|DAP|RUFY4|TMEM39A|FLCN|QSOX1|LRSAM1|TRP53|AMBRA1|MID2|SESN2|PHF23|CLN3|TRIM30B|UVRAG|TRIML1|WDR6|WDR41|PIP4K2A|GPR137B|ATG7|RNF152|ATP6V0A1|TRIM65|TRIM34B|TRIM30C|PIK3R2|KAT5|RNF5|IRGM1|IGTP|SMO|PTPN22|RIPK2|HMOX1|TRIML2|CASP1|IL10|MAPK15|TRIM30A|MTM1|PRKN|BNIP3|DCN|IFNG|IL4|CALCOCO2|TRIM30D|SMCR8|SESN3|TRIM8|PINK1|RAB12|TRIM14|SLC7A5|EHMT2|TRIM6|ERCC4|TRIM34A|RALB|EP…	196	0.5052	3.22	0	0	0
GAD85	Authophagy Regulation	GOBP_REGULATION_OF_MACROAUTOPHAGY	Regulation Of Macroautophagy	http://www.gsea-msigdb.org/gsea/msigdb/mouse/geneset/GOBP_REGULATION_OF_MACROAUTOPHAGY	STING1|CHMP4B|EHMT2|ELAPOR1|RUFY4|RALB|TMEM39A|EPM2A|SUPT5|QSOX1|LRSAM1|TRP53|AMBRA1|SESN2|PHF23|HTT|TSC2|CLN3|NRBP2|PIM2|MOAP1|PIP4K2A|PRKAA2|HSPB8|ATP6V0A1|POLDIP2|IRGM1|IGTP|LZTS1|UBQLN4|USP36|RUBCN|FEZ1|RIPK2|HMOX1|HDAC6|NPC1|TLR2|ATG14|PIP4K2B|NUPR1|USP30|SPTLC2|SLC25A4|SLC25A5|LRRK2|NOD1|NOD2|SNX30|PIP4K2C|GNAI3|MTOR|MTM1|TIGAR|VPS13C|ATG2A|PRKN|BNIP3|DCN|ATP13A2|PIK3R4|IL4|WDR45|CALCOCO2|R…	78	0.6016	3.3646	0	0	0
GAD85	Authophagy Regulation	GOBP_REGULATION_OF_VACUOLE_ORGANIZATION	Regulation Of Vacuole Organization	http://www.gsea-msigdb.org/gsea/msigdb/mouse/geneset/GOBP_REGULATION_OF_VACUOLE_ORGANIZATION	CHMP4B|EHMT2|PIP4K2B|ELAPOR1|NUPR1|GRN|RALB|TMEM39A|LRRK2|LRSAM1|LAPTM4B|PHF23|MTMR3|PIP4K2C|SNX30|MOAP1|MTM1|PIP4K2A|ATG2A|WDR45|RAB3GAP1|SMCR8|RNF5|PINK1|SNX7|FEZ1	26	0.7077	3.0201	0	0	0
GAD85	Authophagy Regulation	GOBP_VACUOLE_ORGANIZATION	Vacuole Organization	http://www.gsea-msigdb.org/gsea/msigdb/mouse/geneset/GOBP_VACUOLE_ORGANIZATION	CHMP1B|VMP1|CHMP4B|STING1|CLVS2|ELAPOR1|CHMP6|RUFY4|TMEM39A|LRSAM1|AMBRA1|ATG16L2|CLVS1|PHF23|CHMP5|ACP4|CLN3|CLN8|MOAP1|PIP4K2A|ATG7|SYNPO2|PIK3C2B|P2RX7|RAB23|MT3|PIK3C2A|ATP2A2|TFEB|TASL|PLA2G5|RNF5|IRGM1|IGTP|GABARAP|RAB20|RAB7|RAB39|SRPX|TMEM175|CHMP1A|ATG14|WASHC5|STX17|LAMTOR1|LRRK2|ABCA1|LAPTM4B|PPT1|CLN5|PSEN1|AP4M1|SNX30|SNAPIN|ATG9B|VPS11|ATG4D|ATG9A|HPS4|LYST|MTM1|ATG2A|ATP13A2|RAB1B|…	131	0.5786	3.5561	0	0	0
GAD85	Axis Elongation	GOBP_AXIS_ELONGATION	Axis Elongation	http://www.gsea-msigdb.org/gsea/msigdb/mouse/geneset/GOBP_AXIS_ELONGATION	SPRY1|MED12|SPRY2|RDH10|NAT8F3|ESR1|YAP1|BMP4|WNT11|WNT5A|PTK7|FGF10|MED1|TGFB1|VANGL2|FGFR2|SFRP2|SFRP1|TRIM28|HOXD13|SHH|TNC|SFRP5|SIX4|WNT3A|TFAP2C|SIX1|SOX9|HNF1B|FGF1|AREG|NKD1	32	0.3998	1.7748	0	0.0131	0.944
GAD85	Axis Elongation	GOBP_BRANCH_ELONGATION_OF_AN_EPITHELIUM	Branch Elongation Of An Epithelium	http://www.gsea-msigdb.org/gsea/msigdb/mouse/geneset/GOBP_BRANCH_ELONGATION_OF_AN_EPITHELIUM	SPRY1|SPRY2|RDH10|HOXD13|SHH|TNC|SIX4|TFAP2C|ESR1|YAP1|SIX1|BMP4|WNT5A|SOX9|FGF10|HNF1B|FGF1|MED1|TGFB1|FGFR2|AREG	21	0.4081	1.557	0.0521	0.0405	1
GAD85	Axonal Fasciculation	GOBP_AXONAL_FASCICULATION	Axonal Fasciculation	http://www.gsea-msigdb.org/gsea/msigdb/mouse/geneset/GOBP_AXONAL_FASCICULATION	NDN|TNFRSF21|EPHA3|CRTAC1|AMIGO1|EPHA4|SEMA5A|EPHB2|CASP6|NCAM1|PTPRZ1|CNR1|CNTN2|WNT5A|CDK5R1|EPHB3|ARHGAP35|FEZF2|L1CAM|MEGF8|RTN4	21	0.4413	1.7062	0.005	0.0187	0.99
GAD85	Axonogenesis Regulation	GOBP_AXON_EXTENSION	Axon Extension	http://www.gsea-msigdb.org/gsea/msigdb/mouse/geneset/GOBP_AXON_EXTENSION	CDK5|LRP1|DSCAM|PLXNA3|CDKL5|POU4F3|ANAPC2|PTPRS|CNTF|NGF|DNM2|EIF2B2|NTRK3|CXCL12|NDN|SEMA3B|BARHL2|SEMA3C|SEMA3E|EDN3|OLFM1|MT3|SEMA4A|GDI1|SEMA4B|DBN1|SEMA4F|SEMA5A|SEMA5B|WNT3A|NKX6-1|SEMA6C|MGLL|SEMA3D|SLIT1|TWF2|SLIT2|HSP90AB1|HSP90AA1|SMO|DCX|TRPC5|IFRD1|EDN1|EDN2|SRF|DVL1|MACF1|D130043K22RIK|RTN4R|FN1|VEGFA|ADNP|POU4F2|NLGN3|RYK|CDKL3|LAMB2|WNT3|CTTN|LHX2|DISC1|WNT5A|SEMA4G|RPL4|ATP5G1|BD…	96	0.2943	1.7	0	0.0192	0.991
GAD85	Axonogenesis Regulation	GOBP_DENDRITE_EXTENSION	Dendrite Extension	http://www.gsea-msigdb.org/gsea/msigdb/mouse/geneset/GOBP_DENDRITE_EXTENSION	SYT1|SYT2|SYT3|SYT4|UNC13A|NEDD4L|CPNE9|RIMS2|CDKL3|MECP2|CXCR4|RASAL1|RNF157|REG1|CYFIP2|REG2|MUL1|BDNF|BCL11A|PRKN|AFDN|ITSN2|TMEM108|SH3GL2|WASF1|AUTS2|OSTN|RIMS1|CPNE6|CPNE5|SYT17|SMURF1	32	0.2789	1.2347	0.1181	0.1845	1
GAD85	Axonogenesis Regulation	GOBP_DEVELOPMENTAL_CELL_GROWTH	Developmental Cell Growth	http://www.gsea-msigdb.org/gsea/msigdb/mouse/geneset/GOBP_DEVELOPMENTAL_CELL_GROWTH	CDK5|LRP1|UNC13A|CDKL5|FLRT1|POSTN|NGF|NTRK3|BARHL2|OLFM1|DBN1|PRKCZ|SEMA3D|SMO|SYT17|ANG2|TGFBR2|MACF1|CCN4|RTN4R|FOXP1|ADNP|RYK|RIMS2|KMT2D|RPL4|ATP5G1|BCAN|MUL1|BDNF|NRN1|SPAG6|RTN4|PRKN|SEMA6A|CDH4|DRAXIN|PAK6|CCR5|FLRT3|SHTN1|CPNE6|CRABP2|IST1|DPYSL2|DBNL|SMURF1|CST10|JADE2|DSCAM|NEDD4L|EMX1|SPAG6L|ANAPC2|EXT1|RARG|SIRT6|RGS2|CYFIP2|BCL11A|CXCL12|GDI1|SHBG|AGT|TMEM108|WASF1|RIMS1|HSP90AB1|SO…	197	0.2766	1.7677	0	0.0135	0.949
GAD85	Axonogenesis Regulation	GOBP_NEURON_PROJECTION_EXTENSION	Neuron Projection Extension	http://www.gsea-msigdb.org/gsea/msigdb/mouse/geneset/GOBP_NEURON_PROJECTION_EXTENSION	CDK5|LRP1|PLXNA1|IQGAP1|UNC13A|PLXNA3|CDKL5|POU4F3|FLRT1|POSTN|MECP2|PTPRS|CXCR4|NGF|RASAL1|DNM2|EIF2B2|REG1|REG2|NTRK3|NDN|SEMA3B|BARHL2|SEMA3C|SEMA3E|OLFM1|MT3|SEMA4A|DBN1|SEMA4B|SEMA4F|SEMA5A|SEMA5B|WNT3A|NKX6-1|SEMA6C|ITSN2|SH3GL2|PRKCZ|ST8SIA2|SEMA3D|SLIT1|SLIT2|SMO|SYT17|TRPC5|EDN1|EDN2|SRF|SYT1|SYT2|SYT3|MACF1|SYT4|RTN4R|D130043K22RIK|VEGFA|ADNP|POU4F2|CPNE9|RYK|RIMS2|CDKL3|WNT3|CTTN|DISC1…	145	0.2614	1.6287	0	0.0277	1
GAD85	Axonogenesis Regulation	GOBP_POSITIVE_REGULATION_OF_AXON_EXTENSION	Positive Regulation Of Axon Extension	http://www.gsea-msigdb.org/gsea/msigdb/mouse/geneset/GOBP_POSITIVE_REGULATION_OF_AXON_EXTENSION	DSCAM|LRP1|MACF1|FN1|VEGFA|CDKL5|ADNP|POU4F2|ANAPC2|CNTF|DISC1|NGF|EIF2B2|RPL4|ATP5G1|NTRK3|BDNF|MEGF8|CXCL12|TNFRSF12A|MAP1B|CDH4|GDI1|DBN1|SEMA5A|MYO5B|ZFYVE27|TRPV2|ILK|SHTN1|TWF2|ISLR2|NTN1|APOE|OCM|TRPC5|DBNL|L1CAM|SRF	39	0.3754	1.755	0	0.0144	0.965
GAD85	Axonogenesis Regulation	GOBP_POSITIVE_REGULATION_OF_AXONOGENESIS	Positive Regulation Of Axonogenesis	http://www.gsea-msigdb.org/gsea/msigdb/mouse/geneset/GOBP_POSITIVE_REGULATION_OF_AXONOGENESIS	LRP1|DSCAM|PLXNA1|PLXNA2|PLXNA3|CDKL5|AMIGO1|ANAPC2|CNTF|NGF|EIF2B2|PLXNB1|SLITRK1|NTRK2|PLXNB2|NTRK3|PLXNB3|BCL11A|CXCL12|PLXNC1|GDI1|DBN1|SEMA5A|WNT3A|TWF2|TIAM2|SNAP91|DCX|TRPC5|SRF|STK25|EFNA5|ACHE|LPAR3|MACF1|FN1|ROBO1|VEGFA|GOLGA2|ADNP|POU4F2|CHODL|WNT3|DISC1|PLXND1|RPL4|ATP5G1|BRAF|BDNF|MEGF8|TNFRSF12A|MAP1B|CDH4|MAP6|SEMA4D|METRN|MYO5B|SHOX2|NEFL|NIN|ZFYVE27|TRPV2|SHTN1|ILK|ISLR2|CRABP2|I…	72	0.3221	1.7332	0	0.0161	0.979
GAD85	Axonogenesis Regulation	GOBP_POSITIVE_REGULATION_OF_CELL_GROWTH	Positive Regulation Of Cell Growth	http://www.gsea-msigdb.org/gsea/msigdb/mouse/geneset/GOBP_POSITIVE_REGULATION_OF_CELL_GROWTH	SMAD7|LRP1|EXOSC2|IL9|KRT17|UNC13A|CDKL5|EXOSC9|HYAL1|TEAD1|MMP14|MECP2|CXCR4|UCN|EXOSC4|NGF|NCOA3|RASAL1|EIF2B2|REG1|BRAT1|REG2|TGFB2|NTRK3|SLC25A33|DBN1|EXTL3|SEMA5A|SFN|WNT3A|ITSN2|MLST8|CRYAA|LGI1|COMMD5|SYT17|TRPC5|EDN1|ARMC12|SRF|SYT1|SYT2|SYT3|LPAR3|MACF1|SYT4|MIR467A-1|CCN4|VEGFA|ADNP|SLC25A4|ERBB2|POU4F2|CPNE9|RIMS2|WNT3|DISC1|TAF9B|RNF157|HAMP2|RPL4|ATP5G1|DNPH1|HBEGF|MUL1|BDNF|PRKN|HDG…	139	0.3315	2.0204	0	0.0031	0.381
GAD85	Axonogenesis Regulation	GOBP_POSITIVE_REGULATION_OF_DEVELOPMENTAL_GROWTH	Positive Regulation Of Developmental Growth	http://www.gsea-msigdb.org/gsea/msigdb/mouse/geneset/GOBP_POSITIVE_REGULATION_OF_DEVELOPMENTAL_GROWTH	SMAD7|LRP1|UNC13A|CDKL5|SLC6A3|POU3F2|MECP2|CXCR4|MEF2C|NGF|RASAL1|EIF2B2|SGIP1|REG1|REG2|NTRK3|CSF1|PLS1|NOTCH1|DBN1|SPTBN4|SEMA5A|WNT3A|GH|ITSN2|CHD7|BBS2|WNT2|SMO|SYT17|PPIB|TRPC5|EDN1|SRF|GHRH|CAPN3|GHRHR|MUSK|SYT1|POU1F1|SYT2|SYT3|LPAR3|MACF1|SYT4|CCN4|VEGFA|ADNP|SERPINE1|SLC25A4|POU4F2|CPNE9|RIMS2|DLL1|WNT3|DISC1|GPR21|WT1|RNF157|HAMP2|RPL4|ATP5G1|PPARD|FGF8|ARX|FGF9|BBS4|MUL1|FGFR2|BDNF|MT…	167	0.2822	1.7726	0	0.0132	0.944
GAD85	Axonogenesis Regulation	GOBP_REGULATION_OF_AXONOGENESIS	Regulation Of Axonogenesis	http://www.gsea-msigdb.org/gsea/msigdb/mouse/geneset/GOBP_REGULATION_OF_AXONOGENESIS	CDK5|LRP1|UST|PLXNA1|BRSK2|PLXNA2|PLXNA3|POU3F2|CDKL5|PTPRS|CACNA1A|CNTN2|NGF|EIF2B2|NTRK2|NTRK3|SEMA3B|SEMA3C|PLXNC1|SEMA3E|MT3|SEMA4A|SEMA4B|DBN1|SEMA4F|SEMA5A|SEMA5B|WNT3A|SEMA6C|SEMA3D|SLIT1|SLIT2|CHN1|SNAP91|TRPC5|SRF|STK25|ACHE|RET|LPAR3|MACF1|D130043K22RIK|RTN4R|ROBO1|VEGFA|GOLGA2|ADNP|POU4F2|RYK|CDKL3|PSEN1|WNT3|DISC1|WNT5A|PLXND1|WNT7A|RPL4|ATP5G1|SIPA1L1|BRAF|THY1|BDNF|SEMA3G|RTN4|SEMA6…	132	0.2414	1.446	0	0.0705	1
GAD85	Axonogenesis Regulation	GOBP_REGULATION_OF_CELL_SIZE	Regulation Of Cell Size	http://www.gsea-msigdb.org/gsea/msigdb/mouse/geneset/GOBP_REGULATION_OF_CELL_SIZE	CDK5|LRP1|KCNN4|PLXNA3|CDKL5|MIR205|PRR16|PTPRS|AKT3|ATP7A|SLC12A3|UCN|CLN3|NGF|DNM2|EIF2B2|SCTR|CLN8|NTRK3|IQGAP3|ARHGAP5|PRKG2|P2RX7|SEMA3B|BARHL2|SEMA3C|SEMA3E|OLFM1|MT3|SEMA4A|DBN1|SEMA4B|SEMA4F|AQP1|SEMA5A|SEMA5B|WNT3A|NKX6-1|SEMA6C|SEMA3D|SLIT1|SLC12A5|SLIT2|AQP2|TRPC5|EDN1|SRF|RET|LPAR3|MACF1|SLC6A12|RTN4R|D130043K22RIK|VEGFA|ADD1|CCDC51|ADNP|POU4F2|RYK|CDKL3|ANXA7|WNT3|CTTN|DISC1|WNT5A|AT…	152	0.2793	1.7546	0	0.0144	0.965
GAD85	Axonogenesis Regulation	GOBP_REGULATION_OF_DENDRITE_EXTENSION	Regulation Of Dendrite Extension	http://www.gsea-msigdb.org/gsea/msigdb/mouse/geneset/GOBP_REGULATION_OF_DENDRITE_EXTENSION	SYT1|SYT2|SYT3|SYT4|UNC13A|NEDD4L|CPNE9|RIMS2|MECP2|CXCR4|RASAL1|RNF157|REG1|REG2|MUL1|BCL11A|PRKN|AFDN|ITSN2|OSTN|RIMS1|CPNE6|CPNE5|SYT17|SMURF1	25	0.3256	1.377	0.0882	0.0964	1
GAD85	Axonogenesis Regulation	GOBP_REGULATION_OF_EXTENT_OF_CELL_GROWTH	Regulation Of Extent Of Cell Growth	http://www.gsea-msigdb.org/gsea/msigdb/mouse/geneset/GOBP_REGULATION_OF_EXTENT_OF_CELL_GROWTH	CDK5|LRP1|DSCAM|PLXNA3|CDKL5|ANAPC2|PTPRS|CNTF|NGF|DNM2|EIF2B2|NTRK3|BCL11A|CXCL12|SEMA3B|BARHL2|SEMA3C|SEMA3E|OLFM1|MT3|SEMA4A|GDI1|SEMA4B|DBN1|SEMA4F|SEMA5A|SEMA5B|EPHA7|WNT3A|NKX6-1|SEMA6C|MGLL|SEMA3D|SLIT1|TWF2|SLIT2|DCX|TRPC5|FGF13|IFRD1|SRF|EFNA5|LPAR3|MACF1|RGMA|D130043K22RIK|RTN4R|FN1|VEGFA|ADNP|POU4F2|RYK|CDKL3|WNT3|CTTN|DISC1|WNT5A|SEMA4G|RPL4|ATP5G1|BDNF|SEMA3G|RTN4|MEGF8|ABL1|MAG|SEMA…	90	0.2528	1.4847	0	0.0584	1
GAD85	Axonogenesis Regulation	GOBP_SEMAPHORIN_PLEXIN_SIGNALING_PATHWAY	Semaphorin Plexin Signaling Pathway	http://www.gsea-msigdb.org/gsea/msigdb/mouse/geneset/GOBP_SEMAPHORIN_PLEXIN_SIGNALING_PATHWAY	PLXNA1|PLXNA2|PLXNA3|ARHGDIA|MEF2C|SEMA4G|PLXND1|FARP2|PLXNB1|HAND2|PLXNB2|PLXNB3|SEMA3G|SEMA6A|SEMA3B|SEMA3C|PLXNC1|SEMA3E|MIR23A|MIR27A|SEMA4A|ECE1|GDNF|SEMA4B|SEMA4F|SEMA5A|SEMA4D|SEMA5B|SEMA6C|NCAM1|SH3BP1|FLNA|SEMA3D|NRP2|CRMP1|EDN1	36	0.2485	1.167	0.2137	0.249	1
GAD85	B Cell Differentiation	GOBP_B_CELL_DIFFERENTIATION	B Cell Differentiation	http://www.gsea-msigdb.org/gsea/msigdb/mouse/geneset/GOBP_B_CELL_DIFFERENTIATION	PLCL2|TNFAIP3|IL9|IKZF3|IFNA13|IFNA16|IFNE|TRP53|GPR183|HDAC9|MMP14|MFNG|IL4I1|MALT1|ITFG2|IFNA15|IFNA12|CMTM7|NFATC1|DPP4|NTRK1|NCKAP1L|CARD11|IGKJ5|NOTCH2|SPIB|DNAJB9|IFNZ|BTK|PTPRJ|EP300|IL10|POU1F1|CD19|FOXP1|DOCK10|MS4A1|IGHE|SLC25A5|LGALS8|DLL1|MIR18|CD79A|BCL3|IFNK|IFNA14|ABL1|IL2|GM13271|PTPRC|SPI1|SYK|FLT3|POLM|H2-AB1|MIR17|SYVN1|PTK2B|GM13283|ST3GAL1|GM13272|HDAC7|GM13277|GPS2|ZFP36L1|H…	140	0.3257	1.9987	0	0.0037	0.454
GAD85	B Cell Differentiation	GOBP_MATURE_B_CELL_DIFFERENTIATION	Mature B Cell Differentiation	http://www.gsea-msigdb.org/gsea/msigdb/mouse/geneset/GOBP_MATURE_B_CELL_DIFFERENTIATION	PLCL2|IL10|TNFAIP3|CD19|DOCK10|LGALS8|BCL6|DLL1|POU2AF1|POU2F2|GPR183|LILRB4A|IL21|RAG2|BCL3|MFNG|ADA|MALT1|IRF8|LFNG|IL2RG|ITFG2|CMTM7|IL2|NFATC1|DPP4|ITM2A|SPI1|NOTCH2|PLCG2|SLAMF8|IL6|LGALS1|DOCK11|PTK2B|6030468B19RIK|ST3GAL1	37	0.4768	2.2217	0	0.0008	0.089
GAD85	B Cell Differentiation	GOBP_MATURE_B_CELL_DIFFERENTIATION_INVOLVED_IN_IMMUNE_RESPONSE	Mature B Cell Differentiation Involved In Immune Response	http://www.gsea-msigdb.org/gsea/msigdb/mouse/geneset/GOBP_MATURE_B_CELL_DIFFERENTIATION_INVOLVED_IN_IMMUNE_RESPONSE	IL10|TNFAIP3|DOCK10|LGALS8|BCL6|DLL1|POU2AF1|GPR183|LILRB4A|IL21|RAG2|BCL3|MFNG|ADA|IRF8|LFNG|ITFG2|IL2|ITM2A|SPI1|NOTCH2|PLCG2|IL6|LGALS1|DOCK11|PTK2B|6030468B19RIK|ST3GAL1	28	0.4539	1.9257	0	0.0056	0.642
GAD85	B Cell Differentiation	GOBP_REGULATION_OF_B_CELL_DIFFERENTIATION	Regulation Of B Cell Differentiation	http://www.gsea-msigdb.org/gsea/msigdb/mouse/geneset/GOBP_REGULATION_OF_B_CELL_DIFFERENTIATION	IL10|CD24A|IKZF3|CD27|BCL6|TLR9|STAT5A|LILRB4A|MMP14|STAT5B|IL21|IL4I1|ANKLE1|PTPN6|IL2RG|ID2|IL7|IL2|INPP5D|SFRP1|NCKAP1L|CARD11|NFAM1|SYK|FLT3|SLAMF8|BAD|PCID2|ZFP36L1|HMGB3|ZFP36L2	31	0.5229	2.3043	0	0.0005	0.049
GAD85	B Cell Proliferation Regulation	GOBP_B_CELL_PROLIFERATION	B Cell Proliferation	http://www.gsea-msigdb.org/gsea/msigdb/mouse/geneset/GOBP_B_CELL_PROLIFERATION	PLCL2|IL9|LYN|IKZF3|MIF|IFNA13|IFNA16|IFNE|GPR183|MEF2C|GAPT|IFNA15|IFNA12|TNFRSF21|NFATC2|SIGLECG|NCKAP1L|CARD11|WNT3A|PRKCD|IFNZ|BLK|BST1|BTK|IL10|RASGRP1|TYROBP|CTLA4|CD19|PKN1|CHRNB2|CD22|IGHD|CD79A|IFNK|IFNA14|ABL1|IL2|IL4|GM13271|PTPRC|CTPS|VPREB1|VPREB2|CFB|TIRAP|CD40|CD300A|GM13283|GM13272|GM13277|GM13275|HSPD1|IFNA1|IFNA11|IFNA2|CD24A|IFNA4|TLR4|SHB|IFNA5|CD81|IFNA6|IFNA7|CD27|IFNA9|IFNA…	104	0.2207	1.2539	0.0476	0.1696	1
GAD85	B Cell Proliferation Regulation	GOBP_NEGATIVE_REGULATION_OF_B_CELL_PROLIFERATION	Negative Regulation Of B Cell Proliferation	http://www.gsea-msigdb.org/gsea/msigdb/mouse/geneset/GOBP_NEGATIVE_REGULATION_OF_B_CELL_PROLIFERATION	CDKN2A|IL10|TYROBP|TNFRSF21|CTLA4|LYN|CD24A|INPP5D|PKN1|TNFRSF13B|TSC2|FCGR2B|CD300A|BLK|BTK|BTLA	16	0.6923	2.4994	0	0.0001	0.008
GAD85	B Cell Proliferation Regulation	GOBP_POSITIVE_REGULATION_OF_B_CELL_PROLIFERATION	Positive Regulation Of B Cell Proliferation	http://www.gsea-msigdb.org/gsea/msigdb/mouse/geneset/GOBP_POSITIVE_REGULATION_OF_B_CELL_PROLIFERATION	TLR4|CHRNB2|CD81|MIF|BCL2|IGHD|BCL6|GPR183|TLR9|MEF2C|IL21|CDKN1A|CLCF1|ADA|IL5|IL7|TCF3|TNFRSF13C|IL2|IL4|NFATC2|NCKAP1L|CARD11|PTPRC|IGHM|IRS2|CD74|WNT3A|SASH3|EPHB2|IL13|IL3|CD40LG|TIRAP|CD40|TNFRSF4|CD38|BST1	38	0.3356	1.585	0.0069	0.0352	1
GAD85	B Cell Proliferation Regulation	GOBP_REGULATION_OF_B_CELL_PROLIFERATION	Regulation Of B Cell Proliferation	http://www.gsea-msigdb.org/gsea/msigdb/mouse/geneset/GOBP_REGULATION_OF_B_CELL_PROLIFERATION	LYN|CD24A|TLR4|IKZF3|CD81|MIF|TNFRSF13B|GPR183|TLR9|MEF2C|TSC2|IL21|CDKN1A|CLCF1|ADA|IL5|IL7|TCF3|TNFRSF21|INPP5D|NFATC2|SIGLECG|NCKAP1L|CARD11|IRS2|WNT3A|EPHB2|FCGR2B|BLK|BST1|BTK|IL10|TYROBP|CTLA4|PKN1|CHRNB2|CD22|BCL2|IGHD|BCL6|MZB1|BTLA|CDKN2A|TNFRSF13C|IL2|IL4|PTPRC|IGHM|CD74|SASH3|IL13|IL3|CD40LG|TIRAP|CD40|TNFRSF4|CD38|CD300A	58	0.4337	2.2673	0	0.0006	0.063
GAD85	B Cell, Phagocytosis, & Complement Activation	GOBP_B_CELL_RECEPTOR_SIGNALING_PATHWAY	B Cell Receptor Signaling Pathway	http://www.gsea-msigdb.org/gsea/msigdb/mouse/geneset/GOBP_B_CELL_RECEPTOR_SIGNALING_PATHWAY	GCSAM|PLCL2|IGHV5-15|IGHV2-7|IGHV5-17|PRKCH|IGHV7-1|LYN|IGHV7-2|IGHV14-1|IGHV4-1|IGHV3-1|IGHV11-1|FCRL5|IGHV11-2|IGHV9-3|IGHV3-6|IGHV3-8|IGHV15-2|IGHV1-22|IGHV1-24|IGHV1-39|MEF2C|IGHV1-50|TRDV4|IGHV1-53|TRDC|IGHV1-55|IGHV2-3|IGHV8-8|IGHV14-3|IGHV1-58|TRBC1|IGHV6-6|IGHV1-63|TRBC2|IGHA|IGHV8-12|IGHV1-62-2|IGHV2-9-1|IGHV2-6-8|IGHV8-13|IGHV1-74|IGHV1-76|IGHV1-82|NFATC2|NCKAP1L|LPXN|IGLC1|IGLC2|IGLC3|…	172	0.4193	2.6845	0	0	0
GAD85	B Cell, Phagocytosis, & Complement Activation	GOBP_COMPLEMENT_ACTIVATION	Complement Activation	http://www.gsea-msigdb.org/gsea/msigdb/mouse/geneset/GOBP_COMPLEMENT_ACTIVATION	IGHV5-15|IGHV2-7|CFH|IGHV5-17|IGHV7-1|IGHV7-2|IGHV14-1|IGHV4-1|IGHV3-1|IGHV11-1|IGHV11-2|IGHV9-3|IGHV3-6|IGHV3-8|IGHV15-2|IGHV1-22|IGHV1-24|IGHV1-39|IGHV1-50|TRDV4|IGHV1-53|TRDC|IGHV1-55|IGHV2-3|IGHV8-8|IGHV14-3|IGHV1-58|TRBC1|IGHV6-6|IGHV1-63|TRBC2|IGHA|IGHV8-12|IGHV1-62-2|IGHV2-9-1|IGHV2-6-8|CR1L|IGHV8-13|IGHV1-74|IGHV1-76|IGHV1-82|IGLC1|IGLC2|IGLC3|VSIG4|C1QA|C6|PHB|CD59B|SERPING1|FCNA|FCNB|KR…	182	0.3145	2.0715	0	0.0022	0.273
GAD85	B Cell, Phagocytosis, & Complement Activation	GOBP_HUMORAL_IMMUNE_RESPONSE_MEDIATED_BY_CIRCULATING_IMMUNOGLOBULIN	Humoral Immune Response Mediated By Circulating Immunoglobulin	http://www.gsea-msigdb.org/gsea/msigdb/mouse/geneset/GOBP_HUMORAL_IMMUNE_RESPONSE_MEDIATED_BY_CIRCULATING_IMMUNOGLOBULIN	IGHV5-15|IGHV2-7|IGHV5-17|IGHV7-1|IGHV7-2|IGHV14-1|IGHV4-1|IGHV3-1|IGHV11-1|IGHV11-2|IGHV9-3|IGHV3-6|GIMAP5|IGHV3-8|IGHV15-2|IGHV1-22|IGHV1-24|IGHV1-39|IGHV1-50|TRDV4|IGHV1-53|TRDC|IGHV1-55|IGHV2-3|IGHV8-8|IGHV14-3|IGHV1-58|TRBC1|IGHV6-6|IGHV1-63|TRBC2|IGHA|IGHV8-12|IGHV1-62-2|IGHV2-9-1|IGHV2-6-8|CR1L|IGHV8-13|IGHV1-74|IGHV1-76|HPX|IGHV1-82|GIMAP3|IGLC1|IGLC2|IGLC3|C1QA|SERPING1|IGHE|MASP2|IGHG3|…	172	0.3348	2.0634	0	0.0023	0.288
GAD85	B Cell, Phagocytosis, & Complement Activation	GOBP_MEMBRANE_INVAGINATION	Membrane Invagination	http://www.gsea-msigdb.org/gsea/msigdb/mouse/geneset/GOBP_MEMBRANE_INVAGINATION	IGHV5-15|IGHV2-7|IGHV5-17|TIMD4|IGHV7-1|IGHV7-2|XKR5|IGHV14-1|IGHV4-1|IGHV3-1|IGHV11-1|SYT11|IGHV11-2|IGHV9-3|IGHV3-6|IGHV3-8|IGHV15-2|IGHV1-22|IGHV1-24|IGHV1-39|IGHV1-50|TRDV4|IGHV1-53|BIN2|TRDC|MYH9|IGHV1-55|IGHV8-8|IGHV2-3|IGHV1-58|RAC2|IGHV14-3|TRBC1|IGHV1-63|IGHV6-6|TRBC2|IGHV8-12|IGHA|IGHV2-9-1|IGHV1-62-2|IGHV2-6-8|GULP1|IGHV8-13|IGHV1-74|IGHV1-76|IGHV1-82|TREML4|TIMD2|RHOG|NCKAP1L|ITGA2|AD…	189	0.3552	2.368	0	0.0003	0.03
GAD85	B Cell, Phagocytosis, & Complement Activation	GOBP_PHAGOCYTOSIS_RECOGNITION	Phagocytosis Recognition	http://www.gsea-msigdb.org/gsea/msigdb/mouse/geneset/GOBP_PHAGOCYTOSIS_RECOGNITION	IGHV5-15|IGHV2-7|IGHV5-17|IGHV7-1|IGHV7-2|IGHV14-1|IGHV4-1|IGHV3-1|IGHV11-1|IGHV11-2|IGHV9-3|IGHV3-6|IGHV3-8|IGHV15-2|IGHV1-22|KLRH1|IGHV1-24|IGHV1-39|IGHV1-50|TRDV4|IGHV1-53|TRDC|IGHV1-55|IGHV2-3|IGHV8-8|IGHV14-3|IGHV1-58|TRBC1|IGHV6-6|IGHV1-63|TRBC2|COLEC12|IGHA|IGHV8-12|IGHV1-62-2|IGHV2-9-1|IGHV2-6-8|IGHV8-13|IGHV1-74|IGHV1-76|IGHV1-82|ADGRB1|IGLC1|IGLC2|IGLC3|PLA2G5|SCARB1|SIRPA|MYO18A|SPON2|…	162	0.3714	2.4277	0	0.0002	0.019
GAD85	B Cell, Phagocytosis, & Complement Activation	GOBP_POSITIVE_REGULATION_OF_B_CELL_ACTIVATION	Positive Regulation Of B Cell Activation	http://www.gsea-msigdb.org/gsea/msigdb/mouse/geneset/GOBP_POSITIVE_REGULATION_OF_B_CELL_ACTIVATION	IGHV5-15|IGHV2-7|MLH1|IGHV5-17|IGHV7-1|IGHV7-2|IGHV14-1|IGHV4-1|IGHV3-1|IGHV11-1|MIF|IGHV11-2|IGHV9-3|IGHV3-6|IGHV3-8|IGHV15-2|IGHV1-22|TNIP2|GPR183|IGHV1-24|MMP14|IGHV1-39|IGHV1-50|MEF2C|TRDV4|IGHV1-53|TRDC|IGHV1-55|IGHV8-8|IGHV2-3|IGHV1-58|IGHV14-3|TRBC1|IGHV1-63|IGHV6-6|TRBC2|IGHV8-12|IGHA|IGHV2-9-1|IGHV1-62-2|IGHV2-6-8|TGFB1|IGHV8-13|IGHV1-74|IGHV1-76|IGHV1-82|NFATC2|NCKAP1L|CARD11|WNT3A|IGLC…	192	0.3718	2.39	0	0.0003	0.024
GAD85	Base Excision Repair	GOBP_BASE_EXCISION_REPAIR	Base Excision Repair	http://www.gsea-msigdb.org/gsea/msigdb/mouse/geneset/GOBP_BASE_EXCISION_REPAIR	PARP1|LIG3|NEIL2|XRCC1|LIG1|SIRT6|HMGA1|HMGA2|HMGA1B|XPA|APEX1|POLL|RPA2|TDG|POLD1|PARP2|NTHL1|MUTYH|OGG1|RPA3|MPG|RPS3|UNG|HUWE1|NEIL1	25	0.716	2.9473	0	0	0
GAD85	Basement Membrane Organization	GOBP_BASEMENT_MEMBRANE_ORGANIZATION	Basement Membrane Organization	http://www.gsea-msigdb.org/gsea/msigdb/mouse/geneset/GOBP_BASEMENT_MEMBRANE_ORGANIZATION	SPINT2|LAMA1|PHLDB2|CLASP1|EXT1|LAMB2|PXDN|LAMB3|FLRT2|PLOD3|PMP22|RIC8A|PHLDB1|LAMB1|DAG1|NTNG2|TFAP2A|MMP11|FSHR|NID1|CMA1|CAV1|NTNG1|HPN|NTN4|CTSS|HMCN1|COL3A1|COL4A1|LAMC1|RAMP2|FERMT1	32	0.3894	1.7272	0.0127	0.0166	0.98
GAD85	Binding Regulation	GOBP_POSITIVE_REGULATION_OF_BINDING	Positive Regulation Of Binding	http://www.gsea-msigdb.org/gsea/msigdb/mouse/geneset/GOBP_POSITIVE_REGULATION_OF_BINDING	PLCL2|MYOCD|PARP1|CDK5|LRP1|PLCL1|SIRT2|STING1|MED25|PLK2|EIF2B1|MMP9|MMP8|SPPL3|AMFR|B2M|NGF|MFNG|TGFB1|TGFB2|MYC|S100A10|CSF3|ZFP618|TRIM28|ITGA2|LARP6|WNT3A|ANXA2|PAX6|SPTA1|BLK|PDX1|RIPK2|TERT|EP300|EIF2B4|PITX2|CLDN5|ADD1|POU4F1|POU4F2|LRRK2|PLAUR|PPARG|CLN5|GTF2B|H2BC1|PSEN1|PYGO2|PLXND1|WNT5A|IRF4|ERCC2|PPP2CA|BDNF|H1F0|PRKN|ABL1|RIPOR1|IFNG|NIBAN2|BMP2|EDF1|CAV1|MAP1LC3B|GATA3|SKI|ACD|SMA…	141	0.4097	2.5739	0	0	0.002
GAD85	Biomineralization Regulation	GOBP_BIOMINERALIZATION	Biomineralization	http://www.gsea-msigdb.org/gsea/msigdb/mouse/geneset/GOBP_BIOMINERALIZATION	HACD1|DUOX2|SLC24A3|LOX|CEBPB|LTBP3|CFTR|MSX2|AXIN2|MGP|MMP13|MEF2C|TGFB1|OTOP1|DDR2|NOS3|PTHLH|NOTCH1|P2RX7|PTH1R|CCDC154|COL1A1|COL1A2|OSR2|CLEC3B|FGF23|VDR|OTOL1|ODAPH|WDR72|ADORA2A|LNCPINT|WNT4|ACVR2B|FAM20A|PHOSPHO1|NECTIN1|FBN2|RSPO2|ATP2B2|ERCC2|FGFR2|BMP2|ATG4B|ADORA1|ADRB2|GATA1|DICER1|ALOX15|AMBN|DNM3OS|AMELX|PTGS2|PTK2B|PTN|CST10|STIM1|DSPP|SLC20A1|IFT80|CCR1|ENAM|UCMA|CCR1L1|TMEM119|S…	156	0.2027	1.2353	0.0625	0.1841	1
GAD85	Biomineralization Regulation	GOBP_BONE_MINERALIZATION	Bone Mineralization	http://www.gsea-msigdb.org/gsea/msigdb/mouse/geneset/GOBP_BONE_MINERALIZATION	DUOX2|SLC24A3|LOX|LTBP3|AXIN2|MGP|MMP13|MEF2C|DDR2|PTHLH|P2RX7|PTH1R|CCDC154|COL1A2|OSR2|CLEC3B|FGF23|VDR|LNCPINT|WNT4|ACVR2B|PHOSPHO1|FBN2|RSPO2|ERCC2|FGFR2|BMP2|ADRB2|GATA1|ALOX15|DNM3OS|PTGS2|PTK2B|PTN|IFT80|CCR1|CCR1L1|TMEM119|RFLNA|PTH|IFITM5|RXRA|RXRB|TFAP2A|FGR|NOTUM|FAM20C|FGFR3|MEPE|ISG15|CD276|ADGRV1|AHSG|ALPL|SMPD3|GLA|OSTN|ANK|OSR1|ANO6|SOX9|FBXL15|PKDCC|S1PR1|GREM1|FZD9|TWIST1|GPC3|G…	105	0.2421	1.4688	0.0303	0.0632	1
GAD85	Biomineralization Regulation	GOBP_NEGATIVE_REGULATION_OF_BIOMINERALIZATION	Negative Regulation Of Biomineralization	http://www.gsea-msigdb.org/gsea/msigdb/mouse/geneset/GOBP_NEGATIVE_REGULATION_OF_BIOMINERALIZATION	FGF23|NOS3|NOTCH1|HEY1|NFE2|HEY2|MEPE|GAS6|LTBP3|SRGN|CCR1|UCMA|CCR1L1|AHSG|GATA1|ASPN|TRPM4|SOX9|GREM1|BCOR|TGFB1|RFLNA|PTK2B|PTH	24	0.3895	1.6103	0.0062	0.0309	1
GAD85	Biomineralization Regulation	GOBP_NEGATIVE_REGULATION_OF_BONE_MINERALIZATION	Negative Regulation Of Bone Mineralization	http://www.gsea-msigdb.org/gsea/msigdb/mouse/geneset/GOBP_NEGATIVE_REGULATION_OF_BONE_MINERALIZATION	FGF23|NFE2|MEPE|LTBP3|SRGN|CCR1|CCR1L1|AHSG|GATA1|TRPM4|SOX9|GREM1|BCOR|PTK2B|RFLNA|PTH	16	0.3394	1.2389	0.1839	0.1815	1
GAD85	Biomineralization Regulation	GOBP_NEGATIVE_REGULATION_OF_OSSIFICATION	Negative Regulation Of Ossification	http://www.gsea-msigdb.org/gsea/msigdb/mouse/geneset/GOBP_NEGATIVE_REGULATION_OF_OSSIFICATION	CALCR|SMAD7|LRP4|SOST|FGF23|KREMEN1|VDR|NFE2|LTBP3|SRGN|BCL2|DKK1|CCR1|CCR1L1|MKX|MEF2C|TPH1|BCOR|TGFB1|RFLNA|PTH|CHSY1|CYP27B1|DLK1|NOTCH1|CALCA|SFRP1|MEPE|AHSG|ADRB2|GATA1|P2RY2|TRPM4|SOX9|GREM1|MDK|PTK2B|SMURF1|KREMEN2|GFRA4|SMAD6	41	0.292	1.4094	0.0427	0.0833	1
GAD85	Biomineralization Regulation	GOBP_POSITIVE_REGULATION_OF_BIOMINERALIZATION	Positive Regulation Of Biomineralization	http://www.gsea-msigdb.org/gsea/msigdb/mouse/geneset/GOBP_POSITIVE_REGULATION_OF_BIOMINERALIZATION	OSR2|GPM6B|ACTN3|VDR|DSPP|WNT10B|CEBPB|ODAPH|CFTR|ENAM|TMEM119|TENT5A|MEF2C|SLC4A2|WNT4|ACVR2B|BMP4|BMP6|BMP7|FBN2|BMPR1B|PTH|RXRA|NELL1|RXRB|TFAP2A|ATRAID|P2RX7|FAM20C|BMP2|FGFR3|CCN1|ISG15|CD276|ADGRV1|ADRB2|WNT6|ATP2B1|OSR1|ANO6|FBLN7|PKDCC|KL|AMTN|PTN|FZD9|SMAD3	47	0.2411	1.2119	0.1304	0.2042	1
GAD85	Biomineralization Regulation	GOBP_POSITIVE_REGULATION_OF_BONE_MINERALIZATION	Positive Regulation Of Bone Mineralization	http://www.gsea-msigdb.org/gsea/msigdb/mouse/geneset/GOBP_POSITIVE_REGULATION_OF_BONE_MINERALIZATION	OSR2|GPM6B|ACTN3|VDR|WNT10B|TMEM119|TENT5A|MEF2C|WNT4|ACVR2B|BMP4|BMP6|BMP7|FBN2|BMPR1B|PTH|RXRA|NELL1|RXRB|TFAP2A|ATRAID|P2RX7|BMP2|FAM20C|FGFR3|CCN1|ISG15|CD276|ADGRV1|ADRB2|ATP2B1|OSR1|ANO6|PKDCC|KL|PTN|FZD9|SMAD3	38	0.2655	1.2417	0.1181	0.1795	1
GAD85	Biomineralization Regulation	GOBP_POSITIVE_REGULATION_OF_OSSIFICATION	Positive Regulation Of Ossification	http://www.gsea-msigdb.org/gsea/msigdb/mouse/geneset/GOBP_POSITIVE_REGULATION_OF_OSSIFICATION	TMEM119|MEF2C|PTH|ZBTB16|RXRA|RXRB|TFAP2A|P2RX7|FAM20C|FGFR3|ISG15|CD276|ADGRV1|OXT|OSR1|ANO6|PKDCC|FZD9|OSR2|GPM6B|ACTN3|VDR|WNT10B|TENT5A|RUNX2|CNMD|WNT4|ACVR2B|BMP4|WNT5A|BMP6|BMP7|FBN2|BMPR1B|NELL1|ATRAID|BMP2|CCN1|TOB2|TAC1|TACR1|ADRB2|PTGER4|ATP2B1|KL|PTN|PTPN11|SOX11|SCUBE2|SMAD3	50	0.2393	1.1783	0.1939	0.2377	1
GAD85	Biomineralization Regulation	GOBP_REGULATION_OF_BIOMINERALIZATION	Regulation Of Biomineralization	http://www.gsea-msigdb.org/gsea/msigdb/mouse/geneset/GOBP_REGULATION_OF_BIOMINERALIZATION	DSPP|CEBPB|LTBP3|CFTR|CCR1|ENAM|UCMA|CCR1L1|TMEM119|MGP|MEF2C|SLC4A2|TGFB1|RFLNA|PTH|IFITM5|RXRA|DDR2|RXRB|TFAP2A|NOS3|NOTCH1|P2RX7|NOTUM|FAM20C|FGFR3|MEPE|ISG15|CD276|ADGRV1|AHSG|OSTN|ANK|WNT6|OSR1|DMP1|ANO6|SOX9|PKDCC|S1PR1|GREM1|FZD9|TWIST1|OSR2|GPM6B|FGF23|ACTN3|VDR|HEY1|NFE2|BGLAP3|HEY2|BGLAP|WNT10B|ODAPH|BGLAP2|GAS6|SRGN|TENT5A|WNT4|ACVR2B|BMP4|PHOSPHO1|BMP6|FBN2|BMP7|BCOR|BMPR1B|COMP|OMD|N…	89	0.2249	1.2848	0.0426	0.1481	1
GAD85	Biomineralization Regulation	GOBP_REGULATION_OF_OSSIFICATION	Regulation Of Ossification	http://www.gsea-msigdb.org/gsea/msigdb/mouse/geneset/GOBP_REGULATION_OF_OSSIFICATION	SMAD7|SOST|KREMEN1|LTBP3|MGP|MEF2C|TGFB1|ESRRA|CSF1|DDR2|NOTCH1|P2RX7|DHRS3|SIX2|OXT|P2RY2|PBX1|OSR2|FGF23|VDR|WNT4|ACVR2B|WNT5A|PHOSPHO1|FBN2|CHSY1|PRL|BMP2|ADRB2|GATA1|PTGER4|PTK2B|P3H1|PTN|PTPN11|SOX11|SCUBE2|SMURF1|CALCR|LRP4|EGR2|DKK1|CCR1|CCR1L1|TMEM119|MKX|RFLNA|PTH|ZBTB16|IFITM5|RXRA|RXRB|TFAP2A|NOTUM|SFRP1|FAM20C|FGFR3|MEPE|ISG15|CD276|ADGRV1|AHSG|OSTN|ANK|OSR1|ANO6|SOX9|PKDCC|S1PR1|GREM…	115	0.2448	1.4892	0	0.0571	1
GAD85	Biosythesis of Sterol & Other Compounds	GOBP_ALCOHOL_BIOSYNTHETIC_PROCESS	Alcohol Biosynthetic Process	http://www.gsea-msigdb.org/gsea/msigdb/mouse/geneset/GOBP_ALCOHOL_BIOSYNTHETIC_PROCESS	G6PD2|G6PDX|DHDDS|SNCA|SEC14L2|HSD17B7|PMVK|CFTR|ITPKB|PCBD2|TM7SF2|NSDHL|DGKQ|PTH1R|AKR1B3|CYP51|APOA4|ISYNA1|DBH|NFKB1|IPPK|SPR|IPMK|GCH1|POU1F1|INSIG1|APOA1|MOXD2|WNT4|REST|H6PD|BMP2|SPHK1|ABCA2|APOE|PLCD1|EPHX1|PTK2B|ITPKA|PLEK|SREBF2|GPER1|MOXD1|ASAH2|CYP27A1|INSIG2|PTH|CYB5R3|CYP11B1|QDPR|PRKAA1|PRKAA2|ADCYAP1R1|ASAH1|APOB|CES1G|PCBD1|P2RY6|ABCG1|SOD1|PLCG2|CES1C|GFI1|FDFT1|CYP7A1|LPCAT3|HM…	111	0.3107	1.8015	0	0.0114	0.913
GAD85	Biosythesis of Sterol & Other Compounds	GOBP_ORGANIC_HYDROXY_COMPOUND_BIOSYNTHETIC_PROCESS	Organic Hydroxy Compound Biosynthetic Process	http://www.gsea-msigdb.org/gsea/msigdb/mouse/geneset/GOBP_ORGANIC_HYDROXY_COMPOUND_BIOSYNTHETIC_PROCESS	G6PD2|G6PDX|DHDDS|SNCA|SEC14L2|HSD17B7|PMVK|SLC6A3|CFTR|ITPKB|PCBD2|TM7SF2|ATP7A|PNPO|FEV|ALDH2|TGFB2|NSDHL|ALOX12|PDXK|TH|DGKQ|SLC7A11|PTH1R|CYP19A1|AKR1B3|CYP51|APOA4|ISYNA1|DBH|NFKB1|MFSD12|MALRD1|OCA2|CYB5R2|AGTR1A|IPPK|SPR|IPMK|GCH1|DDT|PER2|PMEL|SLC45A2|SRD5A2|SLC24A5|POU1F1|INSIG1|DCT|APOA1|MOXD2|WNT4|WNT5A|PLTP|CDH3|ERG28|BAAT|REST|IFNG|ALOX8|CYP8B1|DAO|BMP2|H6PD|SPHK1|MC1R|INSM1|GM12248|…	187	0.2127	1.2977	0	0.1394	1
GAD85	Biosythesis of Sterol & Other Compounds	GOBP_REGULATION_OF_CHOLESTEROL_BIOSYNTHETIC_PROCESS	Regulation Of Cholesterol Biosynthetic Process	http://www.gsea-msigdb.org/gsea/msigdb/mouse/geneset/GOBP_REGULATION_OF_CHOLESTEROL_BIOSYNTHETIC_PROCESS	SEC14L2|ABCG4|SREBF2|IDI2|SCP2|DHCR7|APOB|ABCG1|SOD1|ERLIN1|FDPS|CYP7A1|APOE|LPCAT3|SCAP|FGF1	16	0.4128	1.4857	0.0667	0.0581	1
GAD85	Biosythesis of Sterol & Other Compounds	GOBP_STEROL_BIOSYNTHETIC_PROCESS	Sterol Biosynthetic Process	http://www.gsea-msigdb.org/gsea/msigdb/mouse/geneset/GOBP_STEROL_BIOSYNTHETIC_PROCESS	G6PD2|G6PDX|SEC14L2|HSD17B7|SREBF2|PMVK|CFTR|CYB5R1|TM7SF2|INSIG2|NSDHL|CYB5R3|PRKAA1|PRKAA2|CYP51|APOA4|APOB|CES1G|CH25H|ABCG1|SOD1|CES1C|FDFT1|CYP7A1|CYB5R2|LPCAT3|HMGCS2|FGF1|LSS|MVK|MVD|ABCG4|SCP2|DHCR7|SQLE|HMGCS1|INSIG1|APOA1|ERLIN1|CES1F|ERG28|SCAP|HMGCR|CES1D|CES1A|EBP|DHCR24|IDI2|CES1B|GM12248|LBR|FDPS|APOE|APOA5|MSMO1	55	0.3565	1.8638	0	0.008	0.802
GAD85	Biotic Stimulus Detection	GOBP_DETECTION_OF_BIOTIC_STIMULUS	Detection Of Biotic Stimulus	http://www.gsea-msigdb.org/gsea/msigdb/mouse/geneset/GOBP_DETECTION_OF_BIOTIC_STIMULUS	DMBT1|CRTAM|PGLYRP1|PGLYRP3|SRPX|PGLYRP4|TLR4|PGLYRP2|TLR6|TLR2|CLEC7A|ITGAV|NAIP1|YAP1|KLRH1|TSPO|NAIP2|NOD1|NAIP6|NOD2|TREM2|FAP|CDHR2|LY96|TLR1|NLRC4|SSC5D|SCARB1|SMO|CD209B	30	0.2847	1.2836	0.0899	0.1486	1
GAD85	Blastocyst Development	GOBP_BLASTOCYST_DEVELOPMENT	Blastocyst Development	http://www.gsea-msigdb.org/gsea/msigdb/mouse/geneset/GOBP_BLASTOCYST_DEVELOPMENT	DMBT1|DAD1|DCPP1|CDH1|CNOT3|ETV2|ESRRB|CITED2|ARHGDIG|TEAD4|TM4SF1|PRAMEL7|MFNG|SETDB1|MXI1|NEK2|NODAL|PSMC3|PTPN18|SALL4|RAD51B|EMG1|SPIC|CCDC62|TFAP2C|FBLL1|SMARCB1|CAPN2|NPM2|USPL1|NLRP9A|ZFP420|SRF|PSMC4|NLRP9B|EOMES|HORMAD1|HS3ST6|POU5F1|NLRP9C|CCDC24|KPNA7|PLPP4|SLC25A34|SPECC1|CRXOS|HBEGF|RTN4|RPL13|RBM46|TET1|COPRS|ASF1B|LPAR6|CMTM3|INTS1|SMIM14|PRDM14|NECAB1|DICER1|9130008F23RIK|SMARCA4|…	108	0.3153	1.8618	0	0.0082	0.807
GAD85	Blastocyst Development	GOBP_BLASTOCYST_FORMATION	Blastocyst Formation	http://www.gsea-msigdb.org/gsea/msigdb/mouse/geneset/GOBP_BLASTOCYST_FORMATION	CDH1|CNOT3|NOP2|EOMES|ESRRB|CITED2|FOXD3|POU5F1|YAP1|TEAD4|TM4SF1|JUNB|TXNRD3|PRAMEL7|MFNG|MXI1|BYSL|ADA|NODAL|RTN4|RBM46|PTPN18|TET1|SF3B6|RPL7L1|RRP7A|TFAP2C|PRDM14|CCNB1IP1|SOX17|SOX2|WDR74|CDX2|SP1|HNF1B|HOPX|SP3|CTR9|CNOT1|USPL1|PNLDC1|ZP3|SRF|LATS2	44	0.3111	1.5066	0.0192	0.0525	1
GAD85	Blastocyst Development	GOBP_BLASTOCYST_GROWTH	Blastocyst Growth	http://www.gsea-msigdb.org/gsea/msigdb/mouse/geneset/GOBP_BLASTOCYST_GROWTH	DMBT1|SALL4|PELO|RAD51B|ESRRB|GRN|INTS1|POU5F1|GINS4|DICER1|SMARCA4|UBTFL1|SETDB1|CTR9|HBEGF	15	0.508	1.792	0.0181	0.0119	0.923
GAD85	Blastocyst Development	GOBP_ORGANISM_EMERGENCE_FROM_PROTECTIVE_STRUCTURE	Organism Emergence From Protective Structure	http://www.gsea-msigdb.org/gsea/msigdb/mouse/geneset/GOBP_ORGANISM_EMERGENCE_FROM_PROTECTIVE_STRUCTURE	ST8SIA6|GRN|HS3ST6|ARHGDIG|CCDC24|PLPP4|SLC25A34|PRSS28|PRSS29|BCOR|CRXOS|SUDS3|COPRS|ASF1B|LPAR6|CMTM3|CCDC62|SMIM14|FBLL1|NECAB1|SMARCB1|9130008F23RIK|PEMT|SMARCA4|AKAP3|CTR9|PPP4R4|HCFC1|ZFP420|ANKRD7	30	0.3414	1.5157	0.0238	0.05	1
GAD85	Blastocyst Development	GOBP_TROPHECTODERMAL_CELL_DIFFERENTIATION	Trophectodermal Cell Differentiation	http://www.gsea-msigdb.org/gsea/msigdb/mouse/geneset/GOBP_TROPHECTODERMAL_CELL_DIFFERENTIATION	RBM46|CDH1|CNOT3|EOMES|ESRRB|FOXD3|CITED2|POU5F1|TFAP2C|YAP1|TEAD4|JUNB|SOX2|CDX2|SP1|HOPX|SP3|CTR9|CNOT1|BYSL|ADA|SRF|NODAL	23	0.3846	1.5469	0.0321	0.0426	1
GAD85	BMP, SMAD, & Threonine Kinase Signaling	GOBP_POSITIVE_REGULATION_OF_BMP_SIGNALING_PATHWAY	Positive Regulation Of Bmp Signaling Pathway	http://www.gsea-msigdb.org/gsea/msigdb/mouse/geneset/GOBP_POSITIVE_REGULATION_OF_BMP_SIGNALING_PATHWAY	GPC3|SULF1|HES1|TWSG1|HES5|TBX20|RNF165|MSX1|GDF2|MSX2|BMP4|SCUBE3|FKBP8|NOTCH1|KCP|PELO|CCN1|VSIR|GDF5|NOTCH2|FOXD1|ACVRL1|NEO1|GATA4|CDH5|ILK|FBXL15|SOX11|CRB2|UBE2O|TGFBR3	31	0.3019	1.3685	0.04	0.1	1
GAD85	BMP, SMAD, & Threonine Kinase Signaling	GOBP_POSITIVE_REGULATION_OF_TRANSMEMBRANE_RECEPTOR_PROTEIN_SERINE_THREONINE_KINASE_SIGNALING_PATHWAY	Positive Regulation Of Transmembrane Receptor Protein Serine Threonine Kinase Signaling Pathway	http://www.gsea-msigdb.org/gsea/msigdb/mouse/geneset/GOBP_POSITIVE_REGULATION_OF_TRANSMEMBRANE_RECEPTOR_PROTEIN_SERINE_THREONINE_KINASE_SIGNALING_PATHWAY	MYOCD|THBS1|PARP1|TWSG1|CDKN1C|CITED2|SLC2A10|TBX20|RNF165|MSX1|FLCN|MSX2|LEFTY1|TGFB1|TGFB2|ACVR1B|FKBP8|NODAL|NOTCH1|KCP|CSNK2B|GDF7|TGFB1I1|NUP93|NOTCH2|SH2B1|FOXD1|ACVRL1|CDH5|INHBC|INHBE|HSP90AB1|GDF15|FBXL15|ITGA8|GDF3|MSTN|CRB2|TGFBR2|FERMT1|BMP3|GDF10|GPC3|EP300|SULF1|HES1|INHA|INHBA|INHBB|D130043K22RIK|HES5|BMP10|GDF6|GDF2|PPARG|BMP15|ACVR2B|BMP4|BMP5|BMP6|BMP7|BMP8A|BMP8B|1700037H04RIK|…	90	0.3484	1.9772	0	0.0042	0.508
GAD85	BMP, SMAD, & Threonine Kinase Signaling	GOBP_REGULATION_OF_SMAD_PROTEIN_SIGNAL_TRANSDUCTION	Regulation Of Smad Protein Signal Transduction	http://www.gsea-msigdb.org/gsea/msigdb/mouse/geneset/GOBP_REGULATION_OF_SMAD_PROTEIN_SIGNAL_TRANSDUCTION	PARP1|LRP1|VEPH1|CILP|PBLD1|D130043K22RIK|BMP2|NUP93|SLC2A10|FAM89B|UCMA|GDF5|PPARG|SH2B1|BMP4|BMP6|CCN3|TGFB1|TGFB3|NODAL	20	0.401	1.5764	0.0263	0.0367	1
GAD85	Bone Development	GOBP_BONE_MORPHOGENESIS	Bone Morphogenesis	http://www.gsea-msigdb.org/gsea/msigdb/mouse/geneset/GOBP_BONE_MORPHOGENESIS	DLX5|THBS1|CARM1|HSPG2|DSPP|TMEM107|LTBP3|CITED2|IFT80|MSX1|EXT1|MSX2|EXT2|RARG|TMEM119|AXIN2|LRP5|MMP13|MMP14|CYP26B1|MEF2C|HAS2|NAB2|INSIG2|RIPPLY1|PAX1|NEUROG1|IFITM5|TRPV4|TFAP2A|PTHLH|HOXA11|RAB23|CSGALNACT1|HOTTIP|LTF|NPPC|DHRS3|FGFR3|HOXD11|SCX|GLG1|ALPL|RARB|SMPD3|GLI3|SOX9|COL3A1|TWIST1|TGFBR2|COL1A1|THBS3|FGF18|STC1|OSR2|ACP5|FGF4|ACTN3|ANXA6|INSIG1|RIPPLY2|RUNX2|SERPINH1|CDX1|BMP4|CER1…	92	0.2418	1.3532	0.0213	0.1073	1
GAD85	Bone Development	GOBP_CARTILAGE_DEVELOPMENT_INVOLVED_IN_ENDOCHONDRAL_BONE_MORPHOGENESIS	Cartilage Development Involved In Endochondral Bone Morphogenesis	http://www.gsea-msigdb.org/gsea/msigdb/mouse/geneset/GOBP_CARTILAGE_DEVELOPMENT_INVOLVED_IN_ENDOCHONDRAL_BONE_MORPHOGENESIS	STC1|THBS1|CARM1|ANXA6|HSPG2|DSPP|IFT80|EXT1|RARG|AXIN2|MMP13|SERPINH1|CER1|COL2A1|COL9A1|SIK3|COMP|TRPV4|HOXA11|MATN1|NPPC|HOXD11|SHOX2|CBS|POC1A|RARB|SMPD3|SOX9|SCUBE2|TGFBR2|CST10|COL1A1|THBS3	33	0.3137	1.4087	0.0301	0.0836	1
GAD85	Bone Development	GOBP_ENDOCHONDRAL_BONE_MORPHOGENESIS	Endochondral Bone Morphogenesis	http://www.gsea-msigdb.org/gsea/msigdb/mouse/geneset/GOBP_ENDOCHONDRAL_BONE_MORPHOGENESIS	DLX5|THBS1|CARM1|HSPG2|DSPP|IFT80|EXT1|EXT2|RARG|TMEM119|AXIN2|MMP13|MMP14|MEF2C|NAB2|TRPV4|HOXA11|PTHLH|CSGALNACT1|NPPC|HOXD11|SCX|ALPL|RARB|SMPD3|SOX9|COL3A1|TGFBR2|COL1A1|FGF18|THBS3|STC1|ANXA6|RUNX2|SERPINH1|BMP4|CER1|PHOSPHO1|BMP6|COL10A1|COL13A1|COL2A1|COL9A1|SIK3|COMP|MATN1|SHOX2|CBS|POC1A|GNAS|INPPL1|SCUBE2|FOXC1|CST10	54	0.2992	1.5583	0.0097	0.0403	1
GAD85	Bone Development	GOBP_REPLACEMENT_OSSIFICATION	Replacement Ossification	http://www.gsea-msigdb.org/gsea/msigdb/mouse/geneset/GOBP_REPLACEMENT_OSSIFICATION	DLX5|HSPG2|IFT80|EXT1|TMEM119|RUNX2|MMP13|MMP14|MEF2C|BMP4|PHOSPHO1|BMP6|COL10A1|NAB2|COL13A1|COL2A1|SIK3|PTHLH|CSGALNACT1|SCX|CBS|ALPL|GNAS|SMPD3|INPPL1|FOXC1|CST10|COL1A1|FGF18	29	0.3374	1.4141	0.057	0.0814	1
GAD85	Brown Fat Differentiation	GOBP_BROWN_FAT_CELL_DIFFERENTIATION	Brown Fat Cell Differentiation	http://www.gsea-msigdb.org/gsea/msigdb/mouse/geneset/GOBP_BROWN_FAT_CELL_DIFFERENTIATION	SELENBP1|PLAC8|NAPEPLD|FTO|CEBPB|FLCN|ZFP516|MRAP|RGS2|TRPV4|RARRES2|NUDT7|LNCBATE10|MECOM|GATA2|SH2B2|LNCBATE1|ADRB1|RREB1|DUSP10|MAPK14|MB|VSTM2A|LAMB3|PPARG|PRDM16|FFAR4|BMP7|UCP1|MTOR|ADIG|LRG1|ITGA6|LEP|ZBTB7B|BNIP3|ADIPOQ|SLC2A4|FABP4|DIO2|EBF2|FBN1|FABP3|ADRB2|ADRB3|LAMA4|SIX1|ARL4A|CEBPA|PTGS2|SCD1|PEX11A|TFE3|SOX13|METRNL|FNDC5	56	0.3325	1.7205	0	0.0173	0.984
GAD85	Brown Fat Differentiation	GOBP_FAT_CELL_DIFFERENTIATION	Fat Cell Differentiation	http://www.gsea-msigdb.org/gsea/msigdb/mouse/geneset/GOBP_FAT_CELL_DIFFERENTIATION	PLAC8|NAPEPLD|ANGPTL8|FTO|CLIP3|FLCN|ZFP516|MIR448|MSX2|AXIN2|NUDT7|FRZB|SH2B2|LNCBATE1|EP300|MB|CCN4|VSTM2A|INSIG1|ZBTB7C|ARXES1|UCP1|ARXES2|MED1|PPARD|BBS4|BNIP3|LPL|BMP2|KLF5|TMEM120B|MIR188|OPA3|WFDC21|WDFY2|CEBPA|PTGS2|FNDC3B|GPS2|SELENBP1|CARM1|TRIB2|PIAS1|EGR2|ALOXE3|DKKL1|MRAP|SYAP1|DACT1|RGS2|BBS1|TRPV4|RARRES2|DLK2|ATF5|SFRP2|GM15290|MEDAG|ZC3H12A|SFRP1|RNASEL|LNCBATE10|GATA2|AKT1|CEBPD…	196	0.2915	1.8685	0	0.0078	0.784
GAD85	Brown Fat Differentiation	GOBP_NEGATIVE_REGULATION_OF_FAT_CELL_DIFFERENTIATION	Negative Regulation Of Fat Cell Differentiation	http://www.gsea-msigdb.org/gsea/msigdb/mouse/geneset/GOBP_NEGATIVE_REGULATION_OF_FAT_CELL_DIFFERENTIATION	SIRT2|TRIB2|GPER1|CCN4|WNT1|VEGFA|WNT10B|SORT1|FLCN|MIR448|INSIG1|MSX2|YAP1|MKX|RUNX1T1|WNT5A|JDP2|E2F1|TGFB1|TRPV4|MMP11|ZFPM1|CCDC85B|DLK1|ADIPOQ|TRIB3|LRP3|FBN1|TGFB1I1|WNT3A|TRIO|GATA2|GATA3|ZFPM2|ID4|AXIN1|C1QL4|TLCD3B|GPS2|ZFP36L2|SMAD3	41	0.2722	1.3316	0.069	0.1187	1
GAD85	Brown Fat Differentiation	GOBP_POSITIVE_REGULATION_OF_FAT_CELL_DIFFERENTIATION	Positive Regulation Of Fat Cell Differentiation	http://www.gsea-msigdb.org/gsea/msigdb/mouse/geneset/GOBP_POSITIVE_REGULATION_OF_FAT_CELL_DIFFERENTIATION	CARM1|NAPEPLD|CEBPB|DKKL1|AXIN2|LRP5|SYAP1|CCDC3|DACT1|CDS1|ZBTB16|AAMDC|RARRES2|SFRP2|MEDAG|ZC3H12A|SFRP1|FRZB|MECOM|AKT1|WIF1|GDF3|RREB1|MAPK14|VSTM2A|PPARG|PRDM16|FFAR4|TPH1|SULT1E1|ZBTB7C|BMP7|LMO3|ADIG|ZFP36|ZBTB7B|ID2|HTR2A|HTR2C|LPL|BMP2|KLF5|STK4|CMKLR1|ZFP385A|SH3PXD2B|SIX1|WDFY2|NOCT|SNAI2|TRPM4|CEBPA|PTGS2|FNDC3B|TFE3|SOX13|ZFP36L1|METRNL|FNDC5	59	0.3535	1.8951	0	0.0067	0.72
GAD85	Brown Fat Differentiation	GOBP_REGULATION_OF_BROWN_FAT_CELL_DIFFERENTIATION	Regulation Of Brown Fat Cell Differentiation	http://www.gsea-msigdb.org/gsea/msigdb/mouse/geneset/GOBP_REGULATION_OF_BROWN_FAT_CELL_DIFFERENTIATION	RREB1|DUSP10|MAPK14|VSTM2A|NAPEPLD|FTO|FBN1|FLCN|PRDM16|MECOM|GATA2|FFAR4|SIX1|BMP7|MTOR|PTGS2|TFE3|LEP|SOX13|ZBTB7B|TRPV4|METRNL|FNDC5	23	0.358	1.4514	0.0686	0.0686	1
GAD85	Brown Fat Differentiation	GOBP_REGULATION_OF_FAT_CELL_DIFFERENTIATION	Regulation Of Fat Cell Differentiation	http://www.gsea-msigdb.org/gsea/msigdb/mouse/geneset/GOBP_REGULATION_OF_FAT_CELL_DIFFERENTIATION	SIRT2|NAPEPLD|FTO|CEBPB|FLCN|MIR448|MSX2|AXIN2|LRP5|JDP2|TGFB1|CCDC85B|TGFB1I1|FRZB|WNT3A|WIF1|DUSP10|CCN4|VSTM2A|VEGFA|INSIG1|PPARG|FFAR4|RUNX1T1|WNT5A|ZBTB7C|LMO3|PPARD|RORC|ADIPOQ|LPL|BMP2|KLF5|TRIO|GATA3|SIX1|MIR188|WDFY2|SNAI2|ZFPM2|CEBPA|PTGS2|AXIN1|FNDC3B|TLCD3B|SOX13|GPS2|ZFP36L1|ZFP36L2|CARM1|TRIB2|GPER1|GNB3|DKKL1|MKX|SYAP1|CCDC3|DACT1|CDS1|E2F1|ZBTB16|PTPRQ|TRPV4|AAMDC|RARRES2|DLK2|MMP…	114	0.2897	1.7299	0	0.0164	0.98
GAD85	Cadherin Cell Adhesion	GOBP_CELL_CELL_ADHESION_MEDIATED_BY_CADHERIN	Cell Cell Adhesion Mediated By Cadherin	http://www.gsea-msigdb.org/gsea/msigdb/mouse/geneset/GOBP_CELL_CELL_ADHESION_MEDIATED_BY_CADHERIN	FLOT1|RGCC|MMP24|NOTCH1|CDHR2|CDH1|EPCAM|PTPRU|AFDN|VEGFA|WNT3A|NOTCH4|CDH5|NEXMIF|WNT5A|PPM1F|BMP6|ADAM19	18	0.3588	1.3368	0.1194	0.1162	1
GAD85	Calcium Mediated Signaling	GOBP_CALCIUM_MEDIATED_SIGNALING	Calcium Mediated Signaling	http://www.gsea-msigdb.org/gsea/msigdb/mouse/geneset/GOBP_CALCIUM_MEDIATED_SIGNALING	ZAP70|BCAP31|SPPL3|SLA2|PPP1R9B|CXCR4|KSR2|NTRK2|PLN|CYP19A1|NFATC1|NFATC2|SIGLECG|ERBB3|ATP2A2|DEFB1|DMPK|ADORA3|IRGM1|IGTP|LMCD1|DRD1|DRD4|AGTR1A|AGTR1B|FKBP1B|CCRL2|BST1|EDN1|EDN2|EDNRB|PTPRJ|ACKR2|RIT2|CXCR2|CXCR3|NMUR1|CD22|PDK2|CX3CR1|TRPM2|LRRK2|CD3E|CAMKK2|BHLHA15|CCL20|RCAN1|GRM5|CD8A|PTGFR|TBC1D10C|CAMTA1|TRAT1|CCR9|PPP3CC|ATP2B4|PPP3R2|KISS1R|STIMATE|NR5A2|PTPRC|SPHK1|CXCR6|SYK|NRG1|FI…	155	0.2403	1.4427	0	0.0715	1
GAD85	Calcium Mediated Signaling	GOBP_INOSITOL_PHOSPHATE_MEDIATED_SIGNALING	Inositol Phosphate Mediated Signaling	http://www.gsea-msigdb.org/gsea/msigdb/mouse/geneset/GOBP_INOSITOL_PHOSPHATE_MEDIATED_SIGNALING	ACTN3|NMUR1|GPR62|SPPL3|CMYA5|PRNP|MYOZ2|MIR1A-1|MYOZ1|ADGRB2|RCAN2|RCAN1|TBC1D10C|SLC9A1|MTOR|CAMTA1|CHP1|PPP3CC|ATP2B4|PPP3R2|AKAP5|NFATC1|HTR2C|EDN3|NFATC2|ERBB3|FHL2|NFATC4|CALM1|NRG1|HOMER2|HOMER3|PLCG2|EFHB|LMCD1|TNF|MAPK7|CIB1|NRON|3425401B19RIK|EDN1|EDN2	42	0.2674	1.3164	0.0594	0.1277	1
GAD85	Calcium Mediated Signaling	GOBP_NEGATIVE_REGULATION_OF_CALCIUM_MEDIATED_SIGNALING	Negative Regulation Of Calcium Mediated Signaling	http://www.gsea-msigdb.org/gsea/msigdb/mouse/geneset/GOBP_NEGATIVE_REGULATION_OF_CALCIUM_MEDIATED_SIGNALING	ACTN3|ITPR1|SIGLECG|FHL2|CD22|CMYA5|SLA2|HOMER2|HOMER3|PRNP|MYOZ2|MYOZ1|RCAN1|TBC1D10C|SLC24A4|MTOR|MAPK7|CHP1|ATP2B4	19	0.3304	1.241	0.1443	0.1801	1
GAD85	Calcium Mediated Signaling	GOBP_POSITIVE_REGULATION_OF_CALCIUM_MEDIATED_SIGNALING	Positive Regulation Of Calcium Mediated Signaling	http://www.gsea-msigdb.org/gsea/msigdb/mouse/geneset/GOBP_POSITIVE_REGULATION_OF_CALCIUM_MEDIATED_SIGNALING	ZAP70|CD24A|CD4|SPPL3|P2RX4|CD3E|TREM2|CD8A|SLC9A1|CAMTA1|TRAT1|ADA|PPP3CC|PPP3R2|LHCGR|AKAP5|ERBB3|ITGAL|SYK|CALM1|NRG1|NCAM1|HINT1|PLCG2|ADORA3|NEUROD2|LMCD1|FCER1A|TNF|CIB1|3425401B19RIK|L1CAM	32	0.3944	1.7772	0	0.013	0.944
GAD85	Calcium Mediated Signaling	GOBP_REGULATION_OF_CALCINEURIN_MEDIATED_SIGNALING	Regulation Of Calcineurin Mediated Signaling	http://www.gsea-msigdb.org/gsea/msigdb/mouse/geneset/GOBP_REGULATION_OF_CALCINEURIN_MEDIATED_SIGNALING	ACTN3|SPPL3|CMYA5|PRNP|MIR1A-1|MYOZ2|MYOZ1|RCAN1|TBC1D10C|SLC9A1|MTOR|CAMTA1|CHP1|PPP3CC|ATP2B4|PPP3R2|AKAP5|ERBB3|FHL2|SLC8A2|CALM1|NRG1|HOMER2|HOMER3|PLCG2|EFHB|LMCD1|TNF|MAPK7|CIB1|3425401B19RIK|NRON	32	0.2748	1.2351	0.1269	0.1842	1
GAD85	Calcium Mediated Signaling	GOBP_REGULATION_OF_CALCIUM_MEDIATED_SIGNALING	Regulation Of Calcium Mediated Signaling	http://www.gsea-msigdb.org/gsea/msigdb/mouse/geneset/GOBP_REGULATION_OF_CALCIUM_MEDIATED_SIGNALING	ZAP70|CD24A|CD4|SPPL3|SLA2|HTT|MYOZ2|MYOZ1|TREM2|RGN|CHP1|ADA|AKAP5|SIGLECG|ERBB3|ITGAL|FHL2|SLC8A2|HOMER2|HOMER3|PLCG2|GPR143|ADORA3|EFHB|LMCD1|DRD4|FCER1A|TNF|TMBIM4|MAPK7|CIB1|NRON|BST1|ACTN3|ITPR1|RIT2|TMEM100|CD22|PDK2|CMYA5|LRRK2|P2RX4|CD3E|MYH7B|PRNP|MIR1A-1|RCAN1|TBC1D10C|CD8A|SLC9A1|SLC24A4|MTOR|CAMTA1|TRAT1|PPP3CC|ATP2B4|PPP3R2|LHCGR|CMKLR1|SYK|CALM1|NRG1|NCAM1|HINT1|NEUROD2|3425401B19R…	68	0.2708	1.4582	0.0149	0.0664	1
GAD85	Calcium Regulated Exocytosis	GOBP_CALCIUM_ION_REGULATED_EXOCYTOSIS	Calcium Ion Regulated Exocytosis	http://www.gsea-msigdb.org/gsea/msigdb/mouse/geneset/GOBP_CALCIUM_ION_REGULATED_EXOCYTOSIS	CDK5|SYT5|BAIAP3|RAB3A|SYT7|SYT10|STX1B|UNC13A|CBARP|SYT11|SYT15|SYT13|DOC2G|SYT9|CACNA1A|MYH9|TRIM9|NOTCH1|P2RX7|ADRA2A|CACNA1C|ATP2A2|CACNA1G|SYT6|RIMS1|DOC2A|DOC2B|NLRP5|SYT17|SYT8|EQTN|SYT1|KCNB1|SYT2|SYT3|SYT12|SYT4|POU5F1|RIMS2|RPH3A|SNAP25|CLTRN|SNAPIN|UNC13C|STX1A|REST|STXBP1|CACNA1I|STXBP3|ARF1|VAMP2|CACNA1H|RAPGEF4|CDK5R2|RAB3GAP1|UNC13D|RIMS3|VAMP8|RPH3AL	59	0.2629	1.3699	0.0563	0.0993	1
GAD85	Calcium Regulated Exocytosis	GOBP_CALCIUM_ION_REGULATED_EXOCYTOSIS_OF_NEUROTRANSMITTER	Calcium Ion Regulated Exocytosis Of Neurotransmitter	http://www.gsea-msigdb.org/gsea/msigdb/mouse/geneset/GOBP_CALCIUM_ION_REGULATED_EXOCYTOSIS_OF_NEUROTRANSMITTER	SYT5|SYT1|P2RX7|SYT2|SYT7|SYT4|STX1B|UNC13A|RAB3GAP1|ATP2A2|RIMS2|SYT6|CACNA1A|RIMS3|RIMS1|SNAP25|DOC2B|UNC13C|SYT8|STXBP1	20	0.3193	1.233	0.1741	0.1859	1
GAD85	Calcium Regulated Exocytosis	GOBP_NEGATIVE_REGULATION_OF_EXOCYTOSIS	Negative Regulation Of Exocytosis	http://www.gsea-msigdb.org/gsea/msigdb/mouse/geneset/GOBP_NEGATIVE_REGULATION_OF_EXOCYTOSIS	RAB7|HMOX1|IL1RAPL1|SNCA|SYT4|CBARP|CD84|RABGEF1|FOXF1|POU5F1|CCR2|IL13RA2|WDR41|BRAF|REST|STXBP3|TRIM9|PRKN|NOTCH1|ADRA2A|NCKAP1L|ANXA1|SPI1|SMCR8|ATP9A|CD300A	26	0.4583	1.858	0.0057	0.0083	0.816
GAD85	Calcium Regulated Exocytosis	GOBP_NEGATIVE_REGULATION_OF_REGULATED_SECRETORY_PATHWAY	Negative Regulation Of Regulated Secretory Pathway	http://www.gsea-msigdb.org/gsea/msigdb/mouse/geneset/GOBP_NEGATIVE_REGULATION_OF_REGULATED_SECRETORY_PATHWAY	HMOX1|NOTCH1|SYT4|CBARP|ADRA2A|CD84|NCKAP1L|RABGEF1|SPI1|FOXF1|POU5F1|CCR2|IL13RA2|CD300A|BRAF|REST|STXBP3|TRIM9	18	0.4877	1.8435	0.0097	0.0091	0.849
GAD85	Calcium Regulated Exocytosis	GOBP_POSITIVE_REGULATION_OF_CALCIUM_ION_DEPENDENT_EXOCYTOSIS	Positive Regulation Of Calcium Ion Dependent Exocytosis	http://www.gsea-msigdb.org/gsea/msigdb/mouse/geneset/GOBP_POSITIVE_REGULATION_OF_CALCIUM_ION_DEPENDENT_EXOCYTOSIS	ARF1|CDK5|SYT1|KCNB1|SYT7|SYT10|SYT4|CACNA1H|CDK5R2|SYT9|CACNA1G|DOC2B|STX1A|STXBP1|CACNA1I	15	0.4224	1.5169	0.0385	0.0497	1
GAD85	Calcium Regulated Exocytosis	GOBP_POSITIVE_REGULATION_OF_EXOCYTOSIS	Positive Regulation Of Exocytosis	http://www.gsea-msigdb.org/gsea/msigdb/mouse/geneset/GOBP_POSITIVE_REGULATION_OF_EXOCYTOSIS	RAB9|CDK5|SNCA|RAB3A|SYT7|RAB3D|SYT10|RAB2B|NPPA|SLC4A8|NLGN1|CFTR|CLASP1|SYT9|VPS4A|KLRC3|LYPD10|S100A10|FGG|FGR|NPPC|PLA2G3|ITGAM|ADORA2B|KLRC1|CACNA1G|KLRC2|GATA2|SMPD3|F2RL1|ADORA3|DOC2B|FCER1A|NCS1|RAB27A|ANXA2|FGA|SEPTIN5|CD160|RAB7|SYT1|KCNB1|SYT4|VSNL1|BCL2L1|CHMP2A|CD177|EXPH5|IL4RA|STX1A|LAMP1|CRHR1|FGB|HGS|STXBP1|CACNA1I|ARF1|ATP13A2|IL4|LYPD11|ITGB2|CACNA1H|MS4A2|CDK5R2|FCER1G|SYK|SDC…	77	0.306	1.7003	0	0.0192	0.991
GAD85	Calcium Regulated Exocytosis	GOBP_POSITIVE_REGULATION_OF_REGULATED_SECRETORY_PATHWAY	Positive Regulation Of Regulated Secretory Pathway	http://www.gsea-msigdb.org/gsea/msigdb/mouse/geneset/GOBP_POSITIVE_REGULATION_OF_REGULATED_SECRETORY_PATHWAY	CDK5|RAB3A|SYT7|RAB3D|SYT10|NPPA|SLC4A8|NLGN1|SYT9|KLRC3|LYPD10|FGR|NPPC|PLA2G3|ITGAM|ADORA2B|KLRC1|CACNA1G|KLRC2|GATA2|F2RL1|ADORA3|DOC2B|FCER1A|RAB27A|CD160|SYT1|KCNB1|SYT4|BCL2L1|CD177|IL4RA|LAMP1|STX1A|CRHR1|STXBP1|CACNA1I|ARF1|IL4|LYPD11|ITGB2|CACNA1H|MS4A2|CDK5R2|FCER1G|SYK|IL13|UNC13D|GATA1|RAB15|VAMP8	51	0.2702	1.3988	0.0633	0.0874	1
GAD85	Calcium Regulated Exocytosis	GOBP_REGULATION_OF_CALCIUM_ION_DEPENDENT_EXOCYTOSIS	Regulation Of Calcium Ion Dependent Exocytosis	http://www.gsea-msigdb.org/gsea/msigdb/mouse/geneset/GOBP_REGULATION_OF_CALCIUM_ION_DEPENDENT_EXOCYTOSIS	CDK5|SYT5|SYT1|BAIAP3|KCNB1|SYT2|SYT7|SYT3|SYT10|SYT12|SYT4|CBARP|SYT11|SYT15|SYT13|DOC2G|POU5F1|SYT9|CACNA1A|RPH3A|STX1A|REST|STXBP1|CACNA1I|STXBP3|TRIM9|ARF1|NOTCH1|P2RX7|VAMP2|CACNA1H|ADRA2A|CDK5R2|RAB3GAP1|ATP2A2|CACNA1G|SYT6|DOC2A|DOC2B|SYT17|SYT8|RPH3AL	42	0.3612	1.6829	0	0.0209	0.997
GAD85	Calcium Regulated Exocytosis	GOBP_REGULATION_OF_EXOCYTOSIS	Regulation Of Exocytosis	http://www.gsea-msigdb.org/gsea/msigdb/mouse/geneset/GOBP_REGULATION_OF_EXOCYTOSIS	CDK5|IL1RAPL1|LYN|CBARP|CLASP1|ADCY1|CACNA1A|WDR41|NOTCH1|P2RX7|NPPC|NCKAP1L|PDPK1|PRKCE|ADORA3|P2RX1|P2RY2|RAB27A|SYT17|BLK|HMOX1|CHRNA3|CHRNB2|ADORA2A|RIMS2|SEPTIN4|CRHR1|HGS|NRN1|PRKN|IL4|ITGB2|MS4A2|CDK5R2|FCER1G|SYK|SMCR8|SDCBP|RAB27B|UNC13D|GLRX|RAB15|ATP9A|RAB12|SDC1|CD300A|LGI3|MYO5A|RAB26|RAB9|RAB3A|RAB3C|CHRNA7|IL13RA2|FGR|ADRA2A|ITGAM|SEPTIN1|KLRC1|KLRC2|GATA2|SMPD3|SYT6|RIMS1|TPCN2|SE…	198	0.197	1.3347	0	0.1172	1
GAD85	Calcium Regulated Exocytosis	GOBP_REGULATION_OF_REGULATED_SECRETORY_PATHWAY	Regulation Of Regulated Secretory Pathway	http://www.gsea-msigdb.org/gsea/msigdb/mouse/geneset/GOBP_REGULATION_OF_REGULATED_SECRETORY_PATHWAY	CDK5|LYN|CBARP|SYT11|SYT15|NLGN1|ADCY1|LYPD10|CACNA1A|RAC2|GIT1|CHRNB3|GRM7|NOTCH1|P2RX7|NR3C2|NPPC|CHRNA5|NCKAP1L|CHRNA4|CHRNA6|ADORA2B|APBA2|ATP2A2|PDPK1|PRKCE|ADORA3|P2RX1|DOC2A|DOC2B|DRD1|P2RY2|GLRA3|DRD4|NCS1|D6WSU163E|RAB27A|SYT17|BLK|GRM8|HTR1B|HMOX1|CHRNA3|SYT1|KCNH1|SYT2|SYT3|SYT12|SYT4|CHRNB2|PRAM1|NRXN3|ADORA2A|POU5F1|PRKCB|LRRK2|RIMS2|PRKCG|CYTH1|RPH3A|SNAPIN|WNT7A|STXBP5L|IL4RA|STX1A…	153	0.1825	1.1675	0.1053	0.2486	1
GAD85	Calcium Transport Regulation	GOBP_POSITIVE_REGULATION_OF_CALCIUM_ION_TRANSMEMBRANE_TRANSPORT	Positive Regulation Of Calcium Ion Transmembrane Transport	http://www.gsea-msigdb.org/gsea/msigdb/mouse/geneset/GOBP_POSITIVE_REGULATION_OF_CALCIUM_ION_TRANSMEMBRANE_TRANSPORT	G6PD2|CALCR|PLP1|STIM1|CDK5|G6PDX|VMP1|SNCA|STRIT1|CD4|GPER1|GRIN1|NPSR1|GIMAP5|TRDN|STAC|STAC2|P2RX5|HAP1|HTT|RAPGEF3|RGN|STAC3|JPH2|CRACR2A|PKD2|FFAR1|F2|GSTM7|P2RX7|AKAP5|GIMAP3|ADCYAP1R1|CACNA1C|SRI|P2RY6|CEMIP|RAMP3|CACNB2|PLCG2|CACNB3|CASQ1|F2R|P2RX1|DRD1|HSPA2|TRPC3|AGTR1A|ADRB1|FGF14|CAPN3|CD19|KCNE1|BAK1|CXCR3|BAX|NTSR1|P2RX4|BMP4|SLC9A1|EHD3|TEX101|SUMO1|CLEC4B1|THY1|PPP3CC|CX3CL1|CXCL9…	89	0.241	1.3635	0	0.1021	1
GAD85	Calcium Transport Regulation	GOBP_POSITIVE_REGULATION_OF_CALCIUM_ION_TRANSPORT	Positive Regulation Of Calcium Ion Transport	http://www.gsea-msigdb.org/gsea/msigdb/mouse/geneset/GOBP_POSITIVE_REGULATION_OF_CALCIUM_ION_TRANSPORT	G6PD2|CDK5|G6PDX|VMP1|SNCA|LGALS3|NPSR1|GIMAP5|TRDN|ARRB2|CXCR4|GRM6|UCN|CRH|CRACR2A|PKD2|CLDN16|P2RX7|GIMAP3|PDGFB|PDGFRB|RAMP3|P2RX1|DRD1|TRPC3|AGTR1A|AQP2|TRPC4|HCRT|STC1|CAPN3|LPAR3|CD19|CXCR3|SERPINE1|TSPO|CCL12|CCL2|ATP2B2|CCL5|EHD3|THY1|PPP3CC|CX3CL1|PPP3R2|ABL1|CXCL10|ATP2C2|STIMATE|DBI|S100A1|F2RL3|GPR39|CAV1|ADRB2|TRPV2|NIPSNAP2|CALCR|PLP1|STIM1|CASR|STRIT1|CD4|GPER1|GRIN1|DSPP|CCR1|STA…	127	0.2149	1.2987	0.0417	0.139	1
GAD85	Calcium Transport Regulation	GOBP_POSITIVE_REGULATION_OF_CALCIUM_ION_TRANSPORT_INTO_CYTOSOL	Positive Regulation Of Calcium Ion Transport Into Cytosol	http://www.gsea-msigdb.org/gsea/msigdb/mouse/geneset/GOBP_POSITIVE_REGULATION_OF_CALCIUM_ION_TRANSPORT_INTO_CYTOSOL	LHCGR|P2RX7|AKAP5|GIMAP3|ADCYAP1R1|CD4|BAK1|BAX|GRIN1|CAV1|GIMAP5|P2RX4|BMP4|TRPC3|FFAR1	15	0.3735	1.3299	0.1013	0.1197	1
GAD85	Calcium Transport Regulation	GOBP_POSITIVE_REGULATION_OF_ION_TRANSMEMBRANE_TRANSPORT	Positive Regulation Of Ion Transmembrane Transport	http://www.gsea-msigdb.org/gsea/msigdb/mouse/geneset/GOBP_POSITIVE_REGULATION_OF_ION_TRANSMEMBRANE_TRANSPORT	G6PD2|CDK5|G6PDX|VMP1|SNCA|NPSR1|GIMAP5|CFTR|TRDN|ATP7A|DNM2|ABCB1B|CRACR2A|PKD2|P2RX7|GIMAP3|LCN2|NOS1|CACNG4|IKBKB|OPRK1|ATP1B3|RAMP3|P2RX1|HTR3B|DRD1|SLC36A2|DRD4|TRPC3|AGTR1A|WNK1|KCNJ11|FXYD1|EDN1|CAPN3|TESCL|ABCB1A|SLC9A3R2|CD19|GALR2|PRSS8|CXCR3|HTR3A|PSEN1|ARC|CCL2|CACNG2|KCNC1|EHD3|THY1|PPP3CC|CX3CL1|WNK4|PPP3R2|CXCL10|KCNK3|ABL1|PDZK1|ACE2|IFNG|STIMATE|DBI|S100A1|F2RL3|GPR39|COX17|CAV1|…	175	0.2589	1.6522	0	0.0245	0.999
GAD85	Calcium Transport Regulation	GOBP_POSITIVE_REGULATION_OF_RELEASE_OF_SEQUESTERED_CALCIUM_ION_INTO_CYTOSOL	Positive Regulation Of Release Of Sequestered Calcium Ion Into Cytosol	http://www.gsea-msigdb.org/gsea/msigdb/mouse/geneset/GOBP_POSITIVE_REGULATION_OF_RELEASE_OF_SEQUESTERED_CALCIUM_ION_INTO_CYTOSOL	CAPN3|SNCA|CD19|GPER1|BAX|CXCR3|NPSR1|NTSR1|TRDN|HAP1|HTT|JPH2|TEX101|CLEC4B1|PKD2|THY1|F2|CXCL9|CX3CL1|GSTM7|ABL1|CXCL10|LHCGR|DBI|F2RL3|GPR39|CALM1|IL13|SRI|CALM3|P2RY6|CEMIP|CASQ1|F2R|DRD1|BDKRB1	36	0.2769	1.2801	0.0952	0.151	1
GAD85	Calcium Transport Regulation	GOBP_POSITIVE_REGULATION_OF_TRANSPORTER_ACTIVITY	Positive Regulation Of Transporter Activity	http://www.gsea-msigdb.org/gsea/msigdb/mouse/geneset/GOBP_POSITIVE_REGULATION_OF_TRANSPORTER_ACTIVITY	CDK5|VMP1|CFTR|TRDN|ATP7A|SYNGR3|DNM2|ABCB1B|CRACR2A|PKD2|CACNG4|IKBKB|ATP1B3|PRKCD|HTR3B|DRD4|WNK1|KCNJ11|EDN1|TESCL|ABCB1A|GALR2|SLC25A4|HTR3A|ARC|CCL2|CACNG2|KCNC1|EHD3|PPP3CC|WNK4|PPP3R2|KCNK3|PDZK1|IFNG|STIMATE|ADIPOQ|S100A1|COX17|GLRX|GAL|ADRB2|AGER|ATP1B2|NIPSNAP2|CTSS|PIRT|WNK2|MYO5A|STIM1|NDUFA4|CACNG3|STRIT1|GPER1|NEDD4L|KMT2A|AMIGO1|NPPA|CACNG8|ANTKMT|STAC|IFNGR1|STAC2|CCR2|HAP1|HTT|RA…	111	0.2409	1.4181	0.0313	0.08	1
GAD85	Calcium Transport Regulation	GOBP_REGULATION_OF_CALCIUM_ION_TRANSMEMBRANE_TRANSPORT	Regulation Of Calcium Ion Transmembrane Transport	http://www.gsea-msigdb.org/gsea/msigdb/mouse/geneset/GOBP_REGULATION_OF_CALCIUM_ION_TRANSMEMBRANE_TRANSPORT	G6PD2|CDK5|G6PDX|VMP1|SNCA|LYN|CABP5|PIK3CG|CBARP|CABP2|CABP1|GEM|NPSR1|FCRL5|GIMAP5|TRDN|SLN|CACNA1A|NGF|CRACR2A|TGFB1|TGFB2|PKD2|ATP1A2|PLN|CACNA1F|P2RX7|GIMAP3|NOS1AP|CACNG6|RRAD|PDE4B|RAMP3|HRC|PRKCE|P2RX1|TMC1|CHD7|BIN1|DRD1|DRD4|TRPC3|AGTR1A|JPH3|FKBP1B|FYN|AHNAK|PTPN22|CAPN3|CD19|GNB5|CXCR3|EPO|TMBIM6|PSEN2|NOL3|1810037I17RIK|EHD3|DHRS7C|PPP2CA|THY1|PPP3CC|CX3CL1|PPP3R2|CXCL10|ABL1|STIMATE…	163	0.2661	1.7162	0	0.0176	0.985
GAD85	Calcium Transport Regulation	GOBP_REGULATION_OF_RELEASE_OF_SEQUESTERED_CALCIUM_ION_INTO_CYTOSOL	Regulation Of Release Of Sequestered Calcium Ion Into Cytosol	http://www.gsea-msigdb.org/gsea/msigdb/mouse/geneset/GOBP_REGULATION_OF_RELEASE_OF_SEQUESTERED_CALCIUM_ION_INTO_CYTOSOL	SNCA|LYN|GPER1|NPSR1|FCRL5|TRDN|HAP1|HTT|NGF|JPH2|JSRP1|TGFB1|TGFB2|PKD2|F2|PLN|GSTM7|LIME1|SRI|P2RY6|CEMIP|HRC|PRKCE|CASQ1|F2R|CHD7|DRD1|JPH3|FKBP1B|CAPN3|CD19|BAX|CXCR3|METTL21C|PRKD1|TMEM38A|SELENON|NTSR1|NOL3|TEX101|CLEC4B1|DHRS7C|PTPN6|THY1|CXCL9|CX3CL1|ABL1|CXCL10|LHCGR|UBASH3B|DBI|F2RL3|GPR39|MS4A2|CALM1|CORO1A|IL13|CALM3|BDKRB1|PTK2B|CYBA|MYO5A	62	0.3137	1.6479	0.0159	0.0251	0.999
GAD85	Calcium Transport Regulation	GOBP_SEQUESTERING_OF_CALCIUM_ION	Sequestering Of Calcium Ion	http://www.gsea-msigdb.org/gsea/msigdb/mouse/geneset/GOBP_SEQUESTERING_OF_CALCIUM_ION	XCL1|SNCA|LYN|GPER1|BBC3|NPSR1|FCRL5|TRDN|HAP1|HTT|ATP7B|NGF|JPH2|JSRP1|TGFB1|TGFB2|PKD2|F2|PLN|GSTM7|DRD2|P2RX7|FASL|LIME1|RYR1|MTLN|GP1BA|SRI|P2RY6|CEMIP|HRC|PRKCE|PLCG2|CASQ1|F2R|SLC8B1|CCL21A|CHD7|DRD1|JPH3|TPCN2|FKBP1B|CCL19|FGF2|CAPN3|GLP1R|ITPR1|CCL21B|LCK|CD19|ANXA6|CXCR3|BAX|METTL21C|PRKD1|TMEM38A|ITGAV|SELENON|TRPM2|NTSR1|ITPR2|PSEN1|NOL3|XCR1|TEX101|CLEC4B1|DHRS7C|PTPN6|THY1|CX3CL1|CXC…	96	0.301	1.7179	0	0.0175	0.985
GAD85	Carbohydrate Metabolism	GOBP_ATP_METABOLIC_PROCESS	Atp Metabolic Process	http://www.gsea-msigdb.org/gsea/msigdb/mouse/geneset/GOBP_ATP_METABOLIC_PROCESS	PARP1|CFH|PPARGC1A|FOXK1|ESRRB|FLCN|AMPD3|ATP7A|SLC25A25|MYH6|GIT1|TGFB1|MYH7|MYC|ATP1A2|P2RX7|ATP6V1B2|ALDOART2|GPI1|ADPGK|MLST8|GALE|SLC25A13|ATP5B|EP300|PGK2|ENTPD1|ALDOART1|ATPIF1|SLC4A1|TSPO|PSEN1|HK2|HK3|ENO1B|BPGM|ATP5G1|TIGAR|PRKN|NDUFB1|IFNG|NDUFB11|UQCC3|IL4|ENO4|ATP5K|AK4|CBFA2T3|FIS1|GAPDHS|ALDOC|ENO2|AK1|GALT|ZBTB20|GPD1|NDUFV1|GCK|GALK1|MYH3|MYH8|ANTKMT|AMPD2|NDUFS8|SIRT6|NDUFS2|HSP…	135	0.4208	2.6242	0	0	0.001
GAD85	Carbohydrate Metabolism	GOBP_CARBOHYDRATE_CATABOLIC_PROCESS	Carbohydrate Catabolic Process	http://www.gsea-msigdb.org/gsea/msigdb/mouse/geneset/GOBP_CARBOHYDRATE_CATABOLIC_PROCESS	TREH|FOXK1|PPARGC1A|ESRRB|TRP53|LRP5|GIT1|MYC|P2RX7|DHDH|ALDOART2|GPI1|ADPGK|MLST8|MAN2C1|CTBS|GALE|IDNK|EP300|PGK2|ALDOART1|SLC4A1|PSEN1|HK2|HK3|BPGM|ENO1B|TIGAR|IFNG|ENO4|ADRA1B|CBFA2T3|GUSB|GAPDHS|ALDOC|GLB1|GM2A|NEU1|ENO2|NEU2|GALT|NEU4|GPD1|ZBTB20|GCK|NEU3|PPP1R3E|GALK1|HSD11B1|SIRT6|HEXB|DHTKD1|ARL2|MAN2B1|PHKG1|MAN2B2|PPP1CA|IER3|NAGA|PRKAA1|PPP1R3D|PRKAA2|SORD|FBP1|PRKAG3|PKLR|PPP1R3B|PPP…	106	0.3905	2.3562	0	0.0004	0.033
GAD85	Carbohydrate Metabolism	GOBP_GTP_METABOLIC_PROCESS	Gtp Metabolic Process	http://www.gsea-msigdb.org/gsea/msigdb/mouse/geneset/GOBP_GTP_METABOLIC_PROCESS	ENTPD7|1700009N14RIK|GTPBP1|RAB23|GIMAP7|GIMAP9|NME7|NME1|NME2|AK4|NME4|LRRK2|NME9|AMPD2|AMPD3|NME5|GNAI3|IMPDH1|RASL2-9|IMPDH2	20	0.5987	2.2862	0	0.0006	0.056
GAD85	Carbohydrate Metabolism	GOBP_MONOSACCHARIDE_CATABOLIC_PROCESS	Monosaccharide Catabolic Process	http://www.gsea-msigdb.org/gsea/msigdb/mouse/geneset/GOBP_MONOSACCHARIDE_CATABOLIC_PROCESS	ACTN3|PGAM2|GALT|ALDH1A1|ALDOB|DHDH|FOXK1|GALK1|GPI1|GLYCTK|TRP53|LRP5|GALE|ALDOA|BAD|GLB1|ALDH1A7|ENO1B|HK1|FOXK2|PFKP|ENO2|TIGAR	23	0.6333	2.5657	0	0	0.002
GAD85	Carbohydrate Metabolism	GOBP_NADH_METABOLIC_PROCESS	Nadh Metabolic Process	http://www.gsea-msigdb.org/gsea/msigdb/mouse/geneset/GOBP_NADH_METABOLIC_PROCESS	ACTN3|PGAM2|GPD1|ALDOB|FOXK1|NQO1|GPI1|TRP53|ALDOA|SLC37A2|NUDT12|ENO1B|HK1|CBR2|NUDT13|IDH3G|NUDT17|FOXK2|PFKP|ENO2|TIGAR|MDH1B	22	0.5807	2.3397	0	0.0004	0.036
GAD85	Carbohydrate Metabolism	GOBP_NEGATIVE_REGULATION_OF_NUCLEOTIDE_METABOLIC_PROCESS	Negative Regulation Of Nucleotide Metabolic Process	http://www.gsea-msigdb.org/gsea/msigdb/mouse/geneset/GOBP_NEGATIVE_REGULATION_OF_NUCLEOTIDE_METABOLIC_PROCESS	PARP1|CDA|ACTN3|FBP1|MYOG|PPARGC1A|NUPR1|ENTPD1|FLCN|CBFA2T3|FIS1|SLC4A1|STAT3|TRP53|TSPO|SIRT6|HPCA|PID1|RD3|GIT1|DDIT4|IER3|TIGAR	23	0.4114	1.6627	0.0269	0.0231	0.997
GAD85	Carbohydrate Metabolism	GOBP_NUCLEOSIDE_DIPHOSPHATE_METABOLIC_PROCESS	Nucleoside Diphosphate Metabolic Process	http://www.gsea-msigdb.org/gsea/msigdb/mouse/geneset/GOBP_NUCLEOSIDE_DIPHOSPHATE_METABOLIC_PROCESS	ENTPD5|GALT|GPD1|ZBTB20|GCK|FOXK1|PPARGC1A|ESRRB|GALK1|ENTPD4|AMPD3|SIRT6|DHTKD1|ARL2|GIT1|IER3|MYC|ENTPD8|PRKAA1|AK9|ENTPD6|ENTPD7|ENTPD3|P2RX7|PRKAA2|AK5|AK7|FBP1|PRKAG3|NUDT7|ALDOART2|PKLR|GPI1|AK8|ADPGK|MLST8|GALE|ALDOA|BAD|HK1|EP300|PGK2|ACTN3|SLC2A6|PGAM2|MYOG|ALDOB|NUPR1|NME1|ENTPD1|NME2|ENTPD2|ALDOART1|SLC4A1|STAT3|PSEN1|JMJD8|HK2|HK3|BPGM|ENO1B|MTOR|FOXK2|TIGAR|CMPK2|IFNG|HTR2A|ENO4|NME7…	91	0.4036	2.4115	0	0.0003	0.023
GAD85	Carbohydrate Metabolism	GOBP_NUCLEOSIDE_TRIPHOSPHATE_METABOLIC_PROCESS	Nucleoside Triphosphate Metabolic Process	http://www.gsea-msigdb.org/gsea/msigdb/mouse/geneset/GOBP_NUCLEOSIDE_TRIPHOSPHATE_METABOLIC_PROCESS	PARP1|CFH|UCK1|PPARGC1A|FOXK1|ESRRB|DCTPP1|UCK2|FLCN|AMPD3|ATP7A|SLC25A25|MYH6|GIT1|TGFB1|MYH7|MYC|IMPDH1|IMPDH2|ATP1A2|ENTPD7|P2RX7|RAB23|AK7|ATP6V1B2|ALDOART2|GPI1|ADPGK|MLST8|ADK|GALE|NUDT15|SLC25A13|ATP5B|EP300|PGK2|ENTPD1|LRRK2|ALDOART1|ATPIF1|SLC4A1|TSPO|PSEN1|HK2|HK3|SMPDL3A|ENO1B|BPGM|ATP5G1|TIGAR|PRKN|NDUFB1|CMPK2|IFNG|NDUFB11|UQCC3|IL4|GTPBP1|ENO4|NME7|ATP5K|AK4|CTPS|CBFA2T3|FIS1|GAPDHS…	169	0.4224	2.5855	0	0	0.002
GAD85	Carbohydrate Metabolism	GOBP_NUCLEOTIDE_PHOSPHORYLATION	Nucleotide Phosphorylation	http://www.gsea-msigdb.org/gsea/msigdb/mouse/geneset/GOBP_NUCLEOTIDE_PHOSPHORYLATION	GALT|GPD1|ZBTB20|GCK|FOXK1|PPARGC1A|ESRRB|GALK1|SIRT6|DHTKD1|ARL2|GIT1|IER3|MYC|PRKAA1|AK9|P2RX7|PRKAA2|AK5|AK7|FBP1|PRKAG3|ALDOART2|PKLR|GPI1|AK8|ADPGK|MLST8|GALE|ALDOA|HK1|PNKP|EP300|PGK2|ACTN3|SLC2A6|PGAM2|MYOG|ALDOB|NUPR1|NME1|NME2|ALDOART1|SLC4A1|STAT3|PSEN1|JMJD8|HK2|HK3|BPGM|ENO1B|MTOR|FOXK2|TIGAR|CMPK2|IFNG|HTR2A|ENO4|NME7|AK4|NME4|CBFA2T3|NME9|GAPDHS|IL3|ALDOC|NME5|ZBTB7A|CMPK1|DDIT4|PFK…	73	0.4233	2.3008	0	0.0005	0.05
GAD85	Carbohydrate Metabolism	GOBP_POSITIVE_REGULATION_OF_NUCLEOTIDE_METABOLIC_PROCESS	Positive Regulation Of Nucleotide Metabolic Process	http://www.gsea-msigdb.org/gsea/msigdb/mouse/geneset/GOBP_POSITIVE_REGULATION_OF_NUCLEOTIDE_METABOLIC_PROCESS	GPD1|ZBTB20|GCK|PPARGC1A|ESRRB|BCL2L1|STAT3|PSEN1|TREM2|GUCA1A|ENO1B|MTOR|MYC|PRKAA1|PRKN|NOS2|HTR2A|IFNG|NOS3|PRKAA2|P2RX7|IL4|NOS1|ADORA2B|GAPDHS|MLST8|PID1|HNF1A	28	0.2939	1.2665	0.125	0.161	1
GAD85	Carbohydrate Metabolism	GOBP_PURINE_NUCLEOSIDE_DIPHOSPHATE_METABOLIC_PROCESS	Purine Nucleoside Diphosphate Metabolic Process	http://www.gsea-msigdb.org/gsea/msigdb/mouse/geneset/GOBP_PURINE_NUCLEOSIDE_DIPHOSPHATE_METABOLIC_PROCESS	GALT|GPD1|ZBTB20|GCK|FOXK1|PPARGC1A|ESRRB|GALK1|AMPD3|SIRT6|DHTKD1|ARL2|GIT1|IER3|MYC|PRKAA1|AK9|P2RX7|PRKAA2|FBP1|PRKAG3|ALDOART2|PKLR|GPI1|ADPGK|MLST8|GALE|ALDOA|BAD|HK1|EP300|PGK2|ACTN3|SLC2A6|PGAM2|MYOG|ALDOB|NUPR1|ENTPD1|ENTPD2|ALDOART1|SLC4A1|STAT3|PSEN1|JMJD8|HK2|HK3|BPGM|ENO1B|MTOR|FOXK2|TIGAR|IFNG|HTR2A|ENO4|CBFA2T3|GAPDHS|ENTPD4B|IL3|NUDT18|ALDOC|NT5E|NUDT9|ZBTB7A|DDIT4|PFKP|ENO2|AK1	68	0.3899	2.1127	0	0.0017	0.21
GAD85	Carbohydrate Metabolism	GOBP_PYRUVATE_METABOLIC_PROCESS	Pyruvate Metabolic Process	http://www.gsea-msigdb.org/gsea/msigdb/mouse/geneset/GOBP_PYRUVATE_METABOLIC_PROCESS	GALT|GPD1|ME1|ZBTB20|GCK|FOXK1|PPARGC1A|ESRRB|GALK1|AGXT|SIRT6|HTT|PDK4|LDHB|DHTKD1|ARL2|GIT1|IER3|MYC|PRKAA1|PCX|P2RX7|PRKAA2|PDHA2|HOGA1|FBP1|PRKAG3|ALDOART2|PKLR|GPI1|ADPGK|NR4A3|MLST8|GALE|ALDOA|KYAT1|HK1|PCK1|ME2|EP300|PGK2|ACTN3|SLC2A6|PGAM2|MYOG|ALDOB|ME3|SDS|NUPR1|PDK3|PDK2|ALDOART1|SLC4A1|STAT3|PSEN1|JMJD8|HK2|HK3|BPGM|ENO1B|MTOR|FOXK2|LDHC|MPC2|TIGAR|PDHX|IFNG|HTR2A|PCK2|ENO4|CBFA2T3|GA…	78	0.3872	2.0402	0	0.0027	0.338
GAD85	Carbohydrate Metabolism	GOBP_REGULATION_OF_ATP_METABOLIC_PROCESS	Regulation Of Atp Metabolic Process	http://www.gsea-msigdb.org/gsea/msigdb/mouse/geneset/GOBP_REGULATION_OF_ATP_METABOLIC_PROCESS	PARP1|GPD1|ZBTB20|GCK|PPARGC1A|ESRRB|ANTKMT|FLCN|SIRT6|TREM2|ARL2|GIT1|IER3|MYC|PRKAA1|PRKAA2|P2RX7|FBP1|DNAJC30|MLST8|PID1|EP300|ATPSCKMT|ACTN3|SLC2A6|MYOG|NUPR1|BCL2L1|ENTPD1|ATPIF1|SLC4A1|STAT3|TSPO|PSEN1|JMJD8|ENO1B|MTOR|TIGAR|PRKN|HTR2A|IFNG|IL4|AK4|CBFA2T3|GAPDHS|FIS1|IL3|ZBTB7A|HNF1A|DDIT4	50	0.4181	2.071	0	0.0022	0.273
GAD85	Carbohydrate Metabolism	GOBP_REGULATION_OF_CARBOHYDRATE_CATABOLIC_PROCESS	Regulation Of Carbohydrate Catabolic Process	http://www.gsea-msigdb.org/gsea/msigdb/mouse/geneset/GOBP_REGULATION_OF_CARBOHYDRATE_CATABOLIC_PROCESS	EP300|ACTN3|SLC2A6|GPD1|ZBTB20|MYOG|GCK|PPP1R3E|PPARGC1A|NUPR1|ESRRB|HSD11B1|TRP53|SLC4A1|STAT3|SIRT6|PSEN1|JMJD8|MTOR|ARL2|PPP1CA|GIT1|IER3|MYC|TIGAR|PRKAA1|PPP1R3D|HTR2A|IFNG|PRKAA2|P2RX7|FBP1|PPP1R3B|PPP1R3C|ADRA1B|CBFA2T3|MLST8|GAPDHS|IL3|ZBTB7A|DDIT4	41	0.417	1.9315	0	0.0055	0.627
GAD85	Carbohydrate Metabolism	GOBP_REGULATION_OF_GLYCOLYTIC_PROCESS	Regulation Of Glycolytic Process	http://www.gsea-msigdb.org/gsea/msigdb/mouse/geneset/GOBP_REGULATION_OF_GLYCOLYTIC_PROCESS	EP300|ACTN3|SLC2A6|GPD1|ZBTB20|MYOG|GCK|PPARGC1A|NUPR1|ESRRB|SLC4A1|STAT3|SIRT6|PSEN1|JMJD8|MTOR|ARL2|GIT1|IER3|MYC|TIGAR|PRKAA1|HTR2A|IFNG|PRKAA2|P2RX7|FBP1|CBFA2T3|MLST8|GAPDHS|IL3|ZBTB7A|DDIT4	33	0.3925	1.7724	0	0.0132	0.944
GAD85	Carbohydrate Metabolism	GOBP_REGULATION_OF_NUCLEOTIDE_METABOLIC_PROCESS	Regulation Of Nucleotide Metabolic Process	http://www.gsea-msigdb.org/gsea/msigdb/mouse/geneset/GOBP_REGULATION_OF_NUCLEOTIDE_METABOLIC_PROCESS	PARP1|SNCA|GPD1|ME1|ZBTB20|GCK|PPARGC1A|ESRRB|ANTKMT|FLCN|HSD11B1|TRP53|SIRT6|HPCA|TREM2|PDK4|ARL2|GIT1|IER3|MYC|PRKAA1|NOS2|NOS3|PRKAA2|P2RX7|MACROH2A1|FBP1|DNAJC30|NOS1|ADORA2B|MLST8|PID1|ME2|EP300|ATPSCKMT|CDA|ACTN3|SLC2A6|MYOG|NUPR1|PDK3|BCL2L1|ENTPD1|PDK2|ATPIF1|SLC4A1|STAT3|TSPO|PSEN1|JMJD8|GUCA1B|GUCA1A|ENO1B|MTOR|RD3|TIGAR|PRKN|HTR2A|IFNG|IL4|AK4|CBFA2T3|GAPDHS|FIS1|IL3|ZBTB7A|HNF1A|DDIT4	68	0.4074	2.1864	0	0.0011	0.121
GAD85	Cardiac Cell Differentiation	GOBP_CARDIAC_MUSCLE_CELL_DIFFERENTIATION	Cardiac Muscle Cell Differentiation	http://www.gsea-msigdb.org/gsea/msigdb/mouse/geneset/GOBP_CARDIAC_MUSCLE_CELL_DIFFERENTIATION	G6PD2|MYOCD|G6PDX|MYLK3|PLEC|TBX18|MYL2|ASB2|RGS4|ARRB2|MEF2C|SIK1|MAML1|MYH6|TGFB1|CSRP3|ZFP418|ATG7|CXADR|NOX4|NEB|NRAP|POPDC2|PDGFRB|NKX2-5|WNT3A|TTN|PAX3|ANG2|EDN1|ARID1A|SRF|FHOD3|PITX2|CCN4|PI16|FOXP1|VEGFA|SLC25A4|DLL1|KDM6B|WT1|HAMP2|GSK3A|BMP2|NKX2-6|NRG1|ADRA1B|SHOX2|CBY1|ADRA1A|HAMP|DICER1|GATA4|TDGF1|MYO18B|ACTC1|AKAP13|SOX6|XIRP1|ALPK2|CAV3|EFNB2|CAVIN4|DKK1|AGTR2|RGS2|MYOD1|RXRA|ACT…	107	0.2206	1.3081	0.0278	0.1328	1
GAD85	Cardiac Cell Differentiation	GOBP_CARDIOCYTE_DIFFERENTIATION	Cardiocyte Differentiation	http://www.gsea-msigdb.org/gsea/msigdb/mouse/geneset/GOBP_CARDIOCYTE_DIFFERENTIATION	G6PD2|MYOCD|G6PDX|MYLK3|PLEC|TBX18|MYL2|CITED2|ASB2|RGS4|ARRB2|MEF2C|SIK1|MAML1|MYH6|TGFB1|CSRP3|TGFB2|ZFP418|ATG7|CXADR|NOX4|NEB|NOTCH1|NRAP|SEMA3C|POPDC2|PDGFB|PDGFRB|NKX2-5|WNT3A|PRICKLE1|TTN|PAX3|ANG2|EDN1|ARID1A|SRF|FHOD3|PITX2|EOMES|CCN4|PI16|FOXP1|VEGFA|SLC25A4|DLL1|KDM6B|WT1|MIR145A|HAMP2|REST|FOLR1|GSK3A|BMP2|NKX2-6|NRG1|ADRA1B|SHOX2|CBY1|ADRA1A|HAMP|DICER1|GATA4|TDGF1|MIR143|MYO18B|ACTC…	134	0.2181	1.2947	0.0303	0.1413	1
GAD85	Cardiac Cell Differentiation	GOBP_CELL_MIGRATION_INVOLVED_IN_HEART_DEVELOPMENT	Cell Migration Involved In Heart Development	http://www.gsea-msigdb.org/gsea/msigdb/mouse/geneset/GOBP_CELL_MIGRATION_INVOLVED_IN_HEART_DEVELOPMENT	MESP1|FOLR1|NOTCH1|PITX2|SEMA3C|PDGFRB|NDRG4|FLRT3|BMP4|SNAI2|BMP7|DCHS1|HAND2|EDN1|TWIST1	15	0.5639	1.9908	0	0.0039	0.472
GAD85	Cardiac Development	GOBP_AORTIC_VALVE_DEVELOPMENT	Aortic Valve Development	http://www.gsea-msigdb.org/gsea/msigdb/mouse/geneset/GOBP_AORTIC_VALVE_DEVELOPMENT	NOS3|NOTCH1|NFATC1|BMP2|HEY1|ROBO1|HEY2|EMILIN1|TNFRSF1A|TBX20|GATA5|TNFRSF1B|GATA3|GATA4|BMP4|SLIT2|EFNA1|SOX9|TGFB1|TWIST1|SMAD6	21	0.5125	2.0401	0.0046	0.0027	0.338
GAD85	Cardiac Development	GOBP_AORTIC_VALVE_MORPHOGENESIS	Aortic Valve Morphogenesis	http://www.gsea-msigdb.org/gsea/msigdb/mouse/geneset/GOBP_AORTIC_VALVE_MORPHOGENESIS	NOS3|NOTCH1|NFATC1|HEY1|ROBO1|HEY2|EMILIN1|TBX20|GATA5|GATA3|GATA4|BMP4|SLIT2|EFNA1|SOX9|TGFB1|TWIST1|SMAD6	18	0.4726	1.8288	0	0.0099	0.875
GAD85	Cardiac Development	GOBP_ATRIOVENTRICULAR_VALVE_DEVELOPMENT	Atrioventricular Valve Development	http://www.gsea-msigdb.org/gsea/msigdb/mouse/geneset/GOBP_ATRIOVENTRICULAR_VALVE_DEVELOPMENT	ZFPM1|TBX5|NOTCH1|PITX2|BMP2|HEY1|CCN1|HEY2|TBX20|SOX4|GJA5|MDM4|GATA4|ZFPM2|EFNA1|DCHS1|HEYL|TGFB2|TWIST1|TGFBR2|SMAD6	21	0.4018	1.5211	0.0324	0.0486	1
GAD85	Cardiac Development	GOBP_CARDIAC_CHAMBER_DEVELOPMENT	Cardiac Chamber Development	http://www.gsea-msigdb.org/gsea/msigdb/mouse/geneset/GOBP_CARDIAC_CHAMBER_DEVELOPMENT	SMAD7|MYOCD|LRP1|TMEM65|MYL2|CITED2|SUFU|MSX2|TRP53|LY6E|MDM4|CXCR4|MEF2C|DAND5|MAML1|DNM2|MYH6|TGFB1|TGFB2|MYH7|MYL3|NOG|NOS3|SALL4|NOTCH1|MYBPC3|NFATC1|SEMA3C|NPY5R|DHRS3|NKX2-5|SOX4|NOTCH2|DNAH11|CHD7|PARVA|SLIT2|WNT2|SMO|LUZP1|ARID1A|TGFBR2|SRF|PITX2|PPP1R13L|NPY2R|ROBO1|EPO|EPOR|POU4F1|TAB1|MIR18|PLXND1|WNT5A|MED1|GREB1L|FGF8|FGF9|FGFR2|TPM1|GSK3A|BMP2|NRG1|SHOX2|MKS1|GATA3|TNNI3|DLL4|GATA4|…	150	0.2509	1.5294	0	0.0464	1
GAD85	Cardiac Development	GOBP_CARDIAC_CHAMBER_MORPHOGENESIS	Cardiac Chamber Morphogenesis	http://www.gsea-msigdb.org/gsea/msigdb/mouse/geneset/GOBP_CARDIAC_CHAMBER_MORPHOGENESIS	SMAD7|MYL2|CITED2|MSX2|TRP53|LY6E|MEF2C|MYH6|TGFB1|TGFB2|MYH7|MYL3|NOG|NOS3|MYBPC3|NOTCH1|NFATC1|SEMA3C|NPY5R|DHRS3|NKX2-5|SOX4|NOTCH2|DNAH11|CHD7|PARVA|SLIT2|WNT2|SMO|SRF|TGFBR2|PITX2|PPP1R13L|NPY2R|ROBO1|EPO|EPOR|POU4F1|MIR18|WNT5A|MED1|FGF8|FGF9|FGFR2|TPM1|GSK3A|BMP2|NRG1|SHOX2|MKS1|GATA3|TNNI3|GATA4|DLL4|ZFPM2|MIR17|HAND2OS1|SMARCA4|HEYL|SOX11|TNNC1|TNNI1|TNNT2|TGFBR3|RNLS|CAV3|LRP2|TBX20|HAN…	113	0.2239	1.255	0.0606	0.169	1
GAD85	Cardiac Development	GOBP_CARDIAC_SEPTUM_DEVELOPMENT	Cardiac Septum Development	http://www.gsea-msigdb.org/gsea/msigdb/mouse/geneset/GOBP_CARDIAC_SEPTUM_DEVELOPMENT	SMAD7|LRP1|XIRP2|LRP2|PDE2A|CITED2|SUFU|TBX20|MSX2|ADAMTS6|SALL1|TRP53|MDM4|HAND1|CXCR4|FUZ|DAND5|MAML1|DNM2|TBX1|VANGL2|TGFB2|HEG1|NOG|LMO4|NOS3|SALL4|TBX5|NOTCH1|DVL3|HOXA13|NFATC1|SEMA3C|DHRS3|PAX8|NKX2-5|SOX4|NOTCH2|DNAH11|CHD7|PARVA|SLIT2|LUZP1|SMO|FZD2|FZD1|SNX17|TGFBR2|SMAD6|HES1|PITX2|FGFRL1|CFC1|ROBO1|HEY1|HEY2|KIF7|NPRL3|TAB1|PRDM1|MIR18|BMP4|WNT5A|PLXND1|BMP5|WNT11|PTK7|AP2B1|BMP7|DCTN…	93	0.2803	1.5584	0	0.0403	1
GAD85	Cardiac Development	GOBP_CARDIAC_SEPTUM_MORPHOGENESIS	Cardiac Septum Morphogenesis	http://www.gsea-msigdb.org/gsea/msigdb/mouse/geneset/GOBP_CARDIAC_SEPTUM_MORPHOGENESIS	SMAD7|LRP2|CITED2|TBX20|MSX2|TRP53|HAND1|TBX1|VANGL2|TGFB2|NOG|NOS3|TBX5|DVL3|NOTCH1|NFATC1|SEMA3C|DHRS3|NKX2-5|SOX4|NOTCH2|DNAH11|CHD7|PARVA|SLIT2|SMO|FZD2|FZD1|TGFBR2|SMAD6|HES1|FGFRL1|PITX2|CFC1|HEY1|ROBO1|HEY2|MIR18|BMP4|BMP5|WNT11|WNT5A|BMP7|FGF8|FGFR2|ID2|ZFPM1|CCN1|ISL1|GJA5|MKS1|GATA4|NRP2|ZFPM2|MIR17|TBX3|HEYL|SOX11|TGFBR3	59	0.264	1.4026	0	0.086	1
GAD85	Cardiac Development	GOBP_CARDIAC_VENTRICLE_DEVELOPMENT	Cardiac Ventricle Development	http://www.gsea-msigdb.org/gsea/msigdb/mouse/geneset/GOBP_CARDIAC_VENTRICLE_DEVELOPMENT	SMAD7|MYOCD|TMEM65|MYL2|CITED2|SUFU|LY6E|MDM4|CXCR4|MEF2C|DAND5|DNM2|MYH6|TGFB1|TGFB2|MYH7|MYL3|NOG|NOS3|SALL4|MYBPC3|NOTCH1|NFATC1|SEMA3C|NPY5R|NKX2-5|SOX4|CHD7|SLIT2|LUZP1|TGFBR2|PITX2|PPP1R13L|NPY2R|ROBO1|EPO|EPOR|POU4F1|MIR18|WNT5A|MED1|GREB1L|FGF9|FGFR2|TPM1|GSK3A|NRG1|GATA3|TNNI3|GATA4|DLL4|ZFPM2|MIR17|HAND2OS1|SMARCA4|HEYL|SOX11|TNNC1|TNNI1|TNNT2|TGFBR3|XIRP2|RNLS|LRP2|PDE2A|TBX20|SALL1|HA…	115	0.1977	1.2192	0.037	0.1978	1
GAD85	Cardiac Development	GOBP_HEART_VALVE_DEVELOPMENT	Heart Valve Development	http://www.gsea-msigdb.org/gsea/msigdb/mouse/geneset/GOBP_HEART_VALVE_DEVELOPMENT	PDE2A|FGFRL1|PITX2|HEY1|ROBO1|HEY2|EMILIN1|TNFRSF1A|TBX20|MDM4|PRDM1|MEF2C|BMP4|EFNA1|DCHS1|ZBTB14|MTOR|TGFB1|STRA6|TGFB2|ZFPM1|NOS3|TBX5|NOTCH1|ADAMTS9|NFATC1|BMP2|CCN1|SCX|SHOX2|SOX4|NOTCH2|GJA5|GATA5|TNFRSF1B|GATA3|GATA4|SLIT2|ZFPM2|SOX9|HEYL|TWIST1|TGFBR2|SMAD6	44	0.3996	1.9059	0	0.0064	0.693
GAD85	Cardiac Development	GOBP_HEART_VALVE_MORPHOGENESIS	Heart Valve Morphogenesis	http://www.gsea-msigdb.org/gsea/msigdb/mouse/geneset/GOBP_HEART_VALVE_MORPHOGENESIS	FGFRL1|HEY1|ROBO1|HEY2|EMILIN1|TBX20|MDM4|MEF2C|BMP4|EFNA1|DCHS1|MTOR|STRA6|TGFB1|TGFB2|ZFPM1|NOS3|TBX5|NOTCH1|ADAMTS9|NFATC1|BMP2|CCN1|SCX|SOX4|GJA5|NOTCH2|GATA5|GATA3|GATA4|SLIT2|ZFPM2|SOX9|HEYL|TWIST1|TGFBR2|SMAD6	37	0.4087	1.8859	0	0.0071	0.751
GAD85	Cardiac Development	GOBP_PULMONARY_VALVE_DEVELOPMENT	Pulmonary Valve Development	http://www.gsea-msigdb.org/gsea/msigdb/mouse/geneset/GOBP_PULMONARY_VALVE_DEVELOPMENT	NOS3|NOTCH1|NFATC1|HEY1|ROBO1|HEY2|TNFRSF1A|TBX20|GJA5|NOTCH2|TNFRSF1B|BMP4|SLIT2|STRA6|HEYL|TGFB2|SMAD6	17	0.4045	1.4905	0.0467	0.0568	1
GAD85	Cardiac Development	GOBP_SEMI_LUNAR_VALVE_DEVELOPMENT	Semi Lunar Valve Development	http://www.gsea-msigdb.org/gsea/msigdb/mouse/geneset/GOBP_SEMI_LUNAR_VALVE_DEVELOPMENT	HEY1|ROBO1|HEY2|EMILIN1|TNFRSF1A|TBX20|BMP4|EFNA1|STRA6|TGFB1|TGFB2|NOS3|NOTCH1|NFATC1|BMP2|GJA5|NOTCH2|GATA5|TNFRSF1B|GATA3|GATA4|SLIT2|SOX9|HEYL|TWIST1|SMAD6	26	0.4606	1.8887	0	0.007	0.743
GAD85	Cardiac Development	GOBP_VENTRICULAR_SEPTUM_DEVELOPMENT	Ventricular Septum Development	http://www.gsea-msigdb.org/gsea/msigdb/mouse/geneset/GOBP_VENTRICULAR_SEPTUM_DEVELOPMENT	SMAD7|XIRP2|LRP2|PDE2A|CITED2|SUFU|SALL1|MDM4|CXCR4|DAND5|DNM2|VANGL2|TGFB2|HEG1|LMO4|NOG|NOS3|TBX5|SALL4|HOXA13|NOTCH1|NFATC1|PAX8|NKX2-5|SOX4|SLIT2|LUZP1|FZD2|FZD1|TGFBR2|SMAD6|HES1|FGFRL1|PITX2|HEY1|ROBO1|HEY2|NPRL3|PRDM1|MIR18|BMP4|WNT11|WNT5A|PTK7|AP2B1|DCTN5|CPLANE1|STRA6|FGFR2|ID2|ZFPM1|CCN1|GJA5|GATA3|GATA4|ZFPM2|MIR17|SMARCA4|TBX3|HEYL|SOX11|CNTRL|TGFBR3	63	0.3178	1.7771	0	0.013	0.944
GAD85	Cardiac Development	GOBP_VENTRICULAR_SEPTUM_MORPHOGENESIS	Ventricular Septum Morphogenesis	http://www.gsea-msigdb.org/gsea/msigdb/mouse/geneset/GOBP_VENTRICULAR_SEPTUM_MORPHOGENESIS	SMAD7|HES1|FGFRL1|PITX2|HEY1|ROBO1|HEY2|CITED2|MIR18|BMP4|WNT11|WNT5A|VANGL2|TGFB2|FGFR2|NOG|ID2|ZFPM1|NOS3|NOTCH1|NFATC1|NKX2-5|SOX4|GJA5|SLIT2|ZFPM2|MIR17|TBX3|HEYL|FZD2|FZD1|SOX11|TGFBR2|TGFBR3	34	0.4018	1.8182	0.0072	0.0104	0.885
GAD85	Cardiac Growth	GOBP_CARDIAC_MUSCLE_CELL_PROLIFERATION	Cardiac Muscle Cell Proliferation	http://www.gsea-msigdb.org/gsea/msigdb/mouse/geneset/GOBP_CARDIAC_MUSCLE_CELL_PROLIFERATION	TENM4|CITED2|TBX20|FGF20|MEIS1|PRKAR1A|RBP4|MEF2C|TRP73|CDK1|DIPK2A|TGFB2|VGLL4|RXRA|RXRB|NOG|CXADR|TBX5|NOTCH1|FGFR1|FOXC2|NKX2-5|ERBB4|KCNK2|MAPK11|WNT2|FGF1|TGFBR2|FGF2|MAPK14|FOXP1|HEY2|BMP10|2810429I04RIK|YAP1|FGF9|FGFR2|MIR133A-1|JARID2|NRG1|CTNNB1|NCAM1|CCND2|GATA4|ZFPM2|CCNB1|GLI1|MIR133A-2|FOXC1|TGFBR3	50	0.3494	1.8126	0	0.0106	0.896
GAD85	Cardiac Growth	GOBP_HEART_GROWTH	Heart Growth	http://www.gsea-msigdb.org/gsea/msigdb/mouse/geneset/GOBP_HEART_GROWTH	G6PD2|MYOCD|G6PDX|CAV3|TENM4|CITED2|TBX20|RGS4|FGF20|MEIS1|SIRT6|AGTR2|PRKAR1A|RBP4|CCM2L|MEF2C|TRP73|CDK1|RGS2|MYH6|DIPK2A|TGFB2|VGLL4|RXRA|ZFP418|RXRB|HEG1|NOG|CXADR|TBX5|NOTCH1|FGFR1|FOXC2|NKX2-5|AGT|ERBB4|KCNK2|TTN|MAPK11|WNT2|S1PR1|FGF1|ANG2|EDN1|ADRB1|TGFBR2|FGF2|MESP1|MAPK14|CCN4|PI16|FOXP1|HEY2|PIN1RT1|SLC25A4|BMP10|2810429I04RIK|YAP1|DDX39B|WT1|DUSP6|MTOR|HAMP2|FGF9|FGFR2|MIR133A-1|GSK3A…	89	0.2675	1.5453	0	0.0429	1
GAD85	Cardiac Growth	GOBP_NEGATIVE_REGULATION_OF_CARDIAC_MUSCLE_TISSUE_GROWTH	Negative Regulation Of Cardiac Muscle Tissue Growth	http://www.gsea-msigdb.org/gsea/msigdb/mouse/geneset/GOBP_NEGATIVE_REGULATION_OF_CARDIAC_MUSCLE_TISSUE_GROWTH	G6PD2|NOG|G6PDX|CXADR|TBX5|CAV3|GSK3A|PI16|FOXP1|CITED2|JARID2|RGS4|MEIS1|KCNK2|RBP4|TRP73|RGS2|MAPK11|VGLL4|ZFP418|TGFBR2	21	0.3948	1.5645	0.0265	0.0391	1
GAD85	Cardiac Growth	GOBP_ORGAN_GROWTH	Organ Growth	http://www.gsea-msigdb.org/gsea/msigdb/mouse/geneset/GOBP_ORGAN_GROWTH	G6PD2|MYOCD|G6PDX|CITED2|CGA|RGS4|MEIS1|MSX2|MAP7|MMP13|LY6E|MEF2C|PSAPL1|MYH6|TGFB2|VGLL4|DDR2|ZFP418|NOG|CXADR|NOTCH1|CYP19A1|NPPC|PDGFRB|NKX2-5|KCNK2|TTN|MAPK11|WNT2|SMO|ANG2|EDN1|TGFBR2|FLVCR1|THBS3|STC1|CCN4|PI16|FOXP1|MAEL|SLC25A4|DLL1|ESR1|ACVR2B|WT1|DUSP6|RSPO2|HAMP2|FGF10|FGF7|FGF8|ARX|FGF9|BNC2|FGFR2|WWC2|GSK3A|PRLR|PSAP|NRG1|ADRA1B|ADRA1A|HAMP|POC1A|GATA4|ZFPM2|AKAP13|DUSP9|PTPN11|GLI1…	157	0.2337	1.5077	0	0.0522	1
GAD85	Cardiac Growth	GOBP_POSITIVE_REGULATION_OF_CARDIAC_MUSCLE_CELL_PROLIFERATION	Positive Regulation Of Cardiac Muscle Cell Proliferation	http://www.gsea-msigdb.org/gsea/msigdb/mouse/geneset/GOBP_POSITIVE_REGULATION_OF_CARDIAC_MUSCLE_CELL_PROLIFERATION	FGF2|TBX5|NOTCH1|MAPK14|FGFR1|HEY2|TBX20|NRG1|BMP10|ERBB4|YAP1|NCAM1|MEF2C|CCND2|GATA4|CDK1|ZFPM2|CCNB1|WNT2|FGF9|GLI1|FGFR2|TGFBR3	23	0.4838	1.9743	0	0.0043	0.519
GAD85	Cardiac Growth	GOBP_POSITIVE_REGULATION_OF_HEART_GROWTH	Positive Regulation Of Heart Growth	http://www.gsea-msigdb.org/gsea/msigdb/mouse/geneset/GOBP_POSITIVE_REGULATION_OF_HEART_GROWTH	FGF2|MAPK14|CCN4|HEY2|PIN1RT1|TBX20|SLC25A4|BMP10|YAP1|MEF2C|CDK1|DDX39B|WT1|MTOR|HAMP2|FGF9|FGFR2|TBX5|NOTCH1|FGFR1|NRG1|ERBB4|NCAM1|HAMP|TRIP10|CCND2|GATA4|FDPS|PARP2|ZFPM2|CCNB1|WNT2|GLI1|ADRB1|EDN1|TGFBR3	36	0.3481	1.5693	0.0155	0.0381	1
GAD85	Cardiac Growth	GOBP_POSITIVE_REGULATION_OF_ORGAN_GROWTH	Positive Regulation Of Organ Growth	http://www.gsea-msigdb.org/gsea/msigdb/mouse/geneset/GOBP_POSITIVE_REGULATION_OF_ORGAN_GROWTH	FGF2|MAPK14|CCN4|HEY2|PIN1RT1|TBX20|SLC25A4|BMP10|YAP1|MEF2C|CDK1|RAG2|DDX39B|WT1|MTOR|HAMP2|FGF8|ARX|FGF9|FGFR2|IL7|TBX5|NOTCH1|IGF2|FGFR1|AGT|NRG1|SASH3|ERBB4|NCAM1|HAMP|AKT1|TRIP10|CCND2|GATA4|FDPS|PARP2|ZFPM2|CCNB1|WNT2|SMO|GLI1|ADRB1|EDN1|HLX|TGFBR3	46	0.3522	1.7509	0	0.0147	0.968
GAD85	Cardiac Growth	GOBP_REGULATION_OF_CARDIAC_MUSCLE_CELL_PROLIFERATION	Regulation Of Cardiac Muscle Cell Proliferation	http://www.gsea-msigdb.org/gsea/msigdb/mouse/geneset/GOBP_REGULATION_OF_CARDIAC_MUSCLE_CELL_PROLIFERATION	FGF2|MAPK14|FOXP1|HEY2|CITED2|TBX20|FGF20|BMP10|MEIS1|YAP1|RBP4|MEF2C|TRP73|CDK1|VGLL4|FGF9|FGFR2|NOG|MIR133A-1|CXADR|TBX5|NOTCH1|FGFR1|JARID2|NKX2-5|NRG1|ERBB4|NCAM1|KCNK2|CCND2|GATA4|ZFPM2|CCNB1|MAPK11|WNT2|GLI1|MIR133A-2|TGFBR2|TGFBR3	39	0.3824	1.8155	0	0.0105	0.893
GAD85	Cardiac Growth	GOBP_REGULATION_OF_HEART_GROWTH	Regulation Of Heart Growth	http://www.gsea-msigdb.org/gsea/msigdb/mouse/geneset/GOBP_REGULATION_OF_HEART_GROWTH	G6PD2|G6PDX|CAV3|CITED2|TBX20|RGS4|FGF20|MEIS1|RBP4|MEF2C|TRP73|CDK1|RGS2|MYH6|VGLL4|ZFP418|NOG|CXADR|TBX5|NOTCH1|FGFR1|NKX2-5|ERBB4|KCNK2|MAPK11|WNT2|ADRB1|EDN1|TGFBR2|FGF2|MAPK14|CCN4|PI16|FOXP1|HEY2|PIN1RT1|SLC25A4|BMP10|YAP1|DDX39B|WT1|DUSP6|MTOR|HAMP2|FGF9|FGFR2|MIR133A-1|GSK3A|JARID2|NRG1|NCAM1|HAMP|TRIP10|CCND2|GATA4|FDPS|PARP2|ZFPM2|CCNB1|COL14A1|MIR208A|DUSP9|GLI1|MIR133A-2|TGFBR3	65	0.3063	1.6954	0	0.0197	0.995
GAD85	Cardiac Growth	GOBP_REGULATION_OF_ORGAN_GROWTH	Regulation Of Organ Growth	http://www.gsea-msigdb.org/gsea/msigdb/mouse/geneset/GOBP_REGULATION_OF_ORGAN_GROWTH	G6PD2|G6PDX|CAV3|DSPP|CITED2|TBX20|CGA|RGS4|FGF20|MEIS1|RBP4|MEF2C|WWC1|TRP73|CDK1|RGS2|MYH6|VGLL4|ZFP418|NOG|CXADR|IL7|TBX5|NOTCH1|FGFR1|FOXC2|NKX2-5|AGT|CACNA1C|ERBB4|KCNK2|AKT1|MAPK11|WNT2|SMO|EDN1|ADRB1|TGFBR2|FLVCR1|FGF2|MAPK14|CCN4|PI16|FOXP1|MAEL|HEY2|PIN1RT1|SLC25A4|BMP10|YAP1|RAG2|DDX39B|WT1|DUSP6|MTOR|HAMP2|FGF8|ARX|FGF9|FGFR2|MIR133A-1|WWC2|IGF2|GSK3A|STK4|JARID2|NRG1|SASH3|HAMP|NCAM1|…	87	0.2845	1.5769	0	0.0366	1
GAD85	Cardiac Growth	GOBP_STRIATED_MUSCLE_CELL_PROLIFERATION	Striated Muscle Cell Proliferation	http://www.gsea-msigdb.org/gsea/msigdb/mouse/geneset/GOBP_STRIATED_MUSCLE_CELL_PROLIFERATION	TENM4|CITED2|CFLAR|TBX20|FGF20|MEIS1|PRKAR1A|RBP4|MEF2C|TRP73|CDK1|DIPK2A|TGFB2|VGLL4|RXRA|RXRB|NOG|CXADR|TBX5|NOTCH1|FGFR1|FOXC2|SHH|ANGPT1|NKX2-5|ERBB4|RTL1|KCNK2|MAPK11|WNT2|FGF1|TGFBR2|FGF2|MAPK14|MYOG|FOXP1|HEY2|SELENON|BMP10|2810429I04RIK|STAT3|YAP1|PPARD|FGF9|FGFR2|HGF|MEGF10|MIR133A-1|JARID2|NRG1|CTNNB1|NCAM1|SIX1|CCND2|GATA4|ZFPM2|CCNB1|EPHB1|GLI1|MIR133A-2|FOXC1|TGFBR3	62	0.3079	1.6691	0	0.0224	0.997
GAD85	Cardiac Muscle Contraction	GOBP_ACTIN_FILAMENT_BASED_MOVEMENT	Actin Filament Based Movement	http://www.gsea-msigdb.org/gsea/msigdb/mouse/geneset/GOBP_ACTIN_FILAMENT_BASED_MOVEMENT	PDPN|KCNA5|MYH9|MYH6|ATP1A1|MYH7|NUP155|ATP1A2|PLN|MYO15|MYO7B|SCN1B|MYO1B|DBN1|NOS1|MYO5C|ATP2A2|PDE4B|PARVA|BIN1|UTY|MYH2|FXYD1|ACTN4|STC1|WIPF3|EMP2|SUN2|MYO1H|MYRIP|TPM1|MYO1D|ACTA2|CAV1|ADORA1|MYO19|EPDR1|GATA4|FLNA|MYO1E|SHTN1|ACTC1|MYH14|WAS|TNNC1|MYO5A|TNNT2|CAV3|STRIT1|MYH8|EVL|MYLK2|RANGRF|DSP|MYL6|CACNA1C|SRI|CACNA1G|CACNB2|ABCC9|WIPF1|MYL6B|DSC2|DSG2|KCNN2|FGF13|ADRB1|JUP|MYO1F|KCNE1|…	100	0.3568	2.0514	0	0.0025	0.318
GAD85	Cardiac Muscle Contraction	GOBP_ACTIN_MEDIATED_CELL_CONTRACTION	Actin Mediated Cell Contraction	http://www.gsea-msigdb.org/gsea/msigdb/mouse/geneset/GOBP_ACTIN_MEDIATED_CELL_CONTRACTION	CAV3|STRIT1|PDPN|MYH8|KCNA5|MYH6|ATP1A1|MYH7|NUP155|ATP1A2|PLN|SCN1B|MYLK2|RANGRF|DSP|DBN1|NOS1|MYL6|CACNA1C|ATP2A2|PDE4B|SRI|CACNA1G|CACNB2|ABCC9|MYL6B|PARVA|BIN1|DSC2|UTY|DSG2|MYH2|KCNN2|FXYD1|FGF13|ADRB1|JUP|STC1|EMP2|KCNE1|KCNH2|KCNJ2|KCNJ5|KCNJ8|CCDC88C|KCNQ1|SGCD|SCN1A|SCN5A|SNTA1|CTNNA3|SUMO1|SCN3B|TPM1|KCNE2|HCN4|SCN4B|CACNA1H|ACTA2|KCNE3|KCNE4|CAV1|ADORA1|MYO9B|KCNE1L|GJA5|FRMD6|EPDR1|GA…	78	0.3283	1.7729	0	0.0132	0.944
GAD85	Cardiac Muscle Contraction	GOBP_CARDIAC_MUSCLE_CELL_ACTION_POTENTIAL	Cardiac Muscle Cell Action Potential	http://www.gsea-msigdb.org/gsea/msigdb/mouse/geneset/GOBP_CARDIAC_MUSCLE_CELL_ACTION_POTENTIAL	CAV3|KCND2|KCNE1|KCNH2|KCNJ2|TBX18|KCNJ5|KCNJ8|KCNQ1|KCNA5|SCN10A|SCN1A|SCN5A|SNTA1|CTNNA3|SCN3B|NUP155|ANK3|CXADR|SCN1B|KCNE2|RANGRF|HCN4|DSP|SCN4B|KCNE3|KCNE4|CAV1|CACNA1C|ATP2A2|CACNA1G|KCNE1L|GJA5|CACNB2|FLNA|SCN2B|DSC2|BIN1|DSG2|TRPM4|KCNN2|FGF13|HCN1|HCN2|JUP	45	0.2722	1.3478	0.0435	0.1101	1
GAD85	Cardiac Muscle Contraction	GOBP_CARDIAC_MUSCLE_CELL_ACTION_POTENTIAL_INVOLVED_IN_CONTRACTION	Cardiac Muscle Cell Action Potential Involved In Contraction	http://www.gsea-msigdb.org/gsea/msigdb/mouse/geneset/GOBP_CARDIAC_MUSCLE_CELL_ACTION_POTENTIAL_INVOLVED_IN_CONTRACTION	CAV3|KCNE1|KCNH2|KCNJ2|KCNJ5|KCNJ8|KCNQ1|KCNA5|SCN1A|SCN5A|SNTA1|CTNNA3|SCN3B|NUP155|SCN1B|KCNE2|DSP|SCN4B|KCNE3|KCNE4|CAV1|CACNA1C|CACNA1G|KCNE1L|GJA5|CACNB2|FLNA|SCN2B|DSC2|BIN1|DSG2|TRPM4|KCNN2|JUP	34	0.2998	1.3726	0.0703	0.0982	1
GAD85	Cardiac Muscle Contraction	GOBP_CARDIAC_MUSCLE_CELL_CONTRACTION	Cardiac Muscle Cell Contraction	http://www.gsea-msigdb.org/gsea/msigdb/mouse/geneset/GOBP_CARDIAC_MUSCLE_CELL_CONTRACTION	CAV3|STRIT1|KCNA5|ATP1A1|NUP155|ATP1A2|PLN|SCN1B|RANGRF|DSP|CACNA1C|ATP2A2|PDE4B|SRI|CACNA1G|CACNB2|ABCC9|DSC2|BIN1|DSG2|UTY|KCNN2|FGF13|FXYD1|ADRB1|JUP|STC1|KCNE1|KCNH2|KCNJ2|KCNJ5|KCNJ8|KCNQ1|SGCD|SCN1A|SCN5A|SNTA1|CTNNA3|SUMO1|SCN3B|KCNE2|HCN4|SCN4B|CACNA1H|KCNE3|KCNE4|CAV1|ADORA1|KCNE1L|GJA5|GATA4|FLNA|SCN2B|TRPM4|GSN	55	0.3676	1.8374	0	0.0094	0.861
GAD85	Cardiac Muscle Contraction	GOBP_CARDIAC_MUSCLE_CELL_MEMBRANE_REPOLARIZATION	Cardiac Muscle Cell Membrane Repolarization	http://www.gsea-msigdb.org/gsea/msigdb/mouse/geneset/GOBP_CARDIAC_MUSCLE_CELL_MEMBRANE_REPOLARIZATION	SCN1B|KCNE2|CAV3|KCNE1|KCNH2|SCN4B|KCNJ2|KCNJ5|KCND3|KCNJ8|KCNE3|NPPA|KCNE4|NOS1AP|KCNQ1|KCNA5|KCNE1L|KCNH6|GJA5|SCN5A|FLNA|WDR1|KCNN2|SNTA1	24	0.3879	1.5408	0.0465	0.0438	1
GAD85	Cardiac Muscle Contraction	GOBP_CARDIAC_MUSCLE_CONTRACTION	Cardiac Muscle Contraction	http://www.gsea-msigdb.org/gsea/msigdb/mouse/geneset/GOBP_CARDIAC_MUSCLE_CONTRACTION	SMAD7|MYL2|KCNA5|CXCR4|UCN|MYH6|ATP1A1|CSRP3|MYH7|MYL4|NUP155|MYL3|ATP1A2|PLN|SCN1B|MYBPC3|NKX2-5|ATP2A2|PDE4B|TTN|BIN1|UTY|FKBP1B|FXYD1|STC1|PPP1R13L|PSEN2|EHD3|ACE2|TPM1|CAV1|ADORA1|ADRA1B|ADRA1A|TNNI3|GATA4|FLNA|ACTC1|TNNC1|TNNI1|TNNT2|CAV3|STRIT1|GRK2|NPPA|TNNI2|VEGFB|RGS2|ANKRD39|RANGRF|ZC3H12A|DSP|MYL1|AGRN|CACNA1C|SRI|CACNA1G|CACNB2|ABCC9|DSC2|ATP1A3|DSG2|KCNN2|SMTN|FGF13|ADRB1|JUP|GAA|CCN…	105	0.2963	1.7144	0	0.0177	0.986
GAD85	Cardiac Muscle Contraction	GOBP_HEART_PROCESS	Heart Process	http://www.gsea-msigdb.org/gsea/msigdb/mouse/geneset/GOBP_HEART_PROCESS	TRDN|NMU|NOS2|NOS3|NOX4|SPTBN4|PDE4B|HRC|OXT|ADM|BIN1|FYN|GCH1|GLP1R|PPP1R13L|HBEGF|ATP2B4|IFNG|IL2|CAV1|FLNA|ACTC1|TNNC1|TNNI1|TNNT2|RNLS|STRIT1|GRK2|EXT1|EXT2|ACE|TNNI2|ADM2|CHRNA7|VEGFB|RGS2|EPAS1|UTS2|ANKRD39|ADA|RAP1GDS1|APLN|ZC3H12A|MYL1|AVPR1A|IRX5|AGRN|AGT|SRI|SOD1|ABCC9|ATP1A3|SMTN|ADRB1|GAA|HEY2|ZFAS1|SRC|TMEM38A|SGCD|PPCS|GNAI3|MTOR|GNAO1|MAP2K3|PMCH|MYL7|CACNA1E|CALCA|CACNA1H|IRX3|ISL…	198	0.2181	1.4312	0	0.0753	1
GAD85	Cardiac Muscle Contraction	GOBP_MEMBRANE_REPOLARIZATION	Membrane Repolarization	http://www.gsea-msigdb.org/gsea/msigdb/mouse/geneset/GOBP_MEMBRANE_REPOLARIZATION	CAV3|KCNE1|KCNH2|NEDD4L|KCNJ2|KCNJ5|KCNJ8|KCNIP2|NPPA|KCNQ1|KCNH7|KCNA5|KCNH6|SCN5A|SLC24A4|SNTA1|ATP1A1|YWHAE|SCN1B|KCNE2|SCN4B|KCND3|KCNE3|KCNE4|NOS1AP|CAV1|ATP1B3|KCNE1L|GJA5|CACNB3|ATP1B2|FLNA|WDR1|KCNN2	34	0.4179	1.9168	0	0.006	0.663
GAD85	Cardiac Muscle Contraction	GOBP_REGULATION_OF_ACTIN_FILAMENT_BASED_MOVEMENT	Regulation Of Actin Filament Based Movement	http://www.gsea-msigdb.org/gsea/msigdb/mouse/geneset/GOBP_REGULATION_OF_ACTIN_FILAMENT_BASED_MOVEMENT	STC1|CAV3|STRIT1|KCNJ2|PDPN|SCN5A|CTNNA3|ATP1A1|SUMO1|ATP1A2|PLN|MYLK2|RANGRF|HCN4|DSP|CACNA1H|ACTA2|DBN1|NOS1|CAV1|ADORA1|CACNA1C|ATP2A2|PDE4B|SRI|GJA5|GATA4|DSC2|BIN1|DSG2|TRPM4|PTGER3|FGF13|TNNC1|FXYD1|ADRB1|TNNT2|JUP	38	0.4689	2.2023	0	0.001	0.105
GAD85	Cardiac Muscle Contraction	GOBP_REGULATION_OF_ACTION_POTENTIAL	Regulation Of Action Potential	http://www.gsea-msigdb.org/gsea/msigdb/mouse/geneset/GOBP_REGULATION_OF_ACTION_POTENTIAL	CAV3|TBX18|MECP2|CNR1|CXADR|KCNC4|NPS|RANGRF|DSP|CHRNA5|SLC8A2|CACNA1C|ATP2A2|CACNB3|CNR2|DSC2|BIN1|DSG2|FGF12|TRPC4|FGF13|HCN1|HCN2|JUP|KCNAB2|KCNB1|FOXP1|CHRNB2|KCNJ2|GBA|NTSR1|CNTNAP2|SCN5A|SCN9A|SLC9A1|CTNNA3|SUMO1|FFAR3|TRPA1|ANK3|MTNR1B|IFNG|HCN4|RAPGEF4|KCNE3|CAV1|GPR35|TAC1|ADRA1A|GJA5|TACR1|KCNIP1|FLNA|CD36|TRPM4	55	0.2684	1.3741	0.0385	0.0976	1
GAD85	Cardiac Muscle Contraction	GOBP_REGULATION_OF_CARDIAC_MUSCLE_CELL_ACTION_POTENTIAL	Regulation Of Cardiac Muscle Cell Action Potential	http://www.gsea-msigdb.org/gsea/msigdb/mouse/geneset/GOBP_REGULATION_OF_CARDIAC_MUSCLE_CELL_ACTION_POTENTIAL	CXADR|CAV3|RANGRF|HCN4|DSP|TBX18|CAV1|CACNA1C|ATP2A2|GJA5|DSC2|BIN1|DSG2|TRPM4|CTNNA3|FGF13|HCN1|HCN2|JUP	19	0.4607	1.7224	0	0.0171	0.983
GAD85	Cardiac Muscle Contraction	GOBP_REGULATION_OF_CARDIAC_MUSCLE_CELL_CONTRACTION	Regulation Of Cardiac Muscle Cell Contraction	http://www.gsea-msigdb.org/gsea/msigdb/mouse/geneset/GOBP_REGULATION_OF_CARDIAC_MUSCLE_CELL_CONTRACTION	STC1|CAV3|STRIT1|KCNJ2|SCN5A|CTNNA3|ATP1A1|SUMO1|ATP1A2|PLN|RANGRF|HCN4|DSP|CACNA1H|CAV1|ADORA1|CACNA1C|ATP2A2|PDE4B|SRI|GJA5|GATA4|DSC2|BIN1|DSG2|TRPM4|FGF13|FXYD1|ADRB1|JUP	30	0.4858	2.1139	0	0.0017	0.208
GAD85	Cardiac Muscle Contraction	GOBP_REGULATION_OF_CARDIAC_MUSCLE_CELL_MEMBRANE_REPOLARIZATION	Regulation Of Cardiac Muscle Cell Membrane Repolarization	http://www.gsea-msigdb.org/gsea/msigdb/mouse/geneset/GOBP_REGULATION_OF_CARDIAC_MUSCLE_CELL_MEMBRANE_REPOLARIZATION	SCN1B|KCNE2|CAV3|KCNE1|KCNH2|SCN4B|KCNE3|NPPA|KCNE4|NOS1AP|KCNQ1|KCNA5|KCNE1L|KCNH6|GJA5|SCN5A|FLNA|WDR1|SNTA1	19	0.4563	1.716	0.029	0.0176	0.985
GAD85	Cardiac Muscle Contraction	GOBP_REGULATION_OF_CARDIAC_MUSCLE_CONTRACTION	Regulation Of Cardiac Muscle Contraction	http://www.gsea-msigdb.org/gsea/msigdb/mouse/geneset/GOBP_REGULATION_OF_CARDIAC_MUSCLE_CONTRACTION	SMAD7|CAV3|STRIT1|NPPA|UCN|RGS2|ATP1A1|ANKRD39|ATP1A2|PLN|RANGRF|ZC3H12A|DSP|AGRN|CACNA1C|NKX2-5|ATP2A2|PDE4B|SRI|DSC2|BIN1|DSG2|FKBP1B|SMTN|FGF13|FXYD1|ADRB1|JUP|STC1|CCN2|KCNJ2|TMEM38A|KCNQ1|BMP10|P2RX4|SCN10A|SCN5A|SLC9A1|CTNNA3|EHD3|SUMO1|ACE2|HCN4|CACNA1H|CAV1|ADORA1|CALM1|ADRA1B|ADRA1A|CALM3|GJA5|TNNI3|GATA4|TRPM4	54	0.3807	2.0448	0	0.0026	0.33
GAD85	Cardiac Muscle Contraction	GOBP_REGULATION_OF_HEART_CONTRACTION	Regulation Of Heart Contraction	http://www.gsea-msigdb.org/gsea/msigdb/mouse/geneset/GOBP_REGULATION_OF_HEART_CONTRACTION	SMAD7|TMEM65|TBX18|MYL2|KCNA5|RGS4|NMU|MDM4|UCN|MYH6|ATP1A1|CSRP3|TGFB2|MYH7|MYL4|NUP155|MYL3|ATP1A2|PLN|TH|NOS2|NOS3|CXADR|SCN1B|THRA|MYBPC3|SPX|GJD3|TNNI3K|NPFF|SPTBN4|KCND3|NOS1|POPDC2|NOS1AP|NKX2-5|PDE4B|ATP2A2|CACNA1B|DMPK|SLC1A1|HRC|OXT|ADM|BIN1|FKBP1B|GCH1|FXYD1|EDN1|EDN2|EDNRB|STC1|GLP1R|TRPV1|EHD3|HBEGF|ATP2B4|ACE2|IFNG|TPM1|IL2|S100A1|GSK3A|CAV1|ADORA1|ADRA1B|SHOX2|ADRA1A|GJC1|ADRA1D|AD…	160	0.234	1.4423	0	0.0717	1
GAD85	Cardiac Muscle Contraction	GOBP_REGULATION_OF_MEMBRANE_REPOLARIZATION	Regulation Of Membrane Repolarization	http://www.gsea-msigdb.org/gsea/msigdb/mouse/geneset/GOBP_REGULATION_OF_MEMBRANE_REPOLARIZATION	SCN1B|KCNE2|CAV3|KCNE1|KCNH2|NEDD4L|SCN4B|KCNJ2|KCNE3|NPPA|KCNE4|NOS1AP|KCNQ1|CAV1|KCNA5|KCNE1L|KCNH6|GJA5|CACNB3|SCN5A|FLNA|WDR1|SNTA1|YWHAE	24	0.4366	1.7442	0.013	0.0152	0.972
GAD85	Cardiac Muscle Contraction	GOBP_REGULATION_OF_STRIATED_MUSCLE_CONTRACTION	Regulation Of Striated Muscle Contraction	http://www.gsea-msigdb.org/gsea/msigdb/mouse/geneset/GOBP_REGULATION_OF_STRIATED_MUSCLE_CONTRACTION	SMAD7|CAV3|STRIT1|GRK2|ATP2A1|NPPA|TNNT3|UCN|ARG2|RGS2|KBTBD13|ATP1A1|ANKRD39|MYH7|MYL3|TRPV4|ATP1A2|PLN|SLC8A3|MYLK2|RANGRF|ZC3H12A|DSP|SCN4A|AGRN|CACNA1C|NKX2-5|ATP2A2|PDE4B|SRI|GRCC10|DMPK|CASQ1|DSC2|BIN1|DSG2|FKBP1B|SMTN|FGF13|FXYD1|ADRB1|NR4A1|JUP|STC1|ACTN3|CCN2|KCNJ2|TMEM38A|KCNQ1|BMP10|P2RX4|SCN10A|SCN5A|SLC9A1|CTNNA3|EHD3|SUMO1|ACE2|HCN4|CACNA1H|CAV1|ADORA1|CALM1|ADRA1B|ADRA1A|CALM3|GJA5…	70	0.2829	1.5445	0.0159	0.043	1
GAD85	Cardiac Muscle Contraction	GOBP_REGULATION_OF_THE_FORCE_OF_HEART_CONTRACTION	Regulation Of The Force Of Heart Contraction	http://www.gsea-msigdb.org/gsea/msigdb/mouse/geneset/GOBP_REGULATION_OF_THE_FORCE_OF_HEART_CONTRACTION	GAA|GRK2|MYL2|SLC9A1|MYH6|ATP1A1|CSRP3|MYH7|MYL4|MYL3|ATP2B4|ATP1A2|PLN|IFNG|NOS3|APLN|NOS1|CAV1|ADRA1B|ATP2A2|ADRA1A|ADRB2|ADM|PEBP1|ADRB1	25	0.315	1.2956	0.1629	0.1409	1
GAD85	Cardiac Muscle Contraction	GOBP_STRIATED_MUSCLE_CONTRACTION	Striated Muscle Contraction	http://www.gsea-msigdb.org/gsea/msigdb/mouse/geneset/GOBP_STRIATED_MUSCLE_CONTRACTION	SMAD7|MYL2|KCNA5|CXCR4|UCN|MYH6|ATP1A1|CSRP3|MYH7|MYL4|NUP155|MYL3|ATP1A2|PLN|SLC8A3|SCN1B|MYBPC3|ALDOART2|NOS1|NKX2-5|ATP2A2|PDE4B|DMPK|TTN|BIN1|UTY|FKBP1B|FXYD1|NR4A1|STC1|PPP1R13L|ALDOART1|PSEN2|EHD3|ACE2|TPM1|CAV1|ADORA1|ADRA1B|ADRA1A|ADRB2|TNNI3|GATA4|FLNA|CCDC78|ACTC1|MYH14|TNNC1|TNNI1|TNNT2|CAV3|STRIT1|CHRND|GRK2|CHRNE|CHRNG|ATP2A1|NPPA|MYH3|MYH8|STAC|STAC2|TNNC2|TNNI2|TNNT1|TNNT3|RCSD1|VE…	143	0.2348	1.435	0	0.0742	1
GAD85	Cardiac Muscle Contraction	GOBP_VENTRICULAR_CARDIAC_MUSCLE_CELL_MEMBRANE_REPOLARIZATION	Ventricular Cardiac Muscle Cell Membrane Repolarization	http://www.gsea-msigdb.org/gsea/msigdb/mouse/geneset/GOBP_VENTRICULAR_CARDIAC_MUSCLE_CELL_MEMBRANE_REPOLARIZATION	SCN1B|KCNE2|CAV3|KCNE1|KCNH2|SCN4B|KCND3|KCNJ8|KCNE3|KCNE4|NOS1AP|KCNQ1|KCNE1L|KCNH6|GJA5|SCN5A|WDR1|SNTA1	18	0.4214	1.6182	0.0182	0.0294	1
GAD85	Cardiac Muscle Hypertrophy	GOBP_PHYSIOLOGICAL_CARDIAC_MUSCLE_HYPERTROPHY	Physiological Cardiac Muscle Hypertrophy	http://www.gsea-msigdb.org/gsea/msigdb/mouse/geneset/GOBP_PHYSIOLOGICAL_CARDIAC_MUSCLE_HYPERTROPHY	G6PD2|MYOCD|G6PDX|CAV3|CCN4|PI16|FOXP1|PIN1RT1|SLC25A4|RGS4|AGTR2|DDX39B|RGS2|MTOR|HAMP2|ZFP418|GSK3A|AGT|ADRA1B|ADRA1A|HAMP|TRIP10|GATA4|FDPS|PARP2|COL14A1|AKAP13|ANG2|ADRB1|EDN1	30	0.2854	1.2235	0.1677	0.1937	1
GAD85	Cardiac Muscle Hypertrophy	GOBP_REGULATION_OF_CELL_GROWTH_INVOLVED_IN_CARDIAC_MUSCLE_CELL_DEVELOPMENT	Regulation Of Cell Growth Involved In Cardiac Muscle Cell Development	http://www.gsea-msigdb.org/gsea/msigdb/mouse/geneset/GOBP_REGULATION_OF_CELL_GROWTH_INVOLVED_IN_CARDIAC_MUSCLE_CELL_DEVELOPMENT	G6PD2|G6PDX|CAV3|GSK3A|CCN4|PI16|FOXP1|PIN1RT1|SLC25A4|RGS4|HAMP|TRIP10|DDX39B|FDPS|PARP2|RGS2|MTOR|HAMP2|COL14A1|ADRB1|EDN1|ZFP418	22	0.361	1.4462	0.0588	0.0705	1
GAD85	Cartilage Development	GOBP_CARTILAGE_DEVELOPMENT	Cartilage Development	http://www.gsea-msigdb.org/gsea/msigdb/mouse/geneset/GOBP_CARTILAGE_DEVELOPMENT	SMAD7|MAF|CFH|HOXD3|HSPG2|LTBP3|MATN3|MSX1|MSX2|AXIN2|MGP|MMP13|MEF2C|MYF5|ATP7A|MYCN|CCN3|TRPS1|OGN|TGFB1|ESRRA|TGFB2|PAX7|PITX1|LOXL2|NOG|PRKG2|PTHLH|THRA|PTH1R|NPPC|PRRX2|SCX|GLG1|FRZB|SIX2|SOX5|CREB3L2|SLC39A14|BBS2|CHADL|EFEMP1|WNT9A|COL3A1|EDN1|TGFBR2|SRF|THBS3|COL1A1|STC1|OSR2|EP300|UNCX|CCN4|PRRX1|PBXIP1|CYTL1|WNT5A|WNT7A|RSPO2|FGF9|RELA|IL17F|CHSY1|NKX3-2|BARX2|BMP2|FBXW4|ITGB8|SHOX2|RUN…	182	0.2527	1.6626	0	0.0231	0.997
GAD85	Cartilage Development	GOBP_CHONDROCYTE_DEVELOPMENT	Chondrocyte Development	http://www.gsea-msigdb.org/gsea/msigdb/mouse/geneset/GOBP_CHONDROCYTE_DEVELOPMENT	SMAD7|SULF1|ACAN|EXT1|MSX2|RARG|AXIN2|RUNX2|SERPINH1|COL11A1|SULF2|RFLNA|COMP|CHSY1|HOXA11|MATN1|PTHLH|SFRP2|HOXD11|SHOX2|POC1A|SMPD3|SOX9|TGFBR2|CST10|FGF18|CHST11	27	0.2922	1.2186	0.1938	0.1981	1
GAD85	Cartilage Development	GOBP_CHONDROCYTE_DIFFERENTIATION	Chondrocyte Differentiation	http://www.gsea-msigdb.org/gsea/msigdb/mouse/geneset/GOBP_CHONDROCYTE_DIFFERENTIATION	SMAD7|MAF|TWSG1|MUSTN1|HSPG2|LTBP3|MBOAT2|IFT80|EXT1|MSX2|EXT2|RARG|CHRDL2|AXIN2|MKX|MEF2C|SULF2|CCN3|TRPS1|TGFB1|RFLNA|HMGA2|PTH|ZBTB16|LOXL2|PRKG2|PTHLH|HOXA11|SFRP2|PTH1R|NPPC|FGFR1|ARID5A|HOXD11|SCX|GLG1|SIX2|SOX5|RARB|SMPD3|CREB3L2|SLC39A14|GLI3|OSR1|CHADL|SOX9|PKDCC|GREM1|EFEMP1|ADAMTS7|COL3A1|WNT9A|TGFBR2|FGF18|OSR2|SULF1|ACAN|CCN2|MAPK14|CCN4|HES5|ANXA6|ZFP219|GDF6|CYTL1|RUNX2|SERPINH1|BM…	96	0.2783	1.5882	0	0.0347	1
GAD85	Cartilage Development	GOBP_CHONDROCYTE_PROLIFERATION	Chondrocyte Proliferation	http://www.gsea-msigdb.org/gsea/msigdb/mouse/geneset/GOBP_CHONDROCYTE_PROLIFERATION	SMAD7|STC1|PRKG2|CCN2|LTF|MUSTN1|DSPP|GRN|PBXIP1|EXT1|SIX2|SIRT6|MMP14|LEF1|SOX9|CCN3|COL9A1|COMP|HMGA2|SCUBE2|DDR2|GOLGB1	22	0.3056	1.2409	0.1543	0.18	1
GAD85	Cartilage Development	GOBP_NEGATIVE_REGULATION_OF_CARTILAGE_DEVELOPMENT	Negative Regulation Of Cartilage Development	http://www.gsea-msigdb.org/gsea/msigdb/mouse/geneset/GOBP_NEGATIVE_REGULATION_OF_CARTILAGE_DEVELOPMENT	CCN4|LTBP3|RARG|MKX|BMP4|RFLNA|TGFB2|PTH|LEP|CTSK|NOG|NKX3-2|PTHLH|FRZB|CTNNB1|GDF5|RARB|GLI3|SNAI2|SOX9|CHADL|GREM1|ADAMTS7|EFEMP1|IDUA|WNT9A|PTPN11|GLI2	28	0.333	1.4015	0.0823	0.0863	1
GAD85	Cartilage Development	GOBP_NEGATIVE_REGULATION_OF_CHONDROCYTE_DIFFERENTIATION	Negative Regulation Of Chondrocyte Differentiation	http://www.gsea-msigdb.org/gsea/msigdb/mouse/geneset/GOBP_NEGATIVE_REGULATION_OF_CHONDROCYTE_DIFFERENTIATION	NKX3-2|PTHLH|CCN4|LTBP3|CTNNB1|RARG|GDF5|MKX|RARB|BMP4|GLI3|SNAI2|SOX9|CHADL|GREM1|RFLNA|ADAMTS7|EFEMP1|WNT9A|PTH|PTPN11|GLI2	22	0.321	1.257	0.1755	0.1675	1
GAD85	Cartilage Development	GOBP_POSITIVE_REGULATION_OF_CARTILAGE_DEVELOPMENT	Positive Regulation Of Cartilage Development	http://www.gsea-msigdb.org/gsea/msigdb/mouse/geneset/GOBP_POSITIVE_REGULATION_OF_CARTILAGE_DEVELOPMENT	SMAD7|MUSTN1|ZFP219|BMP1|BMP10|GDF6|GDF2|RUNX2|BMP4|WNT5A|BMP6|ZBTB16|RELA|LOXL2|HOXA11|BMP2|CCN1|HOXD11|SCX|GDF5|SOX5|GLI3|SOX9|PKDCC|MDK|FGF18|SMAD3|SOX6	28	0.3574	1.5341	0.0173	0.0453	1
GAD85	Cartilage Development	GOBP_POSITIVE_REGULATION_OF_CHONDROCYTE_DIFFERENTIATION	Positive Regulation Of Chondrocyte Differentiation	http://www.gsea-msigdb.org/gsea/msigdb/mouse/geneset/GOBP_POSITIVE_REGULATION_OF_CHONDROCYTE_DIFFERENTIATION	SMAD7|HOXA11|MUSTN1|HOXD11|ZFP219|GDF6|GDF5|SOX5|RUNX2|GLI3|BMP6|SOX9|PKDCC|ZBTB16|RELA|FGF18|SMAD3|SOX6|LOXL2	19	0.3908	1.4868	0.0843	0.0578	1
GAD85	Cartilage Development	GOBP_REGULATION_OF_CARTILAGE_DEVELOPMENT	Regulation Of Cartilage Development	http://www.gsea-msigdb.org/gsea/msigdb/mouse/geneset/GOBP_REGULATION_OF_CARTILAGE_DEVELOPMENT	SMAD7|MAF|MUSTN1|LTBP3|MBOAT2|RARG|AXIN2|MKX|TRPS1|TGFB1|RFLNA|TGFB2|PTH|ZBTB16|LOXL2|NOG|PRKG2|HOXA11|PTHLH|HOXD11|SCX|GLG1|FRZB|SIX2|SOX5|RARB|SMPD3|GLI3|SOX9|CHADL|PKDCC|GREM1|ADAMTS7|EFEMP1|IDUA|WNT9A|FGF18|CCN2|CCN4|ZFP219|BMP1|KAT2A|BMP10|GDF6|GDF2|RUNX2|BMP4|WNT5A|BMP6|LEP|RELA|CTSK|NKX3-2|BMP2|CCN1|CTNNB1|SHOX2|GDF5|SNAI2|MDK|PTPN11|GLI2|SMAD3|SOX6	64	0.3687	1.9364	0	0.0054	0.613
GAD85	Cartilage Development	GOBP_REGULATION_OF_CHONDROCYTE_DIFFERENTIATION	Regulation Of Chondrocyte Differentiation	http://www.gsea-msigdb.org/gsea/msigdb/mouse/geneset/GOBP_REGULATION_OF_CHONDROCYTE_DIFFERENTIATION	SMAD7|MAF|CCN2|MUSTN1|CCN4|LTBP3|MBOAT2|ZFP219|GDF6|RARG|AXIN2|RUNX2|MKX|BMP4|BMP6|TRPS1|RFLNA|PTH|ZBTB16|RELA|LOXL2|PRKG2|HOXA11|PTHLH|NKX3-2|HOXD11|GLG1|SIX2|CTNNB1|SHOX2|GDF5|SOX5|RARB|GLI3|SNAI2|SOX9|CHADL|PKDCC|GREM1|MDK|ADAMTS7|EFEMP1|WNT9A|PTPN11|GLI2|FGF18|SMAD3|SOX6	48	0.3453	1.6971	0	0.0195	0.993
GAD85	Catabolism Negative Regulation	GOBP_NEGATIVE_REGULATION_OF_CELLULAR_CATABOLIC_PROCESS	Negative Regulation Of Cellular Catabolic Process	http://www.gsea-msigdb.org/gsea/msigdb/mouse/geneset/GOBP_NEGATIVE_REGULATION_OF_CELLULAR_CATABOLIC_PROCESS	DFFA|TNFAIP3|CHMP4B|SNCA|SIRT2|MAPKAPK2|PIK3CG|FOXK1|PABPN1L|SUFU|DAP|TMEM39A|MYD88|QSOX1|CPTP|AXIN2|TRP53|ANKS1|N4BP1|PHF23|CNR1|UBXN1|QRICH2|BMF|SENP1|WDR6|PLIN5|MT3|TIMP1|DAZL|FHIT|IKBKE|MLST8|RNF5|SGTA|LZTS1|RPS7|ANXA2|PTPN22|HMOX1|IL10|VEGFA|USP30|KLHL40|LRRK2|TSPO|PSEN1|PSEN2|WASHC1|SLIRP|TIMP4|PKP3|BAG6|MTM1|ATP2B4|TIGAR|MIR466L|TENT5B|RBM46|DBI|SORL1|PKP1|TENT5D|SMCR8|SDCBP|ADRA1B|ADRA1A|…	150	0.5067	3.0786	0	0	0
GAD85	Cell Adhesion via Integrin	GOBP_CELL_ADHESION_MEDIATED_BY_INTEGRIN	Cell Adhesion Mediated By Integrin	http://www.gsea-msigdb.org/gsea/msigdb/mouse/geneset/GOBP_CELL_ADHESION_MEDIATED_BY_INTEGRIN	LYN|CD24A|FYB2|EXT1|ITGAE|ITGB5|VTN|EFNA1|CCN3|CRKL|TGFB2|ADA|MUC1|DPP4|ITGAL|NCKAP1L|ITGAM|EPHA2|FOXC2|ITGA2|LPXN|EPHA8|ITGA10|FERMT3|CCL21A|CYP1B1|WNK1|ICAM1|ITGBL1|CIB1|ITGA8|FERMT1|ITGA4|ITGA7|ITGB6|ITGB7|ITGA11|TESCL|CCL21B|RET|EMILIN1|ITGA3|ITGAV|SERPINE1|CXCL13|PLAU|PIEZO1|CD3E|ITGAD|PLPP3|CCL5|ITGA1|PTPN6|RAC3|ITGA6|MMRN1|SWAP70|SKAP1|ITGA2B|TESC|ITGA5|ITGAX|ITGB2|FBN1|ITGB8|SYK|HRG|NEXMI…	72	0.4127	2.2078	0	0.001	0.102
GAD85	Cell Adhesion via Integrin	GOBP_CELL_CELL_ADHESION_MEDIATED_BY_INTEGRIN	Cell Cell Adhesion Mediated By Integrin	http://www.gsea-msigdb.org/gsea/msigdb/mouse/geneset/GOBP_CELL_CELL_ADHESION_MEDIATED_BY_INTEGRIN	SWAP70|SKAP1|ITGA5|CD24A|DPP4|CXCL13|PIEZO1|CD3E|FERMT3|PLPP3|WNK1|CCL5|L1CAM|ADA|ITGA4	15	0.5259	1.8756	0	0.0075	0.773
GAD85	Cell Adhesion via Integrin	GOBP_POSITIVE_REGULATION_OF_CELL_ADHESION_MEDIATED_BY_INTEGRIN	Positive Regulation Of Cell Adhesion Mediated By Integrin	http://www.gsea-msigdb.org/gsea/msigdb/mouse/geneset/GOBP_POSITIVE_REGULATION_OF_CELL_ADHESION_MEDIATED_BY_INTEGRIN	SKAP1|CCL21B|RET|CD24A|NCKAP1L|FOXC2|SYK|CXCL13|PIEZO1|CD3E|CCL21A|CCL5|CIB1|TGFB2|PTPN6|RAC3|FERMT1	17	0.537	1.9332	0.0047	0.0054	0.623
GAD85	Cell Adhesion via Integrin	GOBP_REGULATION_OF_CELL_ADHESION_MEDIATED_BY_INTEGRIN	Regulation Of Cell Adhesion Mediated By Integrin	http://www.gsea-msigdb.org/gsea/msigdb/mouse/geneset/GOBP_REGULATION_OF_CELL_ADHESION_MEDIATED_BY_INTEGRIN	TESCL|LYN|CCL21B|RET|CD24A|SERPINE1|CXCL13|PLAU|PIEZO1|CD3E|EFNA1|CCL5|CRKL|TGFB2|PTPN6|RAC3|ADA|MUC1|SWAP70|SKAP1|TESC|DPP4|NCKAP1L|EPHA2|FOXC2|LPXN|SYK|EPHA8|HRG|FERMT3|NEXMIF|CCL21A|CYP1B1|SNAI2|WNK1|CIB1|PTPN11|FERMT1	38	0.4205	1.9541	0	0.0049	0.57
GAD85	Cell Cycle Regulation	GOBP_POSITIVE_REGULATION_OF_CELL_CYCLE_G1_S_PHASE_TRANSITION	Positive Regulation Of Cell Cycle G1 S Phase Transition	http://www.gsea-msigdb.org/gsea/msigdb/mouse/geneset/GOBP_POSITIVE_REGULATION_OF_CELL_CYCLE_G1_S_PHASE_TRANSITION	TERT|UBE2E2|STXBP4|PLRG1|PHB2|D1PAS1|HYAL1|STOX1|KCNA5|CPSF3|CRNN|FGF10|AIF1|DDR2|LSM10|CENPJ|APEX1|RGCC|ADAMTS1|PAGR1A|ANXA1|FAM83D|PLCG2|AKT1|CCND2|TRP63|CCND1|CCND3|PAF1|MBLAC1|KMT2E|CYP1A1|GLI1|CREBBP|CUL4A	35	0.4203	1.9163	0	0.006	0.663
GAD85	Cell Cycle Regulation	GOBP_POSITIVE_REGULATION_OF_CELL_CYCLE_G2_M_PHASE_TRANSITION	Positive Regulation Of Cell Cycle G2 M Phase Transition	http://www.gsea-msigdb.org/gsea/msigdb/mouse/geneset/GOBP_POSITIVE_REGULATION_OF_CELL_CYCLE_G2_M_PHASE_TRANSITION	CDC25A|CDC25B|CDC25C|RAD51B|WNT10B|SMARCD3|STOX1|RAB11A|MECP2|CDK1|CCND1|HSPA2|CCNB1|CDC7|CDK4|RCC2|DYRK3|PBX1|LMNB1	19	0.6359	2.3717	0	0.0003	0.028
GAD85	Cell Cycle Regulation	GOBP_POSITIVE_REGULATION_OF_CELL_CYCLE_PHASE_TRANSITION	Positive Regulation Of Cell Cycle Phase Transition	http://www.gsea-msigdb.org/gsea/msigdb/mouse/geneset/GOBP_POSITIVE_REGULATION_OF_CELL_CYCLE_PHASE_TRANSITION	CDC25A|UBE2E2|CDC25B|CDC25C|CENPE|PLRG1|THOC5|D1PAS1|HYAL1|STOX1|RAB11A|KCNA5|CPSF3|MECP2|CDK1|TGFB1|DYRK3|NEUROG1|MAD1L1|DDR2|CENPJ|RGCC|ADAMTS1|PAGR1A|RAD51B|SMARCD3|PLCG2|AKT1|CDCA5|PRAP1|TRP63|HSPA2|BIRC5|PBX1|ANAPC5|KMT2E|TERT|STXBP4|PHB2|WNT10B|MAPK15|PPP1R10|DDX39B|CRNN|FGF10|RCC2|AIF1|LSM10|UBE2C|APEX1|MAD2L1BP|CDT1|KLHL18|ANXA1|FAM83D|CCND2|CCND3|CCND1|PAF1|CCNB1|CDC7|MBLAC1|CDK4|GLI1|CY…	68	0.5155	2.6677	0	0	0
GAD85	Cell Cycle Regulation	GOBP_POSITIVE_REGULATION_OF_CELL_CYCLE_PROCESS	Positive Regulation Of Cell Cycle Process	http://www.gsea-msigdb.org/gsea/msigdb/mouse/geneset/GOBP_POSITIVE_REGULATION_OF_CELL_CYCLE_PROCESS	UBE2E2|RACGAP1|CDC25A|CDC25B|CDC25C|SIRT2|STOX1|HYAL1|MSX1|KCNA5|MSX2|CIT|FEN1|LRP5|MECP2|TGFB1|DYRK3|NEUROG1|DDR2|CENPJ|NUP62|MACROH2A1|RAD51B|NDC80|DAZL|PDGFB|PDGFRB|KAT5|SH2B1|PRKCE|TRP63|NPM2|PBX1|ANAPC5|USP19|EDN1|TERT|OOEP|MAPK15|EREG|NCAPD2|WNT4|WNT5A|CRNN|FGF10|MED1|WIZ|CD28|FGF8|UBE2C|SPHK1|KLHL18|FAM83D|EPGN|POC1A|CCND3|PAF1|MBLAC1|GLI1|TGFA|CREBBP|E2F8|NSFL1C|CENPE|PLRG1|RAD51AP1|EIF4G…	159	0.3683	2.25	0	0.0006	0.068
GAD85	Cell Cycle Regulation	GOBP_POSITIVE_REGULATION_OF_G1_S_TRANSITION_OF_MITOTIC_CELL_CYCLE	Positive Regulation Of G1 S Transition Of Mitotic Cell Cycle	http://www.gsea-msigdb.org/gsea/msigdb/mouse/geneset/GOBP_POSITIVE_REGULATION_OF_G1_S_TRANSITION_OF_MITOTIC_CELL_CYCLE	TERT|UBE2E2|PLRG1|D1PAS1|HYAL1|STOX1|KCNA5|CPSF3|FGF10|AIF1|LSM10|DDR2|APEX1|CENPJ|RGCC|ADAMTS1|ANXA1|AKT1|CCND2|CCND1|CCND3|MBLAC1|CYP1A1|KMT2E|CREBBP|CUL4A	26	0.4673	1.9353	0.0067	0.0054	0.617
GAD85	Cell Cycle Regulation	GOBP_POSITIVE_REGULATION_OF_MITOTIC_CELL_CYCLE	Positive Regulation Of Mitotic Cell Cycle	http://www.gsea-msigdb.org/gsea/msigdb/mouse/geneset/GOBP_POSITIVE_REGULATION_OF_MITOTIC_CELL_CYCLE	CDC25A|UBE2E2|CDC25B|EIF4EBP1|CDC25C|CENPE|SHB|PLRG1|D1PAS1|HYAL1|STOX1|RAB11A|KCNA5|CPSF3|MECP2|CDK1|NANOG|TAL1|TGFB1|NEUROG1|MAD1L1|FOXA1|NKX3-1|DDR2|CENPJ|SMOC2|LGMN|RGCC|ADAMTS1|FGFR1|RAD51B|PDGFB|SMARCD3|HSF1|POLDIP2|AKT1|CDCA5|PRAP1|HSPA2|BIRC5|PBX1|ANAPC5|KMT2E|USP22|TERT|TUNAR|HES1|PHB2|WNT10B|STAT5A|STAT5B|PPP1R10|FGF10|RCC2|AIF1|LSM10|ABL1|UBE2C|APEX1|MAD2L1BP|CCDC57|CDT1|SPHK1|KLHL18|A…	80	0.5476	2.9486	0	0	0
GAD85	Cell Cycle Regulation	GOBP_POSITIVE_REGULATION_OF_MITOTIC_CELL_CYCLE_PHASE_TRANSITION	Positive Regulation Of Mitotic Cell Cycle Phase Transition	http://www.gsea-msigdb.org/gsea/msigdb/mouse/geneset/GOBP_POSITIVE_REGULATION_OF_MITOTIC_CELL_CYCLE_PHASE_TRANSITION	CDC25A|UBE2E2|CDC25B|CDC25C|CENPE|PLRG1|D1PAS1|HYAL1|STOX1|RAB11A|KCNA5|CPSF3|MECP2|CDK1|TGFB1|NEUROG1|MAD1L1|DDR2|CENPJ|RGCC|ADAMTS1|RAD51B|SMARCD3|AKT1|CDCA5|PRAP1|HSPA2|BIRC5|PBX1|ANAPC5|KMT2E|TERT|PHB2|WNT10B|FGF10|RCC2|AIF1|LSM10|UBE2C|APEX1|MAD2L1BP|CDT1|KLHL18|ANXA1|CCND2|CCND3|CCND1|CCNB1|CDC7|MBLAC1|CDK4|CYP1A1|CREBBP|LMNB1|CUL4A	55	0.5654	2.8902	0	0	0
GAD85	Cell Cycle Transition Regulation	GOBP_CELL_CYCLE_CHECKPOINT_SIGNALING	Cell Cycle Checkpoint Signaling	http://www.gsea-msigdb.org/gsea/msigdb/mouse/geneset/GOBP_CELL_CYCLE_CHECKPOINT_SIGNALING	TRP53|NEK1|NDC80|TEX14|HORMAD1|TRRAP|PLK1|FEM1B|BLM|TRIP13|RPA2|TIMELESS|CDC20|ZFY2|PTPN11|CENPE|DGKZ|PSMG2|THOC5|BABAM2|EME2|MUS81|TRP53BP1|VPS4A|STK33|CDK1|CDKN1A|PLK3|CRADD|CRY1|E2F1|PTPRV|HMGA2|IER3|RPS6|MAD1L1|MBD4|MUC1|PML|RAD9A|RPL26|KHDC3|MRNIP|DOT1L|NEK11|PLK5|HSF1|CCAR2|PRAP1|BIRC5|INTS3|RAD9B|PCID2|RFWD3|ATRIP|INCENP|MAPK14|PPP2R5C|CLSPN|PRPF19|FZR1|USP44|TAOK2|PPP1R10|ZWINT|DDX39B|NOP…	98	0.5596	3.2755	0	0	0
GAD85	Cell Cycle Transition Regulation	GOBP_CELL_CYCLE_G1_S_PHASE_TRANSITION	Cell Cycle G1 S Phase Transition	http://www.gsea-msigdb.org/gsea/msigdb/mouse/geneset/GOBP_CELL_CYCLE_G1_S_PHASE_TRANSITION	BACH1|CDK5|UBE2E2|CDC25A|HACD1|EIF4EBP1|CDK14|KLF11|PLK2|CDK2|FHL1|CDKN1B|FHL4|CDK17|GAS1|ESRRB|CDK15|PDPN|E2F6|PRMT2|STOX1|HYAL1|KCNA5|TRP53|AMBRA1|PIM2|MYC|PKD2|IQGAP3|NKX3-1|DDR2|SKP2|PPP2R3D|CENPJ|PSME1|NFATC1|DPF2|SMARCB1|2610528A11RIK|TRP63|ARID1A|CDK16|TERT|TRIM71|CTDSP1|CCL12|DCUN1D3|CCL2|CRNN|ACTB|APBB1|FGF10|FAM107A|ARID1B|PPP2CA|ATP2B4|TAF10|SUSD2|MYO16|AY074887|RPA2|FAM83D|TJP3|DPF1|C…	174	0.4681	2.9565	0	0	0
GAD85	Cell Cycle Transition Regulation	GOBP_CELL_CYCLE_G2_M_PHASE_TRANSITION	Cell Cycle G2 M Phase Transition	http://www.gsea-msigdb.org/gsea/msigdb/mouse/geneset/GOBP_CELL_CYCLE_G2_M_PHASE_TRANSITION	BACH1|CDC25A|HACD1|FBXL3|CDC25B|CDC25C|CDK14|BRSK2|CDK2|FHL1|FHL4|ESRRB|AKAP8L|BABAM2|STOX1|TPD52L1|RAB11A|VPS4A|TRP53|MECP2|CDK1|PAXIP1|CDKN1A|AKAP8|GPR132|ABCB1B|DYRK3|PRKCQ|HMGA2|IER3|MBD4|SKP2|ATF5|MACROH2A1|ING4|PAGR1A|RAD51B|NDC80|MRNIP|FOXM1|SMARCD3|CDK10|HSPA2|FBXL15|FBXL21|BIRC5|INTS3|PBX1|ABCB1A|PKIA|CLSPN|WNT10B|FZR1|USH1C|TAOK2|KAT14|PINX1|NEK10|NOP53|PLK1|FOXO4|KCNH5|RCC2|FBXL22|BLM|…	92	0.4775	2.6792	0	0	0
GAD85	Cell Cycle Transition Regulation	GOBP_DNA_INTEGRITY_CHECKPOINT_SIGNALING	Dna Integrity Checkpoint Signaling	http://www.gsea-msigdb.org/gsea/msigdb/mouse/geneset/GOBP_DNA_INTEGRITY_CHECKPOINT_SIGNALING	DGKZ|THOC5|BABAM2|EME2|MUS81|TRP53BP1|TRP53|STK33|CDK1|CDKN1A|CRADD|CRY1|NEK1|E2F1|PTPRV|HMGA2|IER3|MBD4|MUC1|PML|RAD9A|RPL26|MRNIP|DOT1L|NEK11|CCAR2|PRAP1|RAD9B|RFWD3|ATRIP|MAPK14|PPP2R5C|CLSPN|PRPF19|FZR1|TAOK2|PPP1R10|DDX39B|NOP53|PLK1|FOXO4|FEM1B|RBM38|BLM|MAP3K20|CDT1|HUS1B|RPS27L|BABAM1|RPA2|SYF2|D7ERTD443E|FOXN3|EME1|RHNO1|CCND1|TIMELESS|FBXO31|TICRR|PTPN11|TRIM39|CUL4A	62	0.5498	2.8961	0	0	0
GAD85	Cell Cycle Transition Regulation	GOBP_MITOTIC_CELL_CYCLE_CHECKPOINT_SIGNALING	Mitotic Cell Cycle Checkpoint Signaling	http://www.gsea-msigdb.org/gsea/msigdb/mouse/geneset/GOBP_MITOTIC_CELL_CYCLE_CHECKPOINT_SIGNALING	CENPE|DGKZ|PSMG2|BABAM2|EME2|MUS81|VPS4A|TRP53|STK33|CDK1|CDKN1A|PLK3|CRADD|PTPRV|HMGA2|IER3|RPS6|MAD1L1|MBD4|MUC1|PML|RAD9A|RPL26|KHDC3|NDC80|MRNIP|NEK11|PLK5|TEX14|PRAP1|BIRC5|INTS3|RAD9B|PCID2|RFWD3|INCENP|PPP2R5C|CLSPN|FZR1|USP44|TAOK2|PPP1R10|TRRAP|ZWINT|NOP53|PLK1|FOXO4|RPL24|RBM38|BLM|MAP3K20|INIP|CHMP4C|BUB3|MAD2L1BP|CDT1|HUS1B|SPC24|TRIP13|RPS27L|BABAM1|RPA2|SYF2|NABP2|SPDL1|CEP192|D7ERT…	79	0.5665	3.2068	0	0	0
GAD85	Cell Cycle Transition Regulation	GOBP_MITOTIC_DNA_INTEGRITY_CHECKPOINT_SIGNALING	Mitotic Dna Integrity Checkpoint Signaling	http://www.gsea-msigdb.org/gsea/msigdb/mouse/geneset/GOBP_MITOTIC_DNA_INTEGRITY_CHECKPOINT_SIGNALING	DGKZ|PPP2R5C|CLSPN|BABAM2|FZR1|EME2|MUS81|TAOK2|STK33|TRP53|PPP1R10|CDK1|NOP53|CDKN1A|PLK1|FOXO4|CRADD|RBM38|PTPRV|BLM|HMGA2|IER3|MAP3K20|MBD4|MUC1|PML|RAD9A|HUS1B|RPL26|MRNIP|RPS27L|BABAM1|NEK11|RPA2|SYF2|D7ERTD443E|FOXN3|EME1|PRAP1|CCND1|FBXO31|TICRR|RAD9B|TRIM39|RFWD3	45	0.5119	2.4606	0	0.0002	0.011
GAD85	Cell Cycle Transition Regulation	GOBP_MITOTIC_G1_S_TRANSITION_CHECKPOINT_SIGNALING	Mitotic G1 S Transition Checkpoint Signaling	http://www.gsea-msigdb.org/gsea/msigdb/mouse/geneset/GOBP_MITOTIC_G1_S_TRANSITION_CHECKPOINT_SIGNALING	PML|RPL26|DGKZ|PPP2R5C|RPS27L|RPA2|TRP53|PLK5|PRAP1|CCND1|CDKN1A|PLK3|CRADD|RBM38|FBXO31|PTPRV|RFWD3|MUC1	18	0.5538	2.0299	0.0049	0.0029	0.359
GAD85	Cell Cycle Transition Regulation	GOBP_MITOTIC_G2_DNA_DAMAGE_CHECKPOINT_SIGNALING	Mitotic G2 Dna Damage Checkpoint Signaling	http://www.gsea-msigdb.org/gsea/msigdb/mouse/geneset/GOBP_MITOTIC_G2_DNA_DAMAGE_CHECKPOINT_SIGNALING	MRNIP|CLSPN|BABAM1|SYF2|BABAM2|FZR1|TAOK2|D7ERTD443E|FOXN3|CDK1|NOP53|CDKN1A|PLK1|FOXO4|BLM|TICRR|HMGA2|IER3|TRIM39|MBD4	20	0.5526	2.1022	0.0108	0.0018	0.227
GAD85	Cell Cycle Transition Regulation	GOBP_MITOTIC_G2_M_TRANSITION_CHECKPOINT	Mitotic G2 M Transition Checkpoint	http://www.gsea-msigdb.org/gsea/msigdb/mouse/geneset/GOBP_MITOTIC_G2_M_TRANSITION_CHECKPOINT	CLSPN|BABAM2|FZR1|TAOK2|CDK1|NOP53|CDKN1A|PLK1|FOXO4|BLM|HMGA2|IER3|MBD4|INIP|HUS1B|MRNIP|BABAM1|SYF2|NABP2|D7ERTD443E|FOXN3|FAM122C|INTS3|TICRR|TRIM39	25	0.5424	2.2709	0	0.0006	0.063
GAD85	Cell Cycle Transition Regulation	GOBP_NEGATIVE_REGULATION_OF_CELL_CYCLE_G1_S_PHASE_TRANSITION	Negative Regulation Of Cell Cycle G1 S Phase Transition	http://www.gsea-msigdb.org/gsea/msigdb/mouse/geneset/GOBP_NEGATIVE_REGULATION_OF_CELL_CYCLE_G1_S_PHASE_TRANSITION	CTDSP2|FHL1|DGKZ|CDKN1B|FHL4|CDK2AP2|GAS1|HASPIN|PRMT2|CRLF3|TRP53|CDKN1A|DACT1|PLK3|CRADD|E2F7|GPNMB|PTPRV|PKD2|NKX3-1|MUC1|PPP2R3D|PML|MIR26A-2|RPL26|PLK5|PRAP1|2610528A11RIK|SOX2|BTN2A2|NACC2|RFWD3|CTDSPL|FBXO7|INHBA|PPP2R5C|BCL2|CTDSP1|CCL12|DCUN1D3|CCL2|RBM38|EEF1AKNMT|APBB1|FAM107A|GJC2|SUSD2|MYO16|RPS27L|RPA2|CACNB4|KLF4|CCND1|SLFN1|FBXO31|CDKN2B|CDKN2D|MEN1|KANK2|MIR26A-1	60	0.461	2.342	0	0.0004	0.036
GAD85	Cell Cycle Transition Regulation	GOBP_NEGATIVE_REGULATION_OF_CELL_CYCLE_G2_M_PHASE_TRANSITION	Negative Regulation Of Cell Cycle G2 M Phase Transition	http://www.gsea-msigdb.org/gsea/msigdb/mouse/geneset/GOBP_NEGATIVE_REGULATION_OF_CELL_CYCLE_G2_M_PHASE_TRANSITION	FHL1|FHL4|CLSPN|BABAM2|FZR1|VPS4A|TAOK2|PINX1|CDK1|NOP53|CDKN1A|PLK1|FOXO4|GPR132|BLM|HMGA2|IER3|MBD4|INIP|CHMP4C|ATF5|MACROH2A1|HUS1B|MRNIP|BABAM1|SYF2|NABP2|MIIP|D7ERTD443E|FOXN3|ZFYVE19|FAM122C|INTS3|TICRR|TRIM39	35	0.5636	2.5611	0	0	0.002
GAD85	Cell Cycle Transition Regulation	GOBP_NEGATIVE_REGULATION_OF_CELL_CYCLE_PROCESS	Negative Regulation Of Cell Cycle Process	http://www.gsea-msigdb.org/gsea/msigdb/mouse/geneset/GOBP_NEGATIVE_REGULATION_OF_CELL_CYCLE_PROCESS	FHL1|CDKN1B|FHL4|MOS|GAS1|PRMT2|TRP53|NEK1|NEK2|PKD2|NKX3-1|PPP2R3D|MACROH2A1|FBXO43|PTTG1|NDC80|OSM|OVOL1|2610528A11RIK|TEX14|TOM1L2|HORMAD1|BAZ1B|CTDSP1|ESR1|NANOS2|CCL12|DCUN1D3|TRRAP|CCL2|PLK1|FEM1B|APBB1|APBB2|BLM|FAM107A|PPP2R5B|FGFR2|SUSD2|MYO16|TRIP13|RPA2|MIIP|SLFN1|TIMELESS|CDC20|ZFY2|PTPN11|MIR26A-1|ZFP36L1|ZFP36L2|E2F8|CENPE|CTDSP2|DGKZ|GPER1|CDK2AP2|PSMG2|THOC5|BABAM2|HASPIN|EME2|MUS…	177	0.5013	3.1144	0	0	0
GAD85	Cell Cycle Transition Regulation	GOBP_NEGATIVE_REGULATION_OF_MITOTIC_CELL_CYCLE	Negative Regulation Of Mitotic Cell Cycle	http://www.gsea-msigdb.org/gsea/msigdb/mouse/geneset/GOBP_NEGATIVE_REGULATION_OF_MITOTIC_CELL_CYCLE	FHL1|CDKN1B|FHL4|CDKN1C|FZD3|GAS1|PRMT2|TRP53|PKD2|PPP2R3D|NDC80|BTG1C|OVOL1|TEX14|BRINP3|TOM1L2|CTDSP1|ESR1|CCL12|DCUN1D3|TRRAP|CCL2|PLK1|BLM|FAM107A|FGFR2|ABL1|BRINP2|MYO16|TRIP13|BTG2|RPA2|MIIP|SLFN1|CDC20|MIR26A-1|ZFP36L1|BTG1B|ZFP36L2|TIMP2|CENPE|CTDSP2|DGKZ|CDK2AP2|PSMG2|BABAM2|HASPIN|EME2|MUS81|CRLF3|VPS4A|STK33|BTG4|CDK1|DACT1|CDKN1A|PLK3|GPR132|E2F7|CRADD|GPNMB|PTPRV|RPS6|HMGA2|IER3|MAD1…	147	0.4651	2.9499	0	0	0
GAD85	Cell Cycle Transition Regulation	GOBP_NEGATIVE_REGULATION_OF_MITOTIC_CELL_CYCLE_PHASE_TRANSITION	Negative Regulation Of Mitotic Cell Cycle Phase Transition	http://www.gsea-msigdb.org/gsea/msigdb/mouse/geneset/GOBP_NEGATIVE_REGULATION_OF_MITOTIC_CELL_CYCLE_PHASE_TRANSITION	FHL1|FHL4|PRMT2|TRP53|PKD2|PPP2R3D|NDC80|TEX14|CTDSP1|CCL12|DCUN1D3|CCL2|PLK1|BLM|FAM107A|MYO16|TRIP13|RPA2|MIIP|SLFN1|CDC20|MIR26A-1|ZFP36L1|ZFP36L2|CENPE|CTDSP2|DGKZ|CDK2AP2|PSMG2|BABAM2|HASPIN|CRLF3|VPS4A|CDK1|CDKN1A|DACT1|PLK3|GPR132|CRADD|E2F7|GPNMB|PTPRV|HMGA2|IER3|MAD1L1|MBD4|MUC1|PML|RGCC|MIR26A-2|RPL26|KHDC3|MRNIP|PLK5|PRAP1|BTN2A2|BIRC5|INTS3|PCID2|NACC2|RFWD3|CTDSPL|FBXO7|INCENP|INHBA|…	105	0.5153	3.0188	0	0	0
GAD85	Cell Cycle Transition Regulation	GOBP_REGULATION_OF_CELL_CYCLE_CHECKPOINT	Regulation Of Cell Cycle Checkpoint	http://www.gsea-msigdb.org/gsea/msigdb/mouse/geneset/GOBP_REGULATION_OF_CELL_CYCLE_CHECKPOINT	INCENP|THOC5|BABAM2|USP44|PPP1R10|DDX39B|FEM1B|CRY1|NEK1|MAD1L1|MAP3K20|MAD2L1BP|CDT1|NDC80|RPA2|HSF1|CCAR2|PRAP1|CCNB1|XRCC3|ANAPC15|BIRC5|PCID2|RFWD3|CUL4A	25	0.7045	2.8979	0	0	0
GAD85	Cell Cycle Transition Regulation	GOBP_REGULATION_OF_CELL_CYCLE_G1_S_PHASE_TRANSITION	Regulation Of Cell Cycle G1 S Phase Transition	http://www.gsea-msigdb.org/gsea/msigdb/mouse/geneset/GOBP_REGULATION_OF_CELL_CYCLE_G1_S_PHASE_TRANSITION	UBE2E2|HACD1|FHL1|CDKN1B|FHL4|GAS1|PDPN|PRMT2|STOX1|HYAL1|KCNA5|TRP53|AMBRA1|PKD2|NKX3-1|DDR2|PPP2R3D|CENPJ|PSME1|DPF2|SMARCB1|2610528A11RIK|TRP63|ARID1A|TERT|CTDSP1|CCL12|DCUN1D3|CCL2|CRNN|ACTB|APBB1|FGF10|FAM107A|ARID1B|PPP2CA|ATP2B4|SUSD2|MYO16|AY074887|RPA2|FAM83D|TJP3|DPF1|CCND3|SLFN1|PAF1|SMARCA4|MBLAC1|MIR26A-1|GLI1|CREBBP|CTDSP2|DGKZ|PLRG1|CDK2AP2|D1PAS1|CIRBP|HASPIN|CRLF3|CPSF3|MLF1|DACT…	133	0.4408	2.7738	0	0	0
GAD85	Cell Cycle Transition Regulation	GOBP_REGULATION_OF_CELL_CYCLE_G2_M_PHASE_TRANSITION	Regulation Of Cell Cycle G2 M Phase Transition	http://www.gsea-msigdb.org/gsea/msigdb/mouse/geneset/GOBP_REGULATION_OF_CELL_CYCLE_G2_M_PHASE_TRANSITION	CDC25A|HACD1|CDC25B|CDC25C|CDK2|FHL1|FHL4|BABAM2|STOX1|RAB11A|VPS4A|TRP53|MECP2|CDK1|PAXIP1|CDKN1A|GPR132|DYRK3|PRKCQ|HMGA2|IER3|MBD4|ATF5|MACROH2A1|ING4|PAGR1A|RAD51B|MRNIP|SMARCD3|CDK10|HSPA2|INTS3|PBX1|PKIA|CLSPN|WNT10B|FZR1|TAOK2|PINX1|NEK10|NOP53|PLK1|FOXO4|KCNH5|RCC2|BLM|CCNB3|INIP|CHMP4C|CDKN2A|HUS1B|BABAM1|SYF2|NABP2|MIIP|D7ERTD443E|FOXN3|ZFYVE19|CCND1|FAM122C|CCNB1|CDC7|CDK4|TICRR|TRIM39…	66	0.5008	2.7679	0	0	0
GAD85	Cell Cycle Transition Regulation	GOBP_REGULATION_OF_MITOTIC_CELL_CYCLE_PHASE_TRANSITION	Regulation Of Mitotic Cell Cycle Phase Transition	http://www.gsea-msigdb.org/gsea/msigdb/mouse/geneset/GOBP_REGULATION_OF_MITOTIC_CELL_CYCLE_PHASE_TRANSITION	UBE2E2|STOX1|TRP53|AMBRA1|NEUROG1|DDR2|HECW2|TEX14|NPM2|PBX1|ANAPC5|ARID1A|CCL12|CCL2|PLK1|ACTB|BLM|ERCC2|PPP2CA|UBE2C|RPA2|CCND3|CDC20|MIR26A-1|CREBBP|D1PAS1|DACT1|E2F7|ADAMTS1|KHDC3|MRNIP|AKT1|BTN2A2|BIRC5|NACC2|SMARCC2|PHB2|BCL2|FZR1|NOP53|RCC2|AIF1|CCNB3|LSM10|APEX1|BUB3|ID2|GJC2|HUS1B|BCL7B|BCL7C|BID|RPS27L|CACNB4|CCND2|KLF4|CCND1|PKD1|CDC7|CDK4|CDKN2B|CDKN2C|CDKN2D|CYP1A1|CDC25A|HACD1|CDC25…	197	0.496	2.9294	0	0	0
GAD85	Cell Cycle Transition Regulation	GOBP_SIGNAL_TRANSDUCTION_IN_RESPONSE_TO_DNA_DAMAGE	Signal Transduction In Response To Dna Damage	http://www.gsea-msigdb.org/gsea/msigdb/mouse/geneset/GOBP_SIGNAL_TRANSDUCTION_IN_RESPONSE_TO_DNA_DAMAGE	SP100|DGKZ|GADD45A|MIF|THOC5|BABAM2|EME2|MUS81|TRP53BP1|TRP53|STK33|SESN2|CDK1|PAXIP1|CDKN1A|CRADD|E2F7|CRY1|NEK1|E2F1|DYRK3|PTPRV|HMGA2|IER3|MBD4|MUC1|TRIAP1|PML|RAD9A|ING4|RPL26|MRNIP|DOT1L|NEK11|FOXM1|SOX4|KAT5|SNAI1|CCAR2|PRAP1|PMAIP1|RAD9B|TWIST1|RFWD3|ATRIP|ANKRD1|MAPK14|WNT1|PPP2R5C|CLSPN|PRPF19|FZR1|TAOK2|FOXO3|PPP1R10|DDX39B|NOP53|PLK1|GRB2|FOXO4|BCL3|FEM1B|RBM38|USP10|SMYD2|BLM|MAP3K20|…	92	0.5505	3.2494	0	0	0
GAD85	Cell Fate Specification	GOBP_REGULATION_OF_CELL_FATE_COMMITMENT	Regulation Of Cell Fate Commitment	http://www.gsea-msigdb.org/gsea/msigdb/mouse/geneset/GOBP_REGULATION_OF_CELL_FATE_COMMITMENT	FGF2|MESP1|CHD4|HES1|MTA2|DKK1|SOSTDC1|MBD3|BMP4|WNT11|WNT5A|CASZ1|MTA1|NANOG|RBBP7|HDAC1|PAX7|TBX21|IL23A|TNFSF18|LMO4|SFRP2|FZD7|ZFP157|FGFR1|WNT3A|ESRP1|GLIS1|SPDEF|GFI1|SOX17|NKX6-2|PAX6|GDF3|AR	35	0.3377	1.5474	0.0205	0.0425	1
GAD85	Cell Fate Specification	GOBP_REGULATION_OF_CELL_FATE_SPECIFICATION	Regulation Of Cell Fate Specification	http://www.gsea-msigdb.org/gsea/msigdb/mouse/geneset/GOBP_REGULATION_OF_CELL_FATE_SPECIFICATION	FGF2|MESP1|LMO4|SFRP2|CHD4|FZD7|MTA2|FGFR1|DKK1|WNT3A|ESRP1|MBD3|GFI1|SOX17|WNT11|WNT5A|MTA1|NANOG|RBBP7|HDAC1|PAX6|AR	22	0.4797	1.8997	0.0155	0.0065	0.705
GAD85	Cell Junction Disassembly	GOBP_CELL_JUNCTION_DISASSEMBLY	Cell Junction Disassembly	http://www.gsea-msigdb.org/gsea/msigdb/mouse/geneset/GOBP_CELL_JUNCTION_DISASSEMBLY	C1QA|CDK5|C1QC|C3|ITGAM|EPHA4|CX3CR1|DUSP3|MAPRE2|TREM2|SNAI2|IQSEC1|TGFB3|ARF6|STON1	15	0.6333	2.2844	0	0.0006	0.056
GAD85	Cell Matrix Adhesion	GOBP_CELL_MATRIX_ADHESION	Cell Matrix Adhesion	http://www.gsea-msigdb.org/gsea/msigdb/mouse/geneset/GOBP_CELL_MATRIX_ADHESION	PECAM1|CDK5|LRP1|MMP12|HOXD3|IQGAP1|ZYX|PHLDB2|CLASP1|MYOC|MMP14|POSTN|CD96|MADCAM1|ITGB5|MYF5|PXN|NF1|CNTN2|NINJ1|CSF1|S100A10|STON1|MINK1|ADAMTS9|CD63|SEMA3E|APOD|ITGA2|PDPK1|ACTG1|ACVRL1|PRKCZ|FERMT3|ADAM15|CCL21A|GFUS|ACTN1|COL3A1|DUSP22|BST1|FERMT1|SRF|SIRPA|ENPP2|PTPRJ|CD34|ITGA11|CCL21B|EMP2|MACF1|TESK2|VEGFA|EMILIN1|SERPINE1|RRAS|PLAU|PTPRK|CD3E|CTTN|WNT4|DISC1|ITGAD|RHOD|PPM1F|FUT1|FAM10…	179	0.3852	2.4014	0	0.0003	0.024
GAD85	Cell Matrix Adhesion	GOBP_CELL_SUBSTRATE_JUNCTION_ORGANIZATION	Cell Substrate Junction Organization	http://www.gsea-msigdb.org/gsea/msigdb/mouse/geneset/GOBP_CELL_SUBSTRATE_JUNCTION_ORGANIZATION	LRP1|PLEC|IQGAP1|PHLDB2|CLASP1|MYOC|MAPRE2|MMP14|DMTN|PXN|WHAMM|SORBS1|S100A10|ACTN2|ARF6|STON1|CORO1C|COL17A1|APOD|ITGA2|THSD1|RHPN1|PDPK1|ACTG1|ACVRL1|TNS1|CFL1|GREM1|ACTN1|TLN1|DUSP22|IQSEC1|ENPP2|PTPRJ|GPM6B|ACTN3|EFNA5|MACF1|EPHA3|TESK2|FN1|VEGFA|SRC|BCL2|ITGAV|PTPRK|TAOK2|CAMSAP3|CTTN|WNT4|RHOD|PPM1F|RCC2|FAM107A|PTPRA|THY1|BC024139|ABL1|ITGA5|VCL|AJUBA|DUSP3|HRG|LDB1|BCAS3|CORO2B|PTK2B|PTP…	72	0.5344	2.9809	0	0	0
GAD85	Cell Matrix Adhesion	GOBP_FOCAL_ADHESION_ASSEMBLY	Focal Adhesion Assembly	http://www.gsea-msigdb.org/gsea/msigdb/mouse/geneset/GOBP_FOCAL_ADHESION_ASSEMBLY	LRP1|IQGAP1|PHLDB2|CLASP1|MYOC|DMTN|MMP14|PXN|WHAMM|SORBS1|ACTN2|S100A10|STON1|CORO1C|APOD|ITGA2|THSD1|RHPN1|PDPK1|ACTG1|ACVRL1|CFL1|GREM1|ACTN1|DUSP22|ENPP2|GPM6B|PTPRJ|ACTN3|EFNA5|MACF1|EPHA3|TESK2|VEGFA|SRC|BCL2|ITGAV|PTPRK|TAOK2|CAMSAP3|CTTN|WNT4|RHOD|PPM1F|RCC2|FAM107A|PTPRA|THY1|BC024139|ABL1|VCL|AJUBA|DUSP3|HRG|LDB1|BCAS3|CORO2B|PTK2B|PTPN11|DAPK3|SMAD3	61	0.509	2.7089	0	0	0
GAD85	Cell Matrix Adhesion	GOBP_NEGATIVE_REGULATION_OF_CELL_MATRIX_ADHESION	Negative Regulation Of Cell Matrix Adhesion	http://www.gsea-msigdb.org/gsea/msigdb/mouse/geneset/GOBP_NEGATIVE_REGULATION_OF_CELL_MATRIX_ADHESION	ENPP2|THBS1|LRP1|MMP12|SRC|PHLDB2|SERPINE1|BCL6|MYOC|DMTN|MMP14|POSTN|NF1|RCC2|HOXA7|FAM107A|PLET1|CDKN2A|CORO1C|SEMA3E|APOD|ACVRL1|ADAM15|NEXMIF|BCAS3|AJAP1|MUC4|DUSP22	28	0.3728	1.619	0.0059	0.0293	1
GAD85	Cell Matrix Adhesion	GOBP_NEGATIVE_REGULATION_OF_CELL_SUBSTRATE_ADHESION	Negative Regulation Of Cell Substrate Adhesion	http://www.gsea-msigdb.org/gsea/msigdb/mouse/geneset/GOBP_NEGATIVE_REGULATION_OF_CELL_SUBSTRATE_ADHESION	THBS1|ENPP2|LRP1|SPRY4|MMP12|EFNA5|WNT1|SRC|PHLDB2|SERPINE1|GCNT2|MYOC|BCL6|MELTF|DMTN|MMP14|POSTN|PTPRZ1|NF1|RCC2|HOXA7|FAM107A|PLET1|CORO1C|CDKN2A|FZD7|NOTCH1|SEMA3E|APOD|KANK1|SPOCK1|TACSTD2|ACVRL1|MUC21|ADAM15|NEXMIF|ANGPT2|AJAP1|BCAS3|CORO2B|LGALS1|BCAR1|MUC4|MEN1|DUSP22|ACTN4|COL1A1	47	0.3725	1.8701	0	0.0077	0.782
GAD85	Cell Matrix Adhesion	GOBP_POSITIVE_REGULATION_OF_CELL_MATRIX_ADHESION	Positive Regulation Of Cell Matrix Adhesion	http://www.gsea-msigdb.org/gsea/msigdb/mouse/geneset/GOBP_POSITIVE_REGULATION_OF_CELL_MATRIX_ADHESION	ENPP2|PTPRJ|CCL21B|EMP2|IQGAP1|VEGFA|RRAS|MYOC|CD3E|WNT4|DISC1|PPM1F|EFEMP2|NINJ1|FUT1|DAG1|UTRN|TREM1|CSF1|THY1|S100A10|ABL1|SKAP1|PLEKHA2|DICER1|HRG|PRKCZ|HPSE|ILK|CCL21A|TDGF1|RIN2|CD36|CFL1|CDK6|GFUS|CIB1|PTK2B|PTPN11|FERMT1|JUP|SMAD3	42	0.5154	2.4782	0	0.0001	0.008
GAD85	Cell Matrix Adhesion	GOBP_POSITIVE_REGULATION_OF_CELL_SUBSTRATE_ADHESION	Positive Regulation Of Cell Substrate Adhesion	http://www.gsea-msigdb.org/gsea/msigdb/mouse/geneset/GOBP_POSITIVE_REGULATION_OF_CELL_SUBSTRATE_ADHESION	VIT|HACD1|IQGAP1|MYOC|MYADM|NINJ1|DNM2|CRKL|CSF1|S100A10|DBN1|PDGFB|PRKCE|PRKCZ|CCL21A|GFUS|TRIOBP|FERMT1|ENPP2|PTPRJ|CCL21B|EMP2|NPY2R|VEGFA|EMILIN1|RRAS|CD3E|APOA1|WNT4|DISC1|HSD17B12|PPM1F|EGFLAM|FUT1|TESK1|NPY|BRAF|THY1|ABL1|ITGA5|AGR2|SPOCK2|UNC13D|DICER1|HRG|FLNA|ALOX15|TDGF1|RIN2|CD36|CDK6|LIMS2|PTK2B|PTN|PTPN11|THBS1|EDIL3|COL26A1|FBLN2|DMTN|VTN|HAS2|ARPC2|DAG1|RELL2|SMOC2|NID1|RSU1|HPSE|…	102	0.5088	2.8387	0	0	0
GAD85	Cell Matrix Adhesion	GOBP_POSITIVE_REGULATION_OF_CELL_SUBSTRATE_JUNCTION_ORGANIZATION	Positive Regulation Of Cell Substrate Junction Organization	http://www.gsea-msigdb.org/gsea/msigdb/mouse/geneset/GOBP_POSITIVE_REGULATION_OF_CELL_SUBSTRATE_JUNCTION_ORGANIZATION	ENPP2|ABL1|PTPRJ|IQGAP1|VEGFA|DUSP3|MYOC|MAPRE2|HRG|WNT4|PPM1F|CFL1|PTPN11|IQSEC1|THY1|S100A10|ARF6|SMAD3	18	0.575	2.1452	0.0047	0.0015	0.168
GAD85	Cell Matrix Adhesion	GOBP_REGULATION_OF_CELL_JUNCTION_ASSEMBLY	Regulation Of Cell Junction Assembly	http://www.gsea-msigdb.org/gsea/msigdb/mouse/geneset/GOBP_REGULATION_OF_CELL_JUNCTION_ASSEMBLY	LRP1|IL1RAPL1|PRKCH|SNCA|IQGAP1|SLITRK3|XLR4B|PHLDB2|NLGN1|CLASP1|PTPRD|MYOC|FLRT1|FLRT2|MMP14|PTPRS|MEF2C|LRFN5|CBLN2|NRXN1|NTRK2|CLSTN3|NTRK3|S100A10|ARF6|MYCBP2|NTRK1|SEMA4A|APOD|SYNDIG1|IKBKB|ADGRB1|WNT3A|ACTG1|OXT|ACVRL1|OXTR|NRG2|ST8SIA2|CLSTN1|DUSP22|ENPP2|MUSK|PTPRJ|MACF1|PRKACA|CLDN5|AMIGO2|CHRNB2|VEGFA|ADGRB3|LRTM2|ADNP|CNTNAP2|WNT4|RAPGEF1|RHOD|PPM1F|WNT5A|WNT7A|NECTIN1|SIPA1L1|FAM107A…	176	0.2124	1.3923	0	0.0901	1
GAD85	Cell Matrix Adhesion	GOBP_REGULATION_OF_CELL_MATRIX_ADHESION	Regulation Of Cell Matrix Adhesion	http://www.gsea-msigdb.org/gsea/msigdb/mouse/geneset/GOBP_REGULATION_OF_CELL_MATRIX_ADHESION	THBS1|LRP1|MMP12|IQGAP1|PHLDB2|CLASP1|MYOC|MMP14|POSTN|DMTN|MYF5|NF1|NINJ1|DAG1|CSF1|S100A10|MINK1|CORO1C|SEMA3E|APOD|ACTG1|ACVRL1|PRKCZ|ADAM15|HPSE|CCL21A|CFL1|AJAP1|GREM1|GFUS|CIB1|DUSP22|BST1|FERMT1|JUP|ENPP2|PTPRJ|GPM6B|EFNA5|CCL21B|EMP2|MACF1|EPHA3|VEGFA|SRC|SERPINE1|BCL2|RRAS|PLAU|BCL6|CD3E|CAMSAP3|WNT4|DISC1|RHOD|PPM1F|EFEMP2|FUT1|RCC2|HOXA7|FAM107A|PTPRA|UTRN|TREM1|THY1|ONECUT2|BC024139|A…	91	0.462	2.6603	0	0	0
GAD85	Cell Matrix Adhesion	GOBP_REGULATION_OF_CELL_SUBSTRATE_ADHESION	Regulation Of Cell Substrate Adhesion	http://www.gsea-msigdb.org/gsea/msigdb/mouse/geneset/GOBP_REGULATION_OF_CELL_SUBSTRATE_ADHESION	VIT|LRP1|HACD1|MMP12|IQGAP1|PDPN|PHLDB2|CLASP1|MYOC|MMP14|POSTN|PTPRZ1|MYF5|NF1|MYADM|NINJ1|RAC2|DNM2|CRKL|CSF1|S100A10|MINK1|NOTCH1|SEMA3E|DBN1|APOD|PDGFB|KANK1|TACSTD2|ACTG1|PRKCE|ACVRL1|PRKCZ|ST6GAL1|ADAM15|CCL21A|ANGPT2|GFUS|DUSP22|TRIOBP|BST1|FERMT1|ACTN4|COL1A1|ENPP2|PTPRJ|CCL21B|EMP2|MACF1|NPY2R|VEGFA|EMILIN1|SERPINE1|RRAS|PLAU|MELTF|CD3E|APOA1|WNT4|DISC1|RHOD|PPM1F|HSD17B12|EGFLAM|FUT1|TE…	170	0.4697	3.2291	0	0	0
GAD85	Cell Matrix Adhesion	GOBP_REGULATION_OF_CELL_SUBSTRATE_JUNCTION_ORGANIZATION	Regulation Of Cell Substrate Junction Organization	http://www.gsea-msigdb.org/gsea/msigdb/mouse/geneset/GOBP_REGULATION_OF_CELL_SUBSTRATE_JUNCTION_ORGANIZATION	ENPP2|LRP1|GPM6B|PTPRJ|EFNA5|IQGAP1|MACF1|EPHA3|VEGFA|SRC|PHLDB2|CLASP1|MYOC|MAPRE2|DMTN|MMP14|CAMSAP3|WNT4|RHOD|PPM1F|RCC2|FAM107A|PTPRA|THY1|S100A10|ARF6|BC024139|ABL1|CORO1C|APOD|VCL|DUSP3|ACTG1|HRG|ACVRL1|LDB1|CFL1|BCAS3|GREM1|DUSP22|IQSEC1|PTPN11|DAPK3|SMAD3	44	0.5413	2.6655	0	0	0
GAD85	Cell Number Homeostasis	GOBP_HOMEOSTASIS_OF_NUMBER_OF_CELLS_WITHIN_A_TISSUE	Homeostasis Of Number Of Cells Within A Tissue	http://www.gsea-msigdb.org/gsea/msigdb/mouse/geneset/GOBP_HOMEOSTASIS_OF_NUMBER_OF_CELLS_WITHIN_A_TISSUE	FH1|VHL|FLT3L|VEGFA|BAX|KMT2A|ADD1|BCL2|CCR2|ILDR2|AKT3|LIPA|KLHL10|RAC3|PTH|CSF1|PRDX5|IL7|NOS3|PANTR2|NOTCH1|P2RX7|TEX15|IL20RB|CORO1A|SASH3|TRGC1|FLT3|PRDM14|GATA2|GATA1|F2R|CD7|SOX9|COL14A1|SMO|PTPN11	37	0.4953	2.314	0	0.0005	0.046
GAD85	Cell Poliarity Establishment	GOBP_ESTABLISHMENT_OF_CELL_POLARITY	Establishment Of Cell Polarity	http://www.gsea-msigdb.org/gsea/msigdb/mouse/geneset/GOBP_ESTABLISHMENT_OF_CELL_POLARITY	CRTAM|DOCK8|DOCK2|UST|BRSK2|MOS|CLASP1|FSCN1|MYH9|MCPH1|CRKL|LLGL2|MISP|ARF6|FBF1|NDC80|KANK1|FAM89B|KAT5|PLEKHG3|PRKCZ|SH3BP1|CCL21A|TCF15|PAX6|CRB2|FERMT1|CCL21B|MYO18A|CYTH1|WNT5A|PLK1|WNT7A|FGF10|FBXW11|CYRIB|GATA3|DYNLT1B|SHTN1|PTK2B|ANKFN1|ALPK2|NSFL1C|SPAG6L|SIPA1L3|CCR7|CYP26B1|HTT|TSC2|VANGL2|PARD6A|FAT1|CYTH3|CORO7|SHH|NEK3|CDH5|CRB3|CFL1|HSP90AB1|SYNE4|HSP90AA1|DCTN1|IGF1R|FGF13|NDE1|F…	107	0.4015	2.4636	0	0.0002	0.011
GAD85	Cell Poliarity Establishment	GOBP_ESTABLISHMENT_OF_EPITHELIAL_CELL_POLARITY	Establishment Of Epithelial Cell Polarity	http://www.gsea-msigdb.org/gsea/msigdb/mouse/geneset/GOBP_ESTABLISHMENT_OF_EPITHELIAL_CELL_POLARITY	HES1|HES5|MYO18A|HEY1|LAMA1|SPAG6L|FOXF1|SIPA1L3|CYTH1|CAMSAP3|WNT5A|PTK7|AMOTL1|VANGL2|ARF6|FAT1|CYTH3|FBF1|MSN|SHH|SH3BP1|CRB3|PKD1|SLC9A3R1|TCF15|SYNE4|FERMT1	27	0.42	1.7663	0.0051	0.0136	0.951
GAD85	Cell Poliarity Establishment	GOBP_ESTABLISHMENT_OF_MITOTIC_SPINDLE_LOCALIZATION	Establishment Of Mitotic Spindle Localization	http://www.gsea-msigdb.org/gsea/msigdb/mouse/geneset/GOBP_ESTABLISHMENT_OF_MITOTIC_SPINDLE_LOCALIZATION	SPRY1|NSFL1C|SPRY2|MAPRE1|EYA1|PKHD1|CLASP1|KPNB1|HTT|PLK1|MCPH1|FGF10|ARHGEF2|MISP|FBXW11|NUSAP1|SAPCD2|NDC80|SPDL1|KAT5|DYNLT1B|DCTN1|PAX6|NDE1|ANKFN1	25	0.5097	2.1344	0.0057	0.0016	0.183
GAD85	Cell Poliarity Establishment	GOBP_ESTABLISHMENT_OF_SPINDLE_ORIENTATION	Establishment Of Spindle Orientation	http://www.gsea-msigdb.org/gsea/msigdb/mouse/geneset/GOBP_ESTABLISHMENT_OF_SPINDLE_ORIENTATION	SPRY1|NSFL1C|SPRY2|MAPRE1|EYA1|MOS|PKHD1|CLASP1|HTT|PLK1|MCPH1|FGF10|ARHGEF2|LLGL2|MISP|LLGL1|FBXW11|SAPCD2|MAP4|NDC80|SPDL1|KAT5|DYNLT1B|DCTN1|PAX6|NDE1|ANKFN1	27	0.4747	2.0066	0	0.0035	0.431
GAD85	Cell Poliarity Establishment	GOBP_ESTABLISHMENT_OR_MAINTENANCE_OF_BIPOLAR_CELL_POLARITY	Establishment Or Maintenance Of Bipolar Cell Polarity	http://www.gsea-msigdb.org/gsea/msigdb/mouse/geneset/GOBP_ESTABLISHMENT_OR_MAINTENANCE_OF_BIPOLAR_CELL_POLARITY	OOEP|EYA1|EZR|LRRC7|LAMA1|SPAG6L|FOXJ1|FOXF1|FSCN1|CAMSAP3|LHX2|DLG5|SCRIB|WNT11|WNT5A|PTK7|PDZD11|VANGL2|LLGL1|PARD6A|CRB1|FAT1|LIN7A|LIN7B|MSN|SH3BP1|ILK|CRB3|WDR1|SLC9A3R1|TCF15|SYNE4|CDX2|CRB2	34	0.272	1.2378	0.1391	0.1822	1
GAD85	Cell Poliarity Establishment	GOBP_ESTABLISHMENT_OR_MAINTENANCE_OF_CELL_POLARITY	Establishment Or Maintenance Of Cell Polarity	http://www.gsea-msigdb.org/gsea/msigdb/mouse/geneset/GOBP_ESTABLISHMENT_OR_MAINTENANCE_OF_CELL_POLARITY	CRTAM|DOCK8|DOCK2|UST|BRSK2|CKAP5|MOS|CLASP1|FSCN1|CARMIL2|MYH9|MCPH1|RAC2|MISP|CRKL|LLGL2|ARF6|PARD6G|LIN7A|FBF1|RHOG|NDC80|NCKAP1L|AQP1|KANK1|FAM89B|KAT5|PLEKHG3|PRKCZ|SH3BP1|CCL21A|PARVA|TCF15|SNAP91|ATN1|PAX6|CRB2|FERMT1|STK25|PARVG|CCL21B|MACF1|OOEP|MYO18A|PDLIM1|CD3G|CYTH1|4930544G11RIK|CTNNA1|RHOD|WNT5A|PLK1|WNT7A|ACTB|FGF10|FBXW11|CYRIB|LIN7B|GATA3|DYNLT1B|SHTN1|WDR1|RND1|CDX2|PTK2B|ANKFN…	156	0.3972	2.6092	0	0	0.001
GAD85	Cell Poliarity Establishment	GOBP_ESTABLISHMENT_OR_MAINTENANCE_OF_MONOPOLAR_CELL_POLARITY	Establishment Or Maintenance Of Monopolar Cell Polarity	http://www.gsea-msigdb.org/gsea/msigdb/mouse/geneset/GOBP_ESTABLISHMENT_OR_MAINTENANCE_OF_MONOPOLAR_CELL_POLARITY	MAP1B|MSN|LAMA1|FOXJ1|SPAG6L|FOXF1|FSCN1|CAMSAP3|SH3BP1|CARMIL2|SCRIB|WNT5A|PTK7|CRB3|SLC9A3R1|GBF1|TCF15|SYNE4|FAT1	19	0.4471	1.6913	0.025	0.0202	0.995
GAD85	Cell Poliarity Establishment	GOBP_MORPHOGENESIS_OF_A_POLARIZED_EPITHELIUM	Morphogenesis Of A Polarized Epithelium	http://www.gsea-msigdb.org/gsea/msigdb/mouse/geneset/GOBP_MORPHOGENESIS_OF_A_POLARIZED_EPITHELIUM	MED12|BRSK2|FZD3|SPAG6L|ABL2|FUZ|DACT1|DCHS1|WNT7B|VANGL2|FAT1|DVL2|SFRP2|ALMS1|NPHP1|DVL3|SFRP1|SFRP5|ERBB4|ACTG1|ZDHHC7|CELSR1|SH3BP1|FZD6|TRP63|CRB3|GRHL3|TCF15|AJAP1|SYNE4|ASTN2|FZD2|FZD1|NKD1|DVL1|GPC3|AHI1|PKHD1|LAMA1|FOXF1|LAMA3|RYK|WNT9B|CAMSAP3|DLG5|SCRIB|WNT11|WNT5A|PTK7|WNT7A|ACTB|CPLANE1|JHY|ABL1|SAPCD2|MSN|FAT4|ROR2|MKS1|TRAF3IP1|WDR1|SLC9A3R1|CTHRC1|NUMB	64	0.2556	1.3745	0.0141	0.0975	1
GAD85	Cell Poliarity Establishment	GOBP_POLARIZED_EPITHELIAL_CELL_DIFFERENTIATION	Polarized Epithelial Cell Differentiation	http://www.gsea-msigdb.org/gsea/msigdb/mouse/geneset/GOBP_POLARIZED_EPITHELIAL_CELL_DIFFERENTIATION	AHI1|MSN|LAMA1|SPAG6L|FOXF1|CAMSAP3|ZDHHC7|SH3BP1|DLG5|SCRIB|WNT5A|PTK7|TRP63|CRB3|SLC9A3R1|TCF15|AJAP1|SYNE4|NUMB|FAT1	20	0.3	1.1812	0.2282	0.2348	1
GAD85	Cell Poliarity Establishment	GOBP_REGULATION_OF_ESTABLISHMENT_OR_MAINTENANCE_OF_CELL_POLARITY	Regulation Of Establishment Or Maintenance Of Cell Polarity	http://www.gsea-msigdb.org/gsea/msigdb/mouse/geneset/GOBP_REGULATION_OF_ESTABLISHMENT_OR_MAINTENANCE_OF_CELL_POLARITY	DOCK8|CYRIB|KANK1|PLEKHG3|GATA3|CDH5|SHTN1|CFL1|BCAS3|RIPOR2|PTK2B|LLGL2|LLGL1|FLOT2|GSN|ANKFN1	16	0.4838	1.7162	0.0136	0.0176	0.985
GAD85	Cell Poliarity Establishment	GOBP_SPINDLE_LOCALIZATION	Spindle Localization	http://www.gsea-msigdb.org/gsea/msigdb/mouse/geneset/GOBP_SPINDLE_LOCALIZATION	NSFL1C|SPRY1|SPRY2|MAPRE1|OOEP|EYA1|MOS|PKHD1|SPIRE1|CLASP1|KPNB1|HTT|MYH9|TLE6|MCPH1|PLK1|FGF10|LLGL2|MISP|ARHGEF2|LLGL1|FBXW11|NUSAP1|SAPCD2|NDC80|MAP4|SPDL1|FMN2|KAT5|KASH5|DYNLT1B|CFL1|NLRP5|DCTN1|PAX6|NDE1|ANKFN1	37	0.4218	1.9234	0	0.0057	0.645
GAD85	Cell Projection Negative Regulation	GOBP_NEGATIVE_REGULATION_OF_CELL_PROJECTION_ORGANIZATION	Negative Regulation Of Cell Projection Organization	http://www.gsea-msigdb.org/gsea/msigdb/mouse/geneset/GOBP_NEGATIVE_REGULATION_OF_CELL_PROJECTION_ORGANIZATION	CDK5|LRP1|MYLIP|RAB29|KREMEN1|PLXNA3|GFAP|NLGN1|PTPRF|CIT|PTPRS|PTPRZ1|ACP4|B2M|NGFR|DNM2|NRXN1|ARF6|PRKCSH|SEMA3B|SEMA3C|SEMA3E|RAP1GAP|MT3|SEMA4A|SEMA4B|SEMA4F|SEMA5A|SEMA5B|KANK1|WNT3A|SEMA6C|PRKCD|TACSTD2|SEMA3D|CCL21A|SLIT1|SLIT2|EFEMP1|FYN|TRPC5|RIT2|RTN4R|D130043K22RIK|TCHP|RYK|LRRK2|CDKL3|INPP5F|PSEN1|WNT3|XYLT1|WNT5A|SNAPIN|GAK|PMP22|TESK1|THY1|RTN4|SEMA3G|CAPZB|TLX2|SEMA6A|TNR|GSK3A|SEM…	153	0.3231	1.9703	0	0.0044	0.528
GAD85	Cell Projection Negative Regulation	GOBP_NEGATIVE_REGULATION_OF_NEURON_PROJECTION_DEVELOPMENT	Negative Regulation Of Neuron Projection Development	http://www.gsea-msigdb.org/gsea/msigdb/mouse/geneset/GOBP_NEGATIVE_REGULATION_OF_NEURON_PROJECTION_DEVELOPMENT	CDK5|LRP1|MYLIP|RAB29|KREMEN1|PLXNA3|GFAP|NLGN1|PTPRS|PTPRZ1|ACP4|B2M|NGFR|ARF6|PRKCSH|SEMA3B|SEMA3C|SEMA3E|MT3|SEMA4A|SEMA4B|SEMA4F|SEMA5A|SEMA5B|KANK1|WNT3A|SEMA6C|SEMA3D|SLIT1|SLIT2|EFEMP1|RIT2|D130043K22RIK|RTN4R|RYK|LRRK2|CDKL3|INPP5F|PSEN1|WNT3|XYLT1|WNT5A|SNAPIN|GAK|PMP22|THY1|SEMA3G|RTN4|SEMA6A|TNR|GSK3A|SEMA4D|DRAXIN|VIM|TRAK2|CCR5|ZFP365|FLNA|TRIM46|APOE|CSPG4|PTPN9|LRP4|CARM1|MINAR1|NE…	115	0.3048	1.8839	0	0.0071	0.756
GAD85	Cell Projection Negative Regulation	GOBP_NEGATIVE_REGULATION_OF_PLASMA_MEMBRANE_BOUNDED_CELL_PROJECTION_ASSEMBLY	Negative Regulation Of Plasma Membrane Bounded Cell Projection Assembly	http://www.gsea-msigdb.org/gsea/msigdb/mouse/geneset/GOBP_NEGATIVE_REGULATION_OF_PLASMA_MEMBRANE_BOUNDED_CELL_PROJECTION_ASSEMBLY	STAP1|TCHP|ABI3|YAP1|ARHGAP24|DNM2|EVL|TESK1|NRXN1|PLXNB3|CAPZB|RAP1GAP|LIMK2|MAP4|KANK1|PRKCD|TACSTD2|HRG|CDK10|CCL21A|SLIT2|CFL1|CEP97|EVI5L|MPHOSPH9|TBC1D7|MAK	27	0.3577	1.5254	0.0194	0.0474	1
GAD85	Cell Redox Homeostasis	GOBP_CELL_REDOX_HOMEOSTASIS	Cell Redox Homeostasis	http://www.gsea-msigdb.org/gsea/msigdb/mouse/geneset/GOBP_CELL_REDOX_HOMEOSTASIS	ERO1B|APEX1|PRDX5|PRDX6|TXN2|EGLN2|NFE2L1|SLC2A10|PRDX6B|IL6|TXNRD3|PRDX2|PRDX3|GIT1|PRDX4|TXN1	16	0.6808	2.4946	0	0.0001	0.008
GAD85	Cell Shape Regulation	GOBP_REGULATION_OF_CELL_SHAPE	Regulation Of Cell Shape	http://www.gsea-msigdb.org/gsea/msigdb/mouse/geneset/GOBP_REGULATION_OF_CELL_SHAPE	EPS8|PLXNA1|PLXNA2|PLXNA3|PDPN|ARHGDIA|PXN|MYH9|RAC2|ARHGEF18|S100A13|S100B|CDC42EP2|PLXNC1|CDC42EP1|SEMA3E|SEMA4A|RHOG|ALDOART2|ARAP3|CCL24|BAIAP2|PARVA|FMNL1|SH3KBP1|SPTA1|CDC42SE1|FYN|SPRR1B|CDC42EP5|SPRR2A1|GM14137|PALMD|VEGFA|PLEKHO1|ALDOART1|ANXA7|MYL12A|CCL12|4930544G11RIK|CCL2|RHOD|PLXND1|PAKAP|CCL3|CFAP410|MYL12B|CCL7|TPM1|ARAP1|SEMA4D|CORO1A|TBCCD1|FMNL2|COCH|FMNL3|WDR1|RND1|MYH14|DNMBP…	117	0.4126	2.4672	0	0.0001	0.01
GAD85	Cell Spreading	GOBP_POSITIVE_REGULATION_OF_SUBSTRATE_ADHESION_DEPENDENT_CELL_SPREADING	Positive Regulation Of Substrate Adhesion Dependent Cell Spreading	http://www.gsea-msigdb.org/gsea/msigdb/mouse/geneset/GOBP_POSITIVE_REGULATION_OF_SUBSTRATE_ADHESION_DEPENDENT_CELL_SPREADING	ENPP2|RREB1|MYOC|DMTN|APOA1|HAS2|MYADM|DNM2|ARPC2|TESK1|CRKL|BRAF|RAC3|S100A10|ABL1|C1QBP|PREX1|CALR|DBN1|UNC13D|NEDD9|HPSE|ILK|FLNA|CASS4|MDK|LIMS2|CIB1|TRIOBP|DOCK1	30	0.527	2.3195	0	0.0004	0.042
GAD85	Cell Spreading	GOBP_REGULATION_OF_CELL_MORPHOGENESIS_INVOLVED_IN_DIFFERENTIATION	Regulation Of Cell Morphogenesis Involved In Differentiation	http://www.gsea-msigdb.org/gsea/msigdb/mouse/geneset/GOBP_REGULATION_OF_CELL_MORPHOGENESIS_INVOLVED_IN_DIFFERENTIATION	IL1RAPL1|ITPKA|EEF2K|CUX2|CDKL5|PDPN|XLR4B|PTPRD|ANAPC2|MYOC|PTPRF|POSTN|DMTN|CNTN2|MYADM|HAS2|CAPRIN2|DNM2|ARPC2|CRKL|S100A10|CORO1C|OBSL1|AKAP5|DBN1|EPHA4|KANK1|EPHB2|TACSTD2|ST6GAL1|BAIAP2|HPSE|CIB1|TRIOBP|ACTN4|ENPP2|RREB1|SPRY4|EFNA5|ACHE|CDKL3|MELTF|ANKRD27|PARP6|APOA1|LRP8|TESK1|RCC2|BRAF|RAC3|SS18L1|XLR3B|ABL1|C1QBP|AFDN|PREX1|CALR|MPL|CAMK2B|BHLHB9|MYO5B|MAPK9|UNC13D|NEDD9|FLNA|ILK|CASS4…	77	0.4479	2.5443	0	0.0001	0.003
GAD85	Cell Spreading	GOBP_REGULATION_OF_SUBSTRATE_ADHESION_DEPENDENT_CELL_SPREADING	Regulation Of Substrate Adhesion Dependent Cell Spreading	http://www.gsea-msigdb.org/gsea/msigdb/mouse/geneset/GOBP_REGULATION_OF_SUBSTRATE_ADHESION_DEPENDENT_CELL_SPREADING	ENPP2|RREB1|SPRY4|EFNA5|PDPN|MYOC|MELTF|DMTN|POSTN|APOA1|HAS2|MYADM|DNM2|ARPC2|RCC2|TESK1|CRKL|BRAF|RAC3|S100A10|ABL1|CORO1C|C1QBP|PREX1|DBN1|CALR|KANK1|UNC13D|TACSTD2|NEDD9|ST6GAL1|HPSE|ILK|FLNA|CASS4|BCAR1|CIB1|MDK|LIMS2|TRIOBP|ACTN4|DOCK1	42	0.5294	2.547	0	0.0001	0.003
GAD85	Cell Spreading	GOBP_SUBSTRATE_ADHESION_DEPENDENT_CELL_SPREADING	Substrate Adhesion Dependent Cell Spreading	http://www.gsea-msigdb.org/gsea/msigdb/mouse/geneset/GOBP_SUBSTRATE_ADHESION_DEPENDENT_CELL_SPREADING	PDPN|MYOC|POSTN|DMTN|PXN|RADIL|MYADM|HAS2|EPHB3|EFNA1|DNM2|ARPC2|CRKL|S100A10|CORO1C|FZD7|SRCIN1|SFRP1|DBN1|TMEFF2|LPXN|NTNG1|KANK1|TACSTD2|ST6GAL1|FERMT3|HPSE|PARVA|AKIP1|NTN4|CIB1|ITGA8|TRIOBP|TYRO3|ACTN4|ITGA4|ENPP2|RREB1|PARVG|ITGB7|SPRY4|EFNA5|FN1|SRC|SRGAP2|ITGAV|MELTF|LAMB2|LAMB3|APOA1|TESK1|RCC2|LAMB1|ATRN|PARVB|BRAF|RAC3|NTNG2|ABL1|C1QBP|AXL|USH2A|PREX1|CALR|UNC13D|NEDD9|FLNA|ILK|CASS4|B…	77	0.4584	2.4394	0	0.0002	0.015
GAD85	Cell to Cell Junctions	GOBP_ADHERENS_JUNCTION_ORGANIZATION	Adherens Junction Organization	http://www.gsea-msigdb.org/gsea/msigdb/mouse/geneset/GOBP_ADHERENS_JUNCTION_ORGANIZATION	SMAD7|PLEC|CDH1|EFNB2|VEGFA|ADD1|CAMSAP3|INAVA|CDH12|DLG5|BMP6|PAK2|DCHS1|ACTB|CSK|PTPN23|CDH22|TBCD|CDH20|DSP|AFDN|CDH24|CDH8|CDH9|EPHA4|VCL|CTNNB1|ZFP703|KIFC3|CDH5|CDH18|NUMB|CDH10|NUMBL|CDH7|ABI2|RAMP2	37	0.345	1.5828	0.016	0.0356	1
GAD85	Cell to Cell Junctions	GOBP_APICAL_JUNCTION_ASSEMBLY	Apical Junction Assembly	http://www.gsea-msigdb.org/gsea/msigdb/mouse/geneset/GOBP_APICAL_JUNCTION_ASSEMBLY	PECAM1|OCLN|PRKCH|CDH1|NEDD4L|ALOXE3|PAK2|CLDN7|IL17A|CLDN24|CLDN34B1|CLDN16|CLDN2|GPBAR1|NPHP1|FBF1|CLDN34B3|TBCD|FRMPD2|SAMT2|CLDN6|EPHA2|CLDN8|CLDN14|IKBKB|CLDN9|CLDN34B4|CLDN34C1|CLDN11|SAMT1D|SNAI1|CLDN34A|CLDN23|CDH5|CLDN13|CLDN34B2|SAMT3|CLDN34C4|CLDN34D|TNF|SAMT2B|SAMT4|CLDN22|CLDN10|OCEL1|RAMP2|SRF|ACTN4|F11R|PRKACA|CLDN5|RAB13|CTNNA1|DLG5|WNT11|CLDN17|CGN|CLDN1|GRHL2|CLDN19|MARVELD2|NPH…	76	0.2143	1.1848	0.1538	0.2313	1
GAD85	Cell to Cell Junctions	GOBP_CELL_CELL_JUNCTION_ASSEMBLY	Cell Cell Junction Assembly	http://www.gsea-msigdb.org/gsea/msigdb/mouse/geneset/GOBP_CELL_CELL_JUNCTION_ASSEMBLY	CD9|SMAD7|PECAM1|PRKCH|CDH1|FLCN|FSCN1|PTPRO|CNTNAP1|CLDN24|CLDN34B1|CLDN16|ARVCF|CDH22|CLDN2|GJB2|GJB6|FBF1|CLDN34B3|FRMPD2|GJD3|SAMT2|CLDN6|CLDN8|CLDN14|IKBKB|CLDN9|NPHS1|CLDN34B4|CLDN34C1|CLDN11|SAMT1D|ZFP703|CLDN34A|ACTG1|CLDN23|CLDN13|CLDN34B2|SAMT3|CLDN34C4|CLDN34D|SAMT2B|SAMT4|CLDN22|CLDN10|OCEL1|SRF|ACTN4|PRKACA|CLDN5|CNTNAP2|RAB13|CTNNA1|CDH12|PMP22|ACTB|PKP3|CLDN1|ACE2|MARVELD2|UGT8A|NR…	129	0.1965	1.2035	0.0714	0.2123	1
GAD85	Cell to Cell Junctions	GOBP_CELL_CELL_JUNCTION_ORGANIZATION	Cell Cell Junction Organization	http://www.gsea-msigdb.org/gsea/msigdb/mouse/geneset/GOBP_CELL_CELL_JUNCTION_ORGANIZATION	CD9|SMAD7|PECAM1|PRKCH|PLEC|CDH1|FLCN|FSCN1|PTPRO|LYPD10|NF2|AJM1|CNTNAP1|TGFB1|PTPN23|TGFB2|CLDN24|CLDN34B1|CLDN16|ARVCF|CDH22|CLDN2|GJB2|GJB6|CXADR|FBF1|CLDN34B3|FRMPD2|GJD3|SAMT2|CLDN6|CLDN8|CLDN14|IKBKB|CLDN9|CLDN34B4|NPHS1|CLDN34C1|CLDN11|SAMT1D|CLDN34A|ZFP703|ACTG1|CLDN23|CLDN13|CLDN34B2|SAMT3|CLDN34C4|CLDN34D|SAMT2B|SAMT4|KIRREL|CLDN22|CLDN10|OCEL1|ACTN4|SRF|PRKACA|CLDN5|VEGFA|ADD1|CNTNAP2…	175	0.239	1.4741	0	0.0618	1
GAD85	Cell to Cell Junctions	GOBP_REGULATION_OF_BICELLULAR_TIGHT_JUNCTION_ASSEMBLY	Regulation Of Bicellular Tight Junction Assembly	http://www.gsea-msigdb.org/gsea/msigdb/mouse/geneset/GOBP_REGULATION_OF_BICELLULAR_TIGHT_JUNCTION_ASSEMBLY	GPBAR1|NPHP4|NPHP1|MYO1C|PRKCH|F11R|PRKACA|CLDN5|NEDD4L|EPHA2|FZD5|IKBKB|CLDN3|SNAI1|SNAI2|TNF|IL17A|CLDN1	18	0.4325	1.6067	0.0385	0.0315	1
GAD85	Cell to Cell Junctions	GOBP_TIGHT_JUNCTION_ORGANIZATION	Tight Junction Organization	http://www.gsea-msigdb.org/gsea/msigdb/mouse/geneset/GOBP_TIGHT_JUNCTION_ORGANIZATION	PECAM1|OCLN|PRKCH|PLEC|CDH1|NEDD4L|ALOXE3|EXT1|PAK2|CLDN7|IL17A|CLDN24|LSR|CLDN34B1|CLDN16|CLDN2|GPBAR1|NPHP1|CLDN34B3|FRMPD2|TBCD|SAMT2|CLDN6|CLDN8|EPHA2|CLDN14|IKBKB|CLDN9|CLDN34B4|CLDN34C1|EPHB2|CLDN11|SAMT1D|CLDN34A|SNAI1|ACTG1|CLDN23|CLDN13|CLDN34B2|CDH5|SAMT3|CLDN34C4|CLDN34D|SAMT2B|TNF|SAMT4|CLDN22|CLDN10|OCEL1|RAMP2|SRF|ACTN4|F11R|PRKACA|CLDN5|RAB13|WNT11|SVEP1|CLDN17|CGN|CLDN1|GRHL2|CLDN…	77	0.2375	1.3295	0.0175	0.12	1
GAD85	Cellular Homeostasis	GOBP_MUSCLE_CELL_CELLULAR_HOMEOSTASIS	Muscle Cell Cellular Homeostasis	http://www.gsea-msigdb.org/gsea/msigdb/mouse/geneset/GOBP_MUSCLE_CELL_CELLULAR_HOMEOSTASIS	GAA|LARGE1|CAV3|ALDOART2|LOX|CHRNA1|CAV1|ALDOART1|SOD1|IL6|ALDOA|PLG|TGFB1|CSRP3|MSTN|MTM1|SRF|PLN	18	0.366	1.3658	0.0939	0.1012	1
GAD85	Cellular Senescence Regulation	GOBP_CELLULAR_SENESCENCE	Cellular Senescence	http://www.gsea-msigdb.org/gsea/msigdb/mouse/geneset/GOBP_CELLULAR_SENESCENCE	MIR34A|PLK2|MIF|MIR193B|ABI3|MIR378A|TRP53|AKT3|HTT|MIR342|B2M|ARG2|CDKN1A|NUAK1|VASH1|WNT16|HMGA1|MIR24-2|HMGA2|HMGA1B|YPEL3|NUP62|PML|MIR296|MIR483|PRKCD|POT1B|MAPKAPK5|TRP63|MIR370|ZMIZ1|SLC30A10|TWIST1|SRF|TERT|MIR128-1|MIR125B-1|MAPK14|MIR211|BCL6|ECRG4|KAT6A|MIR134|MTOR|MIR125B-2|MIR16-1|NEK4|MIR15A|MIR15B|LMNA|MIR191|HRAS|ABL1|MIR128-2|ID2|CDKN2A|MIR378B|MAP3K3|MIR23A|MIR5100|ZFP217|MIR27A…	83	0.3248	1.8777	0	0.0074	0.767
GAD85	Cellular Senescence Regulation	GOBP_REGULATION_OF_CELLULAR_SENESCENCE	Regulation Of Cellular Senescence	http://www.gsea-msigdb.org/gsea/msigdb/mouse/geneset/GOBP_REGULATION_OF_CELLULAR_SENESCENCE	TERT|PLK2|BCL6|ABI3|TRP53|AKT3|ARG2|B2M|NUAK1|MTOR|VASH1|NEK4|HMGA2|YPEL3|ABL1|MAP3K3|EEF1E1|BCL2L12|ICMT|CGAS|ILK|TERF2|TRP63|CDK6|TWIST1|SLC30A10	26	0.4521	1.8946	0	0.0067	0.721
GAD85	Centrosome Duplication	GOBP_CENTROSOME_DUPLICATION	Centrosome Duplication	http://www.gsea-msigdb.org/gsea/msigdb/mouse/geneset/GOBP_CENTROSOME_DUPLICATION	WDR62|CHMP4B|ARHGEF10|PLK2|CDK2|CKAP5|CHMP1A|CETN4|CEP131|DEUP1|PKHD1|KAT2A|CHMP2B|CHMP2A|SPICE1|CHMP5|KIFC1|CETN1|CHMP4C|CENPJ|NUP62|CCDC57|ALMS1|C2CD3|CEP295NL|FBXW5|NDC80|CEP192|D7ERTD443E|SAC3D1|POC1A|CCNF|XRCC3|CHORDC1|NDE1|CEP72|POC1B	37	0.3537	1.6792	0.028	0.0213	0.997
GAD85	Centrosome Duplication	GOBP_MICROTUBULE_ORGANIZING_CENTER_ORGANIZATION	Microtubule Organizing Center Organization	http://www.gsea-msigdb.org/gsea/msigdb/mouse/geneset/GOBP_MICROTUBULE_ORGANIZING_CENTER_ORGANIZATION	NSFL1C|CHMP4B|PLK2|CDK2|CKAP5|CETN4|GADD45A|HAUS8|CLASP1|DZIP1|SPICE1|CHMP5|KIFC1|MCPH1|RBM14|HEPACAM2|CEP68|UVRAG|ARL2|NEK2|PARD6A|HAUS4|CENPJ|PARD6G|NUP62|XRCC2|ATF5|ALMS1|PARD6B|CEP295NL|NDC80|ODF2|BCL2L10|SAC3D1|CCNF|CDK11B|CHORDC1|DCTN1|CROCC|NDE1|HAUS3|CCDC61|MARK4|WDR62|ARHGEF10|UXT|CHMP1A|CEP131|DEUP1|PKHD1|FES|FOXJ1|KAT2A|CHMP2B|CHMP2A|CEP250|PLK1|CEP85|CETN1|BBS4|CHMP4C|FBXW11|CCDC57|C2…	78	0.4467	2.4112	0	0.0003	0.023
GAD85	Centrosome Duplication	GOBP_REGULATION_OF_CENTROSOME_CYCLE	Regulation Of Centrosome Cycle	http://www.gsea-msigdb.org/gsea/msigdb/mouse/geneset/GOBP_REGULATION_OF_CENTROSOME_CYCLE	MARK4|WDR62|CHMP4B|PLK2|CHMP1A|CEP131|PKHD1|KAT2A|CHMP2B|CHMP2A|SPICE1|CHMP5|KIFC1|MCPH1|CHMP4C|CENPJ|NUP62|ATF5|ALMS1|CEP295NL|FBXW5|CEP192|D7ERTD443E|POC1A|CCNF|CDK11B|XRCC3|CHORDC1	28	0.4779	2.1021	0	0.0018	0.227
GAD85	Centrosome Duplication	GOBP_REGULATION_OF_CENTROSOME_DUPLICATION	Regulation Of Centrosome Duplication	http://www.gsea-msigdb.org/gsea/msigdb/mouse/geneset/GOBP_REGULATION_OF_CENTROSOME_DUPLICATION	CENPJ|NUP62|ALMS1|CHMP4B|PLK2|CHMP1A|CEP295NL|CEP131|FBXW5|PKHD1|KAT2A|CHMP2B|CEP192|CHMP2A|D7ERTD443E|SPICE1|POC1A|CCNF|CHMP5|KIFC1|XRCC3|CHORDC1|CHMP4C	23	0.497	2.0856	0	0.002	0.248
GAD85	Chemokine Production	GOBP_CHEMOKINE_C_X_C_MOTIF_LIGAND_2_PRODUCTION	Chemokine C X C Motif Ligand 2 Production	http://www.gsea-msigdb.org/gsea/msigdb/mouse/geneset/GOBP_CHEMOKINE_C_X_C_MOTIF_LIGAND_2_PRODUCTION	LRP1|OAS1G|DEFB25|LPL|TLR4|OAS1F|FOXP1|CCN1|OAS3|OAS1D|MIF|OAS1H|OAS1A|CD74|MYD88|OAS1C|POSTN|F2RL1|KLF4|TIRAP|TNF|CCL5|OAS1E	23	0.3538	1.4012	0.1006	0.0864	1
GAD85	Chemokine Production	GOBP_CHEMOKINE_PRODUCTION	Chemokine Production	http://www.gsea-msigdb.org/gsea/msigdb/mouse/geneset/GOBP_CHEMOKINE_PRODUCTION	LRP1|TLR7|MIF|IL33|MYD88|POSTN|CARD9|TUSC2|TNFSF18|APOD|SLC37A4|ADORA2B|CXCL5|AIRE|P2RY2|SIRPA|RIPK2|EGR1|FOXP1|OAS1D|CHIL4|UMOD|OAS1C|PYCARD|WNT5A|CCL5|IL4RA|HC|MUL1|ELANE|IL17F|IFNG|ALOX8|ADIPOQ|IL4|LPL|NR1H4|SYK|TSLP|AGER|SNAI2|TIRAP|TNFSF4|CD24A|TLR4|SOCS5|CD84|EXT1|TICAM2|C1QTNF3|TLR9|MAVS|CHIL5|CHIL6|TREM2|ARG2|OAS1E|IL16|IL17A|IL17RA|TRPV4|IL7|OAS1G|SIGIRR|ADCYAP1|OAS1F|OAS3|EPHA2|OAS1H|OA…	100	0.2425	1.3941	0	0.0893	1
GAD85	Chemokine Production	GOBP_NEGATIVE_REGULATION_OF_CHEMOKINE_PRODUCTION	Negative Regulation Of Chemokine Production	http://www.gsea-msigdb.org/gsea/msigdb/mouse/geneset/GOBP_NEGATIVE_REGULATION_OF_CHEMOKINE_PRODUCTION	CD24A|SOCS5|OAS1D|C1QTNF3|OAS1C|LILRB4A|MEFV|ARG2|GSTP2|OAS1E|GSTP1|MUL1|ELANE|ERBIN|OAS1G|SIGIRR|NR1H4|OAS1F|OAS3|APOD|EPHA2|SLC37A4|OAS1H|OAS1A|IL6|F2RL1|KLF4|SIRPA	28	0.4183	1.8483	0	0.0088	0.838
GAD85	Chromosome Condensation	GOBP_CHROMOSOME_CONDENSATION	Chromosome Condensation	http://www.gsea-msigdb.org/gsea/msigdb/mouse/geneset/GOBP_CHROMOSOME_CONDENSATION	CHMP1A|GPER1|BAZ1B|H1F10|AKAP8L|H3F3A|H1F2|NCAPD2|H1F4|PHF13|CDK1|MCPH1|AKAP8|BANF1|NCAPH2|H1F5|HMGA2|ACIN1|H1F0|NUSAP1|PRM1|PRM2|PRM3|H1F9|H1F7|BANF2|H1F8|CDCA5|ERN2|CCNB1|H1F6	31	0.5652	2.5056	0	0.0001	0.008
GAD85	Chromosome Segregation & Recombination	GOBP_ATTACHMENT_OF_SPINDLE_MICROTUBULES_TO_KINETOCHORE	Attachment Of Spindle Microtubules To Kinetochore	http://www.gsea-msigdb.org/gsea/msigdb/mouse/geneset/GOBP_ATTACHMENT_OF_SPINDLE_MICROTUBULES_TO_KINETOCHORE	RACGAP1|BUB3|MAPRE1|INCENP|CENPE|SIRT2|CDT1|SPC24|NDC80|KAT5|CHAMP1|TEX14|CCNB1|RCC2|NEK2|BIRC5|MAD1L1	17	0.7825	2.9298	0	0	0
GAD85	Chromosome Segregation & Recombination	GOBP_CHROMOSOME_LOCALIZATION	Chromosome Localization	http://www.gsea-msigdb.org/gsea/msigdb/mouse/geneset/GOBP_CHROMOSOME_LOCALIZATION	IFFO1|ANKRD53|MLH1|CENPE|CHMP4B|SPO11|CHMP6|GEM|RAB11A|VPS4A|SPICE1|CHMP5|SUN1|TERF1|MAD1L1|RAD21L|CHMP7|PSRC1|NUP62|NDC80|SEPTIN1|TERB1|FMN2|KAT5|EML3|CDCA5|BIRC5|NDE1|MAPRE1|INCENP|CHMP1A|CHMP2B|RRS1|CHMP2A|CHAMP1|KPNB1|PINX1|MEI1|KIFC5B|TERB2|KIF22|LMNA|CHMP4C|CDT1|SPDL1|FAM83D|KASH5|KIF2B|MEIOC|CCNB1|MAJIN	51	0.3949	1.9324	0	0.0055	0.625
GAD85	Chromosome Segregation & Recombination	GOBP_METAPHASE_PLATE_CONGRESSION	Metaphase Plate Congression	http://www.gsea-msigdb.org/gsea/msigdb/mouse/geneset/GOBP_METAPHASE_PLATE_CONGRESSION	ANKRD53|MLH1|MAPRE1|INCENP|CENPE|CHMP4B|CHMP1A|CHMP6|GEM|RAB11A|CHMP2B|VPS4A|RRS1|CHMP2A|CHAMP1|SPICE1|KPNB1|CHMP5|PINX1|KIFC5B|MAD1L1|KIF22|CHMP7|CHMP4C|PSRC1|NUP62|CDT1|NDC80|SEPTIN1|SPDL1|FAM83D|KAT5|EML3|KIF2B|CDCA5|MEIOC|CCNB1|BIRC5	38	0.5962	2.7322	0	0	0
GAD85	Chromosome Segregation & Recombination	GOBP_NUCLEAR_CHROMOSOME_SEGREGATION	Nuclear Chromosome Segregation	http://www.gsea-msigdb.org/gsea/msigdb/mouse/geneset/GOBP_NUCLEAR_CHROMOSOME_SEGREGATION	RACGAP1|ANKRD53|HORMAD2|MLH1|CHMP4B|SIRT2|1700028K03RIK|SPO11|MOS|CHMP6|GEM|MSH5|AGO4|AXIN2|CIT|FEN1|SPICE1|MCMBP|CHMP5|DDX11|SUN1|TEX12|CPEB1|TERF1|NEK2|SYCE1L|RAD21L|FBXW7|NUP62|HECW2|MACROH2A1|PTTG1|NDC80|DPF2|TERB1|RNF212|KAT5|SMARCB1|DMC1|EML3|TEX11|TEX14|ANAPC5|ARID1A|HFM1|SHOC1|CHMP1A|MAEL|HORMAD1|BAZ1B|MAPK15|NCAPD2|PHF13|SMC1B|PLK1|SPATA22|ACTB|BAG6|ARID1B|UBE2C|TUBG1|TUBG2|ZCWPW1|TRIP13…	176	0.2969	1.8481	0	0.0088	0.84
GAD85	Chromosome Segregation & Recombination	GOBP_SISTER_CHROMATID_COHESION	Sister Chromatid Cohesion	http://www.gsea-msigdb.org/gsea/msigdb/mouse/geneset/GOBP_SISTER_CHROMATID_COHESION	POGZ|HORMAD2|HORMAD1|PHB2|HASPIN|DSCC1|AXIN2|STAG3|FEN1|MCMBP|PPP2R1A|NAA10|SLF1|DDX11|SMC1B|SGO2B|REC8|KIF22|RAD21L|FBXW7|SYCP3|MACROH2A1|PTTG1|MEIKIN|CTNNB1|RECQL4|CDCA5|CDC20	28	0.3118	1.353	0.0925	0.1074	1
GAD85	Chromosome Segregation & Recombination	GOBP_SISTER_CHROMATID_SEGREGATION	Sister Chromatid Segregation	http://www.gsea-msigdb.org/gsea/msigdb/mouse/geneset/GOBP_SISTER_CHROMATID_SEGREGATION	RACGAP1|ANKRD53|HORMAD2|CHMP4B|MOS|CHMP6|AXIN2|CIT|FEN1|MCMBP|CHMP5|DDX11|NEK2|RAD21L|FBXW7|NUP62|HECW2|MACROH2A1|PTTG1|NDC80|DPF2|KAT5|SMARCB1|EML3|TEX14|ANAPC5|ARID1A|CHMP1A|HORMAD1|BAZ1B|MAPK15|NCAPD2|PHF13|SMC1B|PLK1|ACTB|ARID1B|UBE2C|TUBG1|TUBG2|TRIP13|DPF1|ESPL1|SMARCA4|CDC20|RMI2|NSL1|RASL2-9|POGZ|CENPE|1700009N14RIK|PSMG2|AKAP8L|HASPIN|ANAPC2|RAB11A|VPS4A|STAG3|PPP2R1A|NAA10|AKAP8|NCAPH2|…	113	0.5017	2.8545	0	0	0
GAD85	Chromosome Separation Regulation	GOBP_CHROMOSOME_SEPARATION	Chromosome Separation	http://www.gsea-msigdb.org/gsea/msigdb/mouse/geneset/GOBP_CHROMOSOME_SEPARATION	MLH1|CENPE|MOS|PSMG2|ERCC4|M1AP|EME2|MUS81|ANAPC2|CIT|PPP2R1A|NCAPH2|ANKLE1|MAD1L1|HECW2|KHDC3|PTTG1|NDC80|DPF2|SMARCD3|SMARCA2|SMARCB1|TEX11|TEX14|PRAP1|BIRC5|ANAPC5|PCID2|ARID1A|SMARCC2|HFM1|INCENP|SHOC1|MAPK15|USP44|NCAPD2|ZWINT|PLK1|ACTB|ARID1B|UBE2C|SYCP3|BUB3|MAD2L1BP|BCL7A|CDT1|SPC24|BCL7B|TRIP13|BCL7C|CENPS|SPDL1|FANCM|ACTL6B|CEP192|MEIOB|SMARCD1|DPF1|ESPL1|EME1|CCNB1|XRCC3|SMARCA4|ANAPC1…	66	0.4772	2.5463	0	0.0001	0.003
GAD85	Chromosome Separation Regulation	GOBP_MITOTIC_SISTER_CHROMATID_SEPARATION	Mitotic Sister Chromatid Separation	http://www.gsea-msigdb.org/gsea/msigdb/mouse/geneset/GOBP_MITOTIC_SISTER_CHROMATID_SEPARATION	INCENP|CENPE|PSMG2|ANAPC2|USP44|CIT|PPP2R1A|ZWINT|PLK1|ACTB|NCAPH2|ARID1B|MAD1L1|UBE2C|BUB3|MAD2L1BP|BCL7A|HECW2|CDT1|SPC24|KHDC3|BCL7B|PTTG1|TRIP13|BCL7C|NDC80|DPF2|SMARCD3|SPDL1|ACTL6B|CEP192|SMARCA2|SMARCD1|DPF1|SMARCB1|TEX14|PRAP1|CCNB1|XRCC3|SMARCA4|ANAPC15|CDC20|BIRC5|ANAPC5|PCID2|ARID1A|SMARCC2	47	0.5853	2.8861	0	0	0
GAD85	Chromosome Separation Regulation	GOBP_NEGATIVE_REGULATION_OF_CHROMOSOME_ORGANIZATION	Negative Regulation Of Chromosome Organization	http://www.gsea-msigdb.org/gsea/msigdb/mouse/geneset/GOBP_NEGATIVE_REGULATION_OF_CHROMOSOME_ORGANIZATION	PARP1|INCENP|PIF1|CENPE|PSMG2|SRC|BAZ1B|ERCC4|MCRS1|RTEL1|ERCC1|XRCC1|USP44|H3F3A|NAA10|PINX1|ZWINT|STN1|PLK1|TERF1|MAD1L1|TERF2IP|PML|BUB3|MAD2L1BP|CDT1|SPC24|KHDC3|PTTG1|TRIP13|NDC80|SPDL1|CEP192|TEN1|RECQL4|POT1B|PRAP1|TEX14|TERF2|EXOSC10|CCNB1|XRCC3|ACD|ANAPC15|CDC20|BIRC5|PCID2|DCP2	48	0.6014	2.988	0	0	0
GAD85	Chromosome Separation Regulation	GOBP_NEGATIVE_REGULATION_OF_NUCLEAR_DIVISION	Negative Regulation Of Nuclear Division	http://www.gsea-msigdb.org/gsea/msigdb/mouse/geneset/GOBP_NEGATIVE_REGULATION_OF_NUCLEAR_DIVISION	INCENP|CENPE|HORMAD1|TOM1L1|PSMG2|USP44|DMRT1|ESR1|NANOS2|BMP4|ZWINT|PLK1|BMP7|MAD1L1|FGFR2|BUB3|MAD2L1BP|CDT1|SPC24|KHDC3|FBXO43|TRIP13|FGFR3|NDC80|SPDL1|OSM|CEP192|PRAP1|TEX14|CCNB1|XRCC3|ANAPC15|CDC20|ZFY2|BIRC5|PCID2|TOM1L2	37	0.4681	2.2149	0	0.0009	0.092
GAD85	Chromosome Separation Regulation	GOBP_REGULATION_OF_CHROMOSOME_SEGREGATION	Regulation Of Chromosome Segregation	http://www.gsea-msigdb.org/gsea/msigdb/mouse/geneset/GOBP_REGULATION_OF_CHROMOSOME_SEGREGATION	SIRT2|CENPE|IHO1|CHTF18|MOS|PSMG2|ANAPC2|CIT|NCAPH2|MAD1L1|HECW2|KHDC3|PTTG1|NDC80|DPF2|SMARCD3|KAT5|SMARCA2|SMARCB1|TEX14|PRAP1|BIRC5|ANAPC5|PCID2|ARID1A|SMARCC2|INCENP|HORMAD1|MAPK15|USP44|NCAPD2|ZWINT|PLK1|ACTB|RCC2|ARID1B|UBE2C|BUB3|MAD2L1BP|BCL7A|CDT1|SPC24|BCL7B|RAD18|TRIP13|BCL7C|SPDL1|ACTL6B|CEP192|SMARCD1|DPF1|KIF2B|CCNB1|XRCC3|SMARCA4|ANAPC15|CDC20|RMI2|CSNK2A1	59	0.516	2.7479	0	0	0
GAD85	Chromosome Separation Regulation	GOBP_REGULATION_OF_CHROMOSOME_SEPARATION	Regulation Of Chromosome Separation	http://www.gsea-msigdb.org/gsea/msigdb/mouse/geneset/GOBP_REGULATION_OF_CHROMOSOME_SEPARATION	CENPE|MOS|PSMG2|ANAPC2|CIT|NCAPH2|MAD1L1|HECW2|KHDC3|PTTG1|NDC80|DPF2|SMARCD3|SMARCA2|SMARCB1|TEX14|PRAP1|BIRC5|ANAPC5|PCID2|ARID1A|SMARCC2|INCENP|MAPK15|USP44|NCAPD2|ZWINT|PLK1|ACTB|ARID1B|UBE2C|BUB3|MAD2L1BP|BCL7A|CDT1|SPC24|BCL7B|TRIP13|BCL7C|SPDL1|ACTL6B|CEP192|SMARCD1|DPF1|CCNB1|XRCC3|SMARCA4|ANAPC15|CDC20|CSNK2A1	50	0.5722	2.8619	0	0	0
GAD85	Chromosome Separation Regulation	GOBP_REGULATION_OF_MITOTIC_SISTER_CHROMATID_SEGREGATION	Regulation Of Mitotic Sister Chromatid Segregation	http://www.gsea-msigdb.org/gsea/msigdb/mouse/geneset/GOBP_REGULATION_OF_MITOTIC_SISTER_CHROMATID_SEGREGATION	INCENP|CENPE|PSMG2|USP44|ZWINT|PLK1|MAD1L1|BUB3|MAD2L1BP|CDT1|SPC24|KHDC3|PTTG1|TRIP13|NDC80|SPDL1|CEP192|KAT5|PRAP1|TEX14|CCNB1|XRCC3|ANAPC15|CDC20|BIRC5|PCID2	26	0.6642	2.9537	0	0	0
GAD85	Chromosome Separation Regulation	GOBP_SPINDLE_CHECKPOINT_SIGNALING	Spindle Checkpoint Signaling	http://www.gsea-msigdb.org/gsea/msigdb/mouse/geneset/GOBP_SPINDLE_CHECKPOINT_SIGNALING	INCENP|CENPE|PSMG2|USP44|ZWINT|PLK1|MAD1L1|BUB3|MAD2L1BP|CDT1|SPC24|KHDC3|TRIP13|NDC80|SPDL1|CEP192|HSF1|PRAP1|TEX14|CCNB1|XRCC3|ANAPC15|CDC20|BIRC5|PCID2	25	0.6876	2.8911	0	0	0
GAD85	Chronic Inflammatory Response	GOBP_CHRONIC_INFLAMMATORY_RESPONSE	Chronic Inflammatory Response	http://www.gsea-msigdb.org/gsea/msigdb/mouse/geneset/GOBP_CHRONIC_INFLAMMATORY_RESPONSE	IDO1|IL10|TNFAIP3|CYP19A1|IL4|LTA|CAMP|CEBPB|ADORA2B|FOXP3|CX3CR1|AHCY|UNC13D|TNF|S100A9|VNN1	16	0.3678	1.3365	0.1198	0.1162	1
GAD85	Circadian Entrainment	GOBP_CIRCADIAN_REGULATION_OF_GENE_EXPRESSION	Circadian Regulation Of Gene Expression	http://www.gsea-msigdb.org/gsea/msigdb/mouse/geneset/GOBP_CIRCADIAN_REGULATION_OF_GENE_EXPRESSION	MYBBP1A|NR0B2|PPARGC1A|KMT2A|BHLHE40|RELB|BHLHE41|GFPT1|DRD3|NGFR|CRY1|PPP1CA|CSNK1D|RBM4|DRD2|PML|PRKG2|RAI1|MYCBP2|PRMT5|NR1D1|CIART|ID4|KDM2A|HUWE1|PER1|ARNTL2|PER2|EGR1|PER3|MTA1|CAVIN3|HDAC1|ZFHX3|ID1|ZPBP2|ID2|KDM8|ID3|RORC|USP2|RBM4B|CSNK1E|MC3R|NOCT|NUDT12|HNF1B|CARTPT|CRY2	49	0.305	1.5381	0.0275	0.0444	1
GAD85	Circadian Entrainment	GOBP_CIRCADIAN_RHYTHM	Circadian Rhythm	http://www.gsea-msigdb.org/gsea/msigdb/mouse/geneset/GOBP_CIRCADIAN_RHYTHM	CSF2|PRF1|OPN5|NR0B2|PPARGC1A|GPR176|RELB|NLGN1|TRP53|NMU|ADCY1|BHLHE41|PSPC1|NGF|NGFR|SIK1|ATOH7|NTRK2|NTRK3|MAPK10|IMPDH2|FBXW7|NOS2|PRKG2|ATG7|RAI1|MYCBP2|NTRK1|NKX2-1|NFIL3|DDB1|PRMT5|MAGEL2|KAT5|PROKR2|CIART|DRD1|DRD4|FBXL21|KDM2A|MTNR1A|DBP|HUWE1|CIPC|ARNTL2|PER1|CRTC1|GHRH|PER2|GHRHR|EP300|EGR1|PER3|CASP1|NMS|CHRNB2|NPY2R|NR1D2|ALB|ADORA2A|PRKCG|PPARG|CNTNAP2|HS3ST2|MTA1|CAVIN3|HDAC1|ZFHX3…	164	0.1917	1.2366	0	0.1832	1
GAD85	Circadian Entrainment	GOBP_ENTRAINMENT_OF_CIRCADIAN_CLOCK	Entrainment Of Circadian Clock	http://www.gsea-msigdb.org/gsea/msigdb/mouse/geneset/GOBP_ENTRAINMENT_OF_CIRCADIAN_CLOCK	PER2|PER3|FBXL3|OPN5|BHLHE40|TRP53|MTA1|SIK1|CRY1|ATOH7|FBXL22|PPP1CA|NR2F6|RBM4|ID2|PML|USP2|PDE6B|SOX14|RBM4B|FBXL6|FBXL12|FBXL21|CRY2|PER1|CRTC1	26	0.3535	1.4567	0.0377	0.0669	1
GAD85	Clarthrin Dependent Endocytosis	GOBP_CLATHRIN_DEPENDENT_ENDOCYTOSIS	Clathrin Dependent Endocytosis	http://www.gsea-msigdb.org/gsea/msigdb/mouse/geneset/GOBP_CLATHRIN_DEPENDENT_ENDOCYTOSIS	ITSN1|SLC9B2|UNC119|NEU3|SYT11|AP2A1|DLL1|BTBD8|AP2A2|AP2M1|INPP5F|DGKD|TNK2|AP2S1|AP2B1|GAK|DNM2|SGIP1|CLTB|DNAJC6|SH3GL3|SIGLEC1|FCHSD2|FCHO1|ITSN2|SH3GL2|FCHO2|SNAP91|ITGA4	29	0.3807	1.659	0	0.0235	0.998
GAD85	CNS Axonogenesis	GOBP_CENTRAL_NERVOUS_SYSTEM_NEURON_AXONOGENESIS	Central Nervous System Neuron Axonogenesis	http://www.gsea-msigdb.org/gsea/msigdb/mouse/geneset/GOBP_CENTRAL_NERVOUS_SYSTEM_NEURON_AXONOGENESIS	TSKU|CHRNB2|PHOX2B|TCTN1|SZT2|EPHB3|ARHGAP35|EPHB6|DCC|ATG7|SCN1B|PRDM8|WDR47|MYCBP2|SPTBN4|EPHA4|KIFBP|B4GALT6|DRAXIN|EPHB2|GRCC10|NIN|B4GALT5|NR2E1|SLIT2|HSP90AB1|EPHB1|HSP90AA1|DCX|GLI2|BHLHE22|ADARB1|ARHGEF28	33	0.3361	1.4955	0.0307	0.0554	1
GAD85	Collagen Activated Signaling	GOBP_COLLAGEN_ACTIVATED_SIGNALING_PATHWAY	Collagen Activated Signaling Pathway	http://www.gsea-msigdb.org/gsea/msigdb/mouse/geneset/GOBP_COLLAGEN_ACTIVATED_SIGNALING_PATHWAY	ITGA11|UBASH3B|DDR1|OTOL1|COL4A2|ITGA2|COL4A6|COL4A3|SYK|GP6|COL4A5|COL4A1|DDR2|COL1A1|UBASH3A	15	0.4224	1.5356	0.0464	0.045	1
GAD85	Collagen Fibril Organization	GOBP_COLLAGEN_FIBRIL_ORGANIZATION	Collagen Fibril Organization	http://www.gsea-msigdb.org/gsea/msigdb/mouse/geneset/GOBP_COLLAGEN_FIBRIL_ORGANIZATION	LOX|FKBP10|EXT1|ADAMTS2|COL5A1|MKX|ATP7A|NF1|TGFB2|DDR2|LOXL2|MMP11|OPTC|SFRP2|ZFP469|FOXC2|SCX|TNXB|SERPINF2|CYP1B1|CHADL|ANXA2|GREM1|ADAMTS7|COL3A1|COL1A1|COL1A2|ACAN|EMILIN1|PXDN|SERPINH1|PLOD3|AEBP1|CRTAP|EFEMP2|COL11A1|COL11A2|COL13A1|COL2A1|COMP|LUM|LMX1B|DPT|VIPAS39|COL14A1|LOXL1|P3H1|LOXL4|P4HA1|FOXC1	50	0.4228	2.0578	0	0.0024	0.301
GAD85	Collagen Metabolism	GOBP_COLLAGEN_BIOSYNTHETIC_PROCESS	Collagen Biosynthetic Process	http://www.gsea-msigdb.org/gsea/msigdb/mouse/geneset/GOBP_COLLAGEN_BIOSYNTHETIC_PROCESS	COL5A1|MKX|ARRB2|SERPINB7|RAPGEF3|UCN|TGFB1|UTS2|RCN3|CYGB|F2|DDR2|RGCC|NPPC|ITGA2|PDGFB|SCX|ADORA2B|PDGFRB|LARP6|F2R|SERPINF2|CYP7A1|CBX8|COL1A1|IL18|CCN2|FN1|EMILIN1|SERPINE1|ADAMTS3|PPARG|SERPINH1|P3H3|WNT4|BMP4|CCL2|ARG1|TRAM2|CREB3L1|PPARD|PRDX5|NR1H4|VIM|DICER1|IL6|AGER|IL6RA|ERRFI1|CYP2J6|TGFB3	51	0.4831	2.4306	0	0.0002	0.016
GAD85	Collagen Metabolism	GOBP_COLLAGEN_METABOLIC_PROCESS	Collagen Metabolic Process	http://www.gsea-msigdb.org/gsea/msigdb/mouse/geneset/GOBP_COLLAGEN_METABOLIC_PROCESS	BC051665|MMP12|MMP2|MMP9|MMP8|ADAMTS2|MMP28|MMP13|MMP14|ARRB2|UCN|TGFB1|CYGB|DDR2|CTSB|CTSL|P2RX7|NPPC|ITGA2|PDGFB|SCX|ADORA2B|PDGFRB|LARP6|CTSLL3|PRKCD|ADAM15|SERPINF2|CBX8|COL1A1|COL1A2|MMP3|MMP27|MMP25|MMP1A|EMILIN1|SERPINE1|ADAMTS3|CTSQ|PPARG|MFAP4|P3H3|WNT4|CCL2|ARG1|FAP|P3H2|TRAM2|PPARD|CTS3|PRDX5|NR1H4|MMP23|CTSJ|VIPAS39|VIM|DICER1|AGER|ERRFI1|CTSS|CYP2J6|P3H1|MMP20|TGFB3|TGFBR3|MMP1B|COL5…	113	0.3397	2.0481	0	0.0026	0.321
GAD85	Collagen Metabolism	GOBP_NEGATIVE_REGULATION_OF_COLLAGEN_METABOLIC_PROCESS	Negative Regulation Of Collagen Metabolic Process	http://www.gsea-msigdb.org/gsea/msigdb/mouse/geneset/GOBP_NEGATIVE_REGULATION_OF_COLLAGEN_METABOLIC_PROCESS	NR1H4|NPPC|FN1|EMILIN1|ADORA2B|PPARG|IL6|AGER|IL6RA|RAPGEF3|CYP7A1|ERRFI1|CYP2J6|PPARD|CYGB	15	0.377	1.2837	0.1606	0.1486	1
GAD85	Collagen Metabolism	GOBP_POSITIVE_REGULATION_OF_COLLAGEN_METABOLIC_PROCESS	Positive Regulation Of Collagen Metabolic Process	http://www.gsea-msigdb.org/gsea/msigdb/mouse/geneset/GOBP_POSITIVE_REGULATION_OF_COLLAGEN_METABOLIC_PROCESS	CCN2|SERPINE1|MKX|ARRB2|SERPINB7|WNT4|BMP4|CCL2|UCN|CREB3L1|TGFB1|UTS2|RETN|F2|DDR2|PRDX5|RGCC|ITGA2|PDGFB|SCX|PDGFRB|LARP6|VSIR|VIM|DICER1|F2R|SERPINF2|CBX8|IDUA|TGFB3|IL18	31	0.4451	1.9481	0	0.005	0.586
GAD85	Collagen Metabolism	GOBP_REGULATION_OF_COLLAGEN_METABOLIC_PROCESS	Regulation Of Collagen Metabolic Process	http://www.gsea-msigdb.org/gsea/msigdb/mouse/geneset/GOBP_REGULATION_OF_COLLAGEN_METABOLIC_PROCESS	MKX|ARRB2|SERPINB7|RAPGEF3|UCN|TGFB1|UTS2|CYGB|F2|DDR2|RGCC|NPPC|FGFR3|ITGA2|PDGFB|SCX|ADORA2B|PDGFRB|LARP6|F2R|SERPINF2|CYP7A1|CBX8|IDUA|IL18|CCN2|FN1|EMILIN1|SERPINE1|PPARG|MFAP4|WNT4|BMP4|CCL2|FAP|CREB3L1|PPARD|RETN|PRDX5|NR1H4|VSIR|VIM|DICER1|IL6|AGER|IL6RA|ERRFI1|CYP2J6|TGFB3	49	0.4281	2.1226	0	0.0017	0.198
GAD85	Copper Ion Response	GOBP_RESPONSE_TO_COPPER_ION	Response To Copper Ion	http://www.gsea-msigdb.org/gsea/msigdb/mouse/geneset/GOBP_RESPONSE_TO_COPPER_ION	IL1A|CYP27B1|SNCA|SORD|DAXX|AANAT|MT3|NFE2L1|AQP1|PRNP|SOD1|AOC1|HSF1|SOD3|ATP7A|ATP7B|CP|AQP2|MT1|MT2|LCAT|MT4|LOXL2	23	0.3414	1.4565	0.0375	0.067	1
GAD85	Corpus Callosum Development	GOBP_CORPUS_CALLOSUM_DEVELOPMENT	Corpus Callosum Development	http://www.gsea-msigdb.org/gsea/msigdb/mouse/geneset/GOBP_CORPUS_CALLOSUM_DEVELOPMENT	RTN4RL2|CDK5|CORO1C|PRDM8|NSUN5|TSKU|RTN4R|WDR47|RYK|SZT2|EPHB2|WDR89|GRCC10|KIF21B|NIN|PTPRS|EPHB3|BHLHE22|DMXL2|RTN4RL1	20	0.5171	1.9898	0.0053	0.0039	0.476
GAD85	Cortical Cytoskeleton Organization	GOBP_CORTICAL_ACTIN_CYTOSKELETON_ORGANIZATION	Cortical Actin Cytoskeleton Organization	http://www.gsea-msigdb.org/gsea/msigdb/mouse/geneset/GOBP_CORTICAL_ACTIN_CYTOSKELETON_ORGANIZATION	FHOD3|CDK5|RACGAP1|PLEC|PLEK|EZR|STRIP1|EPB41L1|EPB41L3|RAB13|CAVIN3|LLGL2|LLGL1|EPB41|PLS1|ARF6|CORO1C|NCKAP1L|CALR|IKBKB|RTKN|FMNL2|FMNL3|TNF|FMNL1|TLN1|EHD2	27	0.6627	2.7779	0	0	0
GAD85	Cortical Cytoskeleton Organization	GOBP_CORTICAL_CYTOSKELETON_ORGANIZATION	Cortical Cytoskeleton Organization	http://www.gsea-msigdb.org/gsea/msigdb/mouse/geneset/GOBP_CORTICAL_CYTOSKELETON_ORGANIZATION	FHOD3|CDK5|RACGAP1|PLEC|PLEK|EZR|STRIP1|NLGN1|RND3|EPB41L1|EPB41L3|RAB13|RHOH|RHOBTB2|4930544G11RIK|RHOD|RAC2|CAVIN3|LLGL2|LLGL1|RAC3|EPB41|PLS1|TRPV4|ARF6|CORO1C|RHOB|RHOC|RHOG|NCKAP1L|CALR|RHOF|IKBKB|RTKN|FMNL2|FMNL3|WDR1|RND1|TNF|FMNL1|ACTN1|TLN1|EHD2	43	0.5744	2.6932	0	0	0
GAD85	Creb Transcription Factor Activity	GOBP_POSITIVE_REGULATION_OF_CREB_TRANSCRIPTION_FACTOR_ACTIVITY	Positive Regulation Of Creb Transcription Factor Activity	http://www.gsea-msigdb.org/gsea/msigdb/mouse/geneset/GOBP_POSITIVE_REGULATION_OF_CREB_TRANSCRIPTION_FACTOR_ACTIVITY	CD200|TSSK4|VEGFA|PRKD1|PRKD2|ADCY1|ADGRF1|ADCY8|EPHA5|CRTC2|LRP8|CREBBP|CRTC3|CAMK1D|CRTC1	15	0.4264	1.5026	0.0543	0.0534	1
GAD85	Cyclin Dependent PK Regulation	GOBP_POSITIVE_REGULATION_OF_CYCLIN_DEPENDENT_PROTEIN_KINASE_ACTIVITY	Positive Regulation Of Cyclin Dependent Protein Kinase Activity	http://www.gsea-msigdb.org/gsea/msigdb/mouse/geneset/GOBP_POSITIVE_REGULATION_OF_CYCLIN_DEPENDENT_PROTEIN_KINASE_ACTIVITY	PSRC1|RGCC|CDKN1B|CDK5RAP1|TTBK1|SPDYE4A|SRC|PDGFB|STOX1|AKT1|CCND2|CCND1|CCND3|PKD1|MAPRE3|HSP90AB1|SPDYA|PKD2	18	0.6333	2.3813	0	0.0003	0.025
GAD85	Cyclin Dependent PK Regulation	GOBP_REGULATION_OF_CYCLIN_DEPENDENT_PROTEIN_KINASE_ACTIVITY	Regulation Of Cyclin Dependent Protein Kinase Activity	http://www.gsea-msigdb.org/gsea/msigdb/mouse/geneset/GOBP_REGULATION_OF_CYCLIN_DEPENDENT_PROTEIN_KINASE_ACTIVITY	MYOCD|TNFAIP3|CDKN1B|CDK5RAP1|CDKN1C|STOX1|CDKN1A|MAPRE3|INCA1|PKD2|CNPPD1|PSRC1|RGCC|TTBK1|SPDYE4A|PDGFB|SFN|CCNF|AKT1|HSP90AB1|NR2F2|FBXO7|CCNO|SRC|HHEX|HEXIM1|HEXIM2|PLK1|ACTB|BLM|CCNB3|CCNJ|CDKN2A|WEE2|CCNA1|CCND2|CCNB2|CCNG2|CCND1|CCND3|CCNE1|PKD1|CCNB1|CCNE2|CDKN2B|CCNJL|CDKN2C|CDKN2D|MEN1|SPDYA|LATS2	51	0.5277	2.62	0	0	0.001
GAD85	Cysteine Endopeptidase Activity	GOBP_ACTIVATION_OF_CYSTEINE_TYPE_ENDOPEPTIDASE_ACTIVITY	Activation Of Cysteine Type Endopeptidase Activity	http://www.gsea-msigdb.org/gsea/msigdb/mouse/geneset/GOBP_ACTIVATION_OF_CYSTEINE_TYPE_ENDOPEPTIDASE_ACTIVITY	RIPK2|CASP8|LGMN|BAK1|FADD|TBC1D10A|NLRP6|CASP6|NLRC4|PYCARD|BAD|CYCS|CIDEB|IFI206|IFI207|CYFIP2|PERP	17	0.6167	2.2336	0	0.0007	0.08
GAD85	Cysteine Endopeptidase Activity	GOBP_ACTIVATION_OF_CYSTEINE_TYPE_ENDOPEPTIDASE_ACTIVITY_INVOLVED_IN_APOPTOTIC_PROCESS	Activation Of Cysteine Type Endopeptidase Activity Involved In Apoptotic Process	http://www.gsea-msigdb.org/gsea/msigdb/mouse/geneset/GOBP_ACTIVATION_OF_CYSTEINE_TYPE_ENDOPEPTIDASE_ACTIVITY_INVOLVED_IN_APOPTOTIC_PROCESS	HSPD1|SNCA|BBC3|CFLAR|DAP|SLC22A2|KHDC1B|KHDC1A|NGF|CRADD|NGFR|SENP1|BOK|MYC|NKX3-1|PML|FAM162A|FASL|SLC11A2|KHDC1C|SLC1A1|NLRC4|F2R|P2RX1|BAD|PMAIP1|TNF|ATP2A3|TNFSF15|IFT57|RACK1|CASP1|CASP8|LCK|RET|BAK1|ROBO1|BAX|MTCH1|COL4A3|PPARG|PYCARD|NOD1|CYCS|F3|S100A8|S100A9|MUL1|NLRP1B|CDKN2A|CCK|BID|RPS27L|CASP4|NLRP3|PDCD6|NLRP1A|BCL10|LAPTM5|SMAD3|STAT1	61	0.3727	1.9808	0	0.0041	0.501
GAD85	Cysteine Endopeptidase Activity	GOBP_POSITIVE_REGULATION_OF_CYSTEINE_TYPE_ENDOPEPTIDASE_ACTIVITY	Positive Regulation Of Cysteine Type Endopeptidase Activity	http://www.gsea-msigdb.org/gsea/msigdb/mouse/geneset/GOBP_POSITIVE_REGULATION_OF_CYSTEINE_TYPE_ENDOPEPTIDASE_ACTIVITY	SNCA|BBC3|BCAP31|USP50|DAP|SLC22A2|CARD9|CIDEB|NGF|NGFR|SENP1|BOK|MYC|ALOX12|NKX3-1|MALT1|NODAL|GRAMD4|FAM162A|LGMN|TTBK1|DAPK1|SLC11A2|WNT3A|CASP6|SLC1A1|P2RX1|PMAIP1|IFI206|FYN|IFT57|RACK1|RIPK2|CASP1|CASP8|LCK|RET|ARL6IP5|ROBO1|TBC1D10A|COL4A3|NLRP6|UACA|PPARG|PYCARD|NOD1|CYCS|PPM1F|F3|S100A8|S100A9|PERP|PPP2CA|MUL1|REST|PRR7|CCK|HTRA2|FADD|SYK|FIS1|PDCD6|CYCT|NLRP1A|BCL10|STAT1|HSPD1|ARRB1|GP…	114	0.3449	1.9732	0	0.0043	0.526
GAD85	Cysteine Endopeptidase Activity	GOBP_POSITIVE_REGULATION_OF_PEPTIDASE_ACTIVITY	Positive Regulation Of Peptidase Activity	http://www.gsea-msigdb.org/gsea/msigdb/mouse/geneset/GOBP_POSITIVE_REGULATION_OF_PEPTIDASE_ACTIVITY	SNCA|LYN|BBC3|BCAP31|USP50|DAP|SLC22A2|CARD9|CIDEB|NGF|NGFR|SENP1|BOK|MYC|ALOX12|NKX3-1|MALT1|NODAL|GRAMD4|FAM162A|LGMN|PSME1|TTBK1|DAPK1|SLC11A2|WNT3A|CASP6|SLC1A1|P2RX1|CLDN13|PRSS22|PMAIP1|IFI206|FYN|IFT57|RACK1|RIPK2|CASP1|CASP8|LCK|RET|ARL6IP5|ROBO1|TBC1D10A|COL4A3|NLRP6|UACA|PPARG|PYCARD|NOD1|CYCS|PPM1F|F3|S100A8|S100A9|PERP|PPP2CA|MUL1|REST|PRR7|CCK|HTRA2|FADD|SYK|CLDN3|CLDN4|FIS1|PDCD6|AG…	136	0.3751	2.4187	0	0.0003	0.02
GAD85	Cysteine Endopeptidase Activity	GOBP_REGULATION_OF_CYSTEINE_TYPE_ENDOPEPTIDASE_ACTIVITY	Regulation Of Cysteine Type Endopeptidase Activity	http://www.gsea-msigdb.org/gsea/msigdb/mouse/geneset/GOBP_REGULATION_OF_CYSTEINE_TYPE_ENDOPEPTIDASE_ACTIVITY	SNCA|CDH1|IL9|MMP9|BBC3|BCAP31|USP50|DAP|NAIP1|NAIP2|SLC22A2|ARRB2|NAIP6|CARD9|DPEP1|NGF|CIDEB|NGFR|NLRP12|SENP1|BOK|MYC|ALOX12|NKX3-1|MALT1|NODAL|GRAMD4|TRIAP1|FCMR|FAM162A|CST3|LGMN|LTF|TTBK1|MT3|GPI1|DAPK1|AQP1|SLC11A2|SFN|WNT3A|CASP6|SLC1A1|CRYAA|P2RX1|MGMT|TRP63|PMAIP1|IFI206|FABP1|PAX2|BCL2A1D|FYN|WNT9A|IFT57|RACK1|NR4A1|RIPK2|CASP1|CASP8|LCK|RET|ARL6IP5|ROBO1|VEGFA|COL4A3|TBC1D10A|ADORA2A|…	185	0.3768	2.497	0	0.0001	0.008
GAD85	Cysteine Endopeptidase Regulation	GOBP_NEGATIVE_REGULATION_OF_CYSTEINE_TYPE_ENDOPEPTIDASE_ACTIVITY	Negative Regulation Of Cysteine Type Endopeptidase Activity	http://www.gsea-msigdb.org/gsea/msigdb/mouse/geneset/GOBP_NEGATIVE_REGULATION_OF_CYSTEINE_TYPE_ENDOPEPTIDASE_ACTIVITY	THBS1|ARRB1|SNCA|RNF34|IL9|MMP9|GRK2|D1PAS1|CFLAR|NAIP1|NAIP2|ARRB2|HTT|NAIP6|DPEP1|CRYAB|PAK2|TRIAP1|FCMR|CST3|SFRP2|IL9R|LTF|MT3|GPI1|AQP1|SFN|CRYAA|AKT1|HSPA1B|TNF|IFI206|FABP1|PAX2|BIRC5|BCL2A1D|WNT9A|PCID2|NR4A1|AVP|VEGFA|SRC|GAS6|ADORA2A|SIAH2|PLAUR|RAG1|LAMP3|NOL3|RFFL|RPS6KA1|IFI207|CST7|HGF|IGBP1B|DHCR24|INTS1|BCL2L12|CSN2|IL6|MRTFA|KLF4|LAMTOR5|HNF1A|PTGS2|MIR494|CDKN2D|CSNK2A1|CST10|CD…	70	0.457	2.4519	0	0.0001	0.011
GAD85	Cysteine Endopeptidase Regulation	GOBP_NEGATIVE_REGULATION_OF_ENDOPEPTIDASE_ACTIVITY	Negative Regulation Of Endopeptidase Activity	http://www.gsea-msigdb.org/gsea/msigdb/mouse/geneset/GOBP_NEGATIVE_REGULATION_OF_ENDOPEPTIDASE_ACTIVITY	SERPINA3N|SERPINB11|SNCA|IL9|MMP9|NAIP1|NAIP2|ARRB2|NAIP6|SERPINB9G|SERPINI2|DPEP1|SERPINA12|SERPINA1F|TRIAP1|FCMR|CST3|LTF|MT3|TIMP1|SERPINA1B|GPI1|AQP1|SFN|CRYAA|SERPINF2|BIN1|IFI206|FABP1|PAX2|BCL2A1D|WNT9A|CRB2|NR4A1|SERPINA3F|SERPINA3J|SERPINB6D|SERPING1|SERPINA9|VEGFA|SERPINE1|ADORA2A|SERPINB13|PLAUR|SERPINB10|NOL3|RFFL|TIMP4|SERPINA3A|CST7|IGBP1B|ANXA8|SPOCK3|SERPINC1|SORL1|SERPINA6|INTS1|…	157	0.2144	1.3945	0	0.0892	1
GAD85	Cytokine Negative Regulation	GOBP_NEGATIVE_REGULATION_OF_CYTOKINE_PRODUCTION_INVOLVED_IN_IMMUNE_RESPONSE	Negative Regulation Of Cytokine Production Involved In Immune Response	http://www.gsea-msigdb.org/gsea/msigdb/mouse/geneset/GOBP_NEGATIVE_REGULATION_OF_CYTOKINE_PRODUCTION_INVOLVED_IN_IMMUNE_RESPONSE	SMAD7|ACP5|HMOX1|IL10|RABGEF1|TWIST2|IFNB1|BCL6|LILRB4A|CD96|APOA1|APOA2|NOD2|ARG1|TGFB1|TGFB2|ATG9A|EPX|TBX21|AXL|CUEDC2|ANGPT1|FOXP3|VSIR|JAK3|NLRX1|IRAK3|PRG2|TNF|SLAMF1|TWIST1|BST2|TGFB3	33	0.5209	2.3738	0	0.0003	0.027
GAD85	Cytokine Negative Regulation	GOBP_NEGATIVE_REGULATION_OF_IMMUNE_EFFECTOR_PROCESS	Negative Regulation Of Immune Effector Process	http://www.gsea-msigdb.org/gsea/msigdb/mouse/geneset/GOBP_NEGATIVE_REGULATION_OF_IMMUNE_EFFECTOR_PROCESS	SMAD7|TNFAIP3|LGALS3|IL33|CLEC12B|KLRB1B|ARRB2|CD96|CLEC2D|SERPINB9G|IL4I1|TGFB1|TGFB2|CR1L|TNFSF18|KLRE1|SIGLECG|NCKAP1L|SH2D1B1|VSIG4|DUSP22|BST2|HMOX1|DUSP10|IL10|CD59B|SERPING1|MASP1|CD22|TMBIM6|CX3CR1|APOA1|APOA2|ARG1|IL4RA|ATG9A|EPX|SPN|ZPBP2|CD55|CD55B|IL2|IL4|PTPRC|FOXP3|SPI1|FGL2|ZFP35|IRAK3|PRG2|TNFSF4|MUC4|CD300A|SH2D1B2|HLX|ZP3R|TGFB3|PGLYRP1|PGLYRP3|PGLYRP4|PARP3|SOCS5|PGLYRP2|CD84|R…	122	0.242	1.4792	0	0.06	1
GAD85	Cytokine Negative Regulation	GOBP_NEGATIVE_REGULATION_OF_PRODUCTION_OF_MOLECULAR_MEDIATOR_OF_IMMUNE_RESPONSE	Negative Regulation Of Production Of Molecular Mediator Of Immune Response	http://www.gsea-msigdb.org/gsea/msigdb/mouse/geneset/GOBP_NEGATIVE_REGULATION_OF_PRODUCTION_OF_MOLECULAR_MEDIATOR_OF_IMMUNE_RESPONSE	SMAD7|ACP5|HMOX1|IL10|PARP3|RABGEF1|IL33|TWIST2|CD22|TMBIM6|IFNB1|BCL6|CD96|LILRB4A|APOA1|APOA2|NOD2|ARG1|IL13RA2|TGFB1|TGFB2|ATG9A|EPX|TBX21|ZPBP2|NDFIP1|AXL|SIGLECG|CUEDC2|ANGPT1|FOXP3|VSIR|JAK3|NLRX1|VPREB3|IRAK3|FCGR2B|TNF|PRG2|SPINK5|SLAMF1|TWIST1|BST2|TGFB3	44	0.434	2.147	0	0.0015	0.166
GAD85	Cytokine Production in Immune Response	GOBP_CYTOKINE_PRODUCTION_INVOLVED_IN_IMMUNE_RESPONSE	Cytokine Production Involved In Immune Response	http://www.gsea-msigdb.org/gsea/msigdb/mouse/geneset/GOBP_CYTOKINE_PRODUCTION_INVOLVED_IN_IMMUNE_RESPONSE	XCL1|SMAD7|CD226|MIR324|TLR7|MAPKAPK2|MIF|GIMAP5|MYD88|STARD7|SCIMP|CD96|CARD9|B2M|TGFB1|TGFB2|MALT1|SUCNR1|P2RX7|GIMAP3|NR4A3|PRKCZ|CLNK|BST2|RIPK2|HMOX1|CASP1|IL10|RASGRP1|SPON2|PYCARD|NOD1|APOA1|APOA2|PSEN2|INAVA|CCL20|WNT5A|ARG1|ATG9A|EPX|IL25|RTN4|CD55|IL12A|CD55B|IFNG|IL12B|IL4|FZD5|FCER1G|FOXP3|SYK|GATA3|IRAK3|CD36|ASH1L|TIRAP|PRG2|TNFSF4|MR1|TGFB3|IL31RA|TLR4|CD81|RABGEF1|TRIM6|TWIST2|CRL…	126	0.3925	2.3304	0	0.0004	0.039
GAD85	Cytokine Production in Immune Response	GOBP_MACROPHAGE_CYTOKINE_PRODUCTION	Macrophage Cytokine Production	http://www.gsea-msigdb.org/gsea/msigdb/mouse/geneset/GOBP_MACROPHAGE_CYTOKINE_PRODUCTION	RIPK2|MIR324|ACP5|IL1B|CASP1|TLR7|TRIM55|TLR4|MAPKAPK2|TLR2|SPON2|TLR3|TWIST2|GAS6|MYD88|PSG22|PYCARD|NOD1|PSEN2|NOD2|CARD9|WNT5A|PANX1|LITAF|TGFB1|TGFB2|ATG9A|EPX|RTN4|SUCNR1|IFNG|GPRC5B|P2RX7|AXL|CASP4|CUEDC2|CD74|NLRP3|PLCG2|NLRX1|IRAK3|CD36|ASH1L|TIRAP|PRG2|TWIST1|LAPTM5|TGFB3	48	0.4082	2.0391	0	0.0027	0.34
GAD85	Cytokine Production in Immune Response	GOBP_MYELOID_LEUKOCYTE_CYTOKINE_PRODUCTION	Myeloid Leukocyte Cytokine Production	http://www.gsea-msigdb.org/gsea/msigdb/mouse/geneset/GOBP_MYELOID_LEUKOCYTE_CYTOKINE_PRODUCTION	MIR324|TLR7|TLR4|MAPKAPK2|MIF|RABGEF1|TWIST2|MYD88|MAVS|CARD9|TGFB1|TGFB2|SUCNR1|P2RX7|NR4A3|PLCG2|NLRX1|FCER1A|TWIST1|RIPK2|ACP5|HMOX1|IL1B|CASP1|RASGRP1|TRIM55|TLR2|SPON2|TLR3|GAS6|BCL6|PSG22|PYCARD|NOD1|PSEN2|NOD2|WNT5A|PANX1|KIT|LITAF|ATG9A|EPX|RTN4|IFNG|GPRC5B|AXL|CASP4|FCER1G|CUEDC2|SYK|CD74|NLRP3|IRAK3|CD36|ASH1L|TIRAP|PRG2|LAPTM5|TGFB3	59	0.4699	2.4702	0	0.0001	0.009
GAD85	Cytokine Production in Immune Response	GOBP_POSITIVE_REGULATION_OF_CYTOKINE_PRODUCTION_INVOLVED_IN_IMMUNE_RESPONSE	Positive Regulation Of Cytokine Production Involved In Immune Response	http://www.gsea-msigdb.org/gsea/msigdb/mouse/geneset/GOBP_POSITIVE_REGULATION_OF_CYTOKINE_PRODUCTION_INVOLVED_IN_IMMUNE_RESPONSE	XCL1|CD226|MIR324|TLR7|TLR4|MAPKAPK2|CD81|MIF|TRIM6|GIMAP5|MYD88|TRAF2|MAVS|SCIMP|IL21|CARD9|B2M|TBX21|MALT1|P2RX7|GIMAP3|ARID5A|NR4A3|PLCG2|PRKCZ|F2RL1|CLNK|FCER1A|HK1|TRAF6|CD160|IL18|RIPK2|IL1B|CASP1|TLR2|SPON2|TLR3|PSG22|PYCARD|NOD1|INAVA|NOD2|WNT5A|PANX1|KIT|FFAR3|RTN4|CD55|CD55B|IFNG|GPRC5B|IL4|FZD5|CASP4|FCER1G|SYK|CD74|NLRP3|SASH3|RSAD2|IL18R1|GATA3|IL6|CD36|TIRAP|TNFSF4|SLAMF1|LAPTM5	69	0.4372	2.3034	0	0.0005	0.049
GAD85	Cytokine Production in Immune Response	GOBP_POSITIVE_REGULATION_OF_MACROPHAGE_CYTOKINE_PRODUCTION	Positive Regulation Of Macrophage Cytokine Production	http://www.gsea-msigdb.org/gsea/msigdb/mouse/geneset/GOBP_POSITIVE_REGULATION_OF_MACROPHAGE_CYTOKINE_PRODUCTION	RIPK2|MIR324|CASP1|TLR7|TLR4|MAPKAPK2|TLR2|SPON2|TLR3|MYD88|PSG22|PYCARD|NOD1|NOD2|WNT5A|CARD9|PANX1|RTN4|IFNG|GPRC5B|P2RX7|CASP4|CD74|PLCG2|CD36|TIRAP|LAPTM5	27	0.4461	1.9181	0	0.0059	0.658
GAD85	Cytokine Production in Immune Response	GOBP_POSITIVE_REGULATION_OF_MYELOID_LEUKOCYTE_CYTOKINE_PRODUCTION_INVOLVED_IN_IMMUNE_RESPONSE	Positive Regulation Of Myeloid Leukocyte Cytokine Production Involved In Immune Response	http://www.gsea-msigdb.org/gsea/msigdb/mouse/geneset/GOBP_POSITIVE_REGULATION_OF_MYELOID_LEUKOCYTE_CYTOKINE_PRODUCTION_INVOLVED_IN_IMMUNE_RESPONSE	RIPK2|MIR324|CASP1|TLR7|TLR4|MAPKAPK2|TLR2|SPON2|TLR3|MIF|MYD88|PSG22|MAVS|PYCARD|NOD1|NOD2|WNT5A|CARD9|PANX1|KIT|RTN4|IFNG|GPRC5B|P2RX7|CASP4|FCER1G|SYK|CD74|NR4A3|PLCG2|CD36|TIRAP|FCER1A|LAPTM5	34	0.5229	2.3831	0	0.0003	0.024
GAD85	Cytokine Production in Immune Response	GOBP_POSITIVE_REGULATION_OF_PRODUCTION_OF_MOLECULAR_MEDIATOR_OF_IMMUNE_RESPONSE	Positive Regulation Of Production Of Molecular Mediator Of Immune Response	http://www.gsea-msigdb.org/gsea/msigdb/mouse/geneset/GOBP_POSITIVE_REGULATION_OF_PRODUCTION_OF_MOLECULAR_MEDIATOR_OF_IMMUNE_RESPONSE	XCL1|CD226|MIR324|MLH1|TLR7|MAPKAPK2|MIF|IL33|GIMAP5|MYD88|SCIMP|CARD9|B2M|TGFB1|MALT1|HPX|P2RX7|GIMAP3|GPI1|NR4A3|PRKCZ|CLNK|DNAJB9|PTPN22|RIPK2|CASP1|IL10|PHB|SPON2|FOXP1|PYCARD|NOD1|INAVA|WNT5A|CD86|CD37|CD28|IL4RA|IL17F|RTN4|CD55|CD55B|IFNG|IL2|IL4|PTPRC|FZD5|FCER1G|SYK|STAT6|GATA3|CD36|TIRAP|CD40|TNFSF4|HMCES|KMT5C|TLR4|CD81|CD27|TRIM6|TRP53BP1|TRAF2|TLR9|MAVS|RBP4|IL21|PAXIP1|IL17A|CLCF1|TB…	110	0.3972	2.3366	0	0.0004	0.037
GAD85	Cytokine Production in Immune Response	GOBP_REGULATION_OF_PRODUCTION_OF_MOLECULAR_MEDIATOR_OF_IMMUNE_RESPONSE	Regulation Of Production Of Molecular Mediator Of Immune Response	http://www.gsea-msigdb.org/gsea/msigdb/mouse/geneset/GOBP_REGULATION_OF_PRODUCTION_OF_MOLECULAR_MEDIATOR_OF_IMMUNE_RESPONSE	XCL1|SMAD7|CD226|MIR324|MLH1|TNFAIP3|TLR7|MAPKAPK2|MIF|IL33|GIMAP5|MYD88|SCIMP|CD96|CARD9|B2M|TGFB1|TGFB2|MALT1|HPX|P2RX7|GIMAP3|SIGLECG|GPI1|NR4A3|PRKCZ|CLNK|DNAJB9|BST2|PTPN22|RIPK2|HMOX1|CASP1|IL10|PHB|PKN1|SPON2|FOXP1|CD22|TMBIM6|PYCARD|SLC15A4|APOA1|APOA2|NOD1|INAVA|CCL20|WNT5A|ARG1|CD86|CD37|CD28|IL4RA|ATG9A|EPX|IL17F|RTN4|ZPBP2|CD55|CD55B|IFNG|IL2|IL4|PTPRC|FZD5|FCER1G|FOXP3|SYK|STAT6|CGAS…	167	0.3952	2.4651	0	0.0001	0.01
GAD85	Cytokinesis Regulation	GOBP_CYTOKINESIS	Cytokinesis	http://www.gsea-msigdb.org/gsea/msigdb/mouse/geneset/GOBP_CYTOKINESIS	RACGAP1|ANKRD53|CDC25B|PLEC|CHMP4B|PLK2|CHMP6|FLCN|CIT|CHMP5|MYH9|UVRAG|GIT1|CKAP2|NUP62|RTKN|PRKCE|TEX14|CHMP1A|UNC119|STX2|WASHC5|SPIRE1|FSD1|WASHC1|SNX33|PLK1|SEPTIN4|BBS4|EXOC1|MYO19|ZFP365|IST1|E2F8|SEPTIN12|DAXX|EXOC7|RAB11A|VPS4A|SHCBP1L|DRD3|PLK3|E2F7|PDXP|CHMP7|DRD2|NUSAP1|SEPTIN1|FMN2|PLK5|SEPTIN10|CFL1|ANXA11|CXCR5|BIRC6|BIRC5|IGF1R|SEPTIN5|MITD1|PSTPIP1|SEPTIN8|SSTR5|MAP10|INCENP|PKP4…	118	0.354	2.1492	0	0.0015	0.165
GAD85	Cytokinesis Regulation	GOBP_CYTOKINETIC_PROCESS	Cytokinetic Process	http://www.gsea-msigdb.org/gsea/msigdb/mouse/geneset/GOBP_CYTOKINETIC_PROCESS	RACGAP1|ARF1|NUP62|PLEC|CHMP4B|CHMP1A|STX2|CHMP6|SPIRE1|CHMP2B|RTKN|VPS4A|CHMP2A|CHMP5|SNX33|MYH9|ANXA11|KIF20A|MITD1|CHMP7|CHMP4C	21	0.6951	2.7141	0	0	0
GAD85	Cytokinesis Regulation	GOBP_CYTOSKELETON_DEPENDENT_CYTOKINESIS	Cytoskeleton Dependent Cytokinesis	http://www.gsea-msigdb.org/gsea/msigdb/mouse/geneset/GOBP_CYTOSKELETON_DEPENDENT_CYTOKINESIS	RACGAP1|ANKRD53|SEPTIN12|PLEC|CHMP4B|DAXX|EXOC7|CHMP6|VPS4A|CIT|SHCBP1L|CHMP5|CKAP2|CHMP7|NUP62|NUSAP1|SEPTIN1|RTKN|FMN2|SEPTIN10|CFL1|BIRC5|SEPTIN5|MITD1|SEPTIN8|INCENP|STAMBP|CHMP1A|UNC119|STX2|WASHC5|SPIRE1|SEPTIN3|SEPTIN14|CHMP2B|CHMP2A|EXOC8|SEPTIN6|WASHC1|SNX33|PLK1|MEI1|SEPTIN11|DCTN3|SEPTIN4|SEPTIN9|STMN1|BBS4|ANK3|CHMP4C|ARF1|EFHC1|RHOB|RAB35|RHOC|EXOC1|ZFP365|USP8|IST1|KIF20A|EFHC2	61	0.5273	2.7961	0	0	0
GAD85	Cytokinesis Regulation	GOBP_MITOTIC_CYTOKINESIS	Mitotic Cytokinesis	http://www.gsea-msigdb.org/gsea/msigdb/mouse/geneset/GOBP_MITOTIC_CYTOKINESIS	RACGAP1|ANKRD53|INCENP|CHMP4B|STAMBP|CHMP1A|DAXX|UNC119|EXOC7|STX2|CHMP6|CHMP2B|VPS4A|CHMP2A|CIT|EXOC8|CHMP5|SNX33|PLK1|STMN1|CKAP2|BBS4|CHMP7|ANK3|CHMP4C|NUP62|ARF1|EFHC1|RHOB|RAB35|RHOC|NUSAP1|EXOC1|RTKN|ZFP365|USP8|CFL1|KIF20A|BIRC5|EFHC2|MITD1	41	0.638	3.022	0	0	0
GAD85	Cytokinesis Regulation	GOBP_REGULATION_OF_CELL_DIVISION	Regulation Of Cell Division	http://www.gsea-msigdb.org/gsea/msigdb/mouse/geneset/GOBP_REGULATION_OF_CELL_DIVISION	RACGAP1|ANKRD53|CDC25B|SIRT2|PLK2|ESRRB|KDF1|FLCN|CIT|NCOA3|UVRAG|GAREM1|GIT1|TGFB1|TGFB2|MYC|NKX3-1|NUP62|FGF3|PDGFB|FGF5|SFN|PDGFC|PRKCE|2610528A11RIK|TEX14|TRP63|PAX6|TADA2A|OOEP|VEGFA|GKN1|POU5F1|EREG|DLL1|KAT14|FSD1|WNT9B|PTCH1|PLK1|VEGFD|BLM|FGF7|FGF8|FGF9|THBS4|BBS4|FGFR2|SUSD2|PRDM15|PDGFD|MYO19|PGF|PTN|TGFA|TGFB3|TXNIP|E2F8|CDK2AP2|LBH|THOC5|RAB11A|VPS4A|DRD3|VEGFB|TLE6|PLK3|E2F7|PDXP|NA…	141	0.2534	1.5913	0	0.0342	1
GAD85	Cytokinesis Regulation	GOBP_REGULATION_OF_CYTOKINESIS	Regulation Of Cytokinesis	http://www.gsea-msigdb.org/gsea/msigdb/mouse/geneset/GOBP_REGULATION_OF_CYTOKINESIS	E2F8|RACGAP1|ANKRD53|CDC25B|PLK2|RAB11A|FLCN|VPS4A|CIT|DRD3|PLK3|E2F7|PDXP|UVRAG|GIT1|DRD2|NUP62|PLK5|PRKCE|TEX14|CXCR5|BIRC6|BIRC5|IGF1R|SSTR5|MAP10|INCENP|PKP4|MRGPRA1|MRGPRA3|MRGPRB4|MRGPRB1|MRGPRA4|RXFP3|BCL2L1|KLHL21|MRGPRX2|MRGPRB2|FSD1|RAB11FIP4|MRGPRA6|TAS2R102|TAS2R121|TAS2R124|MRGPRB3|PLK1|AURKC|MRGPRB5|KIF3B|MRGPRB8|MRGPRA9|BBS4|MRGPRA2A|KLHL13|CHMP4C|GIPC1|ENTR1|PIK3R4|TAS1R2|CALM1|MY…	64	0.2676	1.4272	0.0417	0.0766	1
GAD85	Cytoplasmic Translation Initiation	GOBP_CYTOPLASMIC_TRANSLATION	Cytoplasmic Translation	http://www.gsea-msigdb.org/gsea/msigdb/mouse/geneset/GOBP_CYTOPLASMIC_TRANSLATION	RPL34|EIF4EBP1|MIF4GD|DPH5|ZCCHC13|CKAP5|RPL18A|CPEB1|EIF2S2|LIN28A|RPS7|EIF4H|UNK|RPL4|RPL13|RPS21|RPS16|RPS8|RPS6|RBM4|RPL23|RPL26|RPL7|EIF2D|PABPC2|EIF2S3X|EIF2S3Y|MCTS2|RPL10A|RPL7A|EIF4B|PABPC6|NCBP2|RPLP0|EIF2B3|RPL31|DPH1|DRG2|METTL3|EEF2|RPL23A|FAU|RPL18|RPL11|RPL21|RPL27|RPL38|RPL28|RPL29|RPL32|RPL24|RPL22|RPL37A|RPL36A|RPL9|RPS12|RPS17|RPSA|RPS18|RPS2|RPS24|RPS29|RPS14|RPS3A1|RPL30|RPS4…	98	0.6322	3.6696	0	0	0
GAD85	Cytoplasmic Translation Initiation	GOBP_CYTOPLASMIC_TRANSLATIONAL_INITIATION	Cytoplasmic Translational Initiation	http://www.gsea-msigdb.org/gsea/msigdb/mouse/geneset/GOBP_CYTOPLASMIC_TRANSLATIONAL_INITIATION	EIF4EBP1|MIF4GD|EIF2B3|EIF2D|METTL3|EIF2S3X|EIF4H|EIF2S3Y|EIF3D|MCTS2|EIF2S2|EIF4B|RPS2|RBM4|NCBP2	15	0.6083	2.1978	0	0.001	0.111
GAD85	Cytoskeletal Transport	GOBP_ACTIN_FILAMENT_BASED_TRANSPORT	Actin Filament Based Transport	http://www.gsea-msigdb.org/gsea/msigdb/mouse/geneset/GOBP_ACTIN_FILAMENT_BASED_TRANSPORT	MYO15|MYO7B|MYO1C|MYO1F|MYO1D|MYO1B|SUN2|MYO1H|MYO5B|MYRIP|MYO5C|MYO19|MYO1E|MYO1G|MYO5A|ACTN4	16	0.4688	1.6984	0.013	0.0194	0.993
GAD85	Cytoskeletal Transport	GOBP_ANTEROGRADE_AXONAL_TRANSPORT	Anterograde Axonal Transport	http://www.gsea-msigdb.org/gsea/msigdb/mouse/geneset/GOBP_ANTEROGRADE_AXONAL_TRANSPORT	AGBL4|KIF1A|MAPK8IP3|KIF5A|BLOC1S6|KIF5C|BORCS5|SYBU|ARL8A|AGTPBP1|BLOC1S3|AP3D1|HAP1|MECP2|SNAPIN|MGARP|CALY|HSPB1|MADD|MAP1A|AP3B2|RAB27B|AP3S2|NEFL|TRAK2|SOD1|CNIH2|KIF1C|AP3M1|TERF2|TRIM46|BLOC1S5|SPG7|BLOC1S1|AP3M2|FEZ1	36	0.3491	1.6184	0	0.0294	1
GAD85	Cytoskeletal Transport	GOBP_AXO_DENDRITIC_TRANSPORT	Axo Dendritic Transport	http://www.gsea-msigdb.org/gsea/msigdb/mouse/geneset/GOBP_AXO_DENDRITIC_TRANSPORT	AGBL4|MAPK8IP3|AGTPBP1|BLOC1S3|AP3D1|HAP1|MECP2|HTT|HSPA8|KLC3|MGARP|CALY|HSBP1|MADD|BSN|KIF17|TMEM108|WASF1|SOD1|CNIH2|KIF1C|KLC2|AP3M1|BLOC1S5|SPG7|AP3M2|FEZ1|HDAC6|UCHL1|KIF1A|KIF5A|BLOC1S6|KIF5C|BORCS5|SYBU|ARL8A|STAU1|SNAPIN|KIF3B|HSPB1|FBXW11|MAP1A|MAP6|AP3B2|RAB27B|AP3S2|NEFL|NEFM|TRAK2|TERF2|TRIM46|BLOC1S1|KLC1|FLOT2|MYO5A	55	0.3683	1.8759	0	0.0075	0.771
GAD85	Cytoskeletal Transport	GOBP_AXONAL_TRANSPORT	Axonal Transport	http://www.gsea-msigdb.org/gsea/msigdb/mouse/geneset/GOBP_AXONAL_TRANSPORT	AGBL4|HDAC6|UCHL1|KIF1A|MAPK8IP3|KIF5A|BLOC1S6|KIF5C|BORCS5|SYBU|ARL8A|AGTPBP1|BLOC1S3|AP3D1|HAP1|MECP2|SNAPIN|MGARP|CALY|HSBP1|HSPB1|FBXW11|MADD|MAP1A|BSN|MAP6|AP3B2|RAB27B|AP3S2|NEFL|TMEM108|TRAK2|SOD1|CNIH2|KIF1C|AP3M1|TERF2|TRIM46|BLOC1S5|SPG7|BLOC1S1|AP3M2|FEZ1	43	0.3575	1.6785	0	0.0214	0.997
GAD85	Cytoskeletal Transport	GOBP_CYTOSKELETON_DEPENDENT_INTRACELLULAR_TRANSPORT	Cytoskeleton Dependent Intracellular Transport	http://www.gsea-msigdb.org/gsea/msigdb/mouse/geneset/GOBP_CYTOSKELETON_DEPENDENT_INTRACELLULAR_TRANSPORT	MAPK8IP3|IFT81|MAP6D1|IFT46|CLIP3|BLOC1S3|BICD2|AP3D1|MECP2|SUN1|CLN3|CCDC88B|CALY|ARHGAP21|MYO15|MYO7B|IFT27|MYO1B|MYO5C|COPG2|COPG1|PRKCZ|CNIH2|AP3M1|SPG7|TMEM201|IFT57|AP3M2|ACTN4|UBB|IFT122|UCHL1|RASGRP1|SYT4|IFT22|F8A|SUN2|MYO1H|MYRIP|NEFH|SNAPIN|HSPB1|FBXW11|MYO1D|NME7|RAB27B|MYO19|TRAK2|TERF2|TRIM46|MYO1E|TTC21B|BLOC1S1|MAK|MYO5A|AGBL4|TUB|IFT80|AGTPBP1|HAP1|HTT|KIFC1|HSPA8|FUZ|PEX14|BBS1|…	136	0.3291	1.9646	0	0.0045	0.54
GAD85	Cytoskeletal Transport	GOBP_MICROTUBULE_BASED_TRANSPORT	Microtubule Based Transport	http://www.gsea-msigdb.org/gsea/msigdb/mouse/geneset/GOBP_MICROTUBULE_BASED_TRANSPORT	MAPK8IP3|IFT81|IFT46|CLIP3|STARD7|ADCY10|BLOC1S3|BICD2|AP3D1|MECP2|SUN1|CLN3|DNAH9|CALY|SPAG16|ARHGAP21|AK7|IFT27|COPG2|SPEF2|COPG1|PRKCZ|CNIH2|DNAH11|AP3M1|SPG7|CFAP43|TMEM201|IFT57|AP3M2|UBB|IFT122|UCHL1|RASGRP1|IFT22|SUN2|STK36|CFAP54|NEFH|KIF27|NEK10|SNAPIN|HSPB1|SPAG6|FBXW11|NME7|GAS8|CFAP221|RAB27B|DAW1|TRAK2|TERF2|TRIM46|TTC21B|BLOC1S1|MAK|MYO5A|AGBL4|DNAH5|DNAH1|SPAG6L|TUB|IFT80|AGTPBP1|H…	146	0.1906	1.2399	0	0.1809	1
GAD85	Cytoskeletal Transport	GOBP_ORGANELLE_TRANSPORT_ALONG_MICROTUBULE	Organelle Transport Along Microtubule	http://www.gsea-msigdb.org/gsea/msigdb/mouse/geneset/GOBP_ORGANELLE_TRANSPORT_ALONG_MICROTUBULE	AGBL4|AGTPBP1|BLOC1S3|AP3D1|HAP1|MECP2|BICD2|HTT|KIFC1|SUN1|CLN3|PEX14|MGARP|HSBP1|ARHGAP21|RHOT2|MADD|DYNC1I1|BICD1|COPG2|WASF1|COPG1|PRKCZ|CNIH2|KIF1C|AP3M1|BLOC1S5|BICDL2|TMEM201|NDE1|AP3M2|UBB|FEZ1|MREG|HDAC6|UCHL1|RASGRP1|KIF28|KIF1A|BORCS7|KIF5A|BLOC1S6|BORCS5|SUN2|SYBU|BORCS6|BORCS8|NEFH|KXD1|BICDL1|SNAPIN|LAMP1|FBXW11|MAP1B|MAP6|AP3B2|AP3S2|NEFL|TRAK2|TRIM46|BLOC1S1|TRIM58	62	0.414	2.0951	0	0.0019	0.239
GAD85	Cytoskeletal Transport	GOBP_TRANSPORT_ALONG_MICROTUBULE	Transport Along Microtubule	http://www.gsea-msigdb.org/gsea/msigdb/mouse/geneset/GOBP_TRANSPORT_ALONG_MICROTUBULE	MAPK8IP3|IFT81|IFT46|CLIP3|BLOC1S3|AP3D1|MECP2|BICD2|SUN1|CLN3|CALY|ARHGAP21|IFT27|COPG2|COPG1|PRKCZ|CNIH2|AP3M1|SPG7|TMEM201|IFT57|AP3M2|UBB|IFT122|UCHL1|RASGRP1|IFT22|SUN2|NEFH|SNAPIN|HSPB1|FBXW11|NME7|RAB27B|TRAK2|TERF2|TRIM46|TTC21B|BLOC1S1|MAK|MYO5A|AGBL4|TUB|IFT80|AGTPBP1|HAP1|HTT|KIFC1|HSPA8|FUZ|PEX14|BBS1|KLC3|MGARP|HSBP1|RHOT2|MADD|BSN|DYNC1I1|LCA5|KIF17|HSPB11|TMEM108|BICD1|WASF1|SOD1|K…	115	0.33	2.0497	0	0.0026	0.319
GAD85	Cytoskeletal Transport	GOBP_VESICLE_CYTOSKELETAL_TRAFFICKING	Vesicle Cytoskeletal Trafficking	http://www.gsea-msigdb.org/gsea/msigdb/mouse/geneset/GOBP_VESICLE_CYTOSKELETAL_TRAFFICKING	BLOC1S3|AP3D1|HAP1|MECP2|HTT|KIFC1|CLN3|MYO15|MYO7B|MADD|MYO1B|DYNC1I1|MYO5C|PRKCZ|CNIH2|KIF1C|AP3M1|BLOC1S5|BICDL2|NDE1|AP3M2|ACTN4|RASGRP1|MYO1F|SYT4|KIF1A|KIF5A|BLOC1S6|F8A|BORCS5|MYO1H|MYRIP|SYBU|BICDL1|SNAPIN|MYO1G|FBXW11|MYO1C|MYO1D|AP3B2|MYO5B|AP3S2|MYO19|TRAK2|TRIM46|MYO1E|BLOC1S1|PPFIA2|MYO5A	49	0.4409	2.2524	0	0.0006	0.067
GAD85	Cytoskeletal Transport	GOBP_VESICLE_TRANSPORT_ALONG_MICROTUBULE	Vesicle Transport Along Microtubule	http://www.gsea-msigdb.org/gsea/msigdb/mouse/geneset/GOBP_VESICLE_TRANSPORT_ALONG_MICROTUBULE	RASGRP1|KIF1A|KIF5A|BLOC1S6|BORCS5|SYBU|BLOC1S3|AP3D1|HAP1|MECP2|HTT|KIFC1|BICDL1|CLN3|SNAPIN|FBXW11|MADD|DYNC1I1|AP3B2|AP3S2|TRAK2|PRKCZ|CNIH2|KIF1C|AP3M1|TRIM46|BLOC1S5|BLOC1S1|BICDL2|NDE1|AP3M2	31	0.4421	1.9707	0	0.0044	0.528
GAD85	Cytoskeleton Organization	GOBP_ACTIN_FILAMENT_BUNDLE_ORGANIZATION	Actin Filament Bundle Organization	http://www.gsea-msigdb.org/gsea/msigdb/mouse/geneset/GOBP_ACTIN_FILAMENT_BUNDLE_ORGANIZATION	EPS8|ZYX|PHLDB2|CLASP1|FSCN1|MYOC|ITGB5|PXN|NF2|PRKCQ|ARHGEF18|PLS1|S100A10|SYNPO2|NOX4|MYO1B|DBN1|TMEFF2|PIK3R2|PFN1|TACSTD2|ACTG1|BAIAP2|SERPINF2|ACTN1|SRF|ACTN4|ESPNL|ARHGEF10|FHDC1|ASAP3|SPIRE1|ADD1|PDLIM1|APOA1|WNT4|4930544G11RIK|RHOD|KANK4|PPM1F|TNFAIP1|GPR65|TESK1|FAM107A|PHACTR1|BRAF|BBS4|PDLIM4|CX3CL1|ABL1|PRKN|KISS1R|TPM1|KCTD13|FRMD7|ARAP1|SORBS3|FLNA|SHTN1|PTGER4|SHROOM1|WAS|PTK2B|DBN…	121	0.3807	2.3298	0	0.0004	0.04
GAD85	Cytoskeleton Organization	GOBP_ACTIN_POLYMERIZATION_OR_DEPOLYMERIZATION	Actin Polymerization Or Depolymerization	http://www.gsea-msigdb.org/gsea/msigdb/mouse/geneset/GOBP_ACTIN_POLYMERIZATION_OR_DEPOLYMERIZATION	PECAM1|ARPC1B|EPS8|CAPZA3|SPATC1L|FLII|CARMIL2|MYH9|MYADM|ARF6|CDC42EP2|CDC42EP1|CSF3|PSTPIP2|MSRB1|TMSB10|NCKAP1L|DBN1|TMSB4X|CCL26|SEMA5A|SPTAN1|CAPN1|KANK1|NPHS1|PIK3R2|MLST8|PFN1|PRKCD|PRKCE|CCL24|BAIAP2|SH3BP1|PLEKHH2|CCL21A|BIN1|SLIT2|AQP2|KIRREL|SPTA1|GBA2|CDC42EP5|GM14137|FHOD3|CCL21B|FHDC1|WASHC5|SPIRE1|ADD1|PYCARD|CATIP|CTTN|WASHC1|TMOD1|KANK4|COTL1|FAM107A|DAAM2|BBS4|FCHSD1|CAPZB|ABL1|…	136	0.3618	2.1555	0	0.0014	0.156
GAD85	Cytoskeleton Organization	GOBP_ACTOMYOSIN_STRUCTURE_ORGANIZATION	Actomyosin Structure Organization	http://www.gsea-msigdb.org/gsea/msigdb/mouse/geneset/GOBP_ACTOMYOSIN_STRUCTURE_ORGANIZATION	ACTA1|MYLK3|RACGAP1|PLEC|CNN1|CSRP1|ZYX|CSRP2|MYL2|PHLDB2|CLASP1|EPB41L1|EPB41L4A|MYOC|CIT|FLII|ITGB5|MEF2C|PXN|MYH9|NF2|MYH6|CSRP3|PRKCQ|MYH7|ARHGEF18|S100A10|NOX4|MYBPC3|NEB|NRAP|TMEFF2|PDGFRB|NKX2-5|PIK3R2|RTKN|PFN1|TACSTD2|ACTG1|SERPINF2|TTN|EDN1|SRF|FHOD3|CAPN3|KLHL41|ARHGEF10|FRMD5|FHDC1|MYO18A|ASAP3|PDLIM1|EPB41L4B|CDC42BPG|APOA1|4930544G11RIK|WNT4|FRMD3|PPM1F|TMOD1|KANK4|TNFAIP1|ANKRD23|G…	155	0.2977	2.0043	0	0.0035	0.44
GAD85	Cytoskeleton Organization	GOBP_NEGATIVE_REGULATION_OF_ACTIN_FILAMENT_BUNDLE_ASSEMBLY	Negative Regulation Of Actin Filament Bundle Assembly	http://www.gsea-msigdb.org/gsea/msigdb/mouse/geneset/GOBP_NEGATIVE_REGULATION_OF_ACTIN_FILAMENT_BUNDLE_ASSEMBLY	PPP1R9A|SHANK1|F11R|PHLDB2|CGNL1|CLASP1|MYOC|KANK4|PAK2|STMN1|ARHGEF18|PRKN|KANK3|DBN1|FRMD7|TMEFF2|ARAP1|RHPN1|PFN1|TACSTD2|TMSB15B2|CFL1|CORO2B|S1PR1|WAS|KANK2	26	0.2961	1.2765	0.1152	0.1534	1
GAD85	Cytoskeleton Organization	GOBP_POSITIVE_REGULATION_OF_ACTIN_FILAMENT_BUNDLE_ASSEMBLY	Positive Regulation Of Actin Filament Bundle Assembly	http://www.gsea-msigdb.org/gsea/msigdb/mouse/geneset/GOBP_POSITIVE_REGULATION_OF_ACTIN_FILAMENT_BUNDLE_ASSEMBLY	PLEK|SYNPO2L|CCN2|ARHGEF10|MYOC|RAPGEF3|APOA1|WNT4|PXN|ARHGEF15|WNT11|PPM1F|NF2|MTOR|GPR65|EVL|TESK1|PRKCQ|BRAF|PDLIM4|S100A10|ARHGEF10L|PFN3|CX3CL1|ABL1|ID1|KISS1R|SWAP70|SYNPO2|NOX4|RGCC|TPM1|CCDC88A|RHOC|SORBS3|TAC1|PFN1|TACR1|SH3PXD2B|SERPINF2|FLNA|TGFB3|SMAD3|PPM1E	44	0.5089	2.5165	0	0.0001	0.006
GAD85	Cytoskeleton Organization	GOBP_POSITIVE_REGULATION_OF_ACTIN_FILAMENT_POLYMERIZATION	Positive Regulation Of Actin Filament Polymerization	http://www.gsea-msigdb.org/gsea/msigdb/mouse/geneset/GOBP_POSITIVE_REGULATION_OF_ACTIN_FILAMENT_POLYMERIZATION	GM14137|CCL21B|LMOD2|LMOD1|PYCARD|CTTN|CDC42EP3|CARMIL2|GRB2|MTOR|CRACD|ARPC2|EVL|ARF6|FCHSD1|CDC42EP2|MYO1C|CDC42EP1|CSF3|FCHSD2|NCKAP1L|CCL26|VASP|NPHS1|MLST8|PFN1|PRKCE|CCL24|BAIAP2|CCL21A|ALOX15|BIN1|ICAM1|KIRREL|TENM1|PTK2B|CDC42EP5	37	0.3404	1.5793	0.0172	0.0363	1
GAD85	Cytoskeleton Organization	GOBP_POSITIVE_REGULATION_OF_CYTOSKELETON_ORGANIZATION	Positive Regulation Of Cytoskeleton Organization	http://www.gsea-msigdb.org/gsea/msigdb/mouse/geneset/GOBP_POSITIVE_REGULATION_OF_CYTOSKELETON_ORGANIZATION	MYLK3|ANKRD53|CKAP5|CDKN1B|PLXNA3|MYOC|MECP2|PXN|CARMIL2|NF2|GIT1|NTF3|PRKCQ|NTRK3|S100A10|ARF6|PFDN2|CENPJ|NUP62|CDC42EP2|SYNPO2|NOX4|P2RX7|CDC42EP1|CSF3|NCKAP1L|CCL26|SEMA5A|MAGEL2|NPHS1|MLST8|PFN1|PRKCE|CCL24|BAIAP2|WMP|SERPINF2|CCL21A|BIN1|KIRREL|CDC42EP5|EDN1|GM14137|ARHGEF10|CCL21B|MAPK15|PYCARD|APOA1|CTTN|WNT4|PPM1F|NAV3|GPR65|TESK1|BRAF|PDLIM4|CX3CL1|TRIM27|FCHSD1|ABL1|KISS1R|TPM1|VASP|CA…	136	0.4332	2.7332	0	0	0
GAD85	Cytoskeleton Organization	GOBP_POSITIVE_REGULATION_OF_PROTEIN_CONTAINING_COMPLEX_ASSEMBLY	Positive Regulation Of Protein Containing Complex Assembly	http://www.gsea-msigdb.org/gsea/msigdb/mouse/geneset/GOBP_POSITIVE_REGULATION_OF_PROTEIN_CONTAINING_COMPLEX_ASSEMBLY	ANKRD53|CSF2|SNCA|MED25|CKAP5|CDKN1B|BBC3|LGALS3|USP50|MYD88|FSCN1|TRP53|AMBRA1|MECP2|CARMIL2|HRK|BMF|TERF1|CALY|GIT1|TGFB1|ARF6|CDC42EP2|CDC42EP1|CSF3|TTBK1|NCKAP1L|CCL26|TPPP2|MTLN|NPHS1|MLST8|PFN1|PRKCE|CCL24|BAIAP2|CCL21A|BIN1|SNAP91|KIRREL|CDC42EP5|RACK1|FERMT1|GM14137|MMP3|CCL21B|TPPP3|ZDHHC1|VEGFA|EPN1|CXCL13|ABCA1|ESR1|PYCARD|CTTN|TCL1|NAV3|PPP2R5B|FCHSD1|IFNG|CCK|VASP|CAV1|SYK|NRG1|CLU|T…	137	0.44	2.6383	0	0	0.001
GAD85	Cytoskeleton Organization	GOBP_POSITIVE_REGULATION_OF_PROTEIN_POLYMERIZATION	Positive Regulation Of Protein Polymerization	http://www.gsea-msigdb.org/gsea/msigdb/mouse/geneset/GOBP_POSITIVE_REGULATION_OF_PROTEIN_POLYMERIZATION	ANKRD53|CAV3|CKAP5|CDKN1B|AMBRA1|MECP2|CARMIL2|CRACD|ARL2|ARPC2|EVL|GIT1|CLIP1|SLAIN1|ARF6|PSRC1|CDC42EP2|CDC42EP1|CSF3|TTBK1|NCKAP1L|CCL26|TPPP2|NPHS1|MLST8|PFN1|PRKCE|CCL24|BAIAP2|CCL21A|BIN1|HSP90AA1|ICAM1|KIRREL|DCTN1|TENM1|CDC42EP5|GM14137|MAPRE1|CCL21B|TPPP3|FES|GDA|LMOD2|LMOD1|PYCARD|CTTN|CDC42EP3|GRB2|NAV3|MTOR|FCHSD1|MYO1C|MAP1B|FCHSD2|VASP|CAV1|TPPP|TOGARAM1|ALOX15|RPS3|PTK2B	62	0.438	2.3597	0	0.0004	0.033
GAD85	Cytoskeleton Organization	GOBP_POSITIVE_REGULATION_OF_SUPRAMOLECULAR_FIBER_ORGANIZATION	Positive Regulation Of Supramolecular Fiber Organization	http://www.gsea-msigdb.org/gsea/msigdb/mouse/geneset/GOBP_POSITIVE_REGULATION_OF_SUPRAMOLECULAR_FIBER_ORGANIZATION	MYLK3|ANKRD53|CKAP5|CDKN1B|MYOC|MECP2|PXN|CARMIL2|NF2|GIT1|PRKCQ|S100A10|ARF6|CDC42EP2|SYNPO2|NOX4|CDC42EP1|CSF3|NCKAP1L|CCL26|SEMA5A|MAGEL2|NPHS1|MLST8|PFN1|PRKCE|CCL24|BAIAP2|WMP|SERPINF2|CCL21A|BIN1|KIRREL|CDC42EP5|EDN1|GM14137|ARHGEF10|CCL21B|PYCARD|PSEN1|APOA1|CTTN|WNT4|PPM1F|NAV3|GPR65|TESK1|BRAF|PDLIM4|CX3CL1|TRIM27|FCHSD1|ABL1|KISS1R|TPM1|VASP|CAV1|SORBS3|TOGARAM1|FLNA|ALOX15|WDR1|WAS|PTK…	124	0.4346	2.4625	0	0.0002	0.011
GAD85	Cytoskeleton Organization	GOBP_PROTEIN_POLYMERIZATION	Protein Polymerization	http://www.gsea-msigdb.org/gsea/msigdb/mouse/geneset/GOBP_PROTEIN_POLYMERIZATION	PECAM1|ANKRD53|ARPC1B|CHMP4B|EPS8|SNCA|CKAP5|CAPZA3|CDKN1B|CLIP3|CLASP1|AMBRA1|FLII|MECP2|CARMIL2|MYH9|MYADM|GIT1|ARF6|CENPJ|CDC42EP2|CDC42EP1|CSF3|TTBK1|PSTPIP2|MSRB1|TMSB10|NCKAP1L|DBN1|TMSB4X|CCL26|TUBB4A|SPTAN1|TPPP2|CAPN1|KANK1|NPHS1|PIK3R2|MLST8|PFN1|PRKCD|PRKCE|CCL24|BAIAP2|CCL21A|BIN1|SLIT2|CAMSAP1|PRUNE1|KIRREL|SPTA1|GBA2|TUBGCP6|CDC42EP5|GM14137|FHOD3|CCL21B|VDAC2|FHDC1|TPPP3|WASHC5|SPI…	192	0.3905	2.568	0	0	0.002
GAD85	Cytoskeleton Organization	GOBP_REGULATION_OF_ACTIN_FILAMENT_BUNDLE_ASSEMBLY	Regulation Of Actin Filament Bundle Assembly	http://www.gsea-msigdb.org/gsea/msigdb/mouse/geneset/GOBP_REGULATION_OF_ACTIN_FILAMENT_BUNDLE_ASSEMBLY	PLEK|SYNPO2L|PHLDB2|CGNL1|CLASP1|MYOC|RAPGEF3|PXN|NF2|PAK2|EVL|PRKCQ|ARHGEF18|S100A10|ARHGEF10L|PFN3|SYNPO2|NOX4|ALMS1|RGCC|KANK3|CCDC88A|DBN1|TMEFF2|PIK3R2|RHPN1|PFN1|TACSTD2|ACTG1|SERPINF2|CFL1|S1PR1|PPP1R9A|ARHGEF10|CCN2|SHANK1|F11R|ASAP3|APOA1|WNT4|ARHGEF15|KANK4|PPM1F|WNT11|MTOR|GPR65|TESK1|STMN1|BRAF|BBS4|PDLIM4|CX3CL1|ABL1|PRKN|ID1|KISS1R|SWAP70|TPM1|RHOC|FRMD7|ARAP1|SORBS3|TAC1|TACR1|SH3P…	74	0.4042	2.2758	0	0.0006	0.061
GAD85	Cytoskeleton Organization	GOBP_REGULATION_OF_ACTIN_FILAMENT_LENGTH	Regulation Of Actin Filament Length	http://www.gsea-msigdb.org/gsea/msigdb/mouse/geneset/GOBP_REGULATION_OF_ACTIN_FILAMENT_LENGTH	PECAM1|ARPC1B|EPS8|CAPZA3|FLII|CARMIL2|MYH9|MYADM|ARF6|CDC42EP2|NEB|CDC42EP1|CSF3|TMSB10|NCKAP1L|TMSB4X|CCL26|DBN1|SEMA5A|SPTAN1|CAPN1|KANK1|NPHS1|PIK3R2|MLST8|PFN1|PRKCD|PRKCE|CCL24|BAIAP2|SH3BP1|PLEKHH2|CCL21A|SLIT2|BIN1|KIRREL|SPTA1|GBA2|CDC42EP5|FHOD3|GM14137|CCL21B|ADD1|MYO3A|PYCARD|CTTN|WASHC1|TMOD1|KANK4|COTL1|DAAM2|BBS4|FCHSD1|CAPZB|TPM1|CYRIB|PFN4|VASP|CORO1A|HAX1|SSH3|ALOX15|WDR1|WAS|AR…	116	0.3489	2.0756	0	0.0021	0.262
GAD85	Cytoskeleton Organization	GOBP_REGULATION_OF_ACTIN_FILAMENT_ORGANIZATION	Regulation Of Actin Filament Organization	http://www.gsea-msigdb.org/gsea/msigdb/mouse/geneset/GOBP_REGULATION_OF_ACTIN_FILAMENT_ORGANIZATION	PECAM1|ARPC1B|EPS8|CAPZA3|PHLDB2|CLASP1|RGS4|MYOC|FLII|PXN|CARMIL2|MYH9|MYADM|NF2|PRKCQ|ARHGEF18|S100A10|ARF6|CDC42EP2|SYNPO2|NOX4|CDC42EP1|CSF3|TMSB10|NCKAP1L|DBN1|TMSB4X|CCL26|TMEFF2|SEMA5A|SPTAN1|CAPN1|KANK1|MAGEL2|NPHS1|PIK3R2|MLST8|PFN1|PRKCD|TACSTD2|ACTG1|PRKCE|CCL24|BAIAP2|SH3BP1|WMP|SERPINF2|PLEKHH2|CCL21A|BIN1|SLIT2|KIRREL|SPTA1|GBA2|CDC42EP5|GM14137|FHOD3|ARHGEF10|CCL21B|ASAP3|WASHC5|AD…	187	0.3687	2.2886	0	0.0006	0.056
GAD85	Cytoskeleton Organization	GOBP_REGULATION_OF_ACTOMYOSIN_STRUCTURE_ORGANIZATION	Regulation Of Actomyosin Structure Organization	http://www.gsea-msigdb.org/gsea/msigdb/mouse/geneset/GOBP_REGULATION_OF_ACTOMYOSIN_STRUCTURE_ORGANIZATION	MYLK3|CAV3|SYNPO2L|PHLDB2|CGNL1|CLASP1|MYOC|MEF2C|RAPGEF3|PXN|NF2|PAK2|EVL|PRKCQ|ARHGEF18|S100A10|ARHGEF10L|NOX4|ALMS1|RGCC|KANK3|CCDC88A|TMEFF2|PIK3R2|RHPN1|PFN1|TACSTD2|ACTG1|SERPINF2|S1PR1|EDN1|PPP1R9A|ARHGEF10|CCN2|F11R|ASAP3|BMP10|APOA1|WNT4|ARHGEF15|KANK4|PPM1F|WNT11|MTOR|GPR65|ANKRD23|TESK1|STMN1|BRAF|BBS4|PDLIM4|ABL1|KISS1R|TPM1|RHOC|FRMD7|ARAP1|SORBS3|TAC1|TACR1|SH3PXD2B|PTGER4|TMSB15B2|…	70	0.3893	2.1082	0	0.0018	0.217
GAD85	Cytoskeleton Organization	GOBP_REGULATION_OF_PROTEIN_POLYMERIZATION	Regulation Of Protein Polymerization	http://www.gsea-msigdb.org/gsea/msigdb/mouse/geneset/GOBP_REGULATION_OF_PROTEIN_POLYMERIZATION	PECAM1|ANKRD53|ARPC1B|EPS8|SNCA|CKAP5|CAPZA3|CDKN1B|CLIP3|AMBRA1|FLII|MECP2|CARMIL2|MYH9|MYADM|GIT1|ARF6|CDC42EP2|CDC42EP1|CSF3|TTBK1|TMSB10|NCKAP1L|DBN1|TMSB4X|CCL26|TUBB4A|SPTAN1|TPPP2|CAPN1|KANK1|NPHS1|PIK3R2|MLST8|PFN1|PRKCD|PRKCE|CCL24|BAIAP2|CCL21A|BIN1|SLIT2|CAMSAP1|PRUNE1|KIRREL|SPTA1|GBA2|CDC42EP5|GM14137|FHOD3|CCL21B|VDAC2|TPPP3|ADD1|SLC39A12|PYCARD|CTTN|WASHC1|TMOD1|KANK4|NAV3|COTL1|DA…	146	0.4431	2.6727	0	0	0
GAD85	Cytoskeleton Organization	GOBP_STRESS_FIBER_ASSEMBLY	Stress Fiber Assembly	http://www.gsea-msigdb.org/gsea/msigdb/mouse/geneset/GOBP_STRESS_FIBER_ASSEMBLY	ARRB1|SYNPO2L|ZYX|PHLDB2|CGNL1|SPAG6L|CLASP1|MYOC|ITGB5|RAPGEF3|PXN|NF2|PAK2|EVL|PRKCQ|ARHGEF18|SORBS1|S100A10|ARHGEF10L|NOX4|ALMS1|RGCC|KANK3|CCDC88A|TMEFF2|PIK3R2|RHPN1|PFN1|TACSTD2|ACTG1|SERPINF2|S1PR1|SRF|PPP1R9A|ARHGEF10|CCN2|F11R|FHDC1|ASAP3|SRC|PDLIM1|APOA1|WNT4|4930544G11RIK|ARHGEF15|KANK4|PPM1F|WNT11|TNFAIP1|MTOR|GPR65|TESK1|STMN1|PHACTR1|FAM171A1|BRAF|BBS4|PDLIM4|ABL1|KISS1R|TPM1|RHOC|K…	79	0.39	2.171	0	0.0012	0.133
GAD85	Cytoskeleton Reorganization	GOBP_ACTIN_CYTOSKELETON_REORGANIZATION	Actin Cytoskeleton Reorganization	http://www.gsea-msigdb.org/gsea/msigdb/mouse/geneset/GOBP_ACTIN_CYTOSKELETON_REORGANIZATION	GMFG|EPS8|PLEC|PLEK|CDH1|BRSK2|ASB2|EFS|STAP1|SYDE1|ARHGDIA|NRK|DMTN|RAPGEF3|CARMIL2|MYH9|ARPC2|TGFB1|NTF3|WHAMM|NTRK3|NPHS2|TRPV4|MINK1|CXADR|CSF3|SEMA3E|SPTAN1|CCL27A|THSD7B|NOTCH2|HCK|INSRR|BAIAP2|PARVA|S1PR1|PTPN1|ARHGDIB|PARVG|F11R|EZR|FES|GAB1|TRPM2|CDC42BPG|CTTN|RHOD|PTK7|GRB2|KIT|CARMIL3|GPR65|FGF10|FARP2|FGF7|S100A9|SIPA1L1|CAPN10|PLEK2|PHACTR1|PARVB|PDLIM4|S1PR2|HRAS|ABL1|CLDN19|CCKAR|S…	85	0.385	2.1409	0	0.0015	0.171
GAD85	Cytoskeleton Reorganization	GOBP_REGULATION_OF_ACTIN_CYTOSKELETON_REORGANIZATION	Regulation Of Actin Cytoskeleton Reorganization	http://www.gsea-msigdb.org/gsea/msigdb/mouse/geneset/GOBP_REGULATION_OF_ACTIN_CYTOSKELETON_REORGANIZATION	ARHGDIB|GMFG|F11R|FES|STAP1|ARHGDIA|TRPM2|RAPGEF3|CARMIL2|RHOD|CARMIL3|ARPC2|TGFB1|NTF3|NTRK3|HRAS|ABL1|CSF3|SEMA3E|PHPT1|CCL27A|HAX1|HCK|NOTCH2|BAIAP2|BCAS3|IQGAP2|MDK|PTK2B|DAPK3	30	0.4036	1.7693	0	0.0134	0.948
GAD85	Cytosolic Vesicle Mediated Transport	GOBP_CYTOSOLIC_TRANSPORT	Cytosolic Transport	http://www.gsea-msigdb.org/gsea/msigdb/mouse/geneset/GOBP_CYTOSOLIC_TRANSPORT	RAB9|BAIAP3|RAB29|SYT7|HEATR5B|WDR91|RGP1|KLHL20|RAB7B|MECP2|TRAPPC10|SNX8|CLN3|SNX32|PTPN23|GOSR1|PIP4K2A|RAB6B|TBC1D10B|ERC1|MAGEL2|SNX1|SGSM2|KIF1C|TPCN2|BET1L|STX5A|DCTN1|STX6|VPS52|RAB7|SNX12|EMP2|SYT4|LMTK2|KIF1A|EZR|KIF5A|SYS1|ATG14|CCDC91|SRC|TBC1D10A|SORT1|SYBU|LRRK2|VPS26B|ANKRD27|RBSN|CLN5|WASHC1|AP4M1|SNX3|GAK|VPS11|GBF1|USP7|TBC1D10C|PHETA2|EHD3|PLEKHJ1|LAMP1|TRIM27|ARL1|SLC66A2|PIK3…	83	0.6035	3.3689	0	0	0
GAD85	Cytosolic Vesicle Mediated Transport	GOBP_REGULATION_OF_CYTOPLASMIC_TRANSPORT	Regulation Of Cytoplasmic Transport	http://www.gsea-msigdb.org/gsea/msigdb/mouse/geneset/GOBP_REGULATION_OF_CYTOPLASMIC_TRANSPORT	SNX12|RAB29|EZR|SORL1|SRC|MSN|MAPK3|LRRK2|MECP2|TRIM46|SNX3|ATP9A|USP7|VPS11|PTPN23	15	0.6298	2.2297	0	0.0008	0.083
GAD85	Cytosolic Vesicle Mediated Transport	GOBP_RETROGRADE_TRANSPORT_ENDOSOME_TO_GOLGI	Retrograde Transport Endosome To Golgi	http://www.gsea-msigdb.org/gsea/msigdb/mouse/geneset/GOBP_RETROGRADE_TRANSPORT_ENDOSOME_TO_GOLGI	RAB9|RAB7|BAIAP3|SNX12|RAB29|HEATR5B|RGP1|TBC1D10A|LRRK2|RAB7B|VPS26B|RBSN|CLN5|TRAPPC10|WASHC1|SNX8|SNX3|SNX32|GBF1|USP7|TBC1D10C|PHETA2|EHD3|PLEKHJ1|GOSR1|ARL1|TRIM27|SLC66A2|RAB6B|TBC1D10B|ERC1|RNF126|AP1S1|MAGEL2|SNX1|SGSM2|RAB9B|ATP9A|DENND5A|VPS51|BET1L|STX5A|DCTN1|STX6|UBE2O|VPS52	46	0.6544	3.1987	0	0	0
GAD85	Cytosolic Vesicle Mediated Transport	GOBP_VESICLE_MEDIATED_TRANSPORT_BETWEEN_ENDOSOMAL_COMPARTMENTS	Vesicle Mediated Transport Between Endosomal Compartments	http://www.gsea-msigdb.org/gsea/msigdb/mouse/geneset/GOBP_VESICLE_MEDIATED_TRANSPORT_BETWEEN_ENDOSOMAL_COMPARTMENTS	RAB7|SNX12|PIK3R4|EMP2|LMTK2|EZR|SORL1|ATG14|WDR91|SRC|MSN|MAPK3|IGHM|CORO1A|ANKRD27|FLNA|SNX3|VPS11|RAB5A|PTPN23	20	0.7495	2.9044	0	0	0
GAD85	Defense Response to Virus	GOBP_POSITIVE_REGULATION_OF_DEFENSE_RESPONSE_TO_VIRUS_BY_HOST	Positive Regulation Of Defense Response To Virus By Host	http://www.gsea-msigdb.org/gsea/msigdb/mouse/geneset/GOBP_POSITIVE_REGULATION_OF_DEFENSE_RESPONSE_TO_VIRUS_BY_HOST	TREML4|PML|IL12B|STING1|IL4|IL23R|TRIM44|ZC3H12A|AIM2|ZDHHC1|ZDHHC11|TRIM6|IL27|TRAF3IP2|CGAS|MAVS|PYCARD|DTX3L|HSP90AA1|CCL5|PQBP1|IL23A|PTPN22|STAT1	24	0.4211	1.7498	0	0.0148	0.968
GAD85	Defense Response to Virus	GOBP_REGULATION_OF_DEFENSE_RESPONSE_TO_VIRUS	Regulation Of Defense Response To Virus	http://www.gsea-msigdb.org/gsea/msigdb/mouse/geneset/GOBP_REGULATION_OF_DEFENSE_RESPONSE_TO_VIRUS	IFNA1|MMP12|NPLOC4|STING1|TRIM44|TRIM6|ILRUN|TRAF3|MAVS|DHX58|GBP4|IL23A|TREML4|PML|ZC3H12A|IL27|TSPAN6|SEC14L1|NLRX1|HSP90AA1|APOBEC3|PTPN22|IL1B|AIM2|ZDHHC1|ZDHHC11|TRAF3IP2|PYCARD|PCBP2|RNF216|RNF125|CD37|CCL5|PQBP1|MUL1|SPN|C1QBP|IFNG|IL12B|TSPAN32|IL4|IL23R|FOXP3|FGL2|IL15|CGAS|DTX3L|TRAF3IP1|TARBP2|RNF26|TRIM38|STAT1	52	0.4114	2.0906	0	0.002	0.243
GAD85	Defense Response to Virus	GOBP_REGULATION_OF_DEFENSE_RESPONSE_TO_VIRUS_BY_HOST	Regulation Of Defense Response To Virus By Host	http://www.gsea-msigdb.org/gsea/msigdb/mouse/geneset/GOBP_REGULATION_OF_DEFENSE_RESPONSE_TO_VIRUS_BY_HOST	IL1B|IFNA1|MMP12|STING1|TRIM44|AIM2|ZDHHC1|ZDHHC11|TRIM6|TRAF3IP2|MAVS|PYCARD|RNF216|CCL5|PQBP1|MUL1|IL23A|TREML4|PML|IFNG|IL12B|IL4|IL23R|ZC3H12A|IL27|IL15|CGAS|DTX3L|TARBP2|HSP90AA1|PTPN22|STAT1	32	0.2971	1.355	0.0658	0.1063	1
GAD85	Definitive Hemopoiesis	GOBP_DEFINITIVE_HEMOPOIESIS	Definitive Hemopoiesis	http://www.gsea-msigdb.org/gsea/msigdb/mouse/geneset/GOBP_DEFINITIVE_HEMOPOIESIS	MFAP5|LYL1|ZFPM1|HOXA9|KMT2A|MPL|ADAR|RBFOX2|MEIS1|GATA2|GATA1|SMARCA4|TAL1|SP1|SENP1|HOXB3|SP3|HOXB4|ZFP36L2|TGFBR3	20	0.3538	1.3779	0.0929	0.0961	1
GAD85	Dendrite Development	GOBP_POSITIVE_REGULATION_OF_DENDRITE_DEVELOPMENT	Positive Regulation Of Dendrite Development	http://www.gsea-msigdb.org/gsea/msigdb/mouse/geneset/GOBP_POSITIVE_REGULATION_OF_DENDRITE_DEVELOPMENT	ABL1|IQGAP1|KHDC3|DAB2IP|VLDLR|PACSIN1|PTPRZ1|ALK|BMP5|ZDHHC15|BMP7|CRP|LRP8|COBL|ELAVL4|PTN|CLIP1|CRTC1	18	0.4158	1.5527	0.0381	0.0413	1
GAD85	Dendrite Development	GOBP_POSITIVE_REGULATION_OF_NEURON_PROJECTION_DEVELOPMENT	Positive Regulation Of Neuron Projection Development	http://www.gsea-msigdb.org/gsea/msigdb/mouse/geneset/GOBP_POSITIVE_REGULATION_OF_NEURON_PROJECTION_DEVELOPMENT	LRP1|LYN|IQGAP1|XLR4B|NLGN1|PTPRZ1|CNR1|NF1|NGF|NGFR|CPEB1|ATOH7|DYNLT1C|HSPA5|NRXN1|NTRK2|NTRK3|CAMK1D|NCKIPSD|ARSB|SCN1B|NTRK1|DBN1|IKBKB|CXCL5|BAIAP2|CREB3L2|ZDHHC15|P2RY2|FKBP1B|FYN|PTPN5|CRTC1|ALKAL1|EP300|ANKRD1|PCP4|RET|RIT2|ALKAL2|VEGFA|EPO|WASHC5|EPOR|ADNP|PTK6|RAPGEF1|DISC1|WNT5A|SNX3|CRP|APBB1|PPP2R5D|S100A9|BRAF|PPP2R5B|ITGA6|BDNF|CX3CL1|HSPB1|NPTN|ABL1|LTK|SPHK1|BHLHB9|CBFA2T2|NRG1|V…	168	0.3325	2.0878	0	0.002	0.245
GAD85	Dendrite Morphogenesis	GOBP_DENDRITE_MORPHOGENESIS	Dendrite Morphogenesis	http://www.gsea-msigdb.org/gsea/msigdb/mouse/geneset/GOBP_DENDRITE_MORPHOGENESIS	CDK5|IL1RAPL1|CDKL5|XLR4B|NLGN1|PTPRD|PTPRF|CIT|PTPRZ1|ATP7A|CACNA1A|DCDC2A|CELSR2|MINK1|CACNA1F|NEDD4|HECW2|OBSL1|SRCIN1|DBN1|SLC11A2|RBFOX2|BAIAP2|ZDHHC15|LZTS1|FYN|TRPC5|CHRNA3|ACHE|DIP2A|CHRNB2|ROBO1|DOCK10|ADGRB3|LRRK2|CDKL3|CNTNAP2|PARP6|ARC|WNT7A|SIPA1L1|PHACTR1|NEUROG3|TLX2|RERE|CTNNA2|TET1|SEMA4D|FARP1|BHLHB9|VLDLR|TRAK2|ZFP365|TBC1D24|PTN|DBNL|DLG4|LRP4|DSCAM|ITPKA|EEF2K|CUX2|NEDD4L|GRI…	121	0.2267	1.3292	0	0.1201	1
GAD85	Dendrite Morphogenesis	GOBP_POSITIVE_REGULATION_OF_DENDRITE_MORPHOGENESIS	Positive Regulation Of Dendrite Morphogenesis	http://www.gsea-msigdb.org/gsea/msigdb/mouse/geneset/GOBP_POSITIVE_REGULATION_OF_DENDRITE_MORPHOGENESIS	ITPKA|IL1RAPL1|EEF2K|CUX2|ACHE|CDKL5|XLR4B|PTPRD|ANAPC2|PTPRF|CDKL3|ANKRD27|PARP6|CAPRIN2|LRP8|SS18L1|XLR3B|AKAP5|OBSL1|AFDN|DBN1|CAMK2B|EPHA4|MYO5B|BHLHB9|EPHB2|BAIAP2|ILK|TBC1D24|NUMB|FBXO31|NUMBL|DBNL|SGK1	34	0.4125	1.8359	0.0139	0.0095	0.864
GAD85	Dendrite Morphogenesis	GOBP_REGULATION_OF_DENDRITE_DEVELOPMENT	Regulation Of Dendrite Development	http://www.gsea-msigdb.org/gsea/msigdb/mouse/geneset/GOBP_REGULATION_OF_DENDRITE_DEVELOPMENT	IL1RAPL1|ITPKA|CARM1|EEF2K|CUX2|IQGAP1|NEDD4L|CDKL5|GRIN1|XLR4B|HECW1|PTPRD|ANAPC2|PTPRF|CIT|GORASP1|PTPRZ1|CAPRIN2|KNDC1|MGARP|MFSD2A|CRKL|CLIP1|NTRK2|ARF6|CAMK1D|BCL11A|SARM1|SEZ6|NEDD4|HECW2|OBSL1|AKAP5|SKOR2|KHDC3|DBN1|EPHA4|EPHB2|PACSIN1|BAIAP2|NR2E1|ZDHHC15|LZTS1|SDC2|COBL|ELAVL4|TRPC5|CRTC1|CHRNA3|CAMSAP2|ACHE|D130043K22RIK|CHRNB2|ROBO1|DAB2IP|ADGRB3|DGKG|CDKL3|ANKRD27|PARP6|CSMD3|ALK|BMP5…	93	0.3154	1.8063	0	0.011	0.906
GAD85	Dendrite Morphogenesis	GOBP_REGULATION_OF_DENDRITE_MORPHOGENESIS	Regulation Of Dendrite Morphogenesis	http://www.gsea-msigdb.org/gsea/msigdb/mouse/geneset/GOBP_REGULATION_OF_DENDRITE_MORPHOGENESIS	ITPKA|IL1RAPL1|EEF2K|CUX2|NEDD4L|GRIN1|CDKL5|XLR4B|HECW1|PTPRD|ANAPC2|PTPRF|CIT|GORASP1|PTPRZ1|CAPRIN2|KNDC1|SARM1|NEDD4|AKAP5|HECW2|SKOR2|OBSL1|DBN1|EPHA4|EPHB2|BAIAP2|NR2E1|LZTS1|SDC2|TRPC5|CHRNA3|ACHE|CHRNB2|ROBO1|ADGRB3|CDKL3|ANKRD27|PARP6|LRP8|PQBP1|SIPA1L1|SS18L1|XLR3B|NEUROG3|ID1|TLX2|AFDN|CAMK2B|SEMA4D|NFATC4|MYO5B|BHLHB9|ILK|TBC1D24|NUMB|FBXO31|NUMBL|DBNL|SGK1	60	0.2866	1.4282	0.0147	0.0763	1
GAD85	Dendritic Cell Apoptosis	GOBP_DENDRITIC_CELL_DIFFERENTIATION	Dendritic Cell Differentiation	http://www.gsea-msigdb.org/gsea/msigdb/mouse/geneset/GOBP_DENDRITIC_CELL_DIFFERENTIATION	CSF2|ITGB6|LTBR|LYN|CAMK4|BATF3|DCSTAMP|CEBPB|PIRB|RELB|TNFSF9|GIMAP5|PRTN3|TRPM2|CCR7|PSEN1|TREM2|TGFB1|IRF4|IRF8|UBD|ZBTB46|IL4|BATF|GIMAP3|TMEM176B|TMEM176A|ITGB8|SPI1|BATF2|FLT3|NOTCH2|GATA1|AGER|F2RL1|CD40LG|TRAF6|BLK|TGFBR2|CCL19	40	0.4689	2.2691	0	0.0006	0.063
GAD85	Dendritic Cell Apoptosis	GOBP_MYELOID_DENDRITIC_CELL_ACTIVATION	Myeloid Dendritic Cell Activation	http://www.gsea-msigdb.org/gsea/msigdb/mouse/geneset/GOBP_MYELOID_DENDRITIC_CELL_ACTIVATION	CSF2|ITGB6|IL10|LTBR|DOCK2|CAMK4|FLT3L|PILRB1|CLEC4D|BATF3|DCSTAMP|PIRB|RELB|TNFSF9|GIMAP5|KLRK1|STARD7|PYCARD|PSEN1|CD37|TGFB1|IRF4|UBD|TSPAN32|IL4|BATF|GIMAP3|ITGB8|SPI1|BATF2|HAVCR2|NOTCH2|TRAF6|SLAMF1|TGFBR2	35	0.3641	1.6949	0.0208	0.0198	0.995
GAD85	Dendritic Cell Apoptosis	GOBP_MYELOID_DENDRITIC_CELL_DIFFERENTIATION	Myeloid Dendritic Cell Differentiation	http://www.gsea-msigdb.org/gsea/msigdb/mouse/geneset/GOBP_MYELOID_DENDRITIC_CELL_DIFFERENTIATION	CSF2|ITGB6|LTBR|UBD|IL4|BATF|GIMAP3|CAMK4|BATF3|DCSTAMP|ITGB8|PIRB|RELB|SPI1|TNFSF9|GIMAP5|BATF2|NOTCH2|PSEN1|TRAF6|TGFB1|IRF4|TGFBR2	23	0.4211	1.6971	0.0225	0.0195	0.993
GAD85	Dendritic Spine Maintenance	GOBP_CELLULAR_COMPONENT_MAINTENANCE	Cellular Component Maintenance	http://www.gsea-msigdb.org/gsea/msigdb/mouse/geneset/GOBP_CELLULAR_COMPONENT_MAINTENANCE	MYOCD|ITPKA|RAB3A|CKAP5|DGKZ|WHRN|GRIN1|CBLN4|NLGN1|ABL2|EPB41L3|LYPD10|HSPA8|TREM2|PICK1|CBLN2|CNTNAP1|CBLN3|NRXN1|PARD6A|ARF6|SHANK2|ERC1|ZFP804A|F2R|KIFC3|F2RL1|C1QL1|CFL1|FCGR2B|ZMYND8|KIRREL|FYN|IGF1R|SYNGAP1|CLRN2|ADGRB3|ITGA3|PRTN3|CNTNAP2|PRNP|CAMSAP3|CTTN|INAVA|CD177|GRIN2B|CLDN1|PJVK|LYPD11|AFDN|MPZ|CLDN3|ERC2|CHCHD10|APOE|ABHD17B|CBLN1	57	0.2369	1.1776	0.1881	0.2382	1
GAD85	Dendritic Spine Maintenance	GOBP_DENDRITIC_SPINE_MAINTENANCE	Dendritic Spine Maintenance	http://www.gsea-msigdb.org/gsea/msigdb/mouse/geneset/GOBP_DENDRITIC_SPINE_MAINTENANCE	ITPKA|CKAP5|GRIN1|ZFP804A|ITGA3|ABL2|CNTNAP2|PRNP|CTTN|TREM2|PICK1|CFL1|GRIN2B|APOE|FCGR2B|ABHD17B|ZMYND8|FYN|IGF1R	19	0.4789	1.9171	0	0.006	0.662
GAD85	Dendritic Spine Organization	GOBP_DENDRITIC_SPINE_DEVELOPMENT	Dendritic Spine Development	http://www.gsea-msigdb.org/gsea/msigdb/mouse/geneset/GOBP_DENDRITIC_SPINE_DEVELOPMENT	CDK5|ITPKA|EEF2K|CAMK1|PLK2|CUX2|CDKL5|XLR4B|GRN|NLGN1|MECP2|PTPRS|MEF2C|EPHA5|TSC2|CAPRIN2|EPHB3|EFNA1|PAK2|NGFR|GIT1|NEURL1A|ARF6|SRCIN1|DBN1|EPHA4|D16ERTD472E|EPHB2|BAIAP2|MAPKAPK5|SLC12A5|CDK5R1|ZDHHC15|CFL1|NLGN2|ZMYND8|FOXO6|IQSEC1|LZTS3|DVL1|HDAC6|PPP1R9A|SHANK1|ITSN1|DIP2A|KIF1A|DOCK10|SPIRE1|SRGAP2|NLGN3|LRRK2|CNTNAP2|PSEN1|ARC|DISC1|DLG5|WNT7A|MTOR|LRP8|MAPK6|SIPA1L1|ARID1B|XLR3B|SDK1|A…	83	0.2849	1.5697	0	0.038	1
GAD85	Dendritic Spine Organization	GOBP_NEURON_PROJECTION_ORGANIZATION	Neuron Projection Organization	http://www.gsea-msigdb.org/gsea/msigdb/mouse/geneset/GOBP_NEURON_PROJECTION_ORGANIZATION	ABCD2|CDK5|ITPKA|EEF2K|CUX2|CKAP5|XLR4A|GRIN1|XLR4B|NLGN1|ABL2|CHRNA7|EPHA5|TREM2|PICK1|CAPRIN2|EPHB3|EFNA1|PLS1|LGMN|SRCIN1|DBN1|ZFP804A|EPHA4|EPHB2|BAIAP2|CDK5R1|ZDHHC15|ATP1A3|CFL1|FCGR2B|ZMYND8|DCTN1|FYN|IGF1R|LZTS3|DVL1|HDAC6|PPP1R9A|GRIN2A|SHANK1|DIP2A|KIF1A|DOCK10|ITGA3|NLGN3|LRRK2|CNTNAP2|PRNP|PSEN1|CTTN|ARC|RPH3A|WNT7A|GRIN2B|LRP8|SIPA1L1|XLR3B|ARF1|MAP1A|AFDN|CAMK2B|KIFBP|BHLHB9|MYO5B|A…	75	0.2574	1.3977	0.0156	0.0877	1
GAD85	Dendritic Spine Organization	GOBP_POSITIVE_REGULATION_OF_DENDRITIC_SPINE_DEVELOPMENT	Positive Regulation Of Dendritic Spine Development	http://www.gsea-msigdb.org/gsea/msigdb/mouse/geneset/GOBP_POSITIVE_REGULATION_OF_DENDRITIC_SPINE_DEVELOPMENT	ITPKA|PPP1R9A|EEF2K|CAMK1|SHANK1|CUX2|ITSN1|CDKL5|GRN|XLR4B|NLGN1|NLGN3|MECP2|PSEN1|TSC2|DLG5|CAPRIN2|MTOR|LRP8|MAPK6|NEURL1A|XLR3B|ARF1|IL2|AFDN|DBN1|CAMK2B|D16ERTD472E|BHLHB9|EPHB2|BAIAP2|MAPKAPK5|CFL1|NLGN2|APOE|ZMYND8|FOXO6|DBNL|CREBBP|PALM	40	0.4175	1.9932	0	0.0038	0.465
GAD85	Dendritic Spine Organization	GOBP_POSTSYNAPSE_ORGANIZATION	Postsynapse Organization	http://www.gsea-msigdb.org/gsea/msigdb/mouse/geneset/GOBP_POSTSYNAPSE_ORGANIZATION	CDK5|IL1RAPL1|NDRG2|CHMP4B|CKAP5|DGKB|CDKL5|SLITRK3|XLR4B|NLGN1|PTPRD|PTPRF|LRP5|PTPRS|ARHGAP39|CNKSR2|CNTNAP1|NRXN1|CRKL|NTRK3|ARF6|SLC7A11|LGMN|SHANK2|SRCIN1|DBN1|NOS1AP|ADGRB1|BAIAP2|ZDHHC15|FYN|MUSK|GRIN2A|DIP2A|DOCK10|NRXN2|LRRK2|CNTNAP2|CTTN|ARC|RPH3A|SHISA6|WNT5A|WNT7A|ACTB|SPTBN2|SIPA1L1|LRFN2|FRMPD4|FARP1|BHLHB9|NPTXR|ZFP365|APOE|ABHD17B|CBLN1|PTN|ABHD17C|DBNL|DLG4|GLRB|LRP4|COLQ|ITPKA|E…	149	0.2271	1.4058	0.0435	0.0847	1
GAD85	Dendritic Spine Organization	GOBP_POSTSYNAPTIC_MEMBRANE_ORGANIZATION	Postsynaptic Membrane Organization	http://www.gsea-msigdb.org/gsea/msigdb/mouse/geneset/GOBP_POSTSYNAPTIC_MEMBRANE_ORGANIZATION	LRP4|COLQ|DVL1|MAGI2|MUSK|SNX27|NRXN2|NLGN1|NLGN3|LRP5|HTR1A|SHISA6|NRXN1|CRKL|SORBS1|CRIPT|SLC7A11|GDNF|DBN1|AGRN|EPHB2|MESD|CHRNB1|LRRC4|RAPSN|NLGN2|APOE|ZMYND8|FRRS1L|SHISA7|PTN|LRRTM4|FZD9|GRIP2|LHFPL4|DLG4|GLRB	37	0.2621	1.2165	0.1488	0.2001	1
GAD85	Dendritic Spine Organization	GOBP_RECEPTOR_CLUSTERING	Receptor Clustering	http://www.gsea-msigdb.org/gsea/msigdb/mouse/geneset/GOBP_RECEPTOR_CLUSTERING	LRP4|COLQ|CDK5|CD81|SLITRK3|NLGN1|LRP5|MADCAM1|CACNA1A|PICK1|NRXN1|TGFB1|CRKL|SORBS1|SLC7A11|AKAP5|ITGAL|AGRN|TNFAIP6|NLGN2|FRRS1L|SHISA7|GRIK5|LRRTM4|FZD9|SYNGAP1|GRIP2|IFT122|ITGA4|LHFPL4|DVL1|MAGI2|MUSK|ITGB7|SNX27|LRRC7|NRXN2|SSNA1|HTR1A|SCRIB|SHISA6|GRIK2|GRIN2B|THY1|DOK7|ITGB2|NME7|PIGR|TMEFF1|ARHGEF9|FLNA|MESD|APOE|PTN|CLEC2I|DLG4|GLRB|GSN	58	0.36	1.925	0	0.0056	0.642
GAD85	Dendritic Spine Organization	GOBP_REGULATION_OF_DENDRITIC_SPINE_DEVELOPMENT	Regulation Of Dendritic Spine Development	http://www.gsea-msigdb.org/gsea/msigdb/mouse/geneset/GOBP_REGULATION_OF_DENDRITIC_SPINE_DEVELOPMENT	ITPKA|EEF2K|CAMK1|CUX2|PLK2|CDKL5|GRN|XLR4B|NLGN1|MECP2|PTPRS|MEF2C|TSC2|CAPRIN2|EFNA1|NGFR|NEURL1A|ARF6|DBN1|D16ERTD472E|EPHB2|BAIAP2|MAPKAPK5|CFL1|NLGN2|ZMYND8|FOXO6|PPP1R9A|SHANK1|ITSN1|KIF1A|NLGN3|PSEN1|DISC1|DLG5|MTOR|LRP8|MAPK6|XLR3B|SDK1|ARF1|IL2|AFDN|ASAP1|CAMK2B|BHLHB9|GRIN3A|APOE|PPFIA2|DBNL|CREBBP|PALM	52	0.3415	1.7167	0	0.0175	0.985
GAD85	Dendritic Spine Organization	GOBP_REGULATION_OF_DENDRITIC_SPINE_MORPHOGENESIS	Regulation Of Dendritic Spine Morphogenesis	http://www.gsea-msigdb.org/gsea/msigdb/mouse/geneset/GOBP_REGULATION_OF_DENDRITIC_SPINE_MORPHOGENESIS	CDK5|ITPKA|PPP1R9A|EEF2K|CUX2|KIF1A|XLR4B|NLGN1|NLGN3|LRRK2|ARC|CAPRIN2|EFNA1|LRP8|SIPA1L1|XLR3B|SRCIN1|AFDN|DBN1|CAMK2B|EPHA4|BHLHB9|EPHB2|BAIAP2|CDK5R1|ZDHHC15|CFL1|PPFIA2|ABI2|DBNL|LZTS3	31	0.3014	1.3829	0.0616	0.094	1
GAD85	Dendritic Spine Organization	GOBP_REGULATION_OF_POSTSYNAPSE_ORGANIZATION	Regulation Of Postsynapse Organization	http://www.gsea-msigdb.org/gsea/msigdb/mouse/geneset/GOBP_REGULATION_OF_POSTSYNAPSE_ORGANIZATION	CDK5|IL1RAPL1|ITPKA|EEF2K|CHMP4B|CUX2|DGKB|CDKL5|GRIN1|XLR4B|NLGN1|PTPRD|PTPRF|LRRTM2|PTPRS|LRFN1|HSPA8|TSC2|CAPRIN2|EFNA1|NRXN1|ARHGAP22|NTRK3|CRIPT|LRRTM1|SRCIN1|DBN1|ZFP804A|EPHA4|EPHA7|EPHB2|BAIAP2|CDK5R1|ZDHHC15|CFL1|FCGR2B|ZMYND8|FYN|LRFN4|LZTS3|PPP1R9A|VHL|KIF1A|SRGN|GHSR|NLGN3|LRRK2|CHMP2B|PRNP|LRRC4B|ARC|WNT5A|WNT7A|GRIN2B|LRP8|SIPA1L1|LRFN2|XLR3B|AFDN|RAPGEF4|CAMK2B|GHRL|BHLHB9|NRCAM|NP…	73	0.2245	1.2606	0.08	0.1653	1
GAD85	Dendritic Spine Organization	GOBP_REGULATION_OF_RECEPTOR_CLUSTERING	Regulation Of Receptor Clustering	http://www.gsea-msigdb.org/gsea/msigdb/mouse/geneset/GOBP_REGULATION_OF_RECEPTOR_CLUSTERING	LRP4|MUSK|SLC7A11|SNX27|CD81|TNFAIP6|LRP5|MESD|SHISA6|FRRS1L|TGFB1|SHISA7|CRKL|PTN|FZD9|SORBS1|GRIP2|DLG4|GSN	19	0.4677	1.77	0.0108	0.0134	0.946
GAD85	Developmental Apoptotic Process	GOBP_APOPTOTIC_PROCESS_INVOLVED_IN_DEVELOPMENT	Apoptotic Process Involved In Development	http://www.gsea-msigdb.org/gsea/msigdb/mouse/geneset/GOBP_APOPTOTIC_PROCESS_INVOLVED_IN_DEVELOPMENT	FGF4|XKR5|VDR|BAK1|BAX|TNFRSF1A|JAG2|LRP5|PPP2R1B|BMP4|SCRIB|BMP7|CRYAB|WT1|WNT7B|KCNQ1OT1|HAND2|TGFB2|MEGF10|PML|CDKN2A|NOTCH1|CCN1|FOXC2|FZD5|PAX8|SPI1|SIX3|NKX2-5|XKR6|TNFRSF1B|CRYAA|XKR8|LEF1|XKR7|PAX2|HNF1B|FOXC1|TGFBR3	39	0.3497	1.636	0.0169	0.0266	0.999
GAD85	Developmental Apoptotic Process	GOBP_APOPTOTIC_PROCESS_INVOLVED_IN_MORPHOGENESIS	Apoptotic Process Involved In Morphogenesis	http://www.gsea-msigdb.org/gsea/msigdb/mouse/geneset/GOBP_APOPTOTIC_PROCESS_INVOLVED_IN_MORPHOGENESIS	FGF4|VDR|BAK1|BAX|TNFRSF1A|JAG2|LRP5|PPP2R1B|BMP4|SCRIB|BMP7|CRYAB|WNT7B|HAND2|TGFB2|PML|CDKN2A|NOTCH1|CCN1|FOXC2|FZD5|PAX8|SPI1|NKX2-5|TNFRSF1B|CRYAA|LEF1|PAX2|HNF1B|FOXC1|TGFBR3	31	0.515	2.1959	0	0.001	0.112
GAD85	Developmental Apoptotic Process	GOBP_REGULATION_OF_APOPTOTIC_PROCESS_INVOLVED_IN_DEVELOPMENT	Regulation Of Apoptotic Process Involved In Development	http://www.gsea-msigdb.org/gsea/msigdb/mouse/geneset/GOBP_REGULATION_OF_APOPTOTIC_PROCESS_INVOLVED_IN_DEVELOPMENT	PML|CDKN2A|NOTCH1|VDR|BAX|FOXC2|PAX8|TNFRSF1A|TNFRSF1B|BMP7|WT1|PAX2|HNF1B|TGFB2|FOXC1|TGFBR3	16	0.5139	1.8843	0.0129	0.0071	0.754
GAD85	Digestive System Development	GOBP_DIGESTIVE_SYSTEM_DEVELOPMENT	Digestive System Development	http://www.gsea-msigdb.org/gsea/msigdb/mouse/geneset/GOBP_DIGESTIVE_SYSTEM_DEVELOPMENT	MYOCD|CDH1|CDKN1C|ASCL1|CRKL|NODAL|CLMP|NOTCH1|SFRP5|SIX2|PDGFC|SPDEF|TRP63|SMO|COL3A1|PDX1|EDNRB|MIXL1|PITX2|STX2|ZIC3|CELA1|PTK6|ACVR2B|WNT5A|FGF10|GSDMC2|PTF1A|FGF9|FGFR2|TIGAR|PERCC1|NKX3-2|MIR203|AGR2|KLF5|FZD5|NKX2-6|FAT4|CBFA2T2|SHOX2|DICER1|GATA4|CDX2|SOX10|CLDN18|SOX11|GLI2|HLX|EXT1|SALL1|TRP73|CCDC39|EPHB3|DACT1|DCHS1|WLS|VANGL2|ADA|RARRES2|NKX2-2|SFRP2|HOXA13|SFRP1|FGFR3|HOXD13|SHH|ALD…	109	0.218	1.3369	0.0345	0.1162	1
GAD85	Digestive System Development	GOBP_INTESTINAL_EPITHELIAL_CELL_DIFFERENTIATION	Intestinal Epithelial Cell Differentiation	http://www.gsea-msigdb.org/gsea/msigdb/mouse/geneset/GOBP_INTESTINAL_EPITHELIAL_CELL_DIFFERENTIATION	NKX3-2|MIR203|CDH1|IL6ST|KLF5|MIR7-1|SRC|FZD5|CBFA2T2|YAP1|GATA5|DICER1|PRDM1|PTK6|SPDEF|GATA4|CDX2|SOX9|GSDMC2|TIGAR	20	0.5475	2.1884	0.0055	0.0011	0.12
GAD85	DNA Binding Regulation	GOBP_NEGATIVE_REGULATION_OF_DNA_BINDING	Negative Regulation Of Dna Binding	http://www.gsea-msigdb.org/gsea/msigdb/mouse/geneset/GOBP_NEGATIVE_REGULATION_OF_DNA_BINDING	SP100|PER2|HMOX1|HEY1|ANKRD33|HEY2|TWIST2|ERCC4|ILRUN|MSX1|MSX2|HAND1|ZFP593|PSEN1|LHX2|CPNE1|IFI207|E2F1|NEK2|SUMO1|HMGA2|HAND2|REST|FBXW7|ID1|ZFP90|ID2|WFIKKN2|GZMA|JUN|SRI|GATA1|LEF1|IFI206|WFIKKN1|MDFI|SMO|SOX11|ZFP462	39	0.3392	1.5751	0	0.0369	1
GAD85	DNA Binding Regulation	GOBP_POSITIVE_REGULATION_OF_DNA_BINDING	Positive Regulation Of Dna Binding	http://www.gsea-msigdb.org/gsea/msigdb/mouse/geneset/GOBP_POSITIVE_REGULATION_OF_DNA_BINDING	MYOCD|PARP1|EP300|SIRT2|HES1|PITX2|MMP9|TLR4|TRIM6|MMP8|POU4F1|NME1|POU4F2|PLAUR|PPARG|GTF2B|PINX1|NGF|TGFB1|HAND2|MYC|IRF4|ERCC2|H1F0|PRKN|DDRGK1|IFNG|NIBAN2|EGF|TRIM28|EDF1|ITGA2|ISL1|CALM1|CTNNB1|GATA3|KLF4|SKI|SMARCA4|ACD|LAMTOR5|TRAF6|PAX6|PDX1|TWIST1|TXN1|FOXC1	47	0.3938	1.9633	0	0.0046	0.544
GAD85	DNA Binding Regulation	GOBP_REGULATION_OF_DNA_BINDING	Regulation Of Dna Binding	http://www.gsea-msigdb.org/gsea/msigdb/mouse/geneset/GOBP_REGULATION_OF_DNA_BINDING	MYOCD|SP100|PARP1|SIRT2|MMP9|TLR4|ANKRD33|TRIM6|MMP8|TWIST2|ERCC4|ILRUN|MSX1|MSX2|HAND1|ZFP593|NGF|E2F1|NEK2|TGFB1|HMGA2|MYC|PAX7|FBXW7|DDRGK1|TRIM28|EGF|DOT1L|ITGA2|GZMA|SRI|NSD1|IFI206|WFIKKN1|SMO|TRAF6|PAX6|PDX1|TWIST1|TXN1|PER2|HMOX1|EP300|MIR744|HES1|PITX2|HEY1|HEY2|POU4F1|POU4F2|NME1|PLAUR|PPARG|GTF2B|PSEN1|LHX2|PINX1|RUNX1T1|ZBTB7C|CPNE1|IFI207|SUMO1|HAND2|IRF4|ERCC2|REST|TAF10|H1F0|PRKN|I…	96	0.3611	2.0304	0	0.0028	0.358
GAD85	DNA Damage Repair	GOBP_NEGATIVE_REGULATION_OF_DNA_REPAIR	Negative Regulation Of Dna Repair	http://www.gsea-msigdb.org/gsea/msigdb/mouse/geneset/GOBP_NEGATIVE_REGULATION_OF_DNA_REPAIR	CYREN|TRP53BP1|CGAS|HSF1|OTUB1|RADX|AUNIP|OGG1|RPS3|RMI2|UBQLN4|HMGA2|OTUB2|TWIST1|NUDT16L1	15	0.5664	1.9521	0.0084	0.0049	0.574
GAD85	DNA Damage Repair	GOBP_POSITIVE_REGULATION_OF_DNA_REPAIR	Positive Regulation Of Dna Repair	http://www.gsea-msigdb.org/gsea/msigdb/mouse/geneset/GOBP_POSITIVE_REGULATION_OF_DNA_REPAIR	POGZ|PARP1|KMT5C|PARP3|RAD51AP1|MCRS1|BABAM2|ACTR8|CCDC117|PIAS4|DMAP1|EYA2|EYA3|KHDC3|EYA4|TRIM28|MRNIP|MEAF6|FOXM1|DPF2|SMARCD3|MMS19|FMN2|KAT5|SMARCA2|TFPT|SMARCB1|MGMT|INO80B|CBX8|ARID1A|SMARCC2|PNKP|FH1|OOEP|EYA1|SPIRE1|XRCC1|PRKCG|SLF1|TRRAP|ACTB|APBB1|FGF10|BLM|ARID1B|KDM4D|TIGAR|HDGFL2|BCL7A|ZCWPW1|BCL7B|BCL7C|INO80E|RNF8|BABAM1|RUVBL2|TMEM161A|NFRKB|ACTL6B|VPS72|SMARCD1|DPF1|DTX3L|WRAP53…	70	0.4198	2.2349	0	0.0007	0.08
GAD85	DNA Damage Repair	GOBP_POSITIVE_REGULATION_OF_DOUBLE_STRAND_BREAK_REPAIR	Positive Regulation Of Double Strand Break Repair	http://www.gsea-msigdb.org/gsea/msigdb/mouse/geneset/GOBP_POSITIVE_REGULATION_OF_DOUBLE_STRAND_BREAK_REPAIR	POGZ|PARP1|KMT5C|PARP3|FH1|OOEP|RAD51AP1|SPIRE1|SLF1|TRRAP|ACTB|BLM|ARID1B|KDM4D|PIAS4|HDGFL2|BCL7A|DMAP1|ZCWPW1|KHDC3|BCL7B|BCL7C|MRNIP|MEAF6|FOXM1|RUVBL2|DPF2|SMARCD3|MMS19|ACTL6B|FMN2|SMARCA2|KAT5|VPS72|SMARCD1|DPF1|SMARCB1|DTX3L|WRAP53|MGMT|TIMELESS|SMARCA4|WAS|SMARCC2|ARID1A|PNKP	46	0.4133	2.0239	0	0.003	0.372
GAD85	DNA Damage Repair	GOBP_POSITIVE_REGULATION_OF_RESPONSE_TO_DNA_DAMAGE_STIMULUS	Positive Regulation Of Response To Dna Damage Stimulus	http://www.gsea-msigdb.org/gsea/msigdb/mouse/geneset/GOBP_POSITIVE_REGULATION_OF_RESPONSE_TO_DNA_DAMAGE_STIMULUS	POGZ|PARP1|ENDOG|KMT5C|PARP3|RAD51AP1|MCRS1|BABAM2|ACTR8|CCDC117|TRP73|PAXIP1|ANKLE1|HMGA2|MYC|NKX3-1|PIAS4|DMAP1|EYA2|RAD9A|EYA3|ING4|RPL26|KHDC3|EYA4|TRIM28|PAGR1A|MRNIP|MEAF6|FOXM1|DPF2|SMARCD3|MMS19|FMN2|KAT5|SMARCA2|PRKCD|TFPT|SMARCB1|CCAR2|MGMT|INO80B|PMAIP1|CBX8|NACC2|ARID1A|SMARCC2|PNKP|ANKRD1|FH1|OOEP|EYA1|FXR2|SPIRE1|XRCC1|PRKCG|SLF1|TRRAP|ACTB|APBB1|FGF10|BLM|ARID1B|MAP3K20|KDM4D|TIGAR…	93	0.4237	2.3934	0	0.0003	0.024
GAD85	DNA Damage Repair	GOBP_REGULATION_OF_DNA_REPAIR	Regulation Of Dna Repair	http://www.gsea-msigdb.org/gsea/msigdb/mouse/geneset/GOBP_REGULATION_OF_DNA_REPAIR	PARP1|CYREN|AXIN2|TAF5L|CCDC117|KAT7|SUPT3|EYA2|EYA3|EYA4|TRIM28|DPF2|KAT5|SMARCB1|MGMT|CBX8|OGG1|ARID1A|USP22|PNKP|FH1|OOEP|TAF6|SPIRE1|XRCC1|PRKCG|ATXN7L3|TRRAP|RADX|ACTB|APBB1|FGF10|BLM|OTUB2|ARID1B|TAF6L|TIGAR|TAF10|HDGFL2|TADA2B|ZCWPW1|TEX15|INO80E|RPA2|RUVBL2|TMEM161A|NFRKB|VPS72|CGAS|DPF1|ZFP365|WRAP53|TIMELESS|SMARCA4|WAS|RMI2|TADA1|SF3B3|TAF4|POGZ|KMT5C|PARP3|RAD51AP1|MCRS1|BABAM2|RTEL1|…	121	0.4774	2.9427	0	0	0
GAD85	DNA Damage Repair	GOBP_REGULATION_OF_DOUBLE_STRAND_BREAK_REPAIR	Regulation Of Double Strand Break Repair	http://www.gsea-msigdb.org/gsea/msigdb/mouse/geneset/GOBP_REGULATION_OF_DOUBLE_STRAND_BREAK_REPAIR	POGZ|PARP1|KMT5C|PARP3|RAD51AP1|CYREN|RTEL1|TRP53BP1|SIRT6|PPP4C|HMGA2|TERF2IP|PIAS4|NUDT16L1|USP51|PML|DMAP1|KHDC3|MRNIP|MEAF6|FOXM1|DPF2|SMARCD3|MMS19|FMN2|KAT5|SMARCA2|SMARCB1|POT1B|HSF1|MGMT|OGG1|UBQLN4|ARID1A|TWIST1|SMARCC2|PNKP|ATRIP|FH1|OOEP|SPIRE1|SLF1|TRRAP|OTUB1|RADX|AUNIP|ACTB|BLM|ARID1B|OTUB2|SIRT7|KDM4D|HDGFL2|BCL7A|ZCWPW1|BCL7B|BCL7C|TEX15|RPA2|RUVBL2|ACTL6B|VPS72|SMARCD1|CGAS|DPF1|…	72	0.4043	2.1535	0	0.0014	0.16
GAD85	DNA Damage Repair	GOBP_REGULATION_OF_RESPONSE_TO_DNA_DAMAGE_STIMULUS	Regulation Of Response To Dna Damage Stimulus	http://www.gsea-msigdb.org/gsea/msigdb/mouse/geneset/GOBP_REGULATION_OF_RESPONSE_TO_DNA_DAMAGE_STIMULUS	PARP1|ENDOG|MIF|CYREN|AXIN2|TRP53|TAF5L|CCDC117|KAT7|SUPT3|NEK1|DYRK3|MYC|NKX3-1|TRIAP1|EYA2|EYA3|ING4|EYA4|TRIM28|DPF2|SOX4|KAT5|ELL3|PRKCD|SMARCB1|MGMT|PMAIP1|CBX8|OGG1|ARID1A|USP22|PNKP|ANKRD1|FH1|OOEP|TAF6|BAZ1B|SPIRE1|XRCC1|ERCC1|PRKCG|ATXN7L3|TRRAP|RADX|FEM1B|ACTB|APBB1|FGF10|BLM|NEK4|OTUB2|ARID1B|TAF6L|TIGAR|TAF10|ABL1|HDGFL2|STEAP3|TADA2B|ZCWPW1|TEX15|INO80E|RPA2|RUVBL2|TMEM161A|NFRKB|BCL…	177	0.5087	3.3517	0	0	0
GAD85	DNA Duplex Unwinding	GOBP_DNA_CONFORMATION_CHANGE	Dna Conformation Change	http://www.gsea-msigdb.org/gsea/msigdb/mouse/geneset/GOBP_DNA_CONFORMATION_CHANGE	MCMDC2|TOP1MT|MTERF1A|PIF1|ERCC3|RTEL1|HHEX|GINS4|TWNK|MCM5|MCM3|MCM8|MCM7|DDX11|MCM4|TOP3B|BLM|ERCC2|GINS2|ABL1|ANXA1|GINS3|UPF1|RECQL4|POT1B|MTHFS|IGHMBP2|MTERF1B	28	0.521	2.2522	0	0.0006	0.067
GAD85	DNA Duplex Unwinding	GOBP_DNA_DUPLEX_UNWINDING	Dna Duplex Unwinding	http://www.gsea-msigdb.org/gsea/msigdb/mouse/geneset/GOBP_DNA_DUPLEX_UNWINDING	MCMDC2|PIF1|ERCC3|ANXA1|GINS3|UPF1|RTEL1|RECQL4|GINS4|TWNK|POT1B|MCM5|MCM3|MCM7|MCM8|DDX11|MCM4|IGHMBP2|BLM|ERCC2|GINS2	21	0.5967	2.3318	0	0.0004	0.039
GAD85	DNA Modification & piRNA Metabolism	GOBP_DNA_METHYLATION	Dna Methylation	http://www.gsea-msigdb.org/gsea/msigdb/mouse/geneset/GOBP_DNA_METHYLATION	PARP1|CTCF|PRMT7|TDRD5|MTA2|EHMT2|MORC1|KMT2A|CTCFL|EHMT1|DNMT1|PLD6|DNMT3B|MECP2|MEG3|KCNQ1OT1|MTRR|MYC|MBD4|BAZ2A|GNASAS1|TRIM28|PRMT5|TDRKH|DDX4|H19|DNMT3L|MOV10L1|DNMT3A|TDRD1|PAX6|TET3|KMT2E|DUBR|DPPA3|ZDBF2|FKBP6|ASZ1|EOMES|METTL23|PIWIL4|MAEL|STPG4|FTX|WT1|RSL1|ZFP57|GRHL2|PIWIL2|TDRD9|TET1|GSK3A|TEX15|SPI1|PRDM14|GNAS|SPOCD1|SMARCA4	58	0.2424	1.2295	0.0779	0.1886	1
GAD85	DNA Modification & piRNA Metabolism	GOBP_DNA_MODIFICATION	Dna Modification	http://www.gsea-msigdb.org/gsea/msigdb/mouse/geneset/GOBP_DNA_MODIFICATION	PARP1|PRMT7|CTCF|TDRD5|PARP3|MTA2|MORC1|EHMT2|KMT2A|FTO|CTCFL|EHMT1|DNMT1|PLD6|DNMT3B|MECP2|EXOSC4|MEG3|KCNQ1OT1|MTRR|MYC|MBD4|BAZ2A|APOBEC2|GNASAS1|APOBEC1|EXOSC3|TRIM28|PRMT5|TDG|TDRKH|DDX4|ALKBH1|H19|DNMT3L|MOV10L1|DNMT3A|MGMT|AICDA|TDRD1|CYP1B1|PAX6|TET3|KMT2E|APOBEC3|DUBR|DPPA3|FKBP6|ZDBF2|ASZ1|EOMES|METTL23|PIWIL4|MAEL|STPG4|FTX|DNTT|WT1|USP7|RSL1|ZFP57|GRHL2|APEX1|PIWIL2|TDRD9|ALKBH2|TET1|…	76	0.2763	1.5197	0	0.049	1
GAD85	DNA Modification & piRNA Metabolism	GOBP_REGULATION_OF_DNA_METHYLATION	Regulation Of Dna Methylation	http://www.gsea-msigdb.org/gsea/msigdb/mouse/geneset/GOBP_REGULATION_OF_DNA_METHYLATION	PARP1|DPPA3|TET1|GSK3A|EHMT2|MORC1|KMT2A|SPI1|PRMT5|FTX|PRDM14|H19|DNMT3L|DNMT1|MECP2|DNMT3A|WT1|RSL1|KCNQ1OT1|MYC|BAZ2A|GRHL2|DUBR	23	0.4274	1.7356	0.0111	0.016	0.977
GAD85	DNA Processes Negative Regulation	GOBP_NEGATIVE_REGULATION_OF_DNA_METABOLIC_PROCESS	Negative Regulation Of Dna Metabolic Process	http://www.gsea-msigdb.org/gsea/msigdb/mouse/geneset/GOBP_NEGATIVE_REGULATION_OF_DNA_METABOLIC_PROCESS	PARP1|DFFA|MLH1|LIG3|PARP3|ZFP457|KMT2A|H1F10|ERCC4|MCRS1|CYREN|ZSCAN4C|SMARCAL1|RTEL1|FLCN|TRP53BP1|H1F2|TRP53|H1F4|STN1|CDKN1A|RGN|TERF1|ANKLE1|H1F5|HMGA2|TERF2IP|MCIDAS|NUDT16L1|ATG7|PML|NDFIP1|NPPC|TRIM28|TSPYL2|CDAN1|H1F9|GZMA|DNMT3L|TEN1|KCNK2|POT1B|ACVRL1|HSF1|ZFP729B|EXOSC10|OGG1|UBQLN4|DUSP1|HCRT|TWIST1|DCP2|ANKRD1|PIF1|DPPA3|ZFP729A|SRC|MAPK15|ERCC1|XRCC1|BCL6|GDF2|PPARG|ZFP595|PINX1|OT…	94	0.404	2.3828	0	0.0003	0.024
GAD85	DNA Processes Negative Regulation	GOBP_NEGATIVE_REGULATION_OF_DNA_RECOMBINATION	Negative Regulation Of Dna Recombination	http://www.gsea-msigdb.org/gsea/msigdb/mouse/geneset/GOBP_NEGATIVE_REGULATION_OF_DNA_RECOMBINATION	MLH1|LIG3|PARP3|H1F10|ZSCAN4C|RTEL1|TRP53BP1|BCL6|H1F2|H1F4|RADX|ANKLE1|BLM|H1F5|TERF2IP|H1F0|NDFIP1|RAD18|MSH6|FOXP3|H1F9|CGAS|POT1B|H1F8|TERF2|H1F6|RMI2|UBQLN4	28	0.4158	1.781	0.0056	0.0127	0.94
GAD85	DNA Recombination	GOBP_DNA_RECOMBINATION	Dna Recombination	http://www.gsea-msigdb.org/gsea/msigdb/mouse/geneset/GOBP_DNA_RECOMBINATION	PARP1|MLH1|LIG3|1700028K03RIK|CHTF18|SPO11|CYREN|MSH5|LIG1|MND1|MCM3|MCM8|MCM4|HROB|TGFB1|RAD21L|RAD51B|RNF212|KAT5|DMC1|TEX11|AICDA|BCL11B|HFM1|PIF1|SHOC1|OOEP|PGBD5|FOXP1|CNTD1|XRCC1|ERCC1|SLC15A4|TRRAP|RADX|RNF212B|ACTB|BLM|CD28|GM960|UBR2|ERCC2|H1F0|HDGFL2|IFNG|IL2|IL4|ZCWPW1|BATF|TRIP13|TEX15|MSH6|PTPRC|RPA2|CENPS|RUVBL2|ICOSL|FOXP3|NFRKB|FANCM|STAT6|PSMC3IP|VPS72|KASH5|CGAS|ZFP365|POLM|WRAP…	186	0.2475	1.6129	0	0.0305	1
GAD85	DNA Recombination	GOBP_REGULATION_OF_DNA_RECOMBINATION	Regulation Of Dna Recombination	http://www.gsea-msigdb.org/gsea/msigdb/mouse/geneset/GOBP_REGULATION_OF_DNA_RECOMBINATION	POGZ|PARP1|HMCES|MLH1|KMT5C|LIG3|PARP3|RAD51AP1|H1F10|ZSCAN4C|RTEL1|TRP53BP1|H1F2|H1F4|SIRT6|IL27RA|PAXIP1|ALYREF2|PPP4C|ANKLE1|TGFB1|H1F5|CLCF1|TERF2IP|TBX21|PIAS4|USP51|NDFIP1|DMAP1|EXOSC3|KHDC3|PAGR1A|MRNIP|TNFSF13|MEAF6|H1F9|MMS19|MIR181B-1|KAT5|MIR181B-2|POT1B|UBQLN4|OOEP|BCL6|SLC15A4|TRRAP|RADX|ACTB|BLM|CD28|ERCC2|H1F0|HDGFL2|IFNG|IL2|IL4|ZCWPW1|RAD18|TEX15|MSH6|PTPRC|RPA2|RUVBL2|FOXP3|STAT…	77	0.3763	2.0455	0	0.0026	0.33
GAD85	DNA Replication	GOBP_CELL_CYCLE_DNA_REPLICATION	Cell Cycle Dna Replication	http://www.gsea-msigdb.org/gsea/msigdb/mouse/geneset/GOBP_CELL_CYCLE_DNA_REPLICATION	E2F8|ILKAP|CDT1|RTF2|FGFR1|GINS3|NUGGC|UPF1|RTEL1|LIG1|MCM3|MCM4|AICDA|CDC7|E2F7|WIZ|RNY1|RNY3	18	0.7593	2.8318	0	0	0
GAD85	DNA Replication	GOBP_DNA_REPLICATION	Dna Replication	http://www.gsea-msigdb.org/gsea/msigdb/mouse/geneset/GOBP_DNA_REPLICATION	ENDOG|LIG3|CDK2|CHTF18|NUGGC|GRWD1|TRP53|LIG1|FEN1|TWNK|MCMBP|RFC4|MCM3|KAT7|MCM8|DDX11|FAM111A|STN1|MCM4|UCN|TERF1|RBBP7|PRIMPOL|TK2|DDX23|ATG7|MGME1|CST3|ING4|NFIC|TSPYL2|FHIT|PDGFB|NFIX|AICDA|ING5|NPM2|HCRT|RFC2|RNY1|RNY3|PIF1|OOEP|TBRG1|MAPK15|WDR18|EREG|BAZ1A|TNFAIP1|TTF1|BLM|WIZ|INO80E|KCTD13|RPA2|CENPS|RUVBL2|NFRKB|FANCM|ENPP7|ZFP365|GMNC|TIMELESS|CHAF1A|RMI2|GLI1|GLI2|JADE2|E2F8|EHMT2|TRA…	142	0.5127	3.0512	0	0	0
GAD85	DNA Replication	GOBP_DNA_REPLICATION_INITIATION	Dna Replication Initiation	http://www.gsea-msigdb.org/gsea/msigdb/mouse/geneset/GOBP_DNA_REPLICATION_INITIATION	CDT1|CDK2|GINS3|CIZ1|MCM5|GMNC|MCM3|MCM7|KAT7|MCM4|NOC3L|CCNE1|CCNE2|TICRR|WRNIP1|MCIDAS|RNY1|RNY3	18	0.6277	2.2976	0	0.0005	0.052
GAD85	DNA Replication	GOBP_DNA_STRAND_ELONGATION	Dna Strand Elongation	http://www.gsea-msigdb.org/gsea/msigdb/mouse/geneset/GOBP_DNA_STRAND_ELONGATION	TERT|LIG3|INO80E|MCRS1|RUVBL2|NFRKB|LIG1|ACTR8|TFPT|POT1B|MCM3|MCM7|POLD2|INO80B|MCM4|POLE3	16	0.555	2.0424	0.0042	0.0027	0.335
GAD85	DNA Replication	GOBP_DNA_TEMPLATED_DNA_REPLICATION	Dna Templated Dna Replication	http://www.gsea-msigdb.org/gsea/msigdb/mouse/geneset/GOBP_DNA_TEMPLATED_DNA_REPLICATION	E2F8|ENDOG|LIG3|CDK2|CHTF18|TRAIP|NUGGC|SMARCAL1|EME2|RTEL1|MUS81|LIG1|TWNK|MCMBP|RFC4|MCM3|KAT7|FAM111A|MCM4|NOC3L|ALYREF2|POLE3|E2F7|PRIMPOL|CDK9|TK2|DDX23|MCIDAS|ATG7|MGME1|ILKAP|RTF2|KHDC3|FGFR1|CIZ1|UPF1|RPAIN|AICDA|ZGRF1|RFC2|RNY1|RFWD3|RNY3|OOEP|WDR18|DSCC1|BAZ1A|GINS4|MCM5|MCM7|BLM|WIZ|SIRT7|POLN|GINS2|CDT1|GINS3|CENPS|TONSL|FANCM|RECQL4|EXD2|ZFP365|GMNC|POLD1|EME1|POLD2|TIMELESS|CCNE1|CC…	74	0.5399	3.0908	0	0	0
GAD85	DNA Replication	GOBP_DNA_TEMPLATED_DNA_REPLICATION_MAINTENANCE_OF_FIDELITY	Dna Templated Dna Replication Maintenance Of Fidelity	http://www.gsea-msigdb.org/gsea/msigdb/mouse/geneset/GOBP_DNA_TEMPLATED_DNA_REPLICATION_MAINTENANCE_OF_FIDELITY	KHDC3|OOEP|TRAIP|CENPS|TONSL|SMARCAL1|EME2|RTEL1|MUS81|FANCM|EXD2|ZFP365|POLD1|EME1|FAM111A|ALYREF2|TIMELESS|ZGRF1|PRIMPOL|CDK9|BLM|RFWD3	22	0.4199	1.7155	0.0055	0.0176	0.986
GAD85	DNA Replication	GOBP_NEGATIVE_REGULATION_OF_DNA_REPLICATION	Negative Regulation Of Dna Replication	http://www.gsea-msigdb.org/gsea/msigdb/mouse/geneset/GOBP_NEGATIVE_REGULATION_OF_DNA_REPLICATION	ATG7|CDT1|LIG3|TSPYL2|MAPK15|CDAN1|SMARCAL1|ENPP7|TRP53|GMNC|INPPL1|TIMELESS|TERF1|TTF1|HCRT|MCIDAS	16	0.3683	1.3197	0.1267	0.1257	1
GAD85	DNA Replication	GOBP_POSITIVE_REGULATION_OF_DNA_REPLICATION	Positive Regulation Of Dna Replication	http://www.gsea-msigdb.org/gsea/msigdb/mouse/geneset/GOBP_POSITIVE_REGULATION_OF_DNA_REPLICATION	E2F8|ENDOG|CDK2|EREG|BAZ1A|KAT7|STN1|CDK1|UCN|TNFAIP1|E2F7|WIZ|BRPF3|HRAS|CST3|CDT1|EGF|FGFR1|KCTD13|CIZ1|PDGFB|JUN|IL6|MAS1|CDC7|NPM2|GLI1|GLI2	28	0.4613	2.0251	0	0.0029	0.367
GAD85	DNA Replication	GOBP_REGULATION_OF_DNA_REPLICATION	Regulation Of Dna Replication	http://www.gsea-msigdb.org/gsea/msigdb/mouse/geneset/GOBP_REGULATION_OF_DNA_REPLICATION	E2F8|ENDOG|LIG3|CDK2|CHTF18|EHMT2|NUGGC|MCRS1|SMARCAL1|TRP53|ACTR8|RFC4|MCM3|KAT7|STN1|MCM4|UCN|CDK1|POLE3|TERF1|E2F7|MCIDAS|ATG7|CST3|ILKAP|CCDC88A|EGF|FGFR1|TSPYL2|CIZ1|MEAF6|PDGFB|CDAN1|TFPT|INO80B|AICDA|ING5|NPM2|HCRT|RFC2|MAPK15|DSCC1|EREG|CHRAC1|BAZ1A|GINS4|MCM5|MCM7|TNFAIP1|TTF1|BLM|WIZ|BRPF3|HRAS|GINS2|ID3|CDT1|INO80E|KCTD13|GINS3|RUVBL2|NFRKB|JUN|ENPP7|GMNC|IL6|MAS1|INPPL1|TIMELESS|CDC7|…	75	0.4464	2.5613	0	0	0.002
GAD85	DNA Replication	GOBP_REGULATION_OF_DNA_TEMPLATED_DNA_REPLICATION	Regulation Of Dna Templated Dna Replication	http://www.gsea-msigdb.org/gsea/msigdb/mouse/geneset/GOBP_REGULATION_OF_DNA_TEMPLATED_DNA_REPLICATION	E2F8|ENDOG|LIG3|CDK2|CHTF18|NUGGC|SMARCAL1|DSCC1|GINS4|MCM5|RFC4|MCM3|KAT7|MCM7|MCM4|E2F7|BLM|WIZ|MCIDAS|GINS2|ATG7|ILKAP|CDT1|FGFR1|GINS3|CIZ1|AICDA|TIMELESS|CDC7|TICRR|WRNIP1|RFC2	32	0.5992	2.7063	0	0	0
GAD85	Dopamine Signaling	GOBP_DOPAMINE_RECEPTOR_SIGNALING_PATHWAY	Dopamine Receptor Signaling Pathway	http://www.gsea-msigdb.org/gsea/msigdb/mouse/geneset/GOBP_DOPAMINE_RECEPTOR_SIGNALING_PATHWAY	OPRD1|RGS8|GNB5|ADCY5|RGS4|LRRK2|ADCY6|DRD3|HTT|NCSTN|ALK|NSG1|GNAL|PTGER1|GNAI3|CALY|GNAO1|KLF16|NSG2|DRD2|OPRM1|PRMT5|SLC1A1|GNA11|GNAS|FLNA|DRD1|SLC9A3R1|TAAR1|DRD4|DRD5|GNA15|PALM	33	0.2934	1.3077	0.1053	0.133	1
GAD85	Dopamine Signaling	GOBP_RESPONSE_TO_CATECHOLAMINE	Response To Catecholamine	http://www.gsea-msigdb.org/gsea/msigdb/mouse/geneset/GOBP_RESPONSE_TO_CATECHOLAMINE	RNLS|SIRT2|RGS8|GPER1|RGS4|DRD3|HTT|NCSTN|GNAL|GNAZ|CALY|DNM2|NSG2|DRD2|HTR1D|OPRM1|HTR1F|HTR4|HTR5A|HTR5B|NOS1|PRMT5|PDE4B|NR4A3|SLC1A1|HTR3B|DRD1|DRD4|DRD5|GNA15|HTR1B|OPRD1|GNB5|ADCY5|KCNQ1|HTR3A|LRRK2|HTR1A|ADCY6|APLP1|ALK|NSG1|PTGER1|GNAI3|SLC9A1|GNAO1|KLF16|ATP2B4|TGM2|HTR2A|ADIPOQ|HTR2C|NR1H4|MAPK3|ADRB2|GNA11|GNAS|FLNA|SLC9A3R1|TAAR1|PALM	61	0.246	1.2579	0.1176	0.167	1
GAD85	DS Break & Homologous Recombination	GOBP_DOUBLE_STRAND_BREAK_REPAIR	Double Strand Break Repair	http://www.gsea-msigdb.org/gsea/msigdb/mouse/geneset/GOBP_DOUBLE_STRAND_BREAK_REPAIR	PARP1|MLH1|LIG3|SPO11|CYREN|TRP53|LIG1|MCM3|MCM8|MCM4|UVRAG|RAD21L|EYA3|RAD51B|DPF2|KAT5|SMARCB1|DMC1|MGMT|OGG1|KDM2A|ARID1A|PNKP|FH1|OOEP|SPIRE1|XRCC1|ERCC1|DNTT|MARF1|TRRAP|RADX|MTA1|ACTB|APBB1|BLM|OTUB2|ARID1B|HDGFL2|PAXX|ZCWPW1|TRIP13|TEX15|RPA2|RUVBL2|FANCM|VPS72|KASH5|CGAS|DPF1|ZFP365|POLM|WRAP53|TIMELESS|SMARCA4|WAS|RMI2|POGZ|IFFO1|HMCES|KMT5C|GM5136|PARP3|RAD51AP1|ERCC4|BABAM2|SMARCAL1|EM…	154	0.3572	2.3374	0	0.0004	0.037
GAD85	DS Break & Homologous Recombination	GOBP_DOUBLE_STRAND_BREAK_REPAIR_VIA_NONHOMOLOGOUS_END_JOINING	Double Strand Break Repair Via Nonhomologous End Joining	http://www.gsea-msigdb.org/gsea/msigdb/mouse/geneset/GOBP_DOUBLE_STRAND_BREAK_REPAIR_VIA_NONHOMOLOGOUS_END_JOINING	IFFO1|HMCES|MLH1|KMT5C|LIG3|PARP3|FH1|ERCC4|PRPF19|SMARCAL1|CYREN|ERCC1|XRCC1|TRP53BP1|DNTT|LIG1|AUNIP|UVRAG|HMGA2|SIRT7|KDM4D|NUDT16L1|USP51|PAXX|XRCC5|POLL|MRNIP|RNF8|POT1B|POLM|HSF1|DTX3L|WRAP53|NHEJ1|ZBTB7A|KDM2A|PNKP	37	0.3407	1.5893	0.0234	0.0346	1
GAD85	DS Break & Homologous Recombination	GOBP_POSITIVE_REGULATION_OF_DNA_RECOMBINATION	Positive Regulation Of Dna Recombination	http://www.gsea-msigdb.org/gsea/msigdb/mouse/geneset/GOBP_POSITIVE_REGULATION_OF_DNA_RECOMBINATION	POGZ|PARP1|HMCES|MLH1|KMT5C|OOEP|RAD51AP1|TRP53BP1|TRRAP|PAXIP1|ACTB|TGFB1|BLM|CLCF1|CD28|TBX21|ERCC2|PIAS4|HDGFL2|IFNG|DMAP1|IL2|EXOSC3|IL4|ZCWPW1|KHDC3|PAGR1A|MRNIP|TNFSF13|PTPRC|MEAF6|RUVBL2|MMS19|STAT6|KAT5|VPS72|WRAP53|TIMELESS|CD40|TNFSF4|WAS	41	0.438	2.0899	0	0.002	0.244
GAD85	DS Break & Homologous Recombination	GOBP_POSITIVE_REGULATION_OF_DOUBLE_STRAND_BREAK_REPAIR_VIA_HOMOLOGOUS_RECOMBINATION	Positive Regulation Of Double Strand Break Repair Via Homologous Recombination	http://www.gsea-msigdb.org/gsea/msigdb/mouse/geneset/GOBP_POSITIVE_REGULATION_OF_DOUBLE_STRAND_BREAK_REPAIR_VIA_HOMOLOGOUS_RECOMBINATION	POGZ|PARP1|HDGFL2|DMAP1|OOEP|KHDC3|MRNIP|RAD51AP1|MEAF6|RUVBL2|MMS19|VPS72|KAT5|WRAP53|TRRAP|TIMELESS|ACTB|WAS|BLM|PIAS4	20	0.5259	1.9926	0	0.0038	0.465
GAD85	DS Break & Homologous Recombination	GOBP_RECOMBINATIONAL_REPAIR	Recombinational Repair	http://www.gsea-msigdb.org/gsea/msigdb/mouse/geneset/GOBP_RECOMBINATIONAL_REPAIR	POGZ|PARP1|RAD51AP1|ERCC4|RTEL1|MUS81|TRP53BP1|SIRT6|MCM3|MCM8|MCM4|HROB|PPP4C|ANKLE1|TERF2IP|RAD21L|PIAS4|USP51|XRCC2|DMAP1|KHDC3|RAD51B|MRNIP|MEAF6|MMS19|KAT5|DMC1|RPA3|INTS3|UBQLN4|RFWD3|MCMDC2|OOEP|XRCC1|GINS4|MCM5|MCM7|TRRAP|HELQ|RADX|RAD52|AUNIP|SEM1|ACTB|REC8|BLM|KDM4D|POLN|INIP|GINS2|HDGFL2|XRCC5|POLL|HUS1B|SWSAP1|TEX15|AP5S1|RPA2|ZSWIM7|RUVBL2|NABP2|TONSL|SWI5|FANCM|RNF138RT1|MEIOB|SLX1B…	81	0.3901	2.2329	0	0.0007	0.08
GAD85	DS Break & Homologous Recombination	GOBP_REGULATION_OF_DOUBLE_STRAND_BREAK_REPAIR_VIA_HOMOLOGOUS_RECOMBINATION	Regulation Of Double Strand Break Repair Via Homologous Recombination	http://www.gsea-msigdb.org/gsea/msigdb/mouse/geneset/GOBP_REGULATION_OF_DOUBLE_STRAND_BREAK_REPAIR_VIA_HOMOLOGOUS_RECOMBINATION	POGZ|PARP1|OOEP|RAD51AP1|RTEL1|TRP53BP1|SIRT6|TRRAP|RADX|PPP4C|ACTB|BLM|TERF2IP|PIAS4|USP51|HDGFL2|DMAP1|KHDC3|MRNIP|TEX15|MEAF6|RPA2|RUVBL2|MMS19|KAT5|VPS72|CGAS|ZFP365|WRAP53|TIMELESS|WAS|UBQLN4|RMI2	33	0.4846	2.137	0	0.0016	0.18
GAD85	ECM Assembly	GOBP_EXTRACELLULAR_MATRIX_ASSEMBLY	Extracellular Matrix Assembly	http://www.gsea-msigdb.org/gsea/msigdb/mouse/geneset/GOBP_EXTRACELLULAR_MATRIX_ASSEMBLY	COL1A2|GPM6B|EMILIN1|LOX|FKBP10|LTBP3|PHLDB2|CLASP1|QSOX1|LAMB2|PXDN|LAMB3|MFAP4|ATP7A|HAS1|PLOD3|HAS2|EFEMP2|PHLDB1|LAMB1|TGFB1|DAG1|HAPLN2|NTNG2|RGCC|NOTCH1|MYH11|NTNG1|AGT|TNXB|SMPD3|LTBP4|NTN4|SOX9|COL3A1|RAMP2|SMAD3	37	0.5703	2.6464	0	0	0.001
GAD85	ECM Organization Regulation	GOBP_EXTRACELLULAR_MATRIX_DISASSEMBLY	Extracellular Matrix Disassembly	http://www.gsea-msigdb.org/gsea/msigdb/mouse/geneset/GOBP_EXTRACELLULAR_MATRIX_DISASSEMBLY	FGFR4|TPSAB1|PDPN|PBXIP1|WDR72|KLK4|LCP1|CLASP1|FSCN1|MELTF|EXOC8|MMP13|CARMIL2|KIF9|FAP|ETS1|TPSB2|TGFB2|DDR2|CTSG|FLOT1|DDR1|DPP4|CMA1|SEMA5A|SH3PXD2B|IL6|HPSE|HPN|ADAMTS15|CTSS|KLK5|LAMC1|MMP20|NOXO1	35	0.4452	2.013	0	0.0032	0.402
GAD85	ECM Organization Regulation	GOBP_POSITIVE_REGULATION_OF_EXTRACELLULAR_MATRIX_ORGANIZATION	Positive Regulation Of Extracellular Matrix Organization	http://www.gsea-msigdb.org/gsea/msigdb/mouse/geneset/GOBP_POSITIVE_REGULATION_OF_EXTRACELLULAR_MATRIX_ORGANIZATION	EMILIN1|PDPN|PHLDB2|CFLAR|CLASP1|FSCN1|MELTF|CARMIL2|EFEMP2|PHLDB1|DAG1|TGFB2|CPB2|DDR2|ABL1|RGCC|BMP2|SEMA5A|AGT|TNXB|IL6|HPSE|SOX9|CYP2J6|SMAD3	25	0.6369	2.6878	0	0	0
GAD85	ECM Organization Regulation	GOBP_REGULATION_OF_EXTRACELLULAR_MATRIX_DISASSEMBLY	Regulation Of Extracellular Matrix Disassembly	http://www.gsea-msigdb.org/gsea/msigdb/mouse/geneset/GOBP_REGULATION_OF_EXTRACELLULAR_MATRIX_DISASSEMBLY	FGFR4|DDR1|DPP4|PDPN|SEMA5A|CLASP1|FSCN1|MELTF|IL6|HPSE|CARMIL2|FAP|ETS1|TGFB2|DDR2	15	0.5966	2.1505	0.0043	0.0015	0.163
GAD85	ECM Organization Regulation	GOBP_REGULATION_OF_EXTRACELLULAR_MATRIX_ORGANIZATION	Regulation Of Extracellular Matrix Organization	http://www.gsea-msigdb.org/gsea/msigdb/mouse/geneset/GOBP_REGULATION_OF_EXTRACELLULAR_MATRIX_ORGANIZATION	FGFR4|EMILIN1|PDPN|PHLDB2|LAMA1|CFLAR|SLC2A10|TNFRSF1A|CLASP1|ABL2|FSCN1|LAMB2|MELTF|CARMIL2|HAS2|AEBP1|EFEMP2|FAP|ANGPTL7|PHLDB1|ETS1|LAMB1|DAG1|TGFB2|CPB2|DDR2|ABL1|RGCC|NOTCH1|DDR1|DPP4|BMP2|NID1|SEMA5A|AGT|ADTRP|TNXB|TNFRSF1B|IL6|HPSE|TCF15|SOX9|CHADL|CYP2J6|LAMC1|SMAD3	46	0.6035	3.0492	0	0	0
GAD85	Ectoderm Development	GOBP_ECTODERM_DEVELOPMENT	Ectoderm Development	http://www.gsea-msigdb.org/gsea/msigdb/mouse/geneset/GOBP_ECTODERM_DEVELOPMENT	ETS2|ELF5|FZD7|LHX1|SHH|POU5F1|CTNNB1|ERF|SALL1|L3MBTL2|NF2|GRHL3|TPT1|FOXA2|VPS52	15	0.3446	1.2107	0.1872	0.2052	1
GAD85	Embryonic Heart Development	GOBP_EMBRYONIC_HEART_TUBE_DEVELOPMENT	Embryonic Heart Tube Development	http://www.gsea-msigdb.org/gsea/msigdb/mouse/geneset/GOBP_EMBRYONIC_HEART_TUBE_DEVELOPMENT	NOTO|CITED2|SUFU|ASB2|TBX20|HAND1|TEAD1|MEF2C|CCDC39|VANGL2|PKD2|TBX6|NODAL|NOTCH1|FOXH1|INVS|LBX1|ECE1|APELA|FOXC2|SHH|NKX2-5|ALDH1A2|WNT3A|NOTCH2|SOX17|KDM2A|SMO|IFT57|EDN1|SRF|TGFBR2|IFT122|MESP1|HES1|PITX2|AHI1|CFC1|CCDC40|ZIC3|DLL1|HHEX|YAP1|PSEN1|WNT5A|MED1|NPHP3|FGF8|HAND2|ARL13B|MEGF8|PIFO|FOLR1|C2CD3|NKX2-6|CTNNB1|GJA5|CCDC103|TEAD2|GATA4|TRAF3IP1|TBX3|FOXC1|SOX18|SMAD3	65	0.2675	1.4413	0.0423	0.072	1
GAD85	Embryonic Heart Development	GOBP_EMBRYONIC_HEART_TUBE_MORPHOGENESIS	Embryonic Heart Tube Morphogenesis	http://www.gsea-msigdb.org/gsea/msigdb/mouse/geneset/GOBP_EMBRYONIC_HEART_TUBE_MORPHOGENESIS	NOTO|CITED2|SUFU|ASB2|TBX20|HAND1|TEAD1|MEF2C|CCDC39|VANGL2|PKD2|TBX6|NODAL|NOTCH1|FOXH1|LBX1|SHH|NKX2-5|ALDH1A2|WNT3A|NOTCH2|SOX17|KDM2A|SMO|IFT57|SRF|TGFBR2|MESP1|HES1|AHI1|CFC1|CCDC40|ZIC3|DLL1|YAP1|PSEN1|WNT5A|NPHP3|FGF8|HAND2|ARL13B|MEGF8|FOLR1|C2CD3|CCDC103|TEAD2|GATA4|TBX3|SMAD3	49	0.2494	1.2317	0.1154	0.1869	1
GAD85	Embryonic Hemopoiesis	GOBP_EMBRYONIC_HEMOPOIESIS	Embryonic Hemopoiesis	http://www.gsea-msigdb.org/gsea/msigdb/mouse/geneset/GOBP_EMBRYONIC_HEMOPOIESIS	ZFPM1|FLT3L|VEGFA|KMT2A|STK4|THOC5|KLF1|GATA2|KAT6A|GATA1|IL3|LMO2|GATA3|LDB1|KIT|TPO|SMARCA4|TAL1|MED1|CCDC134|PBX1|TNRC6C|TGFBR2|SH2B3	24	0.5399	2.221	0	0.0008	0.089
GAD85	Endocytic Recycling	GOBP_ENDOCYTIC_RECYCLING	Endocytic Recycling	http://www.gsea-msigdb.org/gsea/msigdb/mouse/geneset/GOBP_ENDOCYTIC_RECYCLING	GRIP1|RAB11A|EPG5|TRARG1|PTPN23|DENND1C|ACTN2|ARF6|VPS39|AKAP5|PLA2G3|ARL4C|RAB11B|ANKRD50|NDRG4|GRIPAP1|FCGR2B|STX6|PLA2G4E|GRIP2|SNX17|VPS52|RAB7|CCDC22|SNX12|ARHGAP1|SNX27|LMTK2|CCDC93|GGA3|VPS35L|ANKRD27|RAB11FIP4|RAB13|INPP5F|WASHC1|SCRIB|NSG1|SNX30|SNX3|EHD3|HGS|ENTR1|RAB35|RAB17|SORL1|MYO5B|ARHGAP8|ATP9A|DENND1A|VPS51|VPS26C|SNX7|EHD1|EHD2	55	0.5613	2.9423	0	0	0
GAD85	Endocytic Recycling	GOBP_ENDOSOMAL_TRANSPORT	Endosomal Transport	http://www.gsea-msigdb.org/gsea/msigdb/mouse/geneset/GOBP_ENDOSOMAL_TRANSPORT	CHMP1B|VPS28|CHMP4B|RAB29|HEATR5B|CHMP6|AP3D1|CHMP5|SNX8|EPG5|SNX32|LEPROTL1|CALY|TMEM50A|TRARG1|MVB12A|CRACR2A|RASSF9|TMEM50B|PTPN23|DENND1C|AP5B1|DPY30|ARF6|VPS39|RAB6B|TBC1D10B|ARL4C|ERC1|MAGEL2|SNX1|SGSM2|RAB11B|ANKRD50|ITSN2|GRIPAP1|STX5A|STX6|PLA2G4E|RAB7|ARHGAP1|ITSN1|LMTK2|CHMP1A|WASHC5|ZFYVE9|LAMTOR1|TBC1D10A|LRRK2|VPS26B|ABCA1|LAPTM4B|RAB13|CLN5|INPP5F|WASHC1|SNX33|NSG1|SNAP25|SNX30|SNX…	147	0.5496	3.5269	0	0	0
GAD85	Endocytic Recycling	GOBP_REGULATION_OF_ENDOCYTIC_RECYCLING	Regulation Of Endocytic Recycling	http://www.gsea-msigdb.org/gsea/msigdb/mouse/geneset/GOBP_REGULATION_OF_ENDOCYTIC_RECYCLING	ARHGAP1|AKAP5|PLA2G3|SORL1|RAB11B|NDRG4|INPP5F|GRIPAP1|ARHGAP8|ATP9A|EHD1|PLA2G4E|ACTN2|EHD2	14	0.4982	1.7768	0.0101	0.013	0.944
GAD85	Endocytic Recycling	GOBP_VESICLE_MEDIATED_TRANSPORT_TO_THE_PLASMA_MEMBRANE	Vesicle Mediated Transport To The Plasma Membrane	http://www.gsea-msigdb.org/gsea/msigdb/mouse/geneset/GOBP_VESICLE_MEDIATED_TRANSPORT_TO_THE_PLASMA_MEMBRANE	STX1B|GRIP1|RAB11A|SEC16A|SNAP47|AMN|EPG5|CLN3|BBS1|DNM2|TRARG1|CSK|PTPN23|DENND1C|MAPK10|ACTN2|ARF6|VPS39|AKAP5|PLA2G3|ARL4C|ACSL3|RAB11B|ANKRD50|SLC1A1|NDRG4|CPLX1|GRIPAP1|CLSTN1|GOLPH3L|BBS2|FCGR2B|PKDCC|STX6|PLA2G4E|GRIP2|SNX17|RACK1|KRT18|RAB34|VPS52|RAB7|CNST|CCDC22|SNX12|ARHGAP1|VAMP5|SNX27|MACF1|LMTK2|SYS1|RSC1A1|CCDC93|GGA3|VPS35L|ANKRD27|RAB13|RAB11FIP4|EXOC8|INPP5F|WASHC1|NSF|NSG1|SNAP…	93	0.506	2.9399	0	0	0
GAD85	Endothelial Development	GOBP_ENDOTHELIAL_CELL_DEVELOPMENT	Endothelial Cell Development	http://www.gsea-msigdb.org/gsea/msigdb/mouse/geneset/GOBP_ENDOTHELIAL_CELL_DEVELOPMENT	PECAM1|PDE2A|CCM2|TNFRSF1A|MYD88|PTPRS|RAPGEF3|REN1|PPP1R16B|MYADM|ABCB1B|HAPLN2|HEG1|HOXA13|CLIC4|IKBKB|AGT|NOTCH4|F2RL1|CDH5|HPSE|TNF|ICAM1|EDNRB|STC1|IL1B|TNMD|F11R|CLDN5|EZR|VEGFA|ADD1|CNMD|RAPGEF1|PLOD3|ROBO4|S1PR3|MIR874|CLDN1|FASN|S1PR2|ID1|PROC|MARVELD2|RAP2C|AFDN|COL22A1|MSN|VCL|TJP3|CLDN3|DICER1|COL24A1|SOX18	54	0.4157	2.1657	0	0.0013	0.144
GAD85	Endothelial Development	GOBP_ENDOTHELIUM_DEVELOPMENT	Endothelium Development	http://www.gsea-msigdb.org/gsea/msigdb/mouse/geneset/GOBP_ENDOTHELIUM_DEVELOPMENT	PECAM1|ETV2|PDPN|MYD88|PTPRS|CXCR4|MYADM|ABCB1B|ALOX12|NOTCH1|CLIC4|LCN2|CSNK2B|FSTL1|BTG1C|PDGFB|IKBKB|ACVRL1|NOTCH4|PDCD10|EDNRB|STC1|TNMD|CLDN5|FOXP1|VEGFA|ADD1|DLL1|RAPGEF1|ACVR2B|SLC40A1|KDM6B|ATOH8|S1PR3|MIR874|CLDN1|FASN|S1PR2|CXCL10|PROC|MARVELD2|RAP2C|ITGAX|COL22A1|VCL|NRG1|TJP3|CLDN3|DICER1|COL24A1|DLL4|SOX18|BTG1B|PDE2A|CCM2|PROK2|TNFRSF1A|RAPGEF3|REN1|PPP1R16B|STARD13|HAPLN2|ZEB1|HEG1…	102	0.408	2.3013	0	0.0005	0.05
GAD85	Endothelial Development	GOBP_ESTABLISHMENT_OF_ENDOTHELIAL_BARRIER	Establishment Of Endothelial Barrier	http://www.gsea-msigdb.org/gsea/msigdb/mouse/geneset/GOBP_ESTABLISHMENT_OF_ENDOTHELIAL_BARRIER	PECAM1|EDNRB|IL1B|PDE2A|F11R|CLDN5|EZR|VEGFA|ADD1|TNFRSF1A|MYD88|PTPRS|RAPGEF3|RAPGEF1|PPP1R16B|MYADM|ROBO4|ABCB1B|S1PR3|MIR874|CLDN1|FASN|S1PR2|PROC|MARVELD2|RAP2C|AFDN|MSN|IKBKB|VCL|TJP3|CLDN3|DICER1|F2RL1|CDH5|HPSE|TNF|ICAM1|SOX18	39	0.5604	2.6556	0	0	0.001
GAD85	Endothelial Development	GOBP_MORPHOGENESIS_OF_AN_ENDOTHELIUM	Morphogenesis Of An Endothelium	http://www.gsea-msigdb.org/gsea/msigdb/mouse/geneset/GOBP_MORPHOGENESIS_OF_AN_ENDOTHELIUM	CXCL10|RHOB|LCN2|CCM2|CSNK2B|ITGAX|FOXP1|CTNNB1|ACVRL1|CXCR4|DLL4|BMP4|FGF1|STARD13|ALOX12|BSG	16	0.6749	2.4463	0	0.0001	0.011
GAD85	Endothelial Development	GOBP_REGULATION_OF_ENDOTHELIAL_CELL_DIFFERENTIATION	Regulation Of Endothelial Cell Differentiation	http://www.gsea-msigdb.org/gsea/msigdb/mouse/geneset/GOBP_REGULATION_OF_ENDOTHELIAL_CELL_DIFFERENTIATION	IL1B|F11R|VHL|CLDN5|VEGFA|ETV2|TMEM100|ADD1|TNFRSF1A|GDF2|BMP4|BMP6|CEACAM1|ATOH8|S1PR3|S1PR2|ZEB1|ID1|PROC|NOTCH1|BTG1C|IKBKB|VCL|CTNNB1|DICER1|ACVRL1|NOTCH4|APOLD1|FOXJ2|CDH5|TNF|BTG1B	32	0.4834	2.1573	0	0.0014	0.156
GAD85	Endothelial Proliferation	GOBP_ENDOTHELIAL_CELL_PROLIFERATION	Endothelial Cell Proliferation	http://www.gsea-msigdb.org/gsea/msigdb/mouse/geneset/GOBP_ENDOTHELIAL_CELL_PROLIFERATION	PRL3D2|PRL3D3|PRL2B1|PRL2C1|AKT3|MEF2C|NF1|PRL3C1|NGFR|PRL5A1|LOXL2|PRL3A1|MMRN2|APELA|CCL26|DBH|PDGFB|SEMA5A|ADORA2B|CCL24|PRL8A9|ACVRL1|PDCD10|SCARB1|AGTR1A|WNT2|AGTR1B|SPARC|ANG|PRL7C1|ANG5|ANG2|PRL8A2|APOH|NR4A1|HMOX1|IL10|CD34|TNMD|VEGFA|CXCR3|VIP|PRL3B1|PRKD2|COL4A3|SCG2|ATPIF1|EGR3|PPARG|PRL2C2|CCL12|APOA1|ENPEP|PRL7D1|CCL2|WNT5A|F3|ARG1|FGFBP1|VEGFD|ATOH8|FUT1|FGF10|FGF7|THBS4|EMC10|IL12A…	146	0.1895	1.1913	0.0667	0.2249	1
GAD85	Endothelial Proliferation	GOBP_POSITIVE_REGULATION_OF_ENDOTHELIAL_CELL_PROLIFERATION	Positive Regulation Of Endothelial Cell Proliferation	http://www.gsea-msigdb.org/gsea/msigdb/mouse/geneset/GOBP_POSITIVE_REGULATION_OF_ENDOTHELIAL_CELL_PROLIFERATION	ANG4|CCR3|SIRT6|AKT3|NF1|VEGFB|PPP1R16B|PLXNB3|CXCL12|APLN|EGF|FGFR1|FGFR3|APELA|CCL26|PDGFB|SEMA5A|ADORA2B|EGFL7|GATA2|CCL24|ACVRL1|NRARP|AKT1|AGTR1A|WNT2|AGTR1B|SP1|ANG|ANG5|ANG2|NR4A1|ITGA4|FGF2|HMOX1|IL10|FLT4|ANG6|VEGFA|VIP|PRKD1|PRKD2|GHSR|SCG2|GDF2|EGR3|STAT3|STAT5A|PROK1|CCL2|BMP4|VEGFC|WNT5A|ARG1|F3|BMP6|FGFBP1|MTOR|VEGFD|FGF10|FGF7|THBS4|LRG1|EMC10|IGF2|BMP2|ZFP580|GHRL|CAV1|JUN|NRAS|PD…	78	0.383	2.0762	0	0.0021	0.262
GAD85	Endothelial Proliferation	GOBP_POSITIVE_REGULATION_OF_EPITHELIAL_CELL_PROLIFERATION	Positive Regulation Of Epithelial Cell Proliferation	http://www.gsea-msigdb.org/gsea/msigdb/mouse/geneset/GOBP_POSITIVE_REGULATION_OF_EPITHELIAL_CELL_PROLIFERATION	CDC25A|TNFAIP3|MMP12|GAS1|TBX18|C5AR2|MIR205|HYAL1|AKT3|ATP7A|NF1|MYCN|REG1|TGFB1|REG3G|REG2|HSF4|MYC|IQGAP3|NODAL|NOG|CXADR|NOTCH1|ESRP2|APELA|CCL26|PDGFB|SEMA5A|ADORA2B|NKX2-5|WNT3A|NR4A3|NOTCH2|ZFP703|CCL24|ACVRL1|TRP63|AGTR1A|WNT2|AGTR1B|ANG|PAX2|SMO|ANG5|EPPK1|ANG2|PDX1|NR4A1|OSR2|HMOX1|IL10|FOXP1|VEGFA|VIP|TGM1|PRKD2|ERBB2|SCG2|FOXP2|EGR3|ESR1|SAAL1|CCL2|WNT5A|F3|ARG1|WNT7A|CDH3|FGFBP1|CRNN…	188	0.2927	1.7996	0	0.0115	0.916
GAD85	Endothelial Proliferation	GOBP_POSITIVE_REGULATION_OF_VASCULAR_ENDOTHELIAL_CELL_PROLIFERATION	Positive Regulation Of Vascular Endothelial Cell Proliferation	http://www.gsea-msigdb.org/gsea/msigdb/mouse/geneset/GOBP_POSITIVE_REGULATION_OF_VASCULAR_ENDOTHELIAL_CELL_PROLIFERATION	FGF2|IGF2|APLN|FGFR1|GHRL|GHSR|STAT3|DICER1|SIRT6|NRARP|AKT3|PROK1|SP1|MDK|ITGA4	15	0.3728	1.339	0.1223	0.115	1
GAD85	Enteric NS Development	GOBP_ENTERIC_NERVOUS_SYSTEM_DEVELOPMENT	Enteric Nervous System Development	http://www.gsea-msigdb.org/gsea/msigdb/mouse/geneset/GOBP_ENTERIC_NERVOUS_SYSTEM_DEVELOPMENT	EDNRB|TLX2|RHOX5|RET|ISX|PHOX2B|RHOX11|GDNF|ASCL1|RHOX10|SOX8|PHOX2A|NTF3|SOX10|ARX|HLX	16	0.3676	1.3509	0.107	0.1085	1
GAD85	Ephrin Receptor Signaling	GOBP_EPHRIN_RECEPTOR_SIGNALING_PATHWAY	Ephrin Receptor Signaling Pathway	http://www.gsea-msigdb.org/gsea/msigdb/mouse/geneset/GOBP_EPHRIN_RECEPTOR_SIGNALING_PATHWAY	EFNA2|EFNA5|EFNA3|EFNA4|EPHA3|EFNB1|EFNB2|ANKS1|EPHA5|EPHB3|EFNA1|EPHB4|GIT1|SIPA1L1|NOTCH1|ANKS1B|EPHA2|EPHA4|EPHA7|EPHA8|EPHB2|CDK5R1|CHN1|EPHB1|PTPN11	25	0.5584	2.395	0	0.0003	0.024
GAD85	Epidermal Growth Factor Response	GOBP_RESPONSE_TO_EPIDERMAL_GROWTH_FACTOR	Response To Epidermal Growth Factor	http://www.gsea-msigdb.org/gsea/msigdb/mouse/geneset/GOBP_RESPONSE_TO_EPIDERMAL_GROWTH_FACTOR	IQGAP1|DAB2IP|GRK2|ERBB2|STAT5B|SYAP1|GAREM1|ARPC2|MED1|GIT1|ZFP36|EEF1A1|MARS1|PTPN12|MAPK3|DUSP3|ERBB4|AKT1|SNAI2|CFL1|SOX9|DUSP22|PTPN11|ZFP36L1|FOXC1|ZFP36L2	26	0.6467	2.721	0	0	0
GAD85	Epidermis Development	GOBP_POSITIVE_REGULATION_OF_EPIDERMAL_CELL_DIFFERENTIATION	Positive Regulation Of Epidermal Cell Differentiation	http://www.gsea-msigdb.org/gsea/msigdb/mouse/geneset/GOBP_POSITIVE_REGULATION_OF_EPIDERMAL_CELL_DIFFERENTIATION	FGF2|CYP27B1|ALOX8|NOTCH1|PRKCH|SFRP4|MACROH2A1|VDR|PTCH2|SFN|KDF1|SULT2B1|BMP4|PTCH1|MACROH2A2|ATOH1|NCOA3|MED1|FOXC1|ETV4	20	0.5179	2.035	0	0.0028	0.35
GAD85	Epidermis Development	GOBP_POSITIVE_REGULATION_OF_EPIDERMIS_DEVELOPMENT	Positive Regulation Of Epidermis Development	http://www.gsea-msigdb.org/gsea/msigdb/mouse/geneset/GOBP_POSITIVE_REGULATION_OF_EPIDERMIS_DEVELOPMENT	FGF2|CYP27B1|PRKCH|ALOX8|NOTCH1|SFRP4|MACROH2A1|VDR|PTCH2|SFN|KDF1|KRT2|SULT2B1|TMEM79|BMP4|PTCH1|MACROH2A2|ATOH1|NCOA3|MED1|PPARD|KRT10|FOXC1|ETV4	24	0.4853	2.021	0	0.0031	0.38
GAD85	Epidermis Development	GOBP_REGULATION_OF_EPIDERMIS_DEVELOPMENT	Regulation Of Epidermis Development	http://www.gsea-msigdb.org/gsea/msigdb/mouse/geneset/GOBP_REGULATION_OF_EPIDERMIS_DEVELOPMENT	PRKCH|PTCH2|KDF1|MSX2|TMEM79|MAFF|MAFG|NAB2|NCOA3|MYCN|SGPP1|KRT36|REG3G|TGFB2|KRT84|NOTCH1|MACROH2A1|FGFR3|SFN|KRT2|ESRP1|TFAP2C|TRP63|MYCL|GDF3|FGF2|HES1|HES5|VDR|HEY1|HEY2|DLL1|BMP4|PTCH1|MACROH2A2|ATOH1|KEAP1|HOXA7|GRHL1|MED1|PPARD|ZFP36|GRHL2|CYP27B1|ALOX8|SFRP4|ABCA12|CD109|SULT2B1|ERRFI1|REG3A|KRT10|ZFP36L1|FOXC1|ETV4	55	0.3702	1.9311	0	0.0055	0.627
GAD85	Epigenetic Gene Expression Regulation	GOBP_DNA_METHYLATION_DEPENDENT_HETEROCHROMATIN_FORMATION	Dna Methylation Dependent Heterochromatin Formation	http://www.gsea-msigdb.org/gsea/msigdb/mouse/geneset/GOBP_DNA_METHYLATION_DEPENDENT_HETEROCHROMATIN_FORMATION	APOBEC1|TET1|TRIM28|SAMD1|DNMT1|MBD3|DNMT3B|KMT2B|DNMT3A|AICDA|MBD2|SMARCA4|SETDB2|ATF7IP2|HDAC1|KCNQ1OT1|SETDB1|L3MBTL3|MORC2B	19	0.4697	1.8662	0.0052	0.0079	0.796
GAD85	Epigenetic Gene Expression Regulation	GOBP_DOSAGE_COMPENSATION	Dosage Compensation	http://www.gsea-msigdb.org/gsea/msigdb/mouse/geneset/GOBP_DOSAGE_COMPENSATION	CTCF|MACROH2A1|RBM15B|WDR5|PCGF3|MCRS1|METTL3|JPX|JARID2|KAT8|FTX|PRDM14|MSL1|MACROH2A2|EXOSC10|XIST|PHF20|ZFY2|TSIX|HCFC1	20	0.4382	1.7275	0.0157	0.0166	0.98
GAD85	Epigenetic Gene Expression Regulation	GOBP_EPIGENETIC_REGULATION_OF_GENE_EXPRESSION	Epigenetic Regulation Of Gene Expression	http://www.gsea-msigdb.org/gsea/msigdb/mouse/geneset/GOBP_EPIGENETIC_REGULATION_OF_GENE_EXPRESSION	PRMT7|CDK2|CDKN1C|MORC1|FAM172A|CTCFL|MBD3|H3C1|MECP2|FAM47E|ZNFX1|PADI2|MEG3|SETDB1|L3MBTL3|BAZ2A|NDN|MACROH2A1|TRIM28|PCGF3|JPX|TFAP2C|FAM47C|H19|DNMT3A|AICDA|MSL1|UTY|CBX8|4930480E11RIK|IFI206|ATF7IP2|4930402K13RIK|EP300|MIR744|H3C8|BAZ1A|MACROH2A2|MTA1|SETDB2|KMT2D|HDAC1|UBR2|TRIM27|H1F0|PABPC1L|L3MBTL1|TET1|GSK3A|SPI1|PRDM14|DICER1|ZFP42|SMARCA4|PHF8|ZFY2|AXIN1|CTCF|RBM15B|MCRS1|H3F3A|DNMT1|…	115	0.4023	2.3741	0	0.0003	0.027
GAD85	Epigenetic Gene Expression Regulation	GOBP_FACULTATIVE_HETEROCHROMATIN_FORMATION	Facultative Heterochromatin Formation	http://www.gsea-msigdb.org/gsea/msigdb/mouse/geneset/GOBP_FACULTATIVE_HETEROCHROMATIN_FORMATION	APOBEC1|TET1|TRIM28|PHF2|SAMD1|DNMT1|MBD3|DNMT3B|KMT2B|RRP8|DNMT3A|AICDA|MBD2|SMARCA4|PHF8|SETDB2|ATF7IP2|HDAC1|KCNQ1OT1|SETDB1|L3MBTL3|MORC2B|BAZ2A	23	0.4763	1.9502	0	0.005	0.579
GAD85	Epigenetic Gene Expression Regulation	GOBP_HETEROCHROMATIN_ORGANIZATION	Heterochromatin Organization	http://www.gsea-msigdb.org/gsea/msigdb/mouse/geneset/GOBP_HETEROCHROMATIN_ORGANIZATION	CTCF|CDK2|CDKN1C|FAM172A|H3F3A|MBD3|DNMT1|DNMT3B|SIRT6|MECP2|ZNFX1|MEG3|POLE3|MTHFR|SETDB1|A|KCNQ1OT1|L3MBTL3|HMGA2|BAZ2A|LOXL2|GNASAS1|EZH1|NDN|APOBEC1|TRIM28|SAMD1|H1F9|H19|DNMT3L|MECOM|SNAI1|HOTAIR|DNMT3A|SETD7|AICDA|UTY|CBX8|ATF7IP2|CTR9|MORC2B|DPPA3|ZDBF2|BAZ1A|PRDM16|RRP8|HAT1|SETDB2|KMT2D|HDAC1|UBR2|LMNA|ZFP57|H1F0|LMNB2|L3MBTL1|TET1|PHF2|DICER1|KMT2B|ZFP42|GNAS|MBD2|SMARCA4|PHF8|BAHD1|AXI…	68	0.4334	2.3174	0	0.0004	0.043
GAD85	Epigenetic Gene Expression Regulation	GOBP_NEGATIVE_REGULATION_OF_GENE_EXPRESSION_EPIGENETIC	Negative Regulation Of Gene Expression Epigenetic	http://www.gsea-msigdb.org/gsea/msigdb/mouse/geneset/GOBP_NEGATIVE_REGULATION_OF_GENE_EXPRESSION_EPIGENETIC	CTCF|CDK2|CDKN1C|FAM172A|H3F3A|MBD3|DNMT1|DNMT3B|SIRT6|MECP2|ZNFX1|MEG3|POLE3|SETDB1|A|KCNQ1OT1|L3MBTL3|HMGA2|BAZ2A|GNASAS1|EZH1|NDN|APOBEC1|MACROH2A1|TRIM28|SAMD1|H1F9|H19|DNMT3L|HOTAIR|DNMT3A|AICDA|UTY|CBX8|ATF7IP2|CTR9|MORC2B|DPPA3|ZDBF2|BAZ1A|RRP8|LHX2|MACROH2A2|HAT1|SETDB2|KMT2D|HDAC1|UBR2|LMNA|ZFP57|TRIM27|H1F0|LMNB2|L3MBTL1|TET1|PHF2|SPI1|DICER1|KMT2B|ZFP42|GNAS|MBD2|SMARCA4|PHF8|BAHD1|SMY…	68	0.4591	2.429	0	0.0002	0.018
GAD85	Epigenetic Gene Expression Regulation	GOBP_REGULATION_OF_CHROMATIN_ORGANIZATION	Regulation Of Chromatin Organization	http://www.gsea-msigdb.org/gsea/msigdb/mouse/geneset/GOBP_REGULATION_OF_CHROMATIN_ORGANIZATION	DPPA3|APOBEC1|CDK2|TET1|TRIM28|PHF2|SAMD1|H19|KAT5|DNMT1|BAZ1A|ZFP42|AICDA|PHF8|TAL1|SETDB2|ATF7IP2|SETDB1|CTR9|L3MBTL3|SETD1A|MORC2B|ZFP57	23	0.4137	1.7444	0.006	0.0152	0.972
GAD85	Epigenetic Gene Expression Regulation	GOBP_REGULATION_OF_HETEROCHROMATIN_FORMATION	Regulation Of Heterochromatin Formation	http://www.gsea-msigdb.org/gsea/msigdb/mouse/geneset/GOBP_REGULATION_OF_HETEROCHROMATIN_FORMATION	DPPA3|APOBEC1|CDK2|TET1|TRIM28|PHF2|SAMD1|H19|DNMT1|BAZ1A|ZFP42|AICDA|PHF8|SETDB2|ATF7IP2|SETDB1|CTR9|L3MBTL3|MORC2B|ZFP57	20	0.3758	1.4923	0.0532	0.0563	1
GAD85	Epithelial Cell Apoptosis	GOBP_ENDOTHELIAL_CELL_APOPTOTIC_PROCESS	Endothelial Cell Apoptotic Process	http://www.gsea-msigdb.org/gsea/msigdb/mouse/geneset/GOBP_ENDOTHELIAL_CELL_APOPTOTIC_PROCESS	THBS1|TERT|TNFAIP3|IL10|ANGPTL4|GPER1|NDNF|GAS6|COL4A3|SERPINE1|ECSCR|ABL2|TNIP2|SCG2|FOXO3|CCL12|BMP4|CCL2|CD248|BRAF|FGB|FGG|ABL1|ID1|RGCC|FASL|IL4|PAK4|SEMA5A|ANGPT1|IL13|GATA2|GATA3|AGER|CD40LG|CDH5|FGF21|CD40|ANO6|TNF|ICAM1|FGA|MAPK7|CD160|RAMP2|ITGA4	46	0.3851	1.9043	0.0101	0.0064	0.695
GAD85	Epithelial Cell Apoptosis	GOBP_EPITHELIAL_CELL_APOPTOTIC_PROCESS	Epithelial Cell Apoptotic Process	http://www.gsea-msigdb.org/gsea/msigdb/mouse/geneset/GOBP_EPITHELIAL_CELL_APOPTOTIC_PROCESS	TNFAIP3|CDKN1B|PIK3CG|PPARGC1A|TNIP2|NAIP1|ARRB2|NGF|BOK|ARF6|ATG7|SEMA5A|NKX2-5|CASP6|FGF21|PLA2G1B|PDX1|TGFBR2|PSMD9|TERT|HMOX1|CASP8|IL10|PGR|COL4A3|SERPINE1|SERPINB13|SCG2|ESR1|CCL12|CCL2|CD248|ATOH1|AGAP2|CAPN10|BRAF|FGB|ABL1|GCM2|SFRP4|IL4|PAK4|NKX2-6|GATA3|AGER|CD40|ZFP36L1|THBS1|SPOP|GPER1|CFLAR|ABL2|UMODL1|MST1|E2F1|E2F2|PIAS4|FGG|PRKAA1|ALMS1|RGCC|FASL|ANGPT1|SIX3|GATA2|CDH5|BAD|ANO6|TN…	110	0.3567	2.1094	0	0.0018	0.216
GAD85	Epithelial Cell Apoptosis	GOBP_HEPATOCYTE_APOPTOTIC_PROCESS	Hepatocyte Apoptotic Process	http://www.gsea-msigdb.org/gsea/msigdb/mouse/geneset/GOBP_HEPATOCYTE_APOPTOTIC_PROCESS	PRKAA1|CASP8|PIK3CG|BID|ATF7|STK4|ADAR|CFLAR|BCL2L1|CASP6|KRT8|IGF1R|KRT18|ARF6|GSN	15	0.6772	2.3268	0	0.0004	0.04
GAD85	Epithelial Cell Apoptosis	GOBP_NEGATIVE_REGULATION_OF_ENDOTHELIAL_CELL_APOPTOTIC_PROCESS	Negative Regulation Of Endothelial Cell Apoptotic Process	http://www.gsea-msigdb.org/gsea/msigdb/mouse/geneset/GOBP_NEGATIVE_REGULATION_OF_ENDOTHELIAL_CELL_APOPTOTIC_PROCESS	TERT|IL10|TNFAIP3|ANGPTL4|NDNF|GAS6|SERPINE1|ABL2|SCG2|TNIP2|BRAF|FGB|FGG|ABL1|ID1|IL4|PAK4|SEMA5A|ANGPT1|IL13|GATA2|GATA3|CDH5|FGF21|ICAM1|FGA|MAPK7|RAMP2	28	0.3928	1.6826	0	0.0209	0.997
GAD85	Epithelial Cell Apoptosis	GOBP_NEGATIVE_REGULATION_OF_EPITHELIAL_CELL_APOPTOTIC_PROCESS	Negative Regulation Of Epithelial Cell Apoptotic Process	http://www.gsea-msigdb.org/gsea/msigdb/mouse/geneset/GOBP_NEGATIVE_REGULATION_OF_EPITHELIAL_CELL_APOPTOTIC_PROCESS	TNFAIP3|CDKN1B|CFLAR|ABL2|TNIP2|NAIP1|NGF|MST1|FGG|PRKAA1|ATG7|ALMS1|SEMA5A|ANGPT1|NKX2-5|GATA2|CDH5|FGF21|ICAM1|FGA|MAPK7|IGF1R|PDX1|RAMP2|TERT|HMOX1|IL10|ANGPTL4|PGR|WFS1|PKHD1|NUPR1|NDNF|GAS6|BCL2|SERPINE1|SERPINB13|SCG2|YAP1|ATOH1|MTOR|AGAP2|HAND2|BRAF|FGB|ABL1|ID1|GCM2|IL4|PAK4|BTC|NKX2-6|ADAR|IL13|GATA3|MDK	56	0.3036	1.5605	0.0108	0.0399	1
GAD85	Epithelial Cell Apoptosis	GOBP_POSITIVE_REGULATION_OF_ENDOTHELIAL_CELL_APOPTOTIC_PROCESS	Positive Regulation Of Endothelial Cell Apoptotic Process	http://www.gsea-msigdb.org/gsea/msigdb/mouse/geneset/GOBP_POSITIVE_REGULATION_OF_ENDOTHELIAL_CELL_APOPTOTIC_PROCESS	THBS1|RGCC|FASL|GPER1|ECSCR|FOXO3|CCL12|AGER|CD40LG|BMP4|CCL2|CD40|CD248|ANO6|CD160|ITGA4	16	0.4489	1.6739	0.0274	0.0219	0.997
GAD85	Epithelial Cell Apoptosis	GOBP_POSITIVE_REGULATION_OF_EPITHELIAL_CELL_APOPTOTIC_PROCESS	Positive Regulation Of Epithelial Cell Apoptotic Process	http://www.gsea-msigdb.org/gsea/msigdb/mouse/geneset/GOBP_POSITIVE_REGULATION_OF_EPITHELIAL_CELL_APOPTOTIC_PROCESS	THBS1|HMOX1|SPOP|GPER1|BAX|PPARGC1A|ECSCR|SORT1|FOXO3|CCL12|ARRB2|BMP4|CCL2|WNT11|CD248|CAPN10|PIAS4|RGCC|FASL|SFRP4|STK4|AGER|CD40LG|BAD|CD40|ANO6|PLA2G1B|CD160|ITGA4|GSN	30	0.485	2.1364	0	0.0016	0.181
GAD85	Epithelial Cell Apoptosis	GOBP_REGULATION_OF_EPITHELIAL_CELL_APOPTOTIC_PROCESS	Regulation Of Epithelial Cell Apoptotic Process	http://www.gsea-msigdb.org/gsea/msigdb/mouse/geneset/GOBP_REGULATION_OF_EPITHELIAL_CELL_APOPTOTIC_PROCESS	THBS1|TNFAIP3|SPOP|CDKN1B|GPER1|PPARGC1A|CFLAR|TNIP2|ABL2|NAIP1|ARRB2|UMODL1|NGF|MST1|BOK|PIAS4|FGG|PRKAA1|ATG7|ALMS1|RGCC|FASL|SEMA5A|ANGPT1|NKX2-5|GATA2|FGF21|CDH5|BAD|PLA2G1B|ANO6|TNF|ICAM1|FGA|MAPK7|IGF1R|CD160|PDX1|RAMP2|ITGA4|TERT|HMOX1|IL10|ANGPTL4|PGR|BAX|WFS1|PKHD1|NUPR1|NDNF|GAS6|SERPINE1|BCL2|ECSCR|SORT1|SERPINB13|SCG2|FOXO3|ESR1|YAP1|CCL12|CCL2|BMP4|WNT11|CD248|ATOH1|MTOR|AGAP2|CAPN10…	91	0.3379	1.9057	0	0.0064	0.694
GAD85	Epithelial Cell Development	GOBP_EPITHELIAL_CELL_DEVELOPMENT	Epithelial Cell Development	http://www.gsea-msigdb.org/gsea/msigdb/mouse/geneset/GOBP_EPITHELIAL_CELL_DEVELOPMENT	PECAM1|PLEC|CDH1|MIR205|DNASE1L2|CFTR|KDF1|MYD88|TMEM79|MAP7|PTPRS|CXCR4|MYADM|TFCP2L1|NUP210L|RAB25|ABCB1B|TGFB1|NOTCH1|CLIC4|AKR1B3|NTRK1|PDGFB|IKBKB|SFN|KRT2|FRZB|TFAP2C|PDPK1|NOTCH2|CRYAA|SPDEF|NOTCH4|TRP63|SMO|BCL11B|PAX6|EDNRB|STC1|PGR|TNMD|ABCB1A|CLDN5|VEGFA|ADD1|DLL1|GPAT4|ESR1|RAB13|BFSP2|ESR2|BFSP1|FOSL2|HYDIN|RAPGEF1|BHLHA15|TMOD1|WNT5A|WT1|GAK|FEM1B|SLC4A5|EXPH5|GSDMC2|S1PR3|CDSN|MIR8…	186	0.3202	2.0465	0	0.0026	0.325
GAD85	Epithelial Cell Development	GOBP_EPITHELIAL_CELL_MATURATION	Epithelial Cell Maturation	http://www.gsea-msigdb.org/gsea/msigdb/mouse/geneset/GOBP_EPITHELIAL_CELL_MATURATION	PGR|KCNE1|AKR1B3|HOXB13|VEGFA|FZD5|KCNMA1|SIX3|GDF11|TMEM79|GPAT4|GATA2|ESR2|BHLHA15|TFCP2L1|FEM1B|CEBPA|TGFB1|EPAS1|FOXA1	20	0.4538	1.7918	0.0049	0.0119	0.923
GAD85	Epithelial Cell Development	GOBP_EPITHELIAL_CELL_MORPHOGENESIS	Epithelial Cell Morphogenesis	http://www.gsea-msigdb.org/gsea/msigdb/mouse/geneset/GOBP_EPITHELIAL_CELL_MORPHOGENESIS	PECAM1|STC1|SPINT2|TNMD|CDH1|CCDC88C|MIR205|SIPA1L3|CNMD|RILPL1|PLOD3|SCRIB|RAB25|CGN|GRHL2|FAT1|HEG1|ID1|HOXA13|CLIC4|VSIG1|POF1B|RILPL2|FLNB|COL22A1|RNASE10|ST14|CLDN3|FRMD6|COL24A1|NOTCH4|HRH2|DACT2|BCL11B|AR	35	0.2665	1.2026	0.1626	0.2129	1
GAD85	Epithelial Differentiation Regulation	GOBP_NEGATIVE_REGULATION_OF_EPITHELIAL_CELL_DIFFERENTIATION	Negative Regulation Of Epithelial Cell Differentiation	http://www.gsea-msigdb.org/gsea/msigdb/mouse/geneset/GOBP_NEGATIVE_REGULATION_OF_EPITHELIAL_CELL_DIFFERENTIATION	IL1A|SPRY1|SPRY2|HES1|MMP9|VHL|HES5|FOXP1|VEGFA|SPRED3|MSX2|FOXE3|SALL1|DLL1|YAP1|FGF10|HOXA7|S1PR3|REG3G|TGFB2|GRHL2|NODAL|ZEB1|ID1|IFNG|NOTCH1|FST|FGFR3|MIR7-1|PINC|CAV1|FRZB|SIX2|CTNNB1|ACVRL1|NOTCH4|FOXJ2|TRP63|CCND1|OSR1|FOXP4|SOX9|TBX3|CITED1|SMO|GDF3|REG3A|NKX6-3	48	0.4161	2.0154	0	0.0032	0.394
GAD85	Epithelial Differentiation Regulation	GOBP_REGULATION_OF_EPITHELIAL_CELL_DIFFERENTIATION	Regulation Of Epithelial Cell Differentiation	http://www.gsea-msigdb.org/gsea/msigdb/mouse/geneset/GOBP_REGULATION_OF_EPITHELIAL_CELL_DIFFERENTIATION	DMBT1|PRKCH|MMP9|CDKN1B|CDKN1C|ETV2|CEBPB|PTCH2|ASCL1|KDF1|MSX2|MAFF|MAFG|NCOA3|MYCN|SGPP1|KRT36|REG3G|TGFB2|KRT84|NODAL|NOTCH1|MACROH2A1|BTG1C|NFE2L1|IKBKB|SFN|FRZB|SIX2|ACVRL1|NOTCH4|TRP63|COMMD5|PAX2|PAX4|SMO|PAX6|EPPK1|WNT9A|CLDN5|VDR|FOXP1|VEGFA|ADD1|SERPINE1|SPRED3|DLL1|WNT9B|PTCH1|MACROH2A2|ATOH1|KEAP1|ATOH8|FGF10|GRHL1|S1PR3|MED1|S1PR2|PROC|IFNG|ALOX8|SFRP4|BMP2|FST|PRLR|CD109|PINC|FAT4|C…	144	0.3036	1.8359	0	0.0095	0.864
GAD85	Epithelial Sheet Morphogenesis	GOBP_EPIBOLY	Epiboly	http://www.gsea-msigdb.org/gsea/msigdb/mouse/geneset/GOBP_EPIBOLY	RREB1|SCNN1G|CD151|MMP12|PDPN|PHLDB2|CLASP1|MSX2|COL5A1|CARMIL2|WNT7A|ARHGAP35|ARHGAP24|MTOR|SCNN1B|LRG1|HBEGF|MEGF8|PLET1|DDR1|CCN1|TMEFF2|AJUBA|ACVRL1|MRTFA|PDCD10|FLNA|SNAI2|FERMT1|CD44	30	0.3181	1.4086	0.0559	0.0836	1
GAD85	Epithelial Sheet Morphogenesis	GOBP_MORPHOGENESIS_OF_AN_EPITHELIAL_SHEET	Morphogenesis Of An Epithelial Sheet	http://www.gsea-msigdb.org/gsea/msigdb/mouse/geneset/GOBP_MORPHOGENESIS_OF_AN_EPITHELIAL_SHEET	DVL1|RREB1|SCNN1G|MMP12|CD151|PDPN|PHLDB2|LAMA1|TBX20|CLASP1|MSX2|COL5A1|CARMIL2|BMP5|WNT5A|ARHGAP35|WNT7A|ARHGAP24|BMP7|MTOR|SCNN1B|VANGL2|DAG1|HOXB4|LRG1|HBEGF|MEGF8|PLET1|DVL2|NOTCH1|DDR1|CCN1|TMEFF2|AJUBA|NOTCH2|ACVRL1|PDCD10|MRTFA|DLL4|FLRT3|FLNA|HOXB2|SNAI2|SOX11|SRF|FERMT1|CD44	47	0.3343	1.6422	0.02	0.0258	0.999
GAD85	Epithelial to Mesenchymal Transition & Cardiac Cushion	GOBP_CARDIAC_EPITHELIAL_TO_MESENCHYMAL_TRANSITION	Cardiac Epithelial To Mesenchymal Transition	http://www.gsea-msigdb.org/gsea/msigdb/mouse/geneset/GOBP_CARDIAC_EPITHELIAL_TO_MESENCHYMAL_TRANSITION	HEY1|HEY2|TMEM100|MSX1|MSX2|BMP4|HAS2|EFNA1|WNT16|TGFB1|FGF8|TGFB2|RTN4|NOG|NOTCH1|BMP2|SNAI1|ACVRL1|ADAM15|SNAI2|TBX3|WNT2|HEYL|TWIST1|TGFB3|TGFBR2|TGFBR3	27	0.3768	1.5657	0.0123	0.0388	1
GAD85	Epithelial to Mesenchymal Transition & Cardiac Cushion	GOBP_ENDOCARDIAL_CUSHION_DEVELOPMENT	Endocardial Cushion Development	http://www.gsea-msigdb.org/gsea/msigdb/mouse/geneset/GOBP_ENDOCARDIAL_CUSHION_DEVELOPMENT	THBS1|EPHA3|HEY1|ROBO1|CPLANE2|TMEM100|CITED2|TBX20|FOXF1|MSX1|MSX2|MDM4|BMP4|BMP5|BMP7|DCHS1|TGFB1|TGFB2|FGF8|NOG|NOS3|TBX5|NEDD4|NOTCH1|NFATC1|BMP2|ERBB3|ISL1|RBM24|SNAI1|GATA5|ACVRL1|GATA4|SNAI2|SOX9|TBX3|HEYL|TWIST1|TGFBR2|TGFB3	40	0.4542	2.0995	0	0.0019	0.231
GAD85	Epithelial to Mesenchymal Transition & Cardiac Cushion	GOBP_ENDOCARDIAL_CUSHION_FORMATION	Endocardial Cushion Formation	http://www.gsea-msigdb.org/gsea/msigdb/mouse/geneset/GOBP_ENDOCARDIAL_CUSHION_FORMATION	NOG|NOTCH1|BMP2|HEY1|ROBO1|TMEM100|TBX20|MSX1|MSX2|SNAI1|BMP4|BMP5|SNAI2|BMP7|DCHS1|TBX3|TGFB1|HEYL|FGF8|TGFB2|TGFB3|TGFBR2	22	0.4142	1.603	0.0263	0.0321	1
GAD85	Epithelial to Mesenchymal Transition & Cardiac Cushion	GOBP_ENDOCARDIAL_CUSHION_MORPHOGENESIS	Endocardial Cushion Morphogenesis	http://www.gsea-msigdb.org/gsea/msigdb/mouse/geneset/GOBP_ENDOCARDIAL_CUSHION_MORPHOGENESIS	HEY1|ROBO1|TMEM100|CPLANE2|TBX20|MSX1|MSX2|MDM4|BMP4|BMP5|BMP7|DCHS1|TGFB1|FGF8|TGFB2|NOG|NOS3|NOTCH1|BMP2|ISL1|SNAI1|GATA5|ACVRL1|SNAI2|SOX9|TBX3|HEYL|TWIST1|TGFB3|TGFBR2	30	0.4845	2.1305	0	0.0016	0.189
GAD85	Epithelial to Mesenchymal Transition & Cardiac Cushion	GOBP_EPITHELIAL_TO_MESENCHYMAL_TRANSITION	Epithelial To Mesenchymal Transition	http://www.gsea-msigdb.org/gsea/msigdb/mouse/geneset/GOBP_EPITHELIAL_TO_MESENCHYMAL_TRANSITION	SMAD7|MYOCD|PDPN|PHLDB2|CLASP1|MSX1|MSX2|AXIN2|TGFB1|TGFB2|GLIPR2|LOXL2|NOG|NOTCH1|TGFBR3L|NFATC1|AKNA|TRIM28|MCRIP1|USF3|NKX2-1|TCOF1|TGFB1I1|KBTBD8|VASN|ELL3|ZFP703|LDLRAD4|ACVRL1|NOTCH4|DACT3|PEF1|ADAM15|NOLC1|WNT2|ZFP750|EDN1|CRB2|TGFBR2|COL1A1|ADIPOR1|EOMES|VEGFA|SPRED3|WNT5A|TRIM62|FGF8|FGFR2|PPP2CA|RTN4|BMP2|SDCBP|FAM83D|PDCD6|GATA3|AGER|FLNA|SNAI2|HEYL|TGFB3|TGFBR3|TBX20|TSC2|FUZ|HAS2|EFN…	113	0.4549	2.7308	0	0	0
GAD85	Epithelial to Mesenchymal Transition & Cardiac Cushion	GOBP_EPITHELIAL_TO_MESENCHYMAL_TRANSITION_INVOLVED_IN_ENDOCARDIAL_CUSHION_FORMATION	Epithelial To Mesenchymal Transition Involved In Endocardial Cushion Formation	http://www.gsea-msigdb.org/gsea/msigdb/mouse/geneset/GOBP_EPITHELIAL_TO_MESENCHYMAL_TRANSITION_INVOLVED_IN_ENDOCARDIAL_CUSHION_FORMATION	NOG|NOTCH1|HEY1|TMEM100|MSX1|MSX2|SNAI1|BMP4|SNAI2|TGFB1|HEYL|FGF8|TGFB2|TGFB3|TGFBR2	15	0.4223	1.4979	0.0466	0.0547	1
GAD85	Epithelial to Mesenchymal Transition & Cardiac Cushion	GOBP_MESENCHYMAL_CELL_DIFFERENTIATION	Mesenchymal Cell Differentiation	http://www.gsea-msigdb.org/gsea/msigdb/mouse/geneset/GOBP_MESENCHYMAL_CELL_DIFFERENTIATION	SMAD7|MYOCD|WNT10A|PHOX2B|FAM172A|CITED2|PDPN|PHLDB2|CLASP1|MSX1|MSX2|AXIN2|MEF2C|TGFB1|TGFB2|GLIPR2|LOXL2|NOG|NOTCH1|SEMA3B|TGFBR3L|NFATC1|SEMA3C|AKNA|SEMA3E|TRIM28|MCRIP1|SEMA4A|SEMA4B|USF3|NKX2-1|SEMA4F|TCOF1|SEMA5A|TGFB1I1|SEMA5B|FRZB|KBTBD8|NRTN|SIX2|SEMA6C|VASN|ELL3|ZFP703|LDLRAD4|ACVRL1|NOTCH4|DACT3|PEF1|ADAM15|NOLC1|SEMA3D|ZFP750|RPS7|WNT2|PAX3|PAX2|SMO|PAX6|ZIC5|CRB2|EDN1|TGFBR2|COL1A1|E…	187	0.3481	2.3367	0	0.0004	0.037
GAD85	Epithelial to Mesenchymal Transition & Cardiac Cushion	GOBP_MESENCHYME_MORPHOGENESIS	Mesenchyme Morphogenesis	http://www.gsea-msigdb.org/gsea/msigdb/mouse/geneset/GOBP_MESENCHYME_MORPHOGENESIS	HEY1|ROBO1|CPLANE2|TMEM100|TBX20|FOXF1|MSX1|MSX2|MDM4|HTT|BMP4|BMP5|WNT11|WNT5A|BMP7|DCHS1|TGFB1|TGFB2|FGF8|MYC|TAF10|NOG|NOS3|NOTCH1|FGFR1|BMP2|FOXC2|ISL1|WNT3A|CTNNB1|SNAI1|GATA5|ACVRL1|OSR1|LEF1|SNAI2|SOX9|TBX3|HNF1A|HEYL|TWIST1|TGFBR2|FOXC1|TGFB3|SMAD3	45	0.5039	2.4553	0	0.0002	0.011
GAD85	Epithelial to Mesenchymal Transition & Cardiac Cushion	GOBP_NEGATIVE_REGULATION_OF_EPITHELIAL_TO_MESENCHYMAL_TRANSITION	Negative Regulation Of Epithelial To Mesenchymal Transition	http://www.gsea-msigdb.org/gsea/msigdb/mouse/geneset/GOBP_NEGATIVE_REGULATION_OF_EPITHELIAL_TO_MESENCHYMAL_TRANSITION	SPRY1|SPRY2|ADIPOR1|VEGFA|DAB2IP|SPRED3|TSC2|FUZ|TRIM62|EFNA1|TGFB2|FOXA1|PPP2CA|NOG|SFRP2|SFRP1|USF3|NKX2-1|EPHA4|VASN|LDLRAD4|GATA3|DACT3|HPN|ZFP750|FOXA2|TGFBR3	27	0.3658	1.5477	0.0244	0.0424	1
GAD85	Epithelial to Mesenchymal Transition & Cardiac Cushion	GOBP_NEURAL_CREST_CELL_DIFFERENTIATION	Neural Crest Cell Differentiation	http://www.gsea-msigdb.org/gsea/msigdb/mouse/geneset/GOBP_NEURAL_CREST_CELL_DIFFERENTIATION	WNT10A|MIR452|EFNB1|PHOX2B|FAM172A|CITED2|EXT1|MEF2C|RADIL|TBX1|TFAP2A|CORO1C|SEMA3B|SEMA3C|SEMA3E|EDN3|GBX2|SFRP1|SEMA4A|SEMA4B|GDNF|SEMA4F|TCOF1|FOXC2|SHH|SEMA5A|ALX1|SEMA5B|FRZB|KBTBD8|ALDH1A2|NRTN|SEMA6C|ERBB4|PEF1|NOLC1|SEMA3D|CFL1|SOX8|RPS7|GSC|SOX9|PAX3|SMO|PAX6|ZIC5|EDN1|TWIST1|FGF15|EDNRB|HES1|PITX2|RET|FN1|ANXA6|RDH10|BMP4|SEMA4G|BMP7|HAND2|SEMA3G|FOLR1|SEMA6A|CYP26A1|SEMA4D|ISL1|MAPK3|…	78	0.241	1.3557	0.0182	0.106	1
GAD85	Epithelial to Mesenchymal Transition & Cardiac Cushion	GOBP_POSITIVE_REGULATION_OF_EPITHELIAL_TO_MESENCHYMAL_TRANSITION	Positive Regulation Of Epithelial To Mesenchymal Transition	http://www.gsea-msigdb.org/gsea/msigdb/mouse/geneset/GOBP_POSITIVE_REGULATION_OF_EPITHELIAL_TO_MESENCHYMAL_TRANSITION	MYOCD|IL1B|PDPN|TBX20|GCNT2|AXIN2|BMP4|BMP7|MTOR|TGFB1|TGFB2|GLIPR2|LRG1|LOXL2|RGCC|NOTCH1|BMP2|BCL9L|ALX1|TGFB1I1|ISL1|SDCBP|CTNNB1|SNAI1|ZFP703|IL6|AGER|LEF1|MDK|TWIST1|CRB2|TGFBR2|FOXC1|TGFB3|COL1A1|SMAD3	36	0.5688	2.6709	0	0	0
GAD85	Epithelial to Mesenchymal Transition & Cardiac Cushion	GOBP_REGULATION_OF_EPITHELIAL_TO_MESENCHYMAL_TRANSITION	Regulation Of Epithelial To Mesenchymal Transition	http://www.gsea-msigdb.org/gsea/msigdb/mouse/geneset/GOBP_REGULATION_OF_EPITHELIAL_TO_MESENCHYMAL_TRANSITION	SMAD7|MYOCD|PDPN|PHLDB2|TBX20|CLASP1|AXIN2|TSC2|FUZ|EFNA1|PHLDB1|TGFB1|POFUT2|TGFB2|GLIPR2|DAG1|FOXA1|LOXL2|NOG|SFRP2|RGCC|NOTCH1|SFRP1|MCRIP1|BCL9L|USF3|NKX2-1|TGFB1I1|EPHA4|ALX1|VASN|ELL3|ZFP703|SNAI1|LDLRAD4|DACT3|HPN|ZFP750|GREM1|CRB2|FOXA2|TWIST1|TGFBR2|COL1A1|SPRY1|IL1B|SPRY2|ADIPOR1|EPHA3|VEGFA|DAB2IP|SPRED3|GCNT2|BMP4|TRIM62|BMP7|MTOR|LRG1|PPP2CA|BMP2|ISL1|SDCBP|CTNNB1|GATA3|IL6|AGER|LEF1…	72	0.514	2.8759	0	0	0
GAD85	Epithelial to Mesenchymal Transition & Cardiac Cushion	GOBP_STEM_CELL_DEVELOPMENT	Stem Cell Development	http://www.gsea-msigdb.org/gsea/msigdb/mouse/geneset/GOBP_STEM_CELL_DEVELOPMENT	MIR452|EFNB1|PHOX2B|FAM172A|CITED2|RADIL|MSI2|WNT7B|TBX1|TFAP2A|CORO1C|SEMA3B|SEMA3C|SEMA3E|EDN3|GBX2|SEMA4A|SEMA4B|GDNF|SEMA4F|TCOF1|FOXC2|SHH|SEMA5A|ALX1|SEMA5B|KBTBD8|ALDH1A2|NRTN|SEMA6C|ERBB4|PEF1|NOLC1|SEMA3D|CFL1|SOX8|SOX9|PAX3|SMO|PAX6|EDN1|TWIST1|FGF15|EDNRB|FGF2|HES1|PITX2|RET|FN1|ANXA6|RDH10|BCL2|BMP4|SEMA4G|WNT7A|BMP7|HAND2|SEMA3G|FOLR1|SEMA6A|MIR203|CYP26A1|MIR7-1|PTPRC|SEMA4D|ISL1|MA…	75	0.2264	1.2425	0.1029	0.1789	1
GAD85	ER Organization	GOBP_ENDOPLASMIC_RETICULUM_ORGANIZATION	Endoplasmic Reticulum Organization	http://www.gsea-msigdb.org/gsea/msigdb/mouse/geneset/GOBP_ENDOPLASMIC_RETICULUM_ORGANIZATION	GET3|ATL1|GET4|REEP2|TRDN|LMAN2L|SEC16A|HTT|TLE6|LMAN1L|SEC31B|LMAN2|USE1|TOR1B|CASQ1|SGTA|MMGT2|LPCAT3|GRAMD2|SEC61A1|UMOD|MAPK15|TMEM38A|LRRK2|CACNA1S|REEP4|STX18|GAK|TRAM2|REEP5|EMC8|JAGN1|BAG6|RNF112|RETREG2|EMC1|ESYT1|EMC10|ESYT3|RTN4|POLR2M|WDR83OS|REEP1|EMC6|RETREG3|MOSPD3|RAB3GAP1|GET1|TRAM1L1|ZFYVE27|SHTN1|UBL4A|SPTSSB|MYO5A	54	0.4834	2.3992	0	0.0003	0.024
GAD85	ER Organization	GOBP_PROTEIN_INSERTION_INTO_ER_MEMBRANE	Protein Insertion Into Er Membrane	http://www.gsea-msigdb.org/gsea/msigdb/mouse/geneset/GOBP_PROTEIN_INSERTION_INTO_ER_MEMBRANE	WDR83OS|EMC6|SEC61A1|GET3|GET4|GET1|TRAM1L1|SGTA|MMGT2|UBL4A|TRAM2|EMC8|BAG6|EMC1|EMC10	15	0.7506	2.5506	0	0.0001	0.003
GAD85	ER Stress Response	GOBP_ENDOPLASMIC_RETICULUM_CALCIUM_ION_HOMEOSTASIS	Endoplasmic Reticulum Calcium Ion Homeostasis	http://www.gsea-msigdb.org/gsea/msigdb/mouse/geneset/GOBP_ENDOPLASMIC_RETICULUM_CALCIUM_ION_HOMEOSTASIS	PML|ITPR1|THADA|RAP1GDS1|BAK1|BBC3|BAX|WFS1|BCAP31|ATP2A1|TMBIM6|BCL2|GRINA|ATP2A2|FIS1|KCTD17|PSEN1|PSEN2|ATP2A3|TGM2|PACS2	21	0.5272	2.1354	0	0.0016	0.182
GAD85	ER Stress Response	GOBP_ER_NUCLEUS_SIGNALING_PATHWAY	Er Nucleus Signaling Pathway	http://www.gsea-msigdb.org/gsea/msigdb/mouse/geneset/GOBP_ER_NUCLEUS_SIGNALING_PATHWAY	PPP1R15B|AGR2|SREBF2|INS2|BID|WFS1|INSIG1|ATP2A2|TRP53|QRICH1|ERLIN1|AMFR|LPCAT3|HSPA5|SCAP|BOK|INSIG2|PTPN1|ATG10|ATF6B|ATF6|ABCA7|ZBTB7B|ARHGEF10L	24	0.647	2.7179	0	0	0
GAD85	ER Stress Response	GOBP_ERAD_PATHWAY	Erad Pathway	http://www.gsea-msigdb.org/gsea/msigdb/mouse/geneset/GOBP_ERAD_PATHWAY	NPLOC4|BRSK2|UBE2G2|BCAP31|FBXO6|NRROS|GET4|H13|CALR4|CLGN|AMFR|UBXN1|YOD1|RNF103|HSPA5|SEL1L2|UBAC2|RCN3|FBXO44|FBXO2|DNAJB2|NCCRP1|RNF5|CALR3|FBXO27|DNAJB9|SGTA|FBXO17|DNAJB12|USP19|MAN1B1|FOXRED2|TMUB2|DNAJB14|WFS1|UMOD|USP13|DNAJC18|ERLIN1|BAG6|TMUB1|ANKZF1|UBXN10|UGGT1|CALR|EDEM2|CAV1|RNF185|RNFT2|UBXN6|TRIM13|FAF2|SYVN1|STT3B|DERL3	55	0.4286	2.213	0	0.0009	0.094
GAD85	ER Stress Response	GOBP_INTRINSIC_APOPTOTIC_SIGNALING_PATHWAY_IN_RESPONSE_TO_ENDOPLASMIC_RETICULUM_STRESS	Intrinsic Apoptotic Signaling Pathway In Response To Endoplasmic Reticulum Stress	http://www.gsea-msigdb.org/gsea/msigdb/mouse/geneset/GOBP_INTRINSIC_APOPTOTIC_SIGNALING_PATHWAY_IN_RESPONSE_TO_ENDOPLASMIC_RETICULUM_STRESS	SPOP|ITPR1|BRSK2|BBC3|BAK1|DAB2IP|BAX|WFS1|ATP2A1|CEBPB|TMBIM6|BCL2|TMEM117|BCL2L1|RNF186|GRINA|LRRK2|TRP53|QRICH1|HYOU1|ERP29|BOK|CREB3L1|BAG6|CHAC1|PRKN|PML|TRIB3|MAP3K5|INS2|ERN2|PMAIP1|SYVN1|ATP2A3|PTPN1|PDX1|RNF183	37	0.4047	1.9748	0	0.0042	0.516
GAD85	ER Stress Response	GOBP_NEGATIVE_REGULATION_OF_RESPONSE_TO_ENDOPLASMIC_RETICULUM_STRESS	Negative Regulation Of Response To Endoplasmic Reticulum Stress	http://www.gsea-msigdb.org/gsea/msigdb/mouse/geneset/GOBP_NEGATIVE_REGULATION_OF_RESPONSE_TO_ENDOPLASMIC_RETICULUM_STRESS	NR1H3|PRKN|NR1H2|DDRGK1|WFS1|TMBIM6|BCL2L1|GRINA|LRRK2|CLU|HYOU1|SGTA|UBXN1|LPCAT3|SYVN1|CREB3L1|PTPN1|ATF6B|PPP1R15A|PDX1|ABCA7	21	0.4996	1.9762	0	0.0042	0.511
GAD85	ER Stress Response	GOBP_POSITIVE_REGULATION_OF_RESPONSE_TO_ENDOPLASMIC_RETICULUM_STRESS	Positive Regulation Of Response To Endoplasmic Reticulum Stress	http://www.gsea-msigdb.org/gsea/msigdb/mouse/geneset/GOBP_POSITIVE_REGULATION_OF_RESPONSE_TO_ENDOPLASMIC_RETICULUM_STRESS	SPOP|AGR2|BAK1|BAX|BCAP31|CAV1|RNF185|USP13|RNFT2|SGTA|FCGR2B|BOK|BAG6|ATF6|RNF183	15	0.4891	1.7046	0.0366	0.0188	0.99
GAD85	ER Stress Response	GOBP_REGULATION_OF_ENDOPLASMIC_RETICULUM_STRESS_INDUCED_INTRINSIC_APOPTOTIC_SIGNALING_PATHWAY	Regulation Of Endoplasmic Reticulum Stress Induced Intrinsic Apoptotic Signaling Pathway	http://www.gsea-msigdb.org/gsea/msigdb/mouse/geneset/GOBP_REGULATION_OF_ENDOPLASMIC_RETICULUM_STRESS_INDUCED_INTRINSIC_APOPTOTIC_SIGNALING_PATHWAY	PRKN|SPOP|WFS1|TMBIM6|BCL2L1|GRINA|LRRK2|HYOU1|ERP29|SYVN1|CREB3L1|BOK|PTPN1|PDX1|RNF183	15	0.43	1.4998	0.0769	0.0542	1
GAD85	ER Stress Response	GOBP_REGULATION_OF_RESPONSE_TO_ENDOPLASMIC_RETICULUM_STRESS	Regulation Of Response To Endoplasmic Reticulum Stress	http://www.gsea-msigdb.org/gsea/msigdb/mouse/geneset/GOBP_REGULATION_OF_RESPONSE_TO_ENDOPLASMIC_RETICULUM_STRESS	NR1H3|NR1H2|SPOP|BAK1|BCAP31|BAX|WFS1|NUPR1|TMBIM6|BCL2L1|GRINA|LRRK2|USP13|HYOU1|ERP29|UBXN1|BOK|CREB3L1|BAG6|ATF6B|PPP1R15A|PRKN|FICD|DDRGK1|AGR2|NFE2L1|CAV1|RNF185|RNFT2|CLU|SGTA|MANF|FCGR2B|LPCAT3|SYVN1|PTPN1|USP19|PDX1|ATF6|ABCA7|RNF183	41	0.5191	2.5305	0	0.0001	0.005
GAD85	ER Stress Response	GOBP_RESPONSE_TO_ENDOPLASMIC_RETICULUM_STRESS	Response To Endoplasmic Reticulum Stress	http://www.gsea-msigdb.org/gsea/msigdb/mouse/geneset/GOBP_RESPONSE_TO_ENDOPLASMIC_RETICULUM_STRESS	BRSK2|BBC3|UBE2G2|BCAP31|CEBPB|GET4|CFTR|H13|TRP53|CALR4|SEC16A|CLGN|SESN2|AMFR|PDIA4|UBXN1|YOD1|RNF103|HSPA5|BOK|SEL1L2|UBAC2|PPP1R15A|CHAC1|CREB3L4|PPP1R15B|FBXO44|FBXO2|NFE2L1|PIK3R2|DNAJB2|CREB3L2|NCCRP1|RNF5|FBXO27|SGTA|DNAJB9|PMAIP1|DNAJB12|PTPN1|USP19|PDX1|EP300|SRPX|ERP27|FOXRED2|PDIA2|TMUB2|DNAJB14|UMOD|TMBIM6|RNF186|LRRK2|DNAJC18|USP13|HYOU1|BHLHA15|ERP29|PMP22|BAG6|THBS4|ATF3|PRKN|ANKZ…	137	0.4024	2.4706	0	0.0001	0.009
GAD85	ER Stress Response	GOBP_UBIQUITIN_DEPENDENT_ERAD_PATHWAY	Ubiquitin Dependent Erad Pathway	http://www.gsea-msigdb.org/gsea/msigdb/mouse/geneset/GOBP_UBIQUITIN_DEPENDENT_ERAD_PATHWAY	MAN1B1|NPLOC4|FOXRED2|TMUB2|UBE2G2|BCAP31|FBXO6|WFS1|DNAJB14|UMOD|NRROS|DNAJC18|CALR4|CLGN|ERLIN1|AMFR|YOD1|RNF103|HSPA5|BAG6|TMUB1|ANKZF1|UBXN10|FBXO44|FBXO2|CALR|EDEM2|CAV1|RNF185|DNAJB2|NCCRP1|RNF5|CALR3|FBXO27|DNAJB9|SGTA|TRIM13|FBXO17|FAF2|STT3B|SYVN1|DERL3|DNAJB12|USP19	44	0.4409	2.1471	0	0.0015	0.166
GAD85	ERBB Signaling Pathway	GOBP_ERBB_SIGNALING_PATHWAY	Erbb Signaling Pathway	http://www.gsea-msigdb.org/gsea/msigdb/mouse/geneset/GOBP_ERBB_SIGNALING_PATHWAY	MMP9|IQGAP1|SOCS5|GPER1|NEU3|CHMP6|PDE6H|NPPA|MYOC|PTPRF|SH3TC2|ABL2|DGKD|HAP1|ACP4|GAREM1|MVB12A|TGFB1|NEURL1A|FBXW7|TFAP2A|NUP62|LGMN|FASL|CCDC88A|EGF|ERBB3|ADRA2A|PDE6G|AGT|MVP|ERBB4|NRG2|AKT1|SOX9|EFEMP1|SHKBP1|SLC30A10|AREG|RAB7|FAM83B|PTPRJ|PTPRR|DAB2IP|GAB1|SRC|ERBB2|AFAP1L2|EREG|FAM83A|PLAUR|ESR1|ESR2|PSEN1|PSEN2|GRB2|ADGRE4|CEACAM1|RNF115|CEACAM2|ITGA1|BRAF|HBEGF|RTN4|CBLB|ABL1|CBL|PTPN1…	92	0.4121	2.3173	0	0.0004	0.043
GAD85	ERBB Signaling Pathway	GOBP_NEGATIVE_REGULATION_OF_ERBB_SIGNALING_PATHWAY	Negative Regulation Of Erbb Signaling Pathway	http://www.gsea-msigdb.org/gsea/msigdb/mouse/geneset/GOBP_NEGATIVE_REGULATION_OF_ERBB_SIGNALING_PATHWAY	RAB7|TFAP2A|PTPRJ|CBL|NUP62|LGMN|ZFYVE28|SOCS5|ZGPAT|GPRC5A|DAB2IP|CHMP6|RNF126|NPPA|MVP|DUSP3|PTPRF|PSEN1|PSEN2|ACP4|ERRFI1|RNF115|ITGA1|CBLB	24	0.5208	2.1586	0	0.0014	0.155
GAD85	ERBB Signaling Pathway	GOBP_POSITIVE_REGULATION_OF_ERBB_SIGNALING_PATHWAY	Positive Regulation Of Erbb Signaling Pathway	http://www.gsea-msigdb.org/gsea/msigdb/mouse/geneset/GOBP_POSITIVE_REGULATION_OF_ERBB_SIGNALING_PATHWAY	MMP9|GPER1|NEU3|PDE6H|AFAP1L2|EREG|PLAUR|ESR1|ESR2|HAP1|DGKD|NEURL1A|HBEGF|RTN4|FBXW7|FASL|CCDC88A|AGR2|EGF|ADRA2A|BTC|PDE6G|ADORA1|AGT|EPGN|SHKBP1|TGFA|AREG	28	0.3691	1.6075	0.0115	0.0314	1
GAD85	ERBB Signaling Pathway	GOBP_POSITIVE_REGULATION_OF_SIGNALING_RECEPTOR_ACTIVITY	Positive Regulation Of Signaling Receptor Activity	http://www.gsea-msigdb.org/gsea/msigdb/mouse/geneset/GOBP_POSITIVE_REGULATION_OF_SIGNALING_RECEPTOR_ACTIVITY	BUD31|HDAC6|IL10|CACNG3|CACNG8|NLGN3|EREG|IFNGR1|CCR2|ARC|CCL2|CACNG2|THAP11|HDAC1|NEURL1A|HBEGF|FBXW7|IFNG|EGF|ADRA2A|ADRA2B|BTC|ADRA2C|CACNG4|ADORA1|EPGN|EPHB2|ADRB2|CDK5R1|RWDD1|CFL1|GREM1|EDN1|TGFA|AREG	35	0.309	1.3805	0.0625	0.0951	1
GAD85	ERBB Signaling Pathway	GOBP_REGULATION_OF_EPIDERMAL_GROWTH_FACTOR_ACTIVATED_RECEPTOR_ACTIVITY	Regulation Of Epidermal Growth Factor Activated Receptor Activity	http://www.gsea-msigdb.org/gsea/msigdb/mouse/geneset/GOBP_REGULATION_OF_EPIDERMAL_GROWTH_FACTOR_ACTIVATED_RECEPTOR_ACTIVITY	FBXW7|CBL|ZFYVE28|SOCS5|EGF|ZGPAT|GPRC5A|ADRA2A|CHMP6|BTC|ADORA1|EPGN|EREG|PSEN1|PSEN2|ERRFI1|NEURL1A|HBEGF|TGFA|CBLB|AREG	21	0.3664	1.4517	0.0372	0.0686	1
GAD85	ERBB Signaling Pathway	GOBP_REGULATION_OF_ERBB_SIGNALING_PATHWAY	Regulation Of Erbb Signaling Pathway	http://www.gsea-msigdb.org/gsea/msigdb/mouse/geneset/GOBP_REGULATION_OF_ERBB_SIGNALING_PATHWAY	MMP9|SOCS5|GPER1|NEU3|CHMP6|PDE6H|NPPA|PTPRF|SH3TC2|HAP1|DGKD|ACP4|MVB12A|NEURL1A|TFAP2A|FBXW7|NUP62|LGMN|FASL|CCDC88A|EGF|ADRA2A|PDE6G|AGT|MVP|SHKBP1|AREG|RAB7|PTPRJ|DAB2IP|AFAP1L2|EREG|PLAUR|ESR1|ESR2|PSEN1|PSEN2|CEACAM1|CEACAM2|RNF115|ITGA1|HBEGF|CBLB|RTN4|CBL|PTPN12|ZFYVE28|AGR2|ZGPAT|GPRC5A|BTC|RNF126|ADORA1|EPGN|DUSP3|ERRFI1|RHBDF1|RHBDF2|TGFA|WDR54	60	0.4078	2.0596	0	0.0024	0.299
GAD85	ERK1 & ERK2 Cascade	GOBP_POSITIVE_REGULATION_OF_ERK1_AND_ERK2_CASCADE	Positive Regulation Of Erk1 And Erk2 Cascade	http://www.gsea-msigdb.org/gsea/msigdb/mouse/geneset/GOBP_POSITIVE_REGULATION_OF_ERK1_AND_ERK2_CASCADE	XCL1|LRP1|MIF|NGF|DUSP15|NRXN1|NTRK2|NTRK3|DDR2|NODAL|NTSR2|OPRM1|NOX4|NOTCH1|NPY5R|NTRK1|PDGFB|PDGFRB|NELFE|PRKCZ|PLA2G5|SERPINF2|CCL21A|PTPN22|RIPK2|RASGRP1|CCL1|CCL11|CCL12|CCL17|CCL2|CCL20|CCL22|CCL3|CCL4|CCL5|CCL6|CCL7|CCL8|CX3CL1|NPTN|SHC1|BMP2|SSTR4|PTPRC|NRG1|DSTYK|CD36|PTK2B|PTPN11|TFF2|THPO|ARRB1|TLR4|TNFRSF11A|TNFSF11|TPBG|ABL2|CHRNA7|VEGFB|TRPV4|CXCL12|GPBAR1|ADCYAP1|HCRTR1|FGFR3|ANGP…	195	0.2732	1.6957	0	0.0197	0.995
GAD85	Erythrocyte Homeostasis	GOBP_ERYTHROCYTE_DEVELOPMENT	Erythrocyte Development	http://www.gsea-msigdb.org/gsea/msigdb/mouse/geneset/GOBP_ERYTHROCYTE_DEVELOPMENT	G6PD2|HBA-A1|G6PDX|JMJD6|EPO|CITED2|ALAS1|ALAS2|BCL6|KLF1|SLC4A1|ANK1|EPB42|DMTN|RHAG|RHD|BPGM|TAL1|ANKLE1|ADGRF4|MED1|RPS6|L3MBTL3|ERCC2|ABCB10|FAM210B|SLC11A2|HBB-BS|PLA2G10|GATA1|KLF2|ZBTB7A|HBA-A2|HBA-X|LYAR|TRIM58|SRF|FLVCR1|ADGRF5|SH2B3|SOX6	41	0.3044	1.4385	0.0379	0.0729	1
GAD85	Erythrocyte Homeostasis	GOBP_ERYTHROCYTE_HOMEOSTASIS	Erythrocyte Homeostasis	http://www.gsea-msigdb.org/gsea/msigdb/mouse/geneset/GOBP_ERYTHROCYTE_HOMEOSTASIS	G6PD2|G6PDX|LYN|DNASE2A|ETV2|CITED2|ALAS1|ALAS2|AMPD3|KLF1|ANK1|LMO2|RHAG|KAT7|RHD|TRIM10|B2M|RCOR1|SENP1|DYRK3|L3MBTL3|GAS2L1|HEPH|KLF13|ABCB10|THRA|TMEM14C|MFHAS1|FAM210B|TSPO2|P4HTM|NCKAP1L|FECH|MPIG6B|GPI1|NFE2L1|SLC11A2|RBFOX2|HBB-BS|SRF|FLVCR1|HBA-A1|HMOX1|MB|VEGFA|EPO|ADD1|SLC25A5|ATPIF1|SLC4A1|BPGM|MED1|ERCC2|SPI1|GATA1|GATA3|CDK6|PKNOX1|SMARCA4|MIR144|AXIN1|ZFP36L1|SOX6|STAT1|TGFBR3|JMJD…	121	0.4483	2.6274	0	0	0.001
GAD85	Erythrocyte Homeostasis	GOBP_MYELOID_CELL_HOMEOSTASIS	Myeloid Cell Homeostasis	http://www.gsea-msigdb.org/gsea/msigdb/mouse/geneset/GOBP_MYELOID_CELL_HOMEOSTASIS	G6PD2|G6PDX|CFH|LYN|DNASE2A|ETV2|CITED2|ALAS1|ALAS2|ITPKB|AMPD3|KLF1|ANK1|LMO2|RHAG|KAT7|RHD|NF1|TRIM10|B2M|RCOR1|SENP1|DYRK3|L3MBTL3|GAS2L1|CSF1|HEPH|KLF13|ABCB10|SLC7A11|THRA|TMEM14C|MFHAS1|FAM210B|TSPO2|P4HTM|NCKAP1L|FECH|MPIG6B|SLC37A4|GPI1|NFE2L1|SLC11A2|RBFOX2|PDE4B|HBB-BS|XKR8|SRF|FLVCR1|HBA-A1|HMOX1|MB|CXCR2|VEGFA|EPO|ADD1|SLC25A5|ATPIF1|SLC4A1|SLC15A4|CCL2|BPGM|MED1|HC|ERCC2|IFNG|FCER1G|…	157	0.4144	2.5179	0	0.0001	0.006
GAD85	Erythrocyte Homeostasis	GOBP_POSITIVE_REGULATION_OF_ERYTHROCYTE_DIFFERENTIATION	Positive Regulation Of Erythrocyte Differentiation	http://www.gsea-msigdb.org/gsea/msigdb/mouse/geneset/GOBP_POSITIVE_REGULATION_OF_ERYTHROCYTE_DIFFERENTIATION	ID2|INHBA|FAM210B|MAPK14|INPP5D|NCKAP1L|ISG15|FOXO3|STAT3|GATA2|GATA1|STAT5B|KAT7|TAL1|ETS1|MED1|ACVR1B|ABCB10|STAT1	19	0.5933	2.2463	0.0049	0.0007	0.072
GAD85	Erythrocyte Homeostasis	GOBP_REGULATION_OF_ERYTHROCYTE_DIFFERENTIATION	Regulation Of Erythrocyte Differentiation	http://www.gsea-msigdb.org/gsea/msigdb/mouse/geneset/GOBP_REGULATION_OF_ERYTHROCYTE_DIFFERENTIATION	LYN|INHBA|MAPK14|FOXO3|STAT3|STAT5A|LMO2|STAT5B|KAT7|B2M|TAL1|SENP1|ETS1|MED1|ZFP36|ACVR1B|SETD1A|GAS2L1|KLF13|ABCB10|ID2|ZFPM1|FAM210B|INPP5D|P4HTM|NCKAP1L|ISG15|SPI1|RBFOX2|GATA2|GATA1|MAFB|GFI1B|LDB1|CDK6|YPEL4|ZFP36L1|STAT1	38	0.6081	2.9659	0	0	0
GAD85	Ether Metabolic Process	GOBP_ETHER_METABOLIC_PROCESS	Ether Metabolic Process	http://www.gsea-msigdb.org/gsea/msigdb/mouse/geneset/GOBP_ETHER_METABOLIC_PROCESS	PLAAT1|TXN2|PLA2G4A|PLAAT3|EPHX3|FAR1|PLA2G10|PLA2G5|GNPAT|AGMO|PLA2G4C|EPHX1|EPHX2|FASN|TXN1	15	0.5947	2.1229	0	0.0017	0.198
GAD85	Extrinsic Apoptotis Pathway	GOBP_EXTRINSIC_APOPTOTIC_SIGNALING_PATHWAY	Extrinsic Apoptotic Signaling Pathway	http://www.gsea-msigdb.org/gsea/msigdb/mouse/geneset/GOBP_EXTRINSIC_APOPTOTIC_SIGNALING_PATHWAY	CSF2|LTBR|TNFAIP3|LGALS3|GAS1|IL33|TMC8|NF1|NGF|PELI3|GCLM|RBCK1|SGPP1|TRPS1|BOK|TGFB1|TGFB2|GFRAL|MLLT11|MOAP1|FCMR|P2RX7|EYA2|LCN2|EYA3|EYA4|BCL2A1A|ERBB3|DBH|DAPK1|PEA15A|UNC5B|PMAIP1|GABARAP|BCL2A1D|FYN|TERT|HMOX1|CASP8|SRPX|ZFP110|RET|VEGFA|ZMYND11|SERPINE1|SCG2|BCL2A1B|BCL2A1C|PYCARD|BEX3|CTNNA1|CTTN|PSEN2|NOL3|RFFL|FEM1B|AGAP2|FAIM2|FGF10|ITGA6|RELA|ATF3|CX3CL1|FGB|RAF1|IL12A|IFNG|IL2|IL4|…	187	0.3695	2.3099	0	0.0005	0.048
GAD85	Extrinsic Apoptotis Pathway	GOBP_EXTRINSIC_APOPTOTIC_SIGNALING_PATHWAY_VIA_DEATH_DOMAIN_RECEPTORS	Extrinsic Apoptotic Signaling Pathway Via Death Domain Receptors	http://www.gsea-msigdb.org/gsea/msigdb/mouse/geneset/GOBP_EXTRINSIC_APOPTOTIC_SIGNALING_PATHWAY_VIA_DEATH_DOMAIN_RECEPTORS	SP100|THBS1|TNFAIP3|TIMP3|FAIM|RNF34|DAXX|TNFRSF26|LGALS3|D1PAS1|CFLAR|TNFRSF23|ITPRIP|TMC8|NF1|NGF|TRPS1|FAIML|ZDHHC3|MOAP1|FGG|SFRP2|MADD|FASL|SFRP1|DAPK1|PEA15A|DEDD2|BCL2L10|DDX47|BAD|PMAIP1|TNF|GABARAP|ICAM1|FGA|IL18|HMOX1|CASP8|MAL|DAB2IP|BAX|BCL2|SERPINE1|BCL2L1|SORT1|TNFRSF22|BEX3|PSEN2|NOL3|RFFL|FEM1B|FAIM2|BMPR1B|HGF|FGB|ATF3|RAF1|FADD|STK4|SPI1|TMBIM1|ZSWIM2|TNFRSF10B|DELE1	65	0.3884	2.0482	0	0.0026	0.321
GAD85	Extrinsic Apoptotis Pathway	GOBP_NEGATIVE_REGULATION_OF_APOPTOTIC_SIGNALING_PATHWAY	Negative Regulation Of Apoptotic Signaling Pathway	http://www.gsea-msigdb.org/gsea/msigdb/mouse/geneset/GOBP_NEGATIVE_REGULATION_OF_APOPTOTIC_SIGNALING_PATHWAY	CSF2|TNFAIP3|IL9|MMP9|LGALS3|GAS1|MIF|CTH|MAZ|MDM4|ARRB2|PELI3|GCLM|BMF|BOK|GFRAL|NOG|TRIAP1|FCMR|PPIF|EYA2|EYA3|EYA4|PEA15A|ELL3|UNC5B|MAPK8IP1|FYN|PTPN1|PDX1|TERT|HMOX1|VDAC2|VEGFA|EPO|ZMYND11|TMBIM6|SERPINE1|SLC25A4|SLC25A5|CX3CR1|LRRK2|PLAUR|SCG2|PSEN1|CTNNA1|CTTN|PSEN2|WNT4|HYOU1|NOL3|RFFL|ENO1B|AGAP2|FAIM2|HDAC1|FGF10|ITGA6|RELA|BDNF|CX3CL1|FGB|HSPB1|RAF1|PRKN|PARL|IL4|MEIS3|TMEM161A|BCL2L1…	163	0.3689	2.3539	0	0.0004	0.035
GAD85	Extrinsic Apoptotis Pathway	GOBP_NEGATIVE_REGULATION_OF_EXTRINSIC_APOPTOTIC_SIGNALING_PATHWAY	Negative Regulation Of Extrinsic Apoptotic Signaling Pathway	http://www.gsea-msigdb.org/gsea/msigdb/mouse/geneset/GOBP_NEGATIVE_REGULATION_OF_EXTRINSIC_APOPTOTIC_SIGNALING_PATHWAY	CSF2|ZC3HC1|TNFAIP3|FAIM|RNF34|GAS1|LGALS3|D1PAS1|CFLAR|TNFRSF23|ITPRIP|HTT|PELI3|GCLM|FAIML|GFRAL|STRADB|FGG|FCMR|IL7|SFRP2|EYA2|EYA3|EYA4|GDNF|PEA15A|BCL2L10|UNC5B|TNF|ICAM1|BIRC6|FGA|MAPK7|FYN|AR|IL19|TERT|HMOX1|IL1B|EYA1|VEGFA|ZMYND11|SRC|PAK5|SERPINE1|BCL2|ITGAV|BCL2L1|SIAH2|SCG2|YAP1|TNFRSF22|CTNNA1|CTTN|NOL3|BMP4|RFFL|AGAP2|FAIM2|FGF10|COL2A1|GSTP2|GSTP1|ITGA6|RELA|HGF|LMNA|FGB|CX3CL1|RAF1…	78	0.2308	1.3483	0.0492	0.1099	1
GAD85	Extrinsic Apoptotis Pathway	GOBP_NEGATIVE_REGULATION_OF_EXTRINSIC_APOPTOTIC_SIGNALING_PATHWAY_VIA_DEATH_DOMAIN_RECEPTORS	Negative Regulation Of Extrinsic Apoptotic Signaling Pathway Via Death Domain Receptors	http://www.gsea-msigdb.org/gsea/msigdb/mouse/geneset/GOBP_NEGATIVE_REGULATION_OF_EXTRINSIC_APOPTOTIC_SIGNALING_PATHWAY_VIA_DEATH_DOMAIN_RECEPTORS	HMOX1|TNFAIP3|SFRP2|FAIM|RNF34|D1PAS1|CFLAR|SERPINE1|TNFRSF23|BCL2L1|PEA15A|TNFRSF22|TMBIM1|ITPRIP|NOL3|RFFL|FAIM2|ICAM1|FGA|FAIML|HGF|FGB|RAF1|FGG	24	0.3156	1.3103	0.1183	0.1315	1
GAD85	Extrinsic Apoptotis Pathway	GOBP_REGULATION_OF_EXTRINSIC_APOPTOTIC_SIGNALING_PATHWAY	Regulation Of Extrinsic Apoptotic Signaling Pathway	http://www.gsea-msigdb.org/gsea/msigdb/mouse/geneset/GOBP_REGULATION_OF_EXTRINSIC_APOPTOTIC_SIGNALING_PATHWAY	CSF2|LTBR|TNFAIP3|GAS1|LGALS3|TMC8|NF1|PELI3|GCLM|RBCK1|TRPS1|TGFB2|GFRAL|FCMR|EYA2|EYA3|EYA4|DBH|PEA15A|UNC5B|PMAIP1|FYN|TERT|HMOX1|CASP8|SRPX|RET|VEGFA|ZMYND11|SERPINE1|SCG2|PYCARD|CTNNA1|CTTN|PSEN2|NOL3|RFFL|FEM1B|AGAP2|FAIM2|FGF10|ITGA6|RELA|FGB|ATF3|CX3CL1|RAF1|IL4|HTRA2|FADD|PTPRC|CAV1|BCL2L12|NRG1|RUNX3|GATA1|ZSWIM2|SNAI2|PRDX2|TNFSF4|BCL10|SP100|THBS1|ZC3HC1|TIMP3|FAIM|RNF34|GPER1|D1PAS1|…	133	0.3413	2.0324	0	0.0028	0.355
GAD85	Extrinsic Apoptotis Pathway	GOBP_REGULATION_OF_EXTRINSIC_APOPTOTIC_SIGNALING_PATHWAY_IN_ABSENCE_OF_LIGAND	Regulation Of Extrinsic Apoptotic Signaling Pathway In Absence Of Ligand	http://www.gsea-msigdb.org/gsea/msigdb/mouse/geneset/GOBP_REGULATION_OF_EXTRINSIC_APOPTOTIC_SIGNALING_PATHWAY_IN_ABSENCE_OF_LIGAND	TERT|CSF2|IL1B|ZC3HC1|SRPX|INHBA|RET|EYA1|GAS1|BCL2|PPP2R1B|CTNNA1|PPP2R1A|NF1|AGAP2|COL2A1|FGF10|PPP1CA|TGFB2|GFRAL|CX3CL1|STRADB|IL7|EYA2|EYA3|WWOX|EYA4|FGFR1|HTRA2|GDNF|JAK3|NRG1|BCL2L10|UNC5B|GATA1|SNAI2|PRDX2|TNF|MAPK7|FYN|DAPK3	41	0.2793	1.2875	0.094	0.1461	1
GAD85	Extrinsic Apoptotis Pathway	GOBP_REGULATION_OF_EXTRINSIC_APOPTOTIC_SIGNALING_PATHWAY_VIA_DEATH_DOMAIN_RECEPTORS	Regulation Of Extrinsic Apoptotic Signaling Pathway Via Death Domain Receptors	http://www.gsea-msigdb.org/gsea/msigdb/mouse/geneset/GOBP_REGULATION_OF_EXTRINSIC_APOPTOTIC_SIGNALING_PATHWAY_VIA_DEATH_DOMAIN_RECEPTORS	SP100|THBS1|HMOX1|TNFAIP3|TIMP3|FAIM|RNF34|MAL|LGALS3|D1PAS1|CFLAR|TNFRSF23|SERPINE1|BCL2L1|TNFRSF22|ITPRIP|PSEN2|TMC8|NOL3|RFFL|FEM1B|TRPS1|FAIM2|BMPR1B|FAIML|HGF|FGB|ATF3|FGG|RAF1|SFRP2|MADD|SFRP1|STK4|PEA15A|TMBIM1|ZSWIM2|PMAIP1|ICAM1|FGA	40	0.3334	1.5885	0.0082	0.0347	1
GAD85	Extrinsic Apoptotis Pathway	GOBP_SIGNAL_TRANSDUCTION_IN_ABSENCE_OF_LIGAND	Signal Transduction In Absence Of Ligand	http://www.gsea-msigdb.org/gsea/msigdb/mouse/geneset/GOBP_SIGNAL_TRANSDUCTION_IN_ABSENCE_OF_LIGAND	CSF2|ZC3HC1|CLCA3A2|GAS1|TNFRSF23|PPP2R1B|PPP2R1A|NF1|NGF|BOK|PPP1CA|TGFB2|GFRAL|MOAP1|STRADB|IL7|EYA2|LCN2|EYA3|WWOX|EYA4|FGFR1|BCL2A1A|ERBB3|GDNF|JAK3|BCL2L10|UNC5B|BAD|TNF|MAPK7|BCL2A1D|FYN|IL1A|MKNK1|TERT|IL1B|SRPX|INHBA|RET|EYA1|BAK1|BAX|MKNK2|BCL2|ITGAV|BCL2L1|BCL2L2|BCL2A1B|FOXO3|BCL2A1C|CTNNA1|AGAP2|COL2A1|FGF10|CX3CL1|IL2|IL4|GSK3A|HTRA2|FADD|NRG1|GATA1|IL3|SNAI2|PRDX2|DAPK3	67	0.2918	1.5531	0	0.0412	1
GAD85	Eye Lens Development	GOBP_LENS_DEVELOPMENT_IN_CAMERA_TYPE_EYE	Lens Development In Camera Type Eye	http://www.gsea-msigdb.org/gsea/msigdb/mouse/geneset/GOBP_LENS_DEVELOPMENT_IN_CAMERA_TYPE_EYE	CRYBB1|CRYBB2|MAF|CRYBB3|CRYGA|CRYGC|MIP|CDKN1B|PITX3|CDKN1C|CRYGN|CITED2|CRYBG3|PLAAT3|LIM2|LCTL|MEIS1|FOXE3|BIRC7|NF2|CRYAB|CRYBA1|GJE1|TGFB1|NTRK3|FAT1|TFAP2A|FGFR3|EPHA2|SIX3|SLITRK6|CRYAA|CRYGD|CRYGE|CRYGF|SOX2|CDON|PAX6|TGFBR2|FGF2|SPRY1|SPRY2|FZR1|SPRED3|BFSP2|BFSP1|BMP4|PYGO2|TMOD1|NECTIN1|MED1|FGFR2|GJA8|CTNNB1|VIM|GATA3|SKI|SMARCA4|CRYGB|SOX1|ABI2|CRYGS|SOX11|CRYBA2|CRYBA4|SMAD3	66	0.2439	1.3076	0.0135	0.133	1
GAD85	Eye Lens Development	GOBP_LENS_FIBER_CELL_DIFFERENTIATION	Lens Fiber Cell Differentiation	http://www.gsea-msigdb.org/gsea/msigdb/mouse/geneset/GOBP_LENS_FIBER_CELL_DIFFERENTIATION	FGF2|SPRY1|MAF|SPRY2|CDKN1B|PITX3|CDKN1C|PLAAT3|FZR1|SPRED3|FOXE3|BFSP2|BFSP1|TMOD1|NF2|TGFB1|FGFR2|NTRK3|FGFR3|EPHA2|SIX3|VIM|CRYAA|CRYGD|SMARCA4|CRYGB|ABI2|SMAD3	28	0.5057	2.2318	0	0.0007	0.08
GAD85	Fatty Acid Derivative Catabolism	GOBP_FATTY_ACID_DERIVATIVE_CATABOLIC_PROCESS	Fatty Acid Derivative Catabolic Process	http://www.gsea-msigdb.org/gsea/msigdb/mouse/geneset/GOBP_FATTY_ACID_DERIVATIVE_CATABOLIC_PROCESS	CYP4F15|OXCT2A|ACOT7|CYP4F18|FITM2|NUDT7|HPGD|ABCD1|ABHD16A|NUDT19|CBR1|OXCT2B|OXCT1|LYPLA2|CYP4F40	15	0.4269	1.53	0.0265	0.0463	1
GAD85	Fatty Acid Metabolism	GOBP_ALPHA_AMINO_ACID_CATABOLIC_PROCESS	Alpha Amino Acid Catabolic Process	http://www.gsea-msigdb.org/gsea/msigdb/mouse/geneset/GOBP_ALPHA_AMINO_ACID_CATABOLIC_PROCESS	IDO1|PRODH2|IVD|OAT|TDO2|PAH|PRODH|TDH|BLMH|AGXT|SHMT1|MAT1A|CDO1|HMGCLL1|ARG2|IDO2|ASRGL1|IL4I1|ALDH4A1|MTRR|QDPR|GLS2|CSAD|KMO|NOS2|AGXT2|NOS3|HOGA1|NOS1|AHCY|GLDC|PPAT|THNSL2|KYNU|GAD1|GAD2|TAT|THA1|SDS|BCKDK|SDSL|ADHFE1|ACMSD|ARG1|ATP2B4|AASS|DAO|SHMT2|CBS|FAH|AMT|DDAH2|GOT2|DDAH1|DDO|HSD17B10|HGD|HPD	58	0.2425	1.2978	0.0533	0.1395	1
GAD85	Fatty Acid Metabolism	GOBP_ALPHA_AMINO_ACID_METABOLIC_PROCESS	Alpha Amino Acid Metabolic Process	http://www.gsea-msigdb.org/gsea/msigdb/mouse/geneset/GOBP_ALPHA_AMINO_ACID_METABOLIC_PROCESS	PRODH2|IVD|TDO2|TDH|BLMH|ADI1|KEG1|CTH|AGXT|MAT1A|MECP2|BHMT|ATP7A|PYCRL|CDO1|CLN3|DPEP1|COMT|ATCAY|GCLM|SLC7A7|GNMT|ASRGL1|IL4I1|MTHFR|MTRR|TST|MTR|TH|MPST|CSAD|NOS2|SLC7A11|AGXT2|NOS3|NOX4|APIP|BHMT2|MTHFD2L|HOGA1|MTAP|ENOPH1|MRI1|NOS1|GLDC|KYAT1|ASPG|IYD|KYNU|GAD1|GAD2|SPR|NOXRED1|GLYAT|AMDHD1|PSAT1|THA1|HAAO|GPT2|FH1|GFPT2|ASL|DCT|AGMAT|ADHFE1|PYCR1|GOT1L1|ADSSL1|ARG1|BAAT|GLUL|BCAT1|ATP2B4|D…	136	0.3089	1.8375	0	0.0094	0.86
GAD85	Fatty Acid Metabolism	GOBP_ARGININE_METABOLIC_PROCESS	Arginine Metabolic Process	http://www.gsea-msigdb.org/gsea/msigdb/mouse/geneset/GOBP_ARGININE_METABOLIC_PROCESS	NOS2|NOS3|FH1|OAT|NOS1|ASL|FAH|AGMAT|ASS1|DDAH2|ARG1|ARG2|CLN3|DDAH1|SLC7A7|ATP2B4	16	0.5563	1.9885	0	0.0039	0.478
GAD85	Fatty Acid Metabolism	GOBP_ASPARTATE_FAMILY_AMINO_ACID_BIOSYNTHETIC_PROCESS	Aspartate Family Amino Acid Biosynthetic Process	http://www.gsea-msigdb.org/gsea/msigdb/mouse/geneset/GOBP_ASPARTATE_FAMILY_AMINO_ACID_BIOSYNTHETIC_PROCESS	AASS|APIP|BHMT2|MTHFD2L|MTAP|ENOPH1|MRI1|ASNS|ADI1|PLOD2|BHMT|PLOD3|GOT1L1|GOT2|THNSL2|MTHFR|MTRR|MTR	18	0.4793	1.8109	0	0.0107	0.897
GAD85	Fatty Acid Metabolism	GOBP_ASPARTATE_FAMILY_AMINO_ACID_METABOLIC_PROCESS	Aspartate Family Amino Acid Metabolic Process	http://www.gsea-msigdb.org/gsea/msigdb/mouse/geneset/GOBP_ASPARTATE_FAMILY_AMINO_ACID_METABOLIC_PROCESS	THA1|SDS|TDH|ADI1|SDSL|MAT1A|PLOD2|BHMT|PLOD3|GOT1L1|ADSSL1|GNMT|ASRGL1|MTHFR|MTRR|MTR|AASS|APIP|BHMT2|MTHFD2L|MTAP|ENOPH1|MRI1|ASNS|ASS1|GOT2|DDO|ASPG|THNSL2|PHGDH	30	0.3748	1.626	0.0139	0.0282	1
GAD85	Fatty Acid Metabolism	GOBP_CELLULAR_AMINO_ACID_BIOSYNTHETIC_PROCESS	Cellular Amino Acid Biosynthetic Process	http://www.gsea-msigdb.org/gsea/msigdb/mouse/geneset/GOBP_CELLULAR_AMINO_ACID_BIOSYNTHETIC_PROCESS	PAH|ADI1|CTH|AGXT|SHMT1|BHMT|PYCRL|CLN3|MTHFR|MTRR|MTR|GLS2|AGXT2|APIP|BHMT2|MTHFD2L|MTAP|ENOPH1|MRI1|UPB1|SLC1A3|THNSL2|GAD1|GAD2|NOXRED1|PHGDH|PSAT1|THA1|SDS|ASL|HAO1|SDSL|PLOD2|PYCR1|PLOD3|GOT1L1|LGSN|GLUL|BCAT1|ATP2B4|AASS|ALDH1A1|ASNS|SHMT2|CBS|ASS1|GOT2|CAD|GGT1|ABAT	50	0.3887	1.9247	0	0.0056	0.642
GAD85	Fatty Acid Metabolism	GOBP_CELLULAR_AMINO_ACID_METABOLIC_PROCESS	Cellular Amino Acid Metabolic Process	http://www.gsea-msigdb.org/gsea/msigdb/mouse/geneset/GOBP_CELLULAR_AMINO_ACID_METABOLIC_PROCESS	SLC25A44|PRODH2|IVD|TDO2|TDH|BLMH|ADI1|KEG1|CTH|DPYS|AGXT|DALRD3|WARS2|MAT1A|MECP2|SARS2|BHMT|PYCRL|ATP7A|CDO1|CLN3|DPEP1|ATCAY|COMT|GCLM|SLC7A7|GNMT|ASRGL1|IL4I1|MTHFR|FARSA|MTRR|TST|MTR|ACAD8|MPST|TH|CSAD|NOS2|SLC7A11|AGXT2|NOS3|NOX4|APIP|BHMT2|MTHFD2L|HOGA1|MTAP|ENOPH1|MRI1|NOS1|LAO1|VARS2|AARSD1|UPB1|SLC1A3|GLDC|KYAT1|IYD|ASPG|KYNU|HARS2|GAD1|GAD2|SPR|NOXRED1|GLYAT|AMDHD1|THA1|PSAT1|EPRS|HAAO…	184	0.3401	2.1088	0	0.0018	0.217
GAD85	Fatty Acid Metabolism	GOBP_DICARBOXYLIC_ACID_METABOLIC_PROCESS	Dicarboxylic Acid Metabolic Process	http://www.gsea-msigdb.org/gsea/msigdb/mouse/geneset/GOBP_DICARBOXYLIC_ACID_METABOLIC_PROCESS	PRODH2|ACOT8|SUCLG1|ME1|OAT|PRODH|SHMT1|HTT|MRPS36|ATCAY|GCLM|ALDH4A1|MTRR|ALDH1L2|GLS2|KMO|PCX|SLC7A11|QPRT|MTHFD2L|HOGA1|CSL|ACLY|KYAT3|KYNU|GAD1|IDH3G|GAD2|PCK1|SDHAF3|ME2|TAT|AMDHD1|MDH1B|ALDH1L1|OGDHL|HAAO|AADAT|ATIC|GPT2|FH1|ME3|ASL|ACSF3|PHYH|ADHFE1|GOT1L1|ACMSD|ADSSL1|GLUL|FOLR1|MTHFD1L|NR1H4|ALDH5A1|SHMT2|ASS1|FPGS|ACOT4|GOT2|DDO	60	0.3082	1.6341	0	0.0268	0.999
GAD85	Fatty Acid Metabolism	GOBP_GLUTAMINE_FAMILY_AMINO_ACID_CATABOLIC_PROCESS	Glutamine Family Amino Acid Catabolic Process	http://www.gsea-msigdb.org/gsea/msigdb/mouse/geneset/GOBP_GLUTAMINE_FAMILY_AMINO_ACID_CATABOLIC_PROCESS	GLS2|NOS2|PRODH2|NOS3|DAO|OAT|PRODH|NOS1|FAH|ADHFE1|DDAH2|ARG1|ARG2|GOT2|DDAH1|PPAT|ASRGL1|ALDH4A1|GAD1|GAD2|ATP2B4	21	0.3703	1.4857	0.0591	0.0581	1
GAD85	Fatty Acid Metabolism	GOBP_GLUTAMINE_FAMILY_AMINO_ACID_METABOLIC_PROCESS	Glutamine Family Amino Acid Metabolic Process	http://www.gsea-msigdb.org/gsea/msigdb/mouse/geneset/GOBP_GLUTAMINE_FAMILY_AMINO_ACID_METABOLIC_PROCESS	PRODH2|OAT|PRODH|GFPT1|MECP2|PYCRL|ARG2|CLN3|ATCAY|GCLM|SLC7A7|ASRGL1|ALDH4A1|GLS2|NOS2|SLC7A11|NOS3|NOS1|PPAT|GAD1|GAD2|NOXRED1|TAT|PHGDH|AMDHD1|PFAS|AADAT|FH1|GFPT2|ASL|AGMAT|ADHFE1|PYCR1|ARG1|LGSN|GLUL|ATP2B4|DAO|NR1H4|ALDH5A1|ASNS|CTPS|FAH|ASS1|FPGS|DDAH2|GOT2|DDAH1|CAD|CTPS2	50	0.4462	2.1698	0	0.0012	0.136
GAD85	Fatty Acid Metabolism	GOBP_GLUTAMINE_METABOLIC_PROCESS	Glutamine Metabolic Process	http://www.gsea-msigdb.org/gsea/msigdb/mouse/geneset/GOBP_GLUTAMINE_METABOLIC_PROCESS	GLS2|NR1H4|GFPT2|ASNS|ASL|CTPS|GFPT1|MECP2|LGSN|CAD|PPAT|GLUL|PHGDH|CTPS2|PFAS	15	0.6888	2.4298	0	0.0002	0.018
GAD85	Fatty Acid Metabolism	GOBP_SERINE_FAMILY_AMINO_ACID_METABOLIC_PROCESS	Serine Family Amino Acid Metabolic Process	http://www.gsea-msigdb.org/gsea/msigdb/mouse/geneset/GOBP_SERINE_FAMILY_AMINO_ACID_METABOLIC_PROCESS	PSAT1|THA1|GM4952|SDS|KEG1|CTH|SDSL|AGXT|SHMT1|CDO1|GCLM|GNMT|BAAT|TST|MPST|CSAD|SLC7A11|AGXT2|DAO|SHMT2|CBS|AMT|GART|GLDC|GGT1|THNSL2|GLYAT|PHGDH	28	0.3569	1.5356	0.0059	0.045	1
GAD85	Fatty Acid Oxidation	GOBP_FATTY_ACID_BETA_OXIDATION	Fatty Acid Beta Oxidation	http://www.gsea-msigdb.org/gsea/msigdb/mouse/geneset/GOBP_FATTY_ACID_BETA_OXIDATION	ABCD2|OBP2A|IVD|ECI2|SCP2|CROT|ACOX2|ACOXL|TUBA8|EHHADH|ACAT2|SLC25A17|SESN2|ACADS|CNR1|MFSD2A|MTOR|ETFDH|ACOX3|PPARD|ALDH1L2|LEP|HADHA|PLIN5|ABCB11|ACADL|ADIPOQ|CPT1A|DBI|CPT2|ACAT3|IRS2|MTLN|ACAD12|ABCD1|ECI3|AKT1|BDH2|HSD17B10|ABCD4|ECHDC2|ACAA2|FABP1|ACAA1B|ACSBG2|TWIST1|SLC27A2|TYSND1	48	0.395	2.0152	0	0.0032	0.394
GAD85	Fatty Acid Oxidation	GOBP_FATTY_ACID_CATABOLIC_PROCESS	Fatty Acid Catabolic Process	http://www.gsea-msigdb.org/gsea/msigdb/mouse/geneset/GOBP_FATTY_ACID_CATABOLIC_PROCESS	ABCD2|IVD|ACOT8|ABHD1|ACOX2|TUBA8|LPIN2|LPIN3|SESN2|SLC25A17|CNR1|MFSD2A|ETFDH|ALDH1L2|PLIN5|ACOT7|NUDT7|ACAT3|MTLN|IRS2|ADTRP|ECI3|BDH2|AKT1|FABP1|PCK1|ABHD3|ACSBG2|TWIST1|TYSND1|OBP2A|ECI2|SCP2|CROT|ACOXL|EHHADH|ACAT2|HAO1|PHYH|NUDT19|HACL1|ACADS|FAAH|CES1F|MTOR|ACOX3|PPARD|LEP|HADHA|CES1D|ABCB11|ACADL|PCK2|ADIPOQ|CPT1A|DBI|CPT2|ACAD12|ABCD1|ACOT2|HSD17B10|ABCD4|ECHDC2|ACAA2|ACAA1B|SLC27A2|SLC2…	67	0.4215	2.2399	0	0.0007	0.075
GAD85	Fatty Acid Oxidation	GOBP_LIPID_MODIFICATION	Lipid Modification	http://www.gsea-msigdb.org/gsea/msigdb/mouse/geneset/GOBP_LIPID_MODIFICATION	FMO2|ABCD2|HAO2|IVD|DGKB|PPARGC1A|INPP5E|ACOX2|SLC35C1|SESN2|DGKD|DGAT2|CNR1|ST3GAL4|MTMR10|SGPP1|ETFDH|MBOAT4|CYGB|PLPPR2|ALOX12|PLIN5|DGKQ|GLT6D1|APOA4|APOD|MTMR12|MTLN|CYP4V3|NR4A3|PLPPR1|MBOAT1|ECI3|BDH2|AGTR1A|AGTR1B|FABP1|GBA2|ACSBG2|4930568D16RIK|TYSND1|ADIPOR1|ABO|CROT|OCRL|ACOXL|LAMTOR1|EHHADH|ACAT2|PORCN|HAO1|PHYH|PPARG|PLPP4|INPP5F|HACL1|APOA1|APOA2|ACADS|PLPP3|ACOX3|PPARD|C1QTNF2|MTM1…	156	0.2579	1.6634	0	0.0231	0.997
GAD85	Fatty Acid Oxidation	GOBP_LIPID_OXIDATION	Lipid Oxidation	http://www.gsea-msigdb.org/gsea/msigdb/mouse/geneset/GOBP_LIPID_OXIDATION	ABCD2|FMO2|HAO2|IVD|PPARGC1A|ACOX2|TUBA8|SESN2|SLC25A17|CNR1|DGAT2|PDK4|MFSD2A|ETFDH|CYGB|ALDH1L2|ALOX12|PLIN5|PRKAA1|CYP4F18|ADH7|SAMD1|APOD|ACAT3|MTLN|IRS2|CYP4V3|NR4A3|ECI3|BDH2|AKT1|SOX9|FABP1|ACSBG2|TWIST1|TYSND1|OBP2A|ADIPOR1|MAPK14|ECI2|SCP2|CROT|ACOXL|EHHADH|ACAT2|HAO1|PHYH|PPARG|HACL1|ACADS|MTOR|ACOX3|PPARD|C1QTNF2|LEP|HADHA|ABCB11|ADH4|ALOX12E|CYP24A1|ACADL|ALOX8|ADIPOQ|CPT1A|DBI|CPT2|A…	80	0.2711	1.5116	0	0.0511	1
GAD85	Fatty Acid Oxidation	GOBP_MONOCARBOXYLIC_ACID_CATABOLIC_PROCESS	Monocarboxylic Acid Catabolic Process	http://www.gsea-msigdb.org/gsea/msigdb/mouse/geneset/GOBP_MONOCARBOXYLIC_ACID_CATABOLIC_PROCESS	ABCD2|IVD|ACOT8|AKR1A1|ABHD1|ACOX2|TUBA8|CRYL1|LPIN2|AGXT|LPIN3|SESN2|SLC25A17|CYP26B1|CNR1|DCXR|SULT2A8|MFSD2A|ETFDH|CYP4F40|ALDH1L2|PLIN5|AGXT2|ACOT7|SORD|CYP4F18|HOGA1|NUDT7|ACAT3|MTLN|IRS2|ADTRP|ECI3|BDH2|AKT1|FABP1|IDNK|PCK1|ABHD3|ACSBG2|TWIST1|TYSND1|OBP2A|ECI2|SCP2|CROT|ACOXL|EHHADH|AKR1D1|ACAT2|HAO1|PHYH|NUDT19|HACL1|ACADS|FAAH|CES1F|MTOR|ACOX3|PPARD|LEP|HADHA|CES1D|CYP4F15|CRABP1|ABCB11|…	87	0.271	1.5166	0	0.0497	1
GAD85	Fatty Acid Oxidation	GOBP_ORGANIC_ACID_CATABOLIC_PROCESS	Organic Acid Catabolic Process	http://www.gsea-msigdb.org/gsea/msigdb/mouse/geneset/GOBP_ORGANIC_ACID_CATABOLIC_PROCESS	ABCD2|SLC25A44|PRODH2|IVD|AKR1A1|TDO2|ABHD1|TDH|ACOX2|BLMH|LPIN2|AGXT|LPIN3|MAT1A|SESN2|CNR1|CDO1|DCXR|SULT2A8|GNPDA2|ASRGL1|IL4I1|ETFDH|MTRR|ACAD8|PLIN5|CSAD|NOS2|AGXT2|NOS3|QPRT|HOGA1|NUDT7|NOS1|MTLN|LAO1|ADTRP|ECI3|NPL|BDH2|GLDC|FABP1|KYNU|GAD1|IDNK|GAD2|ABHD3|ACSBG2|AMDHD1|TYSND1|THA1|ALDH1L1|4930438A08RIK|CROT|ACOXL|EHHADH|ACAT2|HAO1|PHYH|NUDT19|ADHFE1|HACL1|ACADS|ARG1|ACOX3|PPARD|BCAT1|BCKD…	161	0.2559	1.6824	0	0.0209	0.997
GAD85	Fatty Acid Oxidation	GOBP_REGULATION_OF_FATTY_ACID_BETA_OXIDATION	Regulation Of Fatty Acid Beta Oxidation	http://www.gsea-msigdb.org/gsea/msigdb/mouse/geneset/GOBP_REGULATION_OF_FATTY_ACID_BETA_OXIDATION	ABCD2|ABCB11|OBP2A|CPT1A|DBI|IRS2|MTLN|ABCD1|AKT1|CNR1|MTOR|MFSD2A|FABP1|TWIST1|PLIN5|TYSND1	16	0.4223	1.5516	0.0405	0.0416	1
GAD85	Fatty Acid Oxidation	GOBP_REGULATION_OF_FATTY_ACID_OXIDATION	Regulation Of Fatty Acid Oxidation	http://www.gsea-msigdb.org/gsea/msigdb/mouse/geneset/GOBP_REGULATION_OF_FATTY_ACID_OXIDATION	ABCD2|FMO2|OBP2A|PPARGC1A|PPARG|CNR1|DGAT2|PDK4|MTOR|MFSD2A|PPARD|C1QTNF2|PLIN5|ABCB11|ACADL|CPT1A|DBI|IRS2|MTLN|FABP3|ABCD1|NR4A3|FMO1|AKT1|SOX9|FABP1|TWIST1|TYSND1	28	0.4305	1.7986	0.0183	0.0115	0.916
GAD85	Fatty Acid Response	GOBP_CELLULAR_RESPONSE_TO_FATTY_ACID	Cellular Response To Fatty Acid	http://www.gsea-msigdb.org/gsea/msigdb/mouse/geneset/GOBP_CELLULAR_RESPONSE_TO_FATTY_ACID	KCNK4|ID3|LPL|NR1H4|ZC3H12A|FOXP1|PDK3|NFATC4|SLC2A2|PID1|DGAT2|PDK4|LDLR|CDK4|UCP1|OLFR78|SNHG20|FFAR3	18	0.3419	1.2175	0.1973	0.1991	1
GAD85	Fatty Acid Response	GOBP_RESPONSE_TO_FATTY_ACID	Response To Fatty Acid	http://www.gsea-msigdb.org/gsea/msigdb/mouse/geneset/GOBP_RESPONSE_TO_FATTY_ACID	TLR4|PPP5C|TLR2|FOXP1|PDK3|FOXO3|SCD2|SLC2A2|DGAT2|PDK4|UCP1|FFAR3|FFAR1|TRPV4|KCNK4|ID3|SCD3|LPL|NR1H4|ZC3H12A|SCD4|AACS|ILDR1|NFATC4|PID1|CD36|LDLR|CDK4|SOX9|OLFR78|SNHG20|SCD1	32	0.3533	1.5698	0.0161	0.038	1
GAD85	Fatty Acid Transport	GOBP_FATTY_ACID_TRANSPORT	Fatty Acid Transport	http://www.gsea-msigdb.org/gsea/msigdb/mouse/geneset/GOBP_FATTY_ACID_TRANSPORT	ABCD2|THBS1|SLC27A6|PROCA1|TNFRSF11A|MIF|TNFSF11|SLC27A1|SLC27A3|PLA2G2F|PTGES|ACE|AGTR2|SLC25A17|DRD3|REPIN1|MFSD2A|DRD2|P2RX7|SPX|SLC5A8|PLA2G3|ACSL3|IRS2|PLA2G2E|OXT|PLA2G5|AKT1|P2RY2|DRD4|HRH2|PLA2G1B|FABP1|RBP1|EDN1|ERFE|IL1A|EPRS|IL1B|CROT|PLA2G4A|PMP2|PLA2G2D|NTSR1|PPARG|FABP9|AVPR1B|PLA2G4F|PPARD|RBP7|CPT1B|CRABP1|KISS1R|LHCGR|ABCC1|PLA2G12A|FABP4|SSTR4|FABP7|FABP12|ANXA1|OC90|SYK|SLC2A1|…	86	0.2227	1.2402	0.1364	0.1808	1
GAD85	Fatty Acid Transport	GOBP_LIPID_IMPORT_INTO_CELL	Lipid Import Into Cell	http://www.gsea-msigdb.org/gsea/msigdb/mouse/geneset/GOBP_LIPID_IMPORT_INTO_CELL	THBS1|EPRS|ABCC1|SPX|STRA6L|ACSL3|PLPPR4|SLC27A1|IRS2|SLC2A1|FABP3|ACSL1|RBP4|AKT1|CD36|ACSL6|STRA6|SLC27A2|SLC27A5|SLC27A4	20	0.3558	1.4282	0.0667	0.0763	1
GAD85	Fatty Acid Transport	GOBP_LONG_CHAIN_FATTY_ACID_IMPORT_INTO_CELL	Long Chain Fatty Acid Import Into Cell	http://www.gsea-msigdb.org/gsea/msigdb/mouse/geneset/GOBP_LONG_CHAIN_FATTY_ACID_IMPORT_INTO_CELL	THBS1|EPRS|ABCC1|SPX|ACSL3|SLC27A1|IRS2|SLC2A1|FABP3|ACSL1|AKT1|CD36|ACSL6|SLC27A2|SLC27A5|SLC27A4	16	0.387	1.3593	0.1143	0.1043	1
GAD85	Fatty Acid Transport	GOBP_LONG_CHAIN_FATTY_ACID_TRANSPORT	Long Chain Fatty Acid Transport	http://www.gsea-msigdb.org/gsea/msigdb/mouse/geneset/GOBP_LONG_CHAIN_FATTY_ACID_TRANSPORT	THBS1|ABCD2|PROCA1|MIF|SLC27A1|PLA2G2F|ACE|DRD3|MFSD2A|DRD2|SPX|PLA2G3|ACSL3|IRS2|PLA2G2E|AKT1|PLA2G5|DRD4|HRH2|PLA2G1B|FABP1|EPRS|PLA2G4A|PLA2G2D|NTSR1|PPARG|AVPR1B|PLA2G4F|CPT1B|KISS1R|LHCGR|ABCC1|PLA2G12A|FABP4|SSTR4|ANXA1|OC90|SYK|SLC2A1|FABP3|PLA2G2C|ABCD1|FABP2|PLA2G10|ACSL1|FABP5|BDKRB2|NMB|CD36|ABCD4|APOE|ACSL6|SLC27A2|SLC27A5|SLC27A4	55	0.2299	1.1874	0.122	0.2287	1
GAD85	Fibroblast Activation	GOBP_FIBROBLAST_ACTIVATION	Fibroblast Activation	http://www.gsea-msigdb.org/gsea/msigdb/mouse/geneset/GOBP_FIBROBLAST_ACTIVATION	MYOCD|ULK3|RGCC|FGFR1|ACTA2|PDGFB|PDGFRB|NR1D1|RIAN|RPS6KA1|SMO|IL17A|IL17RA|CYGB|LEP|DDR2	16	0.5887	2.1146	0	0.0017	0.208
GAD85	Fibroblast Apoptosis	GOBP_FIBROBLAST_APOPTOTIC_PROCESS	Fibroblast Apoptotic Process	http://www.gsea-msigdb.org/gsea/msigdb/mouse/geneset/GOBP_FIBROBLAST_APOPTOTIC_PROCESS	XRCC2|DDIAS|PRDM11|PIK3CG|SFRP1|CFDP1|BAK1|BBC3|BID|NUPR1|BTG1C|GAS6|TRP53|TRP63|PMAIP1|STK17B|CHD8|SOCS1|BCL10|MEN1|BTG1B	21	0.4267	1.7316	0.016	0.0163	0.98
GAD85	Fibroblast Apoptosis	GOBP_REGULATION_OF_FIBROBLAST_APOPTOTIC_PROCESS	Regulation Of Fibroblast Apoptotic Process	http://www.gsea-msigdb.org/gsea/msigdb/mouse/geneset/GOBP_REGULATION_OF_FIBROBLAST_APOPTOTIC_PROCESS	XRCC2|DDIAS|PRDM11|PIK3CG|SFRP1|CFDP1|BBC3|BID|NUPR1|BTG1C|GAS6|TRP53|TRP63|PMAIP1|STK17B|CHD8|SOCS1|MEN1|BTG1B	19	0.3992	1.535	0.064	0.0451	1
GAD85	Fibroblast Growth Factor Signaling	GOBP_FIBROBLAST_GROWTH_FACTOR_RECEPTOR_SIGNALING_PATHWAY	Fibroblast Growth Factor Receptor Signaling Pathway	http://www.gsea-msigdb.org/gsea/msigdb/mouse/geneset/GOBP_FIBROBLAST_GROWTH_FACTOR_RECEPTOR_SIGNALING_PATHWAY	THBS1|IQGAP1|EXT1|FGF20|FLRT1|FLRT2|KLB|FGF22|FUZ|SULF2|NGFR|NRXN1|CRKL|NOG|SMOC2|APLN|FGFR1|FAM20C|FGFR3|FGF17|FGF3|PDGFB|FGF5|FRS3|FGF21|FGF1|FGF12|FGF14|FGF15|FGF18|FGF2|SPRY1|FGF4|SPRY2|SULF1|FGFR4|SPRY4|TRIM71|FGF23|CCN2|FGFRL1|SHISA2|PRKD2|LRIT3|RUNX2|WNT4|WNT5A|GRB2|FGFBP1|FGF10|CREB3L1|FGF7|FGF8|FGF9|FGFR2|FGF16|NPTN|GPC1|FGF6|FAT4|CTNNB1|PRDM14|DSTYK|FGFBP3|GATA3|FLRT3|KL|PTPN11	68	0.2835	1.5287	0.0196	0.0465	1
GAD85	Fibroblast Growth Factor Signaling	GOBP_NEGATIVE_REGULATION_OF_CELLULAR_RESPONSE_TO_GROWTH_FACTOR_STIMULUS	Negative Regulation Of Cellular Response To Growth Factor Stimulus	http://www.gsea-msigdb.org/gsea/msigdb/mouse/geneset/GOBP_NEGATIVE_REGULATION_OF_CELLULAR_RESPONSE_TO_GROWTH_FACTOR_STIMULUS	SMAD7|THBS1|SOST|HTRA3|FSTL3|LRP2|SKOR1|TWSG1|SOSTDC1|CFLAR|DKK1|DLX1|PTPRF|CHRDL2|AGTR2|FUZ|SULF2|NGFR|DAND5|NANOG|NOG|SFRP2|NEDD4|NOTCH1|SKOR2|APLN|SFRP1|MMRN2|TNFAIP6|AGT|SLIT2|GREM1|PTPN1|FZD1|GDF3|SMAD6|SPRY1|SPRY2|SULF1|SPRY4|FGFRL1|SHISA2|WNT1|HJV|DAB2IP|EMILIN1|CXCL13|HHEX|PPARG|CNMD|WNT4|VWC2L|CER1|WNT5A|VWC2|CREB3L1|TMPRSS6|ADGRA2|HGS|ATP2B4|ABL1|IL12A|SEMA6A|DCN|IL12B|IL4|SORL1|GPC1|FB…	80	0.3094	1.793	0	0.0119	0.921
GAD85	Fibroblast Growth Factor Signaling	GOBP_NEGATIVE_REGULATION_OF_FIBROBLAST_GROWTH_FACTOR_RECEPTOR_SIGNALING_PATHWAY	Negative Regulation Of Fibroblast Growth Factor Receptor Signaling Pathway	http://www.gsea-msigdb.org/gsea/msigdb/mouse/geneset/GOBP_NEGATIVE_REGULATION_OF_FIBROBLAST_GROWTH_FACTOR_RECEPTOR_SIGNALING_PATHWAY	THBS1|SPRY1|SPRY2|SULF1|SPRY4|FGFRL1|APLN|SHISA2|GPC1|PRDM14|GATA3|WNT4|FUZ|WNT5A|SULF2|NGFR|CREB3L1	17	0.5338	1.9169	0	0.006	0.662
GAD85	Fibroblast Growth Factor Signaling	GOBP_REGULATION_OF_FIBROBLAST_GROWTH_FACTOR_RECEPTOR_SIGNALING_PATHWAY	Regulation Of Fibroblast Growth Factor Receptor Signaling Pathway	http://www.gsea-msigdb.org/gsea/msigdb/mouse/geneset/GOBP_REGULATION_OF_FIBROBLAST_GROWTH_FACTOR_RECEPTOR_SIGNALING_PATHWAY	THBS1|SPRY1|SPRY2|SULF1|SPRY4|FGFRL1|SHISA2|PRKD2|LRIT3|RUNX2|WNT4|FUZ|WNT5A|SULF2|FGFBP1|NGFR|CREB3L1|NRXN1|NPTN|NOG|SMOC2|APLN|FAM20C|GPC1|PDGFB|CTNNB1|PRDM14|DSTYK|FGFBP3|GATA3	30	0.448	1.9598	0.0068	0.0047	0.553
GAD85	Fibroblast Growth Factor Signaling	GOBP_RESPONSE_TO_FIBROBLAST_GROWTH_FACTOR	Response To Fibroblast Growth Factor	http://www.gsea-msigdb.org/gsea/msigdb/mouse/geneset/GOBP_RESPONSE_TO_FIBROBLAST_GROWTH_FACTOR	THBS1|IQGAP1|HYAL1|EXT1|FGF20|FLRT1|EXT2|FLRT2|KLB|FGF22|FUZ|SULF2|NGFR|TBX1|NRXN1|CRKL|NOG|SMOC2|APLN|FGFR1|SFRP1|FAM20C|FGFR3|FGF17|FGF3|PDGFB|FGF5|FRS3|FGF21|IER2|ELK1|FGF1|FGF12|FGF14|NR4A1|FGF15|FGF18|FGF2|SPRY1|FGF4|SPRY2|SULF1|TRIM71|FGF23|FGFR4|SPRY4|CCN2|FGFRL1|SHISA2|NDNF|PRKD2|CXCL13|LRIT3|EGR3|RUNX2|WNT4|WNT5A|GRB2|FGFBP1|FGF10|CREB3L1|FGF7|FGF8|ZFP36|FGF9|FGFR2|FGF16|NPTN|HYAL2|GPC1|…	84	0.3342	1.8827	0	0.0072	0.759
GAD85	Fibroblast Migration	GOBP_FIBROBLAST_MIGRATION	Fibroblast Migration	http://www.gsea-msigdb.org/gsea/msigdb/mouse/geneset/GOBP_FIBROBLAST_MIGRATION	THBS1|FGF2|PLEC|ITGA11|IQGAP1|MTA2|PDLIM1|SPAG6L|DMTN|AKAP12|HAS1|TSC2|RFFL|CLN3|CD248|PMP22|CCN3|RCC2|TGFB1|UTS2|PRR5L|BRAF|CYGB|DDR2|TFAP2A|PML|CORO1C|2610005L07RIK|HYAL2|FGFR1|SGPL1|SCHIP1|ACTA2|AQP1|GNA12|PDGFB|PRKCE|AKT1|AGER|ZFP640|ILK|TDGF1|TNS1|SLC9A3R1|FNDC3B|TMEM201	46	0.4321	2.124	0	0.0017	0.196
GAD85	Fibroblast Migration	GOBP_POSITIVE_REGULATION_OF_FIBROBLAST_MIGRATION	Positive Regulation Of Fibroblast Migration	http://www.gsea-msigdb.org/gsea/msigdb/mouse/geneset/GOBP_POSITIVE_REGULATION_OF_FIBROBLAST_MIGRATION	THBS1|TFAP2A|FGFR1|ACTA2|AQP1|PDGFB|PRKCE|DMTN|AKAP12|AGER|AKT1|TSC2|ZFP640|TGFB1|UTS2|DDR2	16	0.4473	1.5863	0.0381	0.035	1
GAD85	Fibroblast Migration	GOBP_REGULATION_OF_FIBROBLAST_MIGRATION	Regulation Of Fibroblast Migration	http://www.gsea-msigdb.org/gsea/msigdb/mouse/geneset/GOBP_REGULATION_OF_FIBROBLAST_MIGRATION	THBS1|FGF2|MTA2|DMTN|AKAP12|HAS1|TSC2|RFFL|CLN3|RCC2|TGFB1|UTS2|PRR5L|BRAF|CYGB|DDR2|TFAP2A|CORO1C|HYAL2|FGFR1|ACTA2|AQP1|GNA12|PDGFB|PRKCE|AKT1|AGER|ZFP640|TDGF1|SLC9A3R1	30	0.4772	2.0607	0	0.0024	0.297
GAD85	Fibroblast Proliferation Regulation	GOBP_FIBROBLAST_PROLIFERATION	Fibroblast Proliferation	http://www.gsea-msigdb.org/gsea/msigdb/mouse/geneset/GOBP_FIBROBLAST_PROLIFERATION	MED25|MMP9|MIF|CKS2|SP2|TRP53|PTPRZ1|NF1|NGFR|INCA1|TGFB1|MYC|DDR2|AQP1|PDGFB|PDGFRB|NLRC3|PDGFC|ING5|PMAIP1|PLA2G1B|WNT2|ANXA2|ZMIZ1|SOCS1|COL3A1|FBRS|MIR744|SERPINE1|EREG|ESR1|PPARG|PARP10|FOSL2|WNT5A|CD248|VEGFD|FGF10|ABL1|IFNG|LTA|MED31|SPHK1|PDGFD|CAV1|NRAS|DICER1|DAZAP1|AGER|SKI|TDGF1|CDK6|BRPF1|CD300A|FNDC3B|RASGRF1|E2F8|UTS2R|PES1|GRK2|KMT2A|CKS1B|SIRT6|AGTR2|TSC2|CDK1|CDKN1A|E2F1|PTPRV|H…	104	0.5015	2.8956	0	0	0
GAD85	Fibroblast Proliferation Regulation	GOBP_NEGATIVE_REGULATION_OF_FIBROBLAST_PROLIFERATION	Negative Regulation Of Fibroblast Proliferation	http://www.gsea-msigdb.org/gsea/msigdb/mouse/geneset/GOBP_NEGATIVE_REGULATION_OF_FIBROBLAST_PROLIFERATION	MED25|MMP9|DAB2IP|BAX|KMT2A|NUPR1|PPARG|TRP53|PARP10|AGTR2|TSC2|NF1|INCA1|PTPRV|GSTP1|MYC|IFNG|LTA|SFRP1|MED31|CAV1|NLRC3|EMD|SMARCA2|SKI|ING5|LZTS2|PMAIP1|IFI30|B4GALT7|CD300A|SOCS1|MEN1|C1QL4	34	0.555	2.509	0	0.0001	0.008
GAD85	Fibroblast Proliferation Regulation	GOBP_POSITIVE_REGULATION_OF_FIBROBLAST_PROLIFERATION	Positive Regulation Of Fibroblast Proliferation	http://www.gsea-msigdb.org/gsea/msigdb/mouse/geneset/GOBP_POSITIVE_REGULATION_OF_FIBROBLAST_PROLIFERATION	UTS2R|GRK2|MIF|SIRT6|PTPRZ1|CDKN1A|NGFR|E2F1|TGFB1|HMGA2|UTS2|MYC|DDR2|PML|EGF|AQP1|PDGFB|PDGFRB|AGT|PDGFC|TGIF1|PLA2G1B|WNT2|ANXA2|ZMIZ1|FBRS|MIR744|FN1|WNT1|GAS6|SERPINE1|EREG|ESR1|FOSL2|WNT5A|CD248|FGF10|RPS3A1|HRAS|ABL1|BTC|SPHK1|PDGFD|CD74|ICMT|IL13|JUN|NRAS|DICER1|AGER|TDGF1|CCNB1|CDK6|CDK4|FNDC3B|RASGRF1	56	0.4532	2.2642	0	0.0006	0.064
GAD85	Filopodium Assembly	GOBP_FILOPODIUM_ASSEMBLY	Filopodium Assembly	http://www.gsea-msigdb.org/gsea/msigdb/mouse/geneset/GOBP_FILOPODIUM_ASSEMBLY	NLGN1|ABITRAM|SPAG6L|FSCN1|VSTM5|CCR7|DMTN|PPP1R9B|CLN3|FGD4|GPM6A|ARPC2|NRXN1|TTYH1|PLPPR5|NEURL1A|PRKCQ|ARF6|FGD1|GAP43|DBN1|ARHGEF4|AGRN|EPHB2|PRKCD|SH3BP1|CCL21A|ZMYND8|TENM1|SRF|PPP1R9A|CCL21B|EZR|FXR2|SRGAP2|MYO3A|TRPM2|FGD2|DAAM2|ITGA6|FGD3|S1PR2|SPAG6|SPEF1|CAPZB|RAB17|SPEF1L|ARAP1|BCAS3|RIPOR2|DPYSL3|DOCK11|RAB5A|MYO3B|PALM|TGFB3|ITGB4	57	0.3418	1.7912	0	0.0119	0.923
GAD85	Filopodium Assembly	GOBP_POSITIVE_REGULATION_OF_FILOPODIUM_ASSEMBLY	Positive Regulation Of Filopodium Assembly	http://www.gsea-msigdb.org/gsea/msigdb/mouse/geneset/GOBP_POSITIVE_REGULATION_OF_FILOPODIUM_ASSEMBLY	CCL21B|ARAP1|MYO3A|NLGN1|AGRN|FSCN1|CCR7|CCL21A|BCAS3|RIPOR2|DPYSL3|DOCK11|GPM6A|ARPC2|ZMYND8|PLPPR5|TENM1|NEURL1A|PRKCQ|MYO3B|PALM|SRF|TGFB3	23	0.2965	1.2032	0.1977	0.2125	1
GAD85	Filopodium Assembly	GOBP_POSITIVE_REGULATION_OF_PLASMA_MEMBRANE_BOUNDED_CELL_PROJECTION_ASSEMBLY	Positive Regulation Of Plasma Membrane Bounded Cell Projection Assembly	http://www.gsea-msigdb.org/gsea/msigdb/mouse/geneset/GOBP_POSITIVE_REGULATION_OF_PLASMA_MEMBRANE_BOUNDED_CELL_PROJECTION_ASSEMBLY	EPS8|MNS1|CLRN1|ATMIN|NLGN1|EPS8L2|EPS8L3|FSCN1|DZIP1|DEF8|CCR7|HAP1|HTT|ATP7A|CARMIL2|FUZ|ZMYND10|ARHGAP35|RAC2|DNM2|GPM6A|ARPC2|PLEKHM1|PLPPR5|NEURL1A|PRKCQ|CENPJ|CDC42EP2|P2RX7|CCDC88A|CDC42EP1|WRAP73|AQP1|AGRN|PFN1|SAXO1|F2RL1|CCL21A|TWF2|CFL1|ZMYND8|COBL|TENM1|CROCC|CDC42EP5|MSTN|SRF|CCL19|MARK4|GM14137|CCL21B|WNT1|TTBK2|MYO3A|KCTD17|CDC42EP3|DYNLL1|KIT|MTOR|SEPTIN9|PQBP1|PLEK2|BBS4|HRAS|ENT…	79	0.2672	1.4855	0.0566	0.0581	1
GAD85	Filopodium Assembly	GOBP_REGULATION_OF_CELL_PROJECTION_ASSEMBLY	Regulation Of Cell Projection Assembly	http://www.gsea-msigdb.org/gsea/msigdb/mouse/geneset/GOBP_REGULATION_OF_CELL_PROJECTION_ASSEMBLY	EPS8|MNS1|NOTO|CDKL5|IFT46|NLGN1|EPS8L2|ADAMTS16|EPS8L3|FSCN1|DZIP1|ATP7A|CARMIL2|CLN3|RAC2|DNM2|DCDC2A|RABEP2|NRXN1|NEURL1A|PRKCQ|ARF6|CENPJ|SH3YL1|CDC42EP2|P2RX7|CDC42EP1|RHOG|RAP1GAP|DBN1|ODF2|AQP1|KANK1|PFN1|PRKCD|TACSTD2|CCL21A|SLIT2|CROCC|CDC42EP5|MSTN|SRF|GM14137|MARK4|CCL21B|MAPK15|MYO3A|TCHP|TRPM2|KCTD17|PRL2C2|CTTN|TESK1|PLEK2|DAAM2|BBS4|CAPZB|KLF5|ARAP1|FRMD7|CAV1|HRG|PLCE1|WAS|RAB5A|F…	141	0.2832	1.7544	0	0.0144	0.965
GAD85	Filopodium Assembly	GOBP_REGULATION_OF_FILOPODIUM_ASSEMBLY	Regulation Of Filopodium Assembly	http://www.gsea-msigdb.org/gsea/msigdb/mouse/geneset/GOBP_REGULATION_OF_FILOPODIUM_ASSEMBLY	PPP1R9A|CCL21B|FXR2|MYO3A|NLGN1|ABITRAM|TRPM2|FSCN1|CCR7|DMTN|CLN3|GPM6A|ARPC2|NRXN1|PLPPR5|NEURL1A|PRKCQ|DAAM2|ARF6|CAPZB|GAP43|RAB17|DBN1|ARAP1|AGRN|EPHB2|PRKCD|CCL21A|BCAS3|RIPOR2|DPYSL3|DOCK11|ZMYND8|TENM1|RAB5A|MYO3B|SRF|PALM|TGFB3	39	0.3315	1.5501	0.0149	0.0419	1
GAD85	Fluid Shear Stress Response	GOBP_RESPONSE_TO_FLUID_SHEAR_STRESS	Response To Fluid Shear Stress	http://www.gsea-msigdb.org/gsea/msigdb/mouse/geneset/GOBP_RESPONSE_TO_FLUID_SHEAR_STRESS	HDAC5|PLEC|P2RX7|SOCS5|SRC|CITED2|SPP1|P2RX4|ABCA1|KLF2|ASS1|MEF2C|AKT1|KLF4|PKD1|PTGS2|MAPK7|PTK2B|PKD2	19	0.621	2.3449	0	0.0004	0.036
GAD85	Foam Cell Differentiation	GOBP_FOAM_CELL_DIFFERENTIATION	Foam Cell Differentiation	http://www.gsea-msigdb.org/gsea/msigdb/mouse/geneset/GOBP_FOAM_CELL_DIFFERENTIATION	CSF2|EP300|PRKCH|ALOX8|ADIPOQ|LPL|PLA2G3|SOAT1|APOB|SAMD1|ITGAV|MAPK9|PPARG|ABCG1|PLA2G5|CD36|CRP|NFKBIA|CSF1|IL18|STAT1	21	0.413	1.633	0.0357	0.027	0.999
GAD85	Gastrulation	GOBP_ENDODERM_DEVELOPMENT	Endoderm Development	http://www.gsea-msigdb.org/gsea/msigdb/mouse/geneset/GOBP_ENDODERM_DEVELOPMENT	MED12|BPTF|DKK1|DUSP4|EXT1|COL12A1|COL5A1|SOX7|VTN|NANOG|HSBP1|TGFB1|HMGA2|NODAL|NOG|DUSP2|PTHLH|NOTCH1|MACROH2A1|NKX2-1|ANGPT1|NKX2-5|NR0B1|SOX17|SOX2|ANGPT2|ANGPT4|SSBP3|CTR9|GDF3|DUSP1|FOXA2|MESP1|WNT8A|OTX2|MIXL1|DUSP5|INHBA|EOMES|PAX9|CFC1|FN1|ITGAV|POU5F1|HHEX|ARC|BMP4|GRB2|HDAC1|FGF8|LHX1|ITGA5|PELO|CTNNB1|GATA4|LDB1|PAF1|HNF1B|TNRC6C|ZFP36L1|ONECUT1|SMAD3	62	0.2307	1.2458	0.0959	0.1763	1
GAD85	Gastrulation	GOBP_FORMATION_OF_PRIMARY_GERM_LAYER	Formation Of Primary Germ Layer	http://www.gsea-msigdb.org/gsea/msigdb/mouse/geneset/GOBP_FORMATION_OF_PRIMARY_GERM_LAYER	ETS2|TWSG1|ETV2|DUSP4|DKK1|COL12A1|EXT2|COL5A1|HAND1|PRKAR1A|HTT|SOX7|VTN|NF2|ECSIT|MSGN1|NANOG|TAL1|WLS|HSBP1|POFUT2|HMGA2|TBX19|TBX6|NODAL|NOG|DUSP2|HOXA11|SFRP2|FZD7|MACROH2A1|FGFR1|GPI1|EPHA2|FOXC2|SCX|WNT3A|SIX2|NR0B1|NR4A3|SNAI1|SOX17|SOX2|PAX2|CTR9|DUSP1|CRB2|ARID1A|FOXA2|SRF|MESP1|MESP2|MIXL1|ELF5|DUSP5|INHBA|MACF1|EOMES|PRKACA|KDM6A|EYA1|FN1|ITGAV|POU5F1|FOXF1|WNT3|BMP4|WNT5A|WNT11|GRB2|…	87	0.3694	2.0448	0	0.0026	0.33
GAD85	Gastrulation	GOBP_GASTRULATION	Gastrulation	http://www.gsea-msigdb.org/gsea/msigdb/mouse/geneset/GOBP_GASTRULATION	TNFAIP3|ETS2|ETV2|PHLDB2|DUSP4|CLASP1|TRP53|LRP5|MYADM|NF2|RIC8A|NODAL|NOG|MACROH2A1|APELA|GPI1|SCX|WNT3A|SIX2|NR4A3|NSD1|WNK1|PAX2|DUSP1|CRB2|ARID1A|RACK1|SRF|TGFBR2|OSR2|IL10|MIXL1|ELF5|MACF1|EOMES|PRKACA|ZIC3|POU5F1|WNT3|APOA1|ACVR2B|PLPP3|WNT5A|KDM6B|ATOH8|FGF8|TGIF2|TAF10|TLX2|ADIPOQ|ITGA5|GATA4|TDGF1|PAF1|AXIN1|TWSG1|UGDH|TENM4|NAT8|DKK1|NAT8F5|NAT8F2|EXT1|NAT8F3|COL12A1|EXT2|COL5A1|HAND1|P…	143	0.3838	2.3339	0	0.0004	0.037
GAD85	Gastrulation	GOBP_GASTRULATION_WITH_MOUTH_FORMING_SECOND	Gastrulation With Mouth Forming Second	http://www.gsea-msigdb.org/gsea/msigdb/mouse/geneset/GOBP_GASTRULATION_WITH_MOUTH_FORMING_SECOND	OTX2|ETS2|UGDH|TENM4|ZIC3|NAT8|NAT8F5|NAT8F2|NAT8F3|HHEX|LRP5|ACVR2B|PLPP3|WNT5A|DACT1|NODAL|MEGF8|LHX1|CTNNB1|GATA4|LDB1|NSD1|GDF3|FOXA2|CRB2|SRF	26	0.2822	1.1722	0.1954	0.2436	1
GAD85	Gastrulation	GOBP_MESODERM_MORPHOGENESIS	Mesoderm Morphogenesis	http://www.gsea-msigdb.org/gsea/msigdb/mouse/geneset/GOBP_MESODERM_MORPHOGENESIS	TWSG1|ETV2|DKK1|EXT2|HAND1|PRKAR1A|HTT|NF2|ECSIT|MSGN1|NANOG|TAL1|WLS|POFUT2|HMGA2|TBX19|TBX6|NODAL|NOG|HOXA11|SFRP2|FGFR1|EPHA2|FOXC2|GPI1|SCX|WNT3A|SIX2|NR4A3|SNAI1|PAX2|CRB2|SRF|MESP1|MESP2|INHBA|TCF7L1|MACF1|EOMES|PRKACA|KDM6A|EYA1|FOXF1|POU5F1|WNT3|BMP4|WNT11|WNT5A|BMP7|KDM6B|TAF10|TLX2|LEF1|TBX3|HNF1A|AXIN1|FOXC1|SMAD3	58	0.3633	1.841	0	0.0092	0.854
GAD85	Gastrulation Regulation	GOBP_REGULATION_OF_EMBRYONIC_DEVELOPMENT	Regulation Of Embryonic Development	http://www.gsea-msigdb.org/gsea/msigdb/mouse/geneset/GOBP_REGULATION_OF_EMBRYONIC_DEVELOPMENT	RACGAP1|NLRP4F|TENM4|TBX18|PHLDB2|MCRS1|CLASP1|EHMT1|ACTR8|HESX1|TLE6|UTP25|PHLDB1|HSPA5|DAG1|RBM19|HNF4A|NODAL|SFRP2|NOTCH1|KHDC3|SCX|TDG|WNT3A|TGIF1|B4GALT5|TFPT|SOX17|WNT2B|INO80B|PHLDA2|OSR1|CFL1|NLRP5|WNT2|FOXA2|CRB2|TADA2A|OSR2|OTX2|HES1|WNT1|SGF29|LAMA1|KAT2A|LAMA3|TADA3|DLL1|KAT14|WNT4|BAG6|TGIF2|LHX1|INO80E|WDR5|RUVBL2|NFRKB|CTNNB1|LAMA4|NOCT	60	0.3711	1.9091	0	0.0063	0.683
GAD85	Gastrulation Regulation	GOBP_REGULATION_OF_GASTRULATION	Regulation Of Gastrulation	http://www.gsea-msigdb.org/gsea/msigdb/mouse/geneset/GOBP_REGULATION_OF_GASTRULATION	OSR2|OTX2|LHX1|TENM4|SCX|PHLDB2|CLASP1|TGIF1|OSR1|PHLDB1|DAG1|FOXA2|CRB2|HNF4A|NODAL|TGIF2	16	0.3688	1.3575	0.1005	0.1051	1
GAD85	Gland Morphogenesis	GOBP_BRANCHING_INVOLVED_IN_SALIVARY_GLAND_MORPHOGENESIS	Branching Involved In Salivary Gland Morphogenesis	http://www.gsea-msigdb.org/gsea/msigdb/mouse/geneset/GOBP_BRANCHING_INVOLVED_IN_SALIVARY_GLAND_MORPHOGENESIS	CDH1|PLXNA1|SEMA3C|FGFR1|ESRP2|SHH|LAMA1|PDGFB|ESRP1|IL6|PLXND1|SNAI2|BMP7|NTN4|TNF|FGF10|FGF7|DAG1|FGF8|FGFR2|HGF|TGM2	22	0.3499	1.4547	0.0575	0.0675	1
GAD85	Gland Morphogenesis	GOBP_GLAND_MORPHOGENESIS	Gland Morphogenesis	http://www.gsea-msigdb.org/gsea/msigdb/mouse/geneset/GOBP_GLAND_MORPHOGENESIS	TNFAIP3|CDH1|MMP2|PLXNA1|DUOX2|CEBPB|SOSTDC1|MSX2|LRP5|FGL1|NCOA3|TGFB1|CPB2|CSF1|NKX3-1|NOG|PTHLH|NOTCH1|SEMA3C|ESRP2|PDGFB|CAPN1|NFKB1|TNC|WNT3A|TFAP2C|NOTCH2|TRP63|BSX|SLIT2|NTN4|PAX3|SMO|PAX6|TGFBR2|CSMD1|PGR|VDR|ROBO1|PLAU|ESR1|ESR2|PROP1|CCL11|WNT4|PTCH1|WNT5A|PLXND1|FEM1B|FGF10|FGF7|MED1|FGF8|FGFR2|RTN4|RXFP1|IFNG|CAV1|STAT6|EDA|SNAI2|LIMS2|PTN|GLI1|GLI2|TGFA|CAV3|TWSG1|CFLAR|RARG|SULF2|MS…	130	0.3214	1.9817	0	0.0041	0.499
GAD85	Gland Morphogenesis	GOBP_PROSTATE_GLAND_DEVELOPMENT	Prostate Gland Development	http://www.gsea-msigdb.org/gsea/msigdb/mouse/geneset/GOBP_PROSTATE_GLAND_DEVELOPMENT	SULF1|MMP2|CDKN1B|RARG|PLAUR|ESR1|ESR2|STAT5A|PSAPL1|BMP4|WNT5A|BMP7|PLAG1|RLN1|FEM1B|FGF10|FOXA1|RXRA|FGFR2|NKX3-1|NOG|SERPINF1|HOXA13|NOTCH1|CYP19A1|HOXB13|SFRP1|PRLR|ANXA1|HOXD13|SHH|TNC|PSAP|CTNNB1|EAF2|TRP63|SOX9|ID4|IGF1R|GLI2|AR|SERPINB5|CD44	43	0.2623	1.2871	0.0833	0.1463	1
GAD85	Glial Cell Development	GOBP_ENSHEATHMENT_OF_NEURONS	Ensheathment Of Neurons	http://www.gsea-msigdb.org/gsea/msigdb/mouse/geneset/GOBP_ENSHEATHMENT_OF_NEURONS	CD9|ABCD2|PLEC|SIRT2|CKAP5|POU3F2|MYOC|SH3TC2|CXCR4|PTPRZ1|NF1|CNTN2|GJC3|NAB2|NGFR|CNTNAP1|EIF2B2|TGFB1|NTF3|REG2|NTRK2|NTRK3|S100B|SLC8A3|TNFRSF21|NSUN5|TMEM98|B4GALT6|CLDN11|TG|SERINC5|TRF|FYN|EIF2B4|ARHGEF10|MIR195A|CLDN5|POU3F1|ERBB2|RNF10|CNTNAP2|MARVELD1|PMP22|ATRN|PPARD|9130409I23RIK|CST7|ERCC2|OLIG2|IFNG|UGT8A|ITGAX|MIR23A|MPZ|GPC1|PSAP|NRG1|CLU|DICER1|MIR140|SKI|GNPAT|2700046G09RIK|MAL2…	125	0.3003	1.7925	0	0.0119	0.921
GAD85	Glial Cell Development	GOBP_GLIAL_CELL_DEVELOPMENT	Glial Cell Development	http://www.gsea-msigdb.org/gsea/msigdb/mouse/geneset/GOBP_GLIAL_CELL_DEVELOPMENT	CDK5|LRP1|MXRA8|PLEC|SIRT2|EIF2B1|CKAP5|POU3F2|GFAP|ASCL1|MYOC|SH3TC2|NF1|CNTN2|CNTNAP1|EIF2B2|TGFB1|NTRK2|NTRK3|NSUN5|MT3|PDGFB|B4GALT6|SOX4|DRD1|SMO|C1QA|C5AR1|EIF2B4|ARHGEF10|POU3F1|ADORA2A|DLL1|CNTNAP2|PSEN1|PMP22|S100A8|S100A9|ERCC2|IFNG|NRG1|VIM|CLU|DICER1|AGER|SKI|ABCA2|NCMAP|LGI4|SOX10|9630013A20RIK|SOX11|ZFP488|ITGB4|PLP1|MED12|TLR4|TENM4|GRN|NRROS|IFNGR1|NCSTN|CNTF|TREM2|PICK1|DAG1|NKX2…	99	0.2869	1.592	0	0.0341	1
GAD85	Glial Cell Development	GOBP_SCHWANN_CELL_DEVELOPMENT	Schwann Cell Development	http://www.gsea-msigdb.org/gsea/msigdb/mouse/geneset/GOBP_SCHWANN_CELL_DEVELOPMENT	MED12|CDK5|PLEC|ARHGEF10|SIRT2|POU3F1|POU3F2|LAMB2|MYOC|SH3TC2|NF1|PMP22|CNTNAP1|DAG1|NTRK2|NTRK3|NRG1|FA2H|PRX|DICER1|SOD1|AKT1|SKI|ILK|NCMAP|LGI4|ITGB4	27	0.2888	1.2457	0.1678	0.1763	1
GAD85	Glial Cell Development	GOBP_SCHWANN_CELL_DIFFERENTIATION	Schwann Cell Differentiation	http://www.gsea-msigdb.org/gsea/msigdb/mouse/geneset/GOBP_SCHWANN_CELL_DIFFERENTIATION	MED12|CDK5|PLEC|ARHGEF10|SIRT2|POU3F1|POU3F2|EGR2|LAMB2|MYOC|SH3TC2|NF1|NAB2|PMP22|CNTNAP1|DAG1|NTRK2|NTRK3|RELA|ERBB3|GPC1|NRG1|FA2H|PRX|DICER1|SOD1|AKT1|SKI|ILK|NCMAP|LGI4|ITGB4	32	0.3523	1.6316	0	0.0272	1
GAD85	Glial Cell Migration	GOBP_GLIAL_CELL_MIGRATION	Glial Cell Migration	http://www.gsea-msigdb.org/gsea/msigdb/mouse/geneset/GOBP_GLIAL_CELL_MIGRATION	CD9|CDK5|LRP1|GRIN1|STAP1|ARHGEF7|GPR183|CCR2|PTPRZ1|TREM2|NF1|SUN1|HEXB|CRKL|TGFB2|CERS2|CSF1|MBOAT7|NDN|WDR47|EPHA4|CDK5R1|GLI3|NR2E1|ZMIZ1|EFEMP1|COL3A1|DCX|BMERB1|FN1|DAB2IP|APCDD1|SRGAP2|SUN2|RRAS|CX3CR1|FOXG1|P2RX4|TSPO|CCL12|CCL2|DISC1|SCRIB|PMP22|CCL3|LRP8|LAMB1|VCAN|CX3CL1|IDH2|RTN4|FUBP1|MATN2|CDK5R2|CTNNB1|VIM|SOCS7|ATP1B2|NTN1|CSPG4	60	0.4608	2.372	0	0.0003	0.028
GAD85	Glial Cell Migration	GOBP_REGULATION_OF_GLIAL_CELL_MIGRATION	Regulation Of Glial Cell Migration	http://www.gsea-msigdb.org/gsea/msigdb/mouse/geneset/GOBP_REGULATION_OF_GLIAL_CELL_MIGRATION	LRP1|FUBP1|GRIN1|STAP1|RRAS|CX3CR1|P2RX4|VIM|GPR183|CCR2|PTPRZ1|ATP1B2|TREM2|NF1|NTN1|EFEMP1|CRKL|CERS2|CSF1|BMERB1|CX3CL1|IDH2	22	0.5344	2.105	0	0.0018	0.22
GAD85	Glial Cell Migration	GOBP_TELENCEPHALON_GLIAL_CELL_MIGRATION	Telencephalon Glial Cell Migration	http://www.gsea-msigdb.org/gsea/msigdb/mouse/geneset/GOBP_TELENCEPHALON_GLIAL_CELL_MIGRATION	CDK5|WDR47|DAB2IP|SRGAP2|SUN2|CDK5R2|FOXG1|CTNNB1|SOCS7|DISC1|SUN1|CDK5R1|GLI3|NR2E1|LRP8|ZMIZ1|LAMB1|COL3A1|DCX|MBOAT7|BMERB1|RTN4	22	0.384	1.5432	0.0376	0.0433	1
GAD85	Gliogenesis	GOBP_GLIAL_CELL_PROLIFERATION	Glial Cell Proliferation	http://www.gsea-msigdb.org/gsea/msigdb/mouse/geneset/GOBP_GLIAL_CELL_PROLIFERATION	IL34|PRKCH|LYN|IL33|GFAP|EPM2A|TRP53|MECP2|TREM2|NF1|NF2|E2F1|MYC|CERS2|CSF1|NOTCH1|ADCYAP1|SHH|SOX4|TNF|AREG|TERT|IL1B|HES1|GBA|RNF10|ANXA7|CNTNAP2|TSPO|VEGFC|PLAG1|PMP22|MTOR|LEPR|CX3CL1|IDH2|IFNG|DBI|LTA|NRG1|CTNNB1|VIM|CLU|DICER1|IL6|SKI|ASCL2|NTN1|CDKN2B|LGI4|PTN|SOX10|SOX11|SLC7A5	54	0.455	2.4059	0	0.0003	0.024
GAD85	Gliogenesis	GOBP_NEGATIVE_REGULATION_OF_CELL_DEVELOPMENT	Negative Regulation Of Cell Development	http://www.gsea-msigdb.org/gsea/msigdb/mouse/geneset/GOBP_NEGATIVE_REGULATION_OF_CELL_DEVELOPMENT	CDK5|SIRT2|GPR37L1|PLXNA3|CFTR|TRP53|CIT|POSTN|MECP2|PTPRS|NF1|NF2|B2M|MYCN|SPINKL|TGFB1|NTRK3|NODAL|NOG|FBXW7|PTHLH|NOTCH1|SEMA3B|TMEM98|SEMA3C|NPPC|SEMA3E|MT3|SEMA4A|SEMA4B|SEMA4F|SEMA5A|SEMA5B|KANK1|FRZB|WNT3A|NKX6-1|SEMA6C|TACSTD2|LIN28A|SEMA3D|SLIT1|SLIT2|PAX6|TRPC5|ACTN4|EDNRB|TERT|DUSP10|KCTD11|SYT4|RTN4R|D130043K22RIK|VEGFA|RNF10|RYK|CDKL3|CTDSP1|MELTF|CCL11|TSPO|PSEN1|WNT3|CTNNA1|WNT5A|W…	161	0.2668	1.66	0	0.0234	0.997
GAD85	Gliogenesis	GOBP_NEGATIVE_REGULATION_OF_GLIAL_CELL_PROLIFERATION	Negative Regulation Of Glial Cell Proliferation	http://www.gsea-msigdb.org/gsea/msigdb/mouse/geneset/GOBP_NEGATIVE_REGULATION_OF_GLIAL_CELL_PROLIFERATION	TERT|HES1|NOTCH1|ADCYAP1|RNF10|TRP53|TSPO|DICER1|SKI|ASCL2|NF1|NF2|CDKN2B|PTN|SOX10|SOX11|CERS2|IDH2	18	0.5217	1.9505	0	0.005	0.579
GAD85	Gliogenesis	GOBP_NEGATIVE_REGULATION_OF_GLIOGENESIS	Negative Regulation Of Gliogenesis	http://www.gsea-msigdb.org/gsea/msigdb/mouse/geneset/GOBP_NEGATIVE_REGULATION_OF_GLIOGENESIS	SIRT2|GPR37L1|PITX3|DLX1|DLX2|TRP53|MECP2|DRD3|TREM2|NF1|NF2|MYCN|HMGA2|CERS2|NTRK3|LINGO1|F2|NOG|ATF5|NOTCH1|TMEM98|ADCYAP1|FGFR3|NKX6-1|NR1D1|LIN28A|NR2E1|KDM4A|LDLR|NKX6-2|ID4|TERT|DUSP10|HES1|HES5|RNF10|TSPO|BMP4|CASZ1|ATOH1|DAAM2|IDH2|ID2|DLL3|CTNNB1|DICER1|SKI|ASCL2|CDKN2B|PTN|SOX10|SOX11	52	0.2709	1.3589	0.0381	0.1044	1
GAD85	Gliogenesis	GOBP_NEGATIVE_REGULATION_OF_NERVOUS_SYSTEM_DEVELOPMENT	Negative Regulation Of Nervous System Development	http://www.gsea-msigdb.org/gsea/msigdb/mouse/geneset/GOBP_NEGATIVE_REGULATION_OF_NERVOUS_SYSTEM_DEVELOPMENT	CDK5|SIRT2|GPR37L1|PLXNA3|CIT|TRP53|MECP2|PTPRS|NF1|B2M|NF2|MYCN|TGFB1|NTRK3|NOG|NOTCH1|SEMA3B|TMEM98|SEMA3C|SEMA3E|MT3|SEMA4A|SEMA4B|SEMA4F|SEMA5A|SEMA5B|WNT3A|NKX6-1|SEMA6C|LIN28A|SEMA3D|SLIT1|SLIT2|PAX6|TRPC5|TERT|DUSP10|SYT4|KCTD11|D130043K22RIK|RTN4R|RNF10|RYK|CDKL3|CTDSP1|TSPO|CCL11|PSEN1|WNT3|CTNNA1|WNT5A|WNT7A|ATOH1|DAAM2|THY1|BDNF|REST|SEMA3G|RTN4|TLX2|SEMA6A|TNR|SORL1|SEMA4D|DRAXIN|TRAK…	133	0.2155	1.2921	0.0417	0.1429	1
GAD85	Gliogenesis	GOBP_OLIGODENDROCYTE_DIFFERENTIATION	Oligodendrocyte Differentiation	http://www.gsea-msigdb.org/gsea/msigdb/mouse/geneset/GOBP_OLIGODENDROCYTE_DIFFERENTIATION	CDK5|SIRT2|EIF2B1|CKAP5|IL33|ASCL1|CXCR4|PTPRZ1|NF1|CNTN2|CNTNAP1|EIF2B2|DUSP15|TGFB1|NTRK2|SLC8A3|NOTCH1|TNFRSF21|NSUN5|TMEM98|NKX2-1|PRMT5|B4GALT6|NKX6-1|SOX5|PAX6|TRPC4|ENPP2|PTPRJ|DUSP10|EIF2B4|ERBB2|PPARG|CNTNAP2|ASPA|HDAC1|DAAM2|ERCC2|OLIG2|MIR23A|NRG1|CLU|DICER1|ZFP365|WDR1|ABCA2|SOX1|PTN|SOX10|9630013A20RIK|ZFP488|SOX13|SOX6|MIR219A-1|PLP1|MED12|IL34|GRK2|TENM4|DLX1|DLX2|NKX2-2OS|DRD3|TRP…	105	0.2439	1.4494	0	0.0694	1
GAD85	Gliogenesis	GOBP_POSITIVE_REGULATION_OF_GLIAL_CELL_DIFFERENTIATION	Positive Regulation Of Glial Cell Differentiation	http://www.gsea-msigdb.org/gsea/msigdb/mouse/geneset/GOBP_POSITIVE_REGULATION_OF_GLIAL_CELL_DIFFERENTIATION	ENPP2|IL34|IL1B|HES1|IL6ST|TLR2|TENM4|EGR2|IL33|PRPF19|PPARG|NKX2-2OS|CXCR4|PTPRZ1|TRP73|ASPA|MTOR|HDAC1|TGFB1|DAG1|NTF3|CLCF1|PTPRA|RNF112|RELA|GSX2|RTN4|MAG|NKX2-2|ID2|OLIG2|NOTCH1|MIR23A|BMP2|SHH|SPINT1|PRMT5|NKX6-1|DICER1|ZFP365|TNFRSF1B|BIN1|NKX6-2|MDK|PTN|ZFP488|SERPINE2|MIR219A-1	48	0.3293	1.6414	0.0084	0.0259	0.999
GAD85	Gliogenesis	GOBP_POSITIVE_REGULATION_OF_GLIAL_CELL_PROLIFERATION	Positive Regulation Of Glial Cell Proliferation	http://www.gsea-msigdb.org/gsea/msigdb/mouse/geneset/GOBP_POSITIVE_REGULATION_OF_GLIAL_CELL_PROLIFERATION	IL1B|PRKCH|LYN|LTA|GFAP|NRG1|VIM|TSPO|MECP2|IL6|VEGFC|PLAG1|NTN1|MTOR|TNF|E2F1|MYC|SLC7A5	18	0.5927	2.1697	0	0.0012	0.136
GAD85	Gliogenesis	GOBP_POSITIVE_REGULATION_OF_GLIOGENESIS	Positive Regulation Of Gliogenesis	http://www.gsea-msigdb.org/gsea/msigdb/mouse/geneset/GOBP_POSITIVE_REGULATION_OF_GLIOGENESIS	IL34|LRP2|PRKCH|LYN|TENM4|EGR2|IL33|GFAP|MECP2|NKX2-2OS|CXCR4|PTPRZ1|TRP73|E2F1|TGFB1|DAG1|NTF3|CLCF1|MYC|GSX2|NOG|NKX2-2|NOTCH1|SHH|SPINT1|PRMT5|NKX6-1|BIN1|SOX8|TNF|NKX6-2|TRF|SERPINE2|ENPP2|IL1B|HES1|IL6ST|TLR2|PRPF19|PPARG|TSPO|VEGFC|ASPA|PLAG1|MTOR|HDAC1|PTPRA|RNF112|RELA|RTN4|MAG|ID2|OLIG2|GJC2|LTA|MIR23A|BMP2|NRG1|VIM|DICER1|ZFP365|TNFRSF1B|IL6|NTN1|MDK|PTN|SOX10|ZFP488|SLC7A5|MIR219A-1	70	0.3728	1.949	0	0.005	0.584
GAD85	Gliogenesis	GOBP_POSITIVE_REGULATION_OF_OLIGODENDROCYTE_DIFFERENTIATION	Positive Regulation Of Oligodendrocyte Differentiation	http://www.gsea-msigdb.org/gsea/msigdb/mouse/geneset/GOBP_POSITIVE_REGULATION_OF_OLIGODENDROCYTE_DIFFERENTIATION	ENPP2|IL34|TLR2|TENM4|IL33|PPARG|NKX2-2OS|CXCR4|PTPRZ1|TRP73|ASPA|MTOR|HDAC1|DAG1|PTPRA|GSX2|NKX2-2|OLIG2|MIR23A|SHH|PRMT5|NKX6-1|ZFP365|TNFRSF1B|NKX6-2|MDK|PTN|ZFP488|MIR219A-1	29	0.3043	1.3501	0.0966	0.1089	1
GAD85	Gliogenesis	GOBP_REGULATION_OF_ASTROCYTE_DIFFERENTIATION	Regulation Of Astrocyte Differentiation	http://www.gsea-msigdb.org/gsea/msigdb/mouse/geneset/GOBP_REGULATION_OF_ASTROCYTE_DIFFERENTIATION	IL1B|HES1|IL6ST|GPR37L1|HES5|PRPF19|MECP2|TREM2|NF1|CNTN2|MYCN|HMGA2|CLCF1|NTRK3|F2|MAG|NOG|ID2|ATF5|DLL3|NOTCH1|BMP2|FGFR3|SHH|EPHA4|NR1D1|NR2E1|KDM4A|BIN1|LDLR|ID4|SERPINE2	32	0.2644	1.2288	0.1678	0.1891	1
GAD85	Gliogenesis	GOBP_REGULATION_OF_GLIAL_CELL_DIFFERENTIATION	Regulation Of Glial Cell Differentiation	http://www.gsea-msigdb.org/gsea/msigdb/mouse/geneset/GOBP_REGULATION_OF_GLIAL_CELL_DIFFERENTIATION	IL34|SIRT2|GPR37L1|TENM4|EGR2|IL33|DLX1|DLX2|MECP2|NKX2-2OS|CXCR4|DRD3|PTPRZ1|TRP73|TREM2|NF1|CNTN2|MYCN|DUSP15|TGFB1|OPALIN|DAG1|HMGA2|NTF3|CLCF1|NTRK3|LINGO1|F2|GSX2|NOG|NKX2-2|ATF5|NOTCH1|TNFRSF21|TMEM98|FGFR3|SHH|EPHA4|SPINT1|PRMT5|NKX6-1|NR1D1|SLC45A3|LIN28A|NR2E1|KDM4A|BIN1|LDLR|NKX6-2|ID4|SERPINE2|ENPP2|IL1B|DUSP10|HES1|IL6ST|HES5|TLR2|PRPF19|PPARG|BMP4|ASPA|CASZ1|MTOR|HDAC1|PTPRA|RNF112|D…	86	0.2396	1.3421	0.0192	0.1134	1
GAD85	Gliogenesis	GOBP_REGULATION_OF_GLIAL_CELL_PROLIFERATION	Regulation Of Glial Cell Proliferation	http://www.gsea-msigdb.org/gsea/msigdb/mouse/geneset/GOBP_REGULATION_OF_GLIAL_CELL_PROLIFERATION	TERT|IL1B|PRKCH|HES1|LYN|GFAP|RNF10|TRP53|TSPO|MECP2|VEGFC|NF1|NF2|PLAG1|PMP22|MTOR|E2F1|MYC|CERS2|IDH2|IFNG|NOTCH1|ADCYAP1|LTA|SHH|NRG1|VIM|DICER1|IL6|SKI|ASCL2|NTN1|TNF|CDKN2B|PTN|SOX10|SOX11|SLC7A5	38	0.4459	2.0602	0	0.0024	0.298
GAD85	Gliogenesis	GOBP_REGULATION_OF_GLIOGENESIS	Regulation Of Gliogenesis	http://www.gsea-msigdb.org/gsea/msigdb/mouse/geneset/GOBP_REGULATION_OF_GLIOGENESIS	PRKCH|SIRT2|LYN|GPR37L1|IL33|GFAP|TRP53|MECP2|CXCR4|PTPRZ1|NF1|NF2|MYCN|TGFB1|NTF3|MYC|NTRK3|NOG|NOTCH1|TMEM98|SPINT1|PRMT5|NKX6-1|LIN28A|BIN1|TRF|ENPP2|TERT|DUSP10|RNF10|PPARG|TSPO|ASPA|ATOH1|HDAC1|RNF112|DAAM2|RELA|RTN4|OLIG2|LTA|MIR23A|BMP2|NRG1|VIM|DICER1|ZFP365|SKI|PTN|SOX10|SOX11|ZFP488|SLC7A5|MIR219A-1|IL34|LRP2|PITX3|TENM4|EGR2|DLX1|DLX2|NKX2-2OS|DRD3|TRP73|TREM2|E2F1|DAG1|HMGA2|CLCF1|CER…	112	0.3187	1.8506	0	0.0087	0.83
GAD85	Gliogenesis	GOBP_REGULATION_OF_OLIGODENDROCYTE_DIFFERENTIATION	Regulation Of Oligodendrocyte Differentiation	http://www.gsea-msigdb.org/gsea/msigdb/mouse/geneset/GOBP_REGULATION_OF_OLIGODENDROCYTE_DIFFERENTIATION	IL34|SIRT2|TENM4|IL33|DLX1|DLX2|NKX2-2OS|CXCR4|DRD3|PTPRZ1|TRP73|NF1|DUSP15|OPALIN|DAG1|LINGO1|GSX2|NKX2-2|NOTCH1|TNFRSF21|TMEM98|SHH|PRMT5|NKX6-1|SLC45A3|NKX6-2|ID4|ENPP2|DUSP10|HES1|HES5|TLR2|PPARG|BMP4|ASPA|MTOR|HDAC1|PTPRA|DAAM2|ID2|OLIG2|MIR23A|CTNNB1|DICER1|ZFP365|TNFRSF1B|WDR1|MDK|SOX1|PTN|ZFP488|MIR219A-1	52	0.2341	1.1702	0.1856	0.2455	1
GAD85	Glucose Homeostasis	GOBP_CELLULAR_GLUCOSE_HOMEOSTASIS	Cellular Glucose Homeostasis	http://www.gsea-msigdb.org/gsea/msigdb/mouse/geneset/GOBP_CELLULAR_GLUCOSE_HOMEOSTASIS	LRP1|BRSK2|FOXK1|CFTR|MIR200A|LRP5|NGFR|CRH|ATG7|NOX4|OPRK1|PIK3R2|RAB11B|SOX4|KAT5|PRKCE|SMARCB1|LIN28A|SLC39A14|FKBP1B|PAX2|ANG2|PDX1|RACK1|CDK16|PRKACA|SLC9B2|PIWIL4|PTPRN2|HK2|HK3|GPR68|UCP2|PPARD|PPP2CA|TRPA1|RAF1|STXBP3|MIR192|PRKN|NR1H4|MIR27A|GPR39|PDE3B|AGER|SMARCA4|ARRB1|BAIAP3|ZBTB20|GPER1|GCK|MIR379|GRK2|EPHA5|CRHR2|RBM4|FOXA3|PRKAA1|ALMS1|PRKAA2|ADRA2A|ANO1|SRI|NR1D1|PDE4C|ABCG1|ADCY…	122	0.3265	1.946	0	0.0051	0.592
GAD85	Glucose Homeostasis	GOBP_CELLULAR_RESPONSE_TO_CARBOHYDRATE_STIMULUS	Cellular Response To Carbohydrate Stimulus	http://www.gsea-msigdb.org/gsea/msigdb/mouse/geneset/GOBP_CELLULAR_RESPONSE_TO_CARBOHYDRATE_STIMULUS	LRP1|BRSK2|CFTR|MIR200A|LRP5|CRH|ATG7|NOX4|NFKB1|OPRK1|RAB11B|SOX4|KAT5|PRKCE|SMARCB1|LIN28A|SLC39A14|FKBP1B|PAX2|ANG2|PDX1|RACK1|CDK16|PRKACA|SLC9B2|PIWIL4|PRKCB|PTPRN2|GPR68|UCP2|KEAP1|PPARD|PPP2CA|TRPA1|RAF1|MIR192|PRKN|NR1H4|MIR27A|GPR39|PDE3B|AGER|SMARCA4|ZFP36L1|ARRB1|BAIAP3|ZBTB20|GPER1|MIR379|GRK2|EPHA5|CRHR2|RBM4|PRKAA1|PRKAA2|ADRA2A|ANO1|SRI|NR1D1|PDE4C|ABCG1|ADCY8|APOC3|BAD|CYP7A1|GPR2…	115	0.3312	1.9781	0	0.0041	0.506
GAD85	Glucose Homeostasis	GOBP_INSULIN_SECRETION_INVOLVED_IN_CELLULAR_RESPONSE_TO_GLUCOSE_STIMULUS	Insulin Secretion Involved In Cellular Response To Glucose Stimulus	http://www.gsea-msigdb.org/gsea/msigdb/mouse/geneset/GOBP_INSULIN_SECRETION_INVOLVED_IN_CELLULAR_RESPONSE_TO_GLUCOSE_STIMULUS	LRP1|ARRB1|BAIAP3|BRSK2|CFTR|MIR200A|LRP5|EPHA5|CRHR2|CRH|RBM4|ATG7|ADRA2A|ANO1|RAB11B|SRI|NR1D1|PDE4C|PRKCE|ABCG1|ADCY8|BAD|GPR27|FKBP1B|BIRC5|PDX1|HCFC1|FOXA2|CDK16|NADK|STXBP4|EFNA5|PDE8B|SLC9B2|PIWIL4|ADCY5|VSNL1|GCG|SYBU|RFX6|BC048507|PTPRN2|NCOA6|DYNLL1|CLTRN|GPR68|CAMK2N1|UCP2|OXCT1|C1QTNF12|JAGN1|PPARD|MPC2|TRPA1|HMGCR|LEPR|RAF1|PRKN|ABCA12|NR1H4|CACNA1E|RAB11FIP2|PHPT1|GPR39|NDUFAF2|OSBP…	71	0.2715	1.4573	0.0141	0.0668	1
GAD85	Glucose Homeostasis	GOBP_POSITIVE_REGULATION_OF_INSULIN_SECRETION_INVOLVED_IN_CELLULAR_RESPONSE_TO_GLUCOSE_STIMULUS	Positive Regulation Of Insulin Secretion Involved In Cellular Response To Glucose Stimulus	http://www.gsea-msigdb.org/gsea/msigdb/mouse/geneset/GOBP_POSITIVE_REGULATION_OF_INSULIN_SECRETION_INVOLVED_IN_CELLULAR_RESPONSE_TO_GLUCOSE_STIMULUS	LRP1|ARRB1|BAIAP3|VSNL1|CFTR|GCG|SYBU|RFX6|BC048507|NCOA6|DYNLL1|GPR68|CAMK2N1|OXCT1|CRH|C1QTNF12|PPARD|MPC2|LEPR|TRPA1|PRKN|ATG7|NR1H4|PHPT1|GPR39|OSBP|GHRL|ANO1|SRI|ABCG1|ADCY8|BAD|GPR27|TRPM4|HCFC1|PDX1|NADK	37	0.2935	1.3585	0.0462	0.1044	1
GAD85	Glucose Homeostasis	GOBP_POSITIVE_REGULATION_OF_PROTEIN_SECRETION	Positive Regulation Of Protein Secretion	http://www.gsea-msigdb.org/gsea/msigdb/mouse/geneset/GOBP_POSITIVE_REGULATION_OF_PROTEIN_SECRETION	LRP1|KCNN4|NR0B2|CFTR|NMU|MMP13|CRH|TGFB1|PTPN23|PRKCQ|TGFB2|ARF6|ATG7|P2RX7|NKX6-1|SOX4|PRKCE|MALRD1|DOC2B|TTN|ANG|ANG5|ANG2|BLK|PDX1|PSMD9|ANKRD1|GIP|GLP1R|MYO18A|SLC30A8|TRH|CD33|MYRIP|ADORA2A|GIPR|TRPM2|TM7SF3|PPARG|UCN3|GPR68|EXPH5|APBB1|GLUL|CAPN10|PPARD|FGB|TRPA1|PRKN|ATP13A2|NR1H4|GPR39|EXOC1|GLRX|PTGER4|ZFP384|TGFB3|RPH3AL|CASR|ARRB1|BAIAP3|TLR4|GPER1|GCK|ANG4|C1QTNF3|RBP4|INS1|TREM2|WLS…	126	0.2277	1.3216	0.0385	0.1245	1
GAD85	Glucose Homeostasis	GOBP_RESPONSE_TO_CARBOHYDRATE	Response To Carbohydrate	http://www.gsea-msigdb.org/gsea/msigdb/mouse/geneset/GOBP_RESPONSE_TO_CARBOHYDRATE	LRP1|BRSK2|EIF2B1|NR0B2|MIR200A|CFTR|LRP5|ILDR2|SESN2|GUCA2B|KAT7|EIF2B2|CRH|ATG7|NOX4|GJD3|NFKB1|OPRK1|RAB11B|CASP6|SOX4|KAT5|PRKCE|SMARCB1|LIN28A|SLC39A14|FKBP1B|PAX2|ANG2|PDX1|RACK1|CDK16|EGR1|GIP|EIF2B4|GLP1R|PRKACA|SLC9B2|PIWIL4|SLC30A8|PRKCB|PTPRN2|APOA2|ACVR2B|NCF2|GPR68|UCP2|KEAP1|GLUL|PPARD|PPP2CA|TRPA1|RAF1|MIR192|PRKN|ADIPOQ|NR1H4|VAMP2|MIR27A|GPR39|P2RX2|GPAM|PDE3B|AGER|SMARCA4|ZFP36L…	153	0.311	1.8547	0	0.0085	0.825
GAD85	Glucose Transport	GOBP_CARBOHYDRATE_TRANSMEMBRANE_TRANSPORT	Carbohydrate Transmembrane Transport	http://www.gsea-msigdb.org/gsea/msigdb/mouse/geneset/GOBP_CARBOHYDRATE_TRANSMEMBRANE_TRANSPORT	SLC45A1|OCLN|SLC2A12|SLC2A7|AQP7|GRK2|SLC27A1|SLC2A10|CLIP3|SLC5A2|AQP3|SLC23A1|ACE|SLC2A2|SIRT6|SESN2|SLC2A3|INS1|TSC2|REPIN1|TRARG1|MYC|PTH|SORBS1|SLC2A9|ERBB3|RNASEL|AQP1|IRS2|PEA15A|SLC26A5|GH|NR4A3|ERBB4|PRKCD|SLC5A1|SH2B2|ZDHHC7|AKT1|PID1|FGF21|OSTN|DRD1|AQP2|ITLN1|TNF|RTN2|EDN1|FGF15|ERFE|TERT|AQP9|GPC3|IL1B|STXBP4|GIP|SLC5A4B|MAPK14|AHI1|SLC1A2|RSC1A1|POU4F2|SORT1|PRKCB|ESR1|FFAR4|HK2|GRB…	95	0.3789	2.1578	0	0.0014	0.155
GAD85	Glucose Transport	GOBP_CARBOHYDRATE_TRANSPORT	Carbohydrate Transport	http://www.gsea-msigdb.org/gsea/msigdb/mouse/geneset/GOBP_CARBOHYDRATE_TRANSPORT	SLC35B4|AQP7|SLC27A1|SLC2A10|SLC35C1|CLIP3|SLC5A2|AQP3|SESN2|TRARG1|MYC|PLS1|SLC2A9|ERBB3|AQP1|PEA15A|MFSD12|GH|NR4A3|PRKCD|SH2B2|FGF21|DRD1|AQP2|ITLN1|EDN1|TERT|AQP9|GIP|SLC45A2|SLC5A4B|SLC1A2|POU4F2|PRKCB|ESR1|FFAR4|HK2|CAPN10|DHRS7C|C1QTNF2|BRAF|MFSD2B|SLC35D1|STXBP3|SLC35D3|ADIPOQ|GSK3A|OPN3|PTPN11|UPK3B|SLC45A4|AK1|SLC50A1|SLC45A1|OCLN|SLC2A12|SLC2A7|SLC35D2|SLC37A3|SLC35A5|GRK2|SLC23A1|ACE|…	120	0.3571	2.1225	0	0.0017	0.198
GAD85	Glucose Transport	GOBP_GLUCOSE_IMPORT	Glucose Import	http://www.gsea-msigdb.org/gsea/msigdb/mouse/geneset/GOBP_GLUCOSE_IMPORT	OCLN|GRK2|SLC27A1|ACE|SLC2A2|SIRT6|SLC2A3|SESN2|TSC2|REPIN1|TRARG1|MYC|PTH|SORBS1|ERBB3|RNASEL|IRS2|PEA15A|ERBB4|PRKCD|ZDHHC7|SH2B2|AKT1|PID1|OSTN|FGF21|DRD1|ITLN1|TNF|RTN2|FGF15|ERFE|GPC3|TERT|MAPK14|AHI1|SLC1A2|POU4F2|SORT1|ESR1|HK2|GRB10|SLC25A27|C1QTNF12|CAPN10|DHRS7C|C1QTNF2|LEP|RAB4B|STXBP3|ADIPOQ|SLC2A4|GSK3A|SLC2A1|OPN3|HNF1A|PTPN11|UPK3B|SLC27A4	59	0.4542	2.3217	0	0.0004	0.041
GAD85	Glucose Transport	GOBP_NEGATIVE_REGULATION_OF_GLUCOSE_IMPORT	Negative Regulation Of Glucose Import	http://www.gsea-msigdb.org/gsea/msigdb/mouse/geneset/GOBP_NEGATIVE_REGULATION_OF_GLUCOSE_IMPORT	AHI1|GSK3A|GRK2|PEA15A|ESR1|ACE|SIRT6|SH2B2|PID1|OSTN|GRB10|TNF|MYC|UPK3B|LEP|STXBP3	16	0.5404	1.9356	0	0.0054	0.615
GAD85	Glucose Transport	GOBP_NEGATIVE_REGULATION_OF_GLUCOSE_TRANSMEMBRANE_TRANSPORT	Negative Regulation Of Glucose Transmembrane Transport	http://www.gsea-msigdb.org/gsea/msigdb/mouse/geneset/GOBP_NEGATIVE_REGULATION_OF_GLUCOSE_TRANSMEMBRANE_TRANSPORT	IL1B|AHI1|GSK3A|GRK2|RSC1A1|PEA15A|PRKCB|ESR1|ACE|SIRT6|FABP5|SH2B2|PID1|OSTN|GRB10|TNF|MYC|LEP|UPK3B|STXBP3	20	0.5469	2.2042	0	0.001	0.104
GAD85	Glucose Transport	GOBP_POSITIVE_REGULATION_OF_GLUCOSE_IMPORT	Positive Regulation Of Glucose Import	http://www.gsea-msigdb.org/gsea/msigdb/mouse/geneset/GOBP_POSITIVE_REGULATION_OF_GLUCOSE_IMPORT	GPC3|TERT|OCLN|MAPK14|SLC1A2|POU4F2|REPIN1|C1QTNF12|CAPN10|C1QTNF2|PTH|SORBS1|ADIPOQ|ERBB3|RNASEL|IRS2|ERBB4|PRKCD|AKT1|OPN3|FGF21|ITLN1|PTPN11|FGF15|ERFE	25	0.3495	1.4532	0.0296	0.068	1
GAD85	Glucose Transport	GOBP_POSITIVE_REGULATION_OF_GLUCOSE_TRANSMEMBRANE_TRANSPORT	Positive Regulation Of Glucose Transmembrane Transport	http://www.gsea-msigdb.org/gsea/msigdb/mouse/geneset/GOBP_POSITIVE_REGULATION_OF_GLUCOSE_TRANSMEMBRANE_TRANSPORT	GPC3|TERT|OCLN|GIP|MAPK14|SLC1A2|CLIP3|POU4F2|REPIN1|C1QTNF12|CAPN10|C1QTNF2|PTH|BRAF|SORBS1|C3|ADIPOQ|ERBB3|RNASEL|IRS2|ERBB4|GH|NR4A3|PRKCD|AKT1|FGF21|AOC3|OPN3|ITLN1|PTPN11|FGF15|ERFE|AK1	33	0.4318	1.9552	0	0.0048	0.566
GAD85	Glucose Transport	GOBP_REGULATION_OF_GLUCOSE_IMPORT	Regulation Of Glucose Import	http://www.gsea-msigdb.org/gsea/msigdb/mouse/geneset/GOBP_REGULATION_OF_GLUCOSE_IMPORT	GPC3|TERT|OCLN|MAPK14|AHI1|SLC1A2|GRK2|POU4F2|ESR1|ACE|SIRT6|HK2|GRB10|REPIN1|SLC25A27|C1QTNF12|CAPN10|C1QTNF2|MYC|PTH|SORBS1|LEP|STXBP3|ADIPOQ|GSK3A|ERBB3|RNASEL|IRS2|PEA15A|ERBB4|PRKCD|SH2B2|AKT1|PID1|OSTN|FGF21|OPN3|ITLN1|TNF|RTN2|PTPN11|UPK3B|FGF15|ERFE	44	0.4245	2.0486	0	0.0026	0.321
GAD85	Glucose Transport	GOBP_REGULATION_OF_GLUCOSE_TRANSMEMBRANE_TRANSPORT	Regulation Of Glucose Transmembrane Transport	http://www.gsea-msigdb.org/gsea/msigdb/mouse/geneset/GOBP_REGULATION_OF_GLUCOSE_TRANSMEMBRANE_TRANSPORT	OCLN|GRK2|CLIP3|ACE|SIRT6|REPIN1|MYC|PTH|SORBS1|ERBB3|RNASEL|IRS2|PEA15A|ERBB4|GH|NR4A3|PRKCD|SH2B2|AKT1|PID1|OSTN|FGF21|ITLN1|TNF|RTN2|EDN1|FGF15|ERFE|GPC3|TERT|IL1B|STXBP4|GIP|MAPK14|AHI1|SLC1A2|RSC1A1|POU4F2|PRKCB|ESR1|FFAR4|HK2|GRB10|SLC25A27|C1QTNF12|CAPN10|C1QTNF2|BRAF|LEP|STXBP3|C3|ADIPOQ|TRIB3|GSK3A|FABP5|AOC3|OPN3|PTPN11|UPK3B|AK1	60	0.4634	2.4606	0	0.0002	0.011
GAD85	Glycerophospholipid Metabolism	GOBP_GLYCEROLIPID_BIOSYNTHETIC_PROCESS	Glycerolipid Biosynthetic Process	http://www.gsea-msigdb.org/gsea/msigdb/mouse/geneset/GOBP_GLYCEROLIPID_BIOSYNTHETIC_PROCESS	HDHD5|PIP5K1C|PIK3CG|DGKB|THRSP|SLC27A1|SLA2|ITPKB|LPIN2|SOCS2|LPIN3|DGKD|DGAT2|CLN3|GPAT3|SIK1|PLA2G4C|UVRAG|MOGAT1|VAC14|PIP4K2A|PLIN5|DGKQ|PI4K2A|SH3YL1|PIK3C2B|PLSCR3|PIGH|GPAA1|ABHD5|PIGQ|PIGA|AWAT2|PDGFB|PIGV|PIK3C2A|CWH43|PIK3R2|PGAP2|CTDNEP1|KAT5|PIGZ|ETNK2|PGAP3|PLA2G5|SCARB1|PIGP|PIGO|PTDSS2|PIGYL|ANG|CAPN2|PYURF|ANG5|SOCS1|PGAP4|ANG2|DPM3|PIGX|PIGT|ATG14|PLA2G4A|CDIPT|GPAT4|APOA1|APOA2…	148	0.474	2.7987	0	0	0
GAD85	Glycerophospholipid Metabolism	GOBP_GLYCEROPHOSPHOLIPID_BIOSYNTHETIC_PROCESS	Glycerophospholipid Biosynthetic Process	http://www.gsea-msigdb.org/gsea/msigdb/mouse/geneset/GOBP_GLYCEROPHOSPHOLIPID_BIOSYNTHETIC_PROCESS	HDHD5|PIP5K1C|PIK3CG|DGKB|SLC27A1|SLA2|ITPKB|SOCS2|DGKD|CLN3|PLA2G4C|UVRAG|VAC14|PIP4K2A|DGKQ|SH3YL1|PI4K2A|PIK3C2B|PLSCR3|PIGH|GPAA1|PIGQ|ABHD5|PIGA|PDGFB|PIGV|PIK3C2A|CWH43|PIK3R2|PGAP2|PIGZ|ETNK2|PGAP3|PLA2G5|PIGP|PIGO|PTDSS2|PIGYL|CAPN2|PYURF|SOCS1|PGAP4|DPM3|PIGX|PIGT|ATG14|PLA2G4A|CDIPT|GPAT4|APOA1|APOA2|FGF7|ABHD8|PIP5KL1|PNPLA3|NR1H4|EFR3B|PI4K2B|FABP3|FAR1|PGAP1|GPAM|IMPA2|ALOX15|PIK3CD|…	112	0.505	3.0073	0	0	0
GAD85	Glycerophospholipid Metabolism	GOBP_GLYCEROPHOSPHOLIPID_METABOLIC_PROCESS	Glycerophospholipid Metabolic Process	http://www.gsea-msigdb.org/gsea/msigdb/mouse/geneset/GOBP_GLYCEROPHOSPHOLIPID_METABOLIC_PROCESS	NAPEPLD|SLC27A1|INPP5E|ABHD6|THEM5|CLN3|UVRAG|PIP4K2A|DGKQ|PI4K2A|ABHD12B|ABHD5|PRDX6|APOA4|PDGFB|PDGFRB|PIK3R2|ABHD16A|MBOAT1|PLA2G5|SERINC5|SCARB1|SERINC2|ABHD16B|PLA2G1B|PTDSS2|LPCAT4|ENPP2|PLA2G4A|PLCD4|APOA1|APOA2|MTM1|HADHA|PIP5KL1|PNPLA3|LIPC|TPTE|PGAP1|GPAM|PIK3CD|PLCD1|MBOAT2|PLA2G2F|MTMR3|MFSD2A|ABHD4|NOTUM|INPP5D|APOC1|ACSL3|CHKA|DPM1|ACP6|DPM2|PLCG2|LDLR|LPCAT3|LCAT|FIG4|TTC7B|PI4KB|P…	193	0.4206	2.8927	0	0	0
GAD85	Glycerophospholipid Metabolism	GOBP_GPI_ANCHOR_METABOLIC_PROCESS	Gpi Anchor Metabolic Process	http://www.gsea-msigdb.org/gsea/msigdb/mouse/geneset/GOBP_GPI_ANCHOR_METABOLIC_PROCESS	PIGT|NOTUM|PIGH|GPAA1|PIGQ|PIGA|PIGV|CWH43|PGAP2|PIGZ|PGAP1|DPM1|DPM2|PGAP3|PIGP|PIGO|PIGYL|PYURF|PGAP4|DPM3|PIGX	21	0.5721	2.2724	0	0.0006	0.062
GAD85	Glycerophospholipid Metabolism	GOBP_PHOSPHATIDIC_ACID_METABOLIC_PROCESS	Phosphatidic Acid Metabolic Process	http://www.gsea-msigdb.org/gsea/msigdb/mouse/geneset/GOBP_PHOSPHATIDIC_ACID_METABOLIC_PROCESS	DGKQ|DGKA|BSCL2|PNPLA3|NR1H4|PLA2G3|DGKZ|ABHD5|DGKB|LIPC|SLC27A1|DGKG|AGPAT2|PLA2G10|GPAM|DGKD|AGPAT1|ABHD4|GPAT2|DGKI|ABHD8	21	0.4214	1.6652	0.0051	0.0228	0.997
GAD85	Glycerophospholipid Metabolism	GOBP_PHOSPHATIDYLCHOLINE_METABOLIC_PROCESS	Phosphatidylcholine Metabolic Process	http://www.gsea-msigdb.org/gsea/msigdb/mouse/geneset/GOBP_PHOSPHATIDYLCHOLINE_METABOLIC_PROCESS	LPCAT1|GDPD3|SLC27A1|MBOAT2|PLA2G15|PLA2G2F|PLB1|RAB38|MECP2|ABCA3|PLA2G4C|MFSD2A|MBOAT7|PNPLA7|PLAAT1|PLA2G3|APOC1|ACSL3|APOA4|CHKA|PLA2G2E|MBOAT1|PLA2G5|SCARB1|LDLR|LPCAT3|PLA2G1B|CAPN2|LCAT|ABHD3|LPCAT4|ENPP2|NR1H3|NR1H2|PLA2G4A|PLA2G2D|GPAT4|APOA1|APOA2|CHKB|FGF7|DBI|PON1|LIPC|FABP3|PLA2G10|FABP5|PNLIPRP2|PEMT|APOA5	50	0.3417	1.7468	0	0.015	0.97
GAD85	Glycerophospholipid Metabolism	GOBP_PHOSPHATIDYLGLYCEROL_METABOLIC_PROCESS	Phosphatidylglycerol Metabolic Process	http://www.gsea-msigdb.org/gsea/msigdb/mouse/geneset/GOBP_PHOSPHATIDYLGLYCEROL_METABOLIC_PROCESS	PLSCR3|PLA2G3|PHB2|PLA2G4A|SLC27A1|PLA2G2D|PLA2G15|PLA2G2E|LCLAT1|PLA2G2F|PLB1|PLA2G10|GPAM|MECP2|PLA2G5|THEM5|PGS1|ABCA3|PLA2G1B|SERAC1|TAMM41|HADHA	22	0.4859	1.9247	0	0.0056	0.642
GAD85	Glycerophospholipid Metabolism	GOBP_PHOSPHATIDYLINOSITOL_BIOSYNTHETIC_PROCESS	Phosphatidylinositol Biosynthetic Process	http://www.gsea-msigdb.org/gsea/msigdb/mouse/geneset/GOBP_PHOSPHATIDYLINOSITOL_BIOSYNTHETIC_PROCESS	PIP5K1C|ITPKA|SOCS5|PIK3CG|SLC27A1|SLA2|ITPKB|SOCS2|CDS1|UVRAG|VAC14|MBOAT7|PIP4K2A|SH3YL1|PI4K2A|PIK3C2B|FAM126A|PIGH|GPAA1|PIGQ|PIGA|PDGFB|PIGV|PIK3C2A|CWH43|PIK3R2|PGAP2|PIGZ|DPM1|DPM2|PLCG2|PGAP3|PIGP|PIGO|PIGYL|PYURF|SOCS1|PGAP4|DPM3|PIGX|PIGT|FGF2|TTC7B|PI4KB|ATG14|PIP4K2B|CDIPT|PIP4K2C|ITPKC|PIP5KL1|HTR2A|IP6K3|PIK3R4|HTR2C|EFR3B|PI4K2B|PIK3C2G|PIP5K1B|PGAP1|SOCS7|IMPA2|PIK3CD|INPPL1|SOCS3	64	0.5363	2.7718	0	0	0
GAD85	Glycerophospholipid Metabolism	GOBP_PHOSPHATIDYLINOSITOL_METABOLIC_PROCESS	Phosphatidylinositol Metabolic Process	http://www.gsea-msigdb.org/gsea/msigdb/mouse/geneset/GOBP_PHOSPHATIDYLINOSITOL_METABOLIC_PROCESS	PIP5K1C|ITPKA|PLEK|SOCS5|PIK3CG|PITPNC1|SLC27A1|INPP5E|LCLAT1|SLA2|ITPKB|SOCS2|MTMR3|CDS1|MTMR10|UVRAG|VAC14|MBOAT7|PIP4K2A|SH3YL1|PI4K2A|PIK3C2B|SACM1L|NOTUM|FAM126A|PIGH|GPAA1|INPP5D|PLA2G3|PIGQ|PIGA|MTMR12|PDGFB|PDGFRB|PIGV|PLCH2|PIK3C2A|CWH43|PIK3R2|PGAP2|SYNJ2|PIGZ|DPM1|DPM2|PLCG2|PGAP3|PIGP|PIGO|PIGYL|PYURF|SOCS1|PGAP4|DPM3|PIGX|PIGT|FGF2|FIG4|TTC7B|PI4KB|ATG14|PIP4K2B|OCRL|CDIPT|PIP4P1|PLC…	94	0.5	2.8353	0	0	0
GAD85	Glycerophospholipid Metabolism	GOBP_PHOSPHATIDYLINOSITOL_PHOSPHATE_BIOSYNTHETIC_PROCESS	Phosphatidylinositol Phosphate Biosynthetic Process	http://www.gsea-msigdb.org/gsea/msigdb/mouse/geneset/GOBP_PHOSPHATIDYLINOSITOL_PHOSPHATE_BIOSYNTHETIC_PROCESS	PIP5K1C|ITPKA|TTC7B|SOCS5|PIK3CG|PI4KB|ATG14|PIP4K2B|SLA2|ITPKB|SOCS2|PIP4K2C|ITPKC|UVRAG|PIP4K2A|PIP5KL1|PI4K2A|PIK3C2B|IP6K3|FAM126A|PIK3R4|EFR3B|PIK3C2G|PI4K2B|PIK3C2A|PIP5K1B|PIK3R2|SOCS7|IMPA2|PIK3CD|SOCS1|SOCS3	32	0.5215	2.3568	0	0.0004	0.033
GAD85	Glycerophospholipid Metabolism	GOBP_PHOSPHATIDYLSERINE_METABOLIC_PROCESS	Phosphatidylserine Metabolic Process	http://www.gsea-msigdb.org/gsea/msigdb/mouse/geneset/GOBP_PHOSPHATIDYLSERINE_METABOLIC_PROCESS	ABHD12B|PLA2G3|LIPC|SLC27A1|MBOAT2|PLA2G15|ABHD16A|PLA2G2F|PLA2G10|MBOAT1|SERINC5|SERINC2|PLSCR1|ABHD16B|LPCAT3|MFSD2A|PTDSS2|ABHD12|LPCAT4	19	0.3947	1.4724	0.0503	0.0623	1
GAD85	Glycerophospholipid Metabolism	GOBP_PHOSPHOLIPID_BIOSYNTHETIC_PROCESS	Phospholipid Biosynthetic Process	http://www.gsea-msigdb.org/gsea/msigdb/mouse/geneset/GOBP_PHOSPHOLIPID_BIOSYNTHETIC_PROCESS	HDHD5|PIP5K1C|DHDDS|PIK3CG|DGKB|PMVK|SLC27A1|LCLAT1|SLA2|ITPKB|SOCS2|DGKD|DOLK|CLN3|GPAT3|PLA2G4C|UVRAG|VAC14|PIP4K2A|DGKQ|PI4K2A|SH3YL1|PIK3C2B|PLSCR3|PIGH|GPAA1|ABHD5|PIGQ|PIGA|ISYNA1|PDGFB|PIGV|PIK3C2A|CWH43|PIK3R2|PGAP2|PIGZ|ETNK2|MBOAT1|ABCA8B|PGAP3|PLA2G5|SERINC5|AGPAT3|IDI1|PIGP|PIGO|PTDSS2|PIGYL|CAPN2|PYURF|SOCS1|SERAC1|PGAP4|DPM3|LPCAT4|PIGX|PIGT|ATG14|PLA2G4A|CDIPT|GPAT4|APOA1|APOA2|SER…	152	0.4809	3.2924	0	0	0
GAD85	Glycoprotein Metabolism	GOBP_POSITIVE_REGULATION_OF_GLYCOPROTEIN_METABOLIC_PROCESS	Positive Regulation Of Glycoprotein Metabolic Process	http://www.gsea-msigdb.org/gsea/msigdb/mouse/geneset/GOBP_POSITIVE_REGULATION_OF_GLYCOPROTEIN_METABOLIC_PROCESS	MUSTN1|SOAT1|IL33|SLC2A10|CTNNB1|IL15|CCR7|NCSTN|CCL21A|PXYLP1|ABCA2|RAMP1|CHP1|MGAT4B|POMT1|CCL19|SLC51B	17	0.6546	2.4461	0	0.0001	0.011
GAD85	Glycoprotein Metabolism	GOBP_REGULATION_OF_GLYCOPROTEIN_METABOLIC_PROCESS	Regulation Of Glycoprotein Metabolic Process	http://www.gsea-msigdb.org/gsea/msigdb/mouse/geneset/GOBP_REGULATION_OF_GLYCOPROTEIN_METABOLIC_PROCESS	ACOT8|BACE2|MUSTN1|TMEM59|SOAT1|IL33|SLC2A10|BCL2|APCS|ITM2B|CCR7|NCSTN|PXYLP1|CHP1|NECAB3|ITM2C|MGAT4B|HBEGF|POMT1|MT3|ITM2A|JAK3|CTNNB1|IL15|NECAB1|GATA1|AGO2|CCL21A|NECAB2|ABCA2|RAMP1|MGAT4D|ABCA7|PTX3|CCL19|SLC51B	36	0.4307	1.9591	0	0.0047	0.557
GAD85	Golgi Organization	GOBP_GOLGI_ORGANIZATION	Golgi Organization	http://www.gsea-msigdb.org/gsea/msigdb/mouse/geneset/GOBP_GOLGI_ORGANIZATION	NSFL1C|VMP1|RAB29|NPLOC4|VRK1|RAB2B|PLEKHM2|CLASP1|TICAM2|ARHGEF7|LMAN2L|GORASP1|SEC16A|DYM|HTT|CDK1|PLK3|LMAN1L|DNM2|COG1|COG7|CSNK1D|ARHGAP21|COG2|PI4K2A|COG8|LMAN2|RAB6B|CORO7|OBSL1|YIPF4|PRMT5|YIPF7|PLK5|PDCD10|ATP8B3|KIFC3|GOLPH3L|DNAJC28|STX5A|STX6|HUWE1|STK25|TMED6|CAMSAP2|FHDC1|MYO18A|TMED11|TMED9|GOLGA2|PRKD1|STX17|LRRK2|RBSN|CAMSAP3|BHLHA15|STX18|GAK|GBF1|EHD3|ARL1|PI4K2B|MAPK3|FAM174B|…	76	0.4467	2.4525	0	0.0001	0.011
GAD85	Golgi Vesicle Mediated Transport	GOBP_ESTABLISHMENT_OF_PROTEIN_LOCALIZATION_TO_PLASMA_MEMBRANE	Establishment Of Protein Localization To Plasma Membrane	http://www.gsea-msigdb.org/gsea/msigdb/mouse/geneset/GOBP_ESTABLISHMENT_OF_PROTEIN_LOCALIZATION_TO_PLASMA_MEMBRANE	RAB7|CNST|VAMP5|SNX27|MACF1|SYS1|RSC1A1|GRIP1|RAB11A|GGA3|GORASP1|SEC16A|RILPL1|AMN|WASHC1|NSF|SCRIB|NSG1|CLN3|BBS1|CSK|TRARG1|GGA2|ANK3|ARL6|RAB31|AKAP5|AFDN|VAMP2|ACSL3|RILPL2|MYO5B|GRIPAP1|GOLPH3L|LYPLA1|BBS2|PKDCC|LYPLAL1|GRIP2|RACK1|KRT18|RAB34|RAB26	43	0.5053	2.4094	0	0.0003	0.023
GAD85	Golgi Vesicle Mediated Transport	GOBP_GOLGI_TO_PLASMA_MEMBRANE_PROTEIN_TRANSPORT	Golgi To Plasma Membrane Protein Transport	http://www.gsea-msigdb.org/gsea/msigdb/mouse/geneset/GOBP_GOLGI_TO_PLASMA_MEMBRANE_PROTEIN_TRANSPORT	CNST|VAMP5|MACF1|SYS1|RSC1A1|GGA3|SEC16A|AMN|NSF|CLN3|BBS1|CSK|GGA2|ANK3|RAB31|VAMP2|ACSL3|LYPLA1|GOLPH3L|BBS2|PKDCC|LYPLAL1|RACK1|KRT18|RAB34|RAB26	26	0.5061	2.1682	0	0.0012	0.137
GAD85	Golgi Vesicle Mediated Transport	GOBP_GOLGI_TO_PLASMA_MEMBRANE_TRANSPORT	Golgi To Plasma Membrane Transport	http://www.gsea-msigdb.org/gsea/msigdb/mouse/geneset/GOBP_GOLGI_TO_PLASMA_MEMBRANE_TRANSPORT	CNST|CCDC22|VAMP5|MACF1|SYS1|RSC1A1|CCDC93|GGA3|VPS35L|SEC16A|EXOC8|AMN|NSF|CLN3|BBS1|DNM2|CSK|LLGL1|GGA2|ANK3|RAB31|VAMP2|ACSL3|EXOC1|GOLPH3L|LYPLA1|BBS2|PKDCC|LYPLAL1|STXBP6|RACK1|KRT18|RAB34|RAB26	34	0.5335	2.4706	0	0.0001	0.009
GAD85	Golgi Vesicle Mediated Transport	GOBP_POST_GOLGI_VESICLE_MEDIATED_TRANSPORT	Post Golgi Vesicle Mediated Transport	http://www.gsea-msigdb.org/gsea/msigdb/mouse/geneset/GOBP_POST_GOLGI_VESICLE_MEDIATED_TRANSPORT	KLHL20|SEC16A|AP3D1|AMN|CLN3|BBS1|DNM2|CSK|RP2|ACSL3|MYO1B|GOLPH3L|BBS2|PKDCC|RACK1|KRT18|RAB34|VPS52|RNF215|CNST|CCDC22|VAMP5|MACF1|SORCS1|SYS1|CCDC91|RSC1A1|CCDC93|SORT1|GGA3|VPS35L|RBSN|RABIF|EXOC8|AP4M1|NSF|GAK|GBF1|EHD3|LAMP1|GGA2|LLGL1|ANK3|RAB31|VAMP2|SORL1|PLCB3|EXOC1|AP3S2|LYPLA1|NBEA|LYPLAL1|STXBP6|LAPTM5|MYO5A|RAB26	56	0.586	3.059	0	0	0
GAD85	GPCR Signaling	GOBP_REGULATION_OF_ADENYLATE_CYCLASE_ACTIVATING_G_PROTEIN_COUPLED_RECEPTOR_SIGNALING_PATHWAY	Regulation Of Adenylate Cyclase Activating G Protein Coupled Receptor Signaling Pathway	http://www.gsea-msigdb.org/gsea/msigdb/mouse/geneset/GOBP_REGULATION_OF_ADENYLATE_CYCLASE_ACTIVATING_G_PROTEIN_COUPLED_RECEPTOR_SIGNALING_PATHWAY	ARRDC3|OPRM1|GSK3A|SSTR4|GRK2|NOS1|OPRL1|PDE4B|MRAP|APLP1|PDE4A|MRAP2|PTGER3|ADRB1|PDE10A|ATP2B4|CRTC3	17	0.3945	1.3788	0.0878	0.0957	1
GAD85	Growth Negative Regulation	GOBP_NEGATIVE_REGULATION_OF_CELL_GROWTH	Negative Regulation Of Cell Growth	http://www.gsea-msigdb.org/gsea/msigdb/mouse/geneset/GOBP_NEGATIVE_REGULATION_OF_CELL_GROWTH	G6PD2|CDK5|G6PDX|GNG4|FHL1|CDKN1B|FHL4|SERTAD3|PLXNA3|BBC3|GAS1|FOXK1|MYL2|NPPB|HYAL1|TRIM40|MSX1|FLCN|RGS4|CTH|OSGIN2|TRP53|SESN2|MECP2|PTPRS|PPP1R9B|NF2|ZMAT3|CCN3|RBBP7|TGFB1|TGFB2|VGLL4|GAS2L1|ZFP418|CCDC85B|SEMA3B|CDHR2|SEMA3C|SEMA3E|MT3|SEMA4A|SEMA4B|TSPYL2|SEMA4F|SEMA5A|SERTAD1|SEMA5B|FRZB|WNT3A|RRAD|SEMA6C|DNAJB2|ACVRL1|DACT3|ADAM15|SEMA3D|SLIT1|SLIT2|CGRRF1|BST2|RACK1|NAIF1|PTPRJ|CDA|PHB…	153	0.3464	2.2474	0	0.0007	0.071
GAD85	Growth Negative Regulation	GOBP_NEGATIVE_REGULATION_OF_DEVELOPMENTAL_GROWTH	Negative Regulation Of Developmental Growth	http://www.gsea-msigdb.org/gsea/msigdb/mouse/geneset/GOBP_NEGATIVE_REGULATION_OF_DEVELOPMENTAL_GROWTH	G6PD2|CDK5|G6PDX|CAV3|PLAC8|CDKN1B|PLXNA3|DSPP|CITED2|CGA|RGS4|MEIS1|SOCS2|MECP2|PTPRS|RBP4|WWC1|TRP73|MYOZ1|CDKN1A|RGS2|VGLL4|ZFP418|BCL11A|NOG|ATXN2|CXADR|LGMN|TBX5|ALMS1|SEMA3B|SEMA3C|SEMA3E|RAI1|MT3|SEMA4A|FGFR3|SEMA4B|SEMA4F|SEMA5A|SEMA5B|EPHA7|WNT3A|SEMA6C|H19|KCNK2|STC2|OSTN|SEMA3D|SLIT1|SLIT2|BBS2|CFL1|MAPK11|GDF15|FGF13|IFRD1|MSTN|ADRB1|TGFBR2|NKD1|DUSP10|RGMA|D130043K22RIK|RTN4R|PI16|FO…	93	0.252	1.4235	0	0.078	1
GAD85	Growth Negative Regulation	GOBP_NEGATIVE_REGULATION_OF_GROWTH	Negative Regulation Of Growth	http://www.gsea-msigdb.org/gsea/msigdb/mouse/geneset/GOBP_NEGATIVE_REGULATION_OF_GROWTH	CDK5|PLAC8|CITED2|MSX1|FLCN|CTH|MEIS1|TRP53|SESN2|NF2|CCN3|RBBP7|GAS2L1|NOG|RAI1|FRZB|ACVRL1|ADAM15|SEMA3D|MAPK11|MSTN|RACK1|TGFBR2|NKD1|PTPRJ|RTN4R|FOXP1|RYK|PTK6|ENO1B|PPARD|MUL1|RTN4|SEMA6A|ALOX8|WWC2|TLL2|DRAXIN|CCR5|EAF2|TRO|P3H1|MINAR1|DSPP|D1PAS1|CIRBP|RBP4|TRP73|MYOZ1|RGS2|ACVR1B|BCL11A|SFRP2|FBP1|SFRP1|FGFR3|AGT|AHSG|SOX17|CFL1|GDF15|GREM1|IDH3G|IFRD1|ADRB1|SERPINE2|GPC3|DAB2IP|BCL2|BCL6…	200	0.3345	2.3188	0	0.0004	0.042
GAD85	Growth Negative Regulation	GOBP_NEGATIVE_REGULATION_OF_ORGAN_GROWTH	Negative Regulation Of Organ Growth	http://www.gsea-msigdb.org/gsea/msigdb/mouse/geneset/GOBP_NEGATIVE_REGULATION_OF_ORGAN_GROWTH	G6PD2|G6PDX|CAV3|PI16|FOXP1|DSPP|CITED2|CGA|RGS4|MEIS1|RBP4|WWC1|TRP73|RGS2|VGLL4|ZFP418|NOG|CXADR|TBX5|WWC2|GSK3A|STK4|JARID2|KCNK2|MAPK11|MEN1|TGFBR2	27	0.3802	1.592	0	0.0341	1
GAD85	GTPase Activity	GOBP_ACTIVATION_OF_GTPASE_ACTIVITY	Activation Of Gtpase Activity	http://www.gsea-msigdb.org/gsea/msigdb/mouse/geneset/GOBP_ACTIVATION_OF_GTPASE_ACTIVITY	SGSM1|TAX1BP3|GARNL3|SIPA1L3|GMIP|TBC1D2B|ARHGAP24|ARHGAP22|CRKL|NTF3|NTRK3|CORO1C|TBC1D10B|RAP1GAP|RHOG|EPHA2|ARHGEF16|SGSM2|RANGAP1|RUNDC1|CCL21A|ARHGEF19|TIAM2|TBC1D4|EVI5L|TBC1D7|SGSM3|DOCK7|RASGRP1|ARHGEF10|CCL21B|SIPA1|TBC1D10A|FOXJ1|APC2|CXCL13|TBC1D21|PLEKHG4|RAPGEF1|ARHGEF15|WNT5A|SCRIB|TBC1D16|AGAP3|ADPRHL1|IQSEC3|TBC1D10C|AGAP1|GPR65|AGAP2|TBC1D2|RCC2|SIPA1L1|TBC1D8|ARHGAP45|TBC1D9B|RA…	66	0.4483	2.4172	0	0.0003	0.021
GAD85	GTPase Activity	GOBP_POSITIVE_REGULATION_OF_GTPASE_ACTIVITY	Positive Regulation Of Gtpase Activity	http://www.gsea-msigdb.org/gsea/msigdb/mouse/geneset/GOBP_POSITIVE_REGULATION_OF_GTPASE_ACTIVITY	XCL1|RASGEF1A|DOCK8|RGL3|RASGEF1C|CDKL5|TAX1BP3|GARNL3|FLCN|RGS4|MAPRE2|ARHGAP27|GMIP|NF1|TBC1D2B|NTF3|WDR41|CRKL|NTRK3|S100A10|RGS14|TBC1D10B|MEX3B|NTRK1|RHOG|RAP1GAP|CCL26|ARAP3|ARHGEF16|SGSM2|CCL24|RUNDC1|SH3BP1|CCL21A|ARHGEF19|BIN1|CHN1|TBC1D4|SGSM3|IQSEC1|RACK1|RASGRP1|ARHGEF10|CCL21B|SIPA1|RTN4R|GNB5|DOCK10|ASAP3|TBC1D10A|ERBB2|RGS1|CXCL13|APC2|CCL1|RGS11|PLEKHG4|CCL11|CCL12|CCL17|WNT4|CCL2…	178	0.3339	2.17	0	0.0012	0.135
GAD85	GTPase Regulation	GOBP_NEGATIVE_REGULATION_OF_GTPASE_ACTIVITY	Negative Regulation Of Gtpase Activity	http://www.gsea-msigdb.org/gsea/msigdb/mouse/geneset/GOBP_NEGATIVE_REGULATION_OF_GTPASE_ACTIVITY	PECAM1|SPRY1|SPRY2|ARRB1|F11R|RAP1GDS1|ADCYAP1|DAB2IP|LRCH1|SH3BP4|LRRK2|PTPRN2|ARRB2|GMIP|RGN|BCAS3|WNK1|ARL2|RCC2|FZD10|BBS4|PLXNB3|HRAS	23	0.6583	2.6112	0	0	0.001
GAD85	Hair Cell Differentiation	GOBP_HAIR_CELL_DIFFERENTIATION	Hair Cell Differentiation	http://www.gsea-msigdb.org/gsea/msigdb/mouse/geneset/GOBP_HAIR_CELL_DIFFERENTIATION	GRXCR2|ERCC3|WHRN|CLRN1|POU4F3|FGF20|MYCN|PDZD7|STRC|TOMT|PLS1|PTPRQ|MIR96|NOTCH1|FGFR1|FGFR3|SLITRK6|ESRP1|GSDME|SOD1|GFI1|TMC1|MYCL|TRIOBP|FGF2|TMEM132E|CLRN2|GRXCR1|HES1|HES5|HEY1|HEY2|KCNMA1|MYO3A|KCNQ1|USH1C|DLL1|JAG2|BMP4|SCRIB|ATOH1|ATP2B2|PCDH15|ERCC2|REST|DLX3|USH2A|CDH23|MCOLN3|TGM3|SLC9A3R1|RIPOR2|CLIC5|LHFPL5|LAMC1|MYO3B	56	0.2395	1.2383	0.1354	0.1818	1
GAD85	Hair Development	GOBP_HAIR_CYCLE_PHASE	Hair Cycle Phase	http://www.gsea-msigdb.org/gsea/msigdb/mouse/geneset/GOBP_HAIR_CYCLE_PHASE	CTSL|KRTAP21-1|BARX2|NOTCH1|WNT10B|GSDMA3|CTNNB1|MSX2|GAL|PSEN1|AKT1|PSEN2|WNT5A|CDH3|DSG4|PTGS2|TRPV1|PPARD|TGFB2|MYO5A|FERMT1|MREG	22	0.3034	1.2364	0.1515	0.1833	1
GAD85	Hair Development	GOBP_HAIR_FOLLICLE_MATURATION	Hair Follicle Maturation	http://www.gsea-msigdb.org/gsea/msigdb/mouse/geneset/GOBP_HAIR_FOLLICLE_MATURATION	KRTAP21-1|CTSL|BARX2|NOTCH1|WNT10B|GSDMA3|CTNNB1|MSX2|GAL|PSEN1|PSEN2|AKT1|NF1|WNT5A|CDH3|DSG4|TRPV1|PTGS2|PPARD|TGFB2|ERCC2|MYO5A|FERMT1|MREG	24	0.3173	1.2954	0.131	0.1409	1
GAD85	Hair Development	GOBP_SKIN_EPIDERMIS_DEVELOPMENT	Skin Epidermis Development	http://www.gsea-msigdb.org/gsea/msigdb/mouse/geneset/GOBP_SKIN_EPIDERMIS_DEVELOPMENT	LRP4|WNT10A|TNFRSF19|KRT17|FZD3|KRT71|SOSTDC1|DNASE1L2|DKK1|KDF1|KRT25|EXT1|MSX2|TMEM79|ATP7A|FUZ|NF1|NGFR|TRPS1|DSG4|VANGL2|TGFB2|NSDHL|ACVR1B|PIAS4|CTSL|NOTCH1|EDAR|SHH|MFSD12|TFAP2C|DKK4|SNAI1|AKT1|CELSR1|FZD6|HPSE|TRP63|SOX9|TNF|SMO|IGFBP5|FERMT1|MREG|KRTAP21-1|EDARADD|INHBA|ALX4|PRSS8|APCDD1|FOXQ1|WNT10B|GSDMA3|BCL2|FOXE1|DLL1|LNCPINT|PSEN1|PSEN2|LHX2|WNT5A|CDH3|LGR5|FGF10|TRPV1|HDAC1|FGF7|P…	94	0.2353	1.3892	0.0204	0.0914	1
GAD85	Head Morphogenesis	GOBP_BODY_MORPHOGENESIS	Body Morphogenesis	http://www.gsea-msigdb.org/gsea/msigdb/mouse/geneset/GOBP_BODY_MORPHOGENESIS	DLX5|CDK2AP1|MMP2|TWIST2|PHLDB2|DKK1|CLASP1|MSX1|FUZ|CRISPLD2|CRISPLD1|PHLDB1|TBX1|TGFB1|DAG1|TGFB2|NOG|TFAP2A|ANKRD11|SGPL1|SCHIP1|SCX|ZFP640|SSBP3|CSRNP1|CDON|FLVCR1|IFT122|COL1A1|MAB21L2|GPC3|EP300|PAX9|TIPARP|RRAS|KAT6A|WNT3|PLEKHA1|ZFP281|STRA6|BRAF|RAB3GAP1|GREM2|GNAS|SKI|LEF1|PTPN11|CREBBP|TGFB3	49	0.3945	2.0081	0	0.0034	0.422
GAD85	Head Morphogenesis	GOBP_FACE_DEVELOPMENT	Face Development	http://www.gsea-msigdb.org/gsea/msigdb/mouse/geneset/GOBP_FACE_DEVELOPMENT	DLX5|EP300|CDK2AP1|MMP2|PAX9|ZIC3|TWIST2|TIPARP|DKK1|RRAS|MSX1|RARG|KAT6A|PLEKHA1|WNT5A|CRISPLD2|CRISPLD1|TBX1|TGFB1|HOXB3|STRA6|TGFB2|BRAF|BBS4|GRHL2|RAF1|NOG|TFAP2A|ANKRD11|SGPL1|SCHIP1|SCX|RAB3GAP1|MAPK3|ALDH1A2|SKI|ZFP640|CHD7|SOX3|LEF1|CSRNP1|PTPN11|SRF|CREBBP|TGFB3|COL1A1|ITGA4	47	0.3676	1.8281	0	0.0099	0.875
GAD85	Head Morphogenesis	GOBP_HEAD_MORPHOGENESIS	Head Morphogenesis	http://www.gsea-msigdb.org/gsea/msigdb/mouse/geneset/GOBP_HEAD_MORPHOGENESIS	DLX5|EP300|CDK2AP1|MMP2|PAX9|TWIST2|TIPARP|DKK1|RRAS|MSX1|KAT6A|WNT3|PLEKHA1|CRISPLD2|CRISPLD1|TBX1|STRA6|TGFB1|TGFB2|BRAF|NOG|TFAP2A|ANKRD11|SGPL1|SCHIP1|SCX|RAB3GAP1|SKI|ZFP640|LEF1|SSBP3|CSRNP1|PTPN11|CREBBP|TGFB3|FLVCR1|COL1A1	37	0.3473	1.6239	0.0127	0.0285	1
GAD85	Heat Generation	GOBP_HEAT_GENERATION	Heat Generation	http://www.gsea-msigdb.org/gsea/msigdb/mouse/geneset/GOBP_HEAT_GENERATION	ARRDC3|EDNRB|IL1A|IL1B|APLN|TNFRSF11A|TNFSF11|SLC27A1|IL1RN|NMU|ADRB2|CCR5|PTGES|ADRB3|CNR1|MUP1|TNF|ABAT|PTGER3|PTGS2|TRPV1|CCL5|ADRB1	23	0.3213	1.2971	0.152	0.1398	1
GAD85	Heat Generation	GOBP_REGULATION_OF_HEAT_GENERATION	Regulation Of Heat Generation	http://www.gsea-msigdb.org/gsea/msigdb/mouse/geneset/GOBP_REGULATION_OF_HEAT_GENERATION	ARRDC3|EDNRB|IL1B|APLN|TNFRSF11A|TNFSF11|SLC27A1|NMU|CCR5|PTGES|CNR1|TNF|ABAT|PTGER3|PTGS2|CCL5	16	0.4748	1.7165	0.025	0.0175	0.985
GAD85	Hematopoietic Cell Homeostasis	GOBP_HEMATOPOIETIC_STEM_CELL_HOMEOSTASIS	Hematopoietic Stem Cell Homeostasis	http://www.gsea-msigdb.org/gsea/msigdb/mouse/geneset/GOBP_HEMATOPOIETIC_STEM_CELL_HOMEOSTASIS	MYCT1|ZFP251|FSTL1|ADAR|EXT1|SOX4|SMARCA2|GATA2|P2RY14|UBAP2L|GLIS2|NBEA|CCN3|CRISPLD1|SEPTIN4|STAT4|TCIRG1|GPRASP2|FOXA3	19	0.4772	1.8192	0.0181	0.0103	0.884
GAD85	Heme Metabolism	GOBP_HEME_BIOSYNTHETIC_PROCESS	Heme Biosynthetic Process	http://www.gsea-msigdb.org/gsea/msigdb/mouse/geneset/GOBP_HEME_BIOSYNTHETIC_PROCESS	TMEM14C|UROD|FECH|SLC11A2|ALAS1|ALAS2|ATPIF1|ALAD|PPOX|IBA57|SNX3|COX10|PGRMC1|HNF1A|SLC25A39|SRRD|ABCB10	17	0.6884	2.5647	0	0	0.002
GAD85	Heme Metabolism	GOBP_HEME_METABOLIC_PROCESS	Heme Metabolic Process	http://www.gsea-msigdb.org/gsea/msigdb/mouse/geneset/GOBP_HEME_METABOLIC_PROCESS	HMOX1|SLCO1A6|TMEM14C|UROD|CYP2A5|FECH|SLC11A2|ALAS1|ABCB6|ALAS2|ATPIF1|ALAD|HEBP1|HMOX2|PPOX|IBA57|SNX3|COX10|PGRMC1|HNF1A|SLC25A39|SRRD|HPX|ABCB10	24	0.5435	2.2005	0	0.001	0.109
[truncated: 1,600 more rows]
