# Supplementary material for: Host Functional Response to a Prototypic Orally Delivered Self-Replicating Vaccine Platform
Source: Vaccines (Basel). 2024 Jun 21;12(7):701. doi: 10.3390/vaccines12070701 (PMC11281611; doi:10.3390/vaccines12070701)
Supplement: Supplementary file 1 [file vaccines-12-00701-s001.zip › Supp-Tables-and-Figures/Table S2 GSEA Report for NCK56 in GAD85vsNCK56 (GSEA table).xlsx]

## Sheet: Table S2 GSEA Report for NCK56 
NAME	GS<br> follow link to MSigDB	GS DETAILS	SIZE	ES	NES	NOM p-val	FDR q-val	FWER p-val	RANK AT MAX	LEADING EDGE
GOBP_REGULATION_OF_AXONOGENESIS	GOBP_REGULATION_OF_AXONOGENESIS	Details ...	132	-0.473892	-2.21941	0	0.0190393	0.015	6536	tags=50%, list=26%, signal=67%
GOBP_REGULATION_OF_ESTABLISHMENT_OF_PLANAR_POLARITY	GOBP_REGULATION_OF_ESTABLISHMENT_OF_PLANAR_POLARITY	Details ...	33	-0.587676	-2.0758	0	0.0897564	0.128	5481	tags=52%, list=21%, signal=65%
GOBP_ESTABLISHMENT_OF_TISSUE_POLARITY	GOBP_ESTABLISHMENT_OF_TISSUE_POLARITY	Details ...	45	-0.535057	-2.03548	0	0.115165	0.237	5481	tags=47%, list=21%, signal=59%
GOBP_EXCITATORY_SYNAPSE_ASSEMBLY	GOBP_EXCITATORY_SYNAPSE_ASSEMBLY	Details ...	25	-0.603482	-2.01456	0	0.113179	0.298	3017	tags=44%, list=12%, signal=50%
GOBP_NEURON_PROJECTION_EXTENSION_INVOLVED_IN_NEURON_PROJECTION_GUIDANCE	GOBP_NEURON_PROJECTION_EXTENSION_INVOLVED_IN_NEURON_PROJECTION_GUIDANCE	Details ...	27	-0.593832	-2.01419	0	0.0908032	0.298	6396	tags=67%, list=25%, signal=89%
GOBP_NEGATIVE_REGULATION_OF_ASTROCYTE_DIFFERENTIATION	GOBP_NEGATIVE_REGULATION_OF_ASTROCYTE_DIFFERENTIATION	Details ...	18	-0.666192	-2.00359	0	0.0883	0.338	5611	tags=72%, list=22%, signal=92%
GOBP_DORSAL_VENTRAL_NEURAL_TUBE_PATTERNING	GOBP_DORSAL_VENTRAL_NEURAL_TUBE_PATTERNING	Details ...	27	-0.595419	-1.98595	0	0.092276	0.398	6098	tags=63%, list=24%, signal=83%
GOBP_NEGATIVE_REGULATION_OF_AXONOGENESIS	GOBP_NEGATIVE_REGULATION_OF_AXONOGENESIS	Details ...	47	-0.509759	-1.96988	0	0.0949346	0.444	6479	tags=60%, list=25%, signal=80%
GOBP_REGULATION_OF_EXTENT_OF_CELL_GROWTH	GOBP_REGULATION_OF_EXTENT_OF_CELL_GROWTH	Details ...	90	-0.4466	-1.95406	0	0.100593	0.504	6536	tags=48%, list=26%, signal=64%
GOBP_NEGATIVE_REGULATION_OF_NERVOUS_SYSTEM_DEVELOPMENT	GOBP_NEGATIVE_REGULATION_OF_NERVOUS_SYSTEM_DEVELOPMENT	Details ...	133	-0.41297	-1.94281	0	0.104705	0.552	6479	tags=45%, list=25%, signal=60%
GOBP_REGULATION_OF_ASTROCYTE_DIFFERENTIATION	GOBP_REGULATION_OF_ASTROCYTE_DIFFERENTIATION	Details ...	32	-0.549682	-1.9345	0	0.104806	0.596	5611	tags=50%, list=22%, signal=64%
GOBP_POSITIVE_REGULATION_OF_AXONOGENESIS	GOBP_POSITIVE_REGULATION_OF_AXONOGENESIS	Details ...	72	-0.463709	-1.92697	0	0.104691	0.63	6917	tags=49%, list=27%, signal=66%
GOBP_NEGATIVE_REGULATION_OF_CELL_PROJECTION_ORGANIZATION	GOBP_NEGATIVE_REGULATION_OF_CELL_PROJECTION_ORGANIZATION	Details ...	153	-0.402045	-1.92342	0	0.0989833	0.635	6479	tags=44%, list=25%, signal=59%
GOBP_PROTEIN_LOCALIZATION_TO_CELL_CELL_JUNCTION	GOBP_PROTEIN_LOCALIZATION_TO_CELL_CELL_JUNCTION	Details ...	20	-0.609525	-1.90127	0	0.117358	0.718	9103	tags=75%, list=36%, signal=116%
GOBP_DENDRITE_MORPHOGENESIS	GOBP_DENDRITE_MORPHOGENESIS	Details ...	121	-0.409339	-1.89136	0	0.122884	0.756	7524	tags=45%, list=29%, signal=63%
GOBP_NEGATIVE_REGULATION_OF_TOLL_LIKE_RECEPTOR_SIGNALING_PATHWAY	GOBP_NEGATIVE_REGULATION_OF_TOLL_LIKE_RECEPTOR_SIGNALING_PATHWAY	Details ...	32	-0.546154	-1.89086	0	0.115925	0.757	6872	tags=56%, list=27%, signal=77%
GOBP_POSTSYNAPSE_ASSEMBLY	GOBP_POSTSYNAPSE_ASSEMBLY	Details ...	26	-0.554047	-1.88135	0	0.121591	0.803	7315	tags=69%, list=29%, signal=97%
GOBP_NON_CANONICAL_WNT_SIGNALING_PATHWAY	GOBP_NON_CANONICAL_WNT_SIGNALING_PATHWAY	Details ...	45	-0.495806	-1.87902	0	0.117259	0.811	5893	tags=51%, list=23%, signal=66%
GOBP_EMBRYONIC_SKELETAL_SYSTEM_DEVELOPMENT	GOBP_EMBRYONIC_SKELETAL_SYSTEM_DEVELOPMENT	Details ...	126	-0.408765	-1.87607	0	0.114107	0.822	4091	tags=33%, list=16%, signal=39%
GOBP_SPINAL_CORD_PATTERNING	GOBP_SPINAL_CORD_PATTERNING	Details ...	19	-0.599894	-1.87131	0.00697674	0.114614	0.836	2562	tags=47%, list=10%, signal=53%
GOBP_NEGATIVE_REGULATION_OF_NEURON_PROJECTION_DEVELOPMENT	GOBP_NEGATIVE_REGULATION_OF_NEURON_PROJECTION_DEVELOPMENT		115	-0.409172	-1.8699	0	0.110742	0.842	6479	tags=46%, list=25%, signal=61%
GOBP_CELL_PROLIFERATION_IN_HINDBRAIN	GOBP_CELL_PROLIFERATION_IN_HINDBRAIN		16	-0.630917	-1.85788	0.00892857	0.119322	0.874	2562	tags=31%, list=10%, signal=35%
GOBP_VESICLE_TRANSPORT_ALONG_MICROTUBULE	GOBP_VESICLE_TRANSPORT_ALONG_MICROTUBULE		31	-0.522878	-1.85155	0.00226244	0.121081	0.886	5956	tags=48%, list=23%, signal=63%
GOBP_AXONAL_FASCICULATION	GOBP_AXONAL_FASCICULATION		21	-0.577963	-1.84938	0.00456621	0.118536	0.896	5396	tags=52%, list=21%, signal=66%
GOBP_ENDOPLASMIC_RETICULUM_CALCIUM_ION_HOMEOSTASIS	GOBP_ENDOPLASMIC_RETICULUM_CALCIUM_ION_HOMEOSTASIS		21	-0.585055	-1.8471	0.00717703	0.116403	0.899	4424	tags=43%, list=17%, signal=52%
GOBP_SYNAPSE_MATURATION	GOBP_SYNAPSE_MATURATION		26	-0.537603	-1.84167	0.00222717	0.119627	0.921	6952	tags=54%, list=27%, signal=74%
GOBP_POSITIVE_REGULATION_OF_CALCIUM_ION_DEPENDENT_EXOCYTOSIS	GOBP_POSITIVE_REGULATION_OF_CALCIUM_ION_DEPENDENT_EXOCYTOSIS		15	-0.63967	-1.84018	0.00434783	0.117038	0.924	2564	tags=47%, list=10%, signal=52%
GOBP_POST_ANAL_TAIL_MORPHOGENESIS	GOBP_POST_ANAL_TAIL_MORPHOGENESIS		22	-0.572884	-1.83908	0.00236407	0.114271	0.929	6282	tags=45%, list=25%, signal=60%
GOBP_REGULATION_OF_POSTSYNAPTIC_NEUROTRANSMITTER_RECEPTOR_ACTIVITY	GOBP_REGULATION_OF_POSTSYNAPTIC_NEUROTRANSMITTER_RECEPTOR_ACTIVITY		17	-0.627387	-1.8374	0.004329	0.11209	0.93	2681	tags=41%, list=10%, signal=46%
GOBP_REGULATION_OF_POSTSYNAPTIC_MEMBRANE_POTENTIAL	GOBP_REGULATION_OF_POSTSYNAPTIC_MEMBRANE_POTENTIAL		103	-0.409256	-1.83718	0	0.108608	0.93	7659	tags=50%, list=30%, signal=70%
GOBP_VESICLE_CYTOSKELETAL_TRAFFICKING	GOBP_VESICLE_CYTOSKELETAL_TRAFFICKING		49	-0.466148	-1.8367	0	0.105803	0.931	7230	tags=49%, list=28%, signal=68%
GOBP_ORGANELLE_TRANSPORT_ALONG_MICROTUBULE	GOBP_ORGANELLE_TRANSPORT_ALONG_MICROTUBULE		62	-0.439234	-1.83651	0	0.102694	0.931	5956	tags=40%, list=23%, signal=52%
GOBP_POSTSYNAPTIC_DENSITY_ASSEMBLY	GOBP_POSTSYNAPTIC_DENSITY_ASSEMBLY		16	-0.630846	-1.83448	0.00226244	0.101472	0.934	3017	tags=50%, list=12%, signal=57%
GOBP_MORPHOGENESIS_OF_A_POLARIZED_EPITHELIUM	GOBP_MORPHOGENESIS_OF_A_POLARIZED_EPITHELIUM		64	-0.438689	-1.83048	0	0.102983	0.943	6886	tags=42%, list=27%, signal=58%
GOBP_POSTSYNAPSE_ORGANIZATION	GOBP_POSTSYNAPSE_ORGANIZATION		149	-0.385414	-1.82723	0	0.102773	0.946	7524	tags=46%, list=29%, signal=65%
GOBP_POSTSYNAPTIC_SPECIALIZATION_ASSEMBLY	GOBP_POSTSYNAPTIC_SPECIALIZATION_ASSEMBLY		23	-0.552204	-1.8212	0.00235849	0.105487	0.956	3017	tags=43%, list=12%, signal=49%
GOBP_NEGATIVE_REGULATION_OF_AXON_EXTENSION_INVOLVED_IN_AXON_GUIDANCE	GOBP_NEGATIVE_REGULATION_OF_AXON_EXTENSION_INVOLVED_IN_AXON_GUIDANCE		20	-0.572128	-1.82109	0	0.102706	0.956	6396	tags=65%, list=25%, signal=87%
GOBP_EMBRYONIC_SKELETAL_SYSTEM_MORPHOGENESIS	GOBP_EMBRYONIC_SKELETAL_SYSTEM_MORPHOGENESIS		97	-0.410908	-1.82004	0	0.100914	0.957	3987	tags=31%, list=16%, signal=37%
GOBP_SYNAPTIC_MEMBRANE_ADHESION	GOBP_SYNAPTIC_MEMBRANE_ADHESION		30	-0.518352	-1.81993	0.00453515	0.098425	0.957	7315	tags=60%, list=29%, signal=84%
GOBP_SMOOTHENED_SIGNALING_PATHWAY	GOBP_SMOOTHENED_SIGNALING_PATHWAY		116	-0.395672	-1.81726	0	0.0985148	0.959	6189	tags=40%, list=24%, signal=52%
GOBP_HOMOPHILIC_CELL_ADHESION_VIA_PLASMA_MEMBRANE_ADHESION_MOLECULES	GOBP_HOMOPHILIC_CELL_ADHESION_VIA_PLASMA_MEMBRANE_ADHESION_MOLECULES		95	-0.404375	-1.81162	0	0.102077	0.967	4262	tags=32%, list=17%, signal=38%
GOBP_NEURAL_TUBE_PATTERNING	GOBP_NEURAL_TUBE_PATTERNING		40	-0.484887	-1.80629	0	0.10533	0.972	6098	tags=50%, list=24%, signal=66%
GOBP_NEURON_PROJECTION_ARBORIZATION	GOBP_NEURON_PROJECTION_ARBORIZATION		22	-0.557873	-1.80295	0.00445434	0.106529	0.975	7870	tags=68%, list=31%, signal=98%
GOBP_NEGATIVE_REGULATION_OF_CYCLIN_DEPENDENT_PROTEIN_KINASE_ACTIVITY	GOBP_NEGATIVE_REGULATION_OF_CYCLIN_DEPENDENT_PROTEIN_KINASE_ACTIVITY		19	-0.592189	-1.79185	0.00242131	0.116018	0.982	2722	tags=37%, list=11%, signal=41%
GOBP_PROTEIN_LOCALIZATION_TO_CYTOSKELETON	GOBP_PROTEIN_LOCALIZATION_TO_CYTOSKELETON		38	-0.495567	-1.79078	0.00488998	0.114515	0.983	9363	tags=71%, list=37%, signal=112%
GOBP_MODULATION_OF_EXCITATORY_POSTSYNAPTIC_POTENTIAL	GOBP_MODULATION_OF_EXCITATORY_POSTSYNAPTIC_POTENTIAL		51	-0.456166	-1.79013	0	0.112774	0.983	4149	tags=35%, list=16%, signal=42%
GOBP_REGULATION_OF_EXCITATORY_SYNAPSE_ASSEMBLY	GOBP_REGULATION_OF_EXCITATORY_SYNAPSE_ASSEMBLY		15	-0.614142	-1.79011	0.00227273	0.110402	0.983	2202	tags=40%, list=9%, signal=44%
GOBP_NEURAL_TUBE_FORMATION	GOBP_NEURAL_TUBE_FORMATION		96	-0.401245	-1.7882	0	0.109985	0.983	6950	tags=43%, list=27%, signal=58%
GOBP_PROTEIN_LOCALIZATION_TO_CELL_JUNCTION	GOBP_PROTEIN_LOCALIZATION_TO_CELL_JUNCTION		88	-0.408468	-1.78587	0	0.110185	0.986	9103	tags=59%, list=36%, signal=91%
GOBP_AXO_DENDRITIC_TRANSPORT	GOBP_AXO_DENDRITIC_TRANSPORT		55	-0.446325	-1.78192	0.00493827	0.111953	0.99	5956	tags=45%, list=23%, signal=59%
GOBP_SEMAPHORIN_PLEXIN_SIGNALING_PATHWAY	GOBP_SEMAPHORIN_PLEXIN_SIGNALING_PATHWAY		36	-0.489822	-1.77848	0.00480769	0.113058	0.991	4761	tags=50%, list=19%, signal=61%
GOBP_NEGATIVE_CHEMOTAXIS	GOBP_NEGATIVE_CHEMOTAXIS		30	-0.518186	-1.77731	0.0021978	0.112356	0.992	4761	tags=43%, list=19%, signal=53%
GOBP_ASTROCYTE_DIFFERENTIATION	GOBP_ASTROCYTE_DIFFERENTIATION		75	-0.419913	-1.77694	0	0.110623	0.992	8722	tags=61%, list=34%, signal=93%
GOBP_NEUROTRANSMITTER_GATED_ION_CHANNEL_CLUSTERING	GOBP_NEUROTRANSMITTER_GATED_ION_CHANNEL_CLUSTERING		16	-0.599745	-1.76592	0.0134831	0.119379	0.996	2782	tags=44%, list=11%, signal=49%
GOBP_CHEMICAL_SYNAPTIC_TRANSMISSION_POSTSYNAPTIC	GOBP_CHEMICAL_SYNAPTIC_TRANSMISSION_POSTSYNAPTIC		89	-0.402909	-1.76507	0.00527705	0.118232	0.996	7605	tags=48%, list=30%, signal=69%
GOBP_ACTIVATION_OF_GTPASE_ACTIVITY	GOBP_ACTIVATION_OF_GTPASE_ACTIVITY		66	-0.431399	-1.76316	0.00243902	0.117919	0.997	6919	tags=47%, list=27%, signal=64%
GOBP_NEGATIVE_REGULATION_OF_GLIOGENESIS	GOBP_NEGATIVE_REGULATION_OF_GLIOGENESIS		52	-0.448996	-1.76248	0.00240385	0.116634	0.997	5710	tags=44%, list=22%, signal=57%
GOBP_NEGATIVE_REGULATION_OF_CELL_DEVELOPMENT	GOBP_NEGATIVE_REGULATION_OF_CELL_DEVELOPMENT		161	-0.36281	-1.75058	0	0.128163	0.998	6479	tags=43%, list=25%, signal=58%
GOBP_PROTEIN_PALMITOYLATION	GOBP_PROTEIN_PALMITOYLATION		25	-0.534035	-1.74714	0.00847458	0.130511	0.998	4723	tags=36%, list=18%, signal=44%
GOBP_OLIGODENDROCYTE_DEVELOPMENT	GOBP_OLIGODENDROCYTE_DEVELOPMENT		40	-0.469239	-1.7471	0.00480769	0.128399	0.998	5850	tags=45%, list=23%, signal=58%
GOBP_RETROGRADE_AXONAL_TRANSPORT	GOBP_RETROGRADE_AXONAL_TRANSPORT		16	-0.608631	-1.74691	0.00431965	0.126501	0.998	5764	tags=63%, list=23%, signal=81%
GOBP_PROTEIN_KINASE_C_SIGNALING	GOBP_PROTEIN_KINASE_C_SIGNALING		31	-0.497667	-1.7462	0.0101523	0.12516	0.998	3260	tags=32%, list=13%, signal=37%
GOBP_AXONAL_TRANSPORT	GOBP_AXONAL_TRANSPORT		43	-0.471931	-1.74566	0.00249377	0.123941	0.998	5787	tags=44%, list=23%, signal=57%
GOBP_POSITIVE_REGULATION_OF_WNT_SIGNALING_PATHWAY	GOBP_POSITIVE_REGULATION_OF_WNT_SIGNALING_PATHWAY		98	-0.391227	-1.74462	0	0.123002	0.998	5893	tags=37%, list=23%, signal=48%
GOBP_ANTEROGRADE_AXONAL_TRANSPORT	GOBP_ANTEROGRADE_AXONAL_TRANSPORT		36	-0.469644	-1.7368	0.00214592	0.130522	0.998	5787	tags=44%, list=23%, signal=57%
GOBP_PROTEIN_LOCALIZATION_TO_SYNAPSE	GOBP_PROTEIN_LOCALIZATION_TO_SYNAPSE		64	-0.419781	-1.7311	0.00251889	0.135006	1	3946	tags=31%, list=15%, signal=37%
GOBP_REGULATION_OF_VASCULAR_PERMEABILITY	GOBP_REGULATION_OF_VASCULAR_PERMEABILITY		36	-0.475605	-1.72844	0.00238095	0.13638	1	5625	tags=47%, list=22%, signal=60%
GOBP_COLLATERAL_SPROUTING	GOBP_COLLATERAL_SPROUTING		22	-0.538123	-1.72759	0.0177778	0.135482	1	6536	tags=55%, list=26%, signal=73%
GOBP_MEMBRANE_DEPOLARIZATION_DURING_ACTION_POTENTIAL	GOBP_MEMBRANE_DEPOLARIZATION_DURING_ACTION_POTENTIAL		24	-0.532443	-1.72739	0.00230947	0.133851	1	6083	tags=58%, list=24%, signal=76%
GOBP_GLIAL_CELL_DEVELOPMENT	GOBP_GLIAL_CELL_DEVELOPMENT		100	-0.389011	-1.72285	0	0.137131	1	6242	tags=42%, list=24%, signal=55%
GOBP_TYPE_B_PANCREATIC_CELL_DEVELOPMENT	GOBP_TYPE_B_PANCREATIC_CELL_DEVELOPMENT		17	-0.584254	-1.72097	0.00925926	0.13746	1	6675	tags=59%, list=26%, signal=80%
GOBP_REGULATION_OF_CALCIUM_ION_DEPENDENT_EXOCYTOSIS	GOBP_REGULATION_OF_CALCIUM_ION_DEPENDENT_EXOCYTOSIS		42	-0.461083	-1.71963	0.00235849	0.137395	1	2564	tags=26%, list=10%, signal=29%
GOBP_POSITIVE_REGULATION_OF_CANONICAL_WNT_SIGNALING_PATHWAY	GOBP_POSITIVE_REGULATION_OF_CANONICAL_WNT_SIGNALING_PATHWAY		74	-0.403853	-1.71788	0	0.137711	1	4400	tags=32%, list=17%, signal=39%
GOBP_NEURAL_TUBE_DEVELOPMENT	GOBP_NEURAL_TUBE_DEVELOPMENT		148	-0.365427	-1.71596	0	0.137921	1	8530	tags=50%, list=33%, signal=75%
GOBP_NEGATIVE_REGULATION_OF_PLASMA_MEMBRANE_BOUNDED_CELL_PROJECTION_ASSEMBLY	GOBP_NEGATIVE_REGULATION_OF_PLASMA_MEMBRANE_BOUNDED_CELL_PROJECTION_ASSEMBLY		27	-0.506706	-1.71396	0.00917431	0.138499	1	8306	tags=63%, list=33%, signal=93%
GOBP_NUCLEOLAR_LARGE_RRNA_TRANSCRIPTION_BY_RNA_POLYMERASE_I	GOBP_NUCLEOLAR_LARGE_RRNA_TRANSCRIPTION_BY_RNA_POLYMERASE_I		15	-0.605209	-1.71284	0.0237069	0.137671	1	5711	tags=53%, list=22%, signal=69%
GOBP_CELL_CELL_ADHESION_VIA_PLASMA_MEMBRANE_ADHESION_MOLECULES	GOBP_CELL_CELL_ADHESION_VIA_PLASMA_MEMBRANE_ADHESION_MOLECULES		183	-0.344159	-1.70512	0	0.144979	1	3722	tags=25%, list=15%, signal=29%
GOBP_NEGATIVE_REGULATION_OF_GLIAL_CELL_DIFFERENTIATION	GOBP_NEGATIVE_REGULATION_OF_GLIAL_CELL_DIFFERENTIATION		35	-0.473257	-1.70137	0.00930233	0.148105	1	5611	tags=43%, list=22%, signal=55%
GOBP_EMBRYONIC_DIGIT_MORPHOGENESIS	GOBP_EMBRYONIC_DIGIT_MORPHOGENESIS		54	-0.424123	-1.70136	0.00229358	0.146262	1	8827	tags=63%, list=35%, signal=96%
GOBP_MORPHOGENESIS_OF_EMBRYONIC_EPITHELIUM	GOBP_MORPHOGENESIS_OF_EMBRYONIC_EPITHELIUM		141	-0.356749	-1.70125	0	0.144498	1	6098	tags=38%, list=24%, signal=49%
GOBP_POSITIVE_REGULATION_OF_PROTEIN_ACETYLATION	GOBP_POSITIVE_REGULATION_OF_PROTEIN_ACETYLATION		38	-0.463309	-1.69813	0.00911162	0.146477	1	6779	tags=50%, list=27%, signal=68%
GOBP_PROTEIN_LOCALIZATION_TO_MICROTUBULE_ORGANIZING_CENTER	GOBP_PROTEIN_LOCALIZATION_TO_MICROTUBULE_ORGANIZING_CENTER		20	-0.546146	-1.69727	0.0167064	0.145796	1	9363	tags=80%, list=37%, signal=126%
GOBP_AMYLOID_BETA_FORMATION	GOBP_AMYLOID_BETA_FORMATION		35	-0.474132	-1.69573	0.00464037	0.146087	1	6018	tags=34%, list=24%, signal=45%
GOBP_MITOCHONDRION_LOCALIZATION	GOBP_MITOCHONDRION_LOCALIZATION		34	-0.482971	-1.69155	0	0.149091	1	7509	tags=56%, list=29%, signal=79%
GOBP_PRIMARY_NEURAL_TUBE_FORMATION	GOBP_PRIMARY_NEURAL_TUBE_FORMATION		87	-0.388176	-1.69026	0.00502513	0.149196	1	5376	tags=34%, list=21%, signal=44%
GOBP_VESICLE_DOCKING_INVOLVED_IN_EXOCYTOSIS	GOBP_VESICLE_DOCKING_INVOLVED_IN_EXOCYTOSIS		31	-0.47386	-1.68712	0.0114943	0.151391	1	8294	tags=65%, list=32%, signal=95%
GOBP_NEGATIVE_REGULATION_OF_VASCULAR_PERMEABILITY	GOBP_NEGATIVE_REGULATION_OF_VASCULAR_PERMEABILITY		15	-0.586399	-1.68508	0.0237069	0.152252	1	4262	tags=47%, list=17%, signal=56%
GOBP_VESICLE_LOCALIZATION	GOBP_VESICLE_LOCALIZATION		133	-0.36047	-1.68465	0	0.150896	1	7254	tags=41%, list=28%, signal=57%
GOBP_CARDIAC_VASCULAR_SMOOTH_MUSCLE_CELL_DIFFERENTIATION	GOBP_CARDIAC_VASCULAR_SMOOTH_MUSCLE_CELL_DIFFERENTIATION		15	-0.584434	-1.68271	0.0148515	0.151447	1	3347	tags=40%, list=13%, signal=46%
GOBP_REGULATION_OF_CANONICAL_WNT_SIGNALING_PATHWAY	GOBP_REGULATION_OF_CANONICAL_WNT_SIGNALING_PATHWAY		177	-0.341326	-1.67399	0	0.160948	1	6018	tags=34%, list=24%, signal=45%
GOBP_HIPPO_SIGNALING	GOBP_HIPPO_SIGNALING		27	-0.487276	-1.66649	0.00454545	0.169614	1	10797	tags=78%, list=42%, signal=135%
GOBP_TUBE_FORMATION	GOBP_TUBE_FORMATION		137	-0.35765	-1.66545	0	0.169297	1	6950	tags=40%, list=27%, signal=55%
GOBP_AORTA_MORPHOGENESIS	GOBP_AORTA_MORPHOGENESIS		30	-0.479375	-1.66538	0.011236	0.167545	1	8155	tags=63%, list=32%, signal=93%
GOBP_PEPTIDYL_CYSTEINE_MODIFICATION	GOBP_PEPTIDYL_CYSTEINE_MODIFICATION		32	-0.46251	-1.6644	0.0190931	0.167077	1	3017	tags=34%, list=12%, signal=39%
GOBP_NEGATIVE_REGULATION_OF_CELL_GROWTH	GOBP_NEGATIVE_REGULATION_OF_CELL_GROWTH		153	-0.349464	-1.66152	0	0.169236	1	6479	tags=41%, list=25%, signal=54%
GOBP_I_KAPPAB_PHOSPHORYLATION	GOBP_I_KAPPAB_PHOSPHORYLATION		18	-0.548179	-1.66113	0.0135135	0.167992	1	6196	tags=50%, list=24%, signal=66%
GOBP_TRANSPORT_ALONG_MICROTUBULE	GOBP_TRANSPORT_ALONG_MICROTUBULE		118	-0.35989	-1.65976	0	0.168076	1	5956	tags=34%, list=23%, signal=44%
GOBP_VOCALIZATION_BEHAVIOR	GOBP_VOCALIZATION_BEHAVIOR		20	-0.524586	-1.65875	0.0230947	0.167728	1	2527	tags=30%, list=10%, signal=33%
GOBP_CYTOSKELETON_DEPENDENT_INTRACELLULAR_TRANSPORT	GOBP_CYTOSKELETON_DEPENDENT_INTRACELLULAR_TRANSPORT		139	-0.34939	-1.65452	0	0.171675	1	6081	tags=33%, list=24%, signal=43%
GOBP_NEGATIVE_REGULATION_OF_AXON_EXTENSION	GOBP_NEGATIVE_REGULATION_OF_AXON_EXTENSION		35	-0.467556	-1.65269	0.00522193	0.172469	1	6479	tags=54%, list=25%, signal=73%
GOBP_NEURON_RECOGNITION	GOBP_NEURON_RECOGNITION		42	-0.432788	-1.649	0.00252525	0.175607	1	5419	tags=36%, list=21%, signal=45%
GOBP_ACTIN_FILAMENT_BASED_TRANSPORT	GOBP_ACTIN_FILAMENT_BASED_TRANSPORT		16	-0.544294	-1.64802	0.0157658	0.175291	1	7692	tags=63%, list=30%, signal=89%
GOBP_DENDRITIC_SPINE_DEVELOPMENT	GOBP_DENDRITIC_SPINE_DEVELOPMENT		83	-0.375987	-1.64524	0.00271003	0.176959	1	7486	tags=46%, list=29%, signal=65%
GOBP_SYMPATHETIC_NERVOUS_SYSTEM_DEVELOPMENT	GOBP_SYMPATHETIC_NERVOUS_SYSTEM_DEVELOPMENT		19	-0.536338	-1.64221	0.0110375	0.179599	1	3871	tags=47%, list=15%, signal=56%
GOBP_NEGATIVE_REGULATION_OF_GROWTH	GOBP_NEGATIVE_REGULATION_OF_GROWTH		200	-0.333515	-1.63965	0	0.181751	1	6479	tags=39%, list=25%, signal=52%
GOBP_REGULATION_OF_ACTIN_FILAMENT_BUNDLE_ASSEMBLY	GOBP_REGULATION_OF_ACTIN_FILAMENT_BUNDLE_ASSEMBLY		74	-0.384813	-1.63749	0	0.183231	1	7498	tags=54%, list=29%, signal=76%
GOBP_RENAL_SYSTEM_PROCESS_INVOLVED_IN_REGULATION_OF_BLOOD_VOLUME	GOBP_RENAL_SYSTEM_PROCESS_INVOLVED_IN_REGULATION_OF_BLOOD_VOLUME		15	-0.571084	-1.63068	0.0290557	0.191204	1	5818	tags=67%, list=23%, signal=86%
GOBP_POSITIVE_REGULATION_OF_CELL_CYCLE_G2_M_PHASE_TRANSITION	GOBP_POSITIVE_REGULATION_OF_CELL_CYCLE_G2_M_PHASE_TRANSITION		19	-0.539707	-1.62668	0.0196507	0.195601	1	6094	tags=42%, list=24%, signal=55%
GOBP_ESTABLISHMENT_OF_MITOCHONDRION_LOCALIZATION	GOBP_ESTABLISHMENT_OF_MITOCHONDRION_LOCALIZATION		18	-0.526713	-1.62595	0.0206422	0.19492	1	5389	tags=56%, list=21%, signal=70%
GOBP_NEURON_PROJECTION_ORGANIZATION	GOBP_NEURON_PROJECTION_ORGANIZATION		75	-0.37942	-1.62393	0.00269542	0.196375	1	5684	tags=32%, list=22%, signal=41%
GOBP_POSITIVE_REGULATION_OF_NEURAL_PRECURSOR_CELL_PROLIFERATION	GOBP_POSITIVE_REGULATION_OF_NEURAL_PRECURSOR_CELL_PROLIFERATION		59	-0.401306	-1.62288	0.00767263	0.196274	1	5790	tags=41%, list=23%, signal=52%
GOBP_LEARNING	GOBP_LEARNING		150	-0.344118	-1.62171	0	0.196617	1	7659	tags=50%, list=30%, signal=71%
GOBP_POSITIVE_REGULATION_OF_LONG_TERM_SYNAPTIC_POTENTIATION	GOBP_POSITIVE_REGULATION_OF_LONG_TERM_SYNAPTIC_POTENTIATION		21	-0.519524	-1.61964	0.0136054	0.198131	1	4442	tags=43%, list=17%, signal=52%
GOBP_VESICLE_DOCKING	GOBP_VESICLE_DOCKING		41	-0.424099	-1.61846	0.00705882	0.19806	1	7862	tags=59%, list=31%, signal=84%
GOBP_EXPORT_ACROSS_PLASMA_MEMBRANE	GOBP_EXPORT_ACROSS_PLASMA_MEMBRANE		50	-0.413907	-1.61737	0.00705882	0.197991	1	7354	tags=46%, list=29%, signal=64%
GOBP_NON_MOTILE_CILIUM_ASSEMBLY	GOBP_NON_MOTILE_CILIUM_ASSEMBLY		50	-0.422072	-1.61709	0.00943396	0.196703	1	7584	tags=48%, list=30%, signal=68%
GOBP_MEMORY	GOBP_MEMORY		130	-0.348091	-1.61632	0.00290698	0.196357	1	5625	tags=41%, list=22%, signal=52%
GOBP_AXON_EXTENSION	GOBP_AXON_EXTENSION		96	-0.366942	-1.61051	0	0.203711	1	6536	tags=45%, list=26%, signal=60%
GOBP_EXTRACELLULAR_MATRIX_ASSEMBLY	GOBP_EXTRACELLULAR_MATRIX_ASSEMBLY		37	-0.44346	-1.60981	0.0182648	0.202982	1	9323	tags=65%, list=36%, signal=102%
GOBP_HINDBRAIN_DEVELOPMENT	GOBP_HINDBRAIN_DEVELOPMENT		130	-0.347641	-1.60716	0.00269542	0.205544	1	5767	tags=36%, list=23%, signal=46%
GOBP_AMYLOID_PRECURSOR_PROTEIN_CATABOLIC_PROCESS	GOBP_AMYLOID_PRECURSOR_PROTEIN_CATABOLIC_PROCESS		43	-0.429417	-1.6066	0.0116009	0.204707	1	6563	tags=37%, list=26%, signal=50%
GOBP_PROTEIN_LOCALIZATION_TO_CHROMATIN	GOBP_PROTEIN_LOCALIZATION_TO_CHROMATIN		25	-0.484648	-1.60534	0.0380313	0.204997	1	2722	tags=28%, list=11%, signal=31%
GOBP_NEGATIVE_REGULATION_OF_CARTILAGE_DEVELOPMENT	GOBP_NEGATIVE_REGULATION_OF_CARTILAGE_DEVELOPMENT		28	-0.469626	-1.6033	0.016092	0.206666	1	5641	tags=50%, list=22%, signal=64%
GOBP_CELLULAR_RESPONSE_TO_MECHANICAL_STIMULUS	GOBP_CELLULAR_RESPONSE_TO_MECHANICAL_STIMULUS		50	-0.412075	-1.60326	0.00488998	0.205062	1	4091	tags=30%, list=16%, signal=36%
GOBP_POSTSYNAPTIC_SPECIALIZATION_ORGANIZATION	GOBP_POSTSYNAPTIC_SPECIALIZATION_ORGANIZATION		36	-0.44048	-1.60049	0.0111607	0.207486	1	7409	tags=64%, list=29%, signal=90%
GOBP_RESPONSE_TO_ISOQUINOLINE_ALKALOID	GOBP_RESPONSE_TO_ISOQUINOLINE_ALKALOID		17	-0.533622	-1.59719	0.0361991	0.211165	1	7140	tags=76%, list=28%, signal=106%
GOBP_NEUROMUSCULAR_JUNCTION_DEVELOPMENT	GOBP_NEUROMUSCULAR_JUNCTION_DEVELOPMENT		45	-0.422194	-1.59708	0.00973236	0.209703	1	9415	tags=67%, list=37%, signal=105%
GOBP_NEGATIVE_REGULATION_OF_DEVELOPMENTAL_GROWTH	GOBP_NEGATIVE_REGULATION_OF_DEVELOPMENTAL_GROWTH		93	-0.364042	-1.59701	0.00255754	0.208154	1	6479	tags=42%, list=25%, signal=56%
GOBP_ACTIN_FILAMENT_BUNDLE_ORGANIZATION	GOBP_ACTIN_FILAMENT_BUNDLE_ORGANIZATION		121	-0.34416	-1.59536	0.00527705	0.209251	1	7498	tags=50%, list=29%, signal=70%
GOBP_REGULATION_OF_DENDRITIC_SPINE_DEVELOPMENT	GOBP_REGULATION_OF_DENDRITIC_SPINE_DEVELOPMENT		52	-0.391093	-1.59161	0.0104167	0.213587	1	7042	tags=48%, list=28%, signal=66%
GOBP_EXOCYTIC_PROCESS	GOBP_EXOCYTIC_PROCESS		72	-0.377727	-1.58875	0.00516796	0.21655	1	5489	tags=42%, list=21%, signal=53%
GOBP_SYNAPSE_ASSEMBLY	GOBP_SYNAPSE_ASSEMBLY		164	-0.33142	-1.58763	0	0.216568	1	7915	tags=47%, list=31%, signal=68%
GOBP_POSITIVE_REGULATION_OF_DOUBLE_STRAND_BREAK_REPAIR_VIA_HOMOLOGOUS_RECOMBINATION	GOBP_POSITIVE_REGULATION_OF_DOUBLE_STRAND_BREAK_REPAIR_VIA_HOMOLOGOUS_RECOMBINATION		20	-0.498822	-1.58638	0.0254042	0.21677	1	9216	tags=70%, list=36%, signal=109%
GOBP_ANTERIOR_POSTERIOR_PATTERN_SPECIFICATION	GOBP_ANTERIOR_POSTERIOR_PATTERN_SPECIFICATION		189	-0.32074	-1.58554	0	0.216741	1	4651	tags=28%, list=18%, signal=34%
GOBP_CEREBELLAR_CORTEX_MORPHOGENESIS	GOBP_CEREBELLAR_CORTEX_MORPHOGENESIS		34	-0.442523	-1.57812	0.0117096	0.227339	1	5419	tags=35%, list=21%, signal=45%
GOBP_MELANOCYTE_DIFFERENTIATION	GOBP_MELANOCYTE_DIFFERENTIATION		25	-0.473003	-1.57737	0.0348584	0.226953	1	5710	tags=36%, list=22%, signal=46%
GOBP_CYTOSOLIC_TRANSPORT	GOBP_CYTOSOLIC_TRANSPORT		83	-0.362207	-1.57539	0.0026178	0.228716	1	7111	tags=41%, list=28%, signal=57%
GOBP_MEMBRANE_DOCKING	GOBP_MEMBRANE_DOCKING		54	-0.404202	-1.57351	0.00497512	0.230235	1	7862	tags=56%, list=31%, signal=80%
GOBP_PRESYNAPSE_ORGANIZATION	GOBP_PRESYNAPSE_ORGANIZATION		49	-0.39839	-1.57258	0.0138249	0.230224	1	7524	tags=51%, list=29%, signal=72%
GOBP_POSITIVE_REGULATION_OF_EXCITATORY_POSTSYNAPTIC_POTENTIAL	GOBP_POSITIVE_REGULATION_OF_EXCITATORY_POSTSYNAPTIC_POTENTIAL		35	-0.44571	-1.56927	0.016129	0.233974	1	4149	tags=37%, list=16%, signal=44%
GOBP_NEGATIVE_REGULATION_OF_ACTIN_FILAMENT_DEPOLYMERIZATION	GOBP_NEGATIVE_REGULATION_OF_ACTIN_FILAMENT_DEPOLYMERIZATION		31	-0.446928	-1.56859	0.023753	0.233595	1	8777	tags=68%, list=34%, signal=103%
GOBP_REGULATION_OF_VESICLE_FUSION	GOBP_REGULATION_OF_VESICLE_FUSION		24	-0.483476	-1.56851	0.0357143	0.232129	1	3197	tags=33%, list=13%, signal=38%
GOBP_REGULATION_OF_SYNAPTIC_TRANSMISSION_GABAERGIC	GOBP_REGULATION_OF_SYNAPTIC_TRANSMISSION_GABAERGIC		39	-0.417682	-1.56779	0.016092	0.231762	1	7523	tags=51%, list=29%, signal=73%
GOBP_INSULIN_SECRETION	GOBP_INSULIN_SECRETION		168	-0.321825	-1.56704	0	0.231545	1	7105	tags=42%, list=28%, signal=57%
GOBP_POSITIVE_REGULATION_OF_PEPTIDYL_LYSINE_ACETYLATION	GOBP_POSITIVE_REGULATION_OF_PEPTIDYL_LYSINE_ACETYLATION		32	-0.444063	-1.56522	0.0138568	0.232868	1	4794	tags=38%, list=19%, signal=46%
GOBP_POSITIVE_REGULATION_OF_AXON_EXTENSION	GOBP_POSITIVE_REGULATION_OF_AXON_EXTENSION		39	-0.424836	-1.5651	0.0275862	0.231492	1	6536	tags=46%, list=26%, signal=62%
GOBP_REGULATION_OF_COLLATERAL_SPROUTING	GOBP_REGULATION_OF_COLLATERAL_SPROUTING		18	-0.525549	-1.56482	0.0397351	0.230354	1	6536	tags=56%, list=26%, signal=75%
GOBP_PHOSPHATIDYLSERINE_METABOLIC_PROCESS	GOBP_PHOSPHATIDYLSERINE_METABOLIC_PROCESS		19	-0.507377	-1.56412	0.0477223	0.229918	1	3920	tags=32%, list=15%, signal=37%
GOBP_NEGATIVE_REGULATION_OF_CELL_JUNCTION_ASSEMBLY	GOBP_NEGATIVE_REGULATION_OF_CELL_JUNCTION_ASSEMBLY		22	-0.488231	-1.56276	0.0225225	0.23038	1	6313	tags=68%, list=25%, signal=90%
GOBP_GLIAL_CELL_MIGRATION	GOBP_GLIAL_CELL_MIGRATION		60	-0.386821	-1.56229	0.00498753	0.229662	1	7605	tags=50%, list=30%, signal=71%
GOBP_INTERMEDIATE_FILAMENT_BASED_PROCESS	GOBP_INTERMEDIATE_FILAMENT_BASED_PROCESS		82	-0.36441	-1.56187	0.00268097	0.228842	1	6171	tags=38%, list=24%, signal=50%
GOBP_VENTRICULAR_SEPTUM_MORPHOGENESIS	GOBP_VENTRICULAR_SEPTUM_MORPHOGENESIS		34	-0.44327	-1.56036	0.012848	0.229974	1	5791	tags=47%, list=23%, signal=61%
GOBP_SODIUM_ION_TRANSMEMBRANE_TRANSPORT	GOBP_SODIUM_ION_TRANSMEMBRANE_TRANSPORT		128	-0.333453	-1.55922	0.00884956	0.230223	1	5168	tags=32%, list=20%, signal=40%
GOBP_CELLULAR_RESPONSE_TO_ESTROGEN_STIMULUS	GOBP_CELLULAR_RESPONSE_TO_ESTROGEN_STIMULUS		25	-0.464864	-1.55851	0.025522	0.22983	1	5646	tags=48%, list=22%, signal=62%
GOBP_REGULATION_OF_MUSCLE_HYPERTROPHY	GOBP_REGULATION_OF_MUSCLE_HYPERTROPHY		53	-0.386616	-1.55768	0.0151133	0.229928	1	8155	tags=57%, list=32%, signal=83%
GOBP_CORONARY_VASCULATURE_DEVELOPMENT	GOBP_CORONARY_VASCULATURE_DEVELOPMENT		63	-0.388098	-1.55537	0.00258398	0.232544	1	8155	tags=56%, list=32%, signal=81%
GOBP_AXON_ENSHEATHMENT_IN_CENTRAL_NERVOUS_SYSTEM	GOBP_AXON_ENSHEATHMENT_IN_CENTRAL_NERVOUS_SYSTEM		23	-0.479975	-1.55495	0.0234192	0.231806	1	5850	tags=52%, list=23%, signal=68%
GOBP_ESTABLISHMENT_OF_EPITHELIAL_CELL_POLARITY	GOBP_ESTABLISHMENT_OF_EPITHELIAL_CELL_POLARITY		27	-0.455813	-1.54919	0.0236559	0.239846	1	6919	tags=48%, list=27%, signal=66%
GOBP_NEUROTRANSMITTER_TRANSPORT	GOBP_NEUROTRANSMITTER_TRANSPORT		199	-0.307489	-1.54893	0	0.238858	1	7862	tags=43%, list=31%, signal=62%
GOBP_INHIBITORY_POSTSYNAPTIC_POTENTIAL	GOBP_INHIBITORY_POSTSYNAPTIC_POTENTIAL		22	-0.479748	-1.5483	0.0321199	0.238417	1	3346	tags=32%, list=13%, signal=37%
GOBP_NEGATIVE_REGULATION_OF_PROTEIN_CONTAINING_COMPLEX_DISASSEMBLY	GOBP_NEGATIVE_REGULATION_OF_PROTEIN_CONTAINING_COMPLEX_DISASSEMBLY		66	-0.375651	-1.54796	0.0174129	0.237538	1	8518	tags=52%, list=33%, signal=77%
GOBP_REGULATION_OF_POSTSYNAPTIC_SPECIALIZATION_ASSEMBLY	GOBP_REGULATION_OF_POSTSYNAPTIC_SPECIALIZATION_ASSEMBLY		16	-0.523409	-1.54757	0.0317797	0.236749	1	2202	tags=38%, list=9%, signal=41%
GOBP_SYNAPTIC_VESICLE_EXOCYTOSIS	GOBP_SYNAPTIC_VESICLE_EXOCYTOSIS		114	-0.338281	-1.54716	0.0027248	0.236048	1	7987	tags=48%, list=31%, signal=70%
GOBP_REGULATION_OF_SMALL_GTPASE_MEDIATED_SIGNAL_TRANSDUCTION	GOBP_REGULATION_OF_SMALL_GTPASE_MEDIATED_SIGNAL_TRANSDUCTION		171	-0.316577	-1.54635	0.00278552	0.236284	1	9189	tags=56%, list=36%, signal=86%
GOBP_NEURON_PROJECTION_EXTENSION	GOBP_NEURON_PROJECTION_EXTENSION		145	-0.324141	-1.54468	0	0.237966	1	6559	tags=41%, list=26%, signal=54%
GOBP_RESPONSE_TO_AXON_INJURY	GOBP_RESPONSE_TO_AXON_INJURY		62	-0.374719	-1.54279	0.0146341	0.239741	1	6484	tags=39%, list=25%, signal=52%
GOBP_ENTEROENDOCRINE_CELL_DIFFERENTIATION	GOBP_ENTEROENDOCRINE_CELL_DIFFERENTIATION		32	-0.435519	-1.53961	0.0175439	0.243732	1	5854	tags=41%, list=23%, signal=53%
GOBP_REGULATION_OF_NON_CANONICAL_WNT_SIGNALING_PATHWAY	GOBP_REGULATION_OF_NON_CANONICAL_WNT_SIGNALING_PATHWAY		17	-0.514787	-1.53871	0.0283224	0.243858	1	5893	tags=53%, list=23%, signal=69%
GOBP_SPINAL_CORD_DEVELOPMENT	GOBP_SPINAL_CORD_DEVELOPMENT		86	-0.354996	-1.53836	0	0.243098	1	5655	tags=40%, list=22%, signal=51%
GOBP_NEURON_CELLULAR_HOMEOSTASIS	GOBP_NEURON_CELLULAR_HOMEOSTASIS		36	-0.425399	-1.53596	0.0277778	0.245964	1	6974	tags=47%, list=27%, signal=65%
GOBP_POSITIVE_REGULATION_OF_NEURON_PROJECTION_DEVELOPMENT	GOBP_POSITIVE_REGULATION_OF_NEURON_PROJECTION_DEVELOPMENT		168	-0.316545	-1.53263	0	0.250498	1	7856	tags=44%, list=31%, signal=63%
GOBP_COLLAGEN_FIBRIL_ORGANIZATION	GOBP_COLLAGEN_FIBRIL_ORGANIZATION		50	-0.38882	-1.53213	0.0150754	0.249913	1	6742	tags=44%, list=26%, signal=60%
GOBP_ACTIN_FILAMENT_BASED_MOVEMENT	GOBP_ACTIN_FILAMENT_BASED_MOVEMENT		100	-0.340234	-1.53194	0	0.248807	1	6219	tags=38%, list=24%, signal=50%
GOBP_PULMONARY_VALVE_MORPHOGENESIS	GOBP_PULMONARY_VALVE_MORPHOGENESIS		15	-0.542663	-1.53104	0.043956	0.248991	1	8155	tags=73%, list=32%, signal=108%
GOBP_CEREBELLAR_CORTEX_DEVELOPMENT	GOBP_CEREBELLAR_CORTEX_DEVELOPMENT		47	-0.400543	-1.53031	0.018648	0.248765	1	5484	tags=36%, list=21%, signal=46%
GOBP_CELLULAR_RESPONSE_TO_CALCIUM_ION	GOBP_CELLULAR_RESPONSE_TO_CALCIUM_ION		69	-0.370314	-1.52838	0.0101523	0.250802	1	5850	tags=39%, list=23%, signal=51%
GOBP_TOLL_LIKE_RECEPTOR_2_SIGNALING_PATHWAY	GOBP_TOLL_LIKE_RECEPTOR_2_SIGNALING_PATHWAY		16	-0.532693	-1.52827	0.0254237	0.249601	1	6877	tags=38%, list=27%, signal=51%
GOBP_RESPONSE_TO_FORSKOLIN	GOBP_RESPONSE_TO_FORSKOLIN		39	-0.407552	-1.52686	0.013986	0.25096	1	6226	tags=51%, list=24%, signal=68%
GOBP_CEREBRAL_CORTEX_RADIALLY_ORIENTED_CELL_MIGRATION	GOBP_CEREBRAL_CORTEX_RADIALLY_ORIENTED_CELL_MIGRATION		28	-0.453023	-1.52654	0.0387409	0.250186	1	9478	tags=61%, list=37%, signal=96%
GOBP_REGULATION_OF_AMYLOID_BETA_CLEARANCE	GOBP_REGULATION_OF_AMYLOID_BETA_CLEARANCE		16	-0.51576	-1.52391	0.0469484	0.253413	1	6242	tags=56%, list=24%, signal=74%
GOBP_ADENYLATE_CYCLASE_INHIBITING_G_PROTEIN_COUPLED_RECEPTOR_SIGNALING_PATHWAY	GOBP_ADENYLATE_CYCLASE_INHIBITING_G_PROTEIN_COUPLED_RECEPTOR_SIGNALING_PATHWAY		62	-0.371305	-1.52365	0.0196078	0.25245	1	6897	tags=48%, list=27%, signal=66%
GOBP_STRESS_FIBER_ASSEMBLY	GOBP_STRESS_FIBER_ASSEMBLY		79	-0.353597	-1.52307	0.0124688	0.252004	1	7301	tags=49%, list=29%, signal=69%
GOBP_INOSITOL_PHOSPHATE_METABOLIC_PROCESS	GOBP_INOSITOL_PHOSPHATE_METABOLIC_PROCESS		37	-0.420598	-1.52262	0.0240385	0.251574	1	5889	tags=41%, list=23%, signal=53%
GOBP_REGULATION_OF_TOLL_LIKE_RECEPTOR_SIGNALING_PATHWAY	GOBP_REGULATION_OF_TOLL_LIKE_RECEPTOR_SIGNALING_PATHWAY		58	-0.367954	-1.5226	0.012285	0.250282	1	6877	tags=43%, list=27%, signal=59%
GOBP_NEGATIVE_REGULATION_OF_HISTONE_METHYLATION	GOBP_NEGATIVE_REGULATION_OF_HISTONE_METHYLATION		16	-0.524046	-1.52152	0.043956	0.25085	1	7227	tags=63%, list=28%, signal=87%
GOBP_CALCIUM_ION_REGULATED_EXOCYTOSIS	GOBP_CALCIUM_ION_REGULATED_EXOCYTOSIS		59	-0.375004	-1.51721	0.0200501	0.257162	1	8294	tags=49%, list=32%, signal=73%
GOBP_INOSITOL_PHOSPHATE_BIOSYNTHETIC_PROCESS	GOBP_INOSITOL_PHOSPHATE_BIOSYNTHETIC_PROCESS		23	-0.469881	-1.51719	0.0357143	0.255793	1	2311	tags=26%, list=9%, signal=29%
GOBP_RETINAL_GANGLION_CELL_AXON_GUIDANCE	GOBP_RETINAL_GANGLION_CELL_AXON_GUIDANCE		19	-0.497904	-1.51687	0.0422222	0.254997	1	4736	tags=47%, list=19%, signal=58%
GOBP_METENCEPHALON_DEVELOPMENT	GOBP_METENCEPHALON_DEVELOPMENT		87	-0.346135	-1.51509	0.00767263	0.256644	1	5753	tags=37%, list=23%, signal=47%
GOBP_NEGATIVE_REGULATION_OF_CHONDROCYTE_DIFFERENTIATION	GOBP_NEGATIVE_REGULATION_OF_CHONDROCYTE_DIFFERENTIATION		22	-0.465796	-1.51444	0.0320513	0.256566	1	5265	tags=45%, list=21%, signal=57%
GOBP_CELLULAR_RESPONSE_TO_INORGANIC_SUBSTANCE	GOBP_CELLULAR_RESPONSE_TO_INORGANIC_SUBSTANCE		184	-0.306654	-1.51177	0	0.259887	1	5565	tags=35%, list=22%, signal=45%
GOBP_CEREBELLAR_PURKINJE_CELL_LAYER_DEVELOPMENT	GOBP_CEREBELLAR_PURKINJE_CELL_LAYER_DEVELOPMENT		30	-0.431437	-1.51172	0.0227848	0.258613	1	5419	tags=33%, list=21%, signal=42%
GOBP_NEURON_MIGRATION	GOBP_NEURON_MIGRATION		150	-0.312753	-1.51099	0.00826446	0.258722	1	7081	tags=43%, list=28%, signal=60%
GOBP_NEGATIVE_REGULATION_OF_MICROTUBULE_POLYMERIZATION_OR_DEPOLYMERIZATION	GOBP_NEGATIVE_REGULATION_OF_MICROTUBULE_POLYMERIZATION_OR_DEPOLYMERIZATION		37	-0.410165	-1.5105	0.0290557	0.258295	1	1070	tags=19%, list=4%, signal=20%
GOBP_DENDRITIC_SPINE_MORPHOGENESIS	GOBP_DENDRITIC_SPINE_MORPHOGENESIS		44	-0.395487	-1.51002	0.013986	0.25791	1	8203	tags=43%, list=32%, signal=63%
GOBP_URETER_DEVELOPMENT	GOBP_URETER_DEVELOPMENT		18	-0.495928	-1.50374	0.0531178	0.26782	1	5992	tags=56%, list=23%, signal=73%
GOBP_GLYCOSAMINOGLYCAN_CATABOLIC_PROCESS	GOBP_GLYCOSAMINOGLYCAN_CATABOLIC_PROCESS		27	-0.455362	-1.50372	0.0340136	0.266486	1	8963	tags=56%, list=35%, signal=85%
GOBP_REGULATION_OF_SYNAPSE_ASSEMBLY	GOBP_REGULATION_OF_SYNAPSE_ASSEMBLY		105	-0.331926	-1.503	0.00552486	0.266711	1	7524	tags=43%, list=29%, signal=60%
GOBP_POSITIVE_REGULATION_OF_ACTIN_FILAMENT_BUNDLE_ASSEMBLY	GOBP_POSITIVE_REGULATION_OF_ACTIN_FILAMENT_BUNDLE_ASSEMBLY		44	-0.396187	-1.50145	0.0205011	0.268203	1	7498	tags=52%, list=29%, signal=74%
GOBP_AMYLOID_PRECURSOR_PROTEIN_METABOLIC_PROCESS	GOBP_AMYLOID_PRECURSOR_PROTEIN_METABOLIC_PROCESS		55	-0.380698	-1.5013	0.0272953	0.26713	1	7043	tags=38%, list=28%, signal=53%
GOBP_POSTSYNAPTIC_MEMBRANE_ORGANIZATION	GOBP_POSTSYNAPTIC_MEMBRANE_ORGANIZATION		37	-0.40577	-1.50002	0.0421546	0.268028	1	9415	tags=65%, list=37%, signal=103%
GOBP_CYTOKINESIS	GOBP_CYTOKINESIS		118	-0.329675	-1.49911	0.00552486	0.268399	1	7634	tags=46%, list=30%, signal=65%
GOBP_DEVELOPMENTAL_CELL_GROWTH	GOBP_DEVELOPMENTAL_CELL_GROWTH		197	-0.303914	-1.49681	0	0.271262	1	6559	tags=38%, list=26%, signal=51%
GOBP_PULMONARY_VALVE_DEVELOPMENT	GOBP_PULMONARY_VALVE_DEVELOPMENT		17	-0.504224	-1.49591	0.0579065	0.271677	1	8155	tags=65%, list=32%, signal=95%
GOBP_REGULATION_OF_POSTSYNAPTIC_DENSITY_ORGANIZATION	GOBP_REGULATION_OF_POSTSYNAPTIC_DENSITY_ORGANIZATION		16	-0.511687	-1.49529	0.0589569	0.271507	1	7409	tags=69%, list=29%, signal=97%
GOBP_EPITHELIAL_STRUCTURE_MAINTENANCE	GOBP_EPITHELIAL_STRUCTURE_MAINTENANCE		26	-0.447566	-1.49324	0.0333333	0.274065	1	6181	tags=50%, list=24%, signal=66%
GOBP_POSITIVE_REGULATION_OF_HISTONE_ACETYLATION	GOBP_POSITIVE_REGULATION_OF_HISTONE_ACETYLATION		26	-0.451767	-1.49293	0.0288889	0.273424	1	4794	tags=35%, list=19%, signal=43%
GOBP_FIBROBLAST_MIGRATION	GOBP_FIBROBLAST_MIGRATION		46	-0.392232	-1.49261	0.0195599	0.272859	1	6090	tags=37%, list=24%, signal=48%
GOBP_AUTONOMIC_NERVOUS_SYSTEM_DEVELOPMENT	GOBP_AUTONOMIC_NERVOUS_SYSTEM_DEVELOPMENT		46	-0.386524	-1.4921	0.0211765	0.27259	1	3871	tags=37%, list=15%, signal=43%
GOBP_REGULATION_OF_RECEPTOR_CLUSTERING	GOBP_REGULATION_OF_RECEPTOR_CLUSTERING		19	-0.482516	-1.49119	0.0623608	0.272788	1	9415	tags=68%, list=37%, signal=108%
GOBP_POSITIVE_REGULATION_OF_CYTOKINESIS	GOBP_POSITIVE_REGULATION_OF_CYTOKINESIS		34	-0.408882	-1.49117	0.0373832	0.27152	1	6311	tags=44%, list=25%, signal=59%
GOBP_SMOOTH_MUSCLE_CELL_DIFFERENTIATION	GOBP_SMOOTH_MUSCLE_CELL_DIFFERENTIATION		64	-0.357913	-1.49096	0.0269663	0.27075	1	6135	tags=38%, list=24%, signal=49%
GOBP_POSITIVE_REGULATION_OF_HISTONE_MODIFICATION	GOBP_POSITIVE_REGULATION_OF_HISTONE_MODIFICATION		81	-0.344874	-1.48665	0.0239234	0.277437	1	9020	tags=52%, list=35%, signal=80%
GOBP_SODIUM_ION_IMPORT_ACROSS_PLASMA_MEMBRANE	GOBP_SODIUM_ION_IMPORT_ACROSS_PLASMA_MEMBRANE		19	-0.482632	-1.48585	0.0456853	0.27762	1	4567	tags=42%, list=18%, signal=51%
GOBP_INTERMEDIATE_FILAMENT_ORGANIZATION	GOBP_INTERMEDIATE_FILAMENT_ORGANIZATION		70	-0.355852	-1.48564	0.0154242	0.276739	1	5097	tags=31%, list=20%, signal=39%
GOBP_CALCIUM_ION_TRANSPORT_INTO_CYTOSOL	GOBP_CALCIUM_ION_TRANSPORT_INTO_CYTOSOL		28	-0.429075	-1.48345	0.04814	0.27963	1	7605	tags=43%, list=30%, signal=61%
GOBP_REGULATION_OF_SMOOTHENED_SIGNALING_PATHWAY	GOBP_REGULATION_OF_SMOOTHENED_SIGNALING_PATHWAY		69	-0.360094	-1.47998	0.0106101	0.284965	1	6098	tags=41%, list=24%, signal=53%
GOBP_REGULATION_OF_RECEPTOR_RECYCLING	GOBP_REGULATION_OF_RECEPTOR_RECYCLING		22	-0.457698	-1.47968	0.0528634	0.284289	1	4298	tags=45%, list=17%, signal=55%
GOBP_APPENDAGE_DEVELOPMENT	GOBP_APPENDAGE_DEVELOPMENT		169	-0.303287	-1.4783	0.00298507	0.285621	1	5778	tags=37%, list=23%, signal=47%
GOBP_CEREBRAL_CORTEX_CELL_MIGRATION	GOBP_CEREBRAL_CORTEX_CELL_MIGRATION		37	-0.401598	-1.47723	0.0438799	0.286483	1	7486	tags=43%, list=29%, signal=61%
GOBP_POSITIVE_REGULATION_OF_SYNAPTIC_TRANSMISSION_GABAERGIC	GOBP_POSITIVE_REGULATION_OF_SYNAPTIC_TRANSMISSION_GABAERGIC		19	-0.475884	-1.4764	0.0600462	0.286807	1	3017	tags=32%, list=12%, signal=36%
GOBP_ACTOMYOSIN_STRUCTURE_ORGANIZATION	GOBP_ACTOMYOSIN_STRUCTURE_ORGANIZATION		155	-0.304388	-1.47505	0	0.287916	1	6680	tags=41%, list=26%, signal=55%
GOBP_POTASSIUM_ION_HOMEOSTASIS	GOBP_POTASSIUM_ION_HOMEOSTASIS		30	-0.425792	-1.47381	0.0425056	0.288869	1	5091	tags=37%, list=20%, signal=46%
GOBP_CELLULAR_RESPONSE_TO_ALCOHOL	GOBP_CELLULAR_RESPONSE_TO_ALCOHOL		102	-0.328814	-1.47299	0.0104439	0.289112	1	6343	tags=41%, list=25%, signal=55%
GOBP_ACTIN_MEDIATED_CELL_CONTRACTION	GOBP_ACTIN_MEDIATED_CELL_CONTRACTION		78	-0.344176	-1.47249	0.0222772	0.288877	1	3962	tags=29%, list=16%, signal=35%
GOBP_REGULATION_OF_INTEGRIN_MEDIATED_SIGNALING_PATHWAY	GOBP_REGULATION_OF_INTEGRIN_MEDIATED_SIGNALING_PATHWAY		16	-0.503878	-1.4723	0.0657895	0.288022	1	3671	tags=38%, list=14%, signal=44%
GOBP_VASCULAR_ASSOCIATED_SMOOTH_MUSCLE_CELL_DIFFERENTIATION	GOBP_VASCULAR_ASSOCIATED_SMOOTH_MUSCLE_CELL_DIFFERENTIATION		34	-0.415947	-1.47138	0.0457666	0.288518	1	3495	tags=26%, list=14%, signal=31%
GOBP_REGULATION_OF_DENDRITE_MORPHOGENESIS	GOBP_REGULATION_OF_DENDRITE_MORPHOGENESIS		60	-0.361545	-1.471	0.0226131	0.287971	1	7136	tags=38%, list=28%, signal=53%
GOBP_PROTEOGLYCAN_METABOLIC_PROCESS	GOBP_PROTEOGLYCAN_METABOLIC_PROCESS		80	-0.342982	-1.47084	0.0125313	0.286975	1	5908	tags=34%, list=23%, signal=44%
GOBP_RECEPTOR_RECYCLING	GOBP_RECEPTOR_RECYCLING		29	-0.426158	-1.46957	0.0320366	0.287996	1	7300	tags=55%, list=29%, signal=77%
GOBP_TRANSCRIPTION_BY_RNA_POLYMERASE_I	GOBP_TRANSCRIPTION_BY_RNA_POLYMERASE_I		38	-0.401732	-1.46869	0.0373832	0.28856	1	8469	tags=50%, list=33%, signal=75%
GOBP_CEREBRAL_CORTEX_DEVELOPMENT	GOBP_CEREBRAL_CORTEX_DEVELOPMENT		79	-0.340051	-1.46748	0.0169903	0.289583	1	8817	tags=52%, list=35%, signal=79%
GOBP_VENTRICULAR_CARDIAC_MUSCLE_CELL_ACTION_POTENTIAL	GOBP_VENTRICULAR_CARDIAC_MUSCLE_CELL_ACTION_POTENTIAL		22	-0.449878	-1.46713	0.0530973	0.289063	1	2655	tags=27%, list=10%, signal=30%
GOBP_NEUROTRANSMITTER_SECRETION	GOBP_NEUROTRANSMITTER_SECRETION		152	-0.302664	-1.46664	0.00571429	0.288737	1	7862	tags=43%, list=31%, signal=62%
GOBP_REGULATION_OF_CYTOKINESIS	GOBP_REGULATION_OF_CYTOKINESIS		64	-0.355376	-1.4657	0.0245098	0.289405	1	7543	tags=44%, list=30%, signal=62%
GOBP_NUCLEUS_LOCALIZATION	GOBP_NUCLEUS_LOCALIZATION		23	-0.441696	-1.46457	0.0649652	0.290207	1	6788	tags=52%, list=27%, signal=71%
GOBP_SYNAPTIC_VESICLE_MEMBRANE_ORGANIZATION	GOBP_SYNAPTIC_VESICLE_MEMBRANE_ORGANIZATION		24	-0.449275	-1.46402	0.0642857	0.290165	1	7745	tags=67%, list=30%, signal=96%
GOBP_NEGATIVE_REGULATION_OF_KERATINOCYTE_PROLIFERATION	GOBP_NEGATIVE_REGULATION_OF_KERATINOCYTE_PROLIFERATION		19	-0.473675	-1.46034	0.0639659	0.296059	1	5374	tags=42%, list=21%, signal=53%
GOBP_POSITIVE_REGULATION_OF_ALCOHOL_BIOSYNTHETIC_PROCESS	GOBP_POSITIVE_REGULATION_OF_ALCOHOL_BIOSYNTHETIC_PROCESS		23	-0.451271	-1.45852	0.0507246	0.298349	1	609	tags=22%, list=2%, signal=22%
GOBP_NEGATIVE_REGULATION_OF_WNT_SIGNALING_PATHWAY	GOBP_NEGATIVE_REGULATION_OF_WNT_SIGNALING_PATHWAY		132	-0.308914	-1.4574	0.0107239	0.299257	1	6595	tags=33%, list=26%, signal=44%
GOBP_POSITIVE_REGULATION_OF_DENDRITIC_SPINE_DEVELOPMENT	GOBP_POSITIVE_REGULATION_OF_DENDRITIC_SPINE_DEVELOPMENT		40	-0.396987	-1.45475	0.0383632	0.303285	1	7409	tags=48%, list=29%, signal=67%
GOBP_NEGATIVE_REGULATION_OF_NEURON_DIFFERENTIATION	GOBP_NEGATIVE_REGULATION_OF_NEURON_DIFFERENTIATION		67	-0.35	-1.45421	0.0394089	0.303111	1	3942	tags=24%, list=15%, signal=28%
GOBP_ASSOCIATIVE_LEARNING	GOBP_ASSOCIATIVE_LEARNING		97	-0.327674	-1.45257	0.00769231	0.305096	1	6493	tags=44%, list=25%, signal=59%
GOBP_COCHLEA_DEVELOPMENT	GOBP_COCHLEA_DEVELOPMENT		42	-0.380758	-1.44971	0.0254453	0.309559	1	7659	tags=52%, list=30%, signal=75%
GOBP_CELL_DIFFERENTIATION_IN_HINDBRAIN	GOBP_CELL_DIFFERENTIATION_IN_HINDBRAIN		23	-0.440138	-1.4487	0.0471698	0.310254	1	5336	tags=26%, list=21%, signal=33%
GOBP_NEGATIVE_REGULATION_OF_CANONICAL_WNT_SIGNALING_PATHWAY	GOBP_NEGATIVE_REGULATION_OF_CANONICAL_WNT_SIGNALING_PATHWAY		102	-0.321415	-1.44768	0.0163934	0.310926	1	6595	tags=36%, list=26%, signal=49%
GOBP_REGULATION_OF_MUSCLE_ADAPTATION	GOBP_REGULATION_OF_MUSCLE_ADAPTATION		73	-0.344461	-1.44695	0.0138889	0.311107	1	8155	tags=52%, list=32%, signal=76%
GOBP_REGULATION_OF_PEPTIDE_TRANSPORT	GOBP_REGULATION_OF_PEPTIDE_TRANSPORT		180	-0.295977	-1.4457	0.0146199	0.312436	1	6720	tags=37%, list=26%, signal=49%
GOBP_REGULATION_OF_CELL_SIZE	GOBP_REGULATION_OF_CELL_SIZE		152	-0.303391	-1.44415	0.00280112	0.314213	1	6536	tags=38%, list=26%, signal=50%
GOBP_INSULIN_SECRETION_INVOLVED_IN_CELLULAR_RESPONSE_TO_GLUCOSE_STIMULUS	GOBP_INSULIN_SECRETION_INVOLVED_IN_CELLULAR_RESPONSE_TO_GLUCOSE_STIMULUS		71	-0.342735	-1.44379	0.017199	0.313623	1	7105	tags=46%, list=28%, signal=64%
GOBP_REGULATION_OF_NEURON_PROJECTION_REGENERATION	GOBP_REGULATION_OF_NEURON_PROJECTION_REGENERATION		32	-0.402418	-1.44335	0.0460048	0.313276	1	3069	tags=25%, list=12%, signal=28%
GOBP_NEGATIVE_REGULATION_OF_OSTEOBLAST_DIFFERENTIATION	GOBP_NEGATIVE_REGULATION_OF_OSTEOBLAST_DIFFERENTIATION		55	-0.360219	-1.44119	0.0214286	0.316194	1	5634	tags=36%, list=22%, signal=47%
GOBP_REGULATION_OF_INSULIN_SECRETION	GOBP_REGULATION_OF_INSULIN_SECRETION		137	-0.30669	-1.44104	0.00271003	0.315266	1	7105	tags=41%, list=28%, signal=56%
GOBP_REGULATION_OF_CYTOPLASMIC_TRANSPORT	GOBP_REGULATION_OF_CYTOPLASMIC_TRANSPORT		15	-0.511573	-1.43947	0.0917431	0.317259	1	5131	tags=40%, list=20%, signal=50%
GOBP_TELENCEPHALON_GLIAL_CELL_MIGRATION	GOBP_TELENCEPHALON_GLIAL_CELL_MIGRATION		22	-0.441936	-1.43704	0.0576037	0.320826	1	9853	tags=59%, list=39%, signal=96%
GOBP_REGULATION_OF_RECEPTOR_BINDING	GOBP_REGULATION_OF_RECEPTOR_BINDING		21	-0.450711	-1.4359	0.0722611	0.32204	1	3069	tags=33%, list=12%, signal=38%
GOBP_DIGESTIVE_TRACT_MORPHOGENESIS	GOBP_DIGESTIVE_TRACT_MORPHOGENESIS		44	-0.37548	-1.43499	0.0248869	0.322645	1	6021	tags=41%, list=24%, signal=53%
GOBP_REGULATION_OF_NUCLEOTIDE_EXCISION_REPAIR	GOBP_REGULATION_OF_NUCLEOTIDE_EXCISION_REPAIR		18	-0.475038	-1.43493	0.0607477	0.321533	1	11278	tags=83%, list=44%, signal=149%
GOBP_HETEROPHILIC_CELL_CELL_ADHESION_VIA_PLASMA_MEMBRANE_CELL_ADHESION_MOLECULES	GOBP_HETEROPHILIC_CELL_CELL_ADHESION_VIA_PLASMA_MEMBRANE_CELL_ADHESION_MOLECULES		42	-0.388294	-1.43451	0.0279188	0.321139	1	4241	tags=31%, list=17%, signal=37%
GOBP_POTASSIUM_ION_TRANSMEMBRANE_TRANSPORT	GOBP_POTASSIUM_ION_TRANSMEMBRANE_TRANSPORT		176	-0.292921	-1.43423	0.00819672	0.320518	1	5212	tags=30%, list=20%, signal=37%
GOBP_REGULATION_OF_ACTIN_FILAMENT_ORGANIZATION	GOBP_REGULATION_OF_ACTIN_FILAMENT_ORGANIZATION		188	-0.289182	-1.43203	0.00911854	0.323708	1	7569	tags=43%, list=30%, signal=60%
GOBP_TIGHT_JUNCTION_ORGANIZATION	GOBP_TIGHT_JUNCTION_ORGANIZATION		77	-0.334877	-1.43118	0.0251889	0.324297	1	6780	tags=39%, list=27%, signal=53%
GOBP_REGULATION_OF_HISTONE_METHYLATION	GOBP_REGULATION_OF_HISTONE_METHYLATION		65	-0.342159	-1.43082	0.0192771	0.323855	1	8529	tags=52%, list=33%, signal=78%
GOBP_CELL_PROLIFERATION_IN_FOREBRAIN	GOBP_CELL_PROLIFERATION_IN_FOREBRAIN		27	-0.419631	-1.42988	0.0722348	0.32453	1	3123	tags=30%, list=12%, signal=34%
GOBP_REGULATION_OF_GLIAL_CELL_DIFFERENTIATION	GOBP_REGULATION_OF_GLIAL_CELL_DIFFERENTIATION		86	-0.330576	-1.42922	0.0195122	0.3248	1	5611	tags=35%, list=22%, signal=45%
GOBP_REGULATION_OF_CELL_JUNCTION_ASSEMBLY	GOBP_REGULATION_OF_CELL_JUNCTION_ASSEMBLY		176	-0.290886	-1.42861	0.0138122	0.324957	1	7524	tags=42%, list=29%, signal=59%
GOBP_REGULATION_OF_PROTEIN_ACETYLATION	GOBP_REGULATION_OF_PROTEIN_ACETYLATION		57	-0.356991	-1.42373	0.0532407	0.333833	1	5092	tags=32%, list=20%, signal=39%
GOBP_REGULATION_OF_POSTSYNAPSE_ORGANIZATION	GOBP_REGULATION_OF_POSTSYNAPSE_ORGANIZATION		73	-0.336687	-1.42157	0.0257069	0.337383	1	3735	tags=26%, list=15%, signal=30%
GOBP_MESENCHYMAL_CELL_MIGRATION	GOBP_MESENCHYMAL_CELL_MIGRATION		47	-0.369584	-1.41962	0.0498812	0.340205	1	8399	tags=57%, list=33%, signal=85%
GOBP_ORGANELLE_MEMBRANE_FUSION	GOBP_ORGANELLE_MEMBRANE_FUSION		84	-0.326616	-1.41932	0.0272277	0.339597	1	5362	tags=35%, list=21%, signal=44%
GOBP_REGULATION_OF_MICROTUBULE_DEPOLYMERIZATION	GOBP_REGULATION_OF_MICROTUBULE_DEPOLYMERIZATION		29	-0.412651	-1.41906	0.0665138	0.338958	1	869	tags=17%, list=3%, signal=18%
GOBP_PROTEIN_HOMOOLIGOMERIZATION	GOBP_PROTEIN_HOMOOLIGOMERIZATION		140	-0.300219	-1.4185	0.00534759	0.339049	1	6293	tags=37%, list=25%, signal=49%
GOBP_PHOSPHATIDIC_ACID_METABOLIC_PROCESS	GOBP_PHOSPHATIDIC_ACID_METABOLIC_PROCESS		21	-0.449407	-1.41842	0.0784753	0.337995	1	4806	tags=38%, list=19%, signal=47%
GOBP_CARDIAC_MUSCLE_CELL_CONTRACTION	GOBP_CARDIAC_MUSCLE_CELL_CONTRACTION		55	-0.351486	-1.41748	0.0484694	0.338948	1	3342	tags=27%, list=13%, signal=31%
GOBP_POTASSIUM_ION_EXPORT_ACROSS_PLASMA_MEMBRANE	GOBP_POTASSIUM_ION_EXPORT_ACROSS_PLASMA_MEMBRANE		15	-0.491752	-1.41723	0.0821918	0.338142	1	2155	tags=27%, list=8%, signal=29%
GOBP_OSTEOBLAST_DIFFERENTIATION	GOBP_OSTEOBLAST_DIFFERENTIATION		174	-0.288384	-1.41615	0.002849	0.339187	1	5791	tags=35%, list=23%, signal=45%
GOBP_NEGATIVE_REGULATION_OF_PROTEIN_POLYMERIZATION	GOBP_NEGATIVE_REGULATION_OF_PROTEIN_POLYMERIZATION		62	-0.344931	-1.41612	0.031401	0.338046	1	7784	tags=53%, list=30%, signal=76%
GOBP_REGULATION_OF_LEUKOCYTE_TETHERING_OR_ROLLING	GOBP_REGULATION_OF_LEUKOCYTE_TETHERING_OR_ROLLING		17	-0.483837	-1.41516	0.0742459	0.338757	1	4962	tags=41%, list=19%, signal=51%
GOBP_SKIN_EPIDERMIS_DEVELOPMENT	GOBP_SKIN_EPIDERMIS_DEVELOPMENT		94	-0.319948	-1.41464	0.0266344	0.338663	1	4451	tags=31%, list=17%, signal=37%
GOBP_REGULATION_OF_DENDRITE_DEVELOPMENT	GOBP_REGULATION_OF_DENDRITE_DEVELOPMENT		93	-0.320364	-1.41266	0.0325	0.341736	1	7136	tags=38%, list=28%, signal=52%
GOBP_NEGATIVE_REGULATION_OF_ORGANELLE_ASSEMBLY	GOBP_NEGATIVE_REGULATION_OF_ORGANELLE_ASSEMBLY		28	-0.411267	-1.4112	0.0651163	0.343543	1	7377	tags=46%, list=29%, signal=65%
GOBP_REGULATION_OF_NEURAL_PRECURSOR_CELL_PROLIFERATION	GOBP_REGULATION_OF_NEURAL_PRECURSOR_CELL_PROLIFERATION		99	-0.31105	-1.40879	0.0127877	0.347558	1	5790	tags=30%, list=23%, signal=39%
GOBP_RUFFLE_ASSEMBLY	GOBP_RUFFLE_ASSEMBLY		32	-0.3965	-1.4083	0.0623557	0.347469	1	6236	tags=38%, list=24%, signal=50%
GOBP_REGULATION_OF_RESPIRATORY_GASEOUS_EXCHANGE	GOBP_REGULATION_OF_RESPIRATORY_GASEOUS_EXCHANGE		21	-0.444273	-1.40788	0.0672451	0.347085	1	4754	tags=48%, list=19%, signal=58%
GOBP_SYNAPTIC_TRANSMISSION_GABAERGIC	GOBP_SYNAPTIC_TRANSMISSION_GABAERGIC		58	-0.351502	-1.40701	0.0249377	0.347735	1	7659	tags=47%, list=30%, signal=66%
GOBP_NEGATIVE_REGULATION_OF_SMOOTHENED_SIGNALING_PATHWAY	GOBP_NEGATIVE_REGULATION_OF_SMOOTHENED_SIGNALING_PATHWAY		30	-0.405943	-1.40634	0.0666667	0.348036	1	6023	tags=47%, list=24%, signal=61%
GOBP_REGULATION_OF_PROTEIN_DEPOLYMERIZATION	GOBP_REGULATION_OF_PROTEIN_DEPOLYMERIZATION		68	-0.334921	-1.40436	0.0414634	0.351468	1	8518	tags=51%, list=33%, signal=77%
GOBP_BASEMENT_MEMBRANE_ORGANIZATION	GOBP_BASEMENT_MEMBRANE_ORGANIZATION		32	-0.396371	-1.40403	0.0604027	0.351023	1	7213	tags=44%, list=28%, signal=61%
GOBP_DORSAL_VENTRAL_PATTERN_FORMATION	GOBP_DORSAL_VENTRAL_PATTERN_FORMATION		84	-0.325713	-1.4035	0.0302198	0.350901	1	6098	tags=40%, list=24%, signal=53%
GOBP_REGULATION_OF_OSTEOBLAST_PROLIFERATION	GOBP_REGULATION_OF_OSTEOBLAST_PROLIFERATION		25	-0.429061	-1.40212	0.0844156	0.352512	1	5634	tags=40%, list=22%, signal=51%
GOBP_BRANCHING_INVOLVED_IN_SALIVARY_GLAND_MORPHOGENESIS	GOBP_BRANCHING_INVOLVED_IN_SALIVARY_GLAND_MORPHOGENESIS		22	-0.43953	-1.40146	0.0829596	0.352797	1	5818	tags=50%, list=23%, signal=65%
GOBP_REGULATION_OF_GLIAL_CELL_MIGRATION	GOBP_REGULATION_OF_GLIAL_CELL_MIGRATION		22	-0.440922	-1.40041	0.0714286	0.354068	1	8398	tags=68%, list=33%, signal=101%
GOBP_LONG_TERM_SYNAPTIC_POTENTIATION	GOBP_LONG_TERM_SYNAPTIC_POTENTIATION		172	-0.284584	-1.39996	0.00561798	0.353827	1	5448	tags=31%, list=21%, signal=40%
GOBP_NEGATIVE_REGULATION_OF_PROTEIN_CONTAINING_COMPLEX_ASSEMBLY	GOBP_NEGATIVE_REGULATION_OF_PROTEIN_CONTAINING_COMPLEX_ASSEMBLY		108	-0.306337	-1.39909	0.0176322	0.354586	1	8448	tags=50%, list=33%, signal=74%
GOBP_BARBED_END_ACTIN_FILAMENT_CAPPING	GOBP_BARBED_END_ACTIN_FILAMENT_CAPPING		18	-0.463923	-1.39851	0.111359	0.354783	1	8777	tags=61%, list=34%, signal=93%
GOBP_CARDIAC_SEPTUM_MORPHOGENESIS	GOBP_CARDIAC_SEPTUM_MORPHOGENESIS		59	-0.348584	-1.39785	0.03125	0.355061	1	5791	tags=39%, list=23%, signal=50%
GOBP_REGULATION_OF_HAIR_FOLLICLE_DEVELOPMENT	GOBP_REGULATION_OF_HAIR_FOLLICLE_DEVELOPMENT		17	-0.470786	-1.39774	0.105882	0.354042	1	3841	tags=41%, list=15%, signal=48%
GOBP_REGULATION_OF_SMOOTH_MUSCLE_CELL_DIFFERENTIATION	GOBP_REGULATION_OF_SMOOTH_MUSCLE_CELL_DIFFERENTIATION		24	-0.42545	-1.39732	0.0831461	0.35371	1	5818	tags=42%, list=23%, signal=54%
GOBP_DIGESTIVE_SYSTEM_DEVELOPMENT	GOBP_DIGESTIVE_SYSTEM_DEVELOPMENT		109	-0.308397	-1.39465	0.0231959	0.358325	1	6021	tags=38%, list=24%, signal=49%
GOBP_CELLULAR_RESPONSE_TO_METAL_ION	GOBP_CELLULAR_RESPONSE_TO_METAL_ION		145	-0.296623	-1.39398	0.00879765	0.35858	1	5561	tags=34%, list=22%, signal=43%
GOBP_GLANDULAR_EPITHELIAL_CELL_DEVELOPMENT	GOBP_GLANDULAR_EPITHELIAL_CELL_DEVELOPMENT		28	-0.410551	-1.39305	0.0633188	0.359359	1	5606	tags=46%, list=22%, signal=59%
GOBP_AMINOGLYCAN_CATABOLIC_PROCESS	GOBP_AMINOGLYCAN_CATABOLIC_PROCESS		36	-0.389584	-1.39265	0.0671463	0.359029	1	2499	tags=19%, list=10%, signal=22%
GOBP_EMBRYONIC_APPENDAGE_MORPHOGENESIS	GOBP_EMBRYONIC_APPENDAGE_MORPHOGENESIS		121	-0.299625	-1.39202	0.0140845	0.359169	1	5711	tags=36%, list=22%, signal=46%
GOBP_CELL_CELL_JUNCTION_ORGANIZATION	GOBP_CELL_CELL_JUNCTION_ORGANIZATION		175	-0.284784	-1.39192	0.00872093	0.358181	1	6847	tags=36%, list=27%, signal=49%
GOBP_REGULATION_OF_DOUBLE_STRAND_BREAK_REPAIR_VIA_HOMOLOGOUS_RECOMBINATION	GOBP_REGULATION_OF_DOUBLE_STRAND_BREAK_REPAIR_VIA_HOMOLOGOUS_RECOMBINATION		33	-0.386129	-1.39055	0.0580046	0.360038	1	7824	tags=55%, list=31%, signal=79%
GOBP_POST_TRANSCRIPTIONAL_GENE_SILENCING	GOBP_POST_TRANSCRIPTIONAL_GENE_SILENCING		89	-0.31981	-1.3901	0.0391645	0.359936	1	5806	tags=36%, list=23%, signal=46%
GOBP_REGULATION_OF_LAMELLIPODIUM_ASSEMBLY	GOBP_REGULATION_OF_LAMELLIPODIUM_ASSEMBLY		25	-0.421855	-1.38992	0.0732218	0.359142	1	4092	tags=32%, list=16%, signal=38%
GOBP_GASTRULATION_WITH_MOUTH_FORMING_SECOND	GOBP_GASTRULATION_WITH_MOUTH_FORMING_SECOND		26	-0.415214	-1.38907	0.0818182	0.359824	1	3210	tags=27%, list=13%, signal=31%
GOBP_HEPARAN_SULFATE_PROTEOGLYCAN_METABOLIC_PROCESS	GOBP_HEPARAN_SULFATE_PROTEOGLYCAN_METABOLIC_PROCESS		35	-0.392808	-1.38857	0.0650602	0.359715	1	2726	tags=26%, list=11%, signal=29%
GOBP_TORC1_SIGNALING	GOBP_TORC1_SIGNALING		35	-0.383699	-1.38809	0.064133	0.359693	1	9707	tags=69%, list=38%, signal=110%
GOBP_REGULATION_OF_CELL_MORPHOGENESIS_INVOLVED_IN_DIFFERENTIATION	GOBP_REGULATION_OF_CELL_MORPHOGENESIS_INVOLVED_IN_DIFFERENTIATION		77	-0.326793	-1.38762	0.0237467	0.359615	1	5785	tags=36%, list=23%, signal=47%
GOBP_NEURAL_PRECURSOR_CELL_PROLIFERATION	GOBP_NEURAL_PRECURSOR_CELL_PROLIFERATION		157	-0.289943	-1.38641	0.0116618	0.361191	1	7505	tags=40%, list=29%, signal=56%
GOBP_OLIGODENDROCYTE_DIFFERENTIATION	GOBP_OLIGODENDROCYTE_DIFFERENTIATION		105	-0.307193	-1.38237	0.0262467	0.369119	1	8701	tags=50%, list=34%, signal=76%
GOBP_REGULATION_OF_SYNAPTIC_VESICLE_RECYCLING	GOBP_REGULATION_OF_SYNAPTIC_VESICLE_RECYCLING		18	-0.453918	-1.38207	0.0993228	0.368673	1	7074	tags=44%, list=28%, signal=61%
GOBP_POSITIVE_REGULATION_OF_MUSCLE_HYPERTROPHY	GOBP_POSITIVE_REGULATION_OF_MUSCLE_HYPERTROPHY		26	-0.410774	-1.38164	0.0715935	0.36852	1	8014	tags=62%, list=31%, signal=90%
GOBP_REGULATION_OF_SYNAPTIC_TRANSMISSION_GLUTAMATERGIC	GOBP_REGULATION_OF_SYNAPTIC_TRANSMISSION_GLUTAMATERGIC		74	-0.323423	-1.38088	0.0318627	0.369201	1	7198	tags=42%, list=28%, signal=58%
GOBP_SMOOTH_MUSCLE_TISSUE_DEVELOPMENT	GOBP_SMOOTH_MUSCLE_TISSUE_DEVELOPMENT		21	-0.439004	-1.38053	0.0732861	0.36877	1	3181	tags=33%, list=12%, signal=38%
GOBP_VESICLE_MEDIATED_TRANSPORT_TO_THE_PLASMA_MEMBRANE	GOBP_VESICLE_MEDIATED_TRANSPORT_TO_THE_PLASMA_MEMBRANE		96	-0.311316	-1.37605	0.037037	0.37784	1	7745	tags=43%, list=30%, signal=61%
GOBP_REGULATION_OF_PROTEIN_LOCALIZATION_TO_MEMBRANE	GOBP_REGULATION_OF_PROTEIN_LOCALIZATION_TO_MEMBRANE		148	-0.288667	-1.37534	0.0136612	0.378191	1	7074	tags=39%, list=28%, signal=53%
GOBP_MORPHOGENESIS_OF_AN_EPITHELIAL_SHEET	GOBP_MORPHOGENESIS_OF_AN_EPITHELIAL_SHEET		48	-0.361083	-1.3753	0.0714286	0.37709	1	4567	tags=33%, list=18%, signal=41%
GOBP_AMYLOID_BETA_CLEARANCE	GOBP_AMYLOID_BETA_CLEARANCE		30	-0.393094	-1.37375	0.0633803	0.379184	1	5212	tags=43%, list=20%, signal=54%
GOBP_MICROTUBULE_NUCLEATION	GOBP_MICROTUBULE_NUCLEATION		22	-0.4307	-1.37306	0.0862069	0.379602	1	6208	tags=50%, list=24%, signal=66%
GOBP_CEREBELLAR_CORTEX_FORMATION	GOBP_CEREBELLAR_CORTEX_FORMATION		24	-0.417381	-1.37268	0.0833333	0.379423	1	3976	tags=21%, list=16%, signal=25%
GOBP_REGULATION_OF_CHONDROCYTE_DIFFERENTIATION	GOBP_REGULATION_OF_CHONDROCYTE_DIFFERENTIATION		48	-0.342635	-1.37261	0.0484262	0.378373	1	7288	tags=46%, list=29%, signal=64%
GOBP_FOREBRAIN_CELL_MIGRATION	GOBP_FOREBRAIN_CELL_MIGRATION		54	-0.351946	-1.37166	0.0444444	0.379464	1	7539	tags=46%, list=30%, signal=66%
GOBP_RESPONSE_TO_ANGIOTENSIN	GOBP_RESPONSE_TO_ANGIOTENSIN		20	-0.431765	-1.37138	0.107981	0.378908	1	8353	tags=65%, list=33%, signal=96%
GOBP_POSITIVE_REGULATION_OF_POTASSIUM_ION_TRANSMEMBRANE_TRANSPORT	GOBP_POSITIVE_REGULATION_OF_POTASSIUM_ION_TRANSMEMBRANE_TRANSPORT		35	-0.382766	-1.37092	0.0649038	0.378885	1	5403	tags=43%, list=21%, signal=54%
GOBP_CELL_SUBSTRATE_JUNCTION_ORGANIZATION	GOBP_CELL_SUBSTRATE_JUNCTION_ORGANIZATION		72	-0.328571	-1.37071	0.0323383	0.378237	1	8646	tags=54%, list=34%, signal=82%
GOBP_TUBULIN_DEACETYLATION	GOBP_TUBULIN_DEACETYLATION		17	-0.456407	-1.36939	0.107306	0.379977	1	5729	tags=47%, list=22%, signal=61%
GOBP_PROXIMAL_DISTAL_PATTERN_FORMATION	GOBP_PROXIMAL_DISTAL_PATTERN_FORMATION		36	-0.380633	-1.36925	0.0835381	0.379165	1	1362	tags=22%, list=5%, signal=23%
GOBP_NEGATIVE_REGULATION_OF_SMALL_GTPASE_MEDIATED_SIGNAL_TRANSDUCTION	GOBP_NEGATIVE_REGULATION_OF_SMALL_GTPASE_MEDIATED_SIGNAL_TRANSDUCTION		47	-0.357039	-1.36793	0.039267	0.380978	1	6667	tags=47%, list=26%, signal=63%
GOBP_GLYCOPROTEIN_CATABOLIC_PROCESS	GOBP_GLYCOPROTEIN_CATABOLIC_PROCESS		22	-0.425049	-1.36778	0.0854503	0.38018	1	4344	tags=27%, list=17%, signal=33%
GOBP_POSITIVE_REGULATION_OF_NITRIC_OXIDE_SYNTHASE_BIOSYNTHETIC_PROCESS	GOBP_POSITIVE_REGULATION_OF_NITRIC_OXIDE_SYNTHASE_BIOSYNTHETIC_PROCESS		15	-0.468867	-1.36586	0.104384	0.383334	1	4808	tags=40%, list=19%, signal=49%
GOBP_GASTRIC_ACID_SECRETION	GOBP_GASTRIC_ACID_SECRETION		18	-0.444091	-1.36579	0.0940367	0.382377	1	3116	tags=33%, list=12%, signal=38%
GOBP_SUBSTRATE_ADHESION_DEPENDENT_CELL_SPREADING	GOBP_SUBSTRATE_ADHESION_DEPENDENT_CELL_SPREADING		77	-0.316614	-1.36545	0.0343915	0.381941	1	5785	tags=39%, list=23%, signal=50%
GOBP_DOPAMINE_SECRETION	GOBP_DOPAMINE_SECRETION		41	-0.356345	-1.36523	0.0665025	0.381312	1	2639	tags=22%, list=10%, signal=24%
GOBP_NEGATIVE_REGULATION_OF_FAT_CELL_DIFFERENTIATION	GOBP_NEGATIVE_REGULATION_OF_FAT_CELL_DIFFERENTIATION		41	-0.36755	-1.36439	0.0631068	0.382168	1	2825	tags=27%, list=11%, signal=30%
GOBP_ODONTOGENESIS_OF_DENTIN_CONTAINING_TOOTH	GOBP_ODONTOGENESIS_OF_DENTIN_CONTAINING_TOOTH		81	-0.309702	-1.36413	0.044665	0.381612	1	2943	tags=21%, list=12%, signal=24%
GOBP_REGULATION_OF_CELL_SUBSTRATE_JUNCTION_ORGANIZATION	GOBP_REGULATION_OF_CELL_SUBSTRATE_JUNCTION_ORGANIZATION		44	-0.359576	-1.36378	0.0694445	0.381351	1	8646	tags=55%, list=34%, signal=82%
GOBP_REGULATION_OF_ORGANELLE_ASSEMBLY	GOBP_REGULATION_OF_ORGANELLE_ASSEMBLY		135	-0.291879	-1.36339	0.0254237	0.380978	1	7411	tags=41%, list=29%, signal=58%
GOBP_REGULATION_OF_HEART_RATE_BY_CARDIAC_CONDUCTION	GOBP_REGULATION_OF_HEART_RATE_BY_CARDIAC_CONDUCTION		33	-0.383559	-1.36313	0.0885781	0.380401	1	2823	tags=27%, list=11%, signal=31%
GOBP_DNA_METHYLATION_INVOLVED_IN_GAMETE_GENERATION	GOBP_DNA_METHYLATION_INVOLVED_IN_GAMETE_GENERATION		17	-0.465454	-1.36205	0.0948081	0.381833	1	2548	tags=24%, list=10%, signal=26%
GOBP_MICROTUBULE_POLYMERIZATION_OR_DEPOLYMERIZATION	GOBP_MICROTUBULE_POLYMERIZATION_OR_DEPOLYMERIZATION		89	-0.311876	-1.36186	0.0277778	0.381129	1	5594	tags=35%, list=22%, signal=44%
GOBP_ENTERIC_NERVOUS_SYSTEM_DEVELOPMENT	GOBP_ENTERIC_NERVOUS_SYSTEM_DEVELOPMENT		16	-0.460953	-1.36128	0.103604	0.381322	1	2767	tags=44%, list=11%, signal=49%
GOBP_NEURON_PROJECTION_REGENERATION	GOBP_NEURON_PROJECTION_REGENERATION		52	-0.345533	-1.35851	0.0552885	0.386708	1	3069	tags=19%, list=12%, signal=22%
GOBP_COCHLEA_MORPHOGENESIS	GOBP_COCHLEA_MORPHOGENESIS		26	-0.411604	-1.35836	0.0875274	0.385893	1	5926	tags=46%, list=23%, signal=60%
GOBP_CRANIOFACIAL_SUTURE_MORPHOGENESIS	GOBP_CRANIOFACIAL_SUTURE_MORPHOGENESIS		15	-0.465968	-1.35817	0.0953488	0.385233	1	3511	tags=33%, list=14%, signal=39%
GOBP_RUFFLE_ORGANIZATION	GOBP_RUFFLE_ORGANIZATION		40	-0.366093	-1.35775	0.0683544	0.385101	1	6236	tags=38%, list=24%, signal=50%
GOBP_REGULATION_OF_TRANSCRIPTION_BY_RNA_POLYMERASE_I	GOBP_REGULATION_OF_TRANSCRIPTION_BY_RNA_POLYMERASE_I		26	-0.410605	-1.35768	0.108407	0.384114	1	3997	tags=27%, list=16%, signal=32%
GOBP_NEGATIVE_REGULATION_OF_RESPONSE_TO_ENDOPLASMIC_RETICULUM_STRESS	GOBP_NEGATIVE_REGULATION_OF_RESPONSE_TO_ENDOPLASMIC_RETICULUM_STRESS		21	-0.431409	-1.3565	0.0995261	0.385994	1	7150	tags=48%, list=28%, signal=66%
GOBP_CALCIUM_DEPENDENT_CELL_CELL_ADHESION_VIA_PLASMA_MEMBRANE_CELL_ADHESION_MOLECULES	GOBP_CALCIUM_DEPENDENT_CELL_CELL_ADHESION_VIA_PLASMA_MEMBRANE_CELL_ADHESION_MOLECULES		24	-0.407782	-1.35597	0.112583	0.386204	1	3609	tags=29%, list=14%, signal=34%
GOBP_NEGATIVE_REGULATION_OF_SUPRAMOLECULAR_FIBER_ORGANIZATION	GOBP_NEGATIVE_REGULATION_OF_SUPRAMOLECULAR_FIBER_ORGANIZATION		129	-0.292431	-1.35579	0.0280899	0.385509	1	7784	tags=49%, list=30%, signal=70%
GOBP_VENTRAL_SPINAL_CORD_DEVELOPMENT	GOBP_VENTRAL_SPINAL_CORD_DEVELOPMENT		46	-0.350391	-1.35492	0.0560748	0.38654	1	7023	tags=48%, list=27%, signal=66%
GOBP_REGULATION_OF_SODIUM_ION_TRANSMEMBRANE_TRANSPORT	GOBP_REGULATION_OF_SODIUM_ION_TRANSMEMBRANE_TRANSPORT		56	-0.332651	-1.3531	0.0617284	0.389531	1	6385	tags=39%, list=25%, signal=52%
GOBP_PROTEIN_ACYLATION	GOBP_PROTEIN_ACYLATION		167	-0.278322	-1.35264	0.0123839	0.389568	1	7047	tags=35%, list=28%, signal=48%
GOBP_ENDOCYTIC_RECYCLING	GOBP_ENDOCYTIC_RECYCLING		56	-0.337811	-1.35226	0.0554273	0.389442	1	8981	tags=50%, list=35%, signal=77%
GOBP_REGULATION_OF_PROTEIN_CONTAINING_COMPLEX_DISASSEMBLY	GOBP_REGULATION_OF_PROTEIN_CONTAINING_COMPLEX_DISASSEMBLY		95	-0.304973	-1.35159	0.0390244	0.389847	1	8518	tags=47%, list=33%, signal=71%
GOBP_CHONDROITIN_SULFATE_METABOLIC_PROCESS	GOBP_CHONDROITIN_SULFATE_METABOLIC_PROCESS		29	-0.393801	-1.35103	0.0750605	0.390225	1	7071	tags=45%, list=28%, signal=62%
GOBP_REGULATION_OF_CELL_PROJECTION_ASSEMBLY	GOBP_REGULATION_OF_CELL_PROJECTION_ASSEMBLY		143	-0.289015	-1.35094	0.0345745	0.389309	1	7409	tags=45%, list=29%, signal=63%
GOBP_REGULATION_OF_VACUOLE_ORGANIZATION	GOBP_REGULATION_OF_VACUOLE_ORGANIZATION		26	-0.395511	-1.35033	0.1	0.389603	1	8220	tags=54%, list=32%, signal=79%
GOBP_NEUROBLAST_PROLIFERATION	GOBP_NEUROBLAST_PROLIFERATION		65	-0.325161	-1.34878	0.0453461	0.392075	1	8817	tags=54%, list=35%, signal=82%
GOBP_GENE_SILENCING_BY_RNA	GOBP_GENE_SILENCING_BY_RNA		116	-0.297918	-1.3482	0.0503979	0.392253	1	5806	tags=32%, list=23%, signal=41%
GOBP_REGULATION_OF_PRESYNAPSE_ORGANIZATION	GOBP_REGULATION_OF_PRESYNAPSE_ORGANIZATION		34	-0.374446	-1.34745	0.0934579	0.392982	1	7911	tags=53%, list=31%, signal=77%
GOBP_NOTOCHORD_DEVELOPMENT	GOBP_NOTOCHORD_DEVELOPMENT		19	-0.442391	-1.34493	0.10984	0.397796	1	2099	tags=21%, list=8%, signal=23%
GOBP_EPHRIN_RECEPTOR_SIGNALING_PATHWAY	GOBP_EPHRIN_RECEPTOR_SIGNALING_PATHWAY		25	-0.410068	-1.34375	0.107226	0.399462	1	8642	tags=56%, list=34%, signal=85%
GOBP_CARDIAC_SEPTUM_DEVELOPMENT	GOBP_CARDIAC_SEPTUM_DEVELOPMENT		93	-0.300499	-1.34307	0.0530303	0.39986	1	5791	tags=34%, list=23%, signal=44%
GOBP_POSITIVE_REGULATION_OF_HISTONE_METHYLATION	GOBP_POSITIVE_REGULATION_OF_HISTONE_METHYLATION		38	-0.369947	-1.34144	0.0817757	0.402477	1	8994	tags=53%, list=35%, signal=81%
GOBP_DOPAMINE_TRANSPORT	GOBP_DOPAMINE_TRANSPORT		54	-0.32484	-1.3398	0.0592593	0.405366	1	2639	tags=20%, list=10%, signal=23%
GOBP_NEUROTRANSMITTER_RECEPTOR_LOCALIZATION_TO_POSTSYNAPTIC_SPECIALIZATION_MEMBRANE	GOBP_NEUROTRANSMITTER_RECEPTOR_LOCALIZATION_TO_POSTSYNAPTIC_SPECIALIZATION_MEMBRANE		17	-0.468906	-1.33933	0.126464	0.405503	1	924	tags=24%, list=4%, signal=24%
GOBP_NEGATIVE_REGULATION_OF_GLIAL_CELL_PROLIFERATION	GOBP_NEGATIVE_REGULATION_OF_GLIAL_CELL_PROLIFERATION		18	-0.444111	-1.339	0.110638	0.405157	1	8868	tags=67%, list=35%, signal=102%
GOBP_MICROTUBULE_BASED_TRANSPORT	GOBP_MICROTUBULE_BASED_TRANSPORT		152	-0.277553	-1.33837	0.0334262	0.405519	1	5956	tags=30%, list=23%, signal=38%
GOBP_XENOBIOTIC_TRANSPORT	GOBP_XENOBIOTIC_TRANSPORT		25	-0.406854	-1.33832	0.106061	0.40452	1	4385	tags=36%, list=17%, signal=43%
GOBP_BRAIN_MORPHOGENESIS	GOBP_BRAIN_MORPHOGENESIS		31	-0.381779	-1.3374	0.107306	0.405679	1	7374	tags=55%, list=29%, signal=77%
GOBP_PODOSOME_ASSEMBLY	GOBP_PODOSOME_ASSEMBLY		19	-0.428935	-1.33712	0.114219	0.405256	1	8448	tags=53%, list=33%, signal=79%
GOBP_PIGMENT_CELL_DIFFERENTIATION	GOBP_PIGMENT_CELL_DIFFERENTIATION		33	-0.386461	-1.33687	0.113208	0.404811	1	5787	tags=33%, list=23%, signal=43%
GOBP_PURINE_NUCLEOTIDE_CATABOLIC_PROCESS	GOBP_PURINE_NUCLEOTIDE_CATABOLIC_PROCESS		30	-0.387346	-1.33644	0.0995146	0.404784	1	3774	tags=30%, list=15%, signal=35%
GOBP_POSITIVE_REGULATION_OF_DOUBLE_STRAND_BREAK_REPAIR	GOBP_POSITIVE_REGULATION_OF_DOUBLE_STRAND_BREAK_REPAIR		46	-0.341571	-1.33529	0.0748792	0.406381	1	9422	tags=61%, list=37%, signal=96%
GOBP_CARDIAC_VENTRICLE_DEVELOPMENT	GOBP_CARDIAC_VENTRICLE_DEVELOPMENT		115	-0.294963	-1.33434	0.0368421	0.407415	1	8244	tags=47%, list=32%, signal=69%
GOBP_EXOCRINE_SYSTEM_DEVELOPMENT	GOBP_EXOCRINE_SYSTEM_DEVELOPMENT		38	-0.373003	-1.33364	0.0789474	0.408108	1	5818	tags=45%, list=23%, signal=58%
GOBP_CARDIAC_CONDUCTION	GOBP_CARDIAC_CONDUCTION		58	-0.334091	-1.3333	0.085213	0.407819	1	3342	tags=22%, list=13%, signal=26%
GOBP_REGULATION_OF_PROTEIN_TARGETING_TO_MEMBRANE	GOBP_REGULATION_OF_PROTEIN_TARGETING_TO_MEMBRANE		27	-0.401785	-1.33293	0.103211	0.407605	1	4784	tags=37%, list=19%, signal=46%
GOBP_REGULATION_OF_NEUROTRANSMITTER_RECEPTOR_ACTIVITY	GOBP_REGULATION_OF_NEUROTRANSMITTER_RECEPTOR_ACTIVITY		57	-0.33388	-1.33238	0.0682927	0.407819	1	2681	tags=23%, list=10%, signal=25%
GOBP_REGULATION_OF_PATTERN_RECOGNITION_RECEPTOR_SIGNALING_PATHWAY	GOBP_REGULATION_OF_PATTERN_RECOGNITION_RECEPTOR_SIGNALING_PATHWAY		77	-0.309433	-1.33204	0.0625	0.407496	1	7057	tags=39%, list=28%, signal=54%
GOBP_AMYLOID_BETA_METABOLIC_PROCESS	GOBP_AMYLOID_BETA_METABOLIC_PROCESS		48	-0.342021	-1.33179	0.0797101	0.407042	1	6018	tags=31%, list=24%, signal=41%
GOBP_REGULATION_OF_NEUROTRANSMITTER_TRANSPORT	GOBP_REGULATION_OF_NEUROTRANSMITTER_TRANSPORT		116	-0.292334	-1.33056	0.060686	0.408936	1	7862	tags=44%, list=31%, signal=63%
GOBP_POSITIVE_REGULATION_OF_SYNAPSE_ASSEMBLY	GOBP_POSITIVE_REGULATION_OF_SYNAPSE_ASSEMBLY		70	-0.318166	-1.32888	0.0558511	0.411735	1	6257	tags=33%, list=24%, signal=43%
GOBP_REGULATION_OF_HISTONE_MODIFICATION	GOBP_REGULATION_OF_HISTONE_MODIFICATION		126	-0.287927	-1.32758	0.0245902	0.413694	1	9020	tags=52%, list=35%, signal=79%
GOBP_RESPONSE_TO_PLATELET_DERIVED_GROWTH_FACTOR	GOBP_RESPONSE_TO_PLATELET_DERIVED_GROWTH_FACTOR		17	-0.451619	-1.32726	0.130926	0.413463	1	5818	tags=35%, list=23%, signal=46%
GOBP_POSITIVE_REGULATION_OF_TRANSLATION	GOBP_POSITIVE_REGULATION_OF_TRANSLATION		76	-0.309611	-1.32677	0.0482574	0.413452	1	6429	tags=37%, list=25%, signal=49%
GOBP_POSITIVE_REGULATION_OF_INTRACELLULAR_STEROID_HORMONE_RECEPTOR_SIGNALING_PATHWAY	GOBP_POSITIVE_REGULATION_OF_INTRACELLULAR_STEROID_HORMONE_RECEPTOR_SIGNALING_PATHWAY		16	-0.442861	-1.32095	0.156182	0.426574	1	3	tags=6%, list=0%, signal=6%
GOBP_DOPAMINE_RECEPTOR_SIGNALING_PATHWAY	GOBP_DOPAMINE_RECEPTOR_SIGNALING_PATHWAY		33	-0.365943	-1.32055	0.0943396	0.426548	1	6897	tags=48%, list=27%, signal=66%
GOBP_CARDIAC_MUSCLE_CELL_ACTION_POTENTIAL_INVOLVED_IN_CONTRACTION	GOBP_CARDIAC_MUSCLE_CELL_ACTION_POTENTIAL_INVOLVED_IN_CONTRACTION		34	-0.368206	-1.31883	0.104478	0.429864	1	2823	tags=26%, list=11%, signal=30%
GOBP_REGULATION_OF_NEURON_DIFFERENTIATION	GOBP_REGULATION_OF_NEURON_DIFFERENTIATION		182	-0.266766	-1.31844	0.0185759	0.429761	1	8806	tags=46%, list=34%, signal=70%
GOBP_HISTONE_METHYLATION	GOBP_HISTONE_METHYLATION		112	-0.288703	-1.31831	0.037037	0.429039	1	9003	tags=48%, list=35%, signal=74%
GOBP_MICROTUBULE_POLYMERIZATION	GOBP_MICROTUBULE_POLYMERIZATION		59	-0.32965	-1.31526	0.0717822	0.435419	1	7579	tags=47%, list=30%, signal=67%
GOBP_POSITIVE_REGULATION_OF_CELL_GROWTH	GOBP_POSITIVE_REGULATION_OF_CELL_GROWTH		139	-0.282342	-1.31475	0.0358127	0.43565	1	6536	tags=38%, list=26%, signal=51%
GOBP_CELLULAR_GLUCOSE_HOMEOSTASIS	GOBP_CELLULAR_GLUCOSE_HOMEOSTASIS		122	-0.28584	-1.31455	0.0361111	0.43505	1	6779	tags=40%, list=27%, signal=54%
GOBP_HISTONE_H3_K9_METHYLATION	GOBP_HISTONE_H3_K9_METHYLATION		22	-0.413997	-1.31423	0.118026	0.434702	1	7793	tags=59%, list=30%, signal=85%
GOBP_INTRACELLULAR_ESTROGEN_RECEPTOR_SIGNALING_PATHWAY	GOBP_INTRACELLULAR_ESTROGEN_RECEPTOR_SIGNALING_PATHWAY		36	-0.363081	-1.31346	0.102625	0.435424	1	6196	tags=28%, list=24%, signal=37%
GOBP_NEGATIVE_REGULATION_OF_SODIUM_ION_TRANSPORT	GOBP_NEGATIVE_REGULATION_OF_SODIUM_ION_TRANSPORT		18	-0.437332	-1.31337	0.138702	0.434543	1	6311	tags=44%, list=25%, signal=59%
GOBP_CENTRIOLE_ASSEMBLY	GOBP_CENTRIOLE_ASSEMBLY		22	-0.425491	-1.31321	0.133333	0.433879	1	7411	tags=36%, list=29%, signal=51%
GOBP_TELOMERE_MAINTENANCE_IN_RESPONSE_TO_DNA_DAMAGE	GOBP_TELOMERE_MAINTENANCE_IN_RESPONSE_TO_DNA_DAMAGE		16	-0.442835	-1.3131	0.12201	0.433081	1	9216	tags=56%, list=36%, signal=88%
GOBP_AMINOGLYCAN_METABOLIC_PROCESS	GOBP_AMINOGLYCAN_METABOLIC_PROCESS		107	-0.290676	-1.31176	0.040201	0.435476	1	5908	tags=29%, list=23%, signal=38%
GOBP_POSITIVE_REGULATION_OF_PROTEIN_LOCALIZATION_TO_MEMBRANE	GOBP_POSITIVE_REGULATION_OF_PROTEIN_LOCALIZATION_TO_MEMBRANE		90	-0.30307	-1.31141	0.0412088	0.435234	1	5634	tags=32%, list=22%, signal=41%
GOBP_RECEPTOR_METABOLIC_PROCESS	GOBP_RECEPTOR_METABOLIC_PROCESS		52	-0.335474	-1.31051	0.0988235	0.436367	1	7486	tags=48%, list=29%, signal=68%
GOBP_POLY_A_PLUS_MRNA_EXPORT_FROM_NUCLEUS	GOBP_POLY_A_PLUS_MRNA_EXPORT_FROM_NUCLEUS		15	-0.46603	-1.31021	0.138393	0.436021	1	7344	tags=53%, list=29%, signal=75%
GOBP_CELL_DIFFERENTIATION_INVOLVED_IN_METANEPHROS_DEVELOPMENT	GOBP_CELL_DIFFERENTIATION_INVOLVED_IN_METANEPHROS_DEVELOPMENT		20	-0.42643	-1.30983	0.127021	0.435885	1	2562	tags=30%, list=10%, signal=33%
GOBP_MULTICELLULAR_ORGANISMAL_SIGNALING	GOBP_MULTICELLULAR_ORGANISMAL_SIGNALING		140	-0.278778	-1.3086	0.0232558	0.438096	1	3848	tags=22%, list=15%, signal=26%
GOBP_REGULATION_OF_LAMELLIPODIUM_ORGANIZATION	GOBP_REGULATION_OF_LAMELLIPODIUM_ORGANIZATION		33	-0.368365	-1.30837	0.0975	0.437572	1	8353	tags=48%, list=33%, signal=72%
GOBP_REGULATION_OF_CARTILAGE_DEVELOPMENT	GOBP_REGULATION_OF_CARTILAGE_DEVELOPMENT		64	-0.326151	-1.30732	0.0494792	0.439053	1	7288	tags=45%, list=29%, signal=63%
GOBP_THYROID_GLAND_DEVELOPMENT	GOBP_THYROID_GLAND_DEVELOPMENT		25	-0.395868	-1.3073	0.121718	0.438019	1	3181	tags=32%, list=12%, signal=37%
GOBP_REGULATION_OF_HISTONE_ACETYLATION	GOBP_REGULATION_OF_HISTONE_ACETYLATION		43	-0.343004	-1.30719	0.0897098	0.437234	1	4794	tags=28%, list=19%, signal=34%
GOBP_DNA_CONFORMATION_CHANGE	GOBP_DNA_CONFORMATION_CHANGE		28	-0.391203	-1.30708	0.108747	0.436501	1	5869	tags=50%, list=23%, signal=65%
GOBP_REGULATION_OF_ACTIN_FILAMENT_BASED_MOVEMENT	GOBP_REGULATION_OF_ACTIN_FILAMENT_BASED_MOVEMENT		38	-0.354346	-1.3068	0.0913242	0.436204	1	3346	tags=32%, list=13%, signal=36%
GOBP_REGULATION_OF_INTRACELLULAR_ESTROGEN_RECEPTOR_SIGNALING_PATHWAY	GOBP_REGULATION_OF_INTRACELLULAR_ESTROGEN_RECEPTOR_SIGNALING_PATHWAY		26	-0.388872	-1.30675	0.125828	0.435257	1	6196	tags=27%, list=24%, signal=36%
GOBP_PROTEIN_DEPOLYMERIZATION	GOBP_PROTEIN_DEPOLYMERIZATION		89	-0.300468	-1.30654	0.0625	0.434714	1	8518	tags=51%, list=33%, signal=76%
GOBP_NEGATIVE_REGULATION_OF_NIK_NF_KAPPAB_SIGNALING	GOBP_NEGATIVE_REGULATION_OF_NIK_NF_KAPPAB_SIGNALING		20	-0.418542	-1.30632	0.143469	0.434217	1	8841	tags=55%, list=35%, signal=84%
GOBP_ACTIN_FILAMENT_DEPOLYMERIZATION	GOBP_ACTIN_FILAMENT_DEPOLYMERIZATION		42	-0.348297	-1.3063	0.0877598	0.433276	1	8777	tags=57%, list=34%, signal=87%
GOBP_CYTOSKELETON_DEPENDENT_CYTOKINESIS	GOBP_CYTOSKELETON_DEPENDENT_CYTOKINESIS		61	-0.317662	-1.30538	0.0790816	0.434602	1	7577	tags=48%, list=30%, signal=67%
GOBP_RESPONSE_TO_AMINO_ACID_STARVATION	GOBP_RESPONSE_TO_AMINO_ACID_STARVATION		26	-0.392004	-1.30483	0.119469	0.434962	1	4603	tags=38%, list=18%, signal=47%
GOBP_LYMPHANGIOGENESIS	GOBP_LYMPHANGIOGENESIS		15	-0.462116	-1.30218	0.128261	0.440542	1	2460	tags=27%, list=10%, signal=29%
GOBP_CHONDROCYTE_PROLIFERATION	GOBP_CHONDROCYTE_PROLIFERATION		22	-0.408579	-1.3005	0.133178	0.443816	1	3656	tags=41%, list=14%, signal=48%
GOBP_PROTEIN_METHYLATION	GOBP_PROTEIN_METHYLATION		132	-0.280623	-1.30034	0.032967	0.44313	1	9003	tags=47%, list=35%, signal=72%
GOBP_REFLEX	GOBP_REFLEX		23	-0.398452	-1.30026	0.140693	0.442254	1	2958	tags=26%, list=12%, signal=29%
GOBP_NEGATIVE_REGULATION_OF_BLOOD_VESSEL_ENDOTHELIAL_CELL_MIGRATION	GOBP_NEGATIVE_REGULATION_OF_BLOOD_VESSEL_ENDOTHELIAL_CELL_MIGRATION		31	-0.373453	-1.29896	0.117381	0.444461	1	5561	tags=42%, list=22%, signal=54%
GOBP_PEPTIDYL_L_CYSTEINE_S_PALMITOYLATION	GOBP_PEPTIDYL_L_CYSTEINE_S_PALMITOYLATION		17	-0.432864	-1.29873	0.147982	0.44394	1	3017	tags=24%, list=12%, signal=27%
GOBP_MEGAKARYOCYTE_DEVELOPMENT	GOBP_MEGAKARYOCYTE_DEVELOPMENT		21	-0.413224	-1.29779	0.126915	0.445221	1	4296	tags=33%, list=17%, signal=40%
GOBP_PREPULSE_INHIBITION	GOBP_PREPULSE_INHIBITION		18	-0.423456	-1.29767	0.147982	0.444514	1	4054	tags=33%, list=16%, signal=40%
GOBP_CELL_CYCLE_DNA_REPLICATION	GOBP_CELL_CYCLE_DNA_REPLICATION		18	-0.420233	-1.29706	0.135198	0.444942	1	4810	tags=39%, list=19%, signal=48%
GOBP_RESPONSE_TO_DOPAMINE	GOBP_RESPONSE_TO_DOPAMINE		49	-0.339365	-1.2969	0.107477	0.444292	1	6897	tags=47%, list=27%, signal=64%
GOBP_ARTERY_DEVELOPMENT	GOBP_ARTERY_DEVELOPMENT		93	-0.295665	-1.29615	0.0714286	0.445239	1	6385	tags=39%, list=25%, signal=51%
GOBP_MIDBRAIN_DEVELOPMENT	GOBP_MIDBRAIN_DEVELOPMENT		40	-0.344878	-1.29596	0.0977273	0.444646	1	5893	tags=38%, list=23%, signal=49%
GOBP_REGULATION_OF_FIBROBLAST_MIGRATION	GOBP_REGULATION_OF_FIBROBLAST_MIGRATION		30	-0.369325	-1.29573	0.108889	0.44418	1	6090	tags=40%, list=24%, signal=52%
GOBP_ODONTOGENESIS	GOBP_ODONTOGENESIS		111	-0.285092	-1.2952	0.0684932	0.444512	1	4091	tags=25%, list=16%, signal=30%
GOBP_ADHERENS_JUNCTION_ORGANIZATION	GOBP_ADHERENS_JUNCTION_ORGANIZATION		37	-0.357596	-1.29459	0.123832	0.445011	1	9056	tags=54%, list=35%, signal=84%
GOBP_REGULATION_OF_OSTEOBLAST_DIFFERENTIATION	GOBP_REGULATION_OF_OSTEOBLAST_DIFFERENTIATION		123	-0.279971	-1.29438	0.056701	0.444541	1	6343	tags=36%, list=25%, signal=47%
GOBP_ACID_SECRETION	GOBP_ACID_SECRETION		56	-0.321321	-1.29422	0.0985916	0.443936	1	7542	tags=45%, list=30%, signal=63%
GOBP_MEMBRANE_HYPERPOLARIZATION	GOBP_MEMBRANE_HYPERPOLARIZATION		15	-0.454196	-1.29383	0.16092	0.443924	1	2571	tags=40%, list=10%, signal=44%
GOBP_REGULATION_OF_MUSCLE_SYSTEM_PROCESS	GOBP_REGULATION_OF_MUSCLE_SYSTEM_PROCESS		196	-0.26396	-1.29357	0.0249307	0.443547	1	6330	tags=36%, list=25%, signal=48%
GOBP_REGULATION_OF_ANIMAL_ORGAN_MORPHOGENESIS	GOBP_REGULATION_OF_ANIMAL_ORGAN_MORPHOGENESIS		111	-0.28325	-1.29302	0.0431267	0.443994	1	5570	tags=30%, list=22%, signal=38%
GOBP_KIDNEY_MORPHOGENESIS	GOBP_KIDNEY_MORPHOGENESIS		89	-0.290195	-1.29292	0.0376884	0.443236	1	6135	tags=33%, list=24%, signal=43%
GOBP_BIOLOGICAL_PHASE	GOBP_BIOLOGICAL_PHASE		42	-0.332914	-1.29123	0.107914	0.44665	1	6209	tags=40%, list=24%, signal=53%
GOBP_DEFINITIVE_HEMOPOIESIS	GOBP_DEFINITIVE_HEMOPOIESIS		20	-0.408207	-1.28926	0.134259	0.450737	1	995	tags=15%, list=4%, signal=16%
GOBP_ACTIN_POLYMERIZATION_OR_DEPOLYMERIZATION	GOBP_ACTIN_POLYMERIZATION_OR_DEPOLYMERIZATION		136	-0.273309	-1.28861	0.057377	0.451369	1	8569	tags=48%, list=34%, signal=72%
GOBP_REGULATION_OF_ACTION_POTENTIAL	GOBP_REGULATION_OF_ACTION_POTENTIAL		55	-0.329756	-1.28804	0.119332	0.4519	1	5585	tags=35%, list=22%, signal=44%
GOBP_AORTA_DEVELOPMENT	GOBP_AORTA_DEVELOPMENT		54	-0.324316	-1.28761	0.0989583	0.452001	1	3871	tags=30%, list=15%, signal=35%
GOBP_RNA_EXPORT_FROM_NUCLEUS	GOBP_RNA_EXPORT_FROM_NUCLEUS		45	-0.334688	-1.28739	0.108861	0.451564	1	7466	tags=42%, list=29%, signal=60%
GOBP_MUCOPOLYSACCHARIDE_METABOLIC_PROCESS	GOBP_MUCOPOLYSACCHARIDE_METABOLIC_PROCESS		71	-0.300526	-1.2865	0.0688775	0.452721	1	9243	tags=52%, list=36%, signal=81%
GOBP_REGULATION_OF_POTASSIUM_ION_TRANSMEMBRANE_TRANSPORT	GOBP_REGULATION_OF_POTASSIUM_ION_TRANSMEMBRANE_TRANSPORT		79	-0.297677	-1.28608	0.0909091	0.452776	1	7039	tags=39%, list=28%, signal=54%
GOBP_CARTILAGE_DEVELOPMENT	GOBP_CARTILAGE_DEVELOPMENT		182	-0.265663	-1.28561	0.0306407	0.452955	1	6742	tags=34%, list=26%, signal=45%
GOBP_REGULATION_OF_GLIOGENESIS	GOBP_REGULATION_OF_GLIOGENESIS		112	-0.279625	-1.28536	0.0549451	0.452517	1	5710	tags=34%, list=22%, signal=43%
GOBP_POSITIVE_REGULATION_OF_DENDRITE_MORPHOGENESIS	GOBP_POSITIVE_REGULATION_OF_DENDRITE_MORPHOGENESIS		34	-0.361011	-1.28474	0.122892	0.453229	1	3346	tags=24%, list=13%, signal=27%
GOBP_MICROTUBULE_ANCHORING	GOBP_MICROTUBULE_ANCHORING		15	-0.442076	-1.28456	0.145055	0.452662	1	9269	tags=67%, list=36%, signal=105%
GOBP_MOLTING_CYCLE	GOBP_MOLTING_CYCLE		110	-0.277025	-1.27998	0.0738916	0.463773	1	4451	tags=29%, list=17%, signal=35%
GOBP_DNA_TEMPLATED_DNA_REPLICATION_MAINTENANCE_OF_FIDELITY	GOBP_DNA_TEMPLATED_DNA_REPLICATION_MAINTENANCE_OF_FIDELITY		22	-0.397836	-1.27792	0.156028	0.467954	1	7461	tags=50%, list=29%, signal=71%
GOBP_MICROTUBULE_DEPOLYMERIZATION	GOBP_MICROTUBULE_DEPOLYMERIZATION		39	-0.346863	-1.27671	0.110577	0.470184	1	869	tags=15%, list=3%, signal=16%
GOBP_REGULATION_OF_EXTRINSIC_APOPTOTIC_SIGNALING_PATHWAY_IN_ABSENCE_OF_LIGAND	GOBP_REGULATION_OF_EXTRINSIC_APOPTOTIC_SIGNALING_PATHWAY_IN_ABSENCE_OF_LIGAND		41	-0.342819	-1.27657	0.123515	0.469515	1	8398	tags=49%, list=33%, signal=73%
GOBP_G_PROTEIN_COUPLED_RECEPTOR_INTERNALIZATION	GOBP_G_PROTEIN_COUPLED_RECEPTOR_INTERNALIZATION		15	-0.449089	-1.27643	0.163311	0.468822	1	6385	tags=47%, list=25%, signal=62%
GOBP_SALIVARY_GLAND_DEVELOPMENT	GOBP_SALIVARY_GLAND_DEVELOPMENT		28	-0.380389	-1.27592	0.151376	0.469153	1	5818	tags=43%, list=23%, signal=55%
GOBP_DOUBLE_STRAND_BREAK_REPAIR_VIA_NONHOMOLOGOUS_END_JOINING	GOBP_DOUBLE_STRAND_BREAK_REPAIR_VIA_NONHOMOLOGOUS_END_JOINING		37	-0.347051	-1.27458	0.115023	0.471693	1	8997	tags=62%, list=35%, signal=96%
GOBP_PALLIUM_DEVELOPMENT	GOBP_PALLIUM_DEVELOPMENT		117	-0.278108	-1.27343	0.0661765	0.473668	1	8868	tags=47%, list=35%, signal=72%
GOBP_ASTROCYTE_ACTIVATION	GOBP_ASTROCYTE_ACTIVATION		16	-0.426806	-1.27337	0.181416	0.472842	1	6242	tags=50%, list=24%, signal=66%
GOBP_LEUKOCYTE_TETHERING_OR_ROLLING	GOBP_LEUKOCYTE_TETHERING_OR_ROLLING		29	-0.36766	-1.27305	0.161663	0.472653	1	4962	tags=34%, list=19%, signal=43%
GOBP_SYNAPTIC_VESICLE_LOCALIZATION	GOBP_SYNAPTIC_VESICLE_LOCALIZATION		41	-0.33836	-1.27248	0.110312	0.473139	1	9007	tags=49%, list=35%, signal=75%
GOBP_RESPONSE_TO_CALCIUM_ION	GOBP_RESPONSE_TO_CALCIUM_ION		106	-0.279615	-1.27229	0.0577428	0.472634	1	5956	tags=35%, list=23%, signal=45%
GOBP_CELL_COMMUNICATION_INVOLVED_IN_CARDIAC_CONDUCTION	GOBP_CELL_COMMUNICATION_INVOLVED_IN_CARDIAC_CONDUCTION		35	-0.346534	-1.27182	0.129252	0.472846	1	3342	tags=23%, list=13%, signal=26%
GOBP_CENTRAL_NERVOUS_SYSTEM_NEURON_DIFFERENTIATION	GOBP_CENTRAL_NERVOUS_SYSTEM_NEURON_DIFFERENTIATION		164	-0.263078	-1.27149	0.0389972	0.472745	1	4823	tags=27%, list=19%, signal=34%
GOBP_REGULATION_OF_CARDIOCYTE_DIFFERENTIATION	GOBP_REGULATION_OF_CARDIOCYTE_DIFFERENTIATION		24	-0.388465	-1.27093	0.129176	0.473281	1	6515	tags=46%, list=25%, signal=61%
GOBP_REGULATION_OF_ENDOCYTIC_RECYCLING	GOBP_REGULATION_OF_ENDOCYTIC_RECYCLING		15	-0.435622	-1.27023	0.14094	0.474021	1	5181	tags=33%, list=20%, signal=42%
GOBP_GROWTH_HORMONE_SECRETION	GOBP_GROWTH_HORMONE_SECRETION		16	-0.421719	-1.26946	0.163043	0.475022	1	7677	tags=63%, list=30%, signal=89%
GOBP_ASTROCYTE_DEVELOPMENT	GOBP_ASTROCYTE_DEVELOPMENT		30	-0.36199	-1.26826	0.123318	0.477157	1	8722	tags=57%, list=34%, signal=86%
GOBP_DNA_REPLICATION_INITIATION	GOBP_DNA_REPLICATION_INITIATION		18	-0.424043	-1.26823	0.159751	0.476214	1	7804	tags=56%, list=31%, signal=80%
GOBP_TRACHEA_DEVELOPMENT	GOBP_TRACHEA_DEVELOPMENT		16	-0.431814	-1.26794	0.171739	0.475947	1	5265	tags=44%, list=21%, signal=55%
GOBP_REGULATION_OF_NERVOUS_SYSTEM_PROCESS	GOBP_REGULATION_OF_NERVOUS_SYSTEM_PROCESS		167	-0.260978	-1.26739	0.037464	0.476436	1	4810	tags=26%, list=19%, signal=32%
GOBP_POSITIVE_REGULATION_OF_PATTERN_RECOGNITION_RECEPTOR_SIGNALING_PATHWAY	GOBP_POSITIVE_REGULATION_OF_PATTERN_RECOGNITION_RECEPTOR_SIGNALING_PATHWAY		34	-0.354585	-1.26731	0.15099	0.475651	1	5315	tags=29%, list=21%, signal=37%
GOBP_CARDIAC_MUSCLE_CELL_ACTION_POTENTIAL	GOBP_CARDIAC_MUSCLE_CELL_ACTION_POTENTIAL		45	-0.3368	-1.26725	0.107551	0.474807	1	3342	tags=24%, list=13%, signal=28%
GOBP_EMBRYONIC_DIGESTIVE_TRACT_MORPHOGENESIS	GOBP_EMBRYONIC_DIGESTIVE_TRACT_MORPHOGENESIS		15	-0.438835	-1.26691	0.174419	0.474698	1	3618	tags=40%, list=14%, signal=47%
GOBP_LONG_TERM_MEMORY	GOBP_LONG_TERM_MEMORY		37	-0.350511	-1.26686	0.138568	0.473852	1	4794	tags=43%, list=19%, signal=53%
GOBP_RENAL_SYSTEM_PROCESS_INVOLVED_IN_REGULATION_OF_SYSTEMIC_ARTERIAL_BLOOD_PRESSURE	GOBP_RENAL_SYSTEM_PROCESS_INVOLVED_IN_REGULATION_OF_SYSTEMIC_ARTERIAL_BLOOD_PRESSURE		26	-0.373522	-1.26685	0.160714	0.472884	1	6135	tags=42%, list=24%, signal=56%
GOBP_CEREBELLAR_PURKINJE_CELL_LAYER_MORPHOGENESIS	GOBP_CEREBELLAR_PURKINJE_CELL_LAYER_MORPHOGENESIS		20	-0.409547	-1.26596	0.14554	0.474264	1	5419	tags=25%, list=21%, signal=32%
GOBP_POSITIVE_REGULATION_OF_DNA_REPLICATION	GOBP_POSITIVE_REGULATION_OF_DNA_REPLICATION		28	-0.370161	-1.26583	0.151584	0.473652	1	7305	tags=43%, list=29%, signal=60%
GOBP_MEMBRANE_PROTEIN_ECTODOMAIN_PROTEOLYSIS	GOBP_MEMBRANE_PROTEIN_ECTODOMAIN_PROTEOLYSIS		33	-0.355397	-1.26569	0.124444	0.473013	1	7043	tags=45%, list=28%, signal=63%
GOBP_ENDOSOMAL_TRANSPORT	GOBP_ENDOSOMAL_TRANSPORT		148	-0.267782	-1.26518	0.0621622	0.473309	1	7996	tags=41%, list=31%, signal=59%
GOBP_NEUTRAL_AMINO_ACID_TRANSPORT	GOBP_NEUTRAL_AMINO_ACID_TRANSPORT		40	-0.336562	-1.26453	0.136247	0.474006	1	4457	tags=33%, list=17%, signal=39%
GOBP_POSITIVE_REGULATION_OF_GTPASE_ACTIVITY	GOBP_POSITIVE_REGULATION_OF_GTPASE_ACTIVITY		178	-0.260821	-1.2643	0.0367232	0.473581	1	7484	tags=39%, list=29%, signal=55%
GOBP_POSITIVE_REGULATION_OF_LEUKOCYTE_ADHESION_TO_VASCULAR_ENDOTHELIAL_CELL	GOBP_POSITIVE_REGULATION_OF_LEUKOCYTE_ADHESION_TO_VASCULAR_ENDOTHELIAL_CELL		22	-0.397774	-1.26404	0.170354	0.473313	1	3935	tags=27%, list=15%, signal=32%
GOBP_RESPONSE_TO_ALCOHOL	GOBP_RESPONSE_TO_ALCOHOL		172	-0.261779	-1.26384	0.0465116	0.472903	1	6343	tags=35%, list=25%, signal=46%
GOBP_ALCOHOL_CATABOLIC_PROCESS	GOBP_ALCOHOL_CATABOLIC_PROCESS		31	-0.357826	-1.26374	0.135747	0.472237	1	2220	tags=23%, list=9%, signal=25%
GOBP_GLYCOSYLATION	GOBP_GLYCOSYLATION		163	-0.261246	-1.26274	0.0418994	0.473797	1	8162	tags=48%, list=32%, signal=71%
GOBP_REGULATION_OF_LEUKOCYTE_ADHESION_TO_VASCULAR_ENDOTHELIAL_CELL	GOBP_REGULATION_OF_LEUKOCYTE_ADHESION_TO_VASCULAR_ENDOTHELIAL_CELL		27	-0.365915	-1.26271	0.133489	0.472897	1	5484	tags=33%, list=21%, signal=42%
GOBP_POSITIVE_REGULATION_OF_TRANSCRIPTION_BY_RNA_POLYMERASE_I	GOBP_POSITIVE_REGULATION_OF_TRANSCRIPTION_BY_RNA_POLYMERASE_I		19	-0.40789	-1.26133	0.158664	0.475588	1	9539	tags=53%, list=37%, signal=84%
GOBP_REGULATION_OF_NEUROBLAST_PROLIFERATION	GOBP_REGULATION_OF_NEUROBLAST_PROLIFERATION		43	-0.334042	-1.26095	0.140878	0.475688	1	8817	tags=53%, list=35%, signal=82%
GOBP_POSITIVE_REGULATION_OF_NEURON_DIFFERENTIATION	GOBP_POSITIVE_REGULATION_OF_NEURON_DIFFERENTIATION		91	-0.287824	-1.26003	0.0846154	0.477253	1	5893	tags=32%, list=23%, signal=41%
GOBP_REGULATION_OF_DOUBLE_STRAND_BREAK_REPAIR	GOBP_REGULATION_OF_DOUBLE_STRAND_BREAK_REPAIR		72	-0.301205	-1.2597	0.112299	0.477199	1	7824	tags=46%, list=31%, signal=66%
GOBP_REGULATION_OF_HISTONE_H3_K9_METHYLATION	GOBP_REGULATION_OF_HISTONE_H3_K9_METHYLATION		18	-0.414545	-1.25865	0.180617	0.478983	1	7793	tags=67%, list=30%, signal=96%
GOBP_REGULATION_OF_RHO_PROTEIN_SIGNAL_TRANSDUCTION	GOBP_REGULATION_OF_RHO_PROTEIN_SIGNAL_TRANSDUCTION		72	-0.298538	-1.25844	0.109415	0.478578	1	7301	tags=44%, list=29%, signal=62%
GOBP_HINDBRAIN_MORPHOGENESIS	GOBP_HINDBRAIN_MORPHOGENESIS		46	-0.323848	-1.25687	0.105505	0.481598	1	5586	tags=30%, list=22%, signal=39%
GOBP_RECEPTOR_LOCALIZATION_TO_SYNAPSE	GOBP_RECEPTOR_LOCALIZATION_TO_SYNAPSE		51	-0.324	-1.25577	0.119107	0.483512	1	4149	tags=27%, list=16%, signal=33%
GOBP_CHONDROCYTE_DIFFERENTIATION	GOBP_CHONDROCYTE_DIFFERENTIATION		96	-0.285363	-1.25534	0.0728643	0.483712	1	7660	tags=42%, list=30%, signal=59%
GOBP_REGULATION_OF_SYNAPTIC_VESICLE_EXOCYTOSIS	GOBP_REGULATION_OF_SYNAPTIC_VESICLE_EXOCYTOSIS		70	-0.303221	-1.2553	0.102828	0.482872	1	7862	tags=44%, list=31%, signal=64%
GOBP_POSITIVE_REGULATION_OF_VASCULAR_PERMEABILITY	GOBP_POSITIVE_REGULATION_OF_VASCULAR_PERMEABILITY		18	-0.417793	-1.25428	0.181628	0.484662	1	5470	tags=50%, list=21%, signal=64%
GOBP_REGULATION_OF_PROTEIN_POLYMERIZATION	GOBP_REGULATION_OF_PROTEIN_POLYMERIZATION		146	-0.263817	-1.25407	0.0601093	0.484209	1	8627	tags=51%, list=34%, signal=76%
GOBP_RESPONSE_TO_ESTROGEN	GOBP_RESPONSE_TO_ESTROGEN		57	-0.309858	-1.25289	0.104369	0.486405	1	7224	tags=40%, list=28%, signal=56%
GOBP_CYCLIC_NUCLEOTIDE_METABOLIC_PROCESS	GOBP_CYCLIC_NUCLEOTIDE_METABOLIC_PROCESS		29	-0.361283	-1.25246	0.157303	0.486549	1	7478	tags=38%, list=29%, signal=54%
GOBP_MAMMARY_GLAND_MORPHOGENESIS	GOBP_MAMMARY_GLAND_MORPHOGENESIS		53	-0.317303	-1.2516	0.133838	0.487828	1	6010	tags=34%, list=24%, signal=44%
GOBP_REGULATION_OF_PROTEIN_BINDING	GOBP_REGULATION_OF_PROTEIN_BINDING		160	-0.25927	-1.25159	0.0461957	0.486879	1	7608	tags=44%, list=30%, signal=63%
GOBP_FIBROBLAST_ACTIVATION	GOBP_FIBROBLAST_ACTIVATION		16	-0.422485	-1.25155	0.173709	0.486047	1	6908	tags=63%, list=27%, signal=86%
GOBP_CALCIUM_ION_REGULATED_EXOCYTOSIS_OF_NEUROTRANSMITTER	GOBP_CALCIUM_ION_REGULATED_EXOCYTOSIS_OF_NEUROTRANSMITTER		20	-0.396317	-1.25119	0.161215	0.486003	1	3388	tags=25%, list=13%, signal=29%
GOBP_GROOMING_BEHAVIOR	GOBP_GROOMING_BEHAVIOR		19	-0.410713	-1.25074	0.17833	0.486306	1	5956	tags=42%, list=23%, signal=55%
GOBP_REGULATION_OF_CILIUM_ASSEMBLY	GOBP_REGULATION_OF_CILIUM_ASSEMBLY		47	-0.323144	-1.25071	0.136792	0.48543	1	7136	tags=45%, list=28%, signal=62%
GOBP_FOCAL_ADHESION_ASSEMBLY	GOBP_FOCAL_ADHESION_ASSEMBLY		61	-0.302956	-1.24995	0.0966184	0.48655	1	9269	tags=57%, list=36%, signal=90%
GOBP_VENTRICULAR_SEPTUM_DEVELOPMENT	GOBP_VENTRICULAR_SEPTUM_DEVELOPMENT		63	-0.304867	-1.24992	0.131265	0.485649	1	5791	tags=37%, list=23%, signal=47%
GOBP_NEGATIVE_REGULATION_OF_TELOMERE_MAINTENANCE	GOBP_NEGATIVE_REGULATION_OF_TELOMERE_MAINTENANCE		19	-0.405994	-1.24894	0.195011	0.48728	1	8883	tags=47%, list=35%, signal=73%
GOBP_RECEPTOR_CLUSTERING	GOBP_RECEPTOR_CLUSTERING		58	-0.308386	-1.24775	0.149289	0.489365	1	7505	tags=40%, list=29%, signal=56%
GOBP_SCHWANN_CELL_DEVELOPMENT	GOBP_SCHWANN_CELL_DEVELOPMENT		28	-0.36334	-1.24702	0.171361	0.490337	1	2346	tags=25%, list=9%, signal=27%
GOBP_SMOOTH_MUSCLE_CONTRACTION	GOBP_SMOOTH_MUSCLE_CONTRACTION		91	-0.286978	-1.24672	0.120513	0.490261	1	6393	tags=38%, list=25%, signal=51%
GOBP_REGULATION_OF_CARDIAC_MUSCLE_CELL_DIFFERENTIATION	GOBP_REGULATION_OF_CARDIAC_MUSCLE_CELL_DIFFERENTIATION		16	-0.42315	-1.24634	0.196833	0.490345	1	6515	tags=50%, list=25%, signal=67%
GOBP_RHO_PROTEIN_SIGNAL_TRANSDUCTION	GOBP_RHO_PROTEIN_SIGNAL_TRANSDUCTION		106	-0.280916	-1.24529	0.0723861	0.492155	1	7301	tags=41%, list=29%, signal=57%
GOBP_CATECHOLAMINE_SECRETION	GOBP_CATECHOLAMINE_SECRETION		64	-0.296995	-1.24436	0.0956072	0.493632	1	2639	tags=20%, list=10%, signal=23%
GOBP_HEPARAN_SULFATE_PROTEOGLYCAN_BIOSYNTHETIC_PROCESS	GOBP_HEPARAN_SULFATE_PROTEOGLYCAN_BIOSYNTHETIC_PROCESS		25	-0.381007	-1.24402	0.167431	0.493546	1	4731	tags=32%, list=19%, signal=39%
GOBP_ACTION_POTENTIAL	GOBP_ACTION_POTENTIAL		124	-0.268482	-1.24297	0.0617978	0.4954	1	3848	tags=23%, list=15%, signal=27%
GOBP_FOREBRAIN_NEURON_DEVELOPMENT	GOBP_FOREBRAIN_NEURON_DEVELOPMENT		21	-0.397885	-1.24204	0.185941	0.497037	1	4823	tags=38%, list=19%, signal=47%
GOBP_POSITIVE_REGULATION_OF_HISTONE_H3_K4_METHYLATION	GOBP_POSITIVE_REGULATION_OF_HISTONE_H3_K4_METHYLATION		16	-0.423592	-1.24168	0.1875	0.497023	1	8994	tags=50%, list=35%, signal=77%
GOBP_UTERUS_DEVELOPMENT	GOBP_UTERUS_DEVELOPMENT		23	-0.381339	-1.24006	0.173815	0.500338	1	2184	tags=22%, list=9%, signal=24%
GOBP_REGULATION_OF_TORC1_SIGNALING	GOBP_REGULATION_OF_TORC1_SIGNALING		28	-0.362119	-1.23971	0.170264	0.500332	1	9707	tags=68%, list=38%, signal=109%
GOBP_CELL_SURFACE_RECEPTOR_SIGNALING_PATHWAY_INVOLVED_IN_HEART_DEVELOPMENT	GOBP_CELL_SURFACE_RECEPTOR_SIGNALING_PATHWAY_INVOLVED_IN_HEART_DEVELOPMENT		23	-0.381637	-1.23942	0.173626	0.500103	1	8530	tags=57%, list=33%, signal=85%
GOBP_DNA_DUPLEX_UNWINDING	GOBP_DNA_DUPLEX_UNWINDING		21	-0.393069	-1.2392	0.170561	0.499723	1	5405	tags=48%, list=21%, signal=60%
GOBP_CHROMOSOME_LOCALIZATION	GOBP_CHROMOSOME_LOCALIZATION		51	-0.314004	-1.23887	0.142145	0.499627	1	8496	tags=57%, list=33%, signal=85%
GOBP_CHONDROITIN_SULFATE_PROTEOGLYCAN_METABOLIC_PROCESS	GOBP_CHONDROITIN_SULFATE_PROTEOGLYCAN_METABOLIC_PROCESS		35	-0.345973	-1.23879	0.160839	0.498849	1	5908	tags=37%, list=23%, signal=48%
GOBP_NEGATIVE_REGULATION_OF_CHEMOTAXIS	GOBP_NEGATIVE_REGULATION_OF_CHEMOTAXIS		51	-0.32034	-1.23874	0.152381	0.498033	1	4761	tags=33%, list=19%, signal=41%
GOBP_PROTEIN_POLYMERIZATION	GOBP_PROTEIN_POLYMERIZATION		192	-0.251193	-1.23813	0.04	0.498624	1	8484	tags=46%, list=33%, signal=69%
GOBP_LYMPH_VESSEL_MORPHOGENESIS	GOBP_LYMPH_VESSEL_MORPHOGENESIS		18	-0.411658	-1.23708	0.176471	0.50042	1	2460	tags=22%, list=10%, signal=25%
GOBP_LAMELLIPODIUM_ORGANIZATION	GOBP_LAMELLIPODIUM_ORGANIZATION		63	-0.303796	-1.23672	0.119048	0.500362	1	8353	tags=48%, list=33%, signal=71%
GOBP_REGULATION_OF_STEM_CELL_DIVISION	GOBP_REGULATION_OF_STEM_CELL_DIVISION		15	-0.433735	-1.23628	0.201717	0.500609	1	7006	tags=40%, list=27%, signal=55%
GOBP_REGULATION_OF_HEART_CONTRACTION	GOBP_REGULATION_OF_HEART_CONTRACTION		160	-0.259234	-1.23466	0.0788732	0.503814	1	3037	tags=19%, list=12%, signal=22%
GOBP_MAINTENANCE_OF_GASTROINTESTINAL_EPITHELIUM	GOBP_MAINTENANCE_OF_GASTROINTESTINAL_EPITHELIUM		18	-0.398712	-1.23446	0.185102	0.503393	1	6181	tags=44%, list=24%, signal=59%
GOBP_POSITIVE_REGULATION_OF_FILOPODIUM_ASSEMBLY	GOBP_POSITIVE_REGULATION_OF_FILOPODIUM_ASSEMBLY		23	-0.381504	-1.23424	0.160356	0.50306	1	7300	tags=61%, list=29%, signal=85%
GOBP_REGULATION_OF_CIRCADIAN_RHYTHM	GOBP_REGULATION_OF_CIRCADIAN_RHYTHM		98	-0.275876	-1.23278	0.108992	0.506036	1	4713	tags=29%, list=18%, signal=35%
GOBP_POSITIVE_REGULATION_OF_STEM_CELL_POPULATION_MAINTENANCE	GOBP_POSITIVE_REGULATION_OF_STEM_CELL_POPULATION_MAINTENANCE		32	-0.347359	-1.23272	0.151442	0.505213	1	8131	tags=47%, list=32%, signal=69%
GOBP_CELLULAR_RESPONSE_TO_PROSTAGLANDIN_STIMULUS	GOBP_CELLULAR_RESPONSE_TO_PROSTAGLANDIN_STIMULUS		15	-0.423738	-1.23259	0.182018	0.504603	1	7357	tags=60%, list=29%, signal=84%
GOBP_NEGATIVE_REGULATION_OF_PROTEIN_CATABOLIC_PROCESS	GOBP_NEGATIVE_REGULATION_OF_PROTEIN_CATABOLIC_PROCESS		71	-0.290835	-1.23259	0.102244	0.503671	1	7960	tags=41%, list=31%, signal=59%
GOBP_MICROTUBULE_ORGANIZING_CENTER_ORGANIZATION	GOBP_MICROTUBULE_ORGANIZING_CENTER_ORGANIZATION		78	-0.287266	-1.23218	0.115789	0.503756	1	9624	tags=58%, list=38%, signal=92%
GOBP_PROTEIN_LOCALIZATION_TO_POSTSYNAPSE	GOBP_PROTEIN_LOCALIZATION_TO_POSTSYNAPSE		37	-0.34017	-1.2317	0.161215	0.504071	1	6257	tags=35%, list=24%, signal=46%
GOBP_POSITIVE_REGULATION_OF_NEUROBLAST_PROLIFERATION	GOBP_POSITIVE_REGULATION_OF_NEUROBLAST_PROLIFERATION		28	-0.360063	-1.2316	0.17757	0.503386	1	8199	tags=54%, list=32%, signal=79%
GOBP_EPIBOLY	GOBP_EPIBOLY		30	-0.350466	-1.23128	0.165468	0.503305	1	6313	tags=40%, list=25%, signal=53%
GOBP_CELLULAR_RESPONSE_TO_CARBOHYDRATE_STIMULUS	GOBP_CELLULAR_RESPONSE_TO_CARBOHYDRATE_STIMULUS		115	-0.27127	-1.23091	0.0844687	0.5033	1	6779	tags=39%, list=27%, signal=53%
GOBP_REGULATION_OF_LIPID_KINASE_ACTIVITY	GOBP_REGULATION_OF_LIPID_KINASE_ACTIVITY		35	-0.343182	-1.23082	0.157143	0.50261	1	8530	tags=51%, list=33%, signal=77%
GOBP_ESTABLISHMENT_OR_MAINTENANCE_OF_BIPOLAR_CELL_POLARITY	GOBP_ESTABLISHMENT_OR_MAINTENANCE_OF_BIPOLAR_CELL_POLARITY		35	-0.337807	-1.23081	0.181818	0.501712	1	5554	tags=26%, list=22%, signal=33%
GOBP_REGULATION_OF_LONG_TERM_SYNAPTIC_POTENTIATION	GOBP_REGULATION_OF_LONG_TERM_SYNAPTIC_POTENTIATION		44	-0.32856	-1.23035	0.167076	0.501981	1	5313	tags=34%, list=21%, signal=43%
GOBP_CYCLIC_NUCLEOTIDE_BIOSYNTHETIC_PROCESS	GOBP_CYCLIC_NUCLEOTIDE_BIOSYNTHETIC_PROCESS		22	-0.385127	-1.22997	0.205189	0.502044	1	8977	tags=50%, list=35%, signal=77%
GOBP_POSITIVE_REGULATION_OF_TOLL_LIKE_RECEPTOR_SIGNALING_PATHWAY	GOBP_POSITIVE_REGULATION_OF_TOLL_LIKE_RECEPTOR_SIGNALING_PATHWAY		24	-0.366394	-1.22965	0.194379	0.502014	1	5315	tags=33%, list=21%, signal=42%
GOBP_REGULATION_OF_SYNAPTIC_TRANSMISSION_CHOLINERGIC	GOBP_REGULATION_OF_SYNAPTIC_TRANSMISSION_CHOLINERGIC		15	-0.422751	-1.22938	0.186813	0.501832	1	3841	tags=27%, list=15%, signal=31%
GOBP_DOSAGE_COMPENSATION	GOBP_DOSAGE_COMPENSATION		20	-0.397815	-1.22849	0.182844	0.503278	1	8443	tags=45%, list=33%, signal=67%
GOBP_RENAL_VESICLE_DEVELOPMENT	GOBP_RENAL_VESICLE_DEVELOPMENT		18	-0.407283	-1.22845	0.175799	0.502478	1	2562	tags=22%, list=10%, signal=25%
GOBP_CARDIAC_VENTRICLE_MORPHOGENESIS	GOBP_CARDIAC_VENTRICLE_MORPHOGENESIS		68	-0.293726	-1.2276	0.124365	0.503761	1	8244	tags=46%, list=32%, signal=67%
GOBP_REGULATION_OF_POTASSIUM_ION_TRANSPORT	GOBP_REGULATION_OF_POTASSIUM_ION_TRANSPORT		95	-0.280565	-1.22644	0.123324	0.505996	1	7039	tags=40%, list=28%, signal=55%
GOBP_MITOCHONDRIAL_CALCIUM_ION_HOMEOSTASIS	GOBP_MITOCHONDRIAL_CALCIUM_ION_HOMEOSTASIS		20	-0.392268	-1.22585	0.183628	0.506596	1	1959	tags=25%, list=8%, signal=27%
GOBP_REGULATION_OF_ACTIN_FILAMENT_LENGTH	GOBP_REGULATION_OF_ACTIN_FILAMENT_LENGTH		116	-0.268985	-1.22568	0.0703518	0.506147	1	8569	tags=48%, list=34%, signal=72%
GOBP_ANION_TRANSMEMBRANE_TRANSPORT	GOBP_ANION_TRANSMEMBRANE_TRANSPORT		162	-0.252252	-1.22491	0.0894309	0.507345	1	4327	tags=28%, list=17%, signal=33%
GOBP_POSITIVE_REGULATION_OF_REGULATED_SECRETORY_PATHWAY	GOBP_POSITIVE_REGULATION_OF_REGULATED_SECRETORY_PATHWAY		51	-0.309694	-1.22466	0.136585	0.507078	1	3030	tags=25%, list=12%, signal=29%
GOBP_RECOMBINATIONAL_REPAIR	GOBP_RECOMBINATIONAL_REPAIR		81	-0.282305	-1.22346	0.106494	0.509649	1	7824	tags=46%, list=31%, signal=66%
GOBP_MAINTENANCE_OF_PROTEIN_LOCALIZATION_IN_ORGANELLE	GOBP_MAINTENANCE_OF_PROTEIN_LOCALIZATION_IN_ORGANELLE		27	-0.359785	-1.2225	0.183771	0.511271	1	7486	tags=48%, list=29%, signal=68%
GOBP_LEUKOCYTE_MIGRATION_INVOLVED_IN_INFLAMMATORY_RESPONSE	GOBP_LEUKOCYTE_MIGRATION_INVOLVED_IN_INFLAMMATORY_RESPONSE		20	-0.393193	-1.22233	0.189011	0.510904	1	8718	tags=60%, list=34%, signal=91%
GOBP_SYNAPTIC_VESICLE_RECYCLING	GOBP_SYNAPTIC_VESICLE_RECYCLING		65	-0.294473	-1.22105	0.12987	0.513501	1	7486	tags=45%, list=29%, signal=63%
GOBP_RESPONSE_TO_ARSENIC_CONTAINING_SUBSTANCE	GOBP_RESPONSE_TO_ARSENIC_CONTAINING_SUBSTANCE		16	-0.425901	-1.21985	0.215517	0.515886	1	3146	tags=25%, list=12%, signal=28%
GOBP_CELL_DIFFERENTIATION_INVOLVED_IN_KIDNEY_DEVELOPMENT	GOBP_CELL_DIFFERENTIATION_INVOLVED_IN_KIDNEY_DEVELOPMENT		42	-0.328593	-1.21873	0.174564	0.51811	1	5818	tags=36%, list=23%, signal=46%
GOBP_ACTIVATION_OF_PROTEIN_KINASE_ACTIVITY	GOBP_ACTIVATION_OF_PROTEIN_KINASE_ACTIVITY		83	-0.282082	-1.21821	0.11335	0.51866	1	5818	tags=29%, list=23%, signal=37%
GOBP_GLUTAMATE_RECEPTOR_SIGNALING_PATHWAY	GOBP_GLUTAMATE_RECEPTOR_SIGNALING_PATHWAY		37	-0.336059	-1.21676	0.175904	0.521665	1	7826	tags=46%, list=31%, signal=66%
GOBP_PROTEOGLYCAN_BIOSYNTHETIC_PROCESS	GOBP_PROTEOGLYCAN_BIOSYNTHETIC_PROCESS		51	-0.310309	-1.21643	0.143541	0.521687	1	4898	tags=29%, list=19%, signal=36%
GOBP_REGULATION_OF_MICROTUBULE_POLYMERIZATION_OR_DEPOLYMERIZATION	GOBP_REGULATION_OF_MICROTUBULE_POLYMERIZATION_OR_DEPOLYMERIZATION		66	-0.293273	-1.21625	0.150376	0.52124	1	7579	tags=45%, list=30%, signal=64%
GOBP_CELL_CELL_SIGNALING_INVOLVED_IN_CARDIAC_CONDUCTION	GOBP_CELL_CELL_SIGNALING_INVOLVED_IN_CARDIAC_CONDUCTION		24	-0.368598	-1.21545	0.2	0.522522	1	3342	tags=29%, list=13%, signal=34%
GOBP_HISTONE_H3_K9_MODIFICATION	GOBP_HISTONE_H3_K9_MODIFICATION		28	-0.354511	-1.21487	0.196796	0.523173	1	8025	tags=54%, list=31%, signal=78%
GOBP_DRINKING_BEHAVIOR	GOBP_DRINKING_BEHAVIOR		17	-0.406977	-1.21436	0.204255	0.523656	1	8035	tags=65%, list=31%, signal=94%
GOBP_NEGATIVE_REGULATION_OF_ACTIN_FILAMENT_POLYMERIZATION	GOBP_NEGATIVE_REGULATION_OF_ACTIN_FILAMENT_POLYMERIZATION		49	-0.309992	-1.21399	0.150943	0.523723	1	8448	tags=57%, list=33%, signal=85%
GOBP_REGULATION_OF_REGULATED_SECRETORY_PATHWAY	GOBP_REGULATION_OF_REGULATED_SECRETORY_PATHWAY		153	-0.251677	-1.21383	0.0690608	0.523262	1	5320	tags=25%, list=21%, signal=32%
GOBP_NEURONAL_ACTION_POTENTIAL	GOBP_NEURONAL_ACTION_POTENTIAL		50	-0.307946	-1.21377	0.167939	0.522536	1	9071	tags=56%, list=35%, signal=87%
GOBP_CLATHRIN_DEPENDENT_ENDOCYTOSIS	GOBP_CLATHRIN_DEPENDENT_ENDOCYTOSIS		29	-0.351383	-1.21317	0.178649	0.523282	1	6559	tags=38%, list=26%, signal=51%
GOBP_EPITHELIAL_TUBE_BRANCHING_INVOLVED_IN_LUNG_MORPHOGENESIS	GOBP_EPITHELIAL_TUBE_BRANCHING_INVOLVED_IN_LUNG_MORPHOGENESIS		32	-0.346341	-1.21288	0.17321	0.523157	1	1716	tags=22%, list=7%, signal=23%
GOBP_DOUBLE_STRAND_BREAK_REPAIR	GOBP_DOUBLE_STRAND_BREAK_REPAIR		155	-0.252469	-1.21287	0.0988701	0.522271	1	8425	tags=45%, list=33%, signal=67%
GOBP_LAMELLIPODIUM_ASSEMBLY	GOBP_LAMELLIPODIUM_ASSEMBLY		49	-0.312918	-1.21263	0.163934	0.522014	1	8306	tags=49%, list=33%, signal=72%
GOBP_PEPTIDYL_LYSINE_TRIMETHYLATION	GOBP_PEPTIDYL_LYSINE_TRIMETHYLATION		29	-0.352319	-1.21213	0.177243	0.522454	1	9598	tags=55%, list=38%, signal=88%
GOBP_OUTFLOW_TRACT_SEPTUM_MORPHOGENESIS	GOBP_OUTFLOW_TRACT_SEPTUM_MORPHOGENESIS		19	-0.399005	-1.21188	0.205011	0.522308	1	5265	tags=42%, list=21%, signal=53%
GOBP_LYSOSOMAL_TRANSPORT	GOBP_LYSOSOMAL_TRANSPORT		82	-0.280261	-1.2112	0.128788	0.523172	1	6986	tags=39%, list=27%, signal=54%
GOBP_RESPONSE_TO_FATTY_ACID	GOBP_RESPONSE_TO_FATTY_ACID		32	-0.349258	-1.21042	0.194103	0.524531	1	5503	tags=41%, list=22%, signal=52%
GOBP_REGULATION_OF_ALCOHOL_BIOSYNTHETIC_PROCESS	GOBP_REGULATION_OF_ALCOHOL_BIOSYNTHETIC_PROCESS		41	-0.320842	-1.20999	0.165025	0.524846	1	2723	tags=20%, list=11%, signal=22%
GOBP_NEGATIVE_REGULATION_OF_ORGAN_GROWTH	GOBP_NEGATIVE_REGULATION_OF_ORGAN_GROWTH		27	-0.361176	-1.20966	0.193103	0.524877	1	8215	tags=44%, list=32%, signal=65%
GOBP_POSITIVE_REGULATION_OF_CARDIOCYTE_DIFFERENTIATION	GOBP_POSITIVE_REGULATION_OF_CARDIOCYTE_DIFFERENTIATION		16	-0.410092	-1.20844	0.216336	0.527239	1	5561	tags=44%, list=22%, signal=56%
GOBP_POSITIVE_REGULATION_OF_PROTEIN_TARGETING_TO_MEMBRANE	GOBP_POSITIVE_REGULATION_OF_PROTEIN_TARGETING_TO_MEMBRANE		23	-0.379171	-1.20832	0.208038	0.526683	1	4784	tags=35%, list=19%, signal=43%
GOBP_CELL_CELL_JUNCTION_ASSEMBLY	GOBP_CELL_CELL_JUNCTION_ASSEMBLY		129	-0.258115	-1.20653	0.0918635	0.530594	1	6847	tags=35%, list=27%, signal=47%
GOBP_POSITIVE_REGULATION_OF_PEPTIDE_SECRETION	GOBP_POSITIVE_REGULATION_OF_PEPTIDE_SECRETION		100	-0.271628	-1.20507	0.121519	0.5337	1	6720	tags=34%, list=26%, signal=46%
GOBP_AMINOGLYCAN_BIOSYNTHETIC_PROCESS	GOBP_AMINOGLYCAN_BIOSYNTHETIC_PROCESS		54	-0.307149	-1.20504	0.1513	0.532858	1	5818	tags=33%, list=23%, signal=43%
GOBP_RAC_PROTEIN_SIGNAL_TRANSDUCTION	GOBP_RAC_PROTEIN_SIGNAL_TRANSDUCTION		30	-0.354897	-1.20427	0.18	0.534204	1	9733	tags=63%, list=38%, signal=102%
GOBP_DETECTION_OF_CHEMICAL_STIMULUS_INVOLVED_IN_SENSORY_PERCEPTION_OF_SMELL	GOBP_DETECTION_OF_CHEMICAL_STIMULUS_INVOLVED_IN_SENSORY_PERCEPTION_OF_SMELL		31	-0.350175	-1.20373	0.188889	0.534673	1	805	tags=13%, list=3%, signal=13%
GOBP_ESTABLISHMENT_OR_MAINTENANCE_OF_MONOPOLAR_CELL_POLARITY	GOBP_ESTABLISHMENT_OR_MAINTENANCE_OF_MONOPOLAR_CELL_POLARITY		19	-0.392241	-1.20345	0.232301	0.534521	1	8271	tags=47%, list=32%, signal=70%
GOBP_CELL_CYCLE_G2_M_PHASE_TRANSITION	GOBP_CELL_CYCLE_G2_M_PHASE_TRANSITION		92	-0.270975	-1.20303	0.122078	0.534818	1	6136	tags=28%, list=24%, signal=37%
GOBP_NEGATIVE_REGULATION_OF_EPITHELIAL_CELL_MIGRATION	GOBP_NEGATIVE_REGULATION_OF_EPITHELIAL_CELL_MIGRATION		59	-0.295351	-1.20152	0.14248	0.538121	1	5749	tags=36%, list=22%, signal=46%
GOBP_EMBRYONIC_SKELETAL_JOINT_DEVELOPMENT	GOBP_EMBRYONIC_SKELETAL_JOINT_DEVELOPMENT		15	-0.412971	-1.20145	0.224444	0.537433	1	9660	tags=67%, list=38%, signal=107%
GOBP_MOTOR_BEHAVIOR	GOBP_MOTOR_BEHAVIOR		16	-0.411587	-1.20029	0.240088	0.539689	1	7212	tags=50%, list=28%, signal=70%
GOBP_COLUMNAR_CUBOIDAL_EPITHELIAL_CELL_DEVELOPMENT	GOBP_COLUMNAR_CUBOIDAL_EPITHELIAL_CELL_DEVELOPMENT		44	-0.316897	-1.19934	0.167832	0.541418	1	5606	tags=39%, list=22%, signal=49%
GOBP_CELL_DIFFERENTIATION_IN_SPINAL_CORD	GOBP_CELL_DIFFERENTIATION_IN_SPINAL_CORD		52	-0.301359	-1.19898	0.167883	0.541504	1	5655	tags=37%, list=22%, signal=47%
GOBP_PROTEIN_LOCALIZATION_TO_CILIUM	GOBP_PROTEIN_LOCALIZATION_TO_CILIUM		54	-0.298306	-1.19828	0.143519	0.542573	1	8354	tags=48%, list=33%, signal=71%
GOBP_MODIFICATION_OF_POSTSYNAPTIC_STRUCTURE	GOBP_MODIFICATION_OF_POSTSYNAPTIC_STRUCTURE		15	-0.42405	-1.19801	0.240909	0.542455	1	334	tags=13%, list=1%, signal=14%
GOBP_POSITIVE_REGULATION_OF_POTASSIUM_ION_TRANSPORT	GOBP_POSITIVE_REGULATION_OF_POTASSIUM_ION_TRANSPORT		41	-0.322201	-1.198	0.160183	0.541577	1	5403	tags=39%, list=21%, signal=49%
GOBP_ACTIN_CYTOSKELETON_REORGANIZATION	GOBP_ACTIN_CYTOSKELETON_REORGANIZATION		85	-0.27582	-1.19792	0.135678	0.540857	1	5759	tags=31%, list=23%, signal=39%
GOBP_POSITIVE_REGULATION_OF_PROTEIN_LOCALIZATION_TO_CELL_SURFACE	GOBP_POSITIVE_REGULATION_OF_PROTEIN_LOCALIZATION_TO_CELL_SURFACE		18	-0.392949	-1.19636	0.229885	0.544241	1	3993	tags=39%, list=16%, signal=46%
GOBP_PEPTIDYL_LYSINE_ACETYLATION	GOBP_PEPTIDYL_LYSINE_ACETYLATION		125	-0.257304	-1.19595	0.12	0.544491	1	8783	tags=46%, list=34%, signal=70%
GOBP_REGULATION_OF_STEM_CELL_POPULATION_MAINTENANCE	GOBP_REGULATION_OF_STEM_CELL_POPULATION_MAINTENANCE		50	-0.30644	-1.19557	0.148058	0.544629	1	7699	tags=40%, list=30%, signal=57%
GOBP_VASCULAR_PROCESS_IN_CIRCULATORY_SYSTEM	GOBP_VASCULAR_PROCESS_IN_CIRCULATORY_SYSTEM		186	-0.243116	-1.19532	0.0985507	0.544453	1	6258	tags=33%, list=24%, signal=43%
GOBP_CIRCADIAN_RHYTHM	GOBP_CIRCADIAN_RHYTHM		165	-0.247946	-1.19411	0.111429	0.546961	1	4086	tags=24%, list=16%, signal=28%
GOBP_RECEPTOR_INTERNALIZATION	GOBP_RECEPTOR_INTERNALIZATION		108	-0.266076	-1.1935	0.138889	0.547738	1	6727	tags=36%, list=26%, signal=49%
GOBP_PURINE_NUCLEOTIDE_TRANSPORT	GOBP_PURINE_NUCLEOTIDE_TRANSPORT		17	-0.394619	-1.19309	0.239726	0.547956	1	7873	tags=59%, list=31%, signal=85%
GOBP_CATECHOLAMINE_TRANSPORT	GOBP_CATECHOLAMINE_TRANSPORT		78	-0.283335	-1.19303	0.128954	0.547273	1	2639	tags=19%, list=10%, signal=21%
GOBP_NEGATIVE_REGULATION_OF_CELL_FATE_COMMITMENT	GOBP_NEGATIVE_REGULATION_OF_CELL_FATE_COMMITMENT		15	-0.413537	-1.18984	0.256673	0.555436	1	2723	tags=27%, list=11%, signal=30%
GOBP_MUSCLE_CELL_DEVELOPMENT	GOBP_MUSCLE_CELL_DEVELOPMENT		167	-0.244201	-1.1897	0.11396	0.554971	1	7161	tags=36%, list=28%, signal=50%
GOBP_POST_GOLGI_VESICLE_MEDIATED_TRANSPORT	GOBP_POST_GOLGI_VESICLE_MEDIATED_TRANSPORT		58	-0.295456	-1.1894	0.182039	0.554883	1	7801	tags=41%, list=31%, signal=59%
GOBP_REGULATION_OF_SUBSTRATE_ADHESION_DEPENDENT_CELL_SPREADING	GOBP_REGULATION_OF_SUBSTRATE_ADHESION_DEPENDENT_CELL_SPREADING		42	-0.315641	-1.18883	0.192744	0.555542	1	5785	tags=43%, list=23%, signal=55%
GOBP_ANAGEN	GOBP_ANAGEN		16	-0.405452	-1.18882	0.228438	0.554677	1	4298	tags=31%, list=17%, signal=38%
GOBP_POSITIVE_REGULATION_OF_SMOOTHENED_SIGNALING_PATHWAY	GOBP_POSITIVE_REGULATION_OF_SMOOTHENED_SIGNALING_PATHWAY		29	-0.341432	-1.18879	0.218824	0.553862	1	5884	tags=38%, list=23%, signal=49%
GOBP_RESPONSE_TO_CATECHOLAMINE	GOBP_RESPONSE_TO_CATECHOLAMINE		61	-0.294379	-1.18873	0.181592	0.553095	1	6897	tags=43%, list=27%, signal=58%
GOBP_CELLULAR_RESPONSE_TO_KETONE	GOBP_CELLULAR_RESPONSE_TO_KETONE		97	-0.269404	-1.18812	0.121693	0.553916	1	6343	tags=37%, list=25%, signal=49%
GOBP_RESPIRATORY_SYSTEM_DEVELOPMENT	GOBP_RESPIRATORY_SYSTEM_DEVELOPMENT		198	-0.239575	-1.1877	0.0718232	0.554318	1	6021	tags=31%, list=24%, signal=41%
GOBP_VENTRICULAR_CARDIAC_MUSCLE_CELL_MEMBRANE_REPOLARIZATION	GOBP_VENTRICULAR_CARDIAC_MUSCLE_CELL_MEMBRANE_REPOLARIZATION		18	-0.409112	-1.18759	0.231504	0.553742	1	7637	tags=50%, list=30%, signal=71%
GOBP_REGULATION_OF_PROTEASOMAL_PROTEIN_CATABOLIC_PROCESS	GOBP_REGULATION_OF_PROTEASOMAL_PROTEIN_CATABOLIC_PROCESS		116	-0.260847	-1.18673	0.124668	0.555247	1	7040	tags=37%, list=28%, signal=51%
GOBP_REGULATION_OF_OSSIFICATION	GOBP_REGULATION_OF_OSSIFICATION		115	-0.258313	-1.18626	0.119481	0.55566	1	5718	tags=32%, list=22%, signal=41%
GOBP_NOTCH_SIGNALING_PATHWAY	GOBP_NOTCH_SIGNALING_PATHWAY		146	-0.25141	-1.18552	0.116456	0.556821	1	8530	tags=48%, list=33%, signal=72%
GOBP_POSITIVE_REGULATION_OF_TRANSMEMBRANE_RECEPTOR_PROTEIN_SERINE_THREONINE_KINASE_SIGNALING_PATHWAY	GOBP_POSITIVE_REGULATION_OF_TRANSMEMBRANE_RECEPTOR_PROTEIN_SERINE_THREONINE_KINASE_SIGNALING_PATHWAY		90	-0.27041	-1.18506	0.163366	0.557206	1	5679	tags=29%, list=22%, signal=37%
GOBP_VASODILATION	GOBP_VASODILATION		46	-0.311179	-1.18475	0.163017	0.557183	1	6135	tags=37%, list=24%, signal=49%
GOBP_POSITIVE_REGULATION_OF_INSULIN_SECRETION	GOBP_POSITIVE_REGULATION_OF_INSULIN_SECRETION		69	-0.278774	-1.18346	0.164179	0.560084	1	6720	tags=36%, list=26%, signal=49%
GOBP_POSITIVE_REGULATION_OF_BLOOD_PRESSURE	GOBP_POSITIVE_REGULATION_OF_BLOOD_PRESSURE		52	-0.299025	-1.18339	0.165	0.5594	1	2782	tags=21%, list=11%, signal=24%
GOBP_PROTEIN_N_LINKED_GLYCOSYLATION	GOBP_PROTEIN_N_LINKED_GLYCOSYLATION		44	-0.3146	-1.18335	0.188406	0.558634	1	8988	tags=52%, list=35%, signal=80%
GOBP_NEGATIVE_REGULATION_OF_DNA_BINDING_TRANSCRIPTION_FACTOR_ACTIVITY	GOBP_NEGATIVE_REGULATION_OF_DNA_BINDING_TRANSCRIPTION_FACTOR_ACTIVITY		121	-0.255437	-1.18258	0.130919	0.55991	1	5503	tags=28%, list=22%, signal=36%
GOBP_LUNG_MORPHOGENESIS	GOBP_LUNG_MORPHOGENESIS		53	-0.305036	-1.18255	0.182482	0.559123	1	5884	tags=34%, list=23%, signal=44%
GOBP_CENTROSOME_DUPLICATION	GOBP_CENTROSOME_DUPLICATION		37	-0.322226	-1.18235	0.207407	0.558803	1	9363	tags=54%, list=37%, signal=85%
GOBP_PIGMENT_GRANULE_LOCALIZATION	GOBP_PIGMENT_GRANULE_LOCALIZATION		15	-0.406754	-1.18153	0.249443	0.560237	1	4589	tags=33%, list=18%, signal=41%
GOBP_GLANDULAR_EPITHELIAL_CELL_DIFFERENTIATION	GOBP_GLANDULAR_EPITHELIAL_CELL_DIFFERENTIATION		67	-0.282155	-1.18135	0.153453	0.559841	1	6675	tags=37%, list=26%, signal=50%
GOBP_REGULATION_OF_CELL_FATE_COMMITMENT	GOBP_REGULATION_OF_CELL_FATE_COMMITMENT		35	-0.326811	-1.18109	0.195181	0.55972	1	6656	tags=34%, list=26%, signal=46%
GOBP_NUCLEAR_EXPORT	GOBP_NUCLEAR_EXPORT		93	-0.273883	-1.18028	0.156658	0.561136	1	7486	tags=43%, list=29%, signal=61%
GOBP_ALPHA_AMINO_ACID_CATABOLIC_PROCESS	GOBP_ALPHA_AMINO_ACID_CATABOLIC_PROCESS		59	-0.28758	-1.18007	0.180451	0.560785	1	4384	tags=29%, list=17%, signal=35%
GOBP_HAIR_CYCLE_PHASE	GOBP_HAIR_CYCLE_PHASE		22	-0.372402	-1.17995	0.217703	0.56028	1	4298	tags=32%, list=17%, signal=38%
GOBP_CELL_FATE_SPECIFICATION	GOBP_CELL_FATE_SPECIFICATION		99	-0.264116	-1.1792	0.139175	0.561435	1	5992	tags=34%, list=23%, signal=45%
GOBP_EMBRYONIC_HINDLIMB_MORPHOGENESIS	GOBP_EMBRYONIC_HINDLIMB_MORPHOGENESIS		32	-0.336826	-1.17806	0.226374	0.563928	1	8217	tags=53%, list=32%, signal=78%
GOBP_REGULATION_OF_AMPA_RECEPTOR_ACTIVITY	GOBP_REGULATION_OF_AMPA_RECEPTOR_ACTIVITY		23	-0.358273	-1.17733	0.224018	0.565048	1	3268	tags=30%, list=13%, signal=35%
GOBP_NEGATIVE_REGULATION_OF_NEURON_PROJECTION_REGENERATION	GOBP_NEGATIVE_REGULATION_OF_NEURON_PROJECTION_REGENERATION		16	-0.39402	-1.1773	0.245652	0.564271	1	2368	tags=19%, list=9%, signal=21%
GOBP_RESPIRATORY_SYSTEM_PROCESS	GOBP_RESPIRATORY_SYSTEM_PROCESS		35	-0.321926	-1.17616	0.184149	0.56655	1	5396	tags=34%, list=21%, signal=43%
GOBP_PROTEIN_COMPLEX_OLIGOMERIZATION	GOBP_PROTEIN_COMPLEX_OLIGOMERIZATION		186	-0.239649	-1.1759	0.0988024	0.566385	1	6381	tags=33%, list=25%, signal=43%
GOBP_VESICLE_TARGETING	GOBP_VESICLE_TARGETING		32	-0.332359	-1.17412	0.190909	0.570467	1	7111	tags=44%, list=28%, signal=61%
GOBP_APICAL_JUNCTION_ASSEMBLY	GOBP_APICAL_JUNCTION_ASSEMBLY		76	-0.277901	-1.17405	0.1575	0.569789	1	6780	tags=33%, list=27%, signal=45%
GOBP_POSITIVE_REGULATION_OF_TYPE_I_INTERFERON_MEDIATED_SIGNALING_PATHWAY	GOBP_POSITIVE_REGULATION_OF_TYPE_I_INTERFERON_MEDIATED_SIGNALING_PATHWAY		16	-0.399154	-1.17387	0.257709	0.569434	1	9171	tags=63%, list=36%, signal=97%
GOBP_PEPTIDYL_THREONINE_MODIFICATION	GOBP_PEPTIDYL_THREONINE_MODIFICATION		73	-0.280387	-1.17176	0.16624	0.574681	1	6023	tags=33%, list=24%, signal=43%
GOBP_NEGATIVE_REGULATION_OF_CATECHOLAMINE_SECRETION	GOBP_NEGATIVE_REGULATION_OF_CATECHOLAMINE_SECRETION		15	-0.414032	-1.17128	0.254464	0.575145	1	6720	tags=47%, list=26%, signal=63%
GOBP_CRANIAL_NERVE_MORPHOGENESIS	GOBP_CRANIAL_NERVE_MORPHOGENESIS		23	-0.368538	-1.17063	0.256881	0.576129	1	2093	tags=26%, list=8%, signal=28%
GOBP_REGULATION_OF_ACTOMYOSIN_STRUCTURE_ORGANIZATION	GOBP_REGULATION_OF_ACTOMYOSIN_STRUCTURE_ORGANIZATION		70	-0.281816	-1.17063	0.152455	0.575257	1	7300	tags=47%, list=29%, signal=66%
GOBP_NEGATIVE_REGULATION_OF_MUSCLE_HYPERTROPHY	GOBP_NEGATIVE_REGULATION_OF_MUSCLE_HYPERTROPHY		27	-0.3475	-1.17044	0.235566	0.574932	1	6040	tags=37%, list=24%, signal=48%
GOBP_REGULATION_OF_SIGNALING_RECEPTOR_ACTIVITY	GOBP_REGULATION_OF_SIGNALING_RECEPTOR_ACTIVITY		118	-0.252918	-1.17026	0.122995	0.574573	1	3268	tags=21%, list=13%, signal=24%
GOBP_POSITIVE_REGULATION_OF_CELLULAR_AMIDE_METABOLIC_PROCESS	GOBP_POSITIVE_REGULATION_OF_CELLULAR_AMIDE_METABOLIC_PROCESS		97	-0.26034	-1.17011	0.141772	0.574103	1	6429	tags=31%, list=25%, signal=41%
GOBP_MODIFICATION_OF_SYNAPTIC_STRUCTURE	GOBP_MODIFICATION_OF_SYNAPTIC_STRUCTURE		22	-0.37587	-1.17011	0.243678	0.573228	1	8901	tags=55%, list=35%, signal=84%
GOBP_CEREBRAL_CORTEX_NEURON_DIFFERENTIATION	GOBP_CEREBRAL_CORTEX_NEURON_DIFFERENTIATION		22	-0.364525	-1.16949	0.253968	0.574034	1	4298	tags=32%, list=17%, signal=38%
GOBP_LOCOMOTORY_EXPLORATION_BEHAVIOR	GOBP_LOCOMOTORY_EXPLORATION_BEHAVIOR		17	-0.389523	-1.16917	0.247216	0.574115	1	1959	tags=24%, list=8%, signal=25%
GOBP_STARTLE_RESPONSE	GOBP_STARTLE_RESPONSE		36	-0.32267	-1.16879	0.234192	0.574373	1	6345	tags=33%, list=25%, signal=44%
GOBP_MEMBRANE_PROTEIN_PROTEOLYSIS	GOBP_MEMBRANE_PROTEIN_PROTEOLYSIS		43	-0.310215	-1.16799	0.196126	0.575817	1	6563	tags=35%, list=26%, signal=47%
GOBP_INHIBITORY_SYNAPSE_ASSEMBLY	GOBP_INHIBITORY_SYNAPSE_ASSEMBLY		17	-0.381479	-1.16759	0.258929	0.576142	1	3533	tags=29%, list=14%, signal=34%
GOBP_NEGATIVE_REGULATION_OF_HISTONE_MODIFICATION	GOBP_NEGATIVE_REGULATION_OF_HISTONE_MODIFICATION		29	-0.330412	-1.16758	0.22831	0.57531	1	8756	tags=62%, list=34%, signal=94%
GOBP_CELL_CYCLE_PHASE	GOBP_CELL_CYCLE_PHASE		18	-0.392111	-1.16726	0.242857	0.575341	1	7520	tags=56%, list=29%, signal=79%
GOBP_CYTOPLASMIC_TRANSLATIONAL_INITIATION	GOBP_CYTOPLASMIC_TRANSLATIONAL_INITIATION		15	-0.399905	-1.16721	0.252747	0.574623	1	5653	tags=33%, list=22%, signal=43%
GOBP_REGULATION_OF_ADIPOSE_TISSUE_DEVELOPMENT	GOBP_REGULATION_OF_ADIPOSE_TISSUE_DEVELOPMENT		16	-0.403019	-1.16721	0.266816	0.573772	1	5640	tags=38%, list=22%, signal=48%
GOBP_POSITIVE_REGULATION_OF_PLASMA_MEMBRANE_BOUNDED_CELL_PROJECTION_ASSEMBLY	GOBP_POSITIVE_REGULATION_OF_PLASMA_MEMBRANE_BOUNDED_CELL_PROJECTION_ASSEMBLY		79	-0.271991	-1.1672	0.193211	0.572928	1	7409	tags=47%, list=29%, signal=66%
GOBP_RESPONSE_TO_LEUKEMIA_INHIBITORY_FACTOR	GOBP_RESPONSE_TO_LEUKEMIA_INHIBITORY_FACTOR		189	-0.235758	-1.16649	0.0980392	0.574013	1	4946	tags=29%, list=19%, signal=35%
GOBP_TELENCEPHALON_DEVELOPMENT	GOBP_TELENCEPHALON_DEVELOPMENT		194	-0.23655	-1.16467	0.123123	0.578349	1	6479	tags=31%, list=25%, signal=41%
GOBP_POSITIVE_REGULATION_OF_INTRACELLULAR_TRANSPORT	GOBP_POSITIVE_REGULATION_OF_INTRACELLULAR_TRANSPORT		120	-0.250272	-1.16445	0.134831	0.578062	1	6109	tags=33%, list=24%, signal=43%
GOBP_POSITIVE_REGULATION_OF_CHONDROCYTE_DIFFERENTIATION	GOBP_POSITIVE_REGULATION_OF_CHONDROCYTE_DIFFERENTIATION		19	-0.374221	-1.16381	0.245413	0.578816	1	287	tags=16%, list=1%, signal=16%
GOBP_SPINAL_CORD_MOTOR_NEURON_DIFFERENTIATION	GOBP_SPINAL_CORD_MOTOR_NEURON_DIFFERENTIATION		32	-0.334304	-1.1638	0.23702	0.578003	1	6098	tags=44%, list=24%, signal=57%
GOBP_N_TERMINAL_PROTEIN_AMINO_ACID_MODIFICATION	GOBP_N_TERMINAL_PROTEIN_AMINO_ACID_MODIFICATION		16	-0.39348	-1.16328	0.267108	0.578627	1	5342	tags=31%, list=21%, signal=39%
GOBP_ANTIFUNGAL_INNATE_IMMUNE_RESPONSE	GOBP_ANTIFUNGAL_INNATE_IMMUNE_RESPONSE		19	-0.381544	-1.16121	0.242826	0.58386	1	6835	tags=42%, list=27%, signal=57%
GOBP_NEGATIVE_REGULATION_OF_EPITHELIAL_CELL_PROLIFERATION	GOBP_NEGATIVE_REGULATION_OF_EPITHELIAL_CELL_PROLIFERATION		147	-0.24367	-1.16102	0.148997	0.583537	1	5640	tags=33%, list=22%, signal=42%
GOBP_REGULATION_OF_DEPHOSPHORYLATION	GOBP_REGULATION_OF_DEPHOSPHORYLATION		93	-0.267198	-1.16098	0.178295	0.582813	1	8609	tags=51%, list=34%, signal=76%
GOBP_HEART_VALVE_MORPHOGENESIS	GOBP_HEART_VALVE_MORPHOGENESIS		37	-0.320187	-1.15812	0.231818	0.590013	1	5791	tags=35%, list=23%, signal=45%
GOBP_REGULATION_OF_RUFFLE_ASSEMBLY	GOBP_REGULATION_OF_RUFFLE_ASSEMBLY		22	-0.362888	-1.15719	0.252294	0.59197	1	7287	tags=41%, list=29%, signal=57%
GOBP_ANATOMICAL_STRUCTURE_REGRESSION	GOBP_ANATOMICAL_STRUCTURE_REGRESSION		16	-0.403583	-1.15649	0.265934	0.593107	1	1362	tags=25%, list=5%, signal=26%
GOBP_POSITIVE_REGULATION_OF_SUPRAMOLECULAR_FIBER_ORGANIZATION	GOBP_POSITIVE_REGULATION_OF_SUPRAMOLECULAR_FIBER_ORGANIZATION		124	-0.253619	-1.15647	0.146341	0.592277	1	7579	tags=41%, list=30%, signal=58%
GOBP_MITOTIC_SPINDLE_ORGANIZATION	GOBP_MITOTIC_SPINDLE_ORGANIZATION		73	-0.27321	-1.15605	0.194103	0.592674	1	7638	tags=48%, list=30%, signal=68%
GOBP_ARTERY_MORPHOGENESIS	GOBP_ARTERY_MORPHOGENESIS		67	-0.283629	-1.15585	0.21197	0.592366	1	6357	tags=39%, list=25%, signal=52%
GOBP_PURINE_CONTAINING_COMPOUND_CATABOLIC_PROCESS	GOBP_PURINE_CONTAINING_COMPOUND_CATABOLIC_PROCESS		35	-0.315391	-1.15484	0.218097	0.594382	1	3774	tags=26%, list=15%, signal=30%
GOBP_REGULATION_OF_CENTROSOME_CYCLE	GOBP_REGULATION_OF_CENTROSOME_CYCLE		28	-0.341556	-1.15463	0.244131	0.59416	1	7584	tags=50%, list=30%, signal=71%
GOBP_VESICLE_MEDIATED_TRANSPORT_BETWEEN_ENDOSOMAL_COMPARTMENTS	GOBP_VESICLE_MEDIATED_TRANSPORT_BETWEEN_ENDOSOMAL_COMPARTMENTS		20	-0.374629	-1.15457	0.256696	0.593454	1	6333	tags=35%, list=25%, signal=46%
GOBP_REGULATION_OF_EXOCYTOSIS	GOBP_REGULATION_OF_EXOCYTOSIS		198	-0.230682	-1.15367	0.117978	0.59522	1	5320	tags=25%, list=21%, signal=32%
GOBP_REGULATION_OF_SMOOTH_MUSCLE_CONTRACTION	GOBP_REGULATION_OF_SMOOTH_MUSCLE_CONTRACTION		52	-0.29427	-1.15332	0.205607	0.595411	1	3181	tags=25%, list=12%, signal=28%
GOBP_CALCIUM_MEDIATED_SIGNALING_USING_INTRACELLULAR_CALCIUM_SOURCE	GOBP_CALCIUM_MEDIATED_SIGNALING_USING_INTRACELLULAR_CALCIUM_SOURCE		19	-0.36689	-1.15287	0.256842	0.595846	1	4589	tags=37%, list=18%, signal=45%
GOBP_PROSTATE_GLAND_MORPHOGENESIS	GOBP_PROSTATE_GLAND_MORPHOGENESIS		31	-0.323106	-1.15229	0.229314	0.596742	1	6484	tags=39%, list=25%, signal=52%
GOBP_RENAL_TUBULE_MORPHOGENESIS	GOBP_RENAL_TUBULE_MORPHOGENESIS		81	-0.265069	-1.15222	0.191011	0.596076	1	6135	tags=31%, list=24%, signal=40%
GOBP_CEREBELLAR_PURKINJE_CELL_LAYER_FORMATION	GOBP_CEREBELLAR_PURKINJE_CELL_LAYER_FORMATION		16	-0.388397	-1.15191	0.257683	0.596206	1	2527	tags=13%, list=10%, signal=14%
GOBP_GLAND_MORPHOGENESIS	GOBP_GLAND_MORPHOGENESIS		130	-0.247768	-1.15186	0.135501	0.595473	1	7040	tags=36%, list=28%, signal=50%
GOBP_RNA_POLYADENYLATION	GOBP_RNA_POLYADENYLATION		23	-0.356591	-1.15182	0.237778	0.594723	1	9564	tags=65%, list=37%, signal=104%
GOBP_SYNAPTIC_TRANSMISSION_GLUTAMATERGIC	GOBP_SYNAPTIC_TRANSMISSION_GLUTAMATERGIC		99	-0.261398	-1.15151	0.158774	0.594741	1	7198	tags=36%, list=28%, signal=50%
GOBP_BIOLOGICAL_PROCESS_INVOLVED_IN_INTRASPECIES_INTERACTION_BETWEEN_ORGANISMS	GOBP_BIOLOGICAL_PROCESS_INVOLVED_IN_INTRASPECIES_INTERACTION_BETWEEN_ORGANISMS		51	-0.296006	-1.15038	0.239468	0.597092	1	7338	tags=47%, list=29%, signal=66%
GOBP_PYRIDINE_CONTAINING_COMPOUND_BIOSYNTHETIC_PROCESS	GOBP_PYRIDINE_CONTAINING_COMPOUND_BIOSYNTHETIC_PROCESS		16	-0.392853	-1.15009	0.259825	0.597184	1	6576	tags=44%, list=26%, signal=59%
GOBP_PEPTIDYL_LYSINE_METHYLATION	GOBP_PEPTIDYL_LYSINE_METHYLATION		91	-0.261962	-1.14993	0.176309	0.596735	1	8997	tags=43%, list=35%, signal=66%
GOBP_PANCREAS_DEVELOPMENT	GOBP_PANCREAS_DEVELOPMENT		70	-0.275101	-1.14988	0.208738	0.595994	1	5606	tags=36%, list=22%, signal=46%
GOBP_NEGATIVE_REGULATION_OF_MACROPHAGE_ACTIVATION	GOBP_NEGATIVE_REGULATION_OF_MACROPHAGE_ACTIVATION		15	-0.401385	-1.14955	0.266515	0.596098	1	3116	tags=33%, list=12%, signal=38%
GOBP_RENAL_TUBULE_DEVELOPMENT	GOBP_RENAL_TUBULE_DEVELOPMENT		95	-0.259588	-1.14865	0.172775	0.597936	1	6135	tags=29%, list=24%, signal=39%
GOBP_REGULATION_OF_DENDRITIC_SPINE_MORPHOGENESIS	GOBP_REGULATION_OF_DENDRITIC_SPINE_MORPHOGENESIS		31	-0.328146	-1.14849	0.251185	0.597543	1	8203	tags=42%, list=32%, signal=62%
GOBP_TOLL_LIKE_RECEPTOR_9_SIGNALING_PATHWAY	GOBP_TOLL_LIKE_RECEPTOR_9_SIGNALING_PATHWAY		16	-0.389473	-1.14811	0.261851	0.597797	1	3625	tags=31%, list=14%, signal=36%
GOBP_REGULATION_OF_CELLULAR_RESPONSE_TO_INSULIN_STIMULUS	GOBP_REGULATION_OF_CELLULAR_RESPONSE_TO_INSULIN_STIMULUS		59	-0.284365	-1.14801	0.217073	0.597269	1	4074	tags=25%, list=16%, signal=30%
GOBP_HIPPOCAMPUS_DEVELOPMENT	GOBP_HIPPOCAMPUS_DEVELOPMENT		54	-0.288249	-1.14735	0.220903	0.5984	1	3275	tags=20%, list=13%, signal=23%
GOBP_ANTERIOR_POSTERIOR_AXIS_SPECIFICATION	GOBP_ANTERIOR_POSTERIOR_AXIS_SPECIFICATION		49	-0.293199	-1.1472	0.221951	0.598008	1	3964	tags=22%, list=16%, signal=27%
GOBP_TRANSMISSION_OF_NERVE_IMPULSE	GOBP_TRANSMISSION_OF_NERVE_IMPULSE		88	-0.259642	-1.14607	0.171795	0.600425	1	6479	tags=34%, list=25%, signal=46%
GOBP_NEGATIVE_REGULATION_OF_ENDOTHELIAL_CELL_MIGRATION	GOBP_NEGATIVE_REGULATION_OF_ENDOTHELIAL_CELL_MIGRATION		47	-0.301048	-1.14544	0.227979	0.601488	1	5561	tags=36%, list=22%, signal=46%
GOBP_REGULATION_OF_BMP_SIGNALING_PATHWAY	GOBP_REGULATION_OF_BMP_SIGNALING_PATHWAY		77	-0.273824	-1.14531	0.207729	0.60104	1	5336	tags=25%, list=21%, signal=31%
GOBP_PROTEIN_ACETYLATION	GOBP_PROTEIN_ACETYLATION		139	-0.245198	-1.14481	0.172603	0.601627	1	7047	tags=35%, list=28%, signal=48%
GOBP_NEGATIVE_REGULATION_OF_TELOMERE_MAINTENANCE_VIA_TELOMERE_LENGTHENING	GOBP_NEGATIVE_REGULATION_OF_TELOMERE_MAINTENANCE_VIA_TELOMERE_LENGTHENING		15	-0.396011	-1.14475	0.300439	0.600948	1	4441	tags=27%, list=17%, signal=32%
GOBP_NEGATIVE_REGULATION_OF_HOMOTYPIC_CELL_CELL_ADHESION	GOBP_NEGATIVE_REGULATION_OF_HOMOTYPIC_CELL_CELL_ADHESION		16	-0.389204	-1.14407	0.271523	0.602091	1	5673	tags=38%, list=22%, signal=48%
GOBP_REGULATION_OF_CELL_CYCLE_G2_M_PHASE_TRANSITION	GOBP_REGULATION_OF_CELL_CYCLE_G2_M_PHASE_TRANSITION		66	-0.277116	-1.14384	0.188295	0.60195	1	9449	tags=42%, list=37%, signal=67%
GOBP_POSITIVE_REGULATION_OF_POTASSIUM_ION_TRANSMEMBRANE_TRANSPORTER_ACTIVITY	GOBP_POSITIVE_REGULATION_OF_POTASSIUM_ION_TRANSMEMBRANE_TRANSPORTER_ACTIVITY		20	-0.370454	-1.14351	0.255274	0.602086	1	6385	tags=50%, list=25%, signal=67%
GOBP_ENDOSOME_TO_LYSOSOME_TRANSPORT	GOBP_ENDOSOME_TO_LYSOSOME_TRANSPORT		49	-0.291406	-1.14278	0.220379	0.603429	1	6474	tags=39%, list=25%, signal=52%
GOBP_REGULATION_OF_RESPONSE_TO_ENDOPLASMIC_RETICULUM_STRESS	GOBP_REGULATION_OF_RESPONSE_TO_ENDOPLASMIC_RETICULUM_STRESS		41	-0.30227	-1.14229	0.239709	0.603902	1	8501	tags=46%, list=33%, signal=69%
GOBP_NEGATIVE_REGULATION_OF_ION_TRANSMEMBRANE_TRANSPORT	GOBP_NEGATIVE_REGULATION_OF_ION_TRANSMEMBRANE_TRANSPORT		95	-0.259735	-1.14164	0.172507	0.604889	1	6311	tags=34%, list=25%, signal=45%
GOBP_BLASTODERM_SEGMENTATION	GOBP_BLASTODERM_SEGMENTATION		19	-0.374882	-1.14146	0.279749	0.604514	1	5926	tags=37%, list=23%, signal=48%
GOBP_ALTERNATIVE_MRNA_SPLICING_VIA_SPLICEOSOME	GOBP_ALTERNATIVE_MRNA_SPLICING_VIA_SPLICEOSOME		40	-0.310586	-1.14144	0.247031	0.60373	1	10153	tags=52%, list=40%, signal=87%
GOBP_POSITIVE_REGULATION_OF_STRESS_ACTIVATED_PROTEIN_KINASE_SIGNALING_CASCADE	GOBP_POSITIVE_REGULATION_OF_STRESS_ACTIVATED_PROTEIN_KINASE_SIGNALING_CASCADE		108	-0.25189	-1.14056	0.179894	0.605517	1	7979	tags=42%, list=31%, signal=60%
GOBP_POSITIVE_REGULATION_OF_STEM_CELL_DIFFERENTIATION	GOBP_POSITIVE_REGULATION_OF_STEM_CELL_DIFFERENTIATION		22	-0.357208	-1.14005	0.240741	0.606212	1	5992	tags=36%, list=23%, signal=47%
GOBP_REGULATION_OF_MUSCLE_CONTRACTION	GOBP_REGULATION_OF_MUSCLE_CONTRACTION		130	-0.245153	-1.13936	0.172973	0.607468	1	3346	tags=23%, list=13%, signal=26%
GOBP_IRON_ION_TRANSMEMBRANE_TRANSPORT	GOBP_IRON_ION_TRANSMEMBRANE_TRANSPORT		16	-0.391246	-1.1389	0.270968	0.608068	1	5430	tags=44%, list=21%, signal=56%
GOBP_REGULATION_OF_AMYLOID_BETA_FORMATION	GOBP_REGULATION_OF_AMYLOID_BETA_FORMATION		27	-0.33947	-1.13869	0.263393	0.607835	1	6018	tags=22%, list=24%, signal=29%
GOBP_ORGANELLE_FUSION	GOBP_ORGANELLE_FUSION		102	-0.25593	-1.13792	0.188953	0.609279	1	5362	tags=29%, list=21%, signal=37%
GOBP_SULFUR_COMPOUND_TRANSPORT	GOBP_SULFUR_COMPOUND_TRANSPORT		41	-0.30808	-1.13783	0.270531	0.608734	1	7969	tags=49%, list=31%, signal=71%
GOBP_REGULATION_OF_CYCLIN_DEPENDENT_PROTEIN_KINASE_ACTIVITY	GOBP_REGULATION_OF_CYCLIN_DEPENDENT_PROTEIN_KINASE_ACTIVITY		51	-0.290917	-1.13722	0.25062	0.609732	1	6660	tags=35%, list=26%, signal=48%
GOBP_POSITIVE_REGULATION_OF_RECEPTOR_INTERNALIZATION	GOBP_POSITIVE_REGULATION_OF_RECEPTOR_INTERNALIZATION		24	-0.33803	-1.13695	0.260771	0.609613	1	5430	tags=25%, list=21%, signal=32%
GOBP_NEUROMUSCULAR_PROCESS	GOBP_NEUROMUSCULAR_PROCESS		163	-0.234416	-1.13661	0.166181	0.609742	1	4754	tags=23%, list=19%, signal=28%
GOBP_NEGATIVE_REGULATION_OF_MUSCLE_CELL_DIFFERENTIATION	GOBP_NEGATIVE_REGULATION_OF_MUSCLE_CELL_DIFFERENTIATION		45	-0.300628	-1.13632	0.239709	0.609721	1	8155	tags=44%, list=32%, signal=65%
GOBP_MITOTIC_CYTOKINESIS	GOBP_MITOTIC_CYTOKINESIS		41	-0.303304	-1.13604	0.232843	0.6097	1	7577	tags=49%, list=30%, signal=69%
GOBP_REGULATION_OF_T_HELPER_17_TYPE_IMMUNE_RESPONSE	GOBP_REGULATION_OF_T_HELPER_17_TYPE_IMMUNE_RESPONSE		27	-0.333482	-1.13573	0.247573	0.609714	1	6374	tags=41%, list=25%, signal=54%
GOBP_CARDIOCYTE_DIFFERENTIATION	GOBP_CARDIOCYTE_DIFFERENTIATION		134	-0.241753	-1.13353	0.15285	0.615462	1	6515	tags=33%, list=25%, signal=44%
GOBP_CARDIAC_CHAMBER_DEVELOPMENT	GOBP_CARDIAC_CHAMBER_DEVELOPMENT		150	-0.238222	-1.13323	0.171429	0.615565	1	6509	tags=33%, list=25%, signal=44%
GOBP_STRIATED_MUSCLE_CELL_PROLIFERATION	GOBP_STRIATED_MUSCLE_CELL_PROLIFERATION		62	-0.276593	-1.13241	0.223919	0.616985	1	8224	tags=40%, list=32%, signal=59%
GOBP_BLASTOCYST_GROWTH	GOBP_BLASTOCYST_GROWTH		15	-0.393079	-1.13209	0.300439	0.617073	1	5711	tags=40%, list=22%, signal=51%
GOBP_CHEMOSENSORY_BEHAVIOR	GOBP_CHEMOSENSORY_BEHAVIOR		22	-0.354199	-1.1315	0.281532	0.617978	1	5629	tags=36%, list=22%, signal=47%
GOBP_SCHWANN_CELL_DIFFERENTIATION	GOBP_SCHWANN_CELL_DIFFERENTIATION		33	-0.316872	-1.1308	0.253968	0.619199	1	2346	tags=21%, list=9%, signal=23%
GOBP_PROTEIN_CONTAINING_COMPLEX_LOCALIZATION	GOBP_PROTEIN_CONTAINING_COMPLEX_LOCALIZATION		144	-0.237416	-1.13076	0.194444	0.618447	1	6362	tags=31%, list=25%, signal=40%
GOBP_HEMATOPOIETIC_STEM_CELL_HOMEOSTASIS	GOBP_HEMATOPOIETIC_STEM_CELL_HOMEOSTASIS		19	-0.364102	-1.13048	0.267819	0.618435	1	8616	tags=42%, list=34%, signal=63%
GOBP_MAINTENANCE_OF_SYNAPSE_STRUCTURE	GOBP_MAINTENANCE_OF_SYNAPSE_STRUCTURE		18	-0.376168	-1.12982	0.2897	0.619489	1	7488	tags=67%, list=29%, signal=94%
GOBP_POSITIVE_REGULATION_OF_AMYLOID_BETA_FORMATION	GOBP_POSITIVE_REGULATION_OF_AMYLOID_BETA_FORMATION		16	-0.398904	-1.12979	0.305936	0.618733	1	1115	tags=13%, list=4%, signal=13%
GOBP_DNA_STRAND_ELONGATION	GOBP_DNA_STRAND_ELONGATION		16	-0.382519	-1.12936	0.280543	0.619137	1	9216	tags=69%, list=36%, signal=107%
GOBP_MESENCHYMAL_CELL_DIFFERENTIATION	GOBP_MESENCHYMAL_CELL_DIFFERENTIATION		187	-0.228227	-1.12628	0.144144	0.627504	1	5926	tags=30%, list=23%, signal=39%
GOBP_NEURON_FATE_SPECIFICATION	GOBP_NEURON_FATE_SPECIFICATION		36	-0.312318	-1.1258	0.272523	0.628119	1	5926	tags=42%, list=23%, signal=54%
GOBP_POSITIVE_REGULATION_OF_MUSCLE_CONTRACTION	GOBP_POSITIVE_REGULATION_OF_MUSCLE_CONTRACTION		45	-0.295602	-1.12579	0.243243	0.627289	1	3181	tags=27%, list=12%, signal=30%
GOBP_MUSCLE_HYPERTROPHY	GOBP_MUSCLE_HYPERTROPHY		78	-0.260466	-1.12575	0.225131	0.626556	1	8155	tags=47%, list=32%, signal=69%
GOBP_REGULATION_OF_MICROTUBULE_POLYMERIZATION	GOBP_REGULATION_OF_MICROTUBULE_POLYMERIZATION		39	-0.30787	-1.12558	0.265909	0.626225	1	7579	tags=51%, list=30%, signal=73%
GOBP_POSITIVE_REGULATION_OF_CELL_JUNCTION_ASSEMBLY	GOBP_POSITIVE_REGULATION_OF_CELL_JUNCTION_ASSEMBLY		101	-0.25358	-1.12534	0.240209	0.626135	1	6257	tags=32%, list=24%, signal=42%
GOBP_REGULATION_OF_POSTSYNAPTIC_MEMBRANE_NEUROTRANSMITTER_RECEPTOR_LEVELS	GOBP_REGULATION_OF_POSTSYNAPTIC_MEMBRANE_NEUROTRANSMITTER_RECEPTOR_LEVELS		66	-0.268957	-1.12525	0.251282	0.625562	1	6311	tags=33%, list=25%, signal=44%
GOBP_NEUROTRANSMITTER_REUPTAKE	GOBP_NEUROTRANSMITTER_REUPTAKE		23	-0.343721	-1.12504	0.272532	0.625383	1	6345	tags=43%, list=25%, signal=58%
GOBP_REGULATION_OF_ANION_TRANSMEMBRANE_TRANSPORT	GOBP_REGULATION_OF_ANION_TRANSMEMBRANE_TRANSPORT		26	-0.323297	-1.12452	0.269663	0.626058	1	4784	tags=38%, list=19%, signal=47%
GOBP_MAINTENANCE_OF_PROTEIN_LOCATION_IN_NUCLEUS	GOBP_MAINTENANCE_OF_PROTEIN_LOCATION_IN_NUCLEUS		16	-0.384954	-1.12439	0.314894	0.625625	1	7486	tags=50%, list=29%, signal=71%
GOBP_POLYSACCHARIDE_BIOSYNTHETIC_PROCESS	GOBP_POLYSACCHARIDE_BIOSYNTHETIC_PROCESS		56	-0.278632	-1.12326	0.228028	0.628208	1	5883	tags=36%, list=23%, signal=46%
GOBP_NEGATIVE_REGULATION_OF_ALPHA_BETA_T_CELL_DIFFERENTIATION	GOBP_NEGATIVE_REGULATION_OF_ALPHA_BETA_T_CELL_DIFFERENTIATION		21	-0.340643	-1.12288	0.262911	0.628564	1	2635	tags=24%, list=10%, signal=27%
GOBP_POSITIVE_REGULATION_OF_CELL_DIVISION	GOBP_POSITIVE_REGULATION_OF_CELL_DIVISION		74	-0.260679	-1.12161	0.215584	0.631506	1	6311	tags=35%, list=25%, signal=47%
GOBP_MEMBRANE_FUSION	GOBP_MEMBRANE_FUSION		128	-0.243853	-1.12151	0.215259	0.630955	1	5362	tags=27%, list=21%, signal=34%
GOBP_POSITIVE_REGULATION_OF_SODIUM_ION_TRANSMEMBRANE_TRANSPORT	GOBP_POSITIVE_REGULATION_OF_SODIUM_ION_TRANSMEMBRANE_TRANSPORT		19	-0.357437	-1.12055	0.301802	0.632934	1	6385	tags=37%, list=25%, signal=49%
GOBP_VENTRICULAR_CARDIAC_MUSCLE_TISSUE_MORPHOGENESIS	GOBP_VENTRICULAR_CARDIAC_MUSCLE_TISSUE_MORPHOGENESIS		44	-0.30143	-1.12024	0.289593	0.632917	1	8774	tags=52%, list=34%, signal=79%
GOBP_POSITIVE_REGULATION_OF_BLOOD_CIRCULATION	GOBP_POSITIVE_REGULATION_OF_BLOOD_CIRCULATION		43	-0.295196	-1.12014	0.271689	0.632381	1	2655	tags=23%, list=10%, signal=26%
GOBP_PROTEIN_CONTAINING_COMPLEX_DISASSEMBLY	GOBP_PROTEIN_CONTAINING_COMPLEX_DISASSEMBLY		167	-0.232474	-1.11957	0.185294	0.63319	1	8306	tags=44%, list=33%, signal=64%
GOBP_ENSHEATHMENT_OF_NEURONS	GOBP_ENSHEATHMENT_OF_NEURONS		126	-0.240335	-1.11936	0.191136	0.633044	1	3848	tags=22%, list=15%, signal=26%
GOBP_NEGATIVE_REGULATION_OF_STRIATED_MUSCLE_CELL_DIFFERENTIATION	GOBP_NEGATIVE_REGULATION_OF_STRIATED_MUSCLE_CELL_DIFFERENTIATION		29	-0.324976	-1.1191	0.300905	0.633013	1	8155	tags=45%, list=32%, signal=66%
GOBP_NUCLEAR_ENVELOPE_ORGANIZATION	GOBP_NUCLEAR_ENVELOPE_ORGANIZATION		36	-0.305636	-1.11864	0.261792	0.633589	1	7687	tags=39%, list=30%, signal=56%
GOBP_CARDIAC_CHAMBER_MORPHOGENESIS	GOBP_CARDIAC_CHAMBER_MORPHOGENESIS		113	-0.247474	-1.11784	0.219895	0.635059	1	6018	tags=32%, list=24%, signal=41%
GOBP_POSITIVE_REGULATION_OF_CATION_CHANNEL_ACTIVITY	GOBP_POSITIVE_REGULATION_OF_CATION_CHANNEL_ACTIVITY		73	-0.26546	-1.11745	0.250653	0.635483	1	6195	tags=37%, list=24%, signal=49%
GOBP_NEGATIVE_REGULATION_OF_INSULIN_SECRETION	GOBP_NEGATIVE_REGULATION_OF_INSULIN_SECRETION		35	-0.309836	-1.11664	0.276404	0.637197	1	7797	tags=43%, list=31%, signal=62%
GOBP_POSITIVE_REGULATION_OF_ION_TRANSMEMBRANE_TRANSPORT	GOBP_POSITIVE_REGULATION_OF_ION_TRANSMEMBRANE_TRANSPORT		175	-0.229837	-1.11662	0.203488	0.636425	1	5403	tags=29%, list=21%, signal=37%
GOBP_GOLGI_TO_PLASMA_MEMBRANE_TRANSPORT	GOBP_GOLGI_TO_PLASMA_MEMBRANE_TRANSPORT		36	-0.308099	-1.11653	0.257271	0.635882	1	7525	tags=44%, list=29%, signal=63%
GOBP_MITOTIC_G2_DNA_DAMAGE_CHECKPOINT_SIGNALING	GOBP_MITOTIC_G2_DNA_DAMAGE_CHECKPOINT_SIGNALING		20	-0.354748	-1.11488	0.275641	0.639889	1	5579	tags=30%, list=22%, signal=38%
GOBP_LYMPH_VESSEL_DEVELOPMENT	GOBP_LYMPH_VESSEL_DEVELOPMENT		24	-0.329279	-1.11469	0.298165	0.639629	1	2714	tags=21%, list=11%, signal=23%
GOBP_REGULATION_OF_ODONTOGENESIS	GOBP_REGULATION_OF_ODONTOGENESIS		20	-0.354598	-1.11395	0.3	0.641013	1	5265	tags=35%, list=21%, signal=44%
GOBP_SPINDLE_ORGANIZATION	GOBP_SPINDLE_ORGANIZATION		113	-0.244302	-1.11302	0.228205	0.642913	1	7704	tags=44%, list=30%, signal=63%
GOBP_KIDNEY_EPITHELIUM_DEVELOPMENT	GOBP_KIDNEY_EPITHELIUM_DEVELOPMENT		129	-0.24004	-1.11265	0.205056	0.643262	1	5926	tags=29%, list=23%, signal=37%
GOBP_RESPONSE_TO_ENDOPLASMIC_RETICULUM_STRESS	GOBP_RESPONSE_TO_ENDOPLASMIC_RETICULUM_STRESS		138	-0.235714	-1.11238	0.210227	0.643245	1	7150	tags=37%, list=28%, signal=51%
GOBP_TOOTH_MINERALIZATION	GOBP_TOOTH_MINERALIZATION		31	-0.318207	-1.11182	0.298611	0.644091	1	4925	tags=39%, list=19%, signal=48%
GOBP_NEGATIVE_REGULATION_OF_BMP_SIGNALING_PATHWAY	GOBP_NEGATIVE_REGULATION_OF_BMP_SIGNALING_PATHWAY		40	-0.296092	-1.11169	0.290557	0.643639	1	5336	tags=28%, list=21%, signal=35%
GOBP_REGULATION_OF_ALTERNATIVE_MRNA_SPLICING_VIA_SPLICEOSOME	GOBP_REGULATION_OF_ALTERNATIVE_MRNA_SPLICING_VIA_SPLICEOSOME		33	-0.306313	-1.11164	0.280093	0.642985	1	10153	tags=48%, list=40%, signal=80%
GOBP_LONG_TERM_SYNAPTIC_DEPRESSION	GOBP_LONG_TERM_SYNAPTIC_DEPRESSION		32	-0.318285	-1.11157	0.307692	0.642392	1	3181	tags=22%, list=12%, signal=25%
GOBP_RESPONSE_TO_BMP	GOBP_RESPONSE_TO_BMP		137	-0.236864	-1.11097	0.236702	0.643417	1	3618	tags=18%, list=14%, signal=21%
GOBP_NEGATIVE_REGULATION_OF_PROTEIN_BINDING	GOBP_NEGATIVE_REGULATION_OF_PROTEIN_BINDING		70	-0.268605	-1.11086	0.273684	0.642894	1	7434	tags=44%, list=29%, signal=62%
GOBP_LEUKOCYTE_ADHESION_TO_VASCULAR_ENDOTHELIAL_CELL	GOBP_LEUKOCYTE_ADHESION_TO_VASCULAR_ENDOTHELIAL_CELL		40	-0.29683	-1.11043	0.291866	0.643287	1	5679	tags=33%, list=22%, signal=42%
GOBP_NEGATIVE_REGULATION_OF_BLOOD_CIRCULATION	GOBP_NEGATIVE_REGULATION_OF_BLOOD_CIRCULATION		23	-0.344027	-1.11018	0.316547	0.643207	1	2571	tags=22%, list=10%, signal=24%
GOBP_DNA_SYNTHESIS_INVOLVED_IN_DNA_REPAIR	GOBP_DNA_SYNTHESIS_INVOLVED_IN_DNA_REPAIR		18	-0.368062	-1.10958	0.316547	0.644209	1	8859	tags=56%, list=35%, signal=85%
GOBP_REGULATION_OF_SODIUM_ION_TRANSMEMBRANE_TRANSPORTER_ACTIVITY	GOBP_REGULATION_OF_SODIUM_ION_TRANSMEMBRANE_TRANSPORTER_ACTIVITY		46	-0.294594	-1.10878	0.281095	0.645937	1	6385	tags=37%, list=25%, signal=49%
GOBP_NEGATIVE_REGULATION_OF_NERVOUS_SYSTEM_PROCESS	GOBP_NEGATIVE_REGULATION_OF_NERVOUS_SYSTEM_PROCESS		19	-0.366676	-1.10859	0.317992	0.645712	1	1248	tags=16%, list=5%, signal=17%
GOBP_NEGATIVE_REGULATION_OF_BINDING	GOBP_NEGATIVE_REGULATION_OF_BINDING		123	-0.240356	-1.1079	0.241645	0.646992	1	7516	tags=42%, list=29%, signal=60%
GOBP_MESONEPHRIC_TUBULE_MORPHOGENESIS	GOBP_MESONEPHRIC_TUBULE_MORPHOGENESIS		68	-0.267593	-1.10661	0.247423	0.650019	1	6953	tags=35%, list=27%, signal=48%
GOBP_POSITIVE_REGULATION_OF_JNK_CASCADE	GOBP_POSITIVE_REGULATION_OF_JNK_CASCADE		79	-0.258262	-1.1064	0.2711	0.649854	1	7979	tags=41%, list=31%, signal=59%
GOBP_MECHANORECEPTOR_DIFFERENTIATION	GOBP_MECHANORECEPTOR_DIFFERENTIATION		75	-0.258599	-1.10589	0.25	0.650483	1	6198	tags=35%, list=24%, signal=46%
GOBP_NEURON_FATE_COMMITMENT	GOBP_NEURON_FATE_COMMITMENT		72	-0.263279	-1.10462	0.287958	0.653579	1	5926	tags=33%, list=23%, signal=43%
GOBP_NEGATIVE_REGULATION_OF_NEURON_APOPTOTIC_PROCESS	GOBP_NEGATIVE_REGULATION_OF_NEURON_APOPTOTIC_PROCESS		158	-0.228258	-1.10453	0.221024	0.652989	1	7224	tags=35%, list=28%, signal=48%
GOBP_NUCLEOBASE_CONTAINING_COMPOUND_TRANSPORT	GOBP_NUCLEOBASE_CONTAINING_COMPOUND_TRANSPORT		120	-0.237182	-1.10414	0.230352	0.653406	1	7966	tags=47%, list=31%, signal=67%
GOBP_POSITIVE_REGULATION_OF_PROTEIN_SECRETION	GOBP_POSITIVE_REGULATION_OF_PROTEIN_SECRETION		126	-0.238003	-1.10327	0.238727	0.655208	1	6760	tags=33%, list=26%, signal=44%
GOBP_REGULATION_OF_CATION_CHANNEL_ACTIVITY	GOBP_REGULATION_OF_CATION_CHANNEL_ACTIVITY		158	-0.229141	-1.10325	0.206806	0.654445	1	4835	tags=25%, list=19%, signal=30%
GOBP_LATERAL_MESODERM_DEVELOPMENT	GOBP_LATERAL_MESODERM_DEVELOPMENT		16	-0.379815	-1.1032	0.316594	0.653775	1	6330	tags=44%, list=25%, signal=58%
GOBP_RETINA_LAYER_FORMATION	GOBP_RETINA_LAYER_FORMATION		18	-0.360809	-1.10306	0.308219	0.65337	1	5335	tags=39%, list=21%, signal=49%
GOBP_RESPONSE_TO_KETONE	GOBP_RESPONSE_TO_KETONE		135	-0.238067	-1.10297	0.229508	0.652825	1	7357	tags=41%, list=29%, signal=57%
GOBP_POSITIVE_REGULATION_OF_MAST_CELL_ACTIVATION	GOBP_POSITIVE_REGULATION_OF_MAST_CELL_ACTIVATION		30	-0.309172	-1.10292	0.290909	0.652136	1	3884	tags=27%, list=15%, signal=31%
GOBP_HAIR_FOLLICLE_MATURATION	GOBP_HAIR_FOLLICLE_MATURATION		24	-0.339453	-1.10127	0.323741	0.656256	1	3090	tags=25%, list=12%, signal=28%
GOBP_HISTONE_H3_K14_ACETYLATION	GOBP_HISTONE_H3_K14_ACETYLATION		16	-0.371556	-1.10005	0.314856	0.659162	1	6011	tags=44%, list=24%, signal=57%
GOBP_POSITIVE_REGULATION_OF_HORMONE_SECRETION	GOBP_POSITIVE_REGULATION_OF_HORMONE_SECRETION		129	-0.235607	-1.09994	0.230583	0.658638	1	6720	tags=34%, list=26%, signal=46%
GOBP_EMBRYONIC_DIGESTIVE_TRACT_DEVELOPMENT	GOBP_EMBRYONIC_DIGESTIVE_TRACT_DEVELOPMENT		25	-0.333669	-1.09963	0.320099	0.658793	1	3618	tags=28%, list=14%, signal=33%
GOBP_NEGATIVE_REGULATION_OF_CYTOSOLIC_CALCIUM_ION_CONCENTRATION	GOBP_NEGATIVE_REGULATION_OF_CYTOSOLIC_CALCIUM_ION_CONCENTRATION		21	-0.345314	-1.09945	0.326241	0.658483	1	8284	tags=43%, list=32%, signal=63%
GOBP_RHYTHMIC_BEHAVIOR	GOBP_RHYTHMIC_BEHAVIOR		60	-0.272934	-1.09879	0.274882	0.659565	1	4054	tags=25%, list=16%, signal=30%
GOBP_NEGATIVE_REGULATION_OF_PLATELET_ACTIVATION	GOBP_NEGATIVE_REGULATION_OF_PLATELET_ACTIVATION		16	-0.37271	-1.0975	0.325253	0.662659	1	5818	tags=38%, list=23%, signal=49%
GOBP_DNA_REPLICATION	GOBP_DNA_REPLICATION		142	-0.231225	-1.09722	0.235142	0.662674	1	7846	tags=40%, list=31%, signal=58%
GOBP_ORGANIC_CATION_TRANSPORT	GOBP_ORGANIC_CATION_TRANSPORT		51	-0.279332	-1.09575	0.298206	0.666237	1	2829	tags=20%, list=11%, signal=22%
GOBP_VISUAL_BEHAVIOR	GOBP_VISUAL_BEHAVIOR		61	-0.269039	-1.09567	0.278302	0.665687	1	6493	tags=44%, list=25%, signal=59%
GOBP_DENDRITIC_SPINE_MAINTENANCE	GOBP_DENDRITIC_SPINE_MAINTENANCE		19	-0.363259	-1.09535	0.34689	0.665827	1	8973	tags=53%, list=35%, signal=81%
GOBP_NEURON_MATURATION	GOBP_NEURON_MATURATION		46	-0.285962	-1.09494	0.272931	0.66629	1	7039	tags=39%, list=28%, signal=54%
GOBP_BRANCHING_MORPHOGENESIS_OF_AN_EPITHELIAL_TUBE	GOBP_BRANCHING_MORPHOGENESIS_OF_AN_EPITHELIAL_TUBE		158	-0.226264	-1.09454	0.232493	0.666651	1	3511	tags=19%, list=14%, signal=22%
GOBP_REGULATION_OF_CELLULAR_EXTRAVASATION	GOBP_REGULATION_OF_CELLULAR_EXTRAVASATION		33	-0.312854	-1.0928	0.308411	0.671319	1	6577	tags=42%, list=26%, signal=57%
GOBP_POSITIVE_REGULATION_OF_SYSTEMIC_ARTERIAL_BLOOD_PRESSURE	GOBP_POSITIVE_REGULATION_OF_SYSTEMIC_ARTERIAL_BLOOD_PRESSURE		24	-0.341542	-1.09237	0.339578	0.671877	1	2714	tags=25%, list=11%, signal=28%
GOBP_NEUROTRANSMITTER_UPTAKE	GOBP_NEUROTRANSMITTER_UPTAKE		31	-0.32214	-1.09205	0.295775	0.672096	1	6345	tags=39%, list=25%, signal=51%
GOBP_REGULATION_OF_CELL_DIVISION	GOBP_REGULATION_OF_CELL_DIVISION		141	-0.231652	-1.09094	0.232687	0.67478	1	6333	tags=31%, list=25%, signal=41%
GOBP_CARDIAC_MUSCLE_CONTRACTION	GOBP_CARDIAC_MUSCLE_CONTRACTION		105	-0.244905	-1.09017	0.259358	0.676272	1	6264	tags=34%, list=25%, signal=45%
GOBP_MEGAKARYOCYTE_DIFFERENTIATION	GOBP_MEGAKARYOCYTE_DIFFERENTIATION		35	-0.297238	-1.08982	0.308434	0.676558	1	5675	tags=31%, list=22%, signal=40%
GOBP_NEGATIVE_REGULATION_OF_VASCULATURE_DEVELOPMENT	GOBP_NEGATIVE_REGULATION_OF_VASCULATURE_DEVELOPMENT		87	-0.250085	-1.08828	0.278195	0.68052	1	6135	tags=32%, list=24%, signal=42%
GOBP_POSITIVE_REGULATION_OF_SODIUM_ION_TRANSPORT	GOBP_POSITIVE_REGULATION_OF_SODIUM_ION_TRANSPORT		35	-0.30228	-1.08772	0.353201	0.681504	1	6385	tags=37%, list=25%, signal=49%
GOBP_NUCLEUS_ORGANIZATION	GOBP_NUCLEUS_ORGANIZATION		88	-0.246683	-1.08714	0.241758	0.682413	1	5331	tags=26%, list=21%, signal=33%
GOBP_PROTEIN_AUTOPROCESSING	GOBP_PROTEIN_AUTOPROCESSING		28	-0.320385	-1.08645	0.32	0.683775	1	1292	tags=14%, list=5%, signal=15%
GOBP_POSITIVE_REGULATION_OF_TRANSPORTER_ACTIVITY	GOBP_POSITIVE_REGULATION_OF_TRANSPORTER_ACTIVITY		111	-0.236323	-1.08581	0.242105	0.685011	1	5403	tags=32%, list=21%, signal=40%
GOBP_MEMBRANE_REPOLARIZATION	GOBP_MEMBRANE_REPOLARIZATION		34	-0.307603	-1.08491	0.331731	0.686991	1	2655	tags=24%, list=10%, signal=26%
GOBP_OSTEOBLAST_PROLIFERATION	GOBP_OSTEOBLAST_PROLIFERATION		31	-0.314904	-1.08446	0.312349	0.687552	1	9154	tags=58%, list=36%, signal=90%
GOBP_MULTICELLULAR_ORGANISMAL_MOVEMENT	GOBP_MULTICELLULAR_ORGANISMAL_MOVEMENT		50	-0.275093	-1.0844	0.325815	0.686877	1	4345	tags=28%, list=17%, signal=34%
GOBP_PROTEIN_DEACYLATION	GOBP_PROTEIN_DEACYLATION		83	-0.249612	-1.08402	0.316754	0.687266	1	6869	tags=35%, list=27%, signal=48%
GOBP_REGULATION_OF_STRIATED_MUSCLE_CONTRACTION	GOBP_REGULATION_OF_STRIATED_MUSCLE_CONTRACTION		70	-0.260474	-1.08362	0.305343	0.687641	1	2655	tags=20%, list=10%, signal=22%
GOBP_REGULATION_OF_MICROTUBULE_BASED_PROCESS	GOBP_REGULATION_OF_MICROTUBULE_BASED_PROCESS		186	-0.220569	-1.08341	0.240741	0.687437	1	7584	tags=39%, list=30%, signal=55%
GOBP_REGULATION_OF_PROTEIN_LOCALIZATION_TO_PLASMA_MEMBRANE	GOBP_REGULATION_OF_PROTEIN_LOCALIZATION_TO_PLASMA_MEMBRANE		84	-0.248207	-1.08312	0.299754	0.687475	1	7074	tags=37%, list=28%, signal=51%
GOBP_CORPUS_CALLOSUM_DEVELOPMENT	GOBP_CORPUS_CALLOSUM_DEVELOPMENT		20	-0.349409	-1.08285	0.344681	0.687406	1	5749	tags=35%, list=22%, signal=45%
GOBP_ER_NUCLEUS_SIGNALING_PATHWAY	GOBP_ER_NUCLEUS_SIGNALING_PATHWAY		24	-0.333171	-1.08181	0.32287	0.689811	1	7787	tags=46%, list=30%, signal=66%
GOBP_REGULATION_OF_VESICLE_SIZE	GOBP_REGULATION_OF_VESICLE_SIZE		15	-0.379371	-1.0817	0.353066	0.689324	1	4769	tags=33%, list=19%, signal=41%
GOBP_CARDIAC_RIGHT_VENTRICLE_MORPHOGENESIS	GOBP_CARDIAC_RIGHT_VENTRICLE_MORPHOGENESIS		19	-0.340872	-1.08167	0.326389	0.688612	1	5265	tags=37%, list=21%, signal=46%
GOBP_PATHWAY_RESTRICTED_SMAD_PROTEIN_PHOSPHORYLATION	GOBP_PATHWAY_RESTRICTED_SMAD_PROTEIN_PHOSPHORYLATION		52	-0.27022	-1.08115	0.294416	0.689467	1	5655	tags=33%, list=22%, signal=42%
GOBP_THYROID_HORMONE_METABOLIC_PROCESS	GOBP_THYROID_HORMONE_METABOLIC_PROCESS		33	-0.298077	-1.08112	0.297821	0.68875	1	613	tags=9%, list=2%, signal=9%
GOBP_REGULATION_OF_MACROAUTOPHAGY	GOBP_REGULATION_OF_MACROAUTOPHAGY		78	-0.254219	-1.08096	0.291262	0.68843	1	8220	tags=45%, list=32%, signal=66%
GOBP_PROTEIN_LOCALIZATION_TO_VACUOLE	GOBP_PROTEIN_LOCALIZATION_TO_VACUOLE		41	-0.288968	-1.08077	0.321839	0.688186	1	6333	tags=29%, list=25%, signal=39%
GOBP_OLIGOSACCHARIDE_METABOLIC_PROCESS	GOBP_OLIGOSACCHARIDE_METABOLIC_PROCESS		39	-0.288316	-1.07949	0.295556	0.691366	1	3437	tags=26%, list=13%, signal=30%
GOBP_AMINE_TRANSPORT	GOBP_AMINE_TRANSPORT		106	-0.237494	-1.07838	0.27907	0.693923	1	2829	tags=18%, list=11%, signal=20%
GOBP_SOMITE_DEVELOPMENT	GOBP_SOMITE_DEVELOPMENT		73	-0.259086	-1.07838	0.300481	0.693098	1	6854	tags=36%, list=27%, signal=49%
GOBP_REGULATION_OF_NEURON_MIGRATION	GOBP_REGULATION_OF_NEURON_MIGRATION		42	-0.289154	-1.07828	0.316964	0.692532	1	7213	tags=43%, list=28%, signal=60%
GOBP_REGULATION_OF_FILOPODIUM_ASSEMBLY	GOBP_REGULATION_OF_FILOPODIUM_ASSEMBLY		39	-0.291499	-1.07793	0.296804	0.692764	1	7300	tags=51%, list=29%, signal=72%
GOBP_REGULATION_OF_CALCIUM_ION_TRANSPORT_INTO_CYTOSOL	GOBP_REGULATION_OF_CALCIUM_ION_TRANSPORT_INTO_CYTOSOL		20	-0.349522	-1.07782	0.355972	0.69232	1	7605	tags=35%, list=30%, signal=50%
GOBP_AMINO_ACID_ACTIVATION	GOBP_AMINO_ACID_ACTIVATION		25	-0.319363	-1.07745	0.337931	0.692675	1	8885	tags=48%, list=35%, signal=74%
GOBP_REGULATION_OF_RECEPTOR_INTERNALIZATION	GOBP_REGULATION_OF_RECEPTOR_INTERNALIZATION		58	-0.271663	-1.07585	0.302956	0.696871	1	6559	tags=36%, list=26%, signal=49%
GOBP_REGULATION_OF_ADENYLATE_CYCLASE_ACTIVATING_G_PROTEIN_COUPLED_RECEPTOR_SIGNALING_PATHWAY	GOBP_REGULATION_OF_ADENYLATE_CYCLASE_ACTIVATING_G_PROTEIN_COUPLED_RECEPTOR_SIGNALING_PATHWAY		17	-0.358821	-1.07533	0.326923	0.697682	1	1099	tags=18%, list=4%, signal=18%
GOBP_PROTEIN_LOCALIZATION_TO_CHROMOSOME	GOBP_PROTEIN_LOCALIZATION_TO_CHROMOSOME		55	-0.272773	-1.07514	0.325359	0.697447	1	2722	tags=18%, list=11%, signal=20%
GOBP_DNA_INTEGRITY_CHECKPOINT_SIGNALING	GOBP_DNA_INTEGRITY_CHECKPOINT_SIGNALING		62	-0.26279	-1.07389	0.321168	0.700565	1	7461	tags=39%, list=29%, signal=55%
GOBP_SECRETION_BY_TISSUE	GOBP_SECRETION_BY_TISSUE		44	-0.27509	-1.07259	0.332536	0.703611	1	3814	tags=20%, list=15%, signal=24%
GOBP_ARGININE_METABOLIC_PROCESS	GOBP_ARGININE_METABOLIC_PROCESS		16	-0.369583	-1.07241	0.355319	0.703348	1	5083	tags=50%, list=20%, signal=62%
GOBP_POSITIVE_REGULATION_OF_FIBROBLAST_MIGRATION	GOBP_POSITIVE_REGULATION_OF_FIBROBLAST_MIGRATION		16	-0.36435	-1.07204	0.332574	0.703681	1	5818	tags=44%, list=23%, signal=57%
GOBP_POSITIVE_REGULATION_OF_LAMELLIPODIUM_ASSEMBLY	GOBP_POSITIVE_REGULATION_OF_LAMELLIPODIUM_ASSEMBLY		17	-0.366747	-1.07129	0.350917	0.70526	1	3848	tags=29%, list=15%, signal=35%
GOBP_REGULATION_OF_CARDIAC_MUSCLE_CELL_CONTRACTION	GOBP_REGULATION_OF_CARDIAC_MUSCLE_CELL_CONTRACTION		30	-0.309478	-1.07119	0.340659	0.704807	1	3342	tags=27%, list=13%, signal=31%
GOBP_PROTEIN_HETEROOLIGOMERIZATION	GOBP_PROTEIN_HETEROOLIGOMERIZATION		20	-0.336329	-1.07104	0.325678	0.704444	1	6381	tags=45%, list=25%, signal=60%
GOBP_REGULATION_OF_FAT_CELL_DIFFERENTIATION	GOBP_REGULATION_OF_FAT_CELL_DIFFERENTIATION		114	-0.233423	-1.07097	0.297521	0.703849	1	2825	tags=19%, list=11%, signal=22%
GOBP_REGULATION_OF_PROTEIN_LOCALIZATION_TO_NUCLEUS	GOBP_REGULATION_OF_PROTEIN_LOCALIZATION_TO_NUCLEUS		101	-0.237663	-1.06944	0.279412	0.70789	1	6011	tags=32%, list=24%, signal=41%
GOBP_SIGNALING_RECEPTOR_LIGAND_PRECURSOR_PROCESSING	GOBP_SIGNALING_RECEPTOR_LIGAND_PRECURSOR_PROCESSING		19	-0.339963	-1.06938	0.361446	0.707212	1	4301	tags=21%, list=17%, signal=25%
GOBP_ACTIN_NUCLEATION	GOBP_ACTIN_NUCLEATION		35	-0.29389	-1.06917	0.342857	0.707051	1	8448	tags=43%, list=33%, signal=64%
GOBP_ASPARTATE_FAMILY_AMINO_ACID_METABOLIC_PROCESS	GOBP_ASPARTATE_FAMILY_AMINO_ACID_METABOLIC_PROCESS		30	-0.303883	-1.06882	0.315166	0.70731	1	3690	tags=27%, list=14%, signal=31%
GOBP_TRNA_METABOLIC_PROCESS	GOBP_TRNA_METABOLIC_PROCESS		97	-0.239471	-1.06832	0.284987	0.707991	1	9126	tags=46%, list=36%, signal=72%
GOBP_OUTFLOW_TRACT_MORPHOGENESIS	GOBP_OUTFLOW_TRACT_MORPHOGENESIS		69	-0.253278	-1.0683	0.315657	0.707232	1	8217	tags=48%, list=32%, signal=70%
GOBP_DNA_TEMPLATED_DNA_REPLICATION	GOBP_DNA_TEMPLATED_DNA_REPLICATION		74	-0.25317	-1.06821	0.336898	0.706738	1	7461	tags=39%, list=29%, signal=55%
GOBP_RESPONSE_TO_ACID_CHEMICAL	GOBP_RESPONSE_TO_ACID_CHEMICAL		153	-0.221645	-1.06812	0.274725	0.706183	1	7213	tags=35%, list=28%, signal=48%
GOBP_REGULATION_OF_BICELLULAR_TIGHT_JUNCTION_ASSEMBLY	GOBP_REGULATION_OF_BICELLULAR_TIGHT_JUNCTION_ASSEMBLY		18	-0.354625	-1.0666	0.352423	0.71003	1	6181	tags=39%, list=24%, signal=51%
GOBP_AXIS_SPECIFICATION	GOBP_AXIS_SPECIFICATION		80	-0.250037	-1.06646	0.30102	0.709674	1	3964	tags=21%, list=16%, signal=25%
GOBP_NEGATIVE_REGULATION_OF_MRNA_METABOLIC_PROCESS	GOBP_NEGATIVE_REGULATION_OF_MRNA_METABOLIC_PROCESS		57	-0.265575	-1.0658	0.341014	0.710822	1	8415	tags=56%, list=33%, signal=84%
GOBP_NEGATIVE_REGULATION_OF_VASCULAR_ASSOCIATED_SMOOTH_MUSCLE_CELL_PROLIFERATION	GOBP_NEGATIVE_REGULATION_OF_VASCULAR_ASSOCIATED_SMOOTH_MUSCLE_CELL_PROLIFERATION		25	-0.316306	-1.06481	0.35	0.713097	1	8035	tags=60%, list=31%, signal=87%
GOBP_NEGATIVE_REGULATION_OF_CALCIUM_ION_TRANSMEMBRANE_TRANSPORT	GOBP_NEGATIVE_REGULATION_OF_CALCIUM_ION_TRANSMEMBRANE_TRANSPORT		44	-0.278164	-1.0648	0.343826	0.712286	1	2415	tags=20%, list=9%, signal=23%
GOBP_ESTABLISHMENT_OF_CELL_POLARITY	GOBP_ESTABLISHMENT_OF_CELL_POLARITY		107	-0.231863	-1.06442	0.307087	0.712693	1	6964	tags=37%, list=27%, signal=51%
GOBP_SULFATION	GOBP_SULFATION		29	-0.299227	-1.0643	0.337379	0.712279	1	6373	tags=45%, list=25%, signal=60%
GOBP_VESICLE_FUSION_TO_PLASMA_MEMBRANE	GOBP_VESICLE_FUSION_TO_PLASMA_MEMBRANE		22	-0.329614	-1.06425	0.366822	0.711612	1	7745	tags=59%, list=30%, signal=85%
GOBP_REGULATION_OF_POTASSIUM_ION_TRANSMEMBRANE_TRANSPORTER_ACTIVITY	GOBP_REGULATION_OF_POTASSIUM_ION_TRANSMEMBRANE_TRANSPORTER_ACTIVITY		53	-0.268707	-1.06422	0.326969	0.710855	1	6739	tags=38%, list=26%, signal=51%
GOBP_REGULATION_OF_MEMBRANE_PROTEIN_ECTODOMAIN_PROTEOLYSIS	GOBP_REGULATION_OF_MEMBRANE_PROTEIN_ECTODOMAIN_PROTEOLYSIS		16	-0.365643	-1.06408	0.359091	0.710477	1	3458	tags=25%, list=14%, signal=29%
GOBP_POSITIVE_REGULATION_OF_BMP_SIGNALING_PATHWAY	GOBP_POSITIVE_REGULATION_OF_BMP_SIGNALING_PATHWAY		31	-0.308161	-1.06341	0.356322	0.711779	1	3618	tags=19%, list=14%, signal=23%
GOBP_MESODERM_MORPHOGENESIS	GOBP_MESODERM_MORPHOGENESIS		58	-0.263488	-1.06333	0.32304	0.711205	1	6171	tags=34%, list=24%, signal=45%
GOBP_CELL_MIGRATION_IN_HINDBRAIN	GOBP_CELL_MIGRATION_IN_HINDBRAIN		16	-0.359291	-1.06317	0.366292	0.710866	1	2455	tags=25%, list=10%, signal=28%
GOBP_REGULATION_OF_RAC_PROTEIN_SIGNAL_TRANSDUCTION	GOBP_REGULATION_OF_RAC_PROTEIN_SIGNAL_TRANSDUCTION		16	-0.365168	-1.06297	0.361842	0.71066	1	9733	tags=69%, list=38%, signal=111%
GOBP_INORGANIC_ANION_TRANSPORT	GOBP_INORGANIC_ANION_TRANSPORT		125	-0.231699	-1.0628	0.293333	0.710366	1	3260	tags=21%, list=13%, signal=24%
GOBP_RRNA_TRANSCRIPTION	GOBP_RRNA_TRANSCRIPTION		28	-0.313586	-1.06273	0.341743	0.709798	1	6367	tags=43%, list=25%, signal=57%
GOBP_EPITHELIAL_TO_MESENCHYMAL_TRANSITION	GOBP_EPITHELIAL_TO_MESENCHYMAL_TRANSITION		113	-0.230666	-1.06196	0.31016	0.711427	1	3123	tags=19%, list=12%, signal=22%
GOBP_ENDOPLASMIC_RETICULUM_ORGANIZATION	GOBP_ENDOPLASMIC_RETICULUM_ORGANIZATION		54	-0.265764	-1.06165	0.348837	0.711534	1	6995	tags=33%, list=27%, signal=46%
GOBP_NEGATIVE_REGULATION_OF_CELLULAR_RESPONSE_TO_INSULIN_STIMULUS	GOBP_NEGATIVE_REGULATION_OF_CELLULAR_RESPONSE_TO_INSULIN_STIMULUS		35	-0.296613	-1.06156	0.377451	0.711019	1	3708	tags=23%, list=15%, signal=27%
GOBP_POSITIVE_REGULATION_OF_DNA_REPAIR	GOBP_POSITIVE_REGULATION_OF_DNA_REPAIR		70	-0.25541	-1.06105	0.356098	0.7118	1	9422	tags=59%, list=37%, signal=93%
GOBP_MONOAMINE_TRANSPORT	GOBP_MONOAMINE_TRANSPORT		91	-0.240485	-1.06081	0.304124	0.711786	1	2639	tags=18%, list=10%, signal=20%
GOBP_MIRNA_METABOLIC_PROCESS	GOBP_MIRNA_METABOLIC_PROCESS		87	-0.241899	-1.06076	0.346154	0.711142	1	6760	tags=33%, list=26%, signal=45%
GOBP_HINDLIMB_MORPHOGENESIS	GOBP_HINDLIMB_MORPHOGENESIS		43	-0.285572	-1.06075	0.355972	0.710375	1	8217	tags=47%, list=32%, signal=68%
GOBP_TOLL_LIKE_RECEPTOR_SIGNALING_PATHWAY	GOBP_TOLL_LIKE_RECEPTOR_SIGNALING_PATHWAY		102	-0.238134	-1.06062	0.319095	0.709964	1	6037	tags=29%, list=24%, signal=38%
GOBP_NEURAL_RETINA_DEVELOPMENT	GOBP_NEURAL_RETINA_DEVELOPMENT		72	-0.250509	-1.06061	0.339535	0.709187	1	3440	tags=19%, list=13%, signal=22%
GOBP_NEGATIVE_REGULATION_OF_SMOOTH_MUSCLE_CELL_MIGRATION	GOBP_NEGATIVE_REGULATION_OF_SMOOTH_MUSCLE_CELL_MIGRATION		28	-0.304912	-1.06056	0.345538	0.708526	1	6242	tags=43%, list=24%, signal=57%
GOBP_PROTEIN_O_LINKED_GLYCOSYLATION	GOBP_PROTEIN_O_LINKED_GLYCOSYLATION		41	-0.284171	-1.0602	0.319249	0.708878	1	7281	tags=49%, list=28%, signal=68%
GOBP_PROTEIN_DEPHOSPHORYLATION	GOBP_PROTEIN_DEPHOSPHORYLATION		170	-0.216952	-1.05983	0.301994	0.709251	1	8609	tags=48%, list=34%, signal=71%
GOBP_REGULATION_OF_ENDOTHELIAL_CELL_MIGRATION	GOBP_REGULATION_OF_ENDOTHELIAL_CELL_MIGRATION		140	-0.221897	-1.05976	0.317204	0.708669	1	7777	tags=38%, list=30%, signal=54%
GOBP_MUSCLE_ADAPTATION	GOBP_MUSCLE_ADAPTATION		95	-0.239916	-1.05896	0.319885	0.710456	1	8155	tags=44%, list=32%, signal=65%
GOBP_NEGATIVE_REGULATION_OF_CELLULAR_RESPONSE_TO_GROWTH_FACTOR_STIMULUS	GOBP_NEGATIVE_REGULATION_OF_CELLULAR_RESPONSE_TO_GROWTH_FACTOR_STIMULUS		80	-0.248258	-1.05814	0.316038	0.712171	1	5494	tags=29%, list=21%, signal=37%
GOBP_REGULATION_OF_T_HELPER_17_CELL_DIFFERENTIATION	GOBP_REGULATION_OF_T_HELPER_17_CELL_DIFFERENTIATION		17	-0.351576	-1.05802	0.371111	0.7117	1	6374	tags=47%, list=25%, signal=63%
GOBP_G0_TO_G1_TRANSITION	GOBP_G0_TO_G1_TRANSITION		24	-0.326587	-1.05778	0.356796	0.711633	1	9303	tags=54%, list=36%, signal=85%
GOBP_NUCLEAR_CHROMOSOME_SEGREGATION	GOBP_NUCLEAR_CHROMOSOME_SEGREGATION		176	-0.216145	-1.05749	0.287834	0.711757	1	7766	tags=39%, list=30%, signal=56%
GOBP_STRIATED_MUSCLE_CONTRACTION	GOBP_STRIATED_MUSCLE_CONTRACTION		143	-0.222795	-1.05738	0.309249	0.711275	1	2823	tags=19%, list=11%, signal=21%
GOBP_METAPHASE_PLATE_CONGRESSION	GOBP_METAPHASE_PLATE_CONGRESSION		38	-0.286184	-1.05629	0.387952	0.713846	1	8496	tags=55%, list=33%, signal=83%
GOBP_REGULATION_OF_HISTONE_H3_K4_METHYLATION	GOBP_REGULATION_OF_HISTONE_H3_K4_METHYLATION		28	-0.305182	-1.05524	0.371991	0.716383	1	8443	tags=50%, list=33%, signal=75%
GOBP_PHAGOSOME_MATURATION	GOBP_PHAGOSOME_MATURATION		20	-0.339051	-1.05503	0.388158	0.716262	1	5072	tags=35%, list=20%, signal=44%
GOBP_HEART_VALVE_DEVELOPMENT	GOBP_HEART_VALVE_DEVELOPMENT		44	-0.276895	-1.05439	0.35122	0.71744	1	5791	tags=32%, list=23%, signal=41%
GOBP_STEROL_BIOSYNTHETIC_PROCESS	GOBP_STEROL_BIOSYNTHETIC_PROCESS		55	-0.259281	-1.05318	0.358779	0.720403	1	4017	tags=25%, list=16%, signal=30%
GOBP_REGULATION_OF_DNA_REPAIR	GOBP_REGULATION_OF_DNA_REPAIR		121	-0.228004	-1.05283	0.292308	0.720725	1	7385	tags=40%, list=29%, signal=57%
GOBP_REGULATION_OF_CELLULAR_RESPONSE_TO_VASCULAR_ENDOTHELIAL_GROWTH_FACTOR_STIMULUS	GOBP_REGULATION_OF_CELLULAR_RESPONSE_TO_VASCULAR_ENDOTHELIAL_GROWTH_FACTOR_STIMULUS		18	-0.344798	-1.05283	0.386161	0.719938	1	4631	tags=33%, list=18%, signal=41%
GOBP_NEGATIVE_REGULATION_OF_PROTEASOMAL_PROTEIN_CATABOLIC_PROCESS	GOBP_NEGATIVE_REGULATION_OF_PROTEASOMAL_PROTEIN_CATABOLIC_PROCESS		28	-0.316928	-1.05178	0.372727	0.722485	1	6337	tags=39%, list=25%, signal=52%
GOBP_REGULATION_OF_PLATELET_DERIVED_GROWTH_FACTOR_RECEPTOR_SIGNALING_PATHWAY	GOBP_REGULATION_OF_PLATELET_DERIVED_GROWTH_FACTOR_RECEPTOR_SIGNALING_PATHWAY		20	-0.340911	-1.05143	0.383621	0.722739	1	1653	tags=20%, list=6%, signal=21%
GOBP_NEGATIVE_REGULATION_OF_ACTIN_FILAMENT_BUNDLE_ASSEMBLY	GOBP_NEGATIVE_REGULATION_OF_ACTIN_FILAMENT_BUNDLE_ASSEMBLY		26	-0.309263	-1.05138	0.377088	0.72211	1	7409	tags=50%, list=29%, signal=70%
GOBP_POSITIVE_REGULATION_OF_CYTOSKELETON_ORGANIZATION	GOBP_POSITIVE_REGULATION_OF_CYTOSKELETON_ORGANIZATION		136	-0.223767	-1.05137	0.322404	0.721369	1	7579	tags=39%, list=30%, signal=55%
GOBP_REGULATION_OF_HAIR_CYCLE	GOBP_REGULATION_OF_HAIR_CYCLE		24	-0.318072	-1.05109	0.365427	0.721451	1	2562	tags=29%, list=10%, signal=32%
GOBP_LYTIC_VACUOLE_ORGANIZATION	GOBP_LYTIC_VACUOLE_ORGANIZATION		62	-0.252262	-1.05101	0.353086	0.720917	1	5370	tags=29%, list=21%, signal=37%
GOBP_ADULT_BEHAVIOR	GOBP_ADULT_BEHAVIOR		152	-0.219999	-1.05091	0.32626	0.720488	1	7241	tags=34%, list=28%, signal=47%
GOBP_INTRINSIC_APOPTOTIC_SIGNALING_PATHWAY_IN_RESPONSE_TO_ENDOPLASMIC_RETICULUM_STRESS	GOBP_INTRINSIC_APOPTOTIC_SIGNALING_PATHWAY_IN_RESPONSE_TO_ENDOPLASMIC_RETICULUM_STRESS		37	-0.281873	-1.0505	0.379391	0.720943	1	4424	tags=24%, list=17%, signal=29%
GOBP_CALCINEURIN_MEDIATED_SIGNALING	GOBP_CALCINEURIN_MEDIATED_SIGNALING		40	-0.281547	-1.05047	0.37296	0.720228	1	5765	tags=35%, list=23%, signal=45%
GOBP_PERIPHERAL_NERVOUS_SYSTEM_DEVELOPMENT	GOBP_PERIPHERAL_NERVOUS_SYSTEM_DEVELOPMENT		64	-0.255719	-1.04979	0.343137	0.721606	1	3792	tags=23%, list=15%, signal=27%
GOBP_NEGATIVE_REGULATION_OF_TOR_SIGNALING	GOBP_NEGATIVE_REGULATION_OF_TOR_SIGNALING		33	-0.293969	-1.04947	0.364055	0.721838	1	4613	tags=33%, list=18%, signal=41%
GOBP_GLYCOSPHINGOLIPID_BIOSYNTHETIC_PROCESS	GOBP_GLYCOSPHINGOLIPID_BIOSYNTHETIC_PROCESS		26	-0.312511	-1.04919	0.37844	0.721884	1	4088	tags=31%, list=16%, signal=37%
GOBP_CARTILAGE_CONDENSATION	GOBP_CARTILAGE_CONDENSATION		21	-0.329714	-1.04915	0.39693	0.721251	1	6509	tags=38%, list=25%, signal=51%
GOBP_REGULATION_OF_DNA_REPLICATION	GOBP_REGULATION_OF_DNA_REPLICATION		75	-0.253156	-1.0481	0.351942	0.723766	1	7305	tags=40%, list=29%, signal=56%
GOBP_SHORT_TERM_MEMORY	GOBP_SHORT_TERM_MEMORY		16	-0.354018	-1.04782	0.386161	0.723841	1	7175	tags=44%, list=28%, signal=61%
GOBP_REGULATION_OF_MICROTUBULE_CYTOSKELETON_ORGANIZATION	GOBP_REGULATION_OF_MICROTUBULE_CYTOSKELETON_ORGANIZATION		109	-0.234165	-1.04749	0.359494	0.724153	1	7712	tags=42%, list=30%, signal=60%
GOBP_AXIS_ELONGATION	GOBP_AXIS_ELONGATION		32	-0.295714	-1.04746	0.362832	0.723435	1	7286	tags=44%, list=29%, signal=61%
GOBP_NEGATIVE_REGULATION_OF_CELL_SUBSTRATE_ADHESION	GOBP_NEGATIVE_REGULATION_OF_CELL_SUBSTRATE_ADHESION		47	-0.274295	-1.04704	0.354762	0.724017	1	6313	tags=45%, list=25%, signal=59%
GOBP_WALKING_BEHAVIOR	GOBP_WALKING_BEHAVIOR		37	-0.289435	-1.04592	0.381517	0.726688	1	9475	tags=49%, list=37%, signal=77%
GOBP_NEGATIVE_REGULATION_OF_CARDIAC_MUSCLE_TISSUE_GROWTH	GOBP_NEGATIVE_REGULATION_OF_CARDIAC_MUSCLE_TISSUE_GROWTH		21	-0.334557	-1.04559	0.388889	0.726909	1	6018	tags=33%, list=24%, signal=44%
GOBP_CAMERA_TYPE_EYE_MORPHOGENESIS	GOBP_CAMERA_TYPE_EYE_MORPHOGENESIS		117	-0.227192	-1.04517	0.32987	0.727452	1	5843	tags=28%, list=23%, signal=36%
GOBP_STORE_OPERATED_CALCIUM_ENTRY	GOBP_STORE_OPERATED_CALCIUM_ENTRY		20	-0.341389	-1.04456	0.397802	0.728638	1	4630	tags=35%, list=18%, signal=43%
GOBP_CELLULAR_RESPONSE_TO_ACID_CHEMICAL	GOBP_CELLULAR_RESPONSE_TO_ACID_CHEMICAL		133	-0.219199	-1.04449	0.319035	0.728077	1	7213	tags=35%, list=28%, signal=48%
GOBP_POSITIVE_REGULATION_OF_CREB_TRANSCRIPTION_FACTOR_ACTIVITY	GOBP_POSITIVE_REGULATION_OF_CREB_TRANSCRIPTION_FACTOR_ACTIVITY		15	-0.365616	-1.04406	0.386463	0.728615	1	1076	tags=13%, list=4%, signal=14%
GOBP_NEPHRON_EPITHELIUM_DEVELOPMENT	GOBP_NEPHRON_EPITHELIUM_DEVELOPMENT		101	-0.230692	-1.04327	0.385246	0.730404	1	6135	tags=29%, list=24%, signal=38%
GOBP_REGULATION_OF_KERATINOCYTE_DIFFERENTIATION	GOBP_REGULATION_OF_KERATINOCYTE_DIFFERENTIATION		27	-0.310395	-1.04289	0.394231	0.730811	1	2882	tags=22%, list=11%, signal=25%
GOBP_CHLORIDE_TRANSPORT	GOBP_CHLORIDE_TRANSPORT		87	-0.243622	-1.04259	0.374663	0.730962	1	7659	tags=43%, list=30%, signal=61%
GOBP_POSITIVE_REGULATION_OF_PATHWAY_RESTRICTED_SMAD_PROTEIN_PHOSPHORYLATION	GOBP_POSITIVE_REGULATION_OF_PATHWAY_RESTRICTED_SMAD_PROTEIN_PHOSPHORYLATION		38	-0.287707	-1.04204	0.405728	0.731919	1	5655	tags=34%, list=22%, signal=44%
GOBP_FILOPODIUM_ASSEMBLY	GOBP_FILOPODIUM_ASSEMBLY		57	-0.259364	-1.04166	0.391499	0.732348	1	7783	tags=47%, list=30%, signal=68%
GOBP_POSITIVE_REGULATION_OF_PROTEIN_LOCALIZATION_TO_CELL_PERIPHERY	GOBP_POSITIVE_REGULATION_OF_PROTEIN_LOCALIZATION_TO_CELL_PERIPHERY		52	-0.265386	-1.04149	0.360406	0.732143	1	5451	tags=29%, list=21%, signal=37%
GOBP_LENS_MORPHOGENESIS_IN_CAMERA_TYPE_EYE	GOBP_LENS_MORPHOGENESIS_IN_CAMERA_TYPE_EYE		18	-0.346351	-1.04142	0.40501	0.731575	1	5611	tags=33%, list=22%, signal=43%
GOBP_NEGATIVE_REGULATION_OF_TUMOR_NECROSIS_FACTOR_MEDIATED_SIGNALING_PATHWAY	GOBP_NEGATIVE_REGULATION_OF_TUMOR_NECROSIS_FACTOR_MEDIATED_SIGNALING_PATHWAY		16	-0.353859	-1.04135	0.372768	0.730974	1	4364	tags=38%, list=17%, signal=45%
GOBP_NEUROMUSCULAR_SYNAPTIC_TRANSMISSION	GOBP_NEUROMUSCULAR_SYNAPTIC_TRANSMISSION		29	-0.295871	-1.04025	0.377273	0.733591	1	2855	tags=21%, list=11%, signal=23%
GOBP_REGULATION_OF_MORPHOGENESIS_OF_A_BRANCHING_STRUCTURE	GOBP_REGULATION_OF_MORPHOGENESIS_OF_A_BRANCHING_STRUCTURE		56	-0.260502	-1.03897	0.4	0.7369	1	6702	tags=38%, list=26%, signal=51%
GOBP_REGULATION_OF_PROTEIN_LOCALIZATION_TO_CELL_SURFACE	GOBP_REGULATION_OF_PROTEIN_LOCALIZATION_TO_CELL_SURFACE		31	-0.299058	-1.03814	0.399533	0.7387	1	6803	tags=39%, list=27%, signal=53%
GOBP_POLARIZED_EPITHELIAL_CELL_DIFFERENTIATION	GOBP_POLARIZED_EPITHELIAL_CELL_DIFFERENTIATION		20	-0.328602	-1.03796	0.396018	0.738505	1	9901	tags=50%, list=39%, signal=82%
GOBP_REGULATION_OF_AMYLOID_PRECURSOR_PROTEIN_CATABOLIC_PROCESS	GOBP_REGULATION_OF_AMYLOID_PRECURSOR_PROTEIN_CATABOLIC_PROCESS		32	-0.295736	-1.03778	0.372093	0.738305	1	4835	tags=19%, list=19%, signal=23%
GOBP_REGULATION_OF_PROTEIN_DEPHOSPHORYLATION	GOBP_REGULATION_OF_PROTEIN_DEPHOSPHORYLATION		67	-0.252032	-1.03772	0.386139	0.737705	1	8609	tags=51%, list=34%, signal=76%
GOBP_NEGATIVE_REGULATION_OF_MACROAUTOPHAGY	GOBP_NEGATIVE_REGULATION_OF_MACROAUTOPHAGY		25	-0.318073	-1.03767	0.382743	0.737124	1	8075	tags=36%, list=32%, signal=53%
GOBP_REGULATION_OF_EPITHELIAL_CELL_MIGRATION	GOBP_REGULATION_OF_EPITHELIAL_CELL_MIGRATION		195	-0.210683	-1.03758	0.343324	0.736644	1	7273	tags=34%, list=28%, signal=48%
GOBP_REGULATION_OF_ENDOPLASMIC_RETICULUM_STRESS_INDUCED_INTRINSIC_APOPTOTIC_SIGNALING_PATHWAY	GOBP_REGULATION_OF_ENDOPLASMIC_RETICULUM_STRESS_INDUCED_INTRINSIC_APOPTOTIC_SIGNALING_PATHWAY		15	-0.353055	-1.03731	0.39261	0.736683	1	7150	tags=40%, list=28%, signal=56%
GOBP_REGULATION_OF_CARDIAC_MUSCLE_CELL_MEMBRANE_REPOLARIZATION	GOBP_REGULATION_OF_CARDIAC_MUSCLE_CELL_MEMBRANE_REPOLARIZATION		19	-0.341123	-1.03706	0.382284	0.736626	1	4016	tags=26%, list=16%, signal=31%
GOBP_POSITIVE_REGULATION_OF_SUBSTRATE_ADHESION_DEPENDENT_CELL_SPREADING	GOBP_POSITIVE_REGULATION_OF_SUBSTRATE_ADHESION_DEPENDENT_CELL_SPREADING		30	-0.294207	-1.03495	0.387255	0.742644	1	5484	tags=33%, list=21%, signal=42%
GOBP_MRNA_EXPORT_FROM_NUCLEUS	GOBP_MRNA_EXPORT_FROM_NUCLEUS		37	-0.286053	-1.03479	0.397701	0.74242	1	7466	tags=38%, list=29%, signal=53%
GOBP_NEGATIVE_REGULATION_OF_OSSIFICATION	GOBP_NEGATIVE_REGULATION_OF_OSSIFICATION		41	-0.277593	-1.03473	0.390909	0.741835	1	5561	tags=34%, list=22%, signal=44%
GOBP_RESPONSE_TO_ORGANOPHOSPHORUS	GOBP_RESPONSE_TO_ORGANOPHOSPHORUS		67	-0.247044	-1.03452	0.375	0.741716	1	2591	tags=18%, list=10%, signal=20%
GOBP_SECONDARY_ALCOHOL_METABOLIC_PROCESS	GOBP_SECONDARY_ALCOHOL_METABOLIC_PROCESS		131	-0.221911	-1.03418	0.363171	0.74201	1	6529	tags=34%, list=26%, signal=46%
GOBP_MUSCLE_ORGAN_MORPHOGENESIS	GOBP_MUSCLE_ORGAN_MORPHOGENESIS		79	-0.241275	-1.03417	0.40327	0.741267	1	2345	tags=15%, list=9%, signal=17%
GOBP_MIRNA_TRANSCRIPTION	GOBP_MIRNA_TRANSCRIPTION		72	-0.245137	-1.03352	0.368664	0.742531	1	6760	tags=35%, list=26%, signal=47%
GOBP_POSITIVE_REGULATION_OF_ENDOTHELIAL_CELL_CHEMOTAXIS	GOBP_POSITIVE_REGULATION_OF_ENDOTHELIAL_CELL_CHEMOTAXIS		15	-0.359504	-1.03338	0.416327	0.742159	1	7605	tags=40%, list=30%, signal=57%
GOBP_REGULATION_OF_CENTROSOME_DUPLICATION	GOBP_REGULATION_OF_CENTROSOME_DUPLICATION		23	-0.314027	-1.03307	0.390625	0.742379	1	7584	tags=48%, list=30%, signal=68%
GOBP_EMBRYONIC_HEART_TUBE_DEVELOPMENT	GOBP_EMBRYONIC_HEART_TUBE_DEVELOPMENT		65	-0.250165	-1.03298	0.385572	0.741861	1	5585	tags=28%, list=22%, signal=35%
GOBP_HISTONE_H4_ACETYLATION	GOBP_HISTONE_H4_ACETYLATION		40	-0.277028	-1.03273	0.39207	0.741875	1	7538	tags=48%, list=29%, signal=67%
GOBP_RESPONSE_TO_LEPTIN	GOBP_RESPONSE_TO_LEPTIN		16	-0.34828	-1.03268	0.412993	0.74126	1	7870	tags=50%, list=31%, signal=72%
GOBP_POSITIVE_REGULATION_OF_PROTEIN_LOCALIZATION_TO_NUCLEUS	GOBP_POSITIVE_REGULATION_OF_PROTEIN_LOCALIZATION_TO_NUCLEUS		58	-0.256282	-1.0325	0.398585	0.741055	1	8535	tags=50%, list=33%, signal=75%
GOBP_GLUTAMINE_FAMILY_AMINO_ACID_METABOLIC_PROCESS	GOBP_GLUTAMINE_FAMILY_AMINO_ACID_METABOLIC_PROCESS		50	-0.260113	-1.0321	0.399538	0.741507	1	5377	tags=40%, list=21%, signal=51%
GOBP_METANEPHRIC_NEPHRON_DEVELOPMENT	GOBP_METANEPHRIC_NEPHRON_DEVELOPMENT		34	-0.285876	-1.03192	0.392625	0.741301	1	2562	tags=21%, list=10%, signal=23%
GOBP_CELL_DIFFERENTIATION_INVOLVED_IN_EMBRYONIC_PLACENTA_DEVELOPMENT	GOBP_CELL_DIFFERENTIATION_INVOLVED_IN_EMBRYONIC_PLACENTA_DEVELOPMENT		27	-0.302955	-1.0319	0.423963	0.740606	1	4683	tags=22%, list=18%, signal=27%
GOBP_ALCOHOL_BIOSYNTHETIC_PROCESS	GOBP_ALCOHOL_BIOSYNTHETIC_PROCESS		111	-0.227278	-1.0313	0.392157	0.741623	1	4017	tags=21%, list=16%, signal=24%
GOBP_REGULATION_OF_GASTRULATION	GOBP_REGULATION_OF_GASTRULATION		16	-0.356205	-1.03088	0.4098	0.74219	1	8303	tags=50%, list=32%, signal=74%
GOBP_HYPEROSMOTIC_SALINITY_RESPONSE	GOBP_HYPEROSMOTIC_SALINITY_RESPONSE		15	-0.353915	-1.03085	0.374728	0.741525	1	4946	tags=40%, list=19%, signal=50%
GOBP_POSITIVE_REGULATION_OF_NEUROTRANSMITTER_TRANSPORT	GOBP_POSITIVE_REGULATION_OF_NEUROTRANSMITTER_TRANSPORT		22	-0.322516	-1.03077	0.403801	0.740974	1	4054	tags=32%, list=16%, signal=38%
GOBP_REGULATION_OF_PROTEIN_LOCALIZATION_TO_CELL_PERIPHERY	GOBP_REGULATION_OF_PROTEIN_LOCALIZATION_TO_CELL_PERIPHERY		99	-0.227818	-1.03074	0.372796	0.740283	1	5451	tags=26%, list=21%, signal=33%
GOBP_HEART_PROCESS	GOBP_HEART_PROCESS		198	-0.204256	-1.03067	0.359195	0.739732	1	3090	tags=17%, list=12%, signal=19%
GOBP_REGULATION_OF_CYTOSOLIC_CALCIUM_ION_CONCENTRATION	GOBP_REGULATION_OF_CYTOSOLIC_CALCIUM_ION_CONCENTRATION		42	-0.268366	-1.03052	0.415233	0.739446	1	6974	tags=36%, list=27%, signal=49%
GOBP_PROTEIN_INSERTION_INTO_ER_MEMBRANE	GOBP_PROTEIN_INSERTION_INTO_ER_MEMBRANE		15	-0.360326	-1.03011	0.417355	0.739929	1	9551	tags=67%, list=37%, signal=106%
GOBP_SENSORY_PERCEPTION_OF_TASTE	GOBP_SENSORY_PERCEPTION_OF_TASTE		67	-0.251999	-1.02973	0.398964	0.740351	1	3797	tags=24%, list=15%, signal=28%
GOBP_NEGATIVE_REGULATION_OF_RNA_CATABOLIC_PROCESS	GOBP_NEGATIVE_REGULATION_OF_RNA_CATABOLIC_PROCESS		45	-0.27224	-1.02939	0.397647	0.740644	1	8332	tags=56%, list=33%, signal=82%
GOBP_NEGATIVE_REGULATION_OF_SYNAPTIC_TRANSMISSION	GOBP_NEGATIVE_REGULATION_OF_SYNAPTIC_TRANSMISSION		69	-0.246802	-1.02902	0.395631	0.74108	1	7130	tags=35%, list=28%, signal=48%
GOBP_NITRIC_OXIDE_MEDIATED_SIGNAL_TRANSDUCTION	GOBP_NITRIC_OXIDE_MEDIATED_SIGNAL_TRANSDUCTION		21	-0.331783	-1.02897	0.412281	0.740438	1	4795	tags=43%, list=19%, signal=53%
GOBP_POSITIVE_REGULATION_OF_AMINE_TRANSPORT	GOBP_POSITIVE_REGULATION_OF_AMINE_TRANSPORT		47	-0.266265	-1.02882	0.41784	0.740102	1	4298	tags=26%, list=17%, signal=31%
GOBP_GLUCOSE_IMPORT	GOBP_GLUCOSE_IMPORT		59	-0.256249	-1.02721	0.393103	0.744564	1	4893	tags=32%, list=19%, signal=40%
GOBP_REGULATION_OF_INSULIN_RECEPTOR_SIGNALING_PATHWAY	GOBP_REGULATION_OF_INSULIN_RECEPTOR_SIGNALING_PATHWAY		58	-0.253885	-1.02714	0.393484	0.744011	1	3976	tags=22%, list=16%, signal=26%
GOBP_ARACHIDONIC_ACID_SECRETION	GOBP_ARACHIDONIC_ACID_SECRETION		28	-0.298408	-1.02685	0.40583	0.744167	1	4054	tags=21%, list=16%, signal=25%
GOBP_CENTRAL_NERVOUS_SYSTEM_NEURON_DEVELOPMENT	GOBP_CENTRAL_NERVOUS_SYSTEM_NEURON_DEVELOPMENT		73	-0.242077	-1.02651	0.419437	0.744461	1	4823	tags=29%, list=19%, signal=35%
GOBP_TRNA_PROCESSING	GOBP_TRNA_PROCESSING		66	-0.248703	-1.02645	0.416058	0.743896	1	8079	tags=42%, list=32%, signal=62%
GOBP_ROOF_OF_MOUTH_DEVELOPMENT	GOBP_ROOF_OF_MOUTH_DEVELOPMENT		79	-0.242757	-1.02566	0.377171	0.745568	1	3618	tags=24%, list=14%, signal=28%
GOBP_MITOTIC_METAPHASE_PLATE_CONGRESSION	GOBP_MITOTIC_METAPHASE_PLATE_CONGRESSION		31	-0.289531	-1.02504	0.417085	0.746787	1	8496	tags=55%, list=33%, signal=82%
GOBP_REGULATION_OF_STRIATED_MUSCLE_TISSUE_DEVELOPMENT	GOBP_REGULATION_OF_STRIATED_MUSCLE_TISSUE_DEVELOPMENT		20	-0.325749	-1.02402	0.422897	0.749154	1	5265	tags=30%, list=21%, signal=38%
GOBP_SELECTIVE_AUTOPHAGY	GOBP_SELECTIVE_AUTOPHAGY		52	-0.254847	-1.02372	0.419204	0.749324	1	9177	tags=50%, list=36%, signal=78%
GOBP_SYNAPTIC_VESICLE_TRANSPORT	GOBP_SYNAPTIC_VESICLE_TRANSPORT		32	-0.281157	-1.0235	0.392777	0.749224	1	9007	tags=47%, list=35%, signal=72%
GOBP_RETINA_MORPHOGENESIS_IN_CAMERA_TYPE_EYE	GOBP_RETINA_MORPHOGENESIS_IN_CAMERA_TYPE_EYE		65	-0.246728	-1.02117	0.379147	0.755773	1	6136	tags=32%, list=24%, signal=42%
GOBP_REGULATION_OF_INTRACELLULAR_STEROID_HORMONE_RECEPTOR_SIGNALING_PATHWAY	GOBP_REGULATION_OF_INTRACELLULAR_STEROID_HORMONE_RECEPTOR_SIGNALING_PATHWAY		54	-0.257093	-1.02107	0.396181	0.755351	1	6234	tags=28%, list=24%, signal=37%
GOBP_EPIDERMIS_MORPHOGENESIS	GOBP_EPIDERMIS_MORPHOGENESIS		39	-0.278027	-1.01924	0.422434	0.760366	1	3841	tags=23%, list=15%, signal=27%
GOBP_CELLULAR_COMPONENT_MAINTENANCE	GOBP_CELLULAR_COMPONENT_MAINTENANCE		57	-0.253115	-1.01896	0.393939	0.76051	1	9379	tags=56%, list=37%, signal=88%
GOBP_RETINAL_ROD_CELL_DIFFERENTIATION	GOBP_RETINAL_ROD_CELL_DIFFERENTIATION		19	-0.331651	-1.01844	0.408257	0.761387	1	9901	tags=53%, list=39%, signal=86%
GOBP_FOREBRAIN_GENERATION_OF_NEURONS	GOBP_FOREBRAIN_GENERATION_OF_NEURONS		49	-0.265593	-1.01836	0.400474	0.760829	1	4823	tags=29%, list=19%, signal=35%
GOBP_POSITIVE_REGULATION_OF_DENDRITE_DEVELOPMENT	GOBP_POSITIVE_REGULATION_OF_DENDRITE_DEVELOPMENT		18	-0.341464	-1.01811	0.435165	0.760869	1	3007	tags=22%, list=12%, signal=25%
GOBP_ENDOSOME_ORGANIZATION	GOBP_ENDOSOME_ORGANIZATION		43	-0.269279	-1.0162	0.392771	0.766198	1	7569	tags=49%, list=30%, signal=69%
GOBP_ENDOTHELIUM_DEVELOPMENT	GOBP_ENDOTHELIUM_DEVELOPMENT		102	-0.222345	-1.015	0.427778	0.769188	1	7777	tags=38%, list=30%, signal=55%
GOBP_PHOTORECEPTOR_CELL_MAINTENANCE	GOBP_PHOTORECEPTOR_CELL_MAINTENANCE		38	-0.28042	-1.01484	0.408759	0.768959	1	2820	tags=16%, list=11%, signal=18%
GOBP_NEGATIVE_REGULATION_OF_TRANSMEMBRANE_TRANSPORT	GOBP_NEGATIVE_REGULATION_OF_TRANSMEMBRANE_TRANSPORT		120	-0.22183	-1.01467	0.437995	0.768703	1	6311	tags=32%, list=25%, signal=42%
GOBP_DEVELOPMENTAL_PIGMENTATION	GOBP_DEVELOPMENTAL_PIGMENTATION		41	-0.269766	-1.01421	0.434685	0.769424	1	5787	tags=27%, list=23%, signal=35%
GOBP_ORGANIC_HYDROXY_COMPOUND_BIOSYNTHETIC_PROCESS	GOBP_ORGANIC_HYDROXY_COMPOUND_BIOSYNTHETIC_PROCESS		187	-0.207568	-1.01303	0.424157	0.772356	1	3287	tags=18%, list=13%, signal=20%
GOBP_LIMBIC_SYSTEM_DEVELOPMENT	GOBP_LIMBIC_SYSTEM_DEVELOPMENT		78	-0.237282	-1.01259	0.426316	0.773001	1	5548	tags=26%, list=22%, signal=33%
GOBP_PROTEIN_HOMOTETRAMERIZATION	GOBP_PROTEIN_HOMOTETRAMERIZATION		38	-0.27828	-1.01244	0.414634	0.772678	1	6283	tags=32%, list=25%, signal=42%
GOBP_REGULATION_OF_GLUTAMATE_SECRETION	GOBP_REGULATION_OF_GLUTAMATE_SECRETION		23	-0.310237	-1.01227	0.422988	0.772438	1	944	tags=13%, list=4%, signal=14%
GOBP_CELLULAR_CARBOHYDRATE_BIOSYNTHETIC_PROCESS	GOBP_CELLULAR_CARBOHYDRATE_BIOSYNTHETIC_PROCESS		57	-0.253566	-1.01175	0.434783	0.773301	1	4395	tags=28%, list=17%, signal=34%
GOBP_FOREBRAIN_NEURON_DIFFERENTIATION	GOBP_FOREBRAIN_NEURON_DIFFERENTIATION		41	-0.273416	-1.01061	0.396594	0.776212	1	3275	tags=22%, list=13%, signal=25%
GOBP_MESENCHYMAL_CELL_PROLIFERATION	GOBP_MESENCHYMAL_CELL_PROLIFERATION		43	-0.269399	-1.01031	0.420455	0.776372	1	5926	tags=40%, list=23%, signal=51%
GOBP_STEM_CELL_DEVELOPMENT	GOBP_STEM_CELL_DEVELOPMENT		75	-0.240682	-1.01028	0.408163	0.775697	1	3618	tags=21%, list=14%, signal=25%
GOBP_REGULATION_OF_MEMBRANE_REPOLARIZATION	GOBP_REGULATION_OF_MEMBRANE_REPOLARIZATION		24	-0.313192	-1.01003	0.440087	0.775694	1	2655	tags=21%, list=10%, signal=23%
GOBP_BILE_ACID_AND_BILE_SALT_TRANSPORT	GOBP_BILE_ACID_AND_BILE_SALT_TRANSPORT		28	-0.300799	-1.00979	0.422566	0.775694	1	4758	tags=36%, list=19%, signal=44%
GOBP_DETECTION_OF_CHEMICAL_STIMULUS	GOBP_DETECTION_OF_CHEMICAL_STIMULUS		120	-0.219637	-1.00976	0.412399	0.775026	1	3899	tags=19%, list=15%, signal=23%
GOBP_DETECTION_OF_CHEMICAL_STIMULUS_INVOLVED_IN_SENSORY_PERCEPTION	GOBP_DETECTION_OF_CHEMICAL_STIMULUS_INVOLVED_IN_SENSORY_PERCEPTION		92	-0.22971	-1.00948	0.418338	0.775172	1	3797	tags=18%, list=15%, signal=22%
GOBP_MUCUS_SECRETION	GOBP_MUCUS_SECRETION		16	-0.344529	-1.00852	0.433921	0.777498	1	4625	tags=31%, list=18%, signal=38%
GOBP_HYPEROSMOTIC_RESPONSE	GOBP_HYPEROSMOTIC_RESPONSE		20	-0.319227	-1.00783	0.44098	0.778872	1	4946	tags=35%, list=19%, signal=43%
GOBP_PROTEIN_TARGETING_TO_MEMBRANE	GOBP_PROTEIN_TARGETING_TO_MEMBRANE		77	-0.235058	-1.00734	0.435233	0.779657	1	3171	tags=19%, list=12%, signal=22%
GOBP_INORGANIC_ION_IMPORT_ACROSS_PLASMA_MEMBRANE	GOBP_INORGANIC_ION_IMPORT_ACROSS_PLASMA_MEMBRANE		103	-0.222302	-1.00725	0.432161	0.779138	1	6352	tags=34%, list=25%, signal=45%
GOBP_DICARBOXYLIC_ACID_METABOLIC_PROCESS	GOBP_DICARBOXYLIC_ACID_METABOLIC_PROCESS		60	-0.245995	-1.00718	0.440945	0.778626	1	6074	tags=32%, list=24%, signal=41%
GOBP_HYALURONAN_CATABOLIC_PROCESS	GOBP_HYALURONAN_CATABOLIC_PROCESS		15	-0.347117	-1.00696	0.421296	0.778555	1	8530	tags=47%, list=33%, signal=70%
GOBP_REGULATION_OF_CELL_SUBSTRATE_ADHESION	GOBP_REGULATION_OF_CELL_SUBSTRATE_ADHESION		170	-0.206718	-1.00575	0.448087	0.781829	1	6385	tags=34%, list=25%, signal=45%
GOBP_NEGATIVE_REGULATION_OF_MRNA_CATABOLIC_PROCESS	GOBP_NEGATIVE_REGULATION_OF_MRNA_CATABOLIC_PROCESS		41	-0.269961	-1.00537	0.428571	0.782261	1	8332	tags=59%, list=33%, signal=87%
GOBP_CYTOPLASMIC_MICROTUBULE_ORGANIZATION	GOBP_CYTOPLASMIC_MICROTUBULE_ORGANIZATION		39	-0.263829	-1.00527	0.437055	0.781797	1	5208	tags=26%, list=20%, signal=32%
GOBP_CELL_FATE_DETERMINATION	GOBP_CELL_FATE_DETERMINATION		36	-0.282148	-1.005	0.432836	0.781936	1	5992	tags=39%, list=23%, signal=51%
GOBP_POSITIVE_REGULATION_OF_CIRCADIAN_RHYTHM	GOBP_POSITIVE_REGULATION_OF_CIRCADIAN_RHYTHM		24	-0.313277	-1.00477	0.451064	0.781867	1	2709	tags=21%, list=11%, signal=23%
GOBP_REGULATION_OF_MUSCLE_ORGAN_DEVELOPMENT	GOBP_REGULATION_OF_MUSCLE_ORGAN_DEVELOPMENT		24	-0.303042	-1.00454	0.443255	0.7818	1	5265	tags=29%, list=21%, signal=37%
GOBP_RETINA_DEVELOPMENT_IN_CAMERA_TYPE_EYE	GOBP_RETINA_DEVELOPMENT_IN_CAMERA_TYPE_EYE		141	-0.212454	-1.00407	0.441253	0.782508	1	3440	tags=18%, list=13%, signal=21%
GOBP_ESTABLISHMENT_OF_ENDOTHELIAL_BARRIER	GOBP_ESTABLISHMENT_OF_ENDOTHELIAL_BARRIER		39	-0.27081	-1.00398	0.441038	0.782018	1	6595	tags=31%, list=26%, signal=41%
GOBP_REGULATION_OF_CELL_FATE_SPECIFICATION	GOBP_REGULATION_OF_CELL_FATE_SPECIFICATION		22	-0.311511	-1.00314	0.471132	0.783796	1	10464	tags=59%, list=41%, signal=100%
GOBP_RESPONSE_TO_SALT	GOBP_RESPONSE_TO_SALT		16	-0.342311	-1.00272	0.442623	0.784374	1	7881	tags=56%, list=31%, signal=81%
GOBP_POTASSIUM_ION_IMPORT_ACROSS_PLASMA_MEMBRANE	GOBP_POTASSIUM_ION_IMPORT_ACROSS_PLASMA_MEMBRANE		40	-0.2673	-1.00221	0.445813	0.785288	1	2571	tags=20%, list=10%, signal=22%
GOBP_REGULATION_OF_BONE_MINERALIZATION	GOBP_REGULATION_OF_BONE_MINERALIZATION		70	-0.239444	-1.00216	0.458333	0.784674	1	5718	tags=30%, list=22%, signal=39%
GOBP_REGULATION_OF_THE_FORCE_OF_HEART_CONTRACTION	GOBP_REGULATION_OF_THE_FORCE_OF_HEART_CONTRACTION		25	-0.302325	-1.00076	0.478049	0.788424	1	2571	tags=16%, list=10%, signal=18%
GOBP_GLIAL_CELL_PROLIFERATION	GOBP_GLIAL_CELL_PROLIFERATION		54	-0.252362	-1.00068	0.454333	0.787891	1	7704	tags=46%, list=30%, signal=66%
GOBP_CAMP_MEDIATED_SIGNALING	GOBP_CAMP_MEDIATED_SIGNALING		53	-0.250942	-1.00056	0.429612	0.78752	1	3424	tags=19%, list=13%, signal=22%
GOBP_APOPTOTIC_PROCESS_INVOLVED_IN_DEVELOPMENT	GOBP_APOPTOTIC_PROCESS_INVOLVED_IN_DEVELOPMENT		39	-0.273503	-1.00012	0.446301	0.78813	1	8746	tags=49%, list=34%, signal=74%
GOBP_VACUOLAR_TRANSPORT	GOBP_VACUOLAR_TRANSPORT		98	-0.22285	-0.999429	0.467005	0.789523	1	6986	tags=35%, list=27%, signal=48%
GOBP_NEGATIVE_REGULATION_OF_STRIATED_MUSCLE_CELL_APOPTOTIC_PROCESS	GOBP_NEGATIVE_REGULATION_OF_STRIATED_MUSCLE_CELL_APOPTOTIC_PROCESS		29	-0.29059	-0.998896	0.453725	0.790406	1	5484	tags=31%, list=21%, signal=39%
GOBP_POSITIVE_REGULATION_OF_CALCIUM_ION_TRANSMEMBRANE_TRANSPORTER_ACTIVITY	GOBP_POSITIVE_REGULATION_OF_CALCIUM_ION_TRANSMEMBRANE_TRANSPORTER_ACTIVITY		38	-0.277624	-0.99871	0.464037	0.7902	1	1808	tags=18%, list=7%, signal=20%
GOBP_NEGATIVE_REGULATION_OF_DEPHOSPHORYLATION	GOBP_NEGATIVE_REGULATION_OF_DEPHOSPHORYLATION		33	-0.280705	-0.997868	0.441624	0.792127	1	8433	tags=55%, list=33%, signal=81%
GOBP_REGULATION_OF_BRANCHING_INVOLVED_IN_URETERIC_BUD_MORPHOGENESIS	GOBP_REGULATION_OF_BRANCHING_INVOLVED_IN_URETERIC_BUD_MORPHOGENESIS		23	-0.303562	-0.997699	0.472036	0.791901	1	8530	tags=52%, list=33%, signal=78%
GOBP_POSITIVE_REGULATION_OF_MEMBRANE_POTENTIAL	GOBP_POSITIVE_REGULATION_OF_MEMBRANE_POTENTIAL		17	-0.331782	-0.997381	0.449889	0.792138	1	6345	tags=47%, list=25%, signal=63%
GOBP_NEGATIVE_REGULATION_OF_GLUCOSE_IMPORT	GOBP_NEGATIVE_REGULATION_OF_GLUCOSE_IMPORT		16	-0.337405	-0.997024	0.46723	0.792502	1	3471	tags=31%, list=14%, signal=36%
GOBP_NEGATIVE_REGULATION_OF_CELL_MATRIX_ADHESION	GOBP_NEGATIVE_REGULATION_OF_CELL_MATRIX_ADHESION		28	-0.289787	-0.997023	0.436725	0.791743	1	6313	tags=46%, list=25%, signal=62%
GOBP_MESONEPHROS_DEVELOPMENT	GOBP_MESONEPHROS_DEVELOPMENT		96	-0.226192	-0.996533	0.463731	0.792536	1	3411	tags=19%, list=13%, signal=22%
GOBP_NEGATIVE_REGULATION_OF_TRANSCRIPTION_REGULATORY_REGION_DNA_BINDING	GOBP_NEGATIVE_REGULATION_OF_TRANSCRIPTION_REGULATORY_REGION_DNA_BINDING		16	-0.345257	-0.995366	0.480094	0.795445	1	7516	tags=38%, list=29%, signal=53%
GOBP_POSITIVE_REGULATION_OF_MACROPHAGE_MIGRATION	GOBP_POSITIVE_REGULATION_OF_MACROPHAGE_MIGRATION		25	-0.301608	-0.995336	0.444444	0.794795	1	5484	tags=40%, list=21%, signal=51%
GOBP_L_GLUTAMATE_IMPORT	GOBP_L_GLUTAMATE_IMPORT		21	-0.312933	-0.994939	0.464037	0.795194	1	6672	tags=38%, list=26%, signal=52%
GOBP_PROTEIN_LOCALIZATION_TO_LYSOSOME	GOBP_PROTEIN_LOCALIZATION_TO_LYSOSOME		31	-0.284161	-0.994789	0.449309	0.79494	1	6333	tags=32%, list=25%, signal=43%
GOBP_POSITIVE_REGULATION_OF_RELEASE_OF_SEQUESTERED_CALCIUM_ION_INTO_CYTOSOL	GOBP_POSITIVE_REGULATION_OF_RELEASE_OF_SEQUESTERED_CALCIUM_ION_INTO_CYTOSOL		36	-0.281436	-0.993995	0.458234	0.796625	1	6132	tags=33%, list=24%, signal=44%
GOBP_PEPTIDYL_LYSINE_DIMETHYLATION	GOBP_PEPTIDYL_LYSINE_DIMETHYLATION		16	-0.330624	-0.993227	0.45339	0.798243	1	11278	tags=81%, list=44%, signal=145%
GOBP_HEART_FIELD_SPECIFICATION	GOBP_HEART_FIELD_SPECIFICATION		16	-0.332287	-0.992357	0.478992	0.800438	1	5561	tags=25%, list=22%, signal=32%
GOBP_ENDOCARDIAL_CUSHION_FORMATION	GOBP_ENDOCARDIAL_CUSHION_FORMATION		22	-0.303865	-0.992133	0.440449	0.800352	1	8743	tags=55%, list=34%, signal=83%
GOBP_HAIR_CELL_DIFFERENTIATION	GOBP_HAIR_CELL_DIFFERENTIATION		56	-0.252559	-0.991961	0.443627	0.800157	1	6577	tags=36%, list=26%, signal=48%
GOBP_CARBOHYDRATE_DERIVATIVE_CATABOLIC_PROCESS	GOBP_CARBOHYDRATE_DERIVATIVE_CATABOLIC_PROCESS		122	-0.215139	-0.991815	0.460177	0.799879	1	3152	tags=16%, list=12%, signal=19%
GOBP_MORPHOGENESIS_OF_AN_EPITHELIAL_BUD	GOBP_MORPHOGENESIS_OF_AN_EPITHELIAL_BUD		18	-0.331454	-0.991736	0.450602	0.799371	1	5336	tags=39%, list=21%, signal=49%
GOBP_REGULATION_OF_DNA_TEMPLATED_DNA_REPLICATION	GOBP_REGULATION_OF_DNA_TEMPLATED_DNA_REPLICATION		32	-0.280402	-0.991086	0.461894	0.800703	1	8076	tags=47%, list=32%, signal=68%
GOBP_FEMALE_MEIOTIC_NUCLEAR_DIVISION	GOBP_FEMALE_MEIOTIC_NUCLEAR_DIVISION		30	-0.284879	-0.990227	0.461905	0.802691	1	7569	tags=43%, list=30%, signal=61%
GOBP_POSITIVE_REGULATION_OF_ORGANELLE_ASSEMBLY	GOBP_POSITIVE_REGULATION_OF_ORGANELLE_ASSEMBLY		51	-0.248539	-0.989513	0.458647	0.804222	1	8518	tags=51%, list=33%, signal=76%
GOBP_CORTICAL_ACTIN_CYTOSKELETON_ORGANIZATION	GOBP_CORTICAL_ACTIN_CYTOSKELETON_ORGANIZATION		27	-0.291296	-0.989008	0.46683	0.80517	1	9218	tags=59%, list=36%, signal=93%
GOBP_RESPONSE_TO_PURINE_CONTAINING_COMPOUND	GOBP_RESPONSE_TO_PURINE_CONTAINING_COMPOUND		80	-0.231397	-0.988239	0.4775	0.806828	1	3280	tags=20%, list=13%, signal=23%
GOBP_REGULATION_OF_CARDIAC_MUSCLE_CONTRACTION	GOBP_REGULATION_OF_CARDIAC_MUSCLE_CONTRACTION		54	-0.250598	-0.988127	0.467866	0.806433	1	6264	tags=33%, list=25%, signal=44%
GOBP_GOLGI_VESICLE_TRANSPORT	GOBP_GOLGI_VESICLE_TRANSPORT		152	-0.20872	-0.987631	0.504274	0.807193	1	7900	tags=38%, list=31%, signal=54%
GOBP_PROTEIN_DESTABILIZATION	GOBP_PROTEIN_DESTABILIZATION		39	-0.264223	-0.987424	0.46789	0.807057	1	8509	tags=49%, list=33%, signal=73%
GOBP_GLIAL_CELL_ACTIVATION	GOBP_GLIAL_CELL_ACTIVATION		43	-0.260414	-0.986381	0.460465	0.809601	1	6644	tags=42%, list=26%, signal=56%
GOBP_METANEPHRIC_EPITHELIUM_DEVELOPMENT	GOBP_METANEPHRIC_EPITHELIUM_DEVELOPMENT		21	-0.313195	-0.986218	0.461025	0.809359	1	4733	tags=29%, list=19%, signal=35%
GOBP_REGULATION_OF_PROTEIN_TARGETING	GOBP_REGULATION_OF_PROTEIN_TARGETING		42	-0.258445	-0.985957	0.444944	0.809378	1	4784	tags=26%, list=19%, signal=32%
GOBP_ADAPTATION_OF_SIGNALING_PATHWAY	GOBP_ADAPTATION_OF_SIGNALING_PATHWAY		24	-0.299614	-0.985512	0.495283	0.810105	1	8035	tags=46%, list=31%, signal=67%
GOBP_REGULATION_OF_ACTIN_NUCLEATION	GOBP_REGULATION_OF_ACTIN_NUCLEATION		23	-0.301507	-0.985279	0.449772	0.810104	1	8448	tags=43%, list=33%, signal=65%
GOBP_CENTRAL_NERVOUS_SYSTEM_PROJECTION_NEURON_AXONOGENESIS	GOBP_CENTRAL_NERVOUS_SYSTEM_PROJECTION_NEURON_AXONOGENESIS		24	-0.300039	-0.984495	0.46747	0.811768	1	4736	tags=29%, list=19%, signal=36%
GOBP_ALPHA_AMINO_ACID_METABOLIC_PROCESS	GOBP_ALPHA_AMINO_ACID_METABOLIC_PROCESS		137	-0.208148	-0.984322	0.48072	0.811545	1	5956	tags=31%, list=23%, signal=41%
GOBP_POSITIVE_REGULATION_OF_VASOCONSTRICTION	GOBP_POSITIVE_REGULATION_OF_VASOCONSTRICTION		44	-0.255509	-0.983733	0.477169	0.812652	1	5818	tags=32%, list=23%, signal=41%
GOBP_REGULATION_OF_MEMBRANE_DEPOLARIZATION	GOBP_REGULATION_OF_MEMBRANE_DEPOLARIZATION		40	-0.263462	-0.983715	0.450382	0.811943	1	3956	tags=25%, list=15%, signal=30%
GOBP_EPITHELIAL_TO_MESENCHYMAL_TRANSITION_INVOLVED_IN_ENDOCARDIAL_CUSHION_FORMATION	GOBP_EPITHELIAL_TO_MESENCHYMAL_TRANSITION_INVOLVED_IN_ENDOCARDIAL_CUSHION_FORMATION		15	-0.344815	-0.982803	0.457965	0.814044	1	8530	tags=60%, list=33%, signal=90%
GOBP_POSITIVE_REGULATION_OF_ENDOCYTOSIS	GOBP_POSITIVE_REGULATION_OF_ENDOCYTOSIS		92	-0.225969	-0.98256	0.484561	0.814084	1	6385	tags=33%, list=25%, signal=43%
GOBP_NCRNA_CATABOLIC_PROCESS	GOBP_NCRNA_CATABOLIC_PROCESS		26	-0.294023	-0.982183	0.462069	0.814514	1	8968	tags=50%, list=35%, signal=77%
GOBP_ORGANIC_HYDROXY_COMPOUND_CATABOLIC_PROCESS	GOBP_ORGANIC_HYDROXY_COMPOUND_CATABOLIC_PROCESS		51	-0.251673	-0.981148	0.491525	0.817059	1	2472	tags=18%, list=10%, signal=19%
GOBP_POSITIVE_REGULATION_OF_INSULIN_SECRETION_INVOLVED_IN_CELLULAR_RESPONSE_TO_GLUCOSE_STIMULUS	GOBP_POSITIVE_REGULATION_OF_INSULIN_SECRETION_INVOLVED_IN_CELLULAR_RESPONSE_TO_GLUCOSE_STIMULUS		37	-0.269889	-0.981113	0.482843	0.816399	1	7100	tags=41%, list=28%, signal=56%
GOBP_TRABECULA_MORPHOGENESIS	GOBP_TRABECULA_MORPHOGENESIS		43	-0.256262	-0.980842	0.491841	0.816466	1	8244	tags=49%, list=32%, signal=72%
GOBP_SUBSTRATE_DEPENDENT_CELL_MIGRATION	GOBP_SUBSTRATE_DEPENDENT_CELL_MIGRATION		23	-0.307341	-0.980729	0.480278	0.816072	1	5818	tags=26%, list=23%, signal=34%
GOBP_NEGATIVE_REGULATION_OF_PROTEIN_LOCALIZATION_TO_NUCLEUS	GOBP_NEGATIVE_REGULATION_OF_PROTEIN_LOCALIZATION_TO_NUCLEUS		30	-0.275908	-0.979805	0.462882	0.818205	1	5168	tags=30%, list=20%, signal=38%
GOBP_KERATINIZATION	GOBP_KERATINIZATION		60	-0.242615	-0.979099	0.468293	0.819672	1	5157	tags=23%, list=20%, signal=29%
GOBP_FAT_CELL_DIFFERENTIATION	GOBP_FAT_CELL_DIFFERENTIATION		196	-0.198009	-0.978766	0.539326	0.819916	1	2952	tags=17%, list=12%, signal=19%
GOBP_REGULATION_OF_PROTEIN_DEACETYLATION	GOBP_REGULATION_OF_PROTEIN_DEACETYLATION		41	-0.267056	-0.978196	0.48995	0.820951	1	6869	tags=39%, list=27%, signal=53%
GOBP_ENERGY_HOMEOSTASIS	GOBP_ENERGY_HOMEOSTASIS		71	-0.231581	-0.977899	0.4925	0.821134	1	3366	tags=20%, list=13%, signal=23%
GOBP_NOREPINEPHRINE_TRANSPORT	GOBP_NOREPINEPHRINE_TRANSPORT		23	-0.307933	-0.977845	0.478774	0.820555	1	2311	tags=22%, list=9%, signal=24%
GOBP_MAINTENANCE_OF_CELL_NUMBER	GOBP_MAINTENANCE_OF_CELL_NUMBER		145	-0.206282	-0.9778	0.477401	0.819933	1	7704	tags=35%, list=30%, signal=50%
GOBP_POSITIVE_REGULATION_OF_LAMELLIPODIUM_ORGANIZATION	GOBP_POSITIVE_REGULATION_OF_LAMELLIPODIUM_ORGANIZATION		22	-0.306971	-0.977496	0.505669	0.820105	1	9858	tags=59%, list=39%, signal=96%
GOBP_NEGATIVE_REGULATION_OF_POTASSIUM_ION_TRANSMEMBRANE_TRANSPORT	GOBP_NEGATIVE_REGULATION_OF_POTASSIUM_ION_TRANSMEMBRANE_TRANSPORT		26	-0.290211	-0.97732	0.488688	0.819922	1	2415	tags=19%, list=9%, signal=21%
GOBP_NOREPINEPHRINE_METABOLIC_PROCESS	GOBP_NOREPINEPHRINE_METABOLIC_PROCESS		18	-0.335769	-0.977291	0.515223	0.819238	1	7266	tags=44%, list=28%, signal=62%
GOBP_TISSUE_REMODELING	GOBP_TISSUE_REMODELING		163	-0.203062	-0.976522	0.51462	0.820884	1	5634	tags=26%, list=22%, signal=33%
GOBP_MITOTIC_G2_M_TRANSITION_CHECKPOINT	GOBP_MITOTIC_G2_M_TRANSITION_CHECKPOINT		25	-0.294311	-0.976431	0.481818	0.820436	1	5579	tags=24%, list=22%, signal=31%
GOBP_SYNAPTIC_TRANSMISSION_CHOLINERGIC	GOBP_SYNAPTIC_TRANSMISSION_CHOLINERGIC		27	-0.289001	-0.976072	0.497537	0.820817	1	3841	tags=19%, list=15%, signal=22%
GOBP_REGULATION_OF_LONG_TERM_NEURONAL_SYNAPTIC_PLASTICITY	GOBP_REGULATION_OF_LONG_TERM_NEURONAL_SYNAPTIC_PLASTICITY		28	-0.279823	-0.975852	0.502326	0.820725	1	7862	tags=54%, list=31%, signal=77%
GOBP_INCLUSION_BODY_ASSEMBLY	GOBP_INCLUSION_BODY_ASSEMBLY		20	-0.310215	-0.97577	0.487119	0.820225	1	869	tags=15%, list=3%, signal=16%
GOBP_ZINC_ION_HOMEOSTASIS	GOBP_ZINC_ION_HOMEOSTASIS		24	-0.301818	-0.975257	0.498807	0.821126	1	7599	tags=50%, list=30%, signal=71%
GOBP_SECONDARY_PALATE_DEVELOPMENT	GOBP_SECONDARY_PALATE_DEVELOPMENT		23	-0.298487	-0.974751	0.502242	0.821952	1	3618	tags=35%, list=14%, signal=40%
GOBP_PHOSPHATIDYLGLYCEROL_METABOLIC_PROCESS	GOBP_PHOSPHATIDYLGLYCEROL_METABOLIC_PROCESS		22	-0.302111	-0.974184	0.504651	0.822925	1	7480	tags=36%, list=29%, signal=51%
GOBP_TOR_SIGNALING	GOBP_TOR_SIGNALING		85	-0.22099	-0.973982	0.528169	0.82285	1	6301	tags=33%, list=25%, signal=44%
GOBP_REGULATION_OF_TYPE_I_INTERFERON_MEDIATED_SIGNALING_PATHWAY	GOBP_REGULATION_OF_TYPE_I_INTERFERON_MEDIATED_SIGNALING_PATHWAY		33	-0.275139	-0.973732	0.493304	0.822836	1	7648	tags=48%, list=30%, signal=69%
GOBP_ENTRAINMENT_OF_CIRCADIAN_CLOCK	GOBP_ENTRAINMENT_OF_CIRCADIAN_CLOCK		26	-0.293693	-0.973376	0.466042	0.823191	1	3195	tags=31%, list=13%, signal=35%
GOBP_FEMALE_GENITALIA_DEVELOPMENT	GOBP_FEMALE_GENITALIA_DEVELOPMENT		17	-0.327818	-0.973042	0.498876	0.823504	1	2163	tags=18%, list=8%, signal=19%
GOBP_ENAMEL_MINERALIZATION	GOBP_ENAMEL_MINERALIZATION		20	-0.309911	-0.973038	0.490991	0.822767	1	4925	tags=35%, list=19%, signal=43%
GOBP_MEIOTIC_CHROMOSOME_SEGREGATION	GOBP_MEIOTIC_CHROMOSOME_SEGREGATION		74	-0.228856	-0.972846	0.516883	0.822663	1	6167	tags=32%, list=24%, signal=43%
GOBP_BIOMINERALIZATION	GOBP_BIOMINERALIZATION		156	-0.203015	-0.972514	0.5427	0.82295	1	4091	tags=22%, list=16%, signal=27%
GOBP_CHROMOSOME_ORGANIZATION_INVOLVED_IN_MEIOTIC_CELL_CYCLE	GOBP_CHROMOSOME_ORGANIZATION_INVOLVED_IN_MEIOTIC_CELL_CYCLE		58	-0.244009	-0.972072	0.513447	0.823559	1	7035	tags=40%, list=28%, signal=55%
GOBP_METANEPHROS_DEVELOPMENT	GOBP_METANEPHROS_DEVELOPMENT		80	-0.226614	-0.972012	0.525	0.823004	1	2562	tags=15%, list=10%, signal=17%
GOBP_HOMOLOGOUS_CHROMOSOME_SEGREGATION	GOBP_HOMOLOGOUS_CHROMOSOME_SEGREGATION		58	-0.244411	-0.971158	0.542169	0.824945	1	7035	tags=40%, list=28%, signal=55%
GOBP_REGULATION_OF_MORPHOGENESIS_OF_AN_EPITHELIUM	GOBP_REGULATION_OF_MORPHOGENESIS_OF_AN_EPITHELIUM		62	-0.234528	-0.969614	0.488889	0.828988	1	6288	tags=32%, list=25%, signal=43%
GOBP_RETROGRADE_TRANSPORT_ENDOSOME_TO_GOLGI	GOBP_RETROGRADE_TRANSPORT_ENDOSOME_TO_GOLGI		46	-0.248017	-0.969592	0.52657	0.828311	1	7807	tags=39%, list=31%, signal=56%
GOBP_POSITIVE_REGULATION_OF_PHOSPHATIDYLINOSITOL_3_KINASE_SIGNALING	GOBP_POSITIVE_REGULATION_OF_PHOSPHATIDYLINOSITOL_3_KINASE_SIGNALING		57	-0.241045	-0.969209	0.517815	0.828783	1	6197	tags=32%, list=24%, signal=42%
GOBP_NOREPINEPHRINE_SECRETION	GOBP_NOREPINEPHRINE_SECRETION		16	-0.327625	-0.968667	0.509804	0.829694	1	2311	tags=25%, list=9%, signal=27%
GOBP_REGULATION_OF_CHEMOTAXIS	GOBP_REGULATION_OF_CHEMOTAXIS		187	-0.199511	-0.968452	0.540936	0.829658	1	4962	tags=25%, list=19%, signal=30%
GOBP_METANEPHRIC_NEPHRON_MORPHOGENESIS	GOBP_METANEPHRIC_NEPHRON_MORPHOGENESIS		19	-0.317813	-0.968105	0.503563	0.83003	1	2562	tags=16%, list=10%, signal=18%
GOBP_NEGATIVE_REGULATION_OF_BONE_MINERALIZATION	GOBP_NEGATIVE_REGULATION_OF_BONE_MINERALIZATION		16	-0.328069	-0.967614	0.489749	0.830745	1	4349	tags=31%, list=17%, signal=38%
GOBP_POSITIVE_REGULATION_OF_PROTEIN_BINDING	GOBP_POSITIVE_REGULATION_OF_PROTEIN_BINDING		73	-0.228849	-0.967457	0.509569	0.830447	1	7888	tags=45%, list=31%, signal=65%
GOBP_GAMMA_AMINOBUTYRIC_ACID_SECRETION	GOBP_GAMMA_AMINOBUTYRIC_ACID_SECRETION		18	-0.32034	-0.966996	0.517084	0.831139	1	8680	tags=61%, list=34%, signal=92%
GOBP_COLUMNAR_CUBOIDAL_EPITHELIAL_CELL_DIFFERENTIATION	GOBP_COLUMNAR_CUBOIDAL_EPITHELIAL_CELL_DIFFERENTIATION		120	-0.211485	-0.966667	0.519084	0.831483	1	6675	tags=35%, list=26%, signal=47%
GOBP_PARASYMPATHETIC_NERVOUS_SYSTEM_DEVELOPMENT	GOBP_PARASYMPATHETIC_NERVOUS_SYSTEM_DEVELOPMENT		17	-0.324144	-0.964688	0.507463	0.836734	1	2459	tags=29%, list=10%, signal=33%
GOBP_TRNA_MODIFICATION	GOBP_TRNA_MODIFICATION		49	-0.247384	-0.964552	0.503563	0.836389	1	7610	tags=39%, list=30%, signal=55%
GOBP_RESPONSE_TO_NICOTINE	GOBP_RESPONSE_TO_NICOTINE		29	-0.284201	-0.964434	0.512881	0.836005	1	2639	tags=21%, list=10%, signal=23%
GOBP_CARDIAC_MUSCLE_CELL_PROLIFERATION	GOBP_CARDIAC_MUSCLE_CELL_PROLIFERATION		50	-0.244876	-0.963943	0.511278	0.836754	1	8165	tags=40%, list=32%, signal=59%
GOBP_MEMBRANE_RAFT_ORGANIZATION	GOBP_MEMBRANE_RAFT_ORGANIZATION		19	-0.309232	-0.963311	0.489559	0.837973	1	6979	tags=42%, list=27%, signal=58%
GOBP_URONIC_ACID_METABOLIC_PROCESS	GOBP_URONIC_ACID_METABOLIC_PROCESS		21	-0.299705	-0.962804	0.501253	0.838841	1	3667	tags=24%, list=14%, signal=28%
GOBP_REGULATION_OF_POSITIVE_CHEMOTAXIS	GOBP_REGULATION_OF_POSITIVE_CHEMOTAXIS		22	-0.301853	-0.961908	0.515351	0.840805	1	4364	tags=32%, list=17%, signal=38%
GOBP_REGULATION_OF_TUBE_SIZE	GOBP_REGULATION_OF_TUBE_SIZE		137	-0.203683	-0.961475	0.571788	0.841403	1	6258	tags=30%, list=24%, signal=39%
GOBP_REGULATION_OF_TOR_SIGNALING	GOBP_REGULATION_OF_TOR_SIGNALING		68	-0.227665	-0.961345	0.520681	0.841033	1	7212	tags=37%, list=28%, signal=51%
GOBP_CARBOHYDRATE_DERIVATIVE_TRANSPORT	GOBP_CARBOHYDRATE_DERIVATIVE_TRANSPORT		52	-0.241419	-0.959956	0.525943	0.844537	1	5282	tags=35%, list=21%, signal=44%
GOBP_VENTRICULAR_CARDIAC_MUSCLE_TISSUE_DEVELOPMENT	GOBP_VENTRICULAR_CARDIAC_MUSCLE_TISSUE_DEVELOPMENT		53	-0.243206	-0.95847	0.538462	0.848496	1	8244	tags=43%, list=32%, signal=64%
GOBP_EPITHELIAL_CELL_DEVELOPMENT	GOBP_EPITHELIAL_CELL_DEVELOPMENT		186	-0.194761	-0.958218	0.570997	0.84848	1	6919	tags=33%, list=27%, signal=45%
GOBP_PIGMENTATION	GOBP_PIGMENTATION		83	-0.221753	-0.957572	0.542289	0.849778	1	5787	tags=27%, list=23%, signal=34%
GOBP_POSITIVE_REGULATION_OF_CALCIUM_ION_TRANSPORT_INTO_CYTOSOL	GOBP_POSITIVE_REGULATION_OF_CALCIUM_ION_TRANSPORT_INTO_CYTOSOL		15	-0.324888	-0.957423	0.481482	0.849521	1	6162	tags=27%, list=24%, signal=35%
GOBP_CELL_MATRIX_ADHESION	GOBP_CELL_MATRIX_ADHESION		179	-0.196684	-0.956558	0.581325	0.851472	1	8398	tags=42%, list=33%, signal=63%
GOBP_REGULATION_OF_DELAYED_RECTIFIER_POTASSIUM_CHANNEL_ACTIVITY	GOBP_REGULATION_OF_DELAYED_RECTIFIER_POTASSIUM_CHANNEL_ACTIVITY		16	-0.32808	-0.956419	0.501053	0.851138	1	1615	tags=19%, list=6%, signal=20%
GOBP_CELLULAR_SENESCENCE	GOBP_CELLULAR_SENESCENCE		83	-0.219201	-0.956208	0.549161	0.851073	1	4859	tags=23%, list=19%, signal=28%
GOBP_CAMERA_TYPE_EYE_PHOTORECEPTOR_CELL_DIFFERENTIATION	GOBP_CAMERA_TYPE_EYE_PHOTORECEPTOR_CELL_DIFFERENTIATION		35	-0.262775	-0.955047	0.545906	0.853949	1	9485	tags=57%, list=37%, signal=91%
GOBP_INTEGRIN_MEDIATED_SIGNALING_PATHWAY	GOBP_INTEGRIN_MEDIATED_SIGNALING_PATHWAY		79	-0.220216	-0.954849	0.564477	0.853832	1	6144	tags=33%, list=24%, signal=43%
GOBP_RNA_LOCALIZATION	GOBP_RNA_LOCALIZATION		92	-0.214882	-0.954708	0.567358	0.853481	1	7966	tags=40%, list=31%, signal=58%
GOBP_CELLULAR_RESPONSE_TO_ALKALOID	GOBP_CELLULAR_RESPONSE_TO_ALKALOID		20	-0.306078	-0.954622	0.529138	0.852982	1	7074	tags=55%, list=28%, signal=76%
GOBP_REGULATION_OF_OLIGODENDROCYTE_DIFFERENTIATION	GOBP_REGULATION_OF_OLIGODENDROCYTE_DIFFERENTIATION		52	-0.239275	-0.954606	0.534606	0.852277	1	8398	tags=46%, list=33%, signal=69%
GOBP_MESODERM_DEVELOPMENT	GOBP_MESODERM_DEVELOPMENT		100	-0.21345	-0.954168	0.544365	0.852838	1	6330	tags=30%, list=25%, signal=40%
GOBP_SULFATE_TRANSPORT	GOBP_SULFATE_TRANSPORT		16	-0.320274	-0.954098	0.508969	0.852319	1	3260	tags=31%, list=13%, signal=36%
GOBP_ADRENAL_GLAND_DEVELOPMENT	GOBP_ADRENAL_GLAND_DEVELOPMENT		19	-0.316401	-0.953747	0.526316	0.852608	1	5484	tags=32%, list=21%, signal=40%
GOBP_FORELIMB_MORPHOGENESIS	GOBP_FORELIMB_MORPHOGENESIS		39	-0.261865	-0.953009	0.529817	0.854096	1	4756	tags=26%, list=19%, signal=31%
GOBP_POSITIVE_REGULATION_OF_BINDING	GOBP_POSITIVE_REGULATION_OF_BINDING		141	-0.201597	-0.95275	0.606648	0.854219	1	7927	tags=41%, list=31%, signal=59%
GOBP_MICROTUBULE_CYTOSKELETON_ORGANIZATION_INVOLVED_IN_MITOSIS	GOBP_MICROTUBULE_CYTOSKELETON_ORGANIZATION_INVOLVED_IN_MITOSIS		92	-0.216352	-0.951574	0.562982	0.857136	1	7638	tags=43%, list=30%, signal=62%
GOBP_CORTICAL_CYTOSKELETON_ORGANIZATION	GOBP_CORTICAL_CYTOSKELETON_ORGANIZATION		43	-0.250987	-0.951564	0.540416	0.856418	1	9361	tags=51%, list=37%, signal=81%
GOBP_CELL_MIGRATION_INVOLVED_IN_SPROUTING_ANGIOGENESIS	GOBP_CELL_MIGRATION_INVOLVED_IN_SPROUTING_ANGIOGENESIS		41	-0.257596	-0.951212	0.546763	0.856777	1	5313	tags=29%, list=21%, signal=37%
GOBP_RNA_MODIFICATION	GOBP_RNA_MODIFICATION		87	-0.215689	-0.950469	0.562189	0.858318	1	7610	tags=34%, list=30%, signal=49%
GOBP_VITAMIN_TRANSMEMBRANE_TRANSPORT	GOBP_VITAMIN_TRANSMEMBRANE_TRANSPORT		16	-0.323748	-0.950357	0.54195	0.857892	1	1950	tags=19%, list=8%, signal=20%
GOBP_MAINTENANCE_OF_PROTEIN_LOCATION_IN_CELL	GOBP_MAINTENANCE_OF_PROTEIN_LOCATION_IN_CELL		50	-0.244554	-0.950283	0.535109	0.857377	1	7486	tags=40%, list=29%, signal=56%
GOBP_REGULATION_OF_NECROTIC_CELL_DEATH	GOBP_REGULATION_OF_NECROTIC_CELL_DEATH		28	-0.276263	-0.950272	0.565217	0.856663	1	6641	tags=39%, list=26%, signal=53%
GOBP_POSITIVE_CHEMOTAXIS	GOBP_POSITIVE_CHEMOTAXIS		37	-0.254827	-0.950176	0.543269	0.856186	1	4364	tags=27%, list=17%, signal=33%
GOBP_OSTEOBLAST_DEVELOPMENT	GOBP_OSTEOBLAST_DEVELOPMENT		17	-0.321276	-0.949744	0.535147	0.856799	1	5791	tags=35%, list=23%, signal=46%
GOBP_MACROAUTOPHAGY	GOBP_MACROAUTOPHAGY		158	-0.197021	-0.949481	0.566489	0.85689	1	8220	tags=41%, list=32%, signal=59%
GOBP_DENDRITE_EXTENSION	GOBP_DENDRITE_EXTENSION		32	-0.268513	-0.949059	0.5363	0.857437	1	7862	tags=47%, list=31%, signal=68%
GOBP_NEGATIVE_REGULATION_OF_DNA_BINDING	GOBP_NEGATIVE_REGULATION_OF_DNA_BINDING		39	-0.255809	-0.94848	0.526829	0.858448	1	2756	tags=18%, list=11%, signal=20%
GOBP_GLUCOSAMINE_CONTAINING_COMPOUND_METABOLIC_PROCESS	GOBP_GLUCOSAMINE_CONTAINING_COMPOUND_METABOLIC_PROCESS		23	-0.290861	-0.947395	0.548753	0.861004	1	4739	tags=26%, list=19%, signal=32%
GOBP_RESPIRATORY_GASEOUS_EXCHANGE_BY_RESPIRATORY_SYSTEM	GOBP_RESPIRATORY_GASEOUS_EXCHANGE_BY_RESPIRATORY_SYSTEM		53	-0.239621	-0.94739	0.558897	0.860274	1	2447	tags=19%, list=10%, signal=21%
GOBP_BLOOD_VESSEL_REMODELING	GOBP_BLOOD_VESSEL_REMODELING		40	-0.250785	-0.94701	0.551402	0.860673	1	8139	tags=48%, list=32%, signal=70%
GOBP_REGULATION_OF_CAMP_MEDIATED_SIGNALING	GOBP_REGULATION_OF_CAMP_MEDIATED_SIGNALING		39	-0.257514	-0.945807	0.541761	0.86362	1	3424	tags=21%, list=13%, signal=24%
GOBP_NEURAL_CREST_CELL_DIFFERENTIATION	GOBP_NEURAL_CREST_CELL_DIFFERENTIATION		78	-0.218171	-0.94486	0.582902	0.86575	1	6396	tags=32%, list=25%, signal=43%
GOBP_POSITIVE_REGULATION_OF_NEUROTRANSMITTER_SECRETION	GOBP_POSITIVE_REGULATION_OF_NEUROTRANSMITTER_SECRETION		18	-0.3132	-0.944069	0.536036	0.867424	1	2829	tags=28%, list=11%, signal=31%
GOBP_WOUND_HEALING_SPREADING_OF_EPIDERMAL_CELLS	GOBP_WOUND_HEALING_SPREADING_OF_EPIDERMAL_CELLS		17	-0.319122	-0.943769	0.566667	0.867595	1	6313	tags=41%, list=25%, signal=55%
GOBP_ENDOCRINE_SYSTEM_DEVELOPMENT	GOBP_ENDOCRINE_SYSTEM_DEVELOPMENT		113	-0.20835	-0.943222	0.556452	0.868532	1	6860	tags=35%, list=27%, signal=47%
GOBP_REGULATION_OF_GLIAL_CELL_PROLIFERATION	GOBP_REGULATION_OF_GLIAL_CELL_PROLIFERATION		38	-0.255392	-0.942531	0.538095	0.869881	1	5710	tags=34%, list=22%, signal=44%
GOBP_TROPHOBLAST_GIANT_CELL_DIFFERENTIATION	GOBP_TROPHOBLAST_GIANT_CELL_DIFFERENTIATION		15	-0.324296	-0.942261	0.516269	0.869971	1	2714	tags=20%, list=11%, signal=22%
GOBP_SOMATIC_STEM_CELL_DIVISION	GOBP_SOMATIC_STEM_CELL_DIVISION		15	-0.329929	-0.942255	0.530973	0.869246	1	5675	tags=40%, list=22%, signal=51%
GOBP_NEGATIVE_REGULATION_OF_INTERLEUKIN_6_PRODUCTION	GOBP_NEGATIVE_REGULATION_OF_INTERLEUKIN_6_PRODUCTION		52	-0.235847	-0.941457	0.558891	0.870988	1	2139	tags=13%, list=8%, signal=15%
GOBP_BONE_TRABECULA_MORPHOGENESIS	GOBP_BONE_TRABECULA_MORPHOGENESIS		17	-0.317979	-0.941344	0.557604	0.870572	1	7079	tags=47%, list=28%, signal=65%
GOBP_CELLULAR_RESPONSE_TO_FATTY_ACID	GOBP_CELLULAR_RESPONSE_TO_FATTY_ACID		18	-0.309825	-0.941285	0.523282	0.869994	1	5503	tags=39%, list=22%, signal=50%
GOBP_NEGATIVE_REGULATION_OF_MUSCLE_CELL_APOPTOTIC_PROCESS	GOBP_NEGATIVE_REGULATION_OF_MUSCLE_CELL_APOPTOTIC_PROCESS		47	-0.241971	-0.94122	0.552058	0.869471	1	5503	tags=30%, list=22%, signal=38%
GOBP_REGULATION_OF_PROTEOLYSIS_INVOLVED_IN_PROTEIN_CATABOLIC_PROCESS	GOBP_REGULATION_OF_PROTEOLYSIS_INVOLVED_IN_PROTEIN_CATABOLIC_PROCESS		139	-0.199351	-0.941188	0.628099	0.868811	1	7040	tags=34%, list=28%, signal=46%
GOBP_INNER_EAR_RECEPTOR_CELL_DEVELOPMENT	GOBP_INNER_EAR_RECEPTOR_CELL_DEVELOPMENT		50	-0.239261	-0.940858	0.554455	0.869063	1	6136	tags=32%, list=24%, signal=42%
GOBP_EMBRYONIC_HEART_TUBE_MORPHOGENESIS	GOBP_EMBRYONIC_HEART_TUBE_MORPHOGENESIS		49	-0.242166	-0.940732	0.553659	0.868741	1	3181	tags=16%, list=12%, signal=19%
GOBP_PATTERN_RECOGNITION_RECEPTOR_SIGNALING_PATHWAY	GOBP_PATTERN_RECOGNITION_RECEPTOR_SIGNALING_PATHWAY		145	-0.199534	-0.940354	0.601744	0.86911	1	6067	tags=28%, list=24%, signal=36%
GOBP_POSITIVE_REGULATION_OF_MACROPHAGE_CHEMOTAXIS	GOBP_POSITIVE_REGULATION_OF_MACROPHAGE_CHEMOTAXIS		20	-0.294561	-0.940351	0.544248	0.868377	1	3708	tags=30%, list=15%, signal=35%
GOBP_POSITIVE_REGULATION_OF_CALCIUM_ION_TRANSPORT	GOBP_POSITIVE_REGULATION_OF_CALCIUM_ION_TRANSPORT		127	-0.203716	-0.940318	0.595308	0.867736	1	5313	tags=25%, list=21%, signal=32%
GOBP_LOCOMOTOR_RHYTHM	GOBP_LOCOMOTOR_RHYTHM		18	-0.302395	-0.940311	0.529158	0.867016	1	3848	tags=28%, list=15%, signal=33%
GOBP_POSITIVE_REGULATION_OF_PROTEIN_CATABOLIC_PROCESS	GOBP_POSITIVE_REGULATION_OF_PROTEIN_CATABOLIC_PROCESS		138	-0.199342	-0.939915	0.602703	0.867438	1	6345	tags=30%, list=25%, signal=39%
GOBP_VACUOLE_ORGANIZATION	GOBP_VACUOLE_ORGANIZATION		131	-0.203541	-0.93984	0.588235	0.866944	1	5830	tags=27%, list=23%, signal=35%
GOBP_MACROPHAGE_MIGRATION	GOBP_MACROPHAGE_MIGRATION		55	-0.23167	-0.939351	0.579853	0.867663	1	5567	tags=33%, list=22%, signal=42%
GOBP_GLIAL_CELL_FATE_COMMITMENT	GOBP_GLIAL_CELL_FATE_COMMITMENT		15	-0.32941	-0.93918	0.549145	0.867432	1	8610	tags=67%, list=34%, signal=100%
GOBP_RNA_STABILIZATION	GOBP_RNA_STABILIZATION		41	-0.249637	-0.938834	0.570776	0.867764	1	8332	tags=54%, list=33%, signal=79%
GOBP_POSITIVE_REGULATION_OF_CARTILAGE_DEVELOPMENT	GOBP_POSITIVE_REGULATION_OF_CARTILAGE_DEVELOPMENT		28	-0.275176	-0.938828	0.570766	0.867042	1	7660	tags=46%, list=30%, signal=66%
GOBP_POSITIVE_REGULATION_OF_LIPID_KINASE_ACTIVITY	GOBP_POSITIVE_REGULATION_OF_LIPID_KINASE_ACTIVITY		25	-0.280931	-0.938034	0.540909	0.868697	1	8530	tags=48%, list=33%, signal=72%
GOBP_CIRCADIAN_SLEEP_WAKE_CYCLE	GOBP_CIRCADIAN_SLEEP_WAKE_CYCLE		35	-0.265611	-0.937629	0.521635	0.869172	1	2437	tags=17%, list=10%, signal=19%
GOBP_CELL_JUNCTION_DISASSEMBLY	GOBP_CELL_JUNCTION_DISASSEMBLY		15	-0.326214	-0.937257	0.542035	0.869566	1	5212	tags=33%, list=20%, signal=42%
GOBP_POSITIVE_REGULATION_OF_MIRNA_METABOLIC_PROCESS	GOBP_POSITIVE_REGULATION_OF_MIRNA_METABOLIC_PROCESS		69	-0.224257	-0.937205	0.57772	0.868982	1	8700	tags=48%, list=34%, signal=72%
GOBP_REGULATION_OF_VASCULAR_ENDOTHELIAL_GROWTH_FACTOR_RECEPTOR_SIGNALING_PATHWAY	GOBP_REGULATION_OF_VASCULAR_ENDOTHELIAL_GROWTH_FACTOR_RECEPTOR_SIGNALING_PATHWAY		23	-0.29039	-0.937048	0.536364	0.868786	1	6109	tags=30%, list=24%, signal=40%
GOBP_MEMBRANE_REPOLARIZATION_DURING_ACTION_POTENTIAL	GOBP_MEMBRANE_REPOLARIZATION_DURING_ACTION_POTENTIAL		17	-0.307888	-0.936962	0.536993	0.868313	1	1615	tags=24%, list=6%, signal=25%
GOBP_POSITIVE_REGULATION_OF_PEPTIDYL_SERINE_PHOSPHORYLATION	GOBP_POSITIVE_REGULATION_OF_PEPTIDYL_SERINE_PHOSPHORYLATION		102	-0.208382	-0.934156	0.622951	0.875873	1	6842	tags=31%, list=27%, signal=43%
GOBP_REGULATION_OF_SODIUM_ION_TRANSPORT	GOBP_REGULATION_OF_SODIUM_ION_TRANSPORT		82	-0.214066	-0.93413	0.611549	0.875228	1	6524	tags=35%, list=26%, signal=47%
GOBP_RESPONSE_TO_ISCHEMIA	GOBP_RESPONSE_TO_ISCHEMIA		31	-0.266096	-0.933907	0.568765	0.875145	1	7605	tags=39%, list=30%, signal=55%
GOBP_RESPONSE_TO_DECREASED_OXYGEN_LEVELS	GOBP_RESPONSE_TO_DECREASED_OXYGEN_LEVELS		174	-0.192863	-0.933819	0.655556	0.874658	1	4064	tags=22%, list=16%, signal=26%
GOBP_SMAD_PROTEIN_SIGNAL_TRANSDUCTION	GOBP_SMAD_PROTEIN_SIGNAL_TRANSDUCTION		77	-0.218803	-0.933807	0.620948	0.873963	1	6357	tags=34%, list=25%, signal=45%
GOBP_NEURAL_NUCLEUS_DEVELOPMENT	GOBP_NEURAL_NUCLEUS_DEVELOPMENT		20	-0.302089	-0.932982	0.552809	0.875695	1	3946	tags=30%, list=15%, signal=35%
GOBP_REGULATION_OF_TRANSCRIPTION_REGULATORY_REGION_DNA_BINDING	GOBP_REGULATION_OF_TRANSCRIPTION_REGULATORY_REGION_DNA_BINDING		41	-0.246866	-0.932499	0.566745	0.876366	1	8530	tags=41%, list=33%, signal=62%
GOBP_INTRA_GOLGI_VESICLE_MEDIATED_TRANSPORT	GOBP_INTRA_GOLGI_VESICLE_MEDIATED_TRANSPORT		15	-0.322694	-0.930805	0.564583	0.880695	1	10329	tags=67%, list=40%, signal=112%
GOBP_GAMMA_AMINOBUTYRIC_ACID_TRANSPORT	GOBP_GAMMA_AMINOBUTYRIC_ACID_TRANSPORT		22	-0.289855	-0.929858	0.573626	0.882853	1	7542	tags=45%, list=30%, signal=64%
GOBP_CARDIAC_CELL_DEVELOPMENT	GOBP_CARDIAC_CELL_DEVELOPMENT		77	-0.215444	-0.929817	0.576531	0.88223	1	8217	tags=42%, list=32%, signal=61%
GOBP_STRIATED_MUSCLE_CELL_DEVELOPMENT	GOBP_STRIATED_MUSCLE_CELL_DEVELOPMENT		59	-0.227621	-0.929006	0.598465	0.883944	1	6680	tags=34%, list=26%, signal=46%
GOBP_NEUROTRANSMITTER_METABOLIC_PROCESS	GOBP_NEUROTRANSMITTER_METABOLIC_PROCESS		25	-0.273595	-0.928935	0.582192	0.88342	1	2068	tags=20%, list=8%, signal=22%
GOBP_POSITIVE_REGULATION_OF_AMYLOID_PRECURSOR_PROTEIN_CATABOLIC_PROCESS	GOBP_POSITIVE_REGULATION_OF_AMYLOID_PRECURSOR_PROTEIN_CATABOLIC_PROCESS		19	-0.304814	-0.928629	0.579186	0.883594	1	1115	tags=11%, list=4%, signal=11%
GOBP_SMALL_REGULATORY_NCRNA_PROCESSING	GOBP_SMALL_REGULATORY_NCRNA_PROCESSING		34	-0.260987	-0.927856	0.541667	0.88514	1	5503	tags=29%, list=22%, signal=37%
GOBP_BEHAVIORAL_RESPONSE_TO_PAIN	GOBP_BEHAVIORAL_RESPONSE_TO_PAIN		23	-0.282726	-0.927667	0.571754	0.884988	1	6393	tags=35%, list=25%, signal=46%
GOBP_CENTRAL_NERVOUS_SYSTEM_NEURON_AXONOGENESIS	GOBP_CENTRAL_NERVOUS_SYSTEM_NEURON_AXONOGENESIS		33	-0.262103	-0.927566	0.578022	0.884553	1	4736	tags=30%, list=19%, signal=37%
GOBP_TUMOR_NECROSIS_FACTOR_MEDIATED_SIGNALING_PATHWAY	GOBP_TUMOR_NECROSIS_FACTOR_MEDIATED_SIGNALING_PATHWAY		60	-0.226284	-0.924293	0.595062	0.893568	1	4364	tags=20%, list=17%, signal=24%
GOBP_CALCIUM_ION_TRANSMEMBRANE_IMPORT_INTO_CYTOSOL	GOBP_CALCIUM_ION_TRANSMEMBRANE_IMPORT_INTO_CYTOSOL		149	-0.193832	-0.923064	0.681698	0.896434	1	6264	tags=28%, list=25%, signal=37%
GOBP_RESPONSE_TO_CARBOHYDRATE	GOBP_RESPONSE_TO_CARBOHYDRATE		153	-0.191528	-0.923043	0.707865	0.895739	1	6812	tags=35%, list=27%, signal=48%
GOBP_MITOTIC_SPINDLE_ASSEMBLY	GOBP_MITOTIC_SPINDLE_ASSEMBLY		41	-0.244569	-0.922328	0.599509	0.897166	1	7966	tags=46%, list=31%, signal=67%
GOBP_REGULATION_OF_CHOLESTEROL_EFFLUX	GOBP_REGULATION_OF_CHOLESTEROL_EFFLUX		38	-0.248606	-0.922199	0.624096	0.896792	1	5495	tags=29%, list=22%, signal=37%
GOBP_RESPONSE_TO_ACETYLCHOLINE	GOBP_RESPONSE_TO_ACETYLCHOLINE		36	-0.250601	-0.92178	0.606407	0.897247	1	4893	tags=25%, list=19%, signal=31%
GOBP_ENDOTHELIAL_CELL_MIGRATION	GOBP_ENDOTHELIAL_CELL_MIGRATION		187	-0.188839	-0.921617	0.685801	0.896994	1	5646	tags=25%, list=22%, signal=32%
GOBP_SPECIFICATION_OF_SYMMETRY	GOBP_SPECIFICATION_OF_SYMMETRY		101	-0.205033	-0.921302	0.626703	0.897189	1	5566	tags=23%, list=22%, signal=29%
GOBP_EMBRYONIC_CRANIAL_SKELETON_MORPHOGENESIS	GOBP_EMBRYONIC_CRANIAL_SKELETON_MORPHOGENESIS		47	-0.237598	-0.921178	0.612293	0.89681	1	6343	tags=34%, list=25%, signal=45%
GOBP_REGULATION_OF_TELOMERASE_ACTIVITY	GOBP_REGULATION_OF_TELOMERASE_ACTIVITY		31	-0.258357	-0.9206	0.570048	0.897805	1	8353	tags=45%, list=33%, signal=67%
GOBP_POSITIVE_REGULATION_OF_PROTEIN_IMPORT_INTO_NUCLEUS	GOBP_POSITIVE_REGULATION_OF_PROTEIN_IMPORT_INTO_NUCLEUS		36	-0.250929	-0.920141	0.62201	0.898315	1	8047	tags=44%, list=31%, signal=65%
GOBP_CRANIAL_SKELETAL_SYSTEM_DEVELOPMENT	GOBP_CRANIAL_SKELETAL_SYSTEM_DEVELOPMENT		68	-0.221148	-0.9198	0.64988	0.898529	1	5926	tags=28%, list=23%, signal=36%
GOBP_STEM_CELL_PROLIFERATION	GOBP_STEM_CELL_PROLIFERATION		112	-0.200568	-0.918974	0.657431	0.900312	1	6011	tags=28%, list=24%, signal=36%
GOBP_REGULATION_OF_STEM_CELL_DIFFERENTIATION	GOBP_REGULATION_OF_STEM_CELL_DIFFERENTIATION		56	-0.22722	-0.918879	0.598575	0.899831	1	8217	tags=45%, list=32%, signal=66%
GOBP_POSITIVE_REGULATION_OF_RESPONSE_TO_DNA_DAMAGE_STIMULUS	GOBP_POSITIVE_REGULATION_OF_RESPONSE_TO_DNA_DAMAGE_STIMULUS		93	-0.206924	-0.918304	0.672515	0.900801	1	7824	tags=43%, list=31%, signal=62%
GOBP_GLUTAMATE_SECRETION	GOBP_GLUTAMATE_SECRETION		29	-0.264035	-0.918175	0.586124	0.900444	1	944	tags=10%, list=4%, signal=11%
GOBP_REGULATION_OF_GLUCOSE_IMPORT	GOBP_REGULATION_OF_GLUCOSE_IMPORT		44	-0.24319	-0.917156	0.626966	0.902757	1	4893	tags=32%, list=19%, signal=39%
GOBP_REGULATION_OF_PHOSPHATIDYLINOSITOL_3_KINASE_ACTIVITY	GOBP_REGULATION_OF_PHOSPHATIDYLINOSITOL_3_KINASE_ACTIVITY		28	-0.267989	-0.917143	0.603104	0.902057	1	8530	tags=46%, list=33%, signal=70%
GOBP_POSITIVE_REGULATION_OF_CALCIUM_ION_TRANSMEMBRANE_TRANSPORT	GOBP_POSITIVE_REGULATION_OF_CALCIUM_ION_TRANSMEMBRANE_TRANSPORT		89	-0.211623	-0.916909	0.644444	0.901977	1	7617	tags=39%, list=30%, signal=56%
GOBP_NEGATIVE_REGULATION_OF_CELL_CYCLE_G2_M_PHASE_TRANSITION	GOBP_NEGATIVE_REGULATION_OF_CELL_CYCLE_G2_M_PHASE_TRANSITION		35	-0.25772	-0.916079	0.584323	0.903568	1	9449	tags=43%, list=37%, signal=68%
GOBP_NEUROTRANSMITTER_RECEPTOR_TRANSPORT	GOBP_NEUROTRANSMITTER_RECEPTOR_TRANSPORT		23	-0.279121	-0.915819	0.581018	0.903623	1	6257	tags=35%, list=24%, signal=46%
GOBP_INOSITOL_LIPID_MEDIATED_SIGNALING	GOBP_INOSITOL_LIPID_MEDIATED_SIGNALING		128	-0.198044	-0.914694	0.675676	0.906154	1	6727	tags=33%, list=26%, signal=44%
GOBP_NEUROTRANSMITTER_RECEPTOR_TRANSPORT_TO_PLASMA_MEMBRANE	GOBP_NEUROTRANSMITTER_RECEPTOR_TRANSPORT_TO_PLASMA_MEMBRANE		17	-0.304646	-0.913643	0.566292	0.908495	1	8901	tags=53%, list=35%, signal=81%
GOBP_POSITIVE_REGULATION_OF_AMINO_ACID_TRANSPORT	GOBP_POSITIVE_REGULATION_OF_AMINO_ACID_TRANSPORT		26	-0.270877	-0.912582	0.595843	0.910896	1	1612	tags=15%, list=6%, signal=16%
GOBP_CHONDROITIN_SULFATE_PROTEOGLYCAN_BIOSYNTHETIC_PROCESS	GOBP_CHONDROITIN_SULFATE_PROTEOGLYCAN_BIOSYNTHETIC_PROCESS		19	-0.297135	-0.91187	0.606818	0.912202	1	4898	tags=37%, list=19%, signal=46%
GOBP_PROTEIN_LOCALIZATION_TO_GOLGI_APPARATUS	GOBP_PROTEIN_LOCALIZATION_TO_GOLGI_APPARATUS		17	-0.305462	-0.911675	0.586758	0.911998	1	7608	tags=47%, list=30%, signal=67%
GOBP_PEPTIDE_CROSS_LINKING	GOBP_PEPTIDE_CROSS_LINKING		42	-0.241969	-0.911622	0.574468	0.911393	1	4063	tags=24%, list=16%, signal=28%
GOBP_TRNA_METHYLATION	GOBP_TRNA_METHYLATION		21	-0.290991	-0.911231	0.595745	0.9118	1	5965	tags=38%, list=23%, signal=50%
GOBP_RRNA_CATABOLIC_PROCESS	GOBP_RRNA_CATABOLIC_PROCESS		16	-0.31154	-0.911141	0.561321	0.911316	1	8258	tags=44%, list=32%, signal=65%
GOBP_REGULATION_OF_TOLL_LIKE_RECEPTOR_4_SIGNALING_PATHWAY	GOBP_REGULATION_OF_TOLL_LIKE_RECEPTOR_4_SIGNALING_PATHWAY		15	-0.319479	-0.911003	0.561644	0.910955	1	6474	tags=40%, list=25%, signal=54%
GOBP_NEGATIVE_REGULATION_OF_PROTEASOMAL_UBIQUITIN_DEPENDENT_PROTEIN_CATABOLIC_PROCESS	GOBP_NEGATIVE_REGULATION_OF_PROTEASOMAL_UBIQUITIN_DEPENDENT_PROTEIN_CATABOLIC_PROCESS		22	-0.285723	-0.910989	0.591981	0.910257	1	6196	tags=36%, list=24%, signal=48%
GOBP_CIRCADIAN_SLEEP_WAKE_CYCLE_PROCESS	GOBP_CIRCADIAN_SLEEP_WAKE_CYCLE_PROCESS		30	-0.261467	-0.910121	0.590604	0.911957	1	2437	tags=17%, list=10%, signal=18%
GOBP_ASPARTATE_FAMILY_AMINO_ACID_BIOSYNTHETIC_PROCESS	GOBP_ASPARTATE_FAMILY_AMINO_ACID_BIOSYNTHETIC_PROCESS		18	-0.294816	-0.90935	0.568966	0.91346	1	3441	tags=22%, list=13%, signal=26%
GOBP_MEIOSIS_I_CELL_CYCLE_PROCESS	GOBP_MEIOSIS_I_CELL_CYCLE_PROCESS		108	-0.201301	-0.908957	0.677871	0.913833	1	6167	tags=28%, list=24%, signal=36%
GOBP_RESPONSE_TO_AUDITORY_STIMULUS	GOBP_RESPONSE_TO_AUDITORY_STIMULUS		23	-0.273615	-0.908617	0.606667	0.914158	1	7505	tags=43%, list=29%, signal=62%
GOBP_CELLULAR_PIGMENTATION	GOBP_CELLULAR_PIGMENTATION		40	-0.242452	-0.908534	0.612676	0.913648	1	8209	tags=40%, list=32%, signal=59%
GOBP_CELLULAR_AMINO_ACID_METABOLIC_PROCESS	GOBP_CELLULAR_AMINO_ACID_METABOLIC_PROCESS		185	-0.183979	-0.90852	0.747024	0.912953	1	7031	tags=35%, list=28%, signal=47%
GOBP_EMBRYONIC_PATTERN_SPECIFICATION	GOBP_EMBRYONIC_PATTERN_SPECIFICATION		62	-0.223004	-0.908458	0.649533	0.912396	1	3881	tags=19%, list=15%, signal=23%
GOBP_NEGATIVE_REGULATION_OF_MRNA_PROCESSING	GOBP_NEGATIVE_REGULATION_OF_MRNA_PROCESSING		17	-0.306565	-0.907997	0.582022	0.912994	1	9331	tags=65%, list=37%, signal=102%
GOBP_NEGATIVE_REGULATION_OF_CELLULAR_AMIDE_METABOLIC_PROCESS	GOBP_NEGATIVE_REGULATION_OF_CELLULAR_AMIDE_METABOLIC_PROCESS		117	-0.199124	-0.907355	0.708333	0.914059	1	5558	tags=26%, list=22%, signal=33%
GOBP_ADULT_LOCOMOTORY_BEHAVIOR	GOBP_ADULT_LOCOMOTORY_BEHAVIOR		81	-0.211634	-0.906758	0.662404	0.915025	1	5091	tags=22%, list=20%, signal=28%
GOBP_CARDIAC_MUSCLE_CELL_MEMBRANE_REPOLARIZATION	GOBP_CARDIAC_MUSCLE_CELL_MEMBRANE_REPOLARIZATION		24	-0.279194	-0.905975	0.594966	0.916473	1	2655	tags=21%, list=10%, signal=23%
GOBP_REGULATION_OF_MUSCLE_CELL_DIFFERENTIATION	GOBP_REGULATION_OF_MUSCLE_CELL_DIFFERENTIATION		117	-0.201287	-0.905744	0.691877	0.916383	1	6652	tags=32%, list=26%, signal=44%
GOBP_NEUROINFLAMMATORY_RESPONSE	GOBP_NEUROINFLAMMATORY_RESPONSE		58	-0.221504	-0.905695	0.656716	0.915796	1	6242	tags=34%, list=24%, signal=46%
GOBP_DORSAL_SPINAL_CORD_DEVELOPMENT	GOBP_DORSAL_SPINAL_CORD_DEVELOPMENT		19	-0.288317	-0.905562	0.573363	0.915423	1	3397	tags=21%, list=13%, signal=24%
GOBP_MORPHOGENESIS_OF_AN_EPITHELIAL_FOLD	GOBP_MORPHOGENESIS_OF_AN_EPITHELIAL_FOLD		25	-0.280401	-0.905038	0.579295	0.916211	1	5655	tags=36%, list=22%, signal=46%
GOBP_NEGATIVE_REGULATION_OF_NOTCH_SIGNALING_PATHWAY	GOBP_NEGATIVE_REGULATION_OF_NOTCH_SIGNALING_PATHWAY		33	-0.253859	-0.904474	0.64574	0.917053	1	5791	tags=33%, list=23%, signal=43%
GOBP_FATTY_ACID_DERIVATIVE_CATABOLIC_PROCESS	GOBP_FATTY_ACID_DERIVATIVE_CATABOLIC_PROCESS		15	-0.315288	-0.903631	0.587112	0.918712	1	6706	tags=47%, list=26%, signal=63%
GOBP_REGULATION_OF_MUSCLE_TISSUE_DEVELOPMENT	GOBP_REGULATION_OF_MUSCLE_TISSUE_DEVELOPMENT		48	-0.231606	-0.903574	0.639225	0.918144	1	5561	tags=27%, list=22%, signal=35%
GOBP_MOTOR_NEURON_APOPTOTIC_PROCESS	GOBP_MOTOR_NEURON_APOPTOTIC_PROCESS		16	-0.306848	-0.90321	0.601307	0.918429	1	6427	tags=38%, list=25%, signal=50%
GOBP_EXPLORATION_BEHAVIOR	GOBP_EXPLORATION_BEHAVIOR		33	-0.247874	-0.903176	0.615741	0.917799	1	1959	tags=15%, list=8%, signal=16%
GOBP_BONE_MINERALIZATION	GOBP_BONE_MINERALIZATION		105	-0.199975	-0.902947	0.69437	0.917688	1	5718	tags=29%, list=22%, signal=37%
GOBP_POSITIVE_REGULATION_OF_REPRODUCTIVE_PROCESS	GOBP_POSITIVE_REGULATION_OF_REPRODUCTIVE_PROCESS		89	-0.204649	-0.902643	0.722646	0.917811	1	3079	tags=17%, list=12%, signal=19%
GOBP_NEGATIVE_REGULATION_OF_DNA_RECOMBINATION	GOBP_NEGATIVE_REGULATION_OF_DNA_RECOMBINATION		28	-0.266968	-0.902505	0.647343	0.917481	1	3763	tags=18%, list=15%, signal=21%
GOBP_NEUROMUSCULAR_PROCESS_CONTROLLING_BALANCE	GOBP_NEUROMUSCULAR_PROCESS_CONTROLLING_BALANCE		55	-0.227927	-0.90106	0.666667	0.920801	1	2198	tags=15%, list=9%, signal=16%
GOBP_PLATELET_ACTIVATION	GOBP_PLATELET_ACTIVATION		80	-0.209424	-0.900996	0.680191	0.920243	1	5818	tags=29%, list=23%, signal=37%
GOBP_CELLULAR_RESPONSE_TO_SALT_STRESS	GOBP_CELLULAR_RESPONSE_TO_SALT_STRESS		15	-0.313836	-0.899955	0.625581	0.922359	1	4946	tags=40%, list=19%, signal=50%
GOBP_NEGATIVE_REGULATION_OF_CYTOKINE_PRODUCTION_INVOLVED_IN_INFLAMMATORY_RESPONSE	GOBP_NEGATIVE_REGULATION_OF_CYTOKINE_PRODUCTION_INVOLVED_IN_INFLAMMATORY_RESPONSE		18	-0.297007	-0.89946	0.581933	0.923093	1	5503	tags=44%, list=22%, signal=57%
GOBP_ANIMAL_ORGAN_FORMATION	GOBP_ANIMAL_ORGAN_FORMATION		64	-0.217126	-0.898501	0.702918	0.924951	1	5926	tags=27%, list=23%, signal=34%
GOBP_NEGATIVE_REGULATION_OF_ERBB_SIGNALING_PATHWAY	GOBP_NEGATIVE_REGULATION_OF_ERBB_SIGNALING_PATHWAY		24	-0.272579	-0.898315	0.609756	0.924755	1	5241	tags=38%, list=21%, signal=47%
GOBP_REGULATION_OF_T_CELL_DIFFERENTIATION_IN_THYMUS	GOBP_REGULATION_OF_T_CELL_DIFFERENTIATION_IN_THYMUS		25	-0.277144	-0.898309	0.598575	0.924035	1	976	tags=12%, list=4%, signal=12%
GOBP_POSITIVE_REGULATION_OF_NEURON_APOPTOTIC_PROCESS	GOBP_POSITIVE_REGULATION_OF_NEURON_APOPTOTIC_PROCESS		60	-0.219404	-0.897666	0.668421	0.925058	1	6106	tags=33%, list=24%, signal=44%
GOBP_MESENCHYMAL_TO_EPITHELIAL_TRANSITION	GOBP_MESENCHYMAL_TO_EPITHELIAL_TRANSITION		18	-0.298718	-0.897656	0.603175	0.924343	1	5346	tags=28%, list=21%, signal=35%
GOBP_MEIOTIC_SPINDLE_ORGANIZATION	GOBP_MEIOTIC_SPINDLE_ORGANIZATION		15	-0.304594	-0.895723	0.592672	0.929064	1	7704	tags=53%, list=30%, signal=76%
GOBP_CARDIAC_MUSCLE_CELL_DIFFERENTIATION	GOBP_CARDIAC_MUSCLE_CELL_DIFFERENTIATION		107	-0.198205	-0.895639	0.657382	0.928589	1	7055	tags=34%, list=28%, signal=46%
GOBP_NEPHRON_DEVELOPMENT	GOBP_NEPHRON_DEVELOPMENT		129	-0.191915	-0.895622	0.734211	0.927902	1	6135	tags=27%, list=24%, signal=36%
GOBP_CARDIAC_EPITHELIAL_TO_MESENCHYMAL_TRANSITION	GOBP_CARDIAC_EPITHELIAL_TO_MESENCHYMAL_TRANSITION		27	-0.259195	-0.89552	0.600462	0.92744	1	8718	tags=56%, list=34%, signal=84%
GOBP_RESPONSE_TO_PAIN	GOBP_RESPONSE_TO_PAIN		34	-0.253678	-0.895408	0.634703	0.927016	1	6393	tags=32%, list=25%, signal=43%
GOBP_NUCLEOTIDE_TRANSPORT	GOBP_NUCLEOTIDE_TRANSPORT		21	-0.282666	-0.894948	0.612472	0.927519	1	4245	tags=33%, list=17%, signal=40%
GOBP_BEHAVIORAL_RESPONSE_TO_COCAINE	GOBP_BEHAVIORAL_RESPONSE_TO_COCAINE		19	-0.293381	-0.894187	0.585774	0.928951	1	7486	tags=47%, list=29%, signal=67%
GOBP_REGULATION_OF_PHOSPHATASE_ACTIVITY	GOBP_REGULATION_OF_PHOSPHATASE_ACTIVITY		60	-0.217841	-0.893806	0.6575	0.929245	1	8609	tags=50%, list=34%, signal=75%
GOBP_REGULATION_OF_NUCLEOCYTOPLASMIC_TRANSPORT	GOBP_REGULATION_OF_NUCLEOCYTOPLASMIC_TRANSPORT		86	-0.203143	-0.893701	0.700521	0.92882	1	7562	tags=41%, list=30%, signal=58%
GOBP_POSITIVE_REGULATION_OF_FIBROBLAST_PROLIFERATION	GOBP_POSITIVE_REGULATION_OF_FIBROBLAST_PROLIFERATION		56	-0.221497	-0.893194	0.634845	0.929585	1	4556	tags=25%, list=18%, signal=30%
GOBP_C4_DICARBOXYLATE_TRANSPORT	GOBP_C4_DICARBOXYLATE_TRANSPORT		21	-0.291561	-0.892556	0.645598	0.930647	1	3110	tags=24%, list=12%, signal=27%
GOBP_POSITIVE_REGULATION_OF_G_PROTEIN_COUPLED_RECEPTOR_SIGNALING_PATHWAY	GOBP_POSITIVE_REGULATION_OF_G_PROTEIN_COUPLED_RECEPTOR_SIGNALING_PATHWAY		28	-0.257761	-0.892288	0.617577	0.930664	1	4460	tags=29%, list=17%, signal=35%
GOBP_SOMITOGENESIS	GOBP_SOMITOGENESIS		60	-0.219083	-0.89198	0.691176	0.930812	1	5277	tags=25%, list=21%, signal=31%
GOBP_GASTRULATION	GOBP_GASTRULATION		143	-0.187885	-0.89155	0.741144	0.931308	1	7158	tags=34%, list=28%, signal=46%
GOBP_CIRCADIAN_SLEEP_WAKE_CYCLE_SLEEP	GOBP_CIRCADIAN_SLEEP_WAKE_CYCLE_SLEEP		27	-0.263295	-0.891437	0.623256	0.930921	1	1836	tags=15%, list=7%, signal=16%
GOBP_VESICLE_BUDDING_FROM_MEMBRANE	GOBP_VESICLE_BUDDING_FROM_MEMBRANE		41	-0.237047	-0.891417	0.658228	0.930249	1	7377	tags=37%, list=29%, signal=51%
GOBP_POSITIVE_REGULATION_OF_MYOBLAST_DIFFERENTIATION	GOBP_POSITIVE_REGULATION_OF_MYOBLAST_DIFFERENTIATION		35	-0.247103	-0.890929	0.65602	0.930836	1	6779	tags=37%, list=27%, signal=50%
GOBP_VASOCONSTRICTION	GOBP_VASOCONSTRICTION		87	-0.205221	-0.890878	0.736573	0.93026	1	6258	tags=29%, list=24%, signal=38%
GOBP_METANEPHRIC_NEPHRON_EPITHELIUM_DEVELOPMENT	GOBP_METANEPHRIC_NEPHRON_EPITHELIUM_DEVELOPMENT		17	-0.296688	-0.890793	0.623557	0.929788	1	5818	tags=35%, list=23%, signal=46%
GOBP_CELLULAR_RESPONSE_TO_CAMP	GOBP_CELLULAR_RESPONSE_TO_CAMP		28	-0.255261	-0.89074	0.679912	0.92922	1	4027	tags=25%, list=16%, signal=30%
GOBP_REGULATION_OF_RELEASE_OF_SEQUESTERED_CALCIUM_ION_INTO_CYTOSOL	GOBP_REGULATION_OF_RELEASE_OF_SEQUESTERED_CALCIUM_ION_INTO_CYTOSOL		62	-0.216702	-0.890421	0.680191	0.929324	1	6536	tags=27%, list=26%, signal=37%
GOBP_BICARBONATE_TRANSPORT	GOBP_BICARBONATE_TRANSPORT		15	-0.314132	-0.889803	0.593607	0.930305	1	3260	tags=33%, list=13%, signal=38%
GOBP_REGULATION_OF_RESPONSE_TO_EXTRACELLULAR_STIMULUS	GOBP_REGULATION_OF_RESPONSE_TO_EXTRACELLULAR_STIMULUS		30	-0.254976	-0.88977	0.662132	0.929663	1	3848	tags=27%, list=15%, signal=31%
GOBP_VASCULAR_ASSOCIATED_SMOOTH_MUSCLE_CELL_MIGRATION	GOBP_VASCULAR_ASSOCIATED_SMOOTH_MUSCLE_CELL_MIGRATION		25	-0.269608	-0.889718	0.62	0.929089	1	6788	tags=44%, list=27%, signal=60%
GOBP_ORGANELLE_DISASSEMBLY	GOBP_ORGANELLE_DISASSEMBLY		79	-0.206586	-0.889118	0.713178	0.930081	1	8830	tags=44%, list=35%, signal=67%
GOBP_NEGATIVE_REGULATION_OF_ION_TRANSPORT	GOBP_NEGATIVE_REGULATION_OF_ION_TRANSPORT		152	-0.186377	-0.888481	0.773371	0.93112	1	6311	tags=30%, list=25%, signal=39%
GOBP_CELLULAR_RESPONSE_TO_ETHANOL	GOBP_CELLULAR_RESPONSE_TO_ETHANOL		19	-0.284746	-0.887538	0.640909	0.93295	1	4946	tags=37%, list=19%, signal=46%
GOBP_L_ALPHA_AMINO_ACID_TRANSMEMBRANE_TRANSPORT	GOBP_L_ALPHA_AMINO_ACID_TRANSMEMBRANE_TRANSPORT		47	-0.227355	-0.886951	0.695444	0.933813	1	4663	tags=28%, list=18%, signal=34%
GOBP_DENDRITE_SELF_AVOIDANCE	GOBP_DENDRITE_SELF_AVOIDANCE		15	-0.306391	-0.886441	0.609148	0.934447	1	2430	tags=13%, list=10%, signal=15%
GOBP_GAMMA_AMINOBUTYRIC_ACID_SIGNALING_PATHWAY	GOBP_GAMMA_AMINOBUTYRIC_ACID_SIGNALING_PATHWAY		26	-0.266555	-0.88602	0.639821	0.934801	1	2135	tags=19%, list=8%, signal=21%
GOBP_REGULATION_OF_ENDOCYTOSIS	GOBP_REGULATION_OF_ENDOCYTOSIS		171	-0.181268	-0.885701	0.811047	0.934888	1	6385	tags=30%, list=25%, signal=40%
GOBP_SEGMENTATION	GOBP_SEGMENTATION		90	-0.203435	-0.884555	0.719603	0.937182	1	5336	tags=23%, list=21%, signal=29%
GOBP_POSITIVE_REGULATION_OF_NERVOUS_SYSTEM_PROCESS	GOBP_POSITIVE_REGULATION_OF_NERVOUS_SYSTEM_PROCESS		51	-0.22394	-0.88406	0.652381	0.937765	1	3848	tags=22%, list=15%, signal=25%
GOBP_INTRACELLULAR_STEROL_TRANSPORT	GOBP_INTRACELLULAR_STEROL_TRANSPORT		23	-0.270581	-0.883808	0.62212	0.937724	1	5457	tags=35%, list=21%, signal=44%
GOBP_NEGATIVE_REGULATION_OF_RESPONSE_TO_CYTOKINE_STIMULUS	GOBP_NEGATIVE_REGULATION_OF_RESPONSE_TO_CYTOKINE_STIMULUS		58	-0.223838	-0.883422	0.685579	0.938045	1	5212	tags=28%, list=20%, signal=35%
GOBP_T_HELPER_1_CELL_DIFFERENTIATION	GOBP_T_HELPER_1_CELL_DIFFERENTIATION		24	-0.267764	-0.882778	0.631222	0.939059	1	3919	tags=25%, list=15%, signal=30%
GOBP_POSITIVE_REGULATION_OF_ERK1_AND_ERK2_CASCADE	GOBP_POSITIVE_REGULATION_OF_ERK1_AND_ERK2_CASCADE		195	-0.178926	-0.882085	0.8	0.940252	1	5818	tags=26%, list=23%, signal=34%
GOBP_MULTICELLULAR_ORGANISMAL_RESPONSE_TO_STRESS	GOBP_MULTICELLULAR_ORGANISMAL_RESPONSE_TO_STRESS		92	-0.199	-0.881889	0.712468	0.94009	1	6393	tags=27%, list=25%, signal=36%
GOBP_EMBRYO_IMPLANTATION	GOBP_EMBRYO_IMPLANTATION		58	-0.22187	-0.881427	0.689922	0.940658	1	5272	tags=29%, list=21%, signal=37%
GOBP_REGULATION_OF_HISTONE_DEACETYLATION	GOBP_REGULATION_OF_HISTONE_DEACETYLATION		27	-0.263705	-0.881308	0.640187	0.940247	1	9020	tags=52%, list=35%, signal=80%
GOBP_POSITIVE_REGULATION_OF_EXTRINSIC_APOPTOTIC_SIGNALING_PATHWAY	GOBP_POSITIVE_REGULATION_OF_EXTRINSIC_APOPTOTIC_SIGNALING_PATHWAY		50	-0.225612	-0.881095	0.694915	0.940111	1	6649	tags=40%, list=26%, signal=54%
GOBP_REPLACEMENT_OSSIFICATION	GOBP_REPLACEMENT_OSSIFICATION		29	-0.255319	-0.880839	0.643374	0.940045	1	6675	tags=28%, list=26%, signal=37%
GOBP_ENDOCRINE_PANCREAS_DEVELOPMENT	GOBP_ENDOCRINE_PANCREAS_DEVELOPMENT		44	-0.234721	-0.880714	0.654292	0.939642	1	5606	tags=32%, list=22%, signal=41%
GOBP_NEGATIVE_REGULATION_OF_PHOSPHATASE_ACTIVITY	GOBP_NEGATIVE_REGULATION_OF_PHOSPHATASE_ACTIVITY		25	-0.264105	-0.880325	0.623223	0.939932	1	8433	tags=60%, list=33%, signal=89%
GOBP_SISTER_CHROMATID_SEGREGATION	GOBP_SISTER_CHROMATID_SEGREGATION		113	-0.197115	-0.880233	0.774869	0.939455	1	8690	tags=44%, list=34%, signal=67%
GOBP_CYCLIC_NUCLEOTIDE_MEDIATED_SIGNALING	GOBP_CYCLIC_NUCLEOTIDE_MEDIATED_SIGNALING		79	-0.202293	-0.879852	0.717033	0.93974	1	4283	tags=20%, list=17%, signal=24%
GOBP_REGULATION_OF_HEMATOPOIETIC_PROGENITOR_CELL_DIFFERENTIATION	GOBP_REGULATION_OF_HEMATOPOIETIC_PROGENITOR_CELL_DIFFERENTIATION		19	-0.284728	-0.879765	0.629464	0.939257	1	8170	tags=53%, list=32%, signal=77%
GOBP_CELLULAR_AMINO_ACID_CATABOLIC_PROCESS	GOBP_CELLULAR_AMINO_ACID_CATABOLIC_PROCESS		71	-0.212355	-0.879641	0.721951	0.938859	1	4384	tags=23%, list=17%, signal=27%
GOBP_IMPORT_INTO_NUCLEUS	GOBP_IMPORT_INTO_NUCLEUS		125	-0.191333	-0.879491	0.766756	0.93855	1	8570	tags=43%, list=34%, signal=65%
GOBP_REGULATION_OF_PROTEASOMAL_UBIQUITIN_DEPENDENT_PROTEIN_CATABOLIC_PROCESS	GOBP_REGULATION_OF_PROTEASOMAL_UBIQUITIN_DEPENDENT_PROTEIN_CATABOLIC_PROCESS		86	-0.201733	-0.879278	0.746631	0.938427	1	6952	tags=33%, list=27%, signal=45%
GOBP_PHENOL_CONTAINING_COMPOUND_METABOLIC_PROCESS	GOBP_PHENOL_CONTAINING_COMPOUND_METABOLIC_PROCESS		110	-0.193452	-0.879275	0.745763	0.937724	1	2597	tags=14%, list=10%, signal=15%
GOBP_POSITIVE_REGULATION_OF_DEVELOPMENTAL_GROWTH	GOBP_POSITIVE_REGULATION_OF_DEVELOPMENTAL_GROWTH		167	-0.182015	-0.878658	0.775701	0.938596	1	6621	tags=31%, list=26%, signal=42%
GOBP_PROTEIN_SUMOYLATION	GOBP_PROTEIN_SUMOYLATION		35	-0.2499	-0.878563	0.661939	0.938109	1	7660	tags=43%, list=30%, signal=61%
GOBP_SPINDLE_ASSEMBLY	GOBP_SPINDLE_ASSEMBLY		73	-0.211001	-0.878358	0.717073	0.937929	1	7704	tags=42%, list=30%, signal=61%
GOBP_RETINA_HOMEOSTASIS	GOBP_RETINA_HOMEOSTASIS		49	-0.227758	-0.877172	0.707921	0.940306	1	2820	tags=14%, list=11%, signal=16%
GOBP_REGULATION_OF_FIBROBLAST_GROWTH_FACTOR_RECEPTOR_SIGNALING_PATHWAY	GOBP_REGULATION_OF_FIBROBLAST_GROWTH_FACTOR_RECEPTOR_SIGNALING_PATHWAY		30	-0.250918	-0.876034	0.665158	0.94257	1	5818	tags=37%, list=23%, signal=47%
GOBP_POSITIVE_REGULATION_OF_PROTEOLYSIS_INVOLVED_IN_PROTEIN_CATABOLIC_PROCESS	GOBP_POSITIVE_REGULATION_OF_PROTEOLYSIS_INVOLVED_IN_PROTEIN_CATABOLIC_PROCESS		88	-0.202247	-0.875446	0.721804	0.943368	1	7212	tags=34%, list=28%, signal=47%
GOBP_POSITIVE_REGULATION_OF_ENDOTHELIAL_CELL_MIGRATION	GOBP_POSITIVE_REGULATION_OF_ENDOTHELIAL_CELL_MIGRATION		81	-0.202892	-0.875443	0.725686	0.942661	1	7777	tags=37%, list=30%, signal=53%
GOBP_REGULATION_OF_PROTEIN_IMPORT_INTO_NUCLEUS	GOBP_REGULATION_OF_PROTEIN_IMPORT_INTO_NUCLEUS		57	-0.216071	-0.875151	0.752525	0.942741	1	5754	tags=30%, list=23%, signal=38%
GOBP_EAR_MORPHOGENESIS	GOBP_EAR_MORPHOGENESIS		126	-0.18722	-0.87473	0.80163	0.943063	1	7692	tags=40%, list=30%, signal=58%
GOBP_POSITIVE_REGULATION_OF_EPITHELIAL_CELL_DIFFERENTIATION	GOBP_POSITIVE_REGULATION_OF_EPITHELIAL_CELL_DIFFERENTIATION		55	-0.217672	-0.874514	0.728774	0.942898	1	8743	tags=42%, list=34%, signal=63%
GOBP_REGULATION_OF_LIPOPROTEIN_PARTICLE_CLEARANCE	GOBP_REGULATION_OF_LIPOPROTEIN_PARTICLE_CLEARANCE		19	-0.296808	-0.87446	0.671875	0.942349	1	5212	tags=32%, list=20%, signal=40%
GOBP_REGULATION_OF_SMAD_PROTEIN_SIGNAL_TRANSDUCTION	GOBP_REGULATION_OF_SMAD_PROTEIN_SIGNAL_TRANSDUCTION		20	-0.285656	-0.87437	0.670379	0.941887	1	7113	tags=50%, list=28%, signal=69%
GOBP_DOPAMINERGIC_NEURON_DIFFERENTIATION	GOBP_DOPAMINERGIC_NEURON_DIFFERENTIATION		39	-0.233846	-0.874009	0.65534	0.942074	1	5893	tags=31%, list=23%, signal=40%
GOBP_CORONARY_VASCULATURE_MORPHOGENESIS	GOBP_CORONARY_VASCULATURE_MORPHOGENESIS		25	-0.267872	-0.873765	0.674157	0.941983	1	8155	tags=56%, list=32%, signal=82%
GOBP_RELAXATION_OF_MUSCLE	GOBP_RELAXATION_OF_MUSCLE		25	-0.268138	-0.873344	0.645652	0.942425	1	4345	tags=28%, list=17%, signal=34%
GOBP_RESPONSE_TO_CAMP	GOBP_RESPONSE_TO_CAMP		45	-0.228109	-0.872435	0.696056	0.943994	1	3260	tags=20%, list=13%, signal=23%
GOBP_BONE_CELL_DEVELOPMENT	GOBP_BONE_CELL_DEVELOPMENT		36	-0.246653	-0.872405	0.67366	0.943352	1	4925	tags=25%, list=19%, signal=31%
GOBP_AMINO_ACID_TRANSMEMBRANE_TRANSPORT	GOBP_AMINO_ACID_TRANSMEMBRANE_TRANSPORT		79	-0.204967	-0.872248	0.742347	0.943037	1	4663	tags=24%, list=18%, signal=29%
GOBP_REGULATION_OF_NEURONAL_SYNAPTIC_PLASTICITY	GOBP_REGULATION_OF_NEURONAL_SYNAPTIC_PLASTICITY		58	-0.214343	-0.870752	0.728774	0.946113	1	5761	tags=33%, list=23%, signal=42%
GOBP_POSITIVE_REGULATION_OF_GLUCOSE_TRANSMEMBRANE_TRANSPORT	GOBP_POSITIVE_REGULATION_OF_GLUCOSE_TRANSMEMBRANE_TRANSPORT		33	-0.248123	-0.870495	0.678241	0.946065	1	4893	tags=33%, list=19%, signal=41%
GOBP_HEART_GROWTH	GOBP_HEART_GROWTH		89	-0.197456	-0.870461	0.734375	0.945442	1	8244	tags=39%, list=32%, signal=58%
GOBP_POSITIVE_REGULATION_OF_EXOCYTOSIS	GOBP_POSITIVE_REGULATION_OF_EXOCYTOSIS		77	-0.204294	-0.870167	0.700252	0.945484	1	3289	tags=19%, list=13%, signal=22%
GOBP_EMBRYONIC_FORELIMB_MORPHOGENESIS	GOBP_EMBRYONIC_FORELIMB_MORPHOGENESIS		32	-0.249625	-0.869846	0.679814	0.945626	1	7596	tags=41%, list=30%, signal=58%
GOBP_REGULATION_OF_APOPTOTIC_PROCESS_INVOLVED_IN_DEVELOPMENT	GOBP_REGULATION_OF_APOPTOTIC_PROCESS_INVOLVED_IN_DEVELOPMENT		16	-0.301599	-0.868976	0.650685	0.947202	1	10270	tags=63%, list=40%, signal=104%
GOBP_MAMMARY_GLAND_DUCT_MORPHOGENESIS	GOBP_MAMMARY_GLAND_DUCT_MORPHOGENESIS		36	-0.242003	-0.867749	0.647343	0.949587	1	6010	tags=33%, list=24%, signal=44%
GOBP_CARDIAC_MUSCLE_TISSUE_MORPHOGENESIS	GOBP_CARDIAC_MUSCLE_TISSUE_MORPHOGENESIS		59	-0.213292	-0.867457	0.714623	0.949628	1	8244	tags=41%, list=32%, signal=60%
GOBP_RETROGRADE_VESICLE_MEDIATED_TRANSPORT_GOLGI_TO_ENDOPLASMIC_RETICULUM	GOBP_RETROGRADE_VESICLE_MEDIATED_TRANSPORT_GOLGI_TO_ENDOPLASMIC_RETICULUM		24	-0.260439	-0.867441	0.682505	0.94896	1	8329	tags=46%, list=33%, signal=68%
GOBP_REGULATION_OF_CELL_MATRIX_ADHESION	GOBP_REGULATION_OF_CELL_MATRIX_ADHESION		91	-0.19558	-0.867252	0.796791	0.948712	1	8398	tags=43%, list=33%, signal=64%
GOBP_MITOCHONDRIAL_TRANSMEMBRANE_TRANSPORT	GOBP_MITOCHONDRIAL_TRANSMEMBRANE_TRANSPORT		48	-0.226037	-0.867224	0.714286	0.948067	1	4070	tags=23%, list=16%, signal=27%
GOBP_MAMMARY_GLAND_DEVELOPMENT	GOBP_MAMMARY_GLAND_DEVELOPMENT		139	-0.184037	-0.866903	0.817942	0.948125	1	6625	tags=29%, list=26%, signal=40%
GOBP_CELLULAR_COMPONENT_ASSEMBLY_INVOLVED_IN_MORPHOGENESIS	GOBP_CELLULAR_COMPONENT_ASSEMBLY_INVOLVED_IN_MORPHOGENESIS		100	-0.191358	-0.866557	0.824289	0.948265	1	6847	tags=34%, list=27%, signal=46%
GOBP_STEM_CELL_DIVISION	GOBP_STEM_CELL_DIVISION		33	-0.241608	-0.866139	0.704128	0.948633	1	5992	tags=30%, list=23%, signal=40%
GOBP_PROTEIN_LOCALIZATION_TO_CELL_SURFACE	GOBP_PROTEIN_LOCALIZATION_TO_CELL_SURFACE		54	-0.218393	-0.866131	0.707729	0.947952	1	9301	tags=50%, list=36%, signal=78%
GOBP_REGULATION_OF_CARDIAC_MUSCLE_CELL_PROLIFERATION	GOBP_REGULATION_OF_CARDIAC_MUSCLE_CELL_PROLIFERATION		39	-0.233117	-0.864795	0.692488	0.95049	1	7250	tags=36%, list=28%, signal=50%
GOBP_RESPONSE_TO_PHEROMONE	GOBP_RESPONSE_TO_PHEROMONE		104	-0.192696	-0.864741	0.776623	0.949929	1	3229	tags=16%, list=13%, signal=19%
GOBP_CD4_POSITIVE_OR_CD8_POSITIVE_ALPHA_BETA_T_CELL_LINEAGE_COMMITMENT	GOBP_CD4_POSITIVE_OR_CD8_POSITIVE_ALPHA_BETA_T_CELL_LINEAGE_COMMITMENT		21	-0.269643	-0.864734	0.651316	0.94924	1	4672	tags=24%, list=18%, signal=29%
GOBP_NEGATIVE_REGULATION_OF_CELLULAR_CATABOLIC_PROCESS	GOBP_NEGATIVE_REGULATION_OF_CELLULAR_CATABOLIC_PROCESS		150	-0.182377	-0.863289	0.819945	0.952081	1	8332	tags=43%, list=33%, signal=63%
GOBP_ACTIVATION_OF_PROTEIN_KINASE_B_ACTIVITY	GOBP_ACTIVATION_OF_PROTEIN_KINASE_B_ACTIVITY		24	-0.262582	-0.863144	0.678005	0.951742	1	3369	tags=25%, list=13%, signal=29%
GOBP_EPIGENETIC_REGULATION_OF_GENE_EXPRESSION	GOBP_EPIGENETIC_REGULATION_OF_GENE_EXPRESSION		116	-0.191139	-0.863137	0.791209	0.951059	1	8443	tags=41%, list=33%, signal=60%
GOBP_POSITIVE_REGULATION_OF_NEURON_DEATH	GOBP_POSITIVE_REGULATION_OF_NEURON_DEATH		99	-0.191981	-0.86247	0.824513	0.951977	1	6106	tags=29%, list=24%, signal=38%
GOBP_EYE_MORPHOGENESIS	GOBP_EYE_MORPHOGENESIS		142	-0.178971	-0.862198	0.811798	0.951909	1	5843	tags=27%, list=23%, signal=35%
GOBP_VASCULAR_ASSOCIATED_SMOOTH_MUSCLE_CELL_PROLIFERATION	GOBP_VASCULAR_ASSOCIATED_SMOOTH_MUSCLE_CELL_PROLIFERATION		53	-0.21746	-0.861907	0.773455	0.951902	1	8398	tags=51%, list=33%, signal=76%
GOBP_MEMBRANE_FISSION	GOBP_MEMBRANE_FISSION		16	-0.303554	-0.861829	0.663774	0.951396	1	8004	tags=50%, list=31%, signal=73%
GOBP_REGULATION_OF_MEIOTIC_CELL_CYCLE	GOBP_REGULATION_OF_MEIOTIC_CELL_CYCLE		43	-0.229392	-0.861417	0.721578	0.951645	1	6952	tags=30%, list=27%, signal=41%
GOBP_CELLULAR_RESPONSE_TO_VASCULAR_ENDOTHELIAL_GROWTH_FACTOR_STIMULUS	GOBP_CELLULAR_RESPONSE_TO_VASCULAR_ENDOTHELIAL_GROWTH_FACTOR_STIMULUS		45	-0.23217	-0.861286	0.676259	0.951284	1	3007	tags=18%, list=12%, signal=20%
GOBP_REGULATION_OF_EMBRYONIC_DEVELOPMENT	GOBP_REGULATION_OF_EMBRYONIC_DEVELOPMENT		60	-0.211116	-0.860224	0.743003	0.953176	1	8303	tags=43%, list=32%, signal=64%
GOBP_REGULATION_OF_BIOMINERALIZATION	GOBP_REGULATION_OF_BIOMINERALIZATION		89	-0.200161	-0.860075	0.783163	0.952883	1	5791	tags=29%, list=23%, signal=38%
GOBP_POSITIVE_REGULATION_OF_PROTEIN_TYROSINE_KINASE_ACTIVITY	GOBP_POSITIVE_REGULATION_OF_PROTEIN_TYROSINE_KINASE_ACTIVITY		39	-0.23598	-0.859892	0.72104	0.952624	1	6658	tags=33%, list=26%, signal=45%
GOBP_DICARBOXYLIC_ACID_TRANSPORT	GOBP_DICARBOXYLIC_ACID_TRANSPORT		75	-0.202788	-0.859885	0.73236	0.95194	1	1501	tags=11%, list=6%, signal=11%
GOBP_SEMI_LUNAR_VALVE_DEVELOPMENT	GOBP_SEMI_LUNAR_VALVE_DEVELOPMENT		26	-0.258563	-0.859867	0.703791	0.951276	1	8530	tags=50%, list=33%, signal=75%
GOBP_PROTEIN_TETRAMERIZATION	GOBP_PROTEIN_TETRAMERIZATION		59	-0.210115	-0.859751	0.703896	0.950865	1	3690	tags=17%, list=14%, signal=20%
GOBP_RESPONSE_TO_PROSTAGLANDIN	GOBP_RESPONSE_TO_PROSTAGLANDIN		22	-0.262614	-0.859466	0.681034	0.950883	1	1959	tags=18%, list=8%, signal=20%
GOBP_CELLULAR_EXTRAVASATION	GOBP_CELLULAR_EXTRAVASATION		60	-0.21205	-0.858981	0.763682	0.951313	1	6577	tags=33%, list=26%, signal=45%
GOBP_POSITIVE_REGULATION_OF_SMALL_GTPASE_MEDIATED_SIGNAL_TRANSDUCTION	GOBP_POSITIVE_REGULATION_OF_SMALL_GTPASE_MEDIATED_SIGNAL_TRANSDUCTION		59	-0.21038	-0.858836	0.752427	0.950927	1	9154	tags=44%, list=36%, signal=69%
GOBP_HOMOLOGOUS_CHROMOSOME_PAIRING_AT_MEIOSIS	GOBP_HOMOLOGOUS_CHROMOSOME_PAIRING_AT_MEIOSIS		49	-0.219352	-0.85866	0.722955	0.950649	1	7035	tags=39%, list=28%, signal=53%
GOBP_REGULATION_OF_PEPTIDYL_SERINE_PHOSPHORYLATION	GOBP_REGULATION_OF_PEPTIDYL_SERINE_PHOSPHORYLATION		123	-0.186681	-0.85704	0.806701	0.953954	1	6954	tags=30%, list=27%, signal=41%
GOBP_HISTONE_H3_K4_METHYLATION	GOBP_HISTONE_H3_K4_METHYLATION		47	-0.222454	-0.856934	0.746959	0.953504	1	9598	tags=45%, list=38%, signal=71%
GOBP_MYOBLAST_PROLIFERATION	GOBP_MYOBLAST_PROLIFERATION		20	-0.275421	-0.856564	0.691415	0.953709	1	5926	tags=30%, list=23%, signal=39%
GOBP_APOPTOTIC_PROCESS_INVOLVED_IN_MORPHOGENESIS	GOBP_APOPTOTIC_PROCESS_INVOLVED_IN_MORPHOGENESIS		31	-0.245085	-0.856429	0.688488	0.953363	1	8155	tags=42%, list=32%, signal=62%
GOBP_SERTOLI_CELL_DEVELOPMENT	GOBP_SERTOLI_CELL_DEVELOPMENT		16	-0.294164	-0.856344	0.657596	0.952889	1	2142	tags=19%, list=8%, signal=20%
GOBP_POSITIVE_REGULATION_OF_OSTEOBLAST_DIFFERENTIATION	GOBP_POSITIVE_REGULATION_OF_OSTEOBLAST_DIFFERENTIATION		60	-0.21362	-0.856136	0.735602	0.952703	1	5791	tags=30%, list=23%, signal=39%
GOBP_NEGATIVE_REGULATION_OF_POTASSIUM_ION_TRANSPORT	GOBP_NEGATIVE_REGULATION_OF_POTASSIUM_ION_TRANSPORT		34	-0.241654	-0.855949	0.70615	0.952466	1	2415	tags=18%, list=9%, signal=19%
GOBP_CELLULAR_GLUCURONIDATION	GOBP_CELLULAR_GLUCURONIDATION		17	-0.284915	-0.854574	0.670306	0.955144	1	3667	tags=24%, list=14%, signal=27%
GOBP_MAINTENANCE_OF_LOCATION_IN_CELL	GOBP_MAINTENANCE_OF_LOCATION_IN_CELL		177	-0.173092	-0.854434	0.860534	0.954787	1	6621	tags=28%, list=26%, signal=37%
GOBP_REGULATION_OF_ACTIVIN_RECEPTOR_SIGNALING_PATHWAY	GOBP_REGULATION_OF_ACTIVIN_RECEPTOR_SIGNALING_PATHWAY		22	-0.263444	-0.854289	0.692488	0.954485	1	4261	tags=27%, list=17%, signal=33%
GOBP_POSITIVE_REGULATION_OF_CILIUM_MOVEMENT	GOBP_POSITIVE_REGULATION_OF_CILIUM_MOVEMENT		16	-0.291348	-0.853864	0.643777	0.954757	1	4833	tags=38%, list=19%, signal=46%
GOBP_REGULATION_OF_PROTEIN_POLYUBIQUITINATION	GOBP_REGULATION_OF_PROTEIN_POLYUBIQUITINATION		20	-0.276788	-0.85296	0.690583	0.956163	1	6345	tags=45%, list=25%, signal=60%
GOBP_FIBROBLAST_GROWTH_FACTOR_RECEPTOR_SIGNALING_PATHWAY	GOBP_FIBROBLAST_GROWTH_FACTOR_RECEPTOR_SIGNALING_PATHWAY		68	-0.205789	-0.85287	0.76611	0.955708	1	5818	tags=31%, list=23%, signal=40%
GOBP_RESPONSE_TO_SALT_STRESS	GOBP_RESPONSE_TO_SALT_STRESS		28	-0.246079	-0.852338	0.692308	0.956265	1	6135	tags=36%, list=24%, signal=47%
GOBP_CIRCADIAN_REGULATION_OF_GENE_EXPRESSION	GOBP_CIRCADIAN_REGULATION_OF_GENE_EXPRESSION		49	-0.217604	-0.848943	0.763547	0.963545	1	7944	tags=41%, list=31%, signal=59%
GOBP_REGULATION_OF_MRNA_CATABOLIC_PROCESS	GOBP_REGULATION_OF_MRNA_CATABOLIC_PROCESS		110	-0.188757	-0.848732	0.813699	0.963336	1	7767	tags=40%, list=30%, signal=57%
GOBP_REGULATION_OF_INTRACELLULAR_PROTEIN_TRANSPORT	GOBP_REGULATION_OF_INTRACELLULAR_PROTEIN_TRANSPORT		153	-0.177058	-0.848098	0.853868	0.96421	1	6023	tags=27%, list=24%, signal=36%
GOBP_POSITIVE_REGULATION_OF_CILIUM_ASSEMBLY	GOBP_POSITIVE_REGULATION_OF_CILIUM_ASSEMBLY		22	-0.264988	-0.847664	0.691824	0.964545	1	7136	tags=45%, list=28%, signal=63%
GOBP_AMINO_ACID_IMPORT_ACROSS_PLASMA_MEMBRANE	GOBP_AMINO_ACID_IMPORT_ACROSS_PLASMA_MEMBRANE		41	-0.226791	-0.846395	0.734513	0.966795	1	4298	tags=24%, list=17%, signal=29%
GOBP_CELLULAR_RESPONSE_TO_NUTRIENT	GOBP_CELLULAR_RESPONSE_TO_NUTRIENT		23	-0.26392	-0.846121	0.689977	0.966755	1	6288	tags=35%, list=25%, signal=46%
GOBP_MEMBRANE_DEPOLARIZATION	GOBP_MEMBRANE_DEPOLARIZATION		78	-0.197154	-0.845899	0.778378	0.966569	1	3956	tags=21%, list=15%, signal=24%
GOBP_INNER_EAR_MORPHOGENESIS	GOBP_INNER_EAR_MORPHOGENESIS		109	-0.185147	-0.845713	0.840237	0.966277	1	7692	tags=39%, list=30%, signal=55%
GOBP_VASCULAR_ENDOTHELIAL_GROWTH_FACTOR_SIGNALING_PATHWAY	GOBP_VASCULAR_ENDOTHELIAL_GROWTH_FACTOR_SIGNALING_PATHWAY		32	-0.238959	-0.84503	0.71087	0.967088	1	4631	tags=25%, list=18%, signal=30%
GOBP_NEGATIVE_REGULATION_OF_PEPTIDE_SECRETION	GOBP_NEGATIVE_REGULATION_OF_PEPTIDE_SECRETION		45	-0.225332	-0.844976	0.746154	0.966512	1	6345	tags=29%, list=25%, signal=38%
GOBP_NEGATIVE_REGULATION_OF_CELL_CYCLE_PROCESS	GOBP_NEGATIVE_REGULATION_OF_CELL_CYCLE_PROCESS		177	-0.172542	-0.844325	0.894578	0.967301	1	7461	tags=32%, list=29%, signal=45%
GOBP_NEGATIVE_REGULATION_OF_PROTEOLYSIS_INVOLVED_IN_PROTEIN_CATABOLIC_PROCESS	GOBP_NEGATIVE_REGULATION_OF_PROTEOLYSIS_INVOLVED_IN_PROTEIN_CATABOLIC_PROCESS		41	-0.222499	-0.844067	0.718072	0.967198	1	6337	tags=34%, list=25%, signal=45%
GOBP_TRANSLATIONAL_INITIATION	GOBP_TRANSLATIONAL_INITIATION		62	-0.205866	-0.843964	0.783163	0.966731	1	1778	tags=10%, list=7%, signal=10%
GOBP_SULFUR_COMPOUND_CATABOLIC_PROCESS	GOBP_SULFUR_COMPOUND_CATABOLIC_PROCESS		27	-0.248461	-0.843114	0.701389	0.968004	1	7897	tags=44%, list=31%, signal=64%
GOBP_REGULATION_OF_NOTCH_SIGNALING_PATHWAY	GOBP_REGULATION_OF_NOTCH_SIGNALING_PATHWAY		70	-0.200781	-0.842065	0.804651	0.969653	1	8897	tags=46%, list=35%, signal=70%
GOBP_PHOSPHATIDYLINOSITOL_DEPHOSPHORYLATION	GOBP_PHOSPHATIDYLINOSITOL_DEPHOSPHORYLATION		20	-0.271237	-0.841847	0.694989	0.96947	1	10289	tags=60%, list=40%, signal=100%
GOBP_ESTABLISHMENT_OF_PROTEIN_LOCALIZATION_TO_MEMBRANE	GOBP_ESTABLISHMENT_OF_PROTEIN_LOCALIZATION_TO_MEMBRANE		165	-0.177284	-0.841785	0.883333	0.968942	1	7525	tags=34%, list=29%, signal=48%
GOBP_REGULATION_OF_DENDRITE_EXTENSION	GOBP_REGULATION_OF_DENDRITE_EXTENSION		25	-0.249166	-0.841732	0.722096	0.968372	1	7862	tags=52%, list=31%, signal=75%
GOBP_NEGATIVE_REGULATION_OF_ANION_TRANSPORT	GOBP_NEGATIVE_REGULATION_OF_ANION_TRANSPORT		27	-0.245036	-0.841549	0.692683	0.968073	1	4072	tags=22%, list=16%, signal=26%
GOBP_ENDOCARDIAL_CUSHION_MORPHOGENESIS	GOBP_ENDOCARDIAL_CUSHION_MORPHOGENESIS		30	-0.242201	-0.841502	0.715618	0.967501	1	8743	tags=43%, list=34%, signal=66%
GOBP_EMBRYONIC_BRAIN_DEVELOPMENT	GOBP_EMBRYONIC_BRAIN_DEVELOPMENT		19	-0.277243	-0.841055	0.699074	0.967783	1	5419	tags=26%, list=21%, signal=33%
GOBP_NEGATIVE_REGULATION_OF_BLOOD_PRESSURE	GOBP_NEGATIVE_REGULATION_OF_BLOOD_PRESSURE		55	-0.211367	-0.841039	0.774752	0.967125	1	6621	tags=38%, list=26%, signal=51%
GOBP_POSITIVE_REGULATION_OF_CELL_SUBSTRATE_ADHESION	GOBP_POSITIVE_REGULATION_OF_CELL_SUBSTRATE_ADHESION		102	-0.186453	-0.840544	0.826972	0.967534	1	6072	tags=31%, list=24%, signal=41%
GOBP_MEIOTIC_CELL_CYCLE_PROCESS	GOBP_MEIOTIC_CELL_CYCLE_PROCESS		162	-0.173133	-0.840412	0.877437	0.967154	1	6167	tags=28%, list=24%, signal=36%
GOBP_LUNG_ALVEOLUS_DEVELOPMENT	GOBP_LUNG_ALVEOLUS_DEVELOPMENT		48	-0.218333	-0.840252	0.759524	0.966828	1	5884	tags=35%, list=23%, signal=46%
GOBP_RESPONSE_TO_ATP	GOBP_RESPONSE_TO_ATP		23	-0.258614	-0.839916	0.725702	0.966915	1	2063	tags=17%, list=8%, signal=19%
GOBP_JNK_CASCADE	GOBP_JNK_CASCADE		132	-0.177796	-0.839526	0.88587	0.967047	1	8067	tags=34%, list=32%, signal=50%
GOBP_NEGATIVE_REGULATION_OF_INTERLEUKIN_1_PRODUCTION	GOBP_NEGATIVE_REGULATION_OF_INTERLEUKIN_1_PRODUCTION		35	-0.23055	-0.839518	0.725624	0.96638	1	6208	tags=34%, list=24%, signal=45%
GOBP_NEGATIVE_REGULATION_OF_AMINE_TRANSPORT	GOBP_NEGATIVE_REGULATION_OF_AMINE_TRANSPORT		33	-0.231932	-0.83939	0.725537	0.965971	1	4072	tags=21%, list=16%, signal=25%
GOBP_MITOPHAGY	GOBP_MITOPHAGY		23	-0.261655	-0.839307	0.688073	0.965463	1	9053	tags=48%, list=35%, signal=74%
GOBP_FORMATION_OF_PRIMARY_GERM_LAYER	GOBP_FORMATION_OF_PRIMARY_GERM_LAYER		87	-0.192708	-0.839181	0.828851	0.965023	1	6298	tags=32%, list=25%, signal=43%
GOBP_ISOPRENOID_BIOSYNTHETIC_PROCESS	GOBP_ISOPRENOID_BIOSYNTHETIC_PROCESS		25	-0.255953	-0.839132	0.746667	0.964442	1	3805	tags=28%, list=15%, signal=33%
GOBP_PLASMA_MEMBRANE_ORGANIZATION	GOBP_PLASMA_MEMBRANE_ORGANIZATION		126	-0.179793	-0.83856	0.871429	0.965072	1	7866	tags=42%, list=31%, signal=60%
GOBP_POSITIVE_REGULATION_OF_CELLULAR_RESPONSE_TO_INSULIN_STIMULUS	GOBP_POSITIVE_REGULATION_OF_CELLULAR_RESPONSE_TO_INSULIN_STIMULUS		20	-0.269677	-0.838309	0.719731	0.964975	1	6374	tags=40%, list=25%, signal=53%
GOBP_POSITIVE_REGULATION_OF_MITOTIC_CELL_CYCLE	GOBP_POSITIVE_REGULATION_OF_MITOTIC_CELL_CYCLE		80	-0.192996	-0.838113	0.78392	0.964711	1	6094	tags=29%, list=24%, signal=38%
GOBP_RESPONSE_TO_INSULIN	GOBP_RESPONSE_TO_INSULIN		177	-0.171965	-0.837546	0.899705	0.965315	1	4893	tags=22%, list=19%, signal=27%
GOBP_REGULATION_OF_EXTRACELLULAR_MATRIX_ORGANIZATION	GOBP_REGULATION_OF_EXTRACELLULAR_MATRIX_ORGANIZATION		46	-0.221483	-0.837245	0.742718	0.965302	1	6762	tags=37%, list=26%, signal=50%
GOBP_REGULATION_OF_SPROUTING_ANGIOGENESIS	GOBP_REGULATION_OF_SPROUTING_ANGIOGENESIS		28	-0.245109	-0.836333	0.730415	0.96661	1	355	tags=7%, list=1%, signal=7%
GOBP_MESENCHYME_MORPHOGENESIS	GOBP_MESENCHYME_MORPHOGENESIS		45	-0.218165	-0.835261	0.771795	0.968295	1	5956	tags=29%, list=23%, signal=38%
GOBP_MACROPHAGE_CYTOKINE_PRODUCTION	GOBP_MACROPHAGE_CYTOKINE_PRODUCTION		48	-0.219901	-0.83509	0.777506	0.967981	1	5725	tags=31%, list=22%, signal=40%
GOBP_ENDOTHELIAL_CELL_DEVELOPMENT	GOBP_ENDOTHELIAL_CELL_DEVELOPMENT		54	-0.210617	-0.833767	0.803483	0.970083	1	9037	tags=43%, list=35%, signal=66%
GOBP_ATRIOVENTRICULAR_VALVE_DEVELOPMENT	GOBP_ATRIOVENTRICULAR_VALVE_DEVELOPMENT		21	-0.268169	-0.833617	0.703088	0.969728	1	5791	tags=33%, list=23%, signal=43%
GOBP_GLYCOSPHINGOLIPID_METABOLIC_PROCESS	GOBP_GLYCOSPHINGOLIPID_METABOLIC_PROCESS		46	-0.214788	-0.833453	0.754902	0.969417	1	6431	tags=33%, list=25%, signal=43%
GOBP_VACUOLAR_LOCALIZATION	GOBP_VACUOLAR_LOCALIZATION		79	-0.195478	-0.832939	0.847594	0.969781	1	5675	tags=24%, list=22%, signal=31%
GOBP_POSITIVE_REGULATION_OF_PROTEIN_MATURATION	GOBP_POSITIVE_REGULATION_OF_PROTEIN_MATURATION		25	-0.24759	-0.832616	0.736585	0.969819	1	3871	tags=24%, list=15%, signal=28%
GOBP_NEGATIVE_REGULATION_OF_NF_KAPPAB_TRANSCRIPTION_FACTOR_ACTIVITY	GOBP_NEGATIVE_REGULATION_OF_NF_KAPPAB_TRANSCRIPTION_FACTOR_ACTIVITY		58	-0.204211	-0.832568	0.798982	0.969242	1	6724	tags=31%, list=26%, signal=42%
GOBP_NEGATIVE_REGULATION_OF_GLUCOSE_TRANSMEMBRANE_TRANSPORT	GOBP_NEGATIVE_REGULATION_OF_GLUCOSE_TRANSMEMBRANE_TRANSPORT		20	-0.27058	-0.832191	0.66453	0.969355	1	3471	tags=25%, list=14%, signal=29%
GOBP_CELL_JUNCTION_MAINTENANCE	GOBP_CELL_JUNCTION_MAINTENANCE		36	-0.230958	-0.831514	0.759434	0.970165	1	5914	tags=36%, list=23%, signal=47%
GOBP_POSITIVE_REGULATION_OF_PEPTIDYL_THREONINE_PHOSPHORYLATION	GOBP_POSITIVE_REGULATION_OF_PEPTIDYL_THREONINE_PHOSPHORYLATION		20	-0.261937	-0.831494	0.741794	0.96953	1	6018	tags=35%, list=24%, signal=46%
GOBP_MELANIN_METABOLIC_PROCESS	GOBP_MELANIN_METABOLIC_PROCESS		21	-0.260436	-0.831334	0.731915	0.969202	1	2597	tags=19%, list=10%, signal=21%
GOBP_PROTEIN_EXPORT_FROM_NUCLEUS	GOBP_PROTEIN_EXPORT_FROM_NUCLEUS		43	-0.221065	-0.830669	0.7725	0.969883	1	7486	tags=47%, list=29%, signal=66%
GOBP_NEGATIVE_REGULATION_OF_DNA_REPAIR	GOBP_NEGATIVE_REGULATION_OF_DNA_REPAIR		15	-0.28715	-0.830034	0.690949	0.970588	1	3006	tags=27%, list=12%, signal=30%
GOBP_GLUTAMATE_METABOLIC_PROCESS	GOBP_GLUTAMATE_METABOLIC_PROCESS		20	-0.266046	-0.829397	0.702461	0.971245	1	5377	tags=40%, list=21%, signal=51%
GOBP_MYOBLAST_DIFFERENTIATION	GOBP_MYOBLAST_DIFFERENTIATION		89	-0.191679	-0.828849	0.830287	0.971684	1	6779	tags=31%, list=27%, signal=43%
GOBP_REGULATION_OF_LACTATION	GOBP_REGULATION_OF_LACTATION		27	-0.243732	-0.828313	0.73903	0.972115	1	8700	tags=48%, list=34%, signal=73%
GOBP_SPROUTING_ANGIOGENESIS	GOBP_SPROUTING_ANGIOGENESIS		96	-0.186055	-0.828159	0.859944	0.971746	1	5313	tags=23%, list=21%, signal=29%
GOBP_REGULATION_OF_MICROTUBULE_BASED_MOVEMENT	GOBP_REGULATION_OF_MICROTUBULE_BASED_MOVEMENT		52	-0.208496	-0.827906	0.799505	0.971618	1	2829	tags=17%, list=11%, signal=19%
GOBP_REGULATION_OF_CELL_MATURATION	GOBP_REGULATION_OF_CELL_MATURATION		19	-0.265395	-0.827392	0.738839	0.972	1	8603	tags=53%, list=34%, signal=79%
GOBP_PIRNA_METABOLIC_PROCESS	GOBP_PIRNA_METABOLIC_PROCESS		22	-0.257951	-0.827367	0.72488	0.971373	1	2548	tags=18%, list=10%, signal=20%
GOBP_IRON_ION_TRANSPORT	GOBP_IRON_ION_TRANSPORT		46	-0.211377	-0.826291	0.777506	0.972949	1	6599	tags=35%, list=26%, signal=47%
GOBP_BONE_MORPHOGENESIS	GOBP_BONE_MORPHOGENESIS		92	-0.189517	-0.823935	0.848404	0.977177	1	7654	tags=37%, list=30%, signal=53%
GOBP_REGULATION_OF_ENDOTHELIAL_CELL_DIFFERENTIATION	GOBP_REGULATION_OF_ENDOTHELIAL_CELL_DIFFERENTIATION		32	-0.237965	-0.823614	0.760532	0.977165	1	8646	tags=44%, list=34%, signal=66%
GOBP_REGULATION_OF_TELOMERE_MAINTENANCE	GOBP_REGULATION_OF_TELOMERE_MAINTENANCE		48	-0.212301	-0.822164	0.798005	0.979471	1	7821	tags=40%, list=31%, signal=57%
GOBP_MICROVILLUS_ORGANIZATION	GOBP_MICROVILLUS_ORGANIZATION		16	-0.282038	-0.82175	0.700637	0.979684	1	6514	tags=38%, list=25%, signal=50%
GOBP_RETINA_VASCULATURE_DEVELOPMENT_IN_CAMERA_TYPE_EYE	GOBP_RETINA_VASCULATURE_DEVELOPMENT_IN_CAMERA_TYPE_EYE		18	-0.266572	-0.821745	0.698413	0.97902	1	7951	tags=50%, list=31%, signal=73%
GOBP_NEGATIVE_REGULATION_OF_BEHAVIOR	GOBP_NEGATIVE_REGULATION_OF_BEHAVIOR		26	-0.246439	-0.821226	0.73301	0.979463	1	5640	tags=27%, list=22%, signal=35%
GOBP_REGULATION_OF_RESPONSE_TO_DNA_DAMAGE_STIMULUS	GOBP_REGULATION_OF_RESPONSE_TO_DNA_DAMAGE_STIMULUS		177	-0.167333	-0.819795	0.926346	0.981695	1	7385	tags=36%, list=29%, signal=50%
GOBP_BLOOD_VESSEL_ENDOTHELIAL_CELL_MIGRATION	GOBP_BLOOD_VESSEL_ENDOTHELIAL_CELL_MIGRATION		96	-0.183472	-0.819687	0.858667	0.981233	1	5818	tags=26%, list=23%, signal=34%
GOBP_ENDODERMAL_CELL_DIFFERENTIATION	GOBP_ENDODERMAL_CELL_DIFFERENTIATION		25	-0.246814	-0.819104	0.737443	0.98163	1	7158	tags=40%, list=28%, signal=56%
GOBP_HEMATOPOIETIC_STEM_CELL_DIFFERENTIATION	GOBP_HEMATOPOIETIC_STEM_CELL_DIFFERENTIATION		29	-0.23466	-0.818879	0.785388	0.981393	1	6779	tags=41%, list=27%, signal=56%
GOBP_PROTEIN_TARGETING	GOBP_PROTEIN_TARGETING		170	-0.167377	-0.81879	0.952522	0.980877	1	5574	tags=24%, list=22%, signal=31%
GOBP_THYMOCYTE_APOPTOTIC_PROCESS	GOBP_THYMOCYTE_APOPTOTIC_PROCESS		22	-0.25722	-0.817753	0.744019	0.982284	1	5762	tags=32%, list=23%, signal=41%
GOBP_POSITIVE_REGULATION_OF_INTRACELLULAR_PROTEIN_TRANSPORT	GOBP_POSITIVE_REGULATION_OF_INTRACELLULAR_PROTEIN_TRANSPORT		95	-0.184757	-0.817324	0.858268	0.982458	1	6023	tags=27%, list=24%, signal=36%
GOBP_RESPONSE_TO_MUSCLE_ACTIVITY	GOBP_RESPONSE_TO_MUSCLE_ACTIVITY		18	-0.269629	-0.817271	0.714592	0.981878	1	6277	tags=39%, list=25%, signal=52%
GOBP_STEROID_HORMONE_MEDIATED_SIGNALING_PATHWAY	GOBP_STEROID_HORMONE_MEDIATED_SIGNALING_PATHWAY		78	-0.194911	-0.817127	0.848558	0.981489	1	7113	tags=32%, list=28%, signal=44%
GOBP_REGULATION_OF_RNA_STABILITY	GOBP_REGULATION_OF_RNA_STABILITY		108	-0.181534	-0.816633	0.86076	0.981843	1	7767	tags=37%, list=30%, signal=53%
GOBP_LEUKOCYTE_ACTIVATION_INVOLVED_IN_INFLAMMATORY_RESPONSE	GOBP_LEUKOCYTE_ACTIVATION_INVOLVED_IN_INFLAMMATORY_RESPONSE		39	-0.217498	-0.815469	0.792941	0.983458	1	6644	tags=36%, list=26%, signal=48%
GOBP_INTRACELLULAR_LIPID_TRANSPORT	GOBP_INTRACELLULAR_LIPID_TRANSPORT		30	-0.236028	-0.815027	0.774648	0.983616	1	4601	tags=27%, list=18%, signal=32%
GOBP_NEGATIVE_REGULATION_OF_ENDOTHELIAL_CELL_PROLIFERATION	GOBP_NEGATIVE_REGULATION_OF_ENDOTHELIAL_CELL_PROLIFERATION		58	-0.204404	-0.814906	0.818182	0.983171	1	5640	tags=28%, list=22%, signal=35%
GOBP_GOLGI_ORGANIZATION	GOBP_GOLGI_ORGANIZATION		76	-0.192003	-0.814233	0.859335	0.983771	1	6803	tags=38%, list=27%, signal=52%
GOBP_NEGATIVE_REGULATION_OF_SIGNAL_TRANSDUCTION_IN_ABSENCE_OF_LIGAND	GOBP_NEGATIVE_REGULATION_OF_SIGNAL_TRANSDUCTION_IN_ABSENCE_OF_LIGAND		28	-0.235013	-0.814083	0.777778	0.983389	1	8132	tags=39%, list=32%, signal=58%
GOBP_ENDOCHONDRAL_BONE_MORPHOGENESIS	GOBP_ENDOCHONDRAL_BONE_MORPHOGENESIS		54	-0.207166	-0.814034	0.817746	0.982803	1	7654	tags=35%, list=30%, signal=50%
GOBP_REGULATION_OF_CALCIUM_ION_TRANSMEMBRANE_TRANSPORT	GOBP_REGULATION_OF_CALCIUM_ION_TRANSMEMBRANE_TRANSPORT		163	-0.169168	-0.813486	0.933934	0.983227	1	7677	tags=34%, list=30%, signal=49%
GOBP_GANGLIOSIDE_BIOSYNTHETIC_PROCESS	GOBP_GANGLIOSIDE_BIOSYNTHETIC_PROCESS		15	-0.28465	-0.81336	0.693111	0.982794	1	2089	tags=20%, list=8%, signal=22%
GOBP_NATURAL_KILLER_CELL_DIFFERENTIATION	GOBP_NATURAL_KILLER_CELL_DIFFERENTIATION		29	-0.230928	-0.812388	0.785867	0.983963	1	6377	tags=34%, list=25%, signal=46%
GOBP_REGULATION_OF_ERBB_SIGNALING_PATHWAY	GOBP_REGULATION_OF_ERBB_SIGNALING_PATHWAY		60	-0.198949	-0.811977	0.84689	0.984097	1	6135	tags=32%, list=24%, signal=42%
GOBP_TETRAPYRROLE_BIOSYNTHETIC_PROCESS	GOBP_TETRAPYRROLE_BIOSYNTHETIC_PROCESS		20	-0.261501	-0.811184	0.747228	0.98498	1	7853	tags=45%, list=31%, signal=65%
GOBP_NIK_NF_KAPPAB_SIGNALING	GOBP_NIK_NF_KAPPAB_SIGNALING		91	-0.18297	-0.810875	0.867533	0.984877	1	7736	tags=35%, list=30%, signal=50%
GOBP_POSITIVE_REGULATION_OF_MORPHOGENESIS_OF_AN_EPITHELIUM	GOBP_POSITIVE_REGULATION_OF_MORPHOGENESIS_OF_AN_EPITHELIUM		36	-0.222431	-0.810828	0.790433	0.984301	1	6135	tags=31%, list=24%, signal=40%
GOBP_VASCULAR_ENDOTHELIAL_CELL_PROLIFERATION	GOBP_VASCULAR_ENDOTHELIAL_CELL_PROLIFERATION		25	-0.248903	-0.810735	0.781106	0.983803	1	5640	tags=36%, list=22%, signal=46%
GOBP_POSITIVE_REGULATION_OF_STEM_CELL_PROLIFERATION	GOBP_POSITIVE_REGULATION_OF_STEM_CELL_PROLIFERATION		55	-0.201206	-0.809565	0.806075	0.985322	1	6011	tags=29%, list=24%, signal=38%
GOBP_RECEPTOR_CATABOLIC_PROCESS	GOBP_RECEPTOR_CATABOLIC_PROCESS		23	-0.251061	-0.80945	0.765432	0.984899	1	9672	tags=57%, list=38%, signal=91%
GOBP_NODAL_SIGNALING_PATHWAY	GOBP_NODAL_SIGNALING_PATHWAY		16	-0.277864	-0.809275	0.719731	0.98455	1	4261	tags=25%, list=17%, signal=30%
GOBP_POSITIVE_REGULATION_OF_MUSCLE_CELL_DIFFERENTIATION	GOBP_POSITIVE_REGULATION_OF_MUSCLE_CELL_DIFFERENTIATION		65	-0.19782	-0.809204	0.880488	0.984011	1	6235	tags=34%, list=24%, signal=45%
GOBP_REGULATION_OF_HEART_RATE	GOBP_REGULATION_OF_HEART_RATE		90	-0.183416	-0.808449	0.872773	0.98472	1	2823	tags=14%, list=11%, signal=16%
GOBP_DETECTION_OF_OTHER_ORGANISM	GOBP_DETECTION_OF_OTHER_ORGANISM		18	-0.271837	-0.807762	0.728477	0.98541	1	7084	tags=44%, list=28%, signal=61%
GOBP_POSITIVE_REGULATION_OF_OSSIFICATION	GOBP_POSITIVE_REGULATION_OF_OSSIFICATION		50	-0.204078	-0.806837	0.835351	0.986485	1	5611	tags=30%, list=22%, signal=38%
GOBP_DIACYLGLYCEROL_METABOLIC_PROCESS	GOBP_DIACYLGLYCEROL_METABOLIC_PROCESS		24	-0.252121	-0.806551	0.724062	0.986362	1	2350	tags=21%, list=9%, signal=23%
GOBP_MRNA_3_END_PROCESSING	GOBP_MRNA_3_END_PROCESSING		31	-0.234017	-0.806482	0.754757	0.985826	1	7679	tags=42%, list=30%, signal=60%
GOBP_AUDITORY_RECEPTOR_CELL_MORPHOGENESIS	GOBP_AUDITORY_RECEPTOR_CELL_MORPHOGENESIS		22	-0.24863	-0.805967	0.762105	0.986108	1	3946	tags=23%, list=15%, signal=27%
GOBP_REGULATION_OF_STRIATED_MUSCLE_CELL_DIFFERENTIATION	GOBP_REGULATION_OF_STRIATED_MUSCLE_CELL_DIFFERENTIATION		81	-0.188567	-0.805553	0.884021	0.986183	1	5561	tags=27%, list=22%, signal=35%
GOBP_ERBB_SIGNALING_PATHWAY	GOBP_ERBB_SIGNALING_PATHWAY		92	-0.178984	-0.805197	0.869018	0.986194	1	6135	tags=27%, list=24%, signal=36%
GOBP_POSITIVE_REGULATION_OF_NUCLEOTIDE_METABOLIC_PROCESS	GOBP_POSITIVE_REGULATION_OF_NUCLEOTIDE_METABOLIC_PROCESS		28	-0.236081	-0.805152	0.796053	0.985608	1	7074	tags=43%, list=28%, signal=59%
GOBP_POSITIVE_REGULATION_OF_DNA_METABOLIC_PROCESS	GOBP_POSITIVE_REGULATION_OF_DNA_METABOLIC_PROCESS		187	-0.162816	-0.804645	0.955145	0.985901	1	7880	tags=36%, list=31%, signal=51%
GOBP_PARAXIAL_MESODERM_DEVELOPMENT	GOBP_PARAXIAL_MESODERM_DEVELOPMENT		17	-0.270585	-0.804525	0.726882	0.985461	1	6330	tags=35%, list=25%, signal=47%
GOBP_SYNAPTIC_VESICLE_PRIMING	GOBP_SYNAPTIC_VESICLE_PRIMING		18	-0.267791	-0.80422	0.742009	0.985336	1	8294	tags=56%, list=32%, signal=82%
GOBP_REGULATION_OF_CALCINEURIN_MEDIATED_SIGNALING	GOBP_REGULATION_OF_CALCINEURIN_MEDIATED_SIGNALING		32	-0.230675	-0.804202	0.761574	0.984709	1	5765	tags=34%, list=23%, signal=44%
GOBP_INTERSTRAND_CROSS_LINK_REPAIR	GOBP_INTERSTRAND_CROSS_LINK_REPAIR		17	-0.271822	-0.803761	0.740506	0.984856	1	2666	tags=18%, list=10%, signal=20%
GOBP_REPRODUCTIVE_BEHAVIOR	GOBP_REPRODUCTIVE_BEHAVIOR		47	-0.208496	-0.803141	0.847619	0.985331	1	3268	tags=19%, list=13%, signal=22%
GOBP_POSITIVE_REGULATION_OF_EPITHELIAL_CELL_MIGRATION	GOBP_POSITIVE_REGULATION_OF_EPITHELIAL_CELL_MIGRATION		122	-0.175306	-0.802689	0.888283	0.985516	1	7152	tags=31%, list=28%, signal=43%
GOBP_RESPONSE_TO_PHENYLALANINE	GOBP_RESPONSE_TO_PHENYLALANINE		20	-0.257071	-0.802313	0.764706	0.985516	1	2565	tags=15%, list=10%, signal=17%
GOBP_REGULATION_OF_PHOSPHATIDYLINOSITOL_3_KINASE_SIGNALING	GOBP_REGULATION_OF_PHOSPHATIDYLINOSITOL_3_KINASE_SIGNALING		81	-0.185274	-0.801772	0.895028	0.985857	1	6369	tags=28%, list=25%, signal=38%
GOBP_NEGATIVE_REGULATION_OF_PROTEIN_SECRETION	GOBP_NEGATIVE_REGULATION_OF_PROTEIN_SECRETION		60	-0.201866	-0.801139	0.82767	0.986304	1	6345	tags=27%, list=25%, signal=35%
GOBP_PROSTATE_GLAND_DEVELOPMENT	GOBP_PROSTATE_GLAND_DEVELOPMENT		43	-0.211932	-0.800726	0.786046	0.986394	1	6484	tags=33%, list=25%, signal=44%
GOBP_DETECTION_OF_CHEMICAL_STIMULUS_INVOLVED_IN_SENSORY_PERCEPTION_OF_TASTE	GOBP_DETECTION_OF_CHEMICAL_STIMULUS_INVOLVED_IN_SENSORY_PERCEPTION_OF_TASTE		51	-0.201108	-0.800564	0.849873	0.986008	1	3797	tags=20%, list=15%, signal=23%
GOBP_REGULATION_OF_VASOCONSTRICTION	GOBP_REGULATION_OF_VASOCONSTRICTION		69	-0.191553	-0.799981	0.88052	0.986396	1	3806	tags=17%, list=15%, signal=20%
GOBP_PHOSPHATIDYLCHOLINE_METABOLIC_PROCESS	GOBP_PHOSPHATIDYLCHOLINE_METABOLIC_PROCESS		50	-0.201995	-0.799396	0.859524	0.986773	1	2745	tags=14%, list=11%, signal=16%
GOBP_NEGATIVE_REGULATION_OF_RESPONSE_TO_REACTIVE_OXYGEN_SPECIES	GOBP_NEGATIVE_REGULATION_OF_RESPONSE_TO_REACTIVE_OXYGEN_SPECIES		19	-0.259986	-0.799309	0.768539	0.986276	1	4098	tags=21%, list=16%, signal=25%
GOBP_SEQUESTERING_OF_CALCIUM_ION	GOBP_SEQUESTERING_OF_CALCIUM_ION		96	-0.178675	-0.797148	0.916216	0.989571	1	6264	tags=27%, list=25%, signal=36%
GOBP_SARCOPLASMIC_RETICULUM_CALCIUM_ION_TRANSPORT	GOBP_SARCOPLASMIC_RETICULUM_CALCIUM_ION_TRANSPORT		21	-0.245859	-0.796674	0.776119	0.989745	1	7677	tags=48%, list=30%, signal=68%
GOBP_ERAD_PATHWAY	GOBP_ERAD_PATHWAY		56	-0.198217	-0.796531	0.864734	0.989357	1	8554	tags=43%, list=33%, signal=64%
GOBP_POSITIVE_REGULATION_OF_MEIOTIC_CELL_CYCLE	GOBP_POSITIVE_REGULATION_OF_MEIOTIC_CELL_CYCLE		23	-0.2434	-0.796356	0.785398	0.989017	1	6429	tags=30%, list=25%, signal=41%
GOBP_NUCLEOTIDE_EXCISION_REPAIR	GOBP_NUCLEOTIDE_EXCISION_REPAIR		40	-0.212598	-0.795982	0.812918	0.989002	1	9449	tags=50%, list=37%, signal=79%
GOBP_NEGATIVE_REGULATION_OF_MITOTIC_CELL_CYCLE	GOBP_NEGATIVE_REGULATION_OF_MITOTIC_CELL_CYCLE		147	-0.166527	-0.795448	0.950437	0.989243	1	7461	tags=31%, list=29%, signal=44%
GOBP_TYPE_B_PANCREATIC_CELL_PROLIFERATION	GOBP_TYPE_B_PANCREATIC_CELL_PROLIFERATION		33	-0.223649	-0.795018	0.789855	0.98938	1	4074	tags=24%, list=16%, signal=29%
GOBP_DETECTION_OF_BIOTIC_STIMULUS	GOBP_DETECTION_OF_BIOTIC_STIMULUS		30	-0.22843	-0.794246	0.796009	0.990044	1	7084	tags=37%, list=28%, signal=51%
GOBP_SPERM_FLAGELLUM_ASSEMBLY	GOBP_SPERM_FLAGELLUM_ASSEMBLY		36	-0.216022	-0.793943	0.82151	0.989919	1	5761	tags=25%, list=23%, signal=32%
GOBP_PROTEIN_AUTOPHOSPHORYLATION	GOBP_PROTEIN_AUTOPHOSPHORYLATION		154	-0.165099	-0.793875	0.944751	0.989401	1	6536	tags=30%, list=26%, signal=40%
GOBP_REGULATION_OF_DOUBLE_STRAND_BREAK_REPAIR_VIA_NONHOMOLOGOUS_END_JOINING	GOBP_REGULATION_OF_DOUBLE_STRAND_BREAK_REPAIR_VIA_NONHOMOLOGOUS_END_JOINING		16	-0.275388	-0.793753	0.760776	0.988935	1	3731	tags=25%, list=15%, signal=29%
GOBP_CYTOKINETIC_PROCESS	GOBP_CYTOKINETIC_PROCESS		21	-0.252566	-0.792472	0.762791	0.990545	1	7634	tags=43%, list=30%, signal=61%
GOBP_POSITIVE_REGULATION_OF_MEIOTIC_NUCLEAR_DIVISION	GOBP_POSITIVE_REGULATION_OF_MEIOTIC_NUCLEAR_DIVISION		15	-0.276782	-0.791878	0.756701	0.990894	1	2099	tags=13%, list=8%, signal=15%
GOBP_GOLGI_TO_PLASMA_MEMBRANE_PROTEIN_TRANSPORT	GOBP_GOLGI_TO_PLASMA_MEMBRANE_PROTEIN_TRANSPORT		27	-0.230375	-0.790992	0.821782	0.991725	1	4112	tags=22%, list=16%, signal=26%
GOBP_EMBRYONIC_AXIS_SPECIFICATION	GOBP_EMBRYONIC_AXIS_SPECIFICATION		35	-0.221051	-0.790597	0.819672	0.99178	1	3695	tags=17%, list=14%, signal=20%
GOBP_REGULATION_OF_BLOOD_VESSEL_ENDOTHELIAL_CELL_MIGRATION	GOBP_REGULATION_OF_BLOOD_VESSEL_ENDOTHELIAL_CELL_MIGRATION		75	-0.180207	-0.79017	0.888041	0.991851	1	8535	tags=40%, list=33%, signal=60%
GOBP_MELANOSOME_ASSEMBLY	GOBP_MELANOSOME_ASSEMBLY		15	-0.267766	-0.78737	0.763393	0.995923	1	8209	tags=47%, list=32%, signal=69%
GOBP_REGULATION_OF_PROTEIN_LOCALIZATION_TO_SYNAPSE	GOBP_REGULATION_OF_PROTEIN_LOCALIZATION_TO_SYNAPSE		15	-0.274531	-0.786994	0.751693	0.995887	1	3735	tags=20%, list=15%, signal=23%
GOBP_POSITIVE_REGULATION_OF_NUCLEOCYTOPLASMIC_TRANSPORT	GOBP_POSITIVE_REGULATION_OF_NUCLEOCYTOPLASMIC_TRANSPORT		46	-0.205003	-0.785473	0.831325	0.997813	1	8047	tags=46%, list=31%, signal=67%
GOBP_NEGATIVE_REGULATION_OF_INTRACELLULAR_STEROID_HORMONE_RECEPTOR_SIGNALING_PATHWAY	GOBP_NEGATIVE_REGULATION_OF_INTRACELLULAR_STEROID_HORMONE_RECEPTOR_SIGNALING_PATHWAY		26	-0.233194	-0.7851	0.812775	0.997782	1	6034	tags=35%, list=24%, signal=45%
GOBP_CARDIAC_MUSCLE_ADAPTATION	GOBP_CARDIAC_MUSCLE_ADAPTATION		21	-0.24793	-0.784488	0.804054	0.998125	1	7706	tags=43%, list=30%, signal=61%
GOBP_CELLULAR_RESPONSE_TO_PH	GOBP_CELLULAR_RESPONSE_TO_PH		21	-0.246942	-0.78312	0.77907	0.999611	1	5072	tags=29%, list=20%, signal=36%
GOBP_NEGATIVE_REGULATION_OF_AUTOPHAGY	GOBP_NEGATIVE_REGULATION_OF_AUTOPHAGY		57	-0.195622	-0.78305	0.882199	0.99907	1	8161	tags=37%, list=32%, signal=54%
GOBP_REGULATION_OF_MACROPHAGE_MIGRATION	GOBP_REGULATION_OF_MACROPHAGE_MIGRATION		40	-0.209001	-0.78297	0.85023	0.998551	1	5567	tags=30%, list=22%, signal=38%
GOBP_REGULATION_OF_CHROMOSOME_ORGANIZATION	GOBP_REGULATION_OF_CHROMOSOME_ORGANIZATION		118	-0.171744	-0.781966	0.937838	0.999529	1	9305	tags=47%, list=36%, signal=73%
GOBP_GABAERGIC_NEURON_DIFFERENTIATION	GOBP_GABAERGIC_NEURON_DIFFERENTIATION		18	-0.256869	-0.781896	0.787746	0.998978	1	4054	tags=28%, list=16%, signal=33%
GOBP_POST_TRANSLATIONAL_PROTEIN_MODIFICATION	GOBP_POST_TRANSLATIONAL_PROTEIN_MODIFICATION		17	-0.263499	-0.780555	0.755656	1	1	9229	tags=53%, list=36%, signal=83%
GOBP_REGULATION_OF_KIDNEY_DEVELOPMENT	GOBP_REGULATION_OF_KIDNEY_DEVELOPMENT		32	-0.22046	-0.780338	0.811494	1	1	1308	tags=13%, list=5%, signal=13%
GOBP_NEGATIVE_REGULATION_OF_INTERFERON_GAMMA_PRODUCTION	GOBP_NEGATIVE_REGULATION_OF_INTERFERON_GAMMA_PRODUCTION		36	-0.217008	-0.780103	0.832547	0.999832	1	3369	tags=17%, list=13%, signal=19%
GOBP_NEPHRON_TUBULE_FORMATION	GOBP_NEPHRON_TUBULE_FORMATION		20	-0.249234	-0.780081	0.777528	0.999221	1	663	tags=10%, list=3%, signal=10%
GOBP_POSITIVE_REGULATION_OF_ACTIN_FILAMENT_POLYMERIZATION	GOBP_POSITIVE_REGULATION_OF_ACTIN_FILAMENT_POLYMERIZATION		37	-0.211272	-0.779406	0.853428	0.999618	1	3848	tags=22%, list=15%, signal=25%
GOBP_NEGATIVE_REGULATION_OF_BIOMINERALIZATION	GOBP_NEGATIVE_REGULATION_OF_BIOMINERALIZATION		24	-0.23457	-0.77913	0.791262	0.999384	1	4349	tags=25%, list=17%, signal=30%
GOBP_NEGATIVE_REGULATION_OF_NUCLEAR_DIVISION	GOBP_NEGATIVE_REGULATION_OF_NUCLEAR_DIVISION		37	-0.209021	-0.779061	0.89357	0.998857	1	7305	tags=35%, list=29%, signal=49%
GOBP_REGULATION_OF_TELOMERE_CAPPING	GOBP_REGULATION_OF_TELOMERE_CAPPING		15	-0.272502	-0.778272	0.773913	0.999475	1	8883	tags=47%, list=35%, signal=71%
GOBP_LEUKOTRIENE_METABOLIC_PROCESS	GOBP_LEUKOTRIENE_METABOLIC_PROCESS		16	-0.261756	-0.778018	0.813063	0.999219	1	5381	tags=31%, list=21%, signal=40%
GOBP_POSITIVE_REGULATION_OF_OLIGODENDROCYTE_DIFFERENTIATION	GOBP_POSITIVE_REGULATION_OF_OLIGODENDROCYTE_DIFFERENTIATION		29	-0.230451	-0.778007	0.817102	0.998592	1	5606	tags=34%, list=22%, signal=44%
GOBP_OLFACTORY_BULB_INTERNEURON_DIFFERENTIATION	GOBP_OLFACTORY_BULB_INTERNEURON_DIFFERENTIATION		19	-0.25402	-0.777729	0.778013	0.998389	1	5806	tags=37%, list=23%, signal=48%
GOBP_AMINO_SUGAR_METABOLIC_PROCESS	GOBP_AMINO_SUGAR_METABOLIC_PROCESS		37	-0.209879	-0.777029	0.826087	0.998877	1	5516	tags=30%, list=22%, signal=38%
GOBP_NEUROEPITHELIAL_CELL_DIFFERENTIATION	GOBP_NEUROEPITHELIAL_CELL_DIFFERENTIATION		40	-0.207393	-0.774926	0.836634	1	1	5790	tags=33%, list=23%, signal=42%
GOBP_ZINC_ION_TRANSPORT	GOBP_ZINC_ION_TRANSPORT		24	-0.239624	-0.774628	0.829214	1	1	7849	tags=50%, list=31%, signal=72%
GOBP_RESPONSE_TO_FOOD	GOBP_RESPONSE_TO_FOOD		35	-0.212606	-0.774054	0.863415	1	1	2143	tags=17%, list=8%, signal=19%
GOBP_REGULATION_OF_JNK_CASCADE	GOBP_REGULATION_OF_JNK_CASCADE		111	-0.169791	-0.773882	0.942149	1	1	8067	tags=36%, list=32%, signal=52%
GOBP_CELL_CELL_ADHESION_MEDIATED_BY_CADHERIN	GOBP_CELL_CELL_ADHESION_MEDIATED_BY_CADHERIN		18	-0.255987	-0.77321	0.78781	1	1	8187	tags=50%, list=32%, signal=74%
GOBP_MACROPHAGE_CHEMOTAXIS	GOBP_MACROPHAGE_CHEMOTAXIS		40	-0.207951	-0.772876	0.858796	1	1	4638	tags=25%, list=18%, signal=30%
GOBP_GLUCOCORTICOID_METABOLIC_PROCESS	GOBP_GLUCOCORTICOID_METABOLIC_PROCESS		23	-0.240874	-0.772785	0.809313	1	1	2571	tags=22%, list=10%, signal=24%
GOBP_MITOTIC_NUCLEAR_DIVISION	GOBP_MITOTIC_NUCLEAR_DIVISION		171	-0.159325	-0.77276	0.974576	1	1	8530	tags=43%, list=33%, signal=65%
GOBP_VERY_LONG_CHAIN_FATTY_ACID_METABOLIC_PROCESS	GOBP_VERY_LONG_CHAIN_FATTY_ACID_METABOLIC_PROCESS		26	-0.236683	-0.772298	0.811159	1	1	4423	tags=27%, list=17%, signal=33%
GOBP_POSITIVE_REGULATION_OF_CYCLASE_ACTIVITY	GOBP_POSITIVE_REGULATION_OF_CYCLASE_ACTIVITY		36	-0.213666	-0.772057	0.818396	1	1	3141	tags=17%, list=12%, signal=19%
GOBP_ORGAN_GROWTH	GOBP_ORGAN_GROWTH		157	-0.160675	-0.771799	0.960843	0.999771	1	6515	tags=27%, list=25%, signal=37%
GOBP_REGULATION_OF_MACROPHAGE_CHEMOTAXIS	GOBP_REGULATION_OF_MACROPHAGE_CHEMOTAXIS		28	-0.224925	-0.771389	0.814988	0.999747	1	3708	tags=21%, list=15%, signal=25%
GOBP_STRIATED_MUSCLE_ADAPTATION	GOBP_STRIATED_MUSCLE_ADAPTATION		43	-0.200928	-0.770279	0.869767	1	1	6330	tags=33%, list=25%, signal=43%
GOBP_VESICLE_COATING	GOBP_VESICLE_COATING		20	-0.247256	-0.770243	0.778017	1	1	7111	tags=40%, list=28%, signal=55%
GOBP_TOLL_LIKE_RECEPTOR_4_SIGNALING_PATHWAY	GOBP_TOLL_LIKE_RECEPTOR_4_SIGNALING_PATHWAY		38	-0.212022	-0.77023	0.839644	0.999476	1	3007	tags=16%, list=12%, signal=18%
GOBP_POSITIVE_REGULATION_OF_TELOMERE_MAINTENANCE	GOBP_POSITIVE_REGULATION_OF_TELOMERE_MAINTENANCE		34	-0.215611	-0.769766	0.828502	0.999541	1	3763	tags=21%, list=15%, signal=24%
GOBP_REGULATION_OF_MULTICELLULAR_ORGANISM_GROWTH	GOBP_REGULATION_OF_MULTICELLULAR_ORGANISM_GROWTH		68	-0.182755	-0.769717	0.906977	0.998982	1	2562	tags=13%, list=10%, signal=15%
GOBP_STRESS_ACTIVATED_PROTEIN_KINASE_SIGNALING_CASCADE	GOBP_STRESS_ACTIVATED_PROTEIN_KINASE_SIGNALING_CASCADE		188	-0.155726	-0.769012	0.978261	0.999407	1	8067	tags=36%, list=32%, signal=52%
GOBP_INSULIN_RECEPTOR_SIGNALING_PATHWAY	GOBP_INSULIN_RECEPTOR_SIGNALING_PATHWAY		86	-0.176318	-0.768975	0.935	0.998838	1	4893	tags=22%, list=19%, signal=27%
GOBP_REGULATION_OF_CHROMOSOME_SEGREGATION	GOBP_REGULATION_OF_CHROMOSOME_SEGREGATION		59	-0.189814	-0.767996	0.9025	0.999633	1	8688	tags=42%, list=34%, signal=64%
GOBP_VASCULOGENESIS	GOBP_VASCULOGENESIS		76	-0.180595	-0.767005	0.923706	1	1	7403	tags=34%, list=29%, signal=48%
GOBP_AMINO_ACID_TRANSPORT	GOBP_AMINO_ACID_TRANSPORT		135	-0.162133	-0.766731	0.986523	1	1	4663	tags=19%, list=18%, signal=23%
GOBP_VASCULAR_ASSOCIATED_SMOOTH_MUSCLE_CONTRACTION	GOBP_VASCULAR_ASSOCIATED_SMOOTH_MUSCLE_CONTRACTION		17	-0.256714	-0.766597	0.796943	0.999667	1	3495	tags=24%, list=14%, signal=27%
GOBP_NEUROMUSCULAR_PROCESS_CONTROLLING_POSTURE	GOBP_NEUROMUSCULAR_PROCESS_CONTROLLING_POSTURE		17	-0.254544	-0.766376	0.821429	0.999347	1	5419	tags=29%, list=21%, signal=37%
GOBP_MYD88_DEPENDENT_TOLL_LIKE_RECEPTOR_SIGNALING_PATHWAY	GOBP_MYD88_DEPENDENT_TOLL_LIKE_RECEPTOR_SIGNALING_PATHWAY		16	-0.260423	-0.766233	0.786543	0.998923	1	7922	tags=44%, list=31%, signal=63%
GOBP_PROTEIN_EXIT_FROM_ENDOPLASMIC_RETICULUM	GOBP_PROTEIN_EXIT_FROM_ENDOPLASMIC_RETICULUM		21	-0.245114	-0.76617	0.785398	0.99838	1	8554	tags=43%, list=33%, signal=64%
GOBP_NEGATIVE_REGULATION_OF_TISSUE_REMODELING	GOBP_NEGATIVE_REGULATION_OF_TISSUE_REMODELING		27	-0.226272	-0.765605	0.845036	0.998569	1	5121	tags=22%, list=20%, signal=28%
GOBP_REGULATION_OF_DNA_BINDING	GOBP_REGULATION_OF_DNA_BINDING		96	-0.171895	-0.765212	0.915068	0.998476	1	7638	tags=36%, list=30%, signal=52%
GOBP_NEGATIVE_REGULATION_OF_OLIGODENDROCYTE_DIFFERENTIATION	GOBP_NEGATIVE_REGULATION_OF_OLIGODENDROCYTE_DIFFERENTIATION		18	-0.253697	-0.764182	0.803204	0.999333	1	8701	tags=44%, list=34%, signal=67%
GOBP_POSITIVE_REGULATION_OF_NOTCH_SIGNALING_PATHWAY	GOBP_POSITIVE_REGULATION_OF_NOTCH_SIGNALING_PATHWAY		33	-0.21425	-0.763948	0.845972	0.999019	1	8353	tags=39%, list=33%, signal=58%
GOBP_HEART_FORMATION	GOBP_HEART_FORMATION		27	-0.228457	-0.763162	0.831461	0.999498	1	5926	tags=26%, list=23%, signal=34%
GOBP_FACULTATIVE_HETEROCHROMATIN_FORMATION	GOBP_FACULTATIVE_HETEROCHROMATIN_FORMATION		24	-0.231322	-0.7629	0.832609	0.999212	1	8327	tags=54%, list=33%, signal=80%
GOBP_STRESS_GRANULE_ASSEMBLY	GOBP_STRESS_GRANULE_ASSEMBLY		17	-0.257651	-0.762879	0.832117	0.998618	1	3146	tags=18%, list=12%, signal=20%
GOBP_RNA_METHYLATION	GOBP_RNA_METHYLATION		40	-0.205295	-0.762591	0.865707	0.998375	1	7492	tags=33%, list=29%, signal=46%
GOBP_MULTIVESICULAR_BODY_SORTING_PATHWAY	GOBP_MULTIVESICULAR_BODY_SORTING_PATHWAY		23	-0.236483	-0.761704	0.833729	0.999016	1	3030	tags=17%, list=12%, signal=20%
GOBP_ESTABLISHMENT_OR_MAINTENANCE_OF_CELL_POLARITY	GOBP_ESTABLISHMENT_OR_MAINTENANCE_OF_CELL_POLARITY		157	-0.157742	-0.760843	0.97541	0.999594	1	6964	tags=31%, list=27%, signal=42%
GOBP_ESTABLISHMENT_OF_PROTEIN_LOCALIZATION_TO_PLASMA_MEMBRANE	GOBP_ESTABLISHMENT_OF_PROTEIN_LOCALIZATION_TO_PLASMA_MEMBRANE		45	-0.199819	-0.760417	0.880597	0.999521	1	4409	tags=22%, list=17%, signal=27%
GOBP_SPLICEOSOMAL_COMPLEX_ASSEMBLY	GOBP_SPLICEOSOMAL_COMPLEX_ASSEMBLY		19	-0.247701	-0.759514	0.837607	1	1	1934	tags=11%, list=8%, signal=11%
GOBP_ATRIAL_SEPTUM_DEVELOPMENT	GOBP_ATRIAL_SEPTUM_DEVELOPMENT		19	-0.244324	-0.75946	0.830065	0.99963	1	7453	tags=42%, list=29%, signal=59%
GOBP_EXTRACELLULAR_VESICLE_BIOGENESIS	GOBP_EXTRACELLULAR_VESICLE_BIOGENESIS		17	-0.253428	-0.758848	0.785106	0.9998	1	6345	tags=35%, list=25%, signal=47%
GOBP_RNA_CATABOLIC_PROCESS	GOBP_RNA_CATABOLIC_PROCESS		165	-0.155799	-0.75878	0.985119	0.999266	1	7767	tags=35%, list=30%, signal=49%
GOBP_HISTONE_DEACETYLATION	GOBP_HISTONE_DEACETYLATION		59	-0.187975	-0.758603	0.893671	0.998877	1	7786	tags=36%, list=30%, signal=51%
GOBP_METANEPHROS_MORPHOGENESIS	GOBP_METANEPHROS_MORPHOGENESIS		24	-0.225952	-0.757832	0.847826	0.999276	1	5456	tags=25%, list=21%, signal=32%
GOBP_REGULATION_OF_NEUROINFLAMMATORY_RESPONSE	GOBP_REGULATION_OF_NEUROINFLAMMATORY_RESPONSE		24	-0.235112	-0.757024	0.824834	0.999704	1	2112	tags=17%, list=8%, signal=18%
GOBP_REGULATION_OF_RESPONSE_TO_CYTOKINE_STIMULUS	GOBP_REGULATION_OF_RESPONSE_TO_CYTOKINE_STIMULUS		112	-0.164973	-0.756979	0.964481	0.999135	1	7648	tags=35%, list=30%, signal=49%
GOBP_NEGATIVE_REGULATION_OF_RHO_PROTEIN_SIGNAL_TRANSDUCTION	GOBP_NEGATIVE_REGULATION_OF_RHO_PROTEIN_SIGNAL_TRANSDUCTION		19	-0.243475	-0.756623	0.830835	0.998953	1	8973	tags=53%, list=35%, signal=81%
GOBP_REGULATION_OF_SHORT_TERM_NEURONAL_SYNAPTIC_PLASTICITY	GOBP_REGULATION_OF_SHORT_TERM_NEURONAL_SYNAPTIC_PLASTICITY		20	-0.240391	-0.756332	0.830317	0.99872	1	5390	tags=30%, list=21%, signal=38%
GOBP_COLLAGEN_CATABOLIC_PROCESS	GOBP_COLLAGEN_CATABOLIC_PROCESS		47	-0.198385	-0.756063	0.892231	0.998456	1	3511	tags=17%, list=14%, signal=20%
GOBP_POSITIVE_REGULATION_OF_SMOOTH_MUSCLE_CONTRACTION	GOBP_POSITIVE_REGULATION_OF_SMOOTH_MUSCLE_CONTRACTION		29	-0.218814	-0.755892	0.841981	0.998082	1	5675	tags=34%, list=22%, signal=44%
GOBP_CELL_CYCLE_CHECKPOINT_SIGNALING	GOBP_CELL_CYCLE_CHECKPOINT_SIGNALING		98	-0.168549	-0.753408	0.970944	1	1	7461	tags=32%, list=29%, signal=45%
GOBP_ACIDIC_AMINO_ACID_TRANSPORT	GOBP_ACIDIC_AMINO_ACID_TRANSPORT		56	-0.188581	-0.753167	0.891827	1	1	8682	tags=39%, list=34%, signal=59%
GOBP_DNA_RECOMBINATION	GOBP_DNA_RECOMBINATION		187	-0.152042	-0.75241	0.994065	1	1	7824	tags=35%, list=31%, signal=50%
GOBP_SYNAPTIC_TRANSMISSION_DOPAMINERGIC	GOBP_SYNAPTIC_TRANSMISSION_DOPAMINERGIC		26	-0.222796	-0.752276	0.857788	1	1	1115	tags=12%, list=4%, signal=12%
GOBP_EPITHELIAL_CELL_DIFFERENTIATION_INVOLVED_IN_KIDNEY_DEVELOPMENT	GOBP_EPITHELIAL_CELL_DIFFERENTIATION_INVOLVED_IN_KIDNEY_DEVELOPMENT		33	-0.21356	-0.752007	0.844186	0.999979	1	8155	tags=42%, list=32%, signal=62%
GOBP_POSITIVE_REGULATION_OF_CELL_CYCLE_PHASE_TRANSITION	GOBP_POSITIVE_REGULATION_OF_CELL_CYCLE_PHASE_TRANSITION		68	-0.181281	-0.752006	0.922518	0.999355	1	6515	tags=29%, list=25%, signal=39%
GOBP_MITOTIC_SISTER_CHROMATID_SEPARATION	GOBP_MITOTIC_SISTER_CHROMATID_SEPARATION		47	-0.194226	-0.751434	0.891041	0.999439	1	9303	tags=47%, list=36%, signal=73%
GOBP_NEGATIVE_REGULATION_OF_LIPASE_ACTIVITY	GOBP_NEGATIVE_REGULATION_OF_LIPASE_ACTIVITY		16	-0.255907	-0.750368	0.830769	1	1	3085	tags=19%, list=12%, signal=21%
GOBP_AUTOPHAGOSOME_ORGANIZATION	GOBP_AUTOPHAGOSOME_ORGANIZATION		69	-0.18169	-0.750224	0.909794	0.999754	1	8466	tags=42%, list=33%, signal=63%
GOBP_NEGATIVE_REGULATION_OF_PROTEIN_DEPHOSPHORYLATION	GOBP_NEGATIVE_REGULATION_OF_PROTEIN_DEPHOSPHORYLATION		23	-0.230309	-0.749648	0.840708	0.999851	1	8433	tags=52%, list=33%, signal=78%
GOBP_POSITIVE_REGULATION_OF_HISTONE_DEACETYLATION	GOBP_POSITIVE_REGULATION_OF_HISTONE_DEACETYLATION		18	-0.244338	-0.748736	0.844749	1	1	9020	tags=50%, list=35%, signal=77%
GOBP_POSITIVE_REGULATION_OF_UBIQUITIN_DEPENDENT_PROTEIN_CATABOLIC_PROCESS	GOBP_POSITIVE_REGULATION_OF_UBIQUITIN_DEPENDENT_PROTEIN_CATABOLIC_PROCESS		75	-0.175471	-0.747875	0.933162	1	1	9121	tags=43%, list=36%, signal=66%
GOBP_REGULATION_OF_TRANSMISSION_OF_NERVE_IMPULSE	GOBP_REGULATION_OF_TRANSMISSION_OF_NERVE_IMPULSE		24	-0.230452	-0.747509	0.856164	1	1	8692	tags=54%, list=34%, signal=82%
GOBP_NEGATIVE_REGULATION_OF_CATION_CHANNEL_ACTIVITY	GOBP_NEGATIVE_REGULATION_OF_CATION_CHANNEL_ACTIVITY		41	-0.200812	-0.747472	0.870416	1	1	4706	tags=24%, list=18%, signal=30%
GOBP_SISTER_CHROMATID_COHESION	GOBP_SISTER_CHROMATID_COHESION		28	-0.218787	-0.746732	0.844444	1	1	8690	tags=46%, list=34%, signal=70%
GOBP_TRANSEPITHELIAL_TRANSPORT	GOBP_TRANSEPITHELIAL_TRANSPORT		27	-0.221559	-0.744674	0.879733	1	1	6974	tags=41%, list=27%, signal=56%
GOBP_REGULATION_OF_CELL_SHAPE	GOBP_REGULATION_OF_CELL_SHAPE		117	-0.162614	-0.744198	0.963483	1	1	7513	tags=35%, list=29%, signal=49%
GOBP_POSITIVE_REGULATION_OF_CELLULAR_RESPONSE_TO_TRANSFORMING_GROWTH_FACTOR_BETA_STIMULUS	GOBP_POSITIVE_REGULATION_OF_CELLULAR_RESPONSE_TO_TRANSFORMING_GROWTH_FACTOR_BETA_STIMULUS		20	-0.237691	-0.74306	0.84009	1	1	5679	tags=30%, list=22%, signal=39%
GOBP_PIGMENT_BIOSYNTHETIC_PROCESS	GOBP_PIGMENT_BIOSYNTHETIC_PROCESS		38	-0.200847	-0.742141	0.872979	1	1	4916	tags=24%, list=19%, signal=29%
GOBP_NEGATIVE_REGULATION_OF_RECEPTOR_SIGNALING_PATHWAY_VIA_STAT	GOBP_NEGATIVE_REGULATION_OF_RECEPTOR_SIGNALING_PATHWAY_VIA_STAT		19	-0.24004	-0.741377	0.837054	1	1	9545	tags=47%, list=37%, signal=76%
GOBP_AMELOGENESIS	GOBP_AMELOGENESIS		26	-0.224689	-0.741293	0.852194	1	1	4925	tags=27%, list=19%, signal=33%
GOBP_ATTACHMENT_OF_SPINDLE_MICROTUBULES_TO_KINETOCHORE	GOBP_ATTACHMENT_OF_SPINDLE_MICROTUBULES_TO_KINETOCHORE		17	-0.24891	-0.740668	0.84009	1	1	8496	tags=53%, list=33%, signal=79%
GOBP_ENDOCYTOSIS_INVOLVED_IN_VIRAL_ENTRY_INTO_HOST_CELL	GOBP_ENDOCYTOSIS_INVOLVED_IN_VIRAL_ENTRY_INTO_HOST_CELL		17	-0.241397	-0.740164	0.810384	1	1	5175	tags=29%, list=20%, signal=37%
GOBP_REGULATION_OF_RECEPTOR_MEDIATED_ENDOCYTOSIS	GOBP_REGULATION_OF_RECEPTOR_MEDIATED_ENDOCYTOSIS		90	-0.170871	-0.739968	0.9625	1	1	5430	tags=26%, list=21%, signal=32%
GOBP_G_PROTEIN_COUPLED_RECEPTOR_SIGNALING_PATHWAY_COUPLED_TO_CYCLIC_NUCLEOTIDE_SECOND_MESSENGER	GOBP_G_PROTEIN_COUPLED_RECEPTOR_SIGNALING_PATHWAY_COUPLED_TO_CYCLIC_NUCLEOTIDE_SECOND_MESSENGER		48	-0.191537	-0.738898	0.907317	1	1	7148	tags=40%, list=28%, signal=55%
GOBP_POSITIVE_REGULATION_OF_PROTEIN_MODIFICATION_BY_SMALL_PROTEIN_CONJUGATION_OR_REMOVAL	GOBP_POSITIVE_REGULATION_OF_PROTEIN_MODIFICATION_BY_SMALL_PROTEIN_CONJUGATION_OR_REMOVAL		97	-0.167668	-0.738134	0.952	1	1	8509	tags=42%, list=33%, signal=63%
GOBP_T_CELL_LINEAGE_COMMITMENT	GOBP_T_CELL_LINEAGE_COMMITMENT		26	-0.219619	-0.736096	0.869663	1	1	4672	tags=19%, list=18%, signal=24%
GOBP_POSITIVE_REGULATION_OF_MONOOXYGENASE_ACTIVITY	GOBP_POSITIVE_REGULATION_OF_MONOOXYGENASE_ACTIVITY		22	-0.230844	-0.734899	0.849257	1	1	1536	tags=14%, list=6%, signal=14%
GOBP_INFLAMMATORY_RESPONSE_TO_WOUNDING	GOBP_INFLAMMATORY_RESPONSE_TO_WOUNDING		17	-0.245544	-0.733321	0.868545	1	1	6623	tags=35%, list=26%, signal=48%
GOBP_HEART_TRABECULA_MORPHOGENESIS	GOBP_HEART_TRABECULA_MORPHOGENESIS		25	-0.221676	-0.732822	0.87146	1	1	8743	tags=52%, list=34%, signal=79%
GOBP_LYMPHOID_PROGENITOR_CELL_DIFFERENTIATION	GOBP_LYMPHOID_PROGENITOR_CELL_DIFFERENTIATION		15	-0.255937	-0.731987	0.837104	1	1	976	tags=13%, list=4%, signal=14%
GOBP_NEGATIVE_REGULATION_OF_GENE_EXPRESSION_EPIGENETIC	GOBP_NEGATIVE_REGULATION_OF_GENE_EXPRESSION_EPIGENETIC		69	-0.174424	-0.7315	0.950704	1	1	9811	tags=52%, list=38%, signal=84%
GOBP_NEGATIVE_REGULATION_OF_INTERLEUKIN_1_BETA_PRODUCTION	GOBP_NEGATIVE_REGULATION_OF_INTERLEUKIN_1_BETA_PRODUCTION		28	-0.212182	-0.730204	0.896552	1	1	6865	tags=36%, list=27%, signal=49%
GOBP_MUSCLE_CELL_APOPTOTIC_PROCESS	GOBP_MUSCLE_CELL_APOPTOTIC_PROCESS		75	-0.169814	-0.729893	0.958333	1	1	5503	tags=24%, list=22%, signal=30%
GOBP_AUDITORY_RECEPTOR_CELL_DEVELOPMENT	GOBP_AUDITORY_RECEPTOR_CELL_DEVELOPMENT		26	-0.216453	-0.728007	0.867299	1	1	4810	tags=23%, list=19%, signal=28%
GOBP_DETECTION_OF_TEMPERATURE_STIMULUS_INVOLVED_IN_SENSORY_PERCEPTION_OF_PAIN	GOBP_DETECTION_OF_TEMPERATURE_STIMULUS_INVOLVED_IN_SENSORY_PERCEPTION_OF_PAIN		19	-0.236224	-0.727862	0.862832	1	1	944	tags=11%, list=4%, signal=11%
GOBP_MEMBRANE_FUSION_INVOLVED_IN_VIRAL_ENTRY_INTO_HOST_CELL	GOBP_MEMBRANE_FUSION_INVOLVED_IN_VIRAL_ENTRY_INTO_HOST_CELL		16	-0.252872	-0.727687	0.852459	1	1	3541	tags=25%, list=14%, signal=29%
GOBP_CELL_MIGRATION_INVOLVED_IN_HEART_DEVELOPMENT	GOBP_CELL_MIGRATION_INVOLVED_IN_HEART_DEVELOPMENT		15	-0.250413	-0.726876	0.87619	1	1	5265	tags=33%, list=21%, signal=42%
GOBP_MAINTENANCE_OF_PROTEIN_LOCATION	GOBP_MAINTENANCE_OF_PROTEIN_LOCATION		72	-0.174277	-0.725921	0.957179	1	1	7486	tags=35%, list=29%, signal=49%
GOBP_CELLULAR_MODIFIED_AMINO_ACID_CATABOLIC_PROCESS	GOBP_CELLULAR_MODIFIED_AMINO_ACID_CATABOLIC_PROCESS		20	-0.231566	-0.724157	0.870246	1	1	26	tags=5%, list=0%, signal=5%
GOBP_CELL_DEATH_IN_RESPONSE_TO_HYDROGEN_PEROXIDE	GOBP_CELL_DEATH_IN_RESPONSE_TO_HYDROGEN_PEROXIDE		30	-0.208977	-0.723095	0.904645	1	1	7023	tags=30%, list=27%, signal=41%
GOBP_VACUOLAR_ACIDIFICATION	GOBP_VACUOLAR_ACIDIFICATION		19	-0.232344	-0.722888	0.841518	1	1	4933	tags=26%, list=19%, signal=33%
GOBP_SOMATIC_STEM_CELL_POPULATION_MAINTENANCE	GOBP_SOMATIC_STEM_CELL_POPULATION_MAINTENANCE		70	-0.173959	-0.722647	0.947103	1	1	5675	tags=24%, list=22%, signal=31%
GOBP_RESPONSE_TO_MITOCHONDRIAL_DEPOLARISATION	GOBP_RESPONSE_TO_MITOCHONDRIAL_DEPOLARISATION		17	-0.241112	-0.72254	0.84106	1	1	9053	tags=59%, list=35%, signal=91%
GOBP_RESPONSE_TO_ZINC_ION	GOBP_RESPONSE_TO_ZINC_ION		29	-0.208341	-0.722213	0.898585	1	1	7771	tags=48%, list=30%, signal=69%
GOBP_REGULATION_OF_EXECUTION_PHASE_OF_APOPTOSIS	GOBP_REGULATION_OF_EXECUTION_PHASE_OF_APOPTOSIS		18	-0.239954	-0.721808	0.855814	1	1	7985	tags=39%, list=31%, signal=57%
GOBP_POSITIVE_REGULATION_OF_DNA_RECOMBINATION	GOBP_POSITIVE_REGULATION_OF_DNA_RECOMBINATION		41	-0.194146	-0.721417	0.915368	1	1	7824	tags=39%, list=31%, signal=56%
GOBP_POSTSYNAPTIC_SIGNAL_TRANSDUCTION	GOBP_POSTSYNAPTIC_SIGNAL_TRANSDUCTION		46	-0.188473	-0.72131	0.916859	1	1	4893	tags=24%, list=19%, signal=30%
GOBP_NEGATIVE_REGULATION_OF_EPITHELIAL_CELL_APOPTOTIC_PROCESS	GOBP_NEGATIVE_REGULATION_OF_EPITHELIAL_CELL_APOPTOTIC_PROCESS		56	-0.180295	-0.720626	0.943662	1	1	6569	tags=30%, list=26%, signal=41%
GOBP_RNA_PHOSPHODIESTER_BOND_HYDROLYSIS_ENDONUCLEOLYTIC	GOBP_RNA_PHOSPHODIESTER_BOND_HYDROLYSIS_ENDONUCLEOLYTIC		18	-0.236567	-0.720575	0.892544	1	1	7704	tags=44%, list=30%, signal=64%
GOBP_PERICARDIUM_DEVELOPMENT	GOBP_PERICARDIUM_DEVELOPMENT		23	-0.221677	-0.720387	0.888651	1	1	8743	tags=43%, list=34%, signal=66%
GOBP_HEME_METABOLIC_PROCESS	GOBP_HEME_METABOLIC_PROCESS		24	-0.216736	-0.719931	0.883886	1	1	4774	tags=25%, list=19%, signal=31%
GOBP_PURINE_NUCLEOSIDE_DIPHOSPHATE_METABOLIC_PROCESS	GOBP_PURINE_NUCLEOSIDE_DIPHOSPHATE_METABOLIC_PROCESS		68	-0.17064	-0.719816	0.966408	1	1	3855	tags=21%, list=15%, signal=24%
GOBP_FIBROBLAST_PROLIFERATION	GOBP_FIBROBLAST_PROLIFERATION		104	-0.160827	-0.718117	0.97493	1	1	5818	tags=26%, list=23%, signal=33%
GOBP_POSITIVE_REGULATION_OF_RHO_PROTEIN_SIGNAL_TRANSDUCTION	GOBP_POSITIVE_REGULATION_OF_RHO_PROTEIN_SIGNAL_TRANSDUCTION		28	-0.208842	-0.717564	0.911483	1	1	7880	tags=36%, list=31%, signal=52%
GOBP_REGULATION_OF_GENE_SILENCING_BY_RNA	GOBP_REGULATION_OF_GENE_SILENCING_BY_RNA		31	-0.204431	-0.71634	0.925926	1	1	1536	tags=13%, list=6%, signal=14%
GOBP_UBIQUITIN_DEPENDENT_ERAD_PATHWAY	GOBP_UBIQUITIN_DEPENDENT_ERAD_PATHWAY		45	-0.186256	-0.715669	0.934146	1	1	8554	tags=47%, list=33%, signal=70%
GOBP_REGULATION_OF_LYASE_ACTIVITY	GOBP_REGULATION_OF_LYASE_ACTIVITY		56	-0.174626	-0.715209	0.95612	1	1	3291	tags=14%, list=13%, signal=16%
GOBP_CELLULAR_RESPONSE_TO_CHOLESTEROL	GOBP_CELLULAR_RESPONSE_TO_CHOLESTEROL		16	-0.243645	-0.714563	0.864333	1	1	5203	tags=31%, list=20%, signal=39%
GOBP_PROTEIN_STABILIZATION	GOBP_PROTEIN_STABILIZATION		125	-0.154615	-0.71344	0.992208	1	1	6540	tags=27%, list=26%, signal=36%
GOBP_DETECTION_OF_EXTERNAL_BIOTIC_STIMULUS	GOBP_DETECTION_OF_EXTERNAL_BIOTIC_STIMULUS		23	-0.220143	-0.712169	0.889888	1	1	7084	tags=39%, list=28%, signal=54%
GOBP_CHROMOSOME_SEPARATION	GOBP_CHROMOSOME_SEPARATION		66	-0.170477	-0.710454	0.963942	1	1	9035	tags=44%, list=35%, signal=68%
GOBP_REGULATION_OF_CILIUM_DEPENDENT_CELL_MOTILITY	GOBP_REGULATION_OF_CILIUM_DEPENDENT_CELL_MOTILITY		30	-0.203985	-0.71003	0.88756	1	1	2829	tags=17%, list=11%, signal=19%
GOBP_REGULATION_OF_ARP2_3_COMPLEX_MEDIATED_ACTIN_NUCLEATION	GOBP_REGULATION_OF_ARP2_3_COMPLEX_MEDIATED_ACTIN_NUCLEATION		16	-0.243824	-0.709828	0.86036	1	1	3092	tags=13%, list=12%, signal=14%
GOBP_REGULATION_OF_CARDIAC_MUSCLE_CELL_ACTION_POTENTIAL	GOBP_REGULATION_OF_CARDIAC_MUSCLE_CELL_ACTION_POTENTIAL		19	-0.230031	-0.709704	0.880096	1	1	6083	tags=26%, list=24%, signal=35%
GOBP_PLASMA_MEMBRANE_REPAIR	GOBP_PLASMA_MEMBRANE_REPAIR		22	-0.219528	-0.709668	0.868106	1	1	7654	tags=41%, list=30%, signal=58%
GOBP_VASCULAR_ENDOTHELIAL_GROWTH_FACTOR_RECEPTOR_SIGNALING_PATHWAY	GOBP_VASCULAR_ENDOTHELIAL_GROWTH_FACTOR_RECEPTOR_SIGNALING_PATHWAY		37	-0.195553	-0.709184	0.908019	1	1	6109	tags=27%, list=24%, signal=35%
GOBP_BRANCH_ELONGATION_OF_AN_EPITHELIUM	GOBP_BRANCH_ELONGATION_OF_AN_EPITHELIUM		21	-0.222968	-0.707714	0.886621	1	1	6812	tags=38%, list=27%, signal=52%
GOBP_DNA_TEMPLATED_TRANSCRIPTION_ELONGATION	GOBP_DNA_TEMPLATED_TRANSCRIPTION_ELONGATION		63	-0.1693	-0.707532	0.975	1	1	7384	tags=33%, list=29%, signal=47%
GOBP_POSITIVE_REGULATION_OF_BEHAVIOR	GOBP_POSITIVE_REGULATION_OF_BEHAVIOR		35	-0.193168	-0.707105	0.915212	1	1	2437	tags=14%, list=10%, signal=16%
GOBP_IMP_METABOLIC_PROCESS	GOBP_IMP_METABOLIC_PROCESS		18	-0.237225	-0.706611	0.866521	1	1	4799	tags=22%, list=19%, signal=27%
GOBP_POSITIVE_REGULATION_OF_AUTOPHAGY	GOBP_POSITIVE_REGULATION_OF_AUTOPHAGY		101	-0.154475	-0.706413	0.983287	1	1	7957	tags=40%, list=31%, signal=57%
GOBP_T_HELPER_17_TYPE_IMMUNE_RESPONSE	GOBP_T_HELPER_17_TYPE_IMMUNE_RESPONSE		41	-0.190931	-0.706098	0.92217	1	1	8756	tags=44%, list=34%, signal=67%
GOBP_REGULATION_OF_ESTABLISHMENT_OR_MAINTENANCE_OF_CELL_POLARITY	GOBP_REGULATION_OF_ESTABLISHMENT_OR_MAINTENANCE_OF_CELL_POLARITY		16	-0.241929	-0.705929	0.87905	1	1	8897	tags=50%, list=35%, signal=77%
GOBP_ECTODERM_DEVELOPMENT	GOBP_ECTODERM_DEVELOPMENT		15	-0.248018	-0.705523	0.878723	1	1	355	tags=7%, list=1%, signal=7%
GOBP_CELL_DEATH_IN_RESPONSE_TO_OXIDATIVE_STRESS	GOBP_CELL_DEATH_IN_RESPONSE_TO_OXIDATIVE_STRESS		69	-0.169528	-0.704866	0.967172	1	1	7113	tags=32%, list=28%, signal=44%
GOBP_RESPONSE_TO_ACTIVITY	GOBP_RESPONSE_TO_ACTIVITY		30	-0.201202	-0.703504	0.914989	1	1	6277	tags=30%, list=25%, signal=40%
GOBP_MEMBRANE_BIOGENESIS	GOBP_MEMBRANE_BIOGENESIS		42	-0.189075	-0.701643	0.938389	1	1	5790	tags=31%, list=23%, signal=40%
GOBP_RESPONSE_TO_COLD	GOBP_RESPONSE_TO_COLD		37	-0.192598	-0.700729	0.938073	1	1	1115	tags=8%, list=4%, signal=8%
GOBP_CELLULAR_AMINO_ACID_BIOSYNTHETIC_PROCESS	GOBP_CELLULAR_AMINO_ACID_BIOSYNTHETIC_PROCESS		50	-0.1795	-0.699295	0.93401	1	1	5880	tags=26%, list=23%, signal=34%
GOBP_AUTOPHAGY_OF_MITOCHONDRION	GOBP_AUTOPHAGY_OF_MITOCHONDRION		52	-0.180384	-0.698236	0.961187	1	1	9053	tags=46%, list=35%, signal=71%
GOBP_REGULATION_OF_HEART_GROWTH	GOBP_REGULATION_OF_HEART_GROWTH		65	-0.171907	-0.697962	0.974093	1	1	8165	tags=38%, list=32%, signal=56%
GOBP_AMP_METABOLIC_PROCESS	GOBP_AMP_METABOLIC_PROCESS		23	-0.220739	-0.69792	0.895349	1	1	4799	tags=22%, list=19%, signal=27%
GOBP_HISTONE_DEUBIQUITINATION	GOBP_HISTONE_DEUBIQUITINATION		28	-0.203284	-0.697883	0.930958	1	1	9599	tags=57%, list=38%, signal=91%
GOBP_REGULATION_OF_EPIDERMIS_DEVELOPMENT	GOBP_REGULATION_OF_EPIDERMIS_DEVELOPMENT		55	-0.175795	-0.697744	0.947368	1	1	6010	tags=25%, list=24%, signal=33%
GOBP_REGULATION_OF_AUTOPHAGY	GOBP_REGULATION_OF_AUTOPHAGY		196	-0.140978	-0.696662	1	1	1	8251	tags=38%, list=32%, signal=56%
GOBP_PIGMENT_METABOLIC_PROCESS	GOBP_PIGMENT_METABOLIC_PROCESS		48	-0.178736	-0.696105	0.9375	1	1	4916	tags=23%, list=19%, signal=28%
GOBP_REGULATION_OF_DNA_RECOMBINATION	GOBP_REGULATION_OF_DNA_RECOMBINATION		77	-0.163387	-0.695815	0.990521	1	1	7520	tags=31%, list=29%, signal=44%
GOBP_CYTOPLASMIC_PATTERN_RECOGNITION_RECEPTOR_SIGNALING_PATHWAY	GOBP_CYTOPLASMIC_PATTERN_RECOGNITION_RECEPTOR_SIGNALING_PATHWAY		36	-0.192712	-0.695131	0.944844	1	1	1302	tags=8%, list=5%, signal=9%
GOBP_REGULATION_OF_TRANSLATIONAL_INITIATION	GOBP_REGULATION_OF_TRANSLATIONAL_INITIATION		30	-0.20005	-0.694976	0.920635	1	1	6714	tags=30%, list=26%, signal=41%
GOBP_SIGNAL_TRANSDUCTION_IN_RESPONSE_TO_DNA_DAMAGE	GOBP_SIGNAL_TRANSDUCTION_IN_RESPONSE_TO_DNA_DAMAGE		92	-0.15865	-0.692905	0.994751	1	1	7461	tags=32%, list=29%, signal=44%
GOBP_PROTEIN_KINASE_C_ACTIVATING_G_PROTEIN_COUPLED_RECEPTOR_SIGNALING_PATHWAY	GOBP_PROTEIN_KINASE_C_ACTIVATING_G_PROTEIN_COUPLED_RECEPTOR_SIGNALING_PATHWAY		21	-0.218584	-0.69275	0.903981	1	1	6632	tags=38%, list=26%, signal=51%
GOBP_REGULATION_OF_LYSOSOMAL_LUMEN_PH	GOBP_REGULATION_OF_LYSOSOMAL_LUMEN_PH		15	-0.242985	-0.691394	0.890295	1	1	4933	tags=27%, list=19%, signal=33%
GOBP_REGULATION_OF_NMDA_RECEPTOR_ACTIVITY	GOBP_REGULATION_OF_NMDA_RECEPTOR_ACTIVITY		22	-0.220771	-0.690663	0.915138	1	1	7918	tags=41%, list=31%, signal=59%
GOBP_TERTIARY_ALCOHOL_METABOLIC_PROCESS	GOBP_TERTIARY_ALCOHOL_METABOLIC_PROCESS		21	-0.216645	-0.690009	0.883027	1	1	2515	tags=14%, list=10%, signal=16%
GOBP_REGULATION_OF_MEIOTIC_NUCLEAR_DIVISION	GOBP_REGULATION_OF_MEIOTIC_NUCLEAR_DIVISION		28	-0.201282	-0.689603	0.895075	1	1	2099	tags=11%, list=8%, signal=12%
GOBP_STRIATED_MUSCLE_CELL_APOPTOTIC_PROCESS	GOBP_STRIATED_MUSCLE_CELL_APOPTOTIC_PROCESS		45	-0.182393	-0.689517	0.943069	1	1	5484	tags=24%, list=21%, signal=31%
GOBP_REGULATION_OF_DNA_TEMPLATED_TRANSCRIPTION_ELONGATION	GOBP_REGULATION_OF_DNA_TEMPLATED_TRANSCRIPTION_ELONGATION		49	-0.176668	-0.688816	0.970297	1	1	7384	tags=35%, list=29%, signal=49%
GOBP_ESTABLISHMENT_OF_PROTEIN_LOCALIZATION_TO_VACUOLE	GOBP_ESTABLISHMENT_OF_PROTEIN_LOCALIZATION_TO_VACUOLE		30	-0.198125	-0.688005	0.92757	1	1	6333	tags=23%, list=25%, signal=31%
GOBP_NEGATIVE_REGULATION_OF_BONE_REMODELING	GOBP_NEGATIVE_REGULATION_OF_BONE_REMODELING		21	-0.217457	-0.687635	0.925659	1	1	5044	tags=19%, list=20%, signal=24%
GOBP_NEGATIVE_REGULATION_OF_AMINO_ACID_TRANSPORT	GOBP_NEGATIVE_REGULATION_OF_AMINO_ACID_TRANSPORT		19	-0.224495	-0.68672	0.903153	1	1	944	tags=11%, list=4%, signal=11%
GOBP_PIGMENT_GRANULE_ORGANIZATION	GOBP_PIGMENT_GRANULE_ORGANIZATION		27	-0.197438	-0.686639	0.927602	1	1	8209	tags=41%, list=32%, signal=60%
GOBP_REGULATION_OF_MYOBLAST_DIFFERENTIATION	GOBP_REGULATION_OF_MYOBLAST_DIFFERENTIATION		68	-0.162541	-0.686373	0.982673	1	1	8530	tags=43%, list=33%, signal=64%
GOBP_CELLULAR_RESPONSE_TO_GLUCOSE_STARVATION	GOBP_CELLULAR_RESPONSE_TO_GLUCOSE_STARVATION		37	-0.187169	-0.683657	0.951163	1	1	6779	tags=35%, list=27%, signal=48%
GOBP_RESPONSE_TO_CADMIUM_ION	GOBP_RESPONSE_TO_CADMIUM_ION		32	-0.190548	-0.681099	0.940639	1	1	7577	tags=38%, list=30%, signal=53%
GOBP_SCF_DEPENDENT_PROTEASOMAL_UBIQUITIN_DEPENDENT_PROTEIN_CATABOLIC_PROCESS	GOBP_SCF_DEPENDENT_PROTEASOMAL_UBIQUITIN_DEPENDENT_PROTEIN_CATABOLIC_PROCESS		34	-0.185533	-0.678356	0.943567	1	1	7040	tags=35%, list=28%, signal=49%
GOBP_OLFACTORY_LOBE_DEVELOPMENT	GOBP_OLFACTORY_LOBE_DEVELOPMENT		39	-0.182699	-0.677509	0.973236	1	1	9075	tags=46%, list=36%, signal=71%
GOBP_NEGATIVE_REGULATION_OF_HORMONE_SECRETION	GOBP_NEGATIVE_REGULATION_OF_HORMONE_SECRETION		66	-0.163005	-0.677197	0.972292	1	1	4054	tags=18%, list=16%, signal=22%
GOBP_SUBPALLIUM_DEVELOPMENT	GOBP_SUBPALLIUM_DEVELOPMENT		19	-0.222035	-0.676823	0.9	1	1	2527	tags=16%, list=10%, signal=18%
GOBP_REGULATION_OF_ENDOTHELIAL_CELL_CHEMOTAXIS	GOBP_REGULATION_OF_ENDOTHELIAL_CELL_CHEMOTAXIS		21	-0.217787	-0.676578	0.890443	1	1	10232	tags=57%, list=40%, signal=95%
GOBP_BODY_FLUID_SECRETION	GOBP_BODY_FLUID_SECRETION		99	-0.152587	-0.674884	0.99446	1	1	6760	tags=25%, list=26%, signal=34%
GOBP_NEGATIVE_REGULATION_OF_EPITHELIAL_TO_MESENCHYMAL_TRANSITION	GOBP_NEGATIVE_REGULATION_OF_EPITHELIAL_TO_MESENCHYMAL_TRANSITION		27	-0.201518	-0.672056	0.932203	1	1	5912	tags=33%, list=23%, signal=43%
GOBP_REGULATION_OF_ADENYLATE_CYCLASE_ACTIVITY	GOBP_REGULATION_OF_ADENYLATE_CYCLASE_ACTIVITY		45	-0.175958	-0.671889	0.967105	1	1	1343	tags=9%, list=5%, signal=9%
GOBP_REGULATION_OF_PROTEIN_SUMOYLATION	GOBP_REGULATION_OF_PROTEIN_SUMOYLATION		20	-0.208521	-0.671224	0.930952	1	1	9116	tags=55%, list=36%, signal=85%
GOBP_NCRNA_TRANSCRIPTION	GOBP_NCRNA_TRANSCRIPTION		42	-0.177598	-0.670674	0.96	1	1	6367	tags=31%, list=25%, signal=41%
GOBP_NADPH_REGENERATION	GOBP_NADPH_REGENERATION		15	-0.235876	-0.669761	0.918552	1	1	4257	tags=20%, list=17%, signal=24%
GOBP_GLUCOSE_6_PHOSPHATE_METABOLIC_PROCESS	GOBP_GLUCOSE_6_PHOSPHATE_METABOLIC_PROCESS		22	-0.208234	-0.668817	0.919169	1	1	8129	tags=50%, list=32%, signal=73%
GOBP_NEURON_DEATH_IN_RESPONSE_TO_OXIDATIVE_STRESS	GOBP_NEURON_DEATH_IN_RESPONSE_TO_OXIDATIVE_STRESS		26	-0.195731	-0.667102	0.909292	1	1	5212	tags=23%, list=20%, signal=29%
GOBP_REGULATION_OF_CELLULAR_AMINE_METABOLIC_PROCESS	GOBP_REGULATION_OF_CELLULAR_AMINE_METABOLIC_PROCESS		31	-0.195011	-0.667049	0.942263	1	1	6493	tags=39%, list=25%, signal=52%
GOBP_POSITIVE_REGULATION_OF_CELL_ADHESION_MEDIATED_BY_INTEGRIN	GOBP_POSITIVE_REGULATION_OF_CELL_ADHESION_MEDIATED_BY_INTEGRIN		17	-0.224779	-0.666531	0.894614	1	1	4962	tags=24%, list=19%, signal=29%
GOBP_POSITIVE_REGULATION_OF_CHROMOSOME_ORGANIZATION	GOBP_POSITIVE_REGULATION_OF_CHROMOSOME_ORGANIZATION		53	-0.16903	-0.666504	0.96934	1	1	8690	tags=43%, list=34%, signal=66%
GOBP_NLRP3_INFLAMMASOME_COMPLEX_ASSEMBLY	GOBP_NLRP3_INFLAMMASOME_COMPLEX_ASSEMBLY		15	-0.23734	-0.666307	0.89738	1	1	7392	tags=47%, list=29%, signal=66%
GOBP_NEGATIVE_REGULATION_OF_PROTEIN_LOCALIZATION	GOBP_NEGATIVE_REGULATION_OF_PROTEIN_LOCALIZATION		154	-0.140875	-0.666183	0.994334	1	1	7486	tags=31%, list=29%, signal=43%
GOBP_REGULATION_OF_ANDROGEN_RECEPTOR_SIGNALING_PATHWAY	GOBP_REGULATION_OF_ANDROGEN_RECEPTOR_SIGNALING_PATHWAY		17	-0.23087	-0.665464	0.90364	1	1	5711	tags=29%, list=22%, signal=38%
GOBP_AROMATIC_AMINO_ACID_FAMILY_METABOLIC_PROCESS	GOBP_AROMATIC_AMINO_ACID_FAMILY_METABOLIC_PROCESS		25	-0.200344	-0.664272	0.917647	1	1	5696	tags=24%, list=22%, signal=31%
GOBP_POSITIVE_REGULATION_OF_SPROUTING_ANGIOGENESIS	GOBP_POSITIVE_REGULATION_OF_SPROUTING_ANGIOGENESIS		16	-0.221825	-0.66345	0.90708	1	1	355	tags=6%, list=1%, signal=6%
GOBP_MOTOR_NEURON_AXON_GUIDANCE	GOBP_MOTOR_NEURON_AXON_GUIDANCE		31	-0.190379	-0.662501	0.933941	1	1	7486	tags=39%, list=29%, signal=55%
GOBP_FEAR_RESPONSE	GOBP_FEAR_RESPONSE		53	-0.168078	-0.661869	0.976415	1	1	5561	tags=23%, list=22%, signal=29%
GOBP_CELLULAR_RESPONSE_TO_STEROL	GOBP_CELLULAR_RESPONSE_TO_STEROL		20	-0.210684	-0.659562	0.938731	1	1	5203	tags=25%, list=20%, signal=31%
GOBP_REGULATION_OF_BROWN_FAT_CELL_DIFFERENTIATION	GOBP_REGULATION_OF_BROWN_FAT_CELL_DIFFERENTIATION		23	-0.202427	-0.658755	0.931765	1	1	8743	tags=43%, list=34%, signal=66%
GOBP_T_HELPER_17_CELL_DIFFERENTIATION	GOBP_T_HELPER_17_CELL_DIFFERENTIATION		28	-0.196457	-0.657335	0.93135	1	1	5503	tags=29%, list=22%, signal=36%
GOBP_TELOMERE_CAPPING	GOBP_TELOMERE_CAPPING		20	-0.210883	-0.656987	0.931868	1	1	8883	tags=35%, list=35%, signal=54%
GOBP_POSITIVE_REGULATION_OF_LYASE_ACTIVITY	GOBP_POSITIVE_REGULATION_OF_LYASE_ACTIVITY		36	-0.181869	-0.656129	0.951276	1	1	3141	tags=14%, list=12%, signal=16%
GOBP_SPLEEN_DEVELOPMENT	GOBP_SPLEEN_DEVELOPMENT		31	-0.18881	-0.65506	0.952164	1	1	6808	tags=39%, list=27%, signal=53%
GOBP_REGULATION_OF_HYDROGEN_PEROXIDE_METABOLIC_PROCESS	GOBP_REGULATION_OF_HYDROGEN_PEROXIDE_METABOLIC_PROCESS		15	-0.227534	-0.65481	0.917197	1	1	1638	tags=13%, list=6%, signal=14%
GOBP_POSITIVE_REGULATION_OF_PROTEIN_DEACETYLATION	GOBP_POSITIVE_REGULATION_OF_PROTEIN_DEACETYLATION		23	-0.200019	-0.654668	0.932432	1	1	6869	tags=35%, list=27%, signal=48%
GOBP_NEGATIVE_REGULATION_OF_CHROMOSOME_ORGANIZATION	GOBP_NEGATIVE_REGULATION_OF_CHROMOSOME_ORGANIZATION		48	-0.168373	-0.654216	0.9689	1	1	8496	tags=38%, list=33%, signal=56%
GOBP_RESPONSE_TO_CHOLESTEROL	GOBP_RESPONSE_TO_CHOLESTEROL		20	-0.202551	-0.651207	0.930586	1	1	5203	tags=25%, list=20%, signal=31%
GOBP_HISTONE_H2A_UBIQUITINATION	GOBP_HISTONE_H2A_UBIQUITINATION		16	-0.222569	-0.650764	0.906323	1	1	9806	tags=63%, list=38%, signal=101%
GOBP_MITOCHONDRIAL_FISSION	GOBP_MITOCHONDRIAL_FISSION		26	-0.191582	-0.649934	0.940909	1	1	2096	tags=12%, list=8%, signal=13%
GOBP_RESPONSE_TO_ESTRADIOL	GOBP_RESPONSE_TO_ESTRADIOL		48	-0.167331	-0.649509	0.970149	1	1	3290	tags=13%, list=13%, signal=14%
GOBP_NEGATIVE_REGULATION_OF_RESPONSE_TO_OXIDATIVE_STRESS	GOBP_NEGATIVE_REGULATION_OF_RESPONSE_TO_OXIDATIVE_STRESS		21	-0.204918	-0.648993	0.93578	1	1	4098	tags=19%, list=16%, signal=23%
GOBP_SPECIFICATION_OF_ANIMAL_ORGAN_IDENTITY	GOBP_SPECIFICATION_OF_ANIMAL_ORGAN_IDENTITY		39	-0.176094	-0.648954	0.960591	1	1	7870	tags=33%, list=31%, signal=48%
GOBP_ENDOCARDIAL_CUSHION_DEVELOPMENT	GOBP_ENDOCARDIAL_CUSHION_DEVELOPMENT		40	-0.173189	-0.648943	0.977578	1	1	8743	tags=40%, list=34%, signal=61%
GOBP_GLUCOCORTICOID_BIOSYNTHETIC_PROCESS	GOBP_GLUCOCORTICOID_BIOSYNTHETIC_PROCESS		16	-0.219425	-0.648322	0.928416	1	1	4445	tags=25%, list=17%, signal=30%
GOBP_PURINE_NUCLEOSIDE_MONOPHOSPHATE_METABOLIC_PROCESS	GOBP_PURINE_NUCLEOSIDE_MONOPHOSPHATE_METABOLIC_PROCESS		30	-0.190308	-0.646859	0.949115	1	1	2701	tags=13%, list=11%, signal=15%
GOBP_COLLAGEN_ACTIVATED_SIGNALING_PATHWAY	GOBP_COLLAGEN_ACTIVATED_SIGNALING_PATHWAY		15	-0.224178	-0.645124	0.942857	1	1	8234	tags=53%, list=32%, signal=79%
GOBP_POSITIVE_REGULATION_OF_RECEPTOR_MEDIATED_ENDOCYTOSIS	GOBP_POSITIVE_REGULATION_OF_RECEPTOR_MEDIATED_ENDOCYTOSIS		42	-0.172526	-0.643594	0.971963	1	1	5430	tags=21%, list=21%, signal=27%
GOBP_POSITIVE_REGULATION_OF_CYCLIN_DEPENDENT_PROTEIN_KINASE_ACTIVITY	GOBP_POSITIVE_REGULATION_OF_CYCLIN_DEPENDENT_PROTEIN_KINASE_ACTIVITY		18	-0.21132	-0.640553	0.932584	1	1	6515	tags=39%, list=25%, signal=52%
GOBP_CELLULAR_RESPONSE_TO_LOW_DENSITY_LIPOPROTEIN_PARTICLE_STIMULUS	GOBP_CELLULAR_RESPONSE_TO_LOW_DENSITY_LIPOPROTEIN_PARTICLE_STIMULUS		19	-0.207791	-0.639137	0.937079	1	1	5567	tags=26%, list=22%, signal=34%
GOBP_SPERM_AXONEME_ASSEMBLY	GOBP_SPERM_AXONEME_ASSEMBLY		28	-0.190396	-0.639047	0.956417	1	1	2511	tags=11%, list=10%, signal=12%
GOBP_REGULATION_OF_CELL_CYCLE_CHECKPOINT	GOBP_REGULATION_OF_CELL_CYCLE_CHECKPOINT		25	-0.189351	-0.637489	0.957589	1	1	9274	tags=52%, list=36%, signal=82%
GOBP_POSITIVE_REGULATION_OF_MICROTUBULE_POLYMERIZATION_OR_DEPOLYMERIZATION	GOBP_POSITIVE_REGULATION_OF_MICROTUBULE_POLYMERIZATION_OR_DEPOLYMERIZATION		23	-0.195244	-0.637441	0.955711	1	1	7579	tags=43%, list=30%, signal=62%
GOBP_HYALURONAN_METABOLIC_PROCESS	GOBP_HYALURONAN_METABOLIC_PROCESS		33	-0.181083	-0.637295	0.974178	1	1	8530	tags=39%, list=33%, signal=59%
GOBP_SPINDLE_LOCALIZATION	GOBP_SPINDLE_LOCALIZATION		37	-0.17396	-0.637291	0.99005	1	1	9269	tags=51%, list=36%, signal=80%
GOBP_DNA_METHYLATION	GOBP_DNA_METHYLATION		59	-0.156317	-0.635466	0.995012	1	1	8327	tags=37%, list=33%, signal=55%
GOBP_GLYCOLIPID_CATABOLIC_PROCESS	GOBP_GLYCOLIPID_CATABOLIC_PROCESS		15	-0.222151	-0.635081	0.930958	1	1	1856	tags=13%, list=7%, signal=14%
GOBP_POSITIVE_REGULATION_OF_CELL_MATRIX_ADHESION	GOBP_POSITIVE_REGULATION_OF_CELL_MATRIX_ADHESION		42	-0.170871	-0.634688	0.97235	1	1	8047	tags=40%, list=31%, signal=59%
GOBP_NUCLEAR_MEMBRANE_ORGANIZATION	GOBP_NUCLEAR_MEMBRANE_ORGANIZATION		21	-0.202029	-0.634269	0.962054	1	1	7377	tags=38%, list=29%, signal=54%
GOBP_RESPONSE_TO_INTERLEUKIN_6	GOBP_RESPONSE_TO_INTERLEUKIN_6		25	-0.191219	-0.632699	0.960373	1	1	9828	tags=48%, list=38%, signal=78%
GOBP_ARP2_3_COMPLEX_MEDIATED_ACTIN_NUCLEATION	GOBP_ARP2_3_COMPLEX_MEDIATED_ACTIN_NUCLEATION		25	-0.191325	-0.632595	0.960976	1	1	10703	tags=52%, list=42%, signal=89%
GOBP_POSITIVE_REGULATION_OF_SYNAPTIC_TRANSMISSION_GLUTAMATERGIC	GOBP_POSITIVE_REGULATION_OF_SYNAPTIC_TRANSMISSION_GLUTAMATERGIC		35	-0.17725	-0.631643	0.97254	1	1	5073	tags=20%, list=20%, signal=25%
GOBP_REGULATION_OF_ACTIN_CYTOSKELETON_REORGANIZATION	GOBP_REGULATION_OF_ACTIN_CYTOSKELETON_REORGANIZATION		30	-0.188362	-0.631533	0.972028	1	1	5646	tags=23%, list=22%, signal=30%
GOBP_OUTER_DYNEIN_ARM_ASSEMBLY	GOBP_OUTER_DYNEIN_ARM_ASSEMBLY		19	-0.209667	-0.628493	0.93379	1	1	3202	tags=16%, list=13%, signal=18%
GOBP_ENDOTHELIAL_CELL_CHEMOTAXIS	GOBP_ENDOTHELIAL_CELL_CHEMOTAXIS		27	-0.187553	-0.624264	0.960094	1	1	5818	tags=22%, list=23%, signal=29%
GOBP_PROTEIN_MONOUBIQUITINATION	GOBP_PROTEIN_MONOUBIQUITINATION		48	-0.158394	-0.622034	0.986079	1	1	6754	tags=31%, list=26%, signal=42%
GOBP_PROTEIN_POLYUBIQUITINATION	GOBP_PROTEIN_POLYUBIQUITINATION		158	-0.128057	-0.620512	1	1	1	7621	tags=30%, list=30%, signal=42%
GOBP_HETEROCHROMATIN_ORGANIZATION	GOBP_HETEROCHROMATIN_ORGANIZATION		69	-0.149131	-0.620076	0.992308	1	1	8327	tags=39%, list=33%, signal=58%
GOBP_TRANSPORT_OF_VIRUS	GOBP_TRANSPORT_OF_VIRUS		21	-0.196321	-0.619165	0.943478	1	1	5994	tags=29%, list=23%, signal=37%
GOBP_VIRAL_RELEASE_FROM_HOST_CELL	GOBP_VIRAL_RELEASE_FROM_HOST_CELL		16	-0.210147	-0.6191	0.959402	1	1	2794	tags=13%, list=11%, signal=14%
GOBP_EXTRACELLULAR_MATRIX_DISASSEMBLY	GOBP_EXTRACELLULAR_MATRIX_DISASSEMBLY		35	-0.171621	-0.615989	0.973684	1	1	5912	tags=26%, list=23%, signal=33%
GOBP_LACTATION	GOBP_LACTATION		52	-0.159457	-0.613326	0.992823	1	1	6625	tags=27%, list=26%, signal=36%
GOBP_MITOTIC_DNA_INTEGRITY_CHECKPOINT_SIGNALING	GOBP_MITOTIC_DNA_INTEGRITY_CHECKPOINT_SIGNALING		45	-0.161805	-0.611867	0.997567	1	1	5943	tags=22%, list=23%, signal=29%
GOBP_STEROID_HORMONE_BIOSYNTHETIC_PROCESS	GOBP_STEROID_HORMONE_BIOSYNTHETIC_PROCESS		31	-0.176092	-0.61147	0.979592	1	1	4445	tags=23%, list=17%, signal=27%
GOBP_DIENCEPHALON_DEVELOPMENT	GOBP_DIENCEPHALON_DEVELOPMENT		58	-0.152283	-0.610626	0.997537	1	1	2562	tags=12%, list=10%, signal=13%
GOBP_LEFT_RIGHT_PATTERN_FORMATION	GOBP_LEFT_RIGHT_PATTERN_FORMATION		21	-0.194284	-0.608227	0.970339	1	1	8155	tags=48%, list=32%, signal=70%
GOBP_POSITIVE_REGULATION_OF_PROTEIN_CONTAINING_COMPLEX_DISASSEMBLY	GOBP_POSITIVE_REGULATION_OF_PROTEIN_CONTAINING_COMPLEX_DISASSEMBLY		27	-0.18144	-0.607773	0.960784	1	1	988	tags=7%, list=4%, signal=8%
GOBP_CHROMOSOME_CONDENSATION	GOBP_CHROMOSOME_CONDENSATION		31	-0.171978	-0.606329	0.965261	1	1	3928	tags=16%, list=15%, signal=19%
GOBP_SENSORY_PERCEPTION_OF_TEMPERATURE_STIMULUS	GOBP_SENSORY_PERCEPTION_OF_TEMPERATURE_STIMULUS		28	-0.175958	-0.605552	0.981177	1	1	4671	tags=18%, list=18%, signal=22%
GOBP_REGULATION_OF_RESPONSE_TO_REACTIVE_OXYGEN_SPECIES	GOBP_REGULATION_OF_RESPONSE_TO_REACTIVE_OXYGEN_SPECIES		30	-0.175488	-0.603241	0.970655	1	1	4256	tags=20%, list=17%, signal=24%
GOBP_RRNA_MODIFICATION	GOBP_RRNA_MODIFICATION		20	-0.19506	-0.603235	0.980861	1	1	4429	tags=15%, list=17%, signal=18%
GOBP_CARDIAC_ATRIUM_DEVELOPMENT	GOBP_CARDIAC_ATRIUM_DEVELOPMENT		32	-0.169905	-0.598049	0.98063	1	1	5673	tags=28%, list=22%, signal=36%
GOBP_MALE_MEIOSIS_I	GOBP_MALE_MEIOSIS_I		24	-0.184349	-0.596516	0.978355	1	1	6110	tags=25%, list=24%, signal=33%
GOBP_POSITIVE_REGULATION_OF_DEPHOSPHORYLATION	GOBP_POSITIVE_REGULATION_OF_DEPHOSPHORYLATION		46	-0.156518	-0.593334	0.984655	1	1	8530	tags=43%, list=33%, signal=65%
GOBP_CARDIAC_CONDUCTION_SYSTEM_DEVELOPMENT	GOBP_CARDIAC_CONDUCTION_SYSTEM_DEVELOPMENT		15	-0.208309	-0.590481	0.955916	1	1	20235	tags=100%, list=79%, signal=480%
GOBP_REGULATION_OF_MITOCHONDRIAL_FISSION	GOBP_REGULATION_OF_MITOCHONDRIAL_FISSION		20	-0.189635	-0.586266	0.961451	1	1	2096	tags=10%, list=8%, signal=11%
GOBP_POSITIVE_REGULATION_OF_EPIDERMAL_CELL_DIFFERENTIATION	GOBP_POSITIVE_REGULATION_OF_EPIDERMAL_CELL_DIFFERENTIATION		20	-0.190021	-0.585717	0.975556	1	1	6010	tags=30%, list=24%, signal=39%
GOBP_POSTSYNAPTIC_NEUROTRANSMITTER_RECEPTOR_INTERNALIZATION	GOBP_POSTSYNAPTIC_NEUROTRANSMITTER_RECEPTOR_INTERNALIZATION		24	-0.178017	-0.579551	0.965675	1	1	6311	tags=33%, list=25%, signal=44%
GOBP_AUTOPHAGOSOME_MATURATION	GOBP_AUTOPHAGOSOME_MATURATION		38	-0.158135	-0.579276	0.988479	1	1	7996	tags=37%, list=31%, signal=54%
GOBP_HEPATOCYTE_APOPTOTIC_PROCESS	GOBP_HEPATOCYTE_APOPTOTIC_PROCESS		15	-0.199558	-0.577124	0.953878	1	1	9861	tags=53%, list=39%, signal=87%
GOBP_GENITALIA_DEVELOPMENT	GOBP_GENITALIA_DEVELOPMENT		42	-0.152533	-0.576826	0.992891	1	1	4400	tags=17%, list=17%, signal=20%
GOBP_REGULATION_OF_PEPTIDYL_SERINE_PHOSPHORYLATION_OF_STAT_PROTEIN	GOBP_REGULATION_OF_PEPTIDYL_SERINE_PHOSPHORYLATION_OF_STAT_PROTEIN		26	-0.176367	-0.575396	0.982183	1	1	5417	tags=23%, list=21%, signal=29%
GOBP_REGULATION_OF_DNA_METHYLATION	GOBP_REGULATION_OF_DNA_METHYLATION		23	-0.178338	-0.574093	0.970387	1	1	7113	tags=35%, list=28%, signal=48%
GOBP_POSITIVE_REGULATION_OF_REGULATORY_T_CELL_DIFFERENTIATION	GOBP_POSITIVE_REGULATION_OF_REGULATORY_T_CELL_DIFFERENTIATION		21	-0.186856	-0.571293	0.983759	1	1	20784	tags=100%, list=81%, signal=535%
GOBP_POSITIVE_REGULATION_OF_PROTEIN_DEPHOSPHORYLATION	GOBP_POSITIVE_REGULATION_OF_PROTEIN_DEPHOSPHORYLATION		35	-0.16118	-0.569642	0.981818	1	1	944	tags=6%, list=4%, signal=6%
GOBP_INSULIN_LIKE_GROWTH_FACTOR_RECEPTOR_SIGNALING_PATHWAY	GOBP_INSULIN_LIKE_GROWTH_FACTOR_RECEPTOR_SIGNALING_PATHWAY		26	-0.173377	-0.568753	0.981777	1	1	1241	tags=8%, list=5%, signal=8%
GOBP_POSITIVE_REGULATION_OF_T_HELPER_1_TYPE_IMMUNE_RESPONSE	GOBP_POSITIVE_REGULATION_OF_T_HELPER_1_TYPE_IMMUNE_RESPONSE		16	-0.196837	-0.568415	0.971983	1	1	2946	tags=13%, list=12%, signal=14%
GOBP_RESPONSE_TO_STEROL	GOBP_RESPONSE_TO_STEROL		24	-0.175175	-0.564723	0.987448	1	1	5203	tags=21%, list=20%, signal=26%
GOBP_POSITIVE_REGULATION_OF_EPIDERMIS_DEVELOPMENT	GOBP_POSITIVE_REGULATION_OF_EPIDERMIS_DEVELOPMENT		24	-0.172124	-0.564391	0.980815	1	1	8656	tags=46%, list=34%, signal=69%
GOBP_RESPONSE_TO_ELECTRICAL_STIMULUS	GOBP_RESPONSE_TO_ELECTRICAL_STIMULUS		17	-0.190704	-0.563182	0.976852	1	1	20685	tags=100%, list=81%, signal=524%
GOBP_GLYCEROPHOSPHOLIPID_CATABOLIC_PROCESS	GOBP_GLYCEROPHOSPHOLIPID_CATABOLIC_PROCESS		27	-0.164319	-0.561241	0.983254	1	1	2745	tags=11%, list=11%, signal=12%
GOBP_HEMOGLOBIN_METABOLIC_PROCESS	GOBP_HEMOGLOBIN_METABOLIC_PROCESS		16	-0.196147	-0.55948	0.975113	1	1	3416	tags=19%, list=13%, signal=22%
GOBP_PROTEIN_MODIFICATION_BY_SMALL_PROTEIN_REMOVAL	GOBP_PROTEIN_MODIFICATION_BY_SMALL_PROTEIN_REMOVAL		94	-0.125843	-0.559467	1	0.999766	1	9281	tags=44%, list=36%, signal=68%
GOBP_RNA_5_END_PROCESSING	GOBP_RNA_5_END_PROCESSING		15	-0.192724	-0.551628	0.982533	1	1	8368	tags=47%, list=33%, signal=69%
GOBP_SULFUR_AMINO_ACID_METABOLIC_PROCESS	GOBP_SULFUR_AMINO_ACID_METABOLIC_PROCESS		28	-0.156449	-0.537418	0.997758	1	1	7897	tags=36%, list=31%, signal=52%
GOBP_DETERMINATION_OF_ADULT_LIFESPAN	GOBP_DETERMINATION_OF_ADULT_LIFESPAN		20	-0.170643	-0.535819	0.984783	1	1	9455	tags=50%, list=37%, signal=79%
GOBP_EPITHELIAL_CELL_MORPHOGENESIS	GOBP_EPITHELIAL_CELL_MORPHOGENESIS		35	-0.142984	-0.533911	0.997701	1	1	8244	tags=34%, list=32%, signal=51%
GOBP_REGULATION_OF_EPITHELIAL_CELL_DIFFERENTIATION_INVOLVED_IN_KIDNEY_DEVELOPMENT	GOBP_REGULATION_OF_EPITHELIAL_CELL_DIFFERENTIATION_INVOLVED_IN_KIDNEY_DEVELOPMENT		15	-0.189071	-0.53261	0.981651	1	1	663	tags=7%, list=3%, signal=7%
GOBP_REGULATION_OF_AUTOPHAGY_OF_MITOCHONDRION	GOBP_REGULATION_OF_AUTOPHAGY_OF_MITOCHONDRION		18	-0.175827	-0.531664	0.993776	1	1	9053	tags=50%, list=35%, signal=77%
GOBP_CELL_CELL_ADHESION_MEDIATED_BY_INTEGRIN	GOBP_CELL_CELL_ADHESION_MEDIATED_BY_INTEGRIN		15	-0.180393	-0.527981	0.988864	1	1	7498	tags=40%, list=29%, signal=57%
GOBP_REGULATION_OF_MYOBLAST_PROLIFERATION	GOBP_REGULATION_OF_MYOBLAST_PROLIFERATION		15	-0.184513	-0.516531	0.98627	1	1	5926	tags=27%, list=23%, signal=35%
GOBP_SERINE_PHOSPHORYLATION_OF_STAT_PROTEIN	GOBP_SERINE_PHOSPHORYLATION_OF_STAT_PROTEIN		31	-0.146877	-0.510178	0.99536	1	1	5417	tags=19%, list=21%, signal=25%
GOBP_REGULATION_OF_CHROMOSOME_SEPARATION	GOBP_REGULATION_OF_CHROMOSOME_SEPARATION		50	-0.131628	-0.508659	0.997706	1	1	8688	tags=40%, list=34%, signal=60%
GOBP_SODIUM_INDEPENDENT_ORGANIC_ANION_TRANSPORT	GOBP_SODIUM_INDEPENDENT_ORGANIC_ANION_TRANSPORT		17	-0.166804	-0.507162	0.989201	1	1	2725	tags=12%, list=11%, signal=13%
GOBP_PLASMA_MEMBRANE_FUSION	GOBP_PLASMA_MEMBRANE_FUSION		22	-0.158236	-0.499381	0.995455	1	1	9372	tags=50%, list=37%, signal=79%
GOBP_EMBRYONIC_CAMERA_TYPE_EYE_MORPHOGENESIS	GOBP_EMBRYONIC_CAMERA_TYPE_EYE_MORPHOGENESIS		18	-0.164689	-0.49318	1	1	1	8746	tags=39%, list=34%, signal=59%
GOBP_NUCLEAR_TRANSCRIBED_MRNA_CATABOLIC_PROCESS_NONSENSE_MEDIATED_DECAY	GOBP_NUCLEAR_TRANSCRIBED_MRNA_CATABOLIC_PROCESS_NONSENSE_MEDIATED_DECAY		24	-0.146566	-0.487087	0.995633	0.999864	1	8966	tags=42%, list=35%, signal=64%
GOBP_EMBRYONIC_CAMERA_TYPE_EYE_DEVELOPMENT	GOBP_EMBRYONIC_CAMERA_TYPE_EYE_DEVELOPMENT		28	-0.134225	-0.459366	0.997732	1	1	5113	tags=18%, list=20%, signal=22%
GOBP_NEGATIVE_REGULATION_OF_LIPID_STORAGE	GOBP_NEGATIVE_REGULATION_OF_LIPID_STORAGE		20	-0.142398	-0.448041	0.993088	1	1	21919	tags=100%, list=86%, signal=702%
GOBP_NEGATIVE_REGULATION_OF_NEURAL_PRECURSOR_CELL_PROLIFERATION	GOBP_NEGATIVE_REGULATION_OF_NEURAL_PRECURSOR_CELL_PROLIFERATION		25	-0.121418	-0.40168	1	1	1	8530	tags=36%, list=33%, signal=54%
GOBP_AMACRINE_CELL_DIFFERENTIATION	GOBP_AMACRINE_CELL_DIFFERENTIATION		16	-0.137716	-0.397004	1	0.999857	1	22038	tags=100%, list=86%, signal=726%
