# Supplementary material for: Host Functional Response to a Prototypic Orally Delivered Self-Replicating Vaccine Platform
Source: Vaccines (Basel). 2024 Jun 21;12(7):701. doi: 10.3390/vaccines12070701 (PMC11281611; doi:10.3390/vaccines12070701)
Supplement: Supplementary file 1 [file vaccines-12-00701-s001.zip › Supp-Tables-and-Figures/Table S4 GAD85vsSTI Subset FDR0.25 (Cystoscape table).xlsx]

## Sheet: T.8 GAD85vsSTI subset FDR<0.25
Table S4 GSEA comparison results for GAD85 vs STI at FDR 0.25 (Cystoscape table)
Enriched Group	Cluster	Shared Name	Edited name	EnrichmentMap::GS_DESCR	EnrichmentMap::Genes	EnrichmentMap::gs_size	EnrichmentMap::ES	EnrichmentMap::NES	EnrichmentMap::pvalue	EnrichmentMap::fdr_qvalue	EnrichmentMap::fwer_qvalue
GAD85	Anoikis	GOBP_ANOIKIS	Anoikis	http://www.gsea-msigdb.org/gsea/msigdb/mouse/geneset/GOBP_ANOIKIS	NOTCH1|ITGA5|MYBBP1A|CLCA3A2|SRC|BCL2|CAV1|BCL2L1|TSC2|PDK4|SNAI2|TLE5|CRYBA1|BMF|SIK1|E2F1|NTRK2|BRMS1	18	0.5693	2.0983	0.0045	0.0019	0.234
GAD85	Antibiotic Response	GOBP_RESPONSE_TO_ANTIBIOTIC	Response To Antibiotic	http://www.gsea-msigdb.org/gsea/msigdb/mouse/geneset/GOBP_RESPONSE_TO_ANTIBIOTIC	ID1|RPL23|CBL|ENDOG|ACHE|VKORC1|CDKN1B|CIITA|PLA2G4A|HYAL1|ZC3H8|TRP53|AOC1|ALPL|MEF2C|KAT7|CRIP1|DUSP18|AOC3|SLC1A3|MIR208B|ETS1|PLA2G4F	23	0.3053	1.3133	0.1176	0.1296	1
GAD85	Antigen Processing & Presentation	GOBP_ANTIGEN_PROCESSING_AND_PRESENTATION	Antigen Processing And Presentation	http://www.gsea-msigdb.org/gsea/msigdb/mouse/geneset/GOBP_ANTIGEN_PROCESSING_AND_PRESENTATION	GM7030|GM8909|CLEC4B2|RELB|AP3D1|B2M|H2-EA|RAB3B|CTSL|TREML4|UNC93B1|PSME1|FCGR4|CLEC4A1|CCL21A|RAB27A|PTPN22|CD1D1|CD1D2|RAB32|H2-EB2|PYCARD|CD68|NOD1|WASHC1|BAG6|IFNG|CLEC4A4|FCER1G|FCGR3|FGL2|PSAP|FLT3|H2-AA|H2-AB1|H2-EB1|H2-M3|MARCHF1|H2-DMA|H2-DMB1|WDFY4|CTSS|H2-DMB2|H2-OA|WAS|H2-OB|MR1|THBS1|YTHDF1|RAB3C|H2-Q2|PSMB9|H2-Q7|EXT1|PSMB8|CCR7|TREM2|IDE|TAPBPL|TAPBP|FCGR2B|IFI30|CTSE|ICAM1|GM1112…	107	0.4338	2.6764	0	0	0
GAD85	Antigen Processing & Presentation	GOBP_ANTIGEN_PROCESSING_AND_PRESENTATION_OF_EXOGENOUS_ANTIGEN	Antigen Processing And Presentation Of Exogenous Antigen	http://www.gsea-msigdb.org/gsea/msigdb/mouse/geneset/GOBP_ANTIGEN_PROCESSING_AND_PRESENTATION_OF_EXOGENOUS_ANTIGEN	CD1D1|CD1D2|FCGR1|H2-EB2|AP3D1|B2M|CLEC4B1|H2-EA|UNC93B1|PSME1|CLEC4A3|MFSD6|TAP1|TAP2|CLEC4A4|FCER1G|FCGR3|CD74|CLEC4A1|H2-AA|H2-AB1|H2-EB1|H2-M3|TAPBP|H2-DMA|FCGR2B|H2-DMB1|IFI30|CTSE|CTSS|H2-DMB2|H2-OA|TRAF6|H2-OB|MR1	35	0.5629	2.6197	0	0	0.001
GAD85	Antigen Processing & Presentation	GOBP_ANTIGEN_PROCESSING_AND_PRESENTATION_OF_EXOGENOUS_PEPTIDE_ANTIGEN	Antigen Processing And Presentation Of Exogenous Peptide Antigen	http://www.gsea-msigdb.org/gsea/msigdb/mouse/geneset/GOBP_ANTIGEN_PROCESSING_AND_PRESENTATION_OF_EXOGENOUS_PEPTIDE_ANTIGEN	FCGR1|H2-EB2|B2M|CLEC4B1|H2-EA|UNC93B1|CLEC4A3|MFSD6|TAP1|TAP2|CLEC4A4|FCER1G|FCGR3|CD74|CLEC4A1|H2-AA|H2-AB1|H2-EB1|H2-M3|TAPBP|H2-DMA|FCGR2B|H2-DMB1|IFI30|CTSE|CTSS|H2-DMB2|H2-OA|TRAF6|H2-OB	30	0.5979	2.6601	0	0	0
GAD85	Antigen Processing & Presentation	GOBP_ANTIGEN_PROCESSING_AND_PRESENTATION_OF_EXOGENOUS_PEPTIDE_ANTIGEN_VIA_MHC_CLASS_II	Antigen Processing And Presentation Of Exogenous Peptide Antigen Via Mhc Class Ii	http://www.gsea-msigdb.org/gsea/msigdb/mouse/geneset/GOBP_ANTIGEN_PROCESSING_AND_PRESENTATION_OF_EXOGENOUS_PEPTIDE_ANTIGEN_VIA_MHC_CLASS_II	UNC93B1|FCER1G|CD74|H2-EB2|H2-AA|H2-AB1|H2-EB1|B2M|H2-DMA|FCGR2B|H2-DMB1|IFI30|CTSE|CTSS|H2-DMB2|H2-OA|TRAF6|H2-OB|H2-EA	19	0.6674	2.4057	0	0.0003	0.024
GAD85	Antigen Processing & Presentation	GOBP_ANTIGEN_PROCESSING_AND_PRESENTATION_OF_PEPTIDE_ANTIGEN	Antigen Processing And Presentation Of Peptide Antigen	http://www.gsea-msigdb.org/gsea/msigdb/mouse/geneset/GOBP_ANTIGEN_PROCESSING_AND_PRESENTATION_OF_PEPTIDE_ANTIGEN	GM7030|GM8909|H2-Q2|H2-Q7|TREM2|B2M|H2-EA|CTSL|UNC93B1|CLEC4A1|IDE|TAPBPL|TAPBP|FCGR2B|IFI30|CTSE|GM11127|TRAF6|H2-Q6|H2-M10.3|AZGP1|FCGR1|H2-BL|H2-D1|H2-M10.1|H2-M2|H2-M9|H2-EB2|PYCARD|H2-Q1|H2-Q10|H2-Q4|H2-T10|H2-T22|H2-T23|H2-T24|CLEC4B1|BAG6|CLEC4A3|MFSD6|TAP1|CALR|TAP2|CLEC4A4|H2-M10.4|FCER1G|H2-M11|FCGR3|H2-M1|CD74|H2-M10.5|H2-M5|H2-AA|H2-AB1|H2-M10.2|H2-EB1|H2-M3|MARCHF1|H2-DMA|H2-DMB1|H2-…	66	0.3683	2.0319	0	0.0028	0.355
GAD85	Antigen Processing & Presentation	GOBP_ANTIGEN_PROCESSING_AND_PRESENTATION_OF_PEPTIDE_OR_POLYSACCHARIDE_ANTIGEN_VIA_MHC_CLASS_II	Antigen Processing And Presentation Of Peptide Or Polysaccharide Antigen Via Mhc Class Ii	http://www.gsea-msigdb.org/gsea/msigdb/mouse/geneset/GOBP_ANTIGEN_PROCESSING_AND_PRESENTATION_OF_PEPTIDE_OR_POLYSACCHARIDE_ANTIGEN_VIA_MHC_CLASS_II	THBS1|UNC93B1|FCER1G|CD74|H2-EB2|PYCARD|H2-AA|H2-AB1|TREM2|H2-EB1|B2M|MARCHF1|H2-DMA|FCGR2B|H2-DMB1|IFI30|CTSE|CTSS|H2-DMB2|H2-OA|TRAF6|H2-OB|H2-EA	23	0.6345	2.6762	0	0	0
GAD85	Antigen Processing & Presentation	GOBP_DENDRITIC_CELL_ANTIGEN_PROCESSING_AND_PRESENTATION	Dendritic Cell Antigen Processing And Presentation	http://www.gsea-msigdb.org/gsea/msigdb/mouse/geneset/GOBP_DENDRITIC_CELL_ANTIGEN_PROCESSING_AND_PRESENTATION	THBS1|CLEC4A3|FCGR4|CLEC4A4|FGL2|CD74|CLEC4A1|CD68|CCR7|NOD1|WASHC1|NOD2|CCL21A|CLEC4B1|CCL19	15	0.5892	2.0774	0	0.0021	0.262
GAD85	Antigen Processing & Presentation	GOBP_REGULATION_OF_ANTIGEN_PROCESSING_AND_PRESENTATION	Regulation Of Antigen Processing And Presentation	http://www.gsea-msigdb.org/gsea/msigdb/mouse/geneset/GOBP_REGULATION_OF_ANTIGEN_PROCESSING_AND_PRESENTATION	THBS1|YTHDF1|TAP2|CLEC4B2|FGL2|CD74|PYCARD|CD68|CCR7|NOD1|H2-AB1|NOD2|TREM2|CCL21A|TAPBPL|H2-OA|WAS|H2-OB|PTPN22|CCL19	20	0.653	2.4673	0	0.0001	0.009
GAD85	Antigen Processing & T Cell Response	GOBP_ANTIGEN_PROCESSING_AND_PRESENTATION_OF_PEPTIDE_ANTIGEN_VIA_MHC_CLASS_I	Antigen Processing And Presentation Of Peptide Antigen Via Mhc Class I	http://www.gsea-msigdb.org/gsea/msigdb/mouse/geneset/GOBP_ANTIGEN_PROCESSING_AND_PRESENTATION_OF_PEPTIDE_ANTIGEN_VIA_MHC_CLASS_I	AZGP1|GM7030|GM8909|FCGR1|H2-BL|H2-Q2|H2-D1|H2-Q7|H2-M10.1|H2-M2|H2-M9|H2-Q1|H2-Q10|H2-Q4|H2-T10|B2M|H2-T22|H2-T23|H2-T24|CLEC4B1|BAG6|CLEC4A3|MFSD6|TAP1|CALR|TAP2|CLEC4A4|H2-M10.4|FCER1G|H2-M11|FCGR3|H2-M1|H2-M10.5|CLEC4A1|H2-M5|H2-M10.2|IDE|TAPBPL|TAPBP|H2-M3|IFI30|H2-M10.6|GM11127|MR1|H2-Q6|H2-M10.3	46	0.2959	1.4533	0.0165	0.068	1
GAD85	Antigen Processing & T Cell Response	GOBP_NEGATIVE_REGULATION_OF_T_CELL_MEDIATED_IMMUNITY	Negative Regulation Of T Cell Mediated Immunity	http://www.gsea-msigdb.org/gsea/msigdb/mouse/geneset/GOBP_NEGATIVE_REGULATION_OF_T_CELL_MEDIATED_IMMUNITY	SMAD7|NCKAP1L|PTPRC|IL20RB|FOXP3|VSIR|IFNB1|KLRD1|LILRB4A|NOD2|ARG1|CLEC4G|IL4I1|MUC4|SLAMF1|DUSP22|TBX21|IL7R|SPN	19	0.3434	1.3343	0.0918	0.1173	1
GAD85	Antigen Processing & T Cell Response	GOBP_POSITIVE_REGULATION_OF_ADAPTIVE_IMMUNE_RESPONSE	Positive Regulation Of Adaptive Immune Response	http://www.gsea-msigdb.org/gsea/msigdb/mouse/geneset/GOBP_POSITIVE_REGULATION_OF_ADAPTIVE_IMMUNE_RESPONSE	XCL1|CD226|MLH1|GM7030|GM8909|MIF|GIMAP5|CARD9|B2M|TGFB1|PRKCQ|NFKBIZ|MALT1|IL23A|HPX|P2RX7|NFKBID|GIMAP3|PRKCZ|RIPK2|CD1D1|CD1D2|PLA2G4A|PYCARD|CD28|CD55|IL12A|CD55B|IFNG|IL12B|IL2|IL4|LTA|CYRIB|FADD|PTPRC|FZD5|FCER1G|FCGR3|FOXP3|STAT6|GATA3|H2-AB1|H2-M3|H2-DMA|CD40|TNFSF4|MR1|ZP3|HSPD1|NECTIN2|MIR301|HMCES|TYK2|KMT5C|CD24A|CD4|CD81|H2-Q2|H2-Q7|TRP53BP1|TRAF2|CCR2|IGHG2B|IL27RA|HSPA8|IGHG1|TREM2…	126	0.3149	1.9176	0	0.0059	0.659
GAD85	Antigen Processing & T Cell Response	GOBP_POSITIVE_REGULATION_OF_LEUKOCYTE_MEDIATED_IMMUNITY	Positive Regulation Of Leukocyte Mediated Immunity	http://www.gsea-msigdb.org/gsea/msigdb/mouse/geneset/GOBP_POSITIVE_REGULATION_OF_LEUKOCYTE_MEDIATED_IMMUNITY	XCL1|CRTAM|CD226|MLH1|GM7030|GM8909|GIMAP5|KLRK1|SCIMP|LYPD10|B2M|TGFB1|MALT1|IL23A|HPX|P2RX7|KLRE1|GIMAP3|DPP4|SH2D1B1|PRKCZ|CLNK|SLAMF6|RASGRP1|TYROBP|CD1D1|CD1D2|CCL2|ARG1|CD28|CD55|IL12A|CD55B|IFNG|IL12B|IL2|IL4|LTA|ITGB2|CYRIB|FADD|PTPRC|FZD5|FCER1G|FCGR3|FOXP3|SPI1|STAT6|GATA3|H2-M3|POMC|CD40|TNFSF4|SH2D1B2|MR1|ZP3|HSPD1|NECTIN2|HMCES|KMT5C|CD24A|CD81|STAP1|H2-Q2|H2-Q7|TRP53BP1|TRAF2|KLRC3|…	146	0.2575	1.6197	0	0.0292	1
GAD85	Antigen Processing & T Cell Response	GOBP_POSITIVE_REGULATION_OF_T_CELL_CYTOKINE_PRODUCTION	Positive Regulation Of T Cell Cytokine Production	http://www.gsea-msigdb.org/gsea/msigdb/mouse/geneset/GOBP_POSITIVE_REGULATION_OF_T_CELL_CYTOKINE_PRODUCTION	XCL1|IL1B|CD55|CD55B|IL4|ARID5A|CD81|FZD5|NLRP3|SASH3|RSAD2|TRAF2|IL18R1|GATA3|IL6|PRKCZ|B2M|TNFSF4|TRAF6|SLAMF1|TBX21|MALT1|IL18	23	0.4347	1.7867	0	0.0123	0.932
GAD85	Antigen Processing & T Cell Response	GOBP_POSITIVE_REGULATION_OF_T_CELL_MEDIATED_IMMUNITY	Positive Regulation Of T Cell Mediated Immunity	http://www.gsea-msigdb.org/gsea/msigdb/mouse/geneset/GOBP_POSITIVE_REGULATION_OF_T_CELL_MEDIATED_IMMUNITY	HSPD1|XCL1|NECTIN2|GM7030|CD24A|CD81|GM8909|H2-Q2|H2-Q7|TRAF2|HSPA8|B2M|TBX21|MALT1|IL23A|P2RX7|ARID5A|PRKCZ|GM11127|TRAF6|SLC22A13|H2-Q6|H2-M10.3|IL18|AZGP1|IL1B|CD1D1|CD1D2|H2-BL|H2-D1|H2-M10.1|H2-M2|H2-M9|H2-Q1|H2-Q10|H2-Q4|H2-T10|H2-T22|H2-T23|H2-T24|CD55|IL12A|CD55B|IL12B|IL4|CYRIB|FADD|PTPRC|TAP2|FZD5|H2-M10.4|H2-M11|FOXP3|H2-M1|NLRP3|H2-M10.5|SASH3|RSAD2|IL18R1|H2-M5|GATA3|IL6|H2-M10.2|H2-…	70	0.2349	1.2767	0.0811	0.1533	1
GAD85	Antigen Processing & T Cell Response	GOBP_POSITIVE_REGULATION_OF_TYPE_2_IMMUNE_RESPONSE	Positive Regulation Of Type 2 Immune Response	http://www.gsea-msigdb.org/gsea/msigdb/mouse/geneset/GOBP_POSITIVE_REGULATION_OF_TYPE_2_IMMUNE_RESPONSE	XCL1|IDO1|IL4|CD81|IL33|CD74|NLRP3|RSAD2|GATA3|IL6|PRKCZ|NOD2|TNFSF4|IL4RA|CLCF1|IL18	16	0.4118	1.4721	0.0722	0.0624	1
GAD85	Antigen Processing & T Cell Response	GOBP_REGULATION_OF_ADAPTIVE_IMMUNE_RESPONSE	Regulation Of Adaptive Immune Response	http://www.gsea-msigdb.org/gsea/msigdb/mouse/geneset/GOBP_REGULATION_OF_ADAPTIVE_IMMUNE_RESPONSE	XCL1|MLH1|TNFAIP3|GM7030|GM8909|MIF|GIMAP5|IL4I1|NFKBIZ|IL23A|P2RX7|GIMAP3|DPP4|NCKAP1L|PRKCZ|DUSP22|RIPK2|PKN1|CD1D1|CD1D2|PLA2G4A|ADCY7|CD48|SLC15A4|CCL20|CD28|CD55|IL12A|CD55B|IFNG|IL12B|IL2|RIPK3|IL4|LTA|CYRIB|FADD|PTPRC|FCER1G|FCGR3|FOXP3|STAT6|H2-AB1|H2-M3|H2-DMA|CD40|TNFSF4|WAS|MR1|HLX|HSPD1|NECTIN2|HMCES|KMT5C|PARP3|IFNB1|TRP53BP1|TRAF2|IGHG2B|IL27RA|HSPA8|IGHG1|PAXIP1|CLCF1|TBX21|ADA|NDF…	193	0.3304	2.1931	0	0.001	0.114
GAD85	Antigen Processing & T Cell Response	GOBP_REGULATION_OF_LYMPHOCYTE_MEDIATED_IMMUNITY	Regulation Of Lymphocyte Mediated Immunity	http://www.gsea-msigdb.org/gsea/msigdb/mouse/geneset/GOBP_REGULATION_OF_LYMPHOCYTE_MEDIATED_IMMUNITY	XCL1|CRTAM|SMAD7|CD226|MLH1|GM7030|GM8909|GIMAP5|CLEC12B|KLRK1|KLRB1B|CLEC2D|ARRB2|CD96|SERPINB9G|B2M|IL4I1|TGFB1|CR1L|IL23A|MALT1|HPX|P2RX7|KLRE1|GIMAP3|DPP4|NCKAP1L|SH2D1B1|PRKCZ|CLNK|SLAMF6|DUSP22|RASGRP1|CD1D1|CD1D2|PIK3R6|SLC15A4|CCL20|ARG1|CD28|SPN|CD55|IL12A|CD55B|IFNG|IL12B|IL2|RIPK3|IL4|LTA|CYRIB|FUT7|FADD|PTPRC|FZD5|FCER1G|FCGR3|FOXP3|STAT6|GATA3|AGER|H2-M3|CD40|TNFSF4|WAS|MUC4|SH2D1B2|…	190	0.208	1.3115	0	0.1308	1
GAD85	Antigen Processing & T Cell Response	GOBP_REGULATION_OF_T_CELL_CYTOKINE_PRODUCTION	Regulation Of T Cell Cytokine Production	http://www.gsea-msigdb.org/gsea/msigdb/mouse/geneset/GOBP_REGULATION_OF_T_CELL_CYTOKINE_PRODUCTION	XCL1|SMAD7|IL1B|CD81|IFNB1|TRAF2|CCR2|LILRB4A|CCL20|ARG1|B2M|TBX21|MALT1|CD55|CD55B|IL4|ARID5A|FZD5|FOXP3|VSIR|NLRP3|SASH3|RSAD2|IL18R1|TNFRSF1B|GATA3|IL6|PRKCZ|TRPM4|TNFSF4|TRAF6|SLAMF1|IL18	33	0.4878	2.2782	0	0.0006	0.059
GAD85	Antigen Processing & T Cell Response	GOBP_REGULATION_OF_T_CELL_MEDIATED_IMMUNITY	Regulation Of T Cell Mediated Immunity	http://www.gsea-msigdb.org/gsea/msigdb/mouse/geneset/GOBP_REGULATION_OF_T_CELL_MEDIATED_IMMUNITY	XCL1|SMAD7|HSPD1|NECTIN2|GM7030|CD24A|CD81|GM8909|H2-Q2|H2-Q7|IFNB1|TRAF2|CCR2|HSPA8|B2M|IL4I1|TBX21|MALT1|IL23A|P2RX7|DPP4|ARID5A|NCKAP1L|KLRD1|PRKCZ|GM11127|TRAF6|SLC22A13|DUSP22|H2-Q6|H2-M10.3|IL7R|IL18|AZGP1|IL1B|CD1D1|CD1D2|H2-BL|H2-D1|H2-M10.1|H2-M2|H2-M9|LILRB4A|H2-Q1|H2-Q10|H2-Q4|NOD2|CCL20|H2-T10|ARG1|H2-T22|H2-T23|H2-T24|SPN|CD55|IL12A|CD55B|IL12B|RIPK3|IL4|CYRIB|FUT7|FADD|PTPRC|TAP2|FZ…	94	0.2616	1.5125	0	0.0508	1
GAD85	Antigen Processing & T Cell Response	GOBP_T_CELL_CYTOKINE_PRODUCTION	T Cell Cytokine Production	http://www.gsea-msigdb.org/gsea/msigdb/mouse/geneset/GOBP_T_CELL_CYTOKINE_PRODUCTION	XCL1|SMAD7|IL1B|IL31RA|CD81|GBA|CRLF2|IFNB1|TRAF2|STARD7|CCR2|LILRB4A|CCL20|KDELR1|B2M|ARG1|IL18RAP|TBX21|MALT1|IL25|CD55|IL12A|CD55B|IL12B|IL4|ARID5A|FZD5|FOXP3|VSIR|NLRP3|SASH3|RSAD2|IL18R1|TNFRSF1B|PRKCZ|GATA3|IL6|TRPM4|TNFSF4|TRAF6|SLAMF1|IL18	42	0.3801	1.7924	0	0.0119	0.923
GAD85	Antigen Processing & T Cell Response	GOBP_T_CELL_MEDIATED_IMMUNITY	T Cell Mediated Immunity	http://www.gsea-msigdb.org/gsea/msigdb/mouse/geneset/GOBP_T_CELL_MEDIATED_IMMUNITY	XCL1|SMAD7|PRF1|GM7030|GM8909|STARD7|B2M|IL4I1|CR1L|MALT1|IL23A|TREML4|UNC93B1|P2RX7|DPP4|NCKAP1L|PRKCZ|AIRE|RAB27A|GFUS|DUSP22|EMP2|CD1D1|CD1D2|CCL20|ARG1|CD8A|LYST|IL25|SPN|CD55|IL12A|CD55B|IL12B|RIPK3|IL4|CYRIB|FUT7|FADD|PTPRC|FZD5|FOXP3|GATA3|AGER|H2-M3|TNFSF4|MUC4|WAS|MR1|ZP3|HSPD1|NECTIN2|CD24A|IL31RA|CD81|H2-Q2|CRLF2|H2-Q7|IFNB1|TRAF2|CCR2|HSPA8|EPHB6|CTSH|STX11|IL18RAP|TBX21|ARID5A|KLRD1|…	125	0.2412	1.4106	0	0.0828	1
GAD85	Antimicrobial Humoral Immune Response	GOBP_ANTIMICROBIAL_HUMORAL_IMMUNE_RESPONSE_MEDIATED_BY_ANTIMICROBIAL_PEPTIDE	Antimicrobial Humoral Immune Response Mediated By Antimicrobial Peptide	http://www.gsea-msigdb.org/gsea/msigdb/mouse/geneset/GOBP_ANTIMICROBIAL_HUMORAL_IMMUNE_RESPONSE_MEDIATED_BY_ANTIMICROBIAL_PEPTIDE	DMBT1|CXCL14|PPBP|DEFA28|DEFA26|DEFA21|LGALS3|NPPB|NTS|GALP|SPAG11A|B2M|REG1|REG2|REG3G|LEAP2|LTF|REG3D|DEFB1|CXCL5|FAM3A|DEFB22|ADM|CCL21A|BPIFA1|PLA2G1B|ANG|ANG5|SPAG11B|ANG2|BPIFA5|BPI|DEFA38|DEFA42|DEFA20|CCL21B|VIP|CAMP|REG3B|CXCL13|CCL1|CCL12|CCL17|CCL20|CCL22|HAMP2|NPY|S100A9|CXCL15|CCL8|CXCL2|ELANE|IL17F|CXCL10|CXCL3|ROMO1|PF4|RNASE6|TSLP|HAMP|HRG|CXCL11|POMC|PGLYRP1|PGLYRP3|PGLYRP4|ANG4|…	115	0.25	1.4244	0	0.0776	1
GAD85	Antimicrobial Humoral Immune Response	GOBP_ANTIMICROBIAL_HUMORAL_RESPONSE	Antimicrobial Humoral Response	http://www.gsea-msigdb.org/gsea/msigdb/mouse/geneset/GOBP_ANTIMICROBIAL_HUMORAL_RESPONSE	DMBT1|CXCL14|PPBP|DEFA28|DEFA26|DEFA21|LGALS3|NPPB|NTS|WAP|GALP|SPAG11A|WFDC2|B2M|REG1|REG2|REG3G|LEAP2|LTF|WFDC16|REG3D|DEFB1|CXCL5|FAM3A|DEFB22|ADM|CCL21A|BPIFA1|PLA2G1B|ANG|TRF|ANG5|SPAG11B|ANG2|SPRR2A1|BPIFA5|BPI|DEFA38|DEFA42|DEFA20|CCL21B|WFDC9|WFDC3|WFDC10|SPON2|WFDC11|VIP|CAMP|REG3B|CXCL13|COLEC11|CCL1|CCL12|CCL17|CCL20|CCL22|WFDC15A|BCL3|HAMP2|IGHG2C|NPY|S100A9|CXCL15|CCL8|CXCL2|SLPI|FGB…	147	0.2078	1.2898	0	0.1447	1
GAD85	Antimicrobial Humoral Immune Response	GOBP_DEFENSE_RESPONSE_TO_GRAM_NEGATIVE_BACTERIUM	Defense Response To Gram Negative Bacterium	http://www.gsea-msigdb.org/gsea/msigdb/mouse/geneset/GOBP_DEFENSE_RESPONSE_TO_GRAM_NEGATIVE_BACTERIUM	DMBT1|DEFA28|DEFA26|DEFA21|IL22RA1|GALP|9530003J23RIK|CST11|B2M|PELI3|REG3G|DEFB15|TUSC2|IL23A|DEFB19|LTF|AQP1|ADGRB1|DEFB1|DEFB34|CXCL5|TFEB|IRGM1|DEFB22|ADM|DEFB2|IGTP|DEFB9|DEFB11|DEFB10|DEFB37|DEFB38|PFPL|DEFB39|DEFB4|DEFB40|BPI|DEFA38|CASP1|DEFA42|DEFA20|VIP|CAMP|UMOD|REG3B|SERPINE1|PYCARD|LYPD8|HAMP2|NPY|ELANE|IL17F|CTSG|IL12B|DROSHA|ROMO1|DEFB12|IIGP1|RNASE6|TSLP|HAMP|MR1|TLR4|CD4|TLR9|TRE…	105	0.1997	1.185	0.0625	0.2312	1
GAD85	Antimicrobial Humoral Immune Response	GOBP_DEFENSE_RESPONSE_TO_GRAM_POSITIVE_BACTERIUM	Defense Response To Gram Positive Bacterium	http://www.gsea-msigdb.org/gsea/msigdb/mouse/geneset/GOBP_DEFENSE_RESPONSE_TO_GRAM_POSITIVE_BACTERIUM	DMBT1|DEFA28|DEFA26|DEFA21|PPP1R11|MYD88|KLRK1|9530003J23RIK|CARD9|B2M|GBP4|REG3G|DEFB15|DEFB19|P2RX7|LTF|DEFB1|DEFB34|2610528A11RIK|ADM|DEFB2|EAR1|RNASE13|EAR2|RNASE12|PLA2G1B|RNASE11|DEFB9|ANG|DEFB11|RNASE9|ANG5|DEFB10|ANG2|DEFB37|DEFB38|PFPL|SPRR2A1|DEFB39|DEFB4|DEFB40|EAR14|C5AR1|RIPK2|RNASE2B|RNASE4|DEFA38|DEFA42|DEFA20|EAR6|EAR10|RNASE2A|MPO|VIP|CAMP|MBL1|REG3B|NLRP6|TNFAIP8|MBL2|NCF1|PYCAR…	142	0.2139	1.3067	0	0.1336	1
GAD85	Antimicrobial Humoral Immune Response	GOBP_KILLING_OF_CELLS_OF_ANOTHER_ORGANISM	Killing Of Cells Of Another Organism	http://www.gsea-msigdb.org/gsea/msigdb/mouse/geneset/GOBP_KILLING_OF_CELLS_OF_ANOTHER_ORGANISM	CXCL14|PGLYRP1|PPBP|PGLYRP3|DEFA28|DEFA26|PRF1|PGLYRP4|DEFA21|DEFA43|LGALS3|CLEC7A|NPPB|NTS|9530003J23RIK|KLRH1|CST11|CXCL12|NOS2|LTF|DEFA30|CCL27A|DEFA35|DEFA41|DEFA40|DEFA27|DEFA32|DEFA37|DEFA34|BAD|CCL21A|DEFA2|AY761185|DEFA36|CCL19|DEFA29|DEFA31|CCL21B|DEFA25|DEFA3|DEFA5|FCER2A|BCL2L1|CXCL13|CCL1|CCL12|CCL17|CCL20|HMGN2|CCL22|HAMP2|KNG1|LYZ2|CCL8|CXCL9|RPL30|CXCL10|RPS19|IFNG|C3|ROMO1|SYK|TAC…	73	0.2143	1.2029	0.0984	0.2127	1
GAD85	Antimicrobial Humoral Immune Response	GOBP_MEMBRANE_DISRUPTION_IN_ANOTHER_ORGANISM	Membrane Disruption In Another Organism	http://www.gsea-msigdb.org/gsea/msigdb/mouse/geneset/GOBP_MEMBRANE_DISRUPTION_IN_ANOTHER_ORGANISM	DEFA38|DEFA29|DEFA28|DEFA42|DEFA31|DEFA26|DEFA20|DEFA25|DEFA3|DEFA21|DEFA5|LTF|DEFA30|DEFA35|DEFA17|DEFA41|DEFA40|MPEG1|DEFA27|DEFA37|DEFA34|DEFA39|DEFA22|DEFA2|AY761185|DEFB21|DEFA23|DEFA24	28	0.4121	1.6931	0.0233	0.02	0.995
GAD85	Antimicrobial Humoral Immune Response	GOBP_MODULATION_OF_PROCESS_OF_ANOTHER_ORGANISM	Modulation Of Process Of Another Organism	http://www.gsea-msigdb.org/gsea/msigdb/mouse/geneset/GOBP_MODULATION_OF_PROCESS_OF_ANOTHER_ORGANISM	DEFA28|DEFA26|PRF1|DEFA21|CLEC7A|GALP|KLRH1|REG1|REG2|REG3G|NOS2|LTF|REG3D|DEFA30|DEFA35|DEFA41|DEFA40|DEFA27|DEFA37|DEFA34|BAD|DEFA2|AY761185|DEFA38|DEFA29|DEFA42|DEFA31|DEFA20|DEFA25|DEFA3|DEFA5|FCER2A|CAMP|REG3B|BCL2L1|S100A9|SLPI|IFNG|C3|SYK|DEFA17|MPEG1|DEFA39|POMC|DEFA22|DEFB21|DEFA23|DEFA24|REG3A	49	0.3302	1.6438	0	0.0256	0.999
GAD85	Antimicrobial Humoral Immune Response	GOBP_ORGAN_OR_TISSUE_SPECIFIC_IMMUNE_RESPONSE	Organ Or Tissue Specific Immune Response	http://www.gsea-msigdb.org/gsea/msigdb/mouse/geneset/GOBP_ORGAN_OR_TISSUE_SPECIFIC_IMMUNE_RESPONSE	XCL1|CFH|DEFA28|DEFA26|DEFA21|IGHA|BPIFB1|LTF|APOA4|TNFSF13|DEFA30|DEFB1|DEFA35|DEFA41|DEFA40|DEFA27|DEFA37|DEFA34|DEFB2|EAR1|EAR2|DEFA2|PLA2G1B|AY761185|DEFB9|DEFB11|DEFB10|DEFB37|DEFB38|CD160|DEFB39|DEFB40|EAR14|RNASE2B|DEFA38|DEFA29|DEFA42|DEFA31|DEFA20|DEFA25|EAR6|DEFA3|EAR10|DEFA5|RNASE2A|CAMP|UMOD|FAU|NOD2|GCNT3|FFAR3|IL4|PIGR|RAB17|IFNL2|GP2|DEFA17|IL6|DEFA39|DEFA22|DEFA23|DEFA24|RPL39|603…	64	0.2167	1.1753	0.1744	0.2404	1
GAD85	B Cell Differentiation	GOBP_B_CELL_DIFFERENTIATION	B Cell Differentiation	http://www.gsea-msigdb.org/gsea/msigdb/mouse/geneset/GOBP_B_CELL_DIFFERENTIATION	PLCL2|TNFAIP3|IL9|IKZF3|IFNA13|IFNA16|IFNE|TRP53|GPR183|HDAC9|MMP14|MFNG|IL4I1|MALT1|ITFG2|IFNA15|IFNA12|CMTM7|NFATC1|DPP4|NTRK1|NCKAP1L|CARD11|IGKJ5|NOTCH2|SPIB|DNAJB9|IFNZ|BTK|PTPRJ|EP300|IL10|POU1F1|CD19|FOXP1|DOCK10|MS4A1|IGHE|SLC25A5|LGALS8|DLL1|MIR18|CD79A|BCL3|IFNK|IFNA14|ABL1|IL2|GM13271|PTPRC|SPI1|SYK|FLT3|POLM|H2-AB1|MIR17|SYVN1|PTK2B|GM13283|ST3GAL1|GM13272|HDAC7|GM13277|GPS2|ZFP36L1|H…	140	0.3257	1.9987	0	0.0037	0.454
GAD85	B Cell Differentiation	GOBP_MATURE_B_CELL_DIFFERENTIATION	Mature B Cell Differentiation	http://www.gsea-msigdb.org/gsea/msigdb/mouse/geneset/GOBP_MATURE_B_CELL_DIFFERENTIATION	PLCL2|IL10|TNFAIP3|CD19|DOCK10|LGALS8|BCL6|DLL1|POU2AF1|POU2F2|GPR183|LILRB4A|IL21|RAG2|BCL3|MFNG|ADA|MALT1|IRF8|LFNG|IL2RG|ITFG2|CMTM7|IL2|NFATC1|DPP4|ITM2A|SPI1|NOTCH2|PLCG2|SLAMF8|IL6|LGALS1|DOCK11|PTK2B|6030468B19RIK|ST3GAL1	37	0.4768	2.2217	0	0.0008	0.089
GAD85	B Cell Differentiation	GOBP_MATURE_B_CELL_DIFFERENTIATION_INVOLVED_IN_IMMUNE_RESPONSE	Mature B Cell Differentiation Involved In Immune Response	http://www.gsea-msigdb.org/gsea/msigdb/mouse/geneset/GOBP_MATURE_B_CELL_DIFFERENTIATION_INVOLVED_IN_IMMUNE_RESPONSE	IL10|TNFAIP3|DOCK10|LGALS8|BCL6|DLL1|POU2AF1|GPR183|LILRB4A|IL21|RAG2|BCL3|MFNG|ADA|IRF8|LFNG|ITFG2|IL2|ITM2A|SPI1|NOTCH2|PLCG2|IL6|LGALS1|DOCK11|PTK2B|6030468B19RIK|ST3GAL1	28	0.4539	1.9257	0	0.0056	0.642
GAD85	B Cell Differentiation	GOBP_REGULATION_OF_B_CELL_DIFFERENTIATION	Regulation Of B Cell Differentiation	http://www.gsea-msigdb.org/gsea/msigdb/mouse/geneset/GOBP_REGULATION_OF_B_CELL_DIFFERENTIATION	IL10|CD24A|IKZF3|CD27|BCL6|TLR9|STAT5A|LILRB4A|MMP14|STAT5B|IL21|IL4I1|ANKLE1|PTPN6|IL2RG|ID2|IL7|IL2|INPP5D|SFRP1|NCKAP1L|CARD11|NFAM1|SYK|FLT3|SLAMF8|BAD|PCID2|ZFP36L1|HMGB3|ZFP36L2	31	0.5229	2.3043	0	0.0005	0.049
GAD85	B Cell Proliferation Regulation	GOBP_B_CELL_PROLIFERATION	B Cell Proliferation	http://www.gsea-msigdb.org/gsea/msigdb/mouse/geneset/GOBP_B_CELL_PROLIFERATION	PLCL2|IL9|LYN|IKZF3|MIF|IFNA13|IFNA16|IFNE|GPR183|MEF2C|GAPT|IFNA15|IFNA12|TNFRSF21|NFATC2|SIGLECG|NCKAP1L|CARD11|WNT3A|PRKCD|IFNZ|BLK|BST1|BTK|IL10|RASGRP1|TYROBP|CTLA4|CD19|PKN1|CHRNB2|CD22|IGHD|CD79A|IFNK|IFNA14|ABL1|IL2|IL4|GM13271|PTPRC|CTPS|VPREB1|VPREB2|CFB|TIRAP|CD40|CD300A|GM13283|GM13272|GM13277|GM13275|HSPD1|IFNA1|IFNA11|IFNA2|CD24A|IFNA4|TLR4|SHB|IFNA5|CD81|IFNA6|IFNA7|CD27|IFNA9|IFNA…	104	0.2207	1.2539	0.0476	0.1696	1
GAD85	B Cell Proliferation Regulation	GOBP_NEGATIVE_REGULATION_OF_B_CELL_PROLIFERATION	Negative Regulation Of B Cell Proliferation	http://www.gsea-msigdb.org/gsea/msigdb/mouse/geneset/GOBP_NEGATIVE_REGULATION_OF_B_CELL_PROLIFERATION	CDKN2A|IL10|TYROBP|TNFRSF21|CTLA4|LYN|CD24A|INPP5D|PKN1|TNFRSF13B|TSC2|FCGR2B|CD300A|BLK|BTK|BTLA	16	0.6923	2.4994	0	0.0001	0.008
GAD85	B Cell Proliferation Regulation	GOBP_POSITIVE_REGULATION_OF_B_CELL_PROLIFERATION	Positive Regulation Of B Cell Proliferation	http://www.gsea-msigdb.org/gsea/msigdb/mouse/geneset/GOBP_POSITIVE_REGULATION_OF_B_CELL_PROLIFERATION	TLR4|CHRNB2|CD81|MIF|BCL2|IGHD|BCL6|GPR183|TLR9|MEF2C|IL21|CDKN1A|CLCF1|ADA|IL5|IL7|TCF3|TNFRSF13C|IL2|IL4|NFATC2|NCKAP1L|CARD11|PTPRC|IGHM|IRS2|CD74|WNT3A|SASH3|EPHB2|IL13|IL3|CD40LG|TIRAP|CD40|TNFRSF4|CD38|BST1	38	0.3356	1.585	0.0069	0.0352	1
GAD85	B Cell Proliferation Regulation	GOBP_REGULATION_OF_B_CELL_PROLIFERATION	Regulation Of B Cell Proliferation	http://www.gsea-msigdb.org/gsea/msigdb/mouse/geneset/GOBP_REGULATION_OF_B_CELL_PROLIFERATION	LYN|CD24A|TLR4|IKZF3|CD81|MIF|TNFRSF13B|GPR183|TLR9|MEF2C|TSC2|IL21|CDKN1A|CLCF1|ADA|IL5|IL7|TCF3|TNFRSF21|INPP5D|NFATC2|SIGLECG|NCKAP1L|CARD11|IRS2|WNT3A|EPHB2|FCGR2B|BLK|BST1|BTK|IL10|TYROBP|CTLA4|PKN1|CHRNB2|CD22|BCL2|IGHD|BCL6|MZB1|BTLA|CDKN2A|TNFRSF13C|IL2|IL4|PTPRC|IGHM|CD74|SASH3|IL13|IL3|CD40LG|TIRAP|CD40|TNFRSF4|CD38|CD300A	58	0.4337	2.2673	0	0.0006	0.063
GAD85	B Cell, Phagocytosis, & Complement Activation	GOBP_B_CELL_RECEPTOR_SIGNALING_PATHWAY	B Cell Receptor Signaling Pathway	http://www.gsea-msigdb.org/gsea/msigdb/mouse/geneset/GOBP_B_CELL_RECEPTOR_SIGNALING_PATHWAY	GCSAM|PLCL2|IGHV5-15|IGHV2-7|IGHV5-17|PRKCH|IGHV7-1|LYN|IGHV7-2|IGHV14-1|IGHV4-1|IGHV3-1|IGHV11-1|FCRL5|IGHV11-2|IGHV9-3|IGHV3-6|IGHV3-8|IGHV15-2|IGHV1-22|IGHV1-24|IGHV1-39|MEF2C|IGHV1-50|TRDV4|IGHV1-53|TRDC|IGHV1-55|IGHV2-3|IGHV8-8|IGHV14-3|IGHV1-58|TRBC1|IGHV6-6|IGHV1-63|TRBC2|IGHA|IGHV8-12|IGHV1-62-2|IGHV2-9-1|IGHV2-6-8|IGHV8-13|IGHV1-74|IGHV1-76|IGHV1-82|NFATC2|NCKAP1L|LPXN|IGLC1|IGLC2|IGLC3|…	172	0.4193	2.6845	0	0	0
GAD85	B Cell, Phagocytosis, & Complement Activation	GOBP_COMPLEMENT_ACTIVATION	Complement Activation	http://www.gsea-msigdb.org/gsea/msigdb/mouse/geneset/GOBP_COMPLEMENT_ACTIVATION	IGHV5-15|IGHV2-7|CFH|IGHV5-17|IGHV7-1|IGHV7-2|IGHV14-1|IGHV4-1|IGHV3-1|IGHV11-1|IGHV11-2|IGHV9-3|IGHV3-6|IGHV3-8|IGHV15-2|IGHV1-22|IGHV1-24|IGHV1-39|IGHV1-50|TRDV4|IGHV1-53|TRDC|IGHV1-55|IGHV2-3|IGHV8-8|IGHV14-3|IGHV1-58|TRBC1|IGHV6-6|IGHV1-63|TRBC2|IGHA|IGHV8-12|IGHV1-62-2|IGHV2-9-1|IGHV2-6-8|CR1L|IGHV8-13|IGHV1-74|IGHV1-76|IGHV1-82|IGLC1|IGLC2|IGLC3|VSIG4|C1QA|C6|PHB|CD59B|SERPING1|FCNA|FCNB|KR…	182	0.3145	2.0715	0	0.0022	0.273
GAD85	B Cell, Phagocytosis, & Complement Activation	GOBP_HUMORAL_IMMUNE_RESPONSE_MEDIATED_BY_CIRCULATING_IMMUNOGLOBULIN	Humoral Immune Response Mediated By Circulating Immunoglobulin	http://www.gsea-msigdb.org/gsea/msigdb/mouse/geneset/GOBP_HUMORAL_IMMUNE_RESPONSE_MEDIATED_BY_CIRCULATING_IMMUNOGLOBULIN	IGHV5-15|IGHV2-7|IGHV5-17|IGHV7-1|IGHV7-2|IGHV14-1|IGHV4-1|IGHV3-1|IGHV11-1|IGHV11-2|IGHV9-3|IGHV3-6|GIMAP5|IGHV3-8|IGHV15-2|IGHV1-22|IGHV1-24|IGHV1-39|IGHV1-50|TRDV4|IGHV1-53|TRDC|IGHV1-55|IGHV2-3|IGHV8-8|IGHV14-3|IGHV1-58|TRBC1|IGHV6-6|IGHV1-63|TRBC2|IGHA|IGHV8-12|IGHV1-62-2|IGHV2-9-1|IGHV2-6-8|CR1L|IGHV8-13|IGHV1-74|IGHV1-76|HPX|IGHV1-82|GIMAP3|IGLC1|IGLC2|IGLC3|C1QA|SERPING1|IGHE|MASP2|IGHG3|…	172	0.3348	2.0634	0	0.0023	0.288
GAD85	B Cell, Phagocytosis, & Complement Activation	GOBP_MEMBRANE_INVAGINATION	Membrane Invagination	http://www.gsea-msigdb.org/gsea/msigdb/mouse/geneset/GOBP_MEMBRANE_INVAGINATION	IGHV5-15|IGHV2-7|IGHV5-17|TIMD4|IGHV7-1|IGHV7-2|XKR5|IGHV14-1|IGHV4-1|IGHV3-1|IGHV11-1|SYT11|IGHV11-2|IGHV9-3|IGHV3-6|IGHV3-8|IGHV15-2|IGHV1-22|IGHV1-24|IGHV1-39|IGHV1-50|TRDV4|IGHV1-53|BIN2|TRDC|MYH9|IGHV1-55|IGHV8-8|IGHV2-3|IGHV1-58|RAC2|IGHV14-3|TRBC1|IGHV1-63|IGHV6-6|TRBC2|IGHV8-12|IGHA|IGHV2-9-1|IGHV1-62-2|IGHV2-6-8|GULP1|IGHV8-13|IGHV1-74|IGHV1-76|IGHV1-82|TREML4|TIMD2|RHOG|NCKAP1L|ITGA2|AD…	189	0.3552	2.368	0	0.0003	0.03
GAD85	B Cell, Phagocytosis, & Complement Activation	GOBP_PHAGOCYTOSIS_RECOGNITION	Phagocytosis Recognition	http://www.gsea-msigdb.org/gsea/msigdb/mouse/geneset/GOBP_PHAGOCYTOSIS_RECOGNITION	IGHV5-15|IGHV2-7|IGHV5-17|IGHV7-1|IGHV7-2|IGHV14-1|IGHV4-1|IGHV3-1|IGHV11-1|IGHV11-2|IGHV9-3|IGHV3-6|IGHV3-8|IGHV15-2|IGHV1-22|KLRH1|IGHV1-24|IGHV1-39|IGHV1-50|TRDV4|IGHV1-53|TRDC|IGHV1-55|IGHV2-3|IGHV8-8|IGHV14-3|IGHV1-58|TRBC1|IGHV6-6|IGHV1-63|TRBC2|COLEC12|IGHA|IGHV8-12|IGHV1-62-2|IGHV2-9-1|IGHV2-6-8|IGHV8-13|IGHV1-74|IGHV1-76|IGHV1-82|ADGRB1|IGLC1|IGLC2|IGLC3|PLA2G5|SCARB1|SIRPA|MYO18A|SPON2|…	162	0.3714	2.4277	0	0.0002	0.019
GAD85	B Cell, Phagocytosis, & Complement Activation	GOBP_POSITIVE_REGULATION_OF_B_CELL_ACTIVATION	Positive Regulation Of B Cell Activation	http://www.gsea-msigdb.org/gsea/msigdb/mouse/geneset/GOBP_POSITIVE_REGULATION_OF_B_CELL_ACTIVATION	IGHV5-15|IGHV2-7|MLH1|IGHV5-17|IGHV7-1|IGHV7-2|IGHV14-1|IGHV4-1|IGHV3-1|IGHV11-1|MIF|IGHV11-2|IGHV9-3|IGHV3-6|IGHV3-8|IGHV15-2|IGHV1-22|TNIP2|GPR183|IGHV1-24|MMP14|IGHV1-39|IGHV1-50|MEF2C|TRDV4|IGHV1-53|TRDC|IGHV1-55|IGHV8-8|IGHV2-3|IGHV1-58|IGHV14-3|TRBC1|IGHV1-63|IGHV6-6|TRBC2|IGHV8-12|IGHA|IGHV2-9-1|IGHV1-62-2|IGHV2-6-8|TGFB1|IGHV8-13|IGHV1-74|IGHV1-76|IGHV1-82|NFATC2|NCKAP1L|CARD11|WNT3A|IGLC…	192	0.3718	2.39	0	0.0003	0.024
GAD85	Biotic Stimulus Detection	GOBP_DETECTION_OF_BIOTIC_STIMULUS	Detection Of Biotic Stimulus	http://www.gsea-msigdb.org/gsea/msigdb/mouse/geneset/GOBP_DETECTION_OF_BIOTIC_STIMULUS	DMBT1|CRTAM|PGLYRP1|PGLYRP3|SRPX|PGLYRP4|TLR4|PGLYRP2|TLR6|TLR2|CLEC7A|ITGAV|NAIP1|YAP1|KLRH1|TSPO|NAIP2|NOD1|NAIP6|NOD2|TREM2|FAP|CDHR2|LY96|TLR1|NLRC4|SSC5D|SCARB1|SMO|CD209B	30	0.2847	1.2836	0.0899	0.1486	1
GAD85	Chemokine Production	GOBP_CHEMOKINE_C_X_C_MOTIF_LIGAND_2_PRODUCTION	Chemokine C X C Motif Ligand 2 Production	http://www.gsea-msigdb.org/gsea/msigdb/mouse/geneset/GOBP_CHEMOKINE_C_X_C_MOTIF_LIGAND_2_PRODUCTION	LRP1|OAS1G|DEFB25|LPL|TLR4|OAS1F|FOXP1|CCN1|OAS3|OAS1D|MIF|OAS1H|OAS1A|CD74|MYD88|OAS1C|POSTN|F2RL1|KLF4|TIRAP|TNF|CCL5|OAS1E	23	0.3538	1.4012	0.1006	0.0864	1
GAD85	Chemokine Production	GOBP_CHEMOKINE_PRODUCTION	Chemokine Production	http://www.gsea-msigdb.org/gsea/msigdb/mouse/geneset/GOBP_CHEMOKINE_PRODUCTION	LRP1|TLR7|MIF|IL33|MYD88|POSTN|CARD9|TUSC2|TNFSF18|APOD|SLC37A4|ADORA2B|CXCL5|AIRE|P2RY2|SIRPA|RIPK2|EGR1|FOXP1|OAS1D|CHIL4|UMOD|OAS1C|PYCARD|WNT5A|CCL5|IL4RA|HC|MUL1|ELANE|IL17F|IFNG|ALOX8|ADIPOQ|IL4|LPL|NR1H4|SYK|TSLP|AGER|SNAI2|TIRAP|TNFSF4|CD24A|TLR4|SOCS5|CD84|EXT1|TICAM2|C1QTNF3|TLR9|MAVS|CHIL5|CHIL6|TREM2|ARG2|OAS1E|IL16|IL17A|IL17RA|TRPV4|IL7|OAS1G|SIGIRR|ADCYAP1|OAS1F|OAS3|EPHA2|OAS1H|OA…	100	0.2425	1.3941	0	0.0893	1
GAD85	Chemokine Production	GOBP_NEGATIVE_REGULATION_OF_CHEMOKINE_PRODUCTION	Negative Regulation Of Chemokine Production	http://www.gsea-msigdb.org/gsea/msigdb/mouse/geneset/GOBP_NEGATIVE_REGULATION_OF_CHEMOKINE_PRODUCTION	CD24A|SOCS5|OAS1D|C1QTNF3|OAS1C|LILRB4A|MEFV|ARG2|GSTP2|OAS1E|GSTP1|MUL1|ELANE|ERBIN|OAS1G|SIGIRR|NR1H4|OAS1F|OAS3|APOD|EPHA2|SLC37A4|OAS1H|OAS1A|IL6|F2RL1|KLF4|SIRPA	28	0.4183	1.8483	0	0.0088	0.838
GAD85	Chronic Inflammatory Response	GOBP_CHRONIC_INFLAMMATORY_RESPONSE	Chronic Inflammatory Response	http://www.gsea-msigdb.org/gsea/msigdb/mouse/geneset/GOBP_CHRONIC_INFLAMMATORY_RESPONSE	IDO1|IL10|TNFAIP3|CYP19A1|IL4|LTA|CAMP|CEBPB|ADORA2B|FOXP3|CX3CR1|AHCY|UNC13D|TNF|S100A9|VNN1	16	0.3678	1.3365	0.1198	0.1162	1
GAD85	Cytokine Negative Regulation	GOBP_NEGATIVE_REGULATION_OF_CYTOKINE_PRODUCTION_INVOLVED_IN_IMMUNE_RESPONSE	Negative Regulation Of Cytokine Production Involved In Immune Response	http://www.gsea-msigdb.org/gsea/msigdb/mouse/geneset/GOBP_NEGATIVE_REGULATION_OF_CYTOKINE_PRODUCTION_INVOLVED_IN_IMMUNE_RESPONSE	SMAD7|ACP5|HMOX1|IL10|RABGEF1|TWIST2|IFNB1|BCL6|LILRB4A|CD96|APOA1|APOA2|NOD2|ARG1|TGFB1|TGFB2|ATG9A|EPX|TBX21|AXL|CUEDC2|ANGPT1|FOXP3|VSIR|JAK3|NLRX1|IRAK3|PRG2|TNF|SLAMF1|TWIST1|BST2|TGFB3	33	0.5209	2.3738	0	0.0003	0.027
GAD85	Cytokine Negative Regulation	GOBP_NEGATIVE_REGULATION_OF_IMMUNE_EFFECTOR_PROCESS	Negative Regulation Of Immune Effector Process	http://www.gsea-msigdb.org/gsea/msigdb/mouse/geneset/GOBP_NEGATIVE_REGULATION_OF_IMMUNE_EFFECTOR_PROCESS	SMAD7|TNFAIP3|LGALS3|IL33|CLEC12B|KLRB1B|ARRB2|CD96|CLEC2D|SERPINB9G|IL4I1|TGFB1|TGFB2|CR1L|TNFSF18|KLRE1|SIGLECG|NCKAP1L|SH2D1B1|VSIG4|DUSP22|BST2|HMOX1|DUSP10|IL10|CD59B|SERPING1|MASP1|CD22|TMBIM6|CX3CR1|APOA1|APOA2|ARG1|IL4RA|ATG9A|EPX|SPN|ZPBP2|CD55|CD55B|IL2|IL4|PTPRC|FOXP3|SPI1|FGL2|ZFP35|IRAK3|PRG2|TNFSF4|MUC4|CD300A|SH2D1B2|HLX|ZP3R|TGFB3|PGLYRP1|PGLYRP3|PGLYRP4|PARP3|SOCS5|PGLYRP2|CD84|R…	122	0.242	1.4792	0	0.06	1
GAD85	Cytokine Negative Regulation	GOBP_NEGATIVE_REGULATION_OF_PRODUCTION_OF_MOLECULAR_MEDIATOR_OF_IMMUNE_RESPONSE	Negative Regulation Of Production Of Molecular Mediator Of Immune Response	http://www.gsea-msigdb.org/gsea/msigdb/mouse/geneset/GOBP_NEGATIVE_REGULATION_OF_PRODUCTION_OF_MOLECULAR_MEDIATOR_OF_IMMUNE_RESPONSE	SMAD7|ACP5|HMOX1|IL10|PARP3|RABGEF1|IL33|TWIST2|CD22|TMBIM6|IFNB1|BCL6|CD96|LILRB4A|APOA1|APOA2|NOD2|ARG1|IL13RA2|TGFB1|TGFB2|ATG9A|EPX|TBX21|ZPBP2|NDFIP1|AXL|SIGLECG|CUEDC2|ANGPT1|FOXP3|VSIR|JAK3|NLRX1|VPREB3|IRAK3|FCGR2B|TNF|PRG2|SPINK5|SLAMF1|TWIST1|BST2|TGFB3	44	0.434	2.147	0	0.0015	0.166
GAD85	Cytokine Production in Immune Response	GOBP_CYTOKINE_PRODUCTION_INVOLVED_IN_IMMUNE_RESPONSE	Cytokine Production Involved In Immune Response	http://www.gsea-msigdb.org/gsea/msigdb/mouse/geneset/GOBP_CYTOKINE_PRODUCTION_INVOLVED_IN_IMMUNE_RESPONSE	XCL1|SMAD7|CD226|MIR324|TLR7|MAPKAPK2|MIF|GIMAP5|MYD88|STARD7|SCIMP|CD96|CARD9|B2M|TGFB1|TGFB2|MALT1|SUCNR1|P2RX7|GIMAP3|NR4A3|PRKCZ|CLNK|BST2|RIPK2|HMOX1|CASP1|IL10|RASGRP1|SPON2|PYCARD|NOD1|APOA1|APOA2|PSEN2|INAVA|CCL20|WNT5A|ARG1|ATG9A|EPX|IL25|RTN4|CD55|IL12A|CD55B|IFNG|IL12B|IL4|FZD5|FCER1G|FOXP3|SYK|GATA3|IRAK3|CD36|ASH1L|TIRAP|PRG2|TNFSF4|MR1|TGFB3|IL31RA|TLR4|CD81|RABGEF1|TRIM6|TWIST2|CRL…	126	0.3925	2.3304	0	0.0004	0.039
GAD85	Cytokine Production in Immune Response	GOBP_MACROPHAGE_CYTOKINE_PRODUCTION	Macrophage Cytokine Production	http://www.gsea-msigdb.org/gsea/msigdb/mouse/geneset/GOBP_MACROPHAGE_CYTOKINE_PRODUCTION	RIPK2|MIR324|ACP5|IL1B|CASP1|TLR7|TRIM55|TLR4|MAPKAPK2|TLR2|SPON2|TLR3|TWIST2|GAS6|MYD88|PSG22|PYCARD|NOD1|PSEN2|NOD2|CARD9|WNT5A|PANX1|LITAF|TGFB1|TGFB2|ATG9A|EPX|RTN4|SUCNR1|IFNG|GPRC5B|P2RX7|AXL|CASP4|CUEDC2|CD74|NLRP3|PLCG2|NLRX1|IRAK3|CD36|ASH1L|TIRAP|PRG2|TWIST1|LAPTM5|TGFB3	48	0.4082	2.0391	0	0.0027	0.34
GAD85	Cytokine Production in Immune Response	GOBP_MYELOID_LEUKOCYTE_CYTOKINE_PRODUCTION	Myeloid Leukocyte Cytokine Production	http://www.gsea-msigdb.org/gsea/msigdb/mouse/geneset/GOBP_MYELOID_LEUKOCYTE_CYTOKINE_PRODUCTION	MIR324|TLR7|TLR4|MAPKAPK2|MIF|RABGEF1|TWIST2|MYD88|MAVS|CARD9|TGFB1|TGFB2|SUCNR1|P2RX7|NR4A3|PLCG2|NLRX1|FCER1A|TWIST1|RIPK2|ACP5|HMOX1|IL1B|CASP1|RASGRP1|TRIM55|TLR2|SPON2|TLR3|GAS6|BCL6|PSG22|PYCARD|NOD1|PSEN2|NOD2|WNT5A|PANX1|KIT|LITAF|ATG9A|EPX|RTN4|IFNG|GPRC5B|AXL|CASP4|FCER1G|CUEDC2|SYK|CD74|NLRP3|IRAK3|CD36|ASH1L|TIRAP|PRG2|LAPTM5|TGFB3	59	0.4699	2.4702	0	0.0001	0.009
GAD85	Cytokine Production in Immune Response	GOBP_POSITIVE_REGULATION_OF_CYTOKINE_PRODUCTION_INVOLVED_IN_IMMUNE_RESPONSE	Positive Regulation Of Cytokine Production Involved In Immune Response	http://www.gsea-msigdb.org/gsea/msigdb/mouse/geneset/GOBP_POSITIVE_REGULATION_OF_CYTOKINE_PRODUCTION_INVOLVED_IN_IMMUNE_RESPONSE	XCL1|CD226|MIR324|TLR7|TLR4|MAPKAPK2|CD81|MIF|TRIM6|GIMAP5|MYD88|TRAF2|MAVS|SCIMP|IL21|CARD9|B2M|TBX21|MALT1|P2RX7|GIMAP3|ARID5A|NR4A3|PLCG2|PRKCZ|F2RL1|CLNK|FCER1A|HK1|TRAF6|CD160|IL18|RIPK2|IL1B|CASP1|TLR2|SPON2|TLR3|PSG22|PYCARD|NOD1|INAVA|NOD2|WNT5A|PANX1|KIT|FFAR3|RTN4|CD55|CD55B|IFNG|GPRC5B|IL4|FZD5|CASP4|FCER1G|SYK|CD74|NLRP3|SASH3|RSAD2|IL18R1|GATA3|IL6|CD36|TIRAP|TNFSF4|SLAMF1|LAPTM5	69	0.4372	2.3034	0	0.0005	0.049
GAD85	Cytokine Production in Immune Response	GOBP_POSITIVE_REGULATION_OF_MACROPHAGE_CYTOKINE_PRODUCTION	Positive Regulation Of Macrophage Cytokine Production	http://www.gsea-msigdb.org/gsea/msigdb/mouse/geneset/GOBP_POSITIVE_REGULATION_OF_MACROPHAGE_CYTOKINE_PRODUCTION	RIPK2|MIR324|CASP1|TLR7|TLR4|MAPKAPK2|TLR2|SPON2|TLR3|MYD88|PSG22|PYCARD|NOD1|NOD2|WNT5A|CARD9|PANX1|RTN4|IFNG|GPRC5B|P2RX7|CASP4|CD74|PLCG2|CD36|TIRAP|LAPTM5	27	0.4461	1.9181	0	0.0059	0.658
GAD85	Cytokine Production in Immune Response	GOBP_POSITIVE_REGULATION_OF_MYELOID_LEUKOCYTE_CYTOKINE_PRODUCTION_INVOLVED_IN_IMMUNE_RESPONSE	Positive Regulation Of Myeloid Leukocyte Cytokine Production Involved In Immune Response	http://www.gsea-msigdb.org/gsea/msigdb/mouse/geneset/GOBP_POSITIVE_REGULATION_OF_MYELOID_LEUKOCYTE_CYTOKINE_PRODUCTION_INVOLVED_IN_IMMUNE_RESPONSE	RIPK2|MIR324|CASP1|TLR7|TLR4|MAPKAPK2|TLR2|SPON2|TLR3|MIF|MYD88|PSG22|MAVS|PYCARD|NOD1|NOD2|WNT5A|CARD9|PANX1|KIT|RTN4|IFNG|GPRC5B|P2RX7|CASP4|FCER1G|SYK|CD74|NR4A3|PLCG2|CD36|TIRAP|FCER1A|LAPTM5	34	0.5229	2.3831	0	0.0003	0.024
GAD85	Cytokine Production in Immune Response	GOBP_POSITIVE_REGULATION_OF_PRODUCTION_OF_MOLECULAR_MEDIATOR_OF_IMMUNE_RESPONSE	Positive Regulation Of Production Of Molecular Mediator Of Immune Response	http://www.gsea-msigdb.org/gsea/msigdb/mouse/geneset/GOBP_POSITIVE_REGULATION_OF_PRODUCTION_OF_MOLECULAR_MEDIATOR_OF_IMMUNE_RESPONSE	XCL1|CD226|MIR324|MLH1|TLR7|MAPKAPK2|MIF|IL33|GIMAP5|MYD88|SCIMP|CARD9|B2M|TGFB1|MALT1|HPX|P2RX7|GIMAP3|GPI1|NR4A3|PRKCZ|CLNK|DNAJB9|PTPN22|RIPK2|CASP1|IL10|PHB|SPON2|FOXP1|PYCARD|NOD1|INAVA|WNT5A|CD86|CD37|CD28|IL4RA|IL17F|RTN4|CD55|CD55B|IFNG|IL2|IL4|PTPRC|FZD5|FCER1G|SYK|STAT6|GATA3|CD36|TIRAP|CD40|TNFSF4|HMCES|KMT5C|TLR4|CD81|CD27|TRIM6|TRP53BP1|TRAF2|TLR9|MAVS|RBP4|IL21|PAXIP1|IL17A|CLCF1|TB…	110	0.3972	2.3366	0	0.0004	0.037
GAD85	Cytokine Production in Immune Response	GOBP_REGULATION_OF_PRODUCTION_OF_MOLECULAR_MEDIATOR_OF_IMMUNE_RESPONSE	Regulation Of Production Of Molecular Mediator Of Immune Response	http://www.gsea-msigdb.org/gsea/msigdb/mouse/geneset/GOBP_REGULATION_OF_PRODUCTION_OF_MOLECULAR_MEDIATOR_OF_IMMUNE_RESPONSE	XCL1|SMAD7|CD226|MIR324|MLH1|TNFAIP3|TLR7|MAPKAPK2|MIF|IL33|GIMAP5|MYD88|SCIMP|CD96|CARD9|B2M|TGFB1|TGFB2|MALT1|HPX|P2RX7|GIMAP3|SIGLECG|GPI1|NR4A3|PRKCZ|CLNK|DNAJB9|BST2|PTPN22|RIPK2|HMOX1|CASP1|IL10|PHB|PKN1|SPON2|FOXP1|CD22|TMBIM6|PYCARD|SLC15A4|APOA1|APOA2|NOD1|INAVA|CCL20|WNT5A|ARG1|CD86|CD37|CD28|IL4RA|ATG9A|EPX|IL17F|RTN4|ZPBP2|CD55|CD55B|IFNG|IL2|IL4|PTPRC|FZD5|FCER1G|FOXP3|SYK|STAT6|CGAS…	167	0.3952	2.4651	0	0.0001	0.01
GAD85	Defense Response to Virus	GOBP_POSITIVE_REGULATION_OF_DEFENSE_RESPONSE_TO_VIRUS_BY_HOST	Positive Regulation Of Defense Response To Virus By Host	http://www.gsea-msigdb.org/gsea/msigdb/mouse/geneset/GOBP_POSITIVE_REGULATION_OF_DEFENSE_RESPONSE_TO_VIRUS_BY_HOST	TREML4|PML|IL12B|STING1|IL4|IL23R|TRIM44|ZC3H12A|AIM2|ZDHHC1|ZDHHC11|TRIM6|IL27|TRAF3IP2|CGAS|MAVS|PYCARD|DTX3L|HSP90AA1|CCL5|PQBP1|IL23A|PTPN22|STAT1	24	0.4211	1.7498	0	0.0148	0.968
GAD85	Defense Response to Virus	GOBP_REGULATION_OF_DEFENSE_RESPONSE_TO_VIRUS	Regulation Of Defense Response To Virus	http://www.gsea-msigdb.org/gsea/msigdb/mouse/geneset/GOBP_REGULATION_OF_DEFENSE_RESPONSE_TO_VIRUS	IFNA1|MMP12|NPLOC4|STING1|TRIM44|TRIM6|ILRUN|TRAF3|MAVS|DHX58|GBP4|IL23A|TREML4|PML|ZC3H12A|IL27|TSPAN6|SEC14L1|NLRX1|HSP90AA1|APOBEC3|PTPN22|IL1B|AIM2|ZDHHC1|ZDHHC11|TRAF3IP2|PYCARD|PCBP2|RNF216|RNF125|CD37|CCL5|PQBP1|MUL1|SPN|C1QBP|IFNG|IL12B|TSPAN32|IL4|IL23R|FOXP3|FGL2|IL15|CGAS|DTX3L|TRAF3IP1|TARBP2|RNF26|TRIM38|STAT1	52	0.4114	2.0906	0	0.002	0.243
GAD85	Defense Response to Virus	GOBP_REGULATION_OF_DEFENSE_RESPONSE_TO_VIRUS_BY_HOST	Regulation Of Defense Response To Virus By Host	http://www.gsea-msigdb.org/gsea/msigdb/mouse/geneset/GOBP_REGULATION_OF_DEFENSE_RESPONSE_TO_VIRUS_BY_HOST	IL1B|IFNA1|MMP12|STING1|TRIM44|AIM2|ZDHHC1|ZDHHC11|TRIM6|TRAF3IP2|MAVS|PYCARD|RNF216|CCL5|PQBP1|MUL1|IL23A|TREML4|PML|IFNG|IL12B|IL4|IL23R|ZC3H12A|IL27|IL15|CGAS|DTX3L|TARBP2|HSP90AA1|PTPN22|STAT1	32	0.2971	1.355	0.0658	0.1063	1
GAD85	IL-1 Beta Production, Inflammasome Complex	GOBP_INFLAMMASOME_COMPLEX_ASSEMBLY	Inflammasome Complex Assembly	http://www.gsea-msigdb.org/gsea/msigdb/mouse/geneset/GOBP_INFLAMMASOME_COMPLEX_ASSEMBLY	NLRP1B|SIRT2|TLR4|TLR6|AIM2|USP50|TRIM30A|NLRP6|NLRP3|NLRC3|MYD88|CPTP|PLCG2|MEFV|TREM2|CD36|DHX33|NLRP1A	18	0.4048	1.4978	0.0421	0.0547	1
GAD85	IL-1 Beta Production, Inflammasome Complex	GOBP_INTERLEUKIN_1_BETA_PRODUCTION	Interleukin 1 Beta Production	http://www.gsea-msigdb.org/gsea/msigdb/mouse/geneset/GOBP_INTERLEUKIN_1_BETA_PRODUCTION	TNFAIP3|TLR4|TLR6|USP50|IFNAR1|SPAG11A|MYD88|CPTP|IFI205|ARRB2|CCR7|CHRNA7|TREM2|ARG2|GIT1|IL17A|FFAR1|MALT1|SUCNR1|PML|P2RX7|ZC3H12A|NLRC3|LILRA5|NLRC4|F2R|F2RL1|HK1|TNF|SERPINB1B|IFI206|SIRPA|CCL19|RIPK2|EGR1|ACP5|IL1B|CASP1|CASP8|SERPINB1C|TYROBP|IFI211|TLR2|AIM2|FOXP1|GSDMA3|CD33|NLRP6|TNFAIP8|GHSR|CX3CR1|STAT3|PYCARD|FFAR4|LILRB4A|NOD1|APOA1|INAVA|MEFV|NOD2|WNT5A|PANX1|CCL3|IFI207|GSTP2|S1PR…	90	0.4426	2.5102	0	0.0001	0.007
GAD85	IL-1 Beta Production, Inflammasome Complex	GOBP_INTERLEUKIN_1_PRODUCTION	Interleukin 1 Production	http://www.gsea-msigdb.org/gsea/msigdb/mouse/geneset/GOBP_INTERLEUKIN_1_PRODUCTION	TNFAIP3|USP50|SPAG11A|MYD88|CPTP|ARRB2|NLRP12|GIT1|MALT1|S100A13|SUCNR1|P2RX7|NLRC3|IFI206|SIRPA|RIPK2|EGR1|CASP1|CASP8|TYROBP|FOXP1|CD33|IGHD|NLRP6|TNFAIP8|CX3CR1|PYCARD|FFAR4|NOD1|APOA1|INAVA|CCL20|WNT5A|CCL3|S1PR3|CX3CL1|HSPB1|IL1R2|IFNG|LPL|NR1H4|SPHK1|FZD5|TLR8|CCR5|AGER|PTGER4|CD36|ERRFI1|TMEM106A|NLRP1A|MR1|PANX3|TLR4|TLR6|IFNAR1|IFI205|CCR7|CHRNA7|TREM2|ARG2|IL16|IL17A|FFAR1|PML|ZC3H12A|N…	107	0.4047	2.2827	0	0.0006	0.058
GAD85	IL-1 Beta Production, Inflammasome Complex	GOBP_NEGATIVE_REGULATION_OF_INTERLEUKIN_1_BETA_PRODUCTION	Negative Regulation Of Interleukin 1 Beta Production	http://www.gsea-msigdb.org/gsea/msigdb/mouse/geneset/GOBP_NEGATIVE_REGULATION_OF_INTERLEUKIN_1_BETA_PRODUCTION	ACP5|TNFAIP3|SERPINB1C|CD33|GHSR|SPAG11A|CX3CR1|CPTP|FFAR4|LILRB4A|ARRB2|APOA1|MEFV|CHRNA7|TREM2|GSTP2|GSTP1|GIT1|FFAR1|PML|SERPINB1A|ZC3H12A|GHRL|NLRP3|NLRC3|ERRFI1|SERPINB1B	27	0.3394	1.471	0.0203	0.0627	1
GAD85	IL-1 Beta Production, Inflammasome Complex	GOBP_NEGATIVE_REGULATION_OF_INTERLEUKIN_1_PRODUCTION	Negative Regulation Of Interleukin 1 Production	http://www.gsea-msigdb.org/gsea/msigdb/mouse/geneset/GOBP_NEGATIVE_REGULATION_OF_INTERLEUKIN_1_PRODUCTION	ACP5|TNFAIP3|SERPINB1C|GAS6|CD33|GHSR|SPAG11A|CX3CR1|CPTP|FFAR4|LILRB4A|ARRB2|APOA1|MEFV|CHRNA7|TREM2|CEACAM1|NLRP12|GSTP2|GSTP1|GIT1|FFAR1|CX3CL1|IL1R2|PML|NR1H4|SERPINB1A|ZC3H12A|GHRL|NLRP3|NLRC3|PTGER4|ERRFI1|SERPINB1B	34	0.3461	1.571	0	0.0378	1
GAD85	IL-1 Beta Production, Inflammasome Complex	GOBP_NLRP3_INFLAMMASOME_COMPLEX_ASSEMBLY	Nlrp3 Inflammasome Complex Assembly	http://www.gsea-msigdb.org/gsea/msigdb/mouse/geneset/GOBP_NLRP3_INFLAMMASOME_COMPLEX_ASSEMBLY	SIRT2|TLR4|TLR6|AIM2|USP50|TRIM30A|NLRP3|NLRC3|MYD88|CPTP|PLCG2|MEFV|TREM2|CD36|DHX33	15	0.3973	1.4549	0.0829	0.0675	1
GAD85	IL-1 Beta Production, Inflammasome Complex	GOBP_POSITIVE_REGULATION_OF_INTERLEUKIN_1_BETA_PRODUCTION	Positive Regulation Of Interleukin 1 Beta Production	http://www.gsea-msigdb.org/gsea/msigdb/mouse/geneset/GOBP_POSITIVE_REGULATION_OF_INTERLEUKIN_1_BETA_PRODUCTION	TLR4|TLR6|USP50|IFNAR1|MYD88|IFI205|CCR7|IL17A|MALT1|P2RX7|LILRA5|NLRC4|F2RL1|HK1|TNF|IFI206|CCL19|RIPK2|EGR1|CASP1|CASP8|TYROBP|IFI211|TLR2|AIM2|GSDMA3|STAT3|PYCARD|NOD1|MEFV|INAVA|NOD2|WNT5A|PANX1|CCL3|IFI207|HSPB1|NLRP1B|IFNG|LPL|MNDAL|CCN1|FZD5|TLR8|CASP4|ISL1|NLRP3|CCR5|IL6|AGER|CD36|TMEM106A|NLRP1A|SMAD3	54	0.4736	2.5224	0	0.0001	0.006
GAD85	IL-1 Beta Production, Inflammasome Complex	GOBP_POSITIVE_REGULATION_OF_INTERLEUKIN_1_PRODUCTION	Positive Regulation Of Interleukin 1 Production	http://www.gsea-msigdb.org/gsea/msigdb/mouse/geneset/GOBP_POSITIVE_REGULATION_OF_INTERLEUKIN_1_PRODUCTION	TLR4|TLR6|USP50|IFNAR1|MYD88|IFI205|CCR7|IL16|IL17A|MALT1|S100A13|P2RX7|NLRP10|LILRA5|NLRC4|F2RL1|HK1|TNF|IFI206|CCL19|RIPK2|EGR1|CASP1|CASP8|TYROBP|IFI211|TLR2|AIM2|PANX2|GSDMA3|IGHD|STAT3|PYCARD|NOD1|MEFV|INAVA|NOD2|CCL20|WNT5A|PANX1|CCL3|IFI207|HSPB1|NLRP1B|IFNG|LPL|CALCA|MNDAL|CCN1|FZD5|TLR8|CASP4|ISL1|NLRP3|HAVCR2|CCR5|IL6|AGER|CD36|TMEM106A|NLRP1A|SMAD3|PANX3	63	0.4034	2.1294	0	0.0016	0.19
GAD85	IL-1 Response	GOBP_CELLULAR_RESPONSE_TO_INTERLEUKIN_1	Cellular Response To Interleukin 1	http://www.gsea-msigdb.org/gsea/msigdb/mouse/geneset/GOBP_CELLULAR_RESPONSE_TO_INTERLEUKIN_1	XCL1|MYLK3|CEBPB|HYAL1|MYD88|TNIP2|ZBP1|CACTIN|IL17A|ZC3H12A|IRF1|CCL26|UPF1|IKBKB|NFKB1|NR1D1|RPS6KA4|CCL24|CCL21A|CFL1|MAPK11|TRAF6|ADAMTS7|SIRPA|CCL19|TOLLIP|EGR1|IL1B|ANKRD1|CCL21B|FN1|DAB2IP|ACOD1|SERPINE1|CCL1|CCL11|PYCARD|CCL12|CCL17|CCL2|CCL20|CCL22|CCL3|CCL4|CCL5|USP10|CCL6|CCL7|CCL8|RELA|CX3CL1|IL1R2|MAP2K7|HYAL2|MAPK13|MAPK3|IRAK1|IL1RN|IL6|IRAK3|TIRAP|CD40|SAA3	63	0.4664	2.4396	0	0.0002	0.015
GAD85	IL-1 Response	GOBP_INTERLEUKIN_1_MEDIATED_SIGNALING_PATHWAY	Interleukin 1 Mediated Signaling Pathway	http://www.gsea-msigdb.org/gsea/msigdb/mouse/geneset/GOBP_INTERLEUKIN_1_MEDIATED_SIGNALING_PATHWAY	IL1R2|EGR1|IL1B|MAPK3|IKBKB|MYD88|TNIP2|IRAK1|RPS6KA4|IL1RN|ZBP1|IL6|IRAK3|TIRAP|TRAF6|RELA|TOLLIP	17	0.6735	2.4669	0	0.0001	0.01
GAD85	IL-1 Response	GOBP_RESPONSE_TO_INTERLEUKIN_1	Response To Interleukin 1	http://www.gsea-msigdb.org/gsea/msigdb/mouse/geneset/GOBP_RESPONSE_TO_INTERLEUKIN_1	XCL1|MYLK3|SNCA|TNFRSF11A|CEBPB|HYAL1|MYD88|TNIP2|ZBP1|CACTIN|SELE|IL17A|ZC3H12A|IRF1|CCL26|UPF1|IKBKB|NFKB1|NR1D1|RPS6KA4|CCL24|CCL21A|CFL1|TLE5|MAPK11|CITED1|TRAF6|ADAMTS7|SIRPA|CCL19|TOLLIP|RIPK2|EGR1|IL1B|ANKRD1|CCL21B|FN1|DAB2IP|ACOD1|SRC|SERPINE1|CCL1|CCL11|PYCARD|CCL12|CCL17|CCL2|CCL20|CCL22|CCL3|CCL4|CCL5|USP10|CCL6|CCL7|CCL8|RELA|IGBP1B|CX3CL1|IL1R2|MAP2K7|SMPD1|HYAL2|ANXA1|MAPK13|MAPK3|…	73	0.4353	2.4909	0	0.0001	0.008
GAD85	IL-10 Production	GOBP_INTERLEUKIN_10_PRODUCTION	Interleukin 10 Production	http://www.gsea-msigdb.org/gsea/msigdb/mouse/geneset/GOBP_INTERLEUKIN_10_PRODUCTION	HSPD1|G6PDX|IDO1|MIR98|TRIB2|TLR4|CD84|MMP8|PDCD1LG2|TLR9|TIGIT|IL21|TREM2|CD274|TUSC2|IL23A|TNFSF18|TNFRSF21|ISG15|JAK3|LILRA5|PSG18|PRKCD|PLCG2|PRKCZ|F2RL1|FCGR2B|CD34|TYROBP|TLR2|DLL1|STAT3|PYCARD|LILRB4A|INAVA|NOD2|CD83|BCL3|CD28|EPX|IRF4|HGF|IL12B|IL4|IL23R|IL20RB|FCER1G|FOXP3|SYK|VSIR|SASH3|IL13|TSLP|IL6|AGER|CD40LG|PTGER4|CD46|PRG2|TNFSF4	60	0.3294	1.7353	0	0.016	0.978
GAD85	IL-10 Production	GOBP_NEGATIVE_REGULATION_OF_INTERLEUKIN_10_PRODUCTION	Negative Regulation Of Interleukin 10 Production	http://www.gsea-msigdb.org/gsea/msigdb/mouse/geneset/GOBP_NEGATIVE_REGULATION_OF_INTERLEUKIN_10_PRODUCTION	IDO1|IL12B|MIR98|TYROBP|TNFRSF21|IL23R|TRIB2|CD84|MMP8|FOXP3|VSIR|JAK3|DLL1|PDCD1LG2|LILRB4A|AGER|CD274|FCGR2B|PRG2|EPX|IL23A	21	0.2997	1.2039	0.1742	0.2119	1
GAD85	IL-10 Production	GOBP_POSITIVE_REGULATION_OF_INTERLEUKIN_10_PRODUCTION	Positive Regulation Of Interleukin 10 Production	http://www.gsea-msigdb.org/gsea/msigdb/mouse/geneset/GOBP_POSITIVE_REGULATION_OF_INTERLEUKIN_10_PRODUCTION	HSPD1|CD34|TLR4|TLR2|STAT3|TLR9|PYCARD|TIGIT|INAVA|NOD2|IL21|TREM2|CD274|CD83|BCL3|CD28|TUSC2|IRF4|HGF|IL23A|TNFSF18|IL12B|IL4|ISG15|IL20RB|FCER1G|SYK|LILRA5|SASH3|IL13|TSLP|PLCG2|IL6|PRKCZ|F2RL1|CD40LG|PTGER4|CD46|TNFSF4	39	0.3118	1.4401	0.0538	0.0725	1
GAD85	IL-12 Production	GOBP_INTERLEUKIN_12_PRODUCTION	Interleukin 12 Production	http://www.gsea-msigdb.org/gsea/msigdb/mouse/geneset/GOBP_INTERLEUKIN_12_PRODUCTION	HSPD1|THBS1|G6PDX|IDO1|TLR4|TLR6|TNFSF9|TLR9|SCIMP|CCR7|ARRB2|TIGIT|IL16|IL17A|IL23A|TNFSF18|UNC93B1|IRF1|NFKB1|JAK3|LILRA5|NLRC3|PRKCD|PLCG2|MAPK11|TRAF6|CCL19|ACP5|IL10|MAPK14|TLR2|FOXP1|TLR3|MEFV|NOD2|LEP|RELA|IRF8|C1QBP|IFNG|IL12B|DEFB25|IL23R|LTB|TLR8|CMKLR1|ISL1|SYK|FLT3|AGER|CD40LG|IRAK3|CD36|TIRAP|CD40|TNFSF4|MDK|SLAMF1|REL|LAPTM5	60	0.3879	2.0121	0	0.0032	0.404
GAD85	IL-12 Production	GOBP_NEGATIVE_REGULATION_OF_INTERLEUKIN_12_PRODUCTION	Negative Regulation Of Interleukin 12 Production	http://www.gsea-msigdb.org/gsea/msigdb/mouse/geneset/GOBP_NEGATIVE_REGULATION_OF_INTERLEUKIN_12_PRODUCTION	THBS1|ACP5|C1QBP|IL10|TLR2|TLR8|CMKLR1|NFKB1|JAK3|LILRA5|NLRC3|CCR7|ARRB2|TIGIT|MEFV|NOD2|IRAK3|SLAMF1	18	0.5792	2.1451	0.0047	0.0015	0.168
GAD85	IL-12 Production	GOBP_POSITIVE_REGULATION_OF_INTERLEUKIN_12_PRODUCTION	Positive Regulation Of Interleukin 12 Production	http://www.gsea-msigdb.org/gsea/msigdb/mouse/geneset/GOBP_POSITIVE_REGULATION_OF_INTERLEUKIN_12_PRODUCTION	HSPD1|IDO1|TLR4|MAPK14|TLR6|TLR2|TLR3|TNFSF9|TLR9|SCIMP|CCR7|NOD2|IL16|IL17A|LEP|RELA|IL23A|IRF8|TNFSF18|UNC93B1|IFNG|IL12B|DEFB25|IL23R|IRF1|LTB|ISL1|SYK|FLT3|PLCG2|AGER|CD40LG|CD36|TIRAP|CD40|MAPK11|TNFSF4|MDK|TRAF6|REL|LAPTM5|CCL19	42	0.3402	1.6609	0.019	0.0233	0.997
GAD85	IL-17 Production	GOBP_INTERLEUKIN_17_PRODUCTION	Interleukin 17 Production	http://www.gsea-msigdb.org/gsea/msigdb/mouse/geneset/GOBP_INTERLEUKIN_17_PRODUCTION	MIR301|LY9|PARP1|TYK2|PHB|TLR4|TLR2|MYD88|CCL1|PRNP|IL27RA|IL21|NOD2|CARD9|ARG2|TGFB1|PRKCQ|TUSC2|IL23A|ZBTB7B|IL12A|IFNG|IL12B|IL2|NR1H4|IL23R|ARID5A|CCN1|NCKAP1L|SPHK1|FOXP3|VSIR|OSM|IL15|IL6|SLAMF6|TNFSF4|MR1|RFTN1|SLC7A5|IL18|OTUD5	42	0.3069	1.5058	0.0085	0.0526	1
GAD85	IL-17 Production	GOBP_NEGATIVE_REGULATION_OF_INTERLEUKIN_17_PRODUCTION	Negative Regulation Of Interleukin 17 Production	http://www.gsea-msigdb.org/gsea/msigdb/mouse/geneset/GOBP_NEGATIVE_REGULATION_OF_INTERLEUKIN_17_PRODUCTION	PARP1|IL12A|IFNG|IL12B|TLR4|TLR2|NCKAP1L|FOXP3|VSIR|PRNP|IL27RA|ARG2|TNFSF4|TGFB1|TUSC2|OTUD5	16	0.3533	1.2932	0.1429	0.1421	1
GAD85	IL-17 Production	GOBP_POSITIVE_REGULATION_OF_INTERLEUKIN_17_PRODUCTION	Positive Regulation Of Interleukin 17 Production	http://www.gsea-msigdb.org/gsea/msigdb/mouse/geneset/GOBP_POSITIVE_REGULATION_OF_INTERLEUKIN_17_PRODUCTION	LY9|TYK2|PHB|MYD88|CCL1|NOD2|IL21|CARD9|TGFB1|PRKCQ|ZBTB7B|IL23A|IL12B|IL2|NR1H4|IL23R|ARID5A|CCN1|SPHK1|OSM|IL15|IL6|SLAMF6|RFTN1|SLC7A5|IL18	26	0.2948	1.2575	0.1412	0.1673	1
GAD85	IL-17 Response	GOBP_RESPONSE_TO_INTERLEUKIN_17	Response To Interleukin 17	http://www.gsea-msigdb.org/gsea/msigdb/mouse/geneset/GOBP_RESPONSE_TO_INTERLEUKIN_17	CXCL10|IL1B|NOTCH1|MIR409|CXCL1|TRAF3IP2|IKBKE|TRAF2|CCL1|STAT3|CNTNAP2|TRAF5|IL6|DCP1B|TRAF6|IL17A|IL17RA|IL17F|SOCS3	19	0.4612	1.7498	0	0.0148	0.968
GAD85	IL-2 Response	GOBP_INTERLEUKIN_2_PRODUCTION	Interleukin 2 Production	http://www.gsea-msigdb.org/gsea/msigdb/mouse/geneset/GOBP_INTERLEUKIN_2_PRODUCTION	TNFAIP3|ABL2|TRAF2|CCR2|CARMIL2|CARD9|PRKCQ|OSCAR|TBX21|MALT1|CARD11|CD276|PDE4B|HOMER2|KAT5|HOMER3|PLCG2|LAG3|VSIG4|TRAF6|IL1A|RIPK2|IL1B|CD34|CD1D1|EZR|CD1D2|PRKD2|CD3E|PRNP|STAT5A|LILRB4A|STAT5B|NOD2|CD83|CD247|NAV3|CD28|SFTPD|ZFP36|IRF4|TRIM27|IL17F|ABL1|VTCN1|DEFB25|NR1H4|ANXA1|PTPRC|IL20RB|FCER1G|FOXP3|SASH3|HAVCR2|GPAM|GATA3|TNFSF4|RPS3|HDAC7|LAPTM5|CLEC2I	61	0.4087	2.1513	0	0.0014	0.162
GAD85	IL-2 Response	GOBP_NEGATIVE_REGULATION_OF_INTERLEUKIN_2_PRODUCTION	Negative Regulation Of Interleukin 2 Production	http://www.gsea-msigdb.org/gsea/msigdb/mouse/geneset/GOBP_NEGATIVE_REGULATION_OF_INTERLEUKIN_2_PRODUCTION	TNFAIP3|CD34|EZR|PRNP|LILRB4A|NOD2|NAV3|SFTPD|ZFP36|TBX21|TRIM27|NR1H4|PTPRC|IL20RB|FOXP3|CD276|HAVCR2|HOMER2|KAT5|HOMER3|GATA3|LAG3|VSIG4|HDAC7|LAPTM5	25	0.4104	1.6656	0.0068	0.0229	0.997
GAD85	IL-2 Response	GOBP_POSITIVE_REGULATION_OF_INTERLEUKIN_2_PRODUCTION	Positive Regulation Of Interleukin 2 Production	http://www.gsea-msigdb.org/gsea/msigdb/mouse/geneset/GOBP_POSITIVE_REGULATION_OF_INTERLEUKIN_2_PRODUCTION	IL1A|RIPK2|IL1B|CD1D1|CD1D2|PRKD2|ABL2|TRAF2|CD3E|CCR2|STAT5A|STAT5B|CARMIL2|CD83|CD28|PRKCQ|IRF4|MALT1|ABL1|VTCN1|DEFB25|CARD11|ANXA1|PTPRC|SASH3|CD276|PDE4B|PLCG2|TNFSF4|RPS3|TRAF6	31	0.4609	2.0538	0	0.0025	0.309
GAD85	IL-4 Production	GOBP_INTERLEUKIN_4_PRODUCTION	Interleukin 4 Production	http://www.gsea-msigdb.org/gsea/msigdb/mouse/geneset/GOBP_INTERLEUKIN_4_PRODUCTION	MIR301|SCGB1A1|CD1D1|CD1D2|IL33|CEBPB|CD3E|CD83|CD28|PRKCQ|EPX|IRF4|ZFPM1|VTCN1|NDFIP1|NOTCH1|IL20RB|FCER1G|ITK|ICOSL|FOXP3|SYK|NLRP3|SASH3|HAVCR2|NOTCH2|GATA3|PRKCZ|CD40LG|LEF1|PRG2|ZG16|TNFSF4|TXK|ZP3|SLC7A5	36	0.3124	1.4595	0.036	0.066	1
GAD85	IL-4 Production	GOBP_POSITIVE_REGULATION_OF_INTERLEUKIN_4_PRODUCTION	Positive Regulation Of Interleukin 4 Production	http://www.gsea-msigdb.org/gsea/msigdb/mouse/geneset/GOBP_POSITIVE_REGULATION_OF_INTERLEUKIN_4_PRODUCTION	CD1D1|CD1D2|IL33|IL20RB|CEBPB|FCER1G|ICOSL|FOXP3|SYK|NLRP3|SASH3|HAVCR2|CD3E|GATA3|PRKCZ|CD40LG|PRG2|TNFSF4|CD28|PRKCQ|EPX|IRF4|ZP3|SLC7A5	24	0.3381	1.4178	0.0591	0.0801	1
GAD85	IL-4 Production	GOBP_REGULATION_OF_INTERLEUKIN_4_PRODUCTION	Regulation Of Interleukin 4 Production	http://www.gsea-msigdb.org/gsea/msigdb/mouse/geneset/GOBP_REGULATION_OF_INTERLEUKIN_4_PRODUCTION	MIR301|SCGB1A1|CD1D1|CD1D2|IL33|CEBPB|CD3E|CD83|CD28|PRKCQ|EPX|IRF4|ZFPM1|NDFIP1|IL20RB|FCER1G|ICOSL|FOXP3|SYK|NLRP3|SASH3|HAVCR2|GATA3|PRKCZ|CD40LG|LEF1|PRG2|TNFSF4|ZP3|SLC7A5	30	0.3272	1.4091	0.0769	0.0834	1
GAD85	IL-4 Response	GOBP_RESPONSE_TO_INTERLEUKIN_4	Response To Interleukin 4	http://www.gsea-msigdb.org/gsea/msigdb/mouse/geneset/GOBP_RESPONSE_TO_INTERLEUKIN_4	XCL1|RPLP0|DCSTAMP|RUFY4|MIR511|ALAD|STAT5B|KEAP1|HSPA5|RPS2|IMPDH2|FASN|PML|TUBA1B|NFIL3|CD300LF|CORO1A|JAK3|STAT6|GATA3|LEF1|CDK4|HSP90AB1|CITED1|TCF7	25	0.47	1.9926	0	0.0038	0.465
GAD85	IL-6 Production	GOBP_INTERLEUKIN_6_PRODUCTION	Interleukin 6 Production	http://www.gsea-msigdb.org/gsea/msigdb/mouse/geneset/GOBP_INTERLEUKIN_6_PRODUCTION	TNFAIP3|TLR7|MUC16|MAPKAPK2|SYT11|IL33|CEBPB|MMP8|C5AR2|TNFSF9|MYD88|SCIMP|ARRB2|PRG4|UCN|CARD9|NLRP12|TNFSF18|UNC93B1|NOS2|P2RX7|IL1RL2|NCKAP1L|ADORA2B|NLRC3|CAPN2|PTPN22|SIRPA|RIPK2|BPI|IL10|TYROBP|SPON2|TRIM30A|AFAP1L2|EREG|PYCARD|NOD1|PSEN2|INAVA|WNT5A|VEGFD|IL17F|IFNG|LPL|NR1H4|TLR8|FCER1G|FOXP3|SYK|IL17RC|FLT3|TSLP|CCR5|NMBR|AGER|IRAK3|CD36|ASH1L|TIRAP|TMEM106A|TNFSF4|PTPN11|HSPD1|ARRB1|CD2…	148	0.3153	1.8154	0	0.0105	0.893
GAD85	IL-6 Production	GOBP_NEGATIVE_REGULATION_OF_INTERLEUKIN_6_PRODUCTION	Negative Regulation Of Interleukin 6 Production	http://www.gsea-msigdb.org/gsea/msigdb/mouse/geneset/GOBP_NEGATIVE_REGULATION_OF_INTERLEUKIN_6_PRODUCTION	ARRB1|TNFAIP3|CD24A|TLR4|SOCS5|MUC16|CD84|SYT11|RABGEF1|C5AR2|TNFRSF1A|C1QTNF3|TLR9|ARRB2|IL27RA|PRG4|CHRNA7|NLRP12|CSK|INPP5D|ZC3H12A|NCKAP1L|NLRC3|NLRX1|TNF|PTPN22|SIRPA|BPI|IL10|CD200|GAS6|GBA|FOXJ1|TRIM30A|GHSR|BANK1|LILRB4A|CD200R1|PTPN6|HGF|NR1H4|GHRL|FOXP3|FLT3|HAVCR2|KLF2|NMBR|NMB|IRAK3|SLAMF1	50	0.3552	1.8057	0	0.0111	0.907
GAD85	IL-6 Production	GOBP_POSITIVE_REGULATION_OF_INTERLEUKIN_6_PRODUCTION	Positive Regulation Of Interleukin 6 Production	http://www.gsea-msigdb.org/gsea/msigdb/mouse/geneset/GOBP_POSITIVE_REGULATION_OF_INTERLEUKIN_6_PRODUCTION	HSPD1|TLR7|TLR4|ZBTB20|TLR6|TUT4|GRK2|IL33|MMP8|SETD4|TNFSF9|MYD88|TICAM2|RAB7B|TLR9|SCIMP|MAVS|UCN|CARD9|CRHR2|IL16|IL17A|IL17RA|TRPV4|UNC93B1|NOS2|IL17D|P2RX7|ADCYAP1|ARID5A|IL1RL2|NLRP10|ADORA2B|LILRA5|PLCG2|F2R|F2RL1|TNF|TRAF6|TWIST1|RIPK2|IL1B|TYROBP|TLR2|SPON2|TLR3|EREG|POU2AF1|POU2F2|STAT3|PYCARD|NOD1|INAVA|NOD2|WNT5A|VEGFD|ARHGEF2|AIF1|LEP|BSG|IL17F|IFNG|DEFB25|LPL|HYAL2|CCN1|TLR8|FCER1G|…	88	0.3434	1.9787	0	0.0041	0.505
GAD85	IL-6 Response	GOBP_RESPONSE_TO_INTERLEUKIN_6	Response To Interleukin 6	http://www.gsea-msigdb.org/gsea/msigdb/mouse/geneset/GOBP_RESPONSE_TO_INTERLEUKIN_6	PHB|IL6ST|TUT4|GAB1|SRC|TRAF7|ENTPD2|PTPRT|STAT3|YAP1|SBNO2|SELP|RELA|NFKB1|SPI1|C1QTNF4|IL6|GFI1|IL6RA|PID1|CFL1|CEBPA|CITED1|CTR9|FOXA2	25	0.5302	2.271	0	0.0006	0.063
GAD85	IL-8 Production	GOBP_INTERLEUKIN_8_PRODUCTION	Interleukin 8 Production	http://www.gsea-msigdb.org/gsea/msigdb/mouse/geneset/GOBP_INTERLEUKIN_8_PRODUCTION	ARRB1|TLR7|TLR4|TLR6|C5AR2|CHIL1|MYD88|TLR9|MAVS|CACTIN|ANXA4|NOS2|IL17D|NLRP10|F2R|F2RL1|SSC5D|TNF|PTPN22|IL18|IL1B|BPI|LRRC19|TLR2|TLR3|CD2|CAMP|PRKD2|CD33|SERPINE1|AFAP1L2|TLR5|GDF2|STAT3|PYCARD|NOD1|APOA2|NOD2|CD14|WNT5A|F3|BCL3|CRP|MAPKBP1|LEP|RELA|ELANE|IL17F|ADIPOQ|HYAL2|CALCA|FADD|ANXA1|PTPRC|TLR8|ZFP580|SYK|CD74|TLR1|PRG3|IL6|KLF4|PTGER4|TIRAP|LAMTOR5|BCL10	66	0.3359	1.7417	0	0.0154	0.973
GAD85	IL-8 Production	GOBP_POSITIVE_REGULATION_OF_INTERLEUKIN_8_PRODUCTION	Positive Regulation Of Interleukin 8 Production	http://www.gsea-msigdb.org/gsea/msigdb/mouse/geneset/GOBP_POSITIVE_REGULATION_OF_INTERLEUKIN_8_PRODUCTION	TLR7|TLR4|CHIL1|MYD88|TLR9|MAVS|NOS2|IL17D|NLRP10|F2R|F2RL1|TNF|IL18|IL1B|TLR2|TLR3|CD2|CAMP|PRKD2|SERPINE1|AFAP1L2|TLR5|GDF2|STAT3|PYCARD|NOD1|APOA2|NOD2|CD14|WNT5A|F3|LEP|RELA|ELANE|ADIPOQ|HYAL2|CALCA|FADD|TLR8|ZFP580|SYK|CD74|TLR1|PRG3|IL6|PTGER4|TIRAP|LAMTOR5|BCL10	49	0.3243	1.5996	0.019	0.0327	1
GAD85	Immune Response to Virus	GOBP_NEGATIVE_REGULATION_OF_ADAPTIVE_IMMUNE_RESPONSE	Negative Regulation Of Adaptive Immune Response	http://www.gsea-msigdb.org/gsea/msigdb/mouse/geneset/GOBP_NEGATIVE_REGULATION_OF_ADAPTIVE_IMMUNE_RESPONSE	SMAD7|PARP3|IL33|IFNB1|IL27RA|IL4I1|CR1L|TBX21|TNFSF18|NDFIP1|ZC3H12A|NCKAP1L|JAK3|KLRD1|FCGR2B|DUSP22|CD160|IL7R|IL1RL1|C4BP|FOXJ1|BCL6|LILRB4A|CSMD3|NOD2|SAMSN1|ARG1|IL4RA|CR2|PTPN6|SPN|ZBTB7B|TRIM27|CD55|CD55B|IL2|IL4|SUSD4|PTPRC|IL20RB|FOXP3|VSIR|HAVCR2|ALOX15|CD46|CLEC4G|TNFSF4|MUC4|SLAMF1|ZP3R	50	0.2371	1.179	0.2069	0.237	1
GAD85	Immune Response to Virus	GOBP_NEGATIVE_REGULATION_OF_DEFENSE_RESPONSE	Negative Regulation Of Defense Response	http://www.gsea-msigdb.org/gsea/msigdb/mouse/geneset/GOBP_NEGATIVE_REGULATION_OF_DEFENSE_RESPONSE	TNFAIP3|MMP12|CLEC12B|KLRB1B|CLEC2D|SERPINB9G|CCN3|OTOP1|TRAFD1|NPY5R|NLRC5|TSPAN6|FAM3A|PLA2G5|SEC14L1|DCST1|IFI206|IL10|NMI|NR1D2|FNDC4|OAS1D|ADORA2A|CX3CR1|OAS1C|PCBP2|APOA1|RNF125|PPARD|CST7|MUL1|CTLA2A|CX3CL1|IL12B|CCK|IL2|IL4|STAT2|IL22RA2|FOXP3|FGL2|GPR31B|PTGER4|ASH1L|PTGIS|TFF2|GPS2|PGLYRP1|IL22|NPLOC4|TNFRSF1A|ILRUN|CHRNA7|OAS1E|ETS1|ADA|IL2RA|SERPINF1|OAS1G|NDFIP1|ADCYAP1|OAS1F|OAS3|IS…	200	0.2649	1.6589	0	0.0235	0.998
GAD85	Immune Response to Virus	GOBP_NEGATIVE_REGULATION_OF_DEFENSE_RESPONSE_TO_VIRUS	Negative Regulation Of Defense Response To Virus	http://www.gsea-msigdb.org/gsea/msigdb/mouse/geneset/GOBP_NEGATIVE_REGULATION_OF_DEFENSE_RESPONSE_TO_VIRUS	C1QBP|NPLOC4|TSPAN6|FOXP3|ILRUN|FGL2|DHX58|PCBP2|SEC14L1|NLRX1|TRAF3IP1|TARBP2|RNF125|RNF26|TRIM38|MUL1	16	0.7439	2.7214	0	0	0
GAD85	Immune Response to Virus	GOBP_NEGATIVE_REGULATION_OF_IMMUNE_RESPONSE	Negative Regulation Of Immune Response	http://www.gsea-msigdb.org/gsea/msigdb/mouse/geneset/GOBP_NEGATIVE_REGULATION_OF_IMMUNE_RESPONSE	SMAD7|TNFAIP3|MMP12|LGALS3|IL33|CLEC12B|KLRB1B|DHX58|CLEC2D|ARRB2|CD96|SERPINB9G|CACTIN|IL4I1|TGFB1|WDR41|TGFB2|OTOP1|CR1L|TNFSF18|TRAFD1|KLRE1|MKRN2|NPY5R|NCKAP1L|NLRC5|FCRLB|NLRC3|FAM3A|SH2D1B1|VSIG4|DCST1|IFI206|COL3A1|DUSP22|TYRO3|PDCD1|HMOX1|DUSP10|IL10|NMI|CD59B|SERPING1|TTLL12|OAS1D|MASP1|NLRP6|PPARG|OAS1C|ARG1|BANF1|NPY|IL4RA|MUL1|SPN|TRIM27|CD55|CD55B|IL12B|IL2|IL4|STAT2|PTPRC|FOXP3|SMCR…	160	0.216	1.3286	0.05	0.1204	1
GAD85	Immune Response to Virus	GOBP_NEGATIVE_REGULATION_OF_INFLAMMATORY_RESPONSE	Negative Regulation Of Inflammatory Response	http://www.gsea-msigdb.org/gsea/msigdb/mouse/geneset/GOBP_NEGATIVE_REGULATION_OF_INFLAMMATORY_RESPONSE	TNFAIP3|SYT11|LRFN5|NLRP12|CCN3|GIT1|MFHAS1|MKRN2|CYP19A1|SIGLECG|NPY5R|NFKB1|TNFAIP6|NLRC3|PLA2G5|SLIT2|WFDC1|TYRO3|DUSP10|IL10|TAFA3|NR1D2|KRT1|FNDC4|NLRP6|ADORA2A|CX3CR1|UACA|PPARG|FFAR4|APOA1|NPY|PPARD|CST7|CTLA2A|CX3CL1|SPN|PROC|MIR7578|IL12B|IL2|ADIPOQ|IL4|NR1H4|IL22RA2|FOXP3|ADORA1|GPR31B|HAMP|ADRB2|GATA3|PTGER4|ASH1L|APOE|PTGIS|TFF2|GPS2|PGLYRP1|IL22|CD24A|SOCS5|GPER1|RABGEF1|GRN|TNFRSF1A…	123	0.292	1.7686	0	0.0135	0.949
GAD85	Immune Response to Virus	GOBP_NEGATIVE_REGULATION_OF_RESPONSE_TO_BIOTIC_STIMULUS	Negative Regulation Of Response To Biotic Stimulus	http://www.gsea-msigdb.org/gsea/msigdb/mouse/geneset/GOBP_NEGATIVE_REGULATION_OF_RESPONSE_TO_BIOTIC_STIMULUS	TNFAIP3|MMP12|SIRT2|NPLOC4|GRN|CLEC12B|ILRUN|CCR1|KLRB1B|DHX58|ARRB2|CD96|CLEC2D|CACTIN|SERPINB9G|A2M|ARG2|IL4I1|OAS1E|OTOP1|TRAFD1|DRD2|OAS1G|KLRE1|LTF|OAS1F|OAS3|NLRC5|ISG15|TSPAN6|OAS1H|OAS1A|NLRC3|SH2D1B1|FAM3A|KLRD1|SEC14L1|NLRX1|VSIG4|DCST1|IFI206|TYRO3|GFER|DUSP10|NMI|SERPING1|TTLL12|OAS1D|ACOD1|METTL3|H2-BL|PPARG|OAS1C|PCBP2|ARG1|BANF1|RNF125|CEACAM1|IFI207|MAPKBP1|MUL1|RPS19|SERPINB9B|C1…	93	0.2787	1.6113	0	0.0307	1
GAD85	Immunoglobulin Isotype Switching	GOBP_B_CELL_ACTIVATION_INVOLVED_IN_IMMUNE_RESPONSE	B Cell Activation Involved In Immune Response	http://www.gsea-msigdb.org/gsea/msigdb/mouse/geneset/GOBP_B_CELL_ACTIVATION_INVOLVED_IN_IMMUNE_RESPONSE	PLCL2|HSPD1|HMCES|MLH1|TNFAIP3|KMT5C|TLR4|PARP3|IFNB1|TRP53BP1|GPR183|IL27RA|IL21|PAXIP1|MFNG|TGFB1|GAPT|CLCF1|TBX21|ADA|ITFG2|NDFIP1|EXOSC3|PAGR1A|TNFSF13|ITM2A|MIR181B-1|MIR181B-2|NOTCH2|PLCG2|AICDA|LGALS1|CD180|IL10|CD19|DOCK10|ERCC1|LGALS8|DLL1|BCL6|POU2AF1|LILRB4A|SLC15A4|RAG2|BCL3|CD28|IRF8|LFNG|ABL1|SWAP70|IFNG|IL2|IL4|BATF|MSH6|RNF8|PTPRC|ICOSL|FOXP3|SPI1|STAT6|IL6|CD40LG|CD40|CCR6|DOCK11…	71	0.432	2.3777	0	0.0003	0.025
GAD85	Immunoglobulin Isotype Switching	GOBP_IMMUNOGLOBULIN_PRODUCTION_INVOLVED_IN_IMMUNOGLOBULIN_MEDIATED_IMMUNE_RESPONSE	Immunoglobulin Production Involved In Immunoglobulin Mediated Immune Response	http://www.gsea-msigdb.org/gsea/msigdb/mouse/geneset/GOBP_IMMUNOGLOBULIN_PRODUCTION_INVOLVED_IN_IMMUNOGLOBULIN_MEDIATED_IMMUNE_RESPONSE	HSPD1|XCL1|HMCES|MLH1|KMT5C|PARP3|CRLF2|TRP53BP1|IL27RA|PAXIP1|B2M|TGFB1|H2-EA|GAPT|CLCF1|TBX21|NDFIP1|EXOSC3|PAGR1A|TNFSF13|MIR181B-1|MIR181B-2|AICDA|BTK|ERCC1|TRAF3IP2|BCL6|POU2F2|H2-EB2|SLC15A4|NOD2|GCNT3|CD28|SWAP70|IFNG|IL2|IL4|BATF|MSH6|RNF8|PTPRC|ICOSL|IGHM|FOXP3|FGL2|STAT6|H2-AA|H2-AB1|CD40LG|H2-EB1|H2-DMA|CD40|CCR6|H2-DMB1|H2-DMB2|TNFSF4|H2-OA|UNG|H2-OB|6030468B19RIK	60	0.4297	2.1418	0	0.0015	0.171
GAD85	Immunoglobulin Isotype Switching	GOBP_ISOTYPE_SWITCHING_TO_IGG_ISOTYPES	Isotype Switching To Igg Isotypes	http://www.gsea-msigdb.org/gsea/msigdb/mouse/geneset/GOBP_ISOTYPE_SWITCHING_TO_IGG_ISOTYPES	HSPD1|IFNG|MLH1|NDFIP1|IL2|IL4|PAGR1A|PTPRC|FOXP3|SLC15A4|IL27RA|PAXIP1|CD40|CD28|TBX21	15	0.3489	1.2388	0.1775	0.1815	1
GAD85	Immunoglobulin Isotype Switching	GOBP_POSITIVE_REGULATION_OF_B_CELL_MEDIATED_IMMUNITY	Positive Regulation Of B Cell Mediated Immunity	http://www.gsea-msigdb.org/gsea/msigdb/mouse/geneset/GOBP_POSITIVE_REGULATION_OF_B_CELL_MEDIATED_IMMUNITY	XCL1|NECTIN2|CD226|HMCES|MLH1|KMT5C|FCER2A|FCGR1|GIMAP5|TRP53BP1|IGHG2B|IGHG1|TREM2|NOD2|PAXIP1|TGFB1|CLCF1|CD28|TBX21|HPX|IFNG|C3|IL2|EXOSC3|GIMAP3|IL4|LTA|PAGR1A|TNFSF13|PTPRC|FCER1G|FCGR3|STAT6|FCER1A|CD40|TNF|TNFSF4|6030468B19RIK	38	0.4285	2.0422	0	0.0027	0.335
GAD85	Immunoglobulin Isotype Switching	GOBP_POSITIVE_REGULATION_OF_IMMUNOGLOBULIN_PRODUCTION	Positive Regulation Of Immunoglobulin Production	http://www.gsea-msigdb.org/gsea/msigdb/mouse/geneset/GOBP_POSITIVE_REGULATION_OF_IMMUNOGLOBULIN_PRODUCTION	XCL1|HMCES|MLH1|IL10|PHB|KMT5C|FOXP1|CD27|IL33|PHB2|TRP53BP1|TLR9|RBP4|IL21|PAXIP1|CD86|CD37|TGFB1|CLCF1|CD28|IL4RA|MZB1|TBX21|HPX|IL5|IFNG|IL2|EXOSC3|IL4|PAGR1A|TNFSF13|PTPRC|GPI1|STAT6|SASH3|EPHB2|IL13|IL6|DNAJB9|CD40|TNFRSF4|TNFSF4|6030468B19RIK	43	0.4049	1.9316	0.0091	0.0055	0.627
GAD85	Immunoglobulin Isotype Switching	GOBP_POSITIVE_REGULATION_OF_ISOTYPE_SWITCHING	Positive Regulation Of Isotype Switching	http://www.gsea-msigdb.org/gsea/msigdb/mouse/geneset/GOBP_POSITIVE_REGULATION_OF_ISOTYPE_SWITCHING	HMCES|MLH1|IFNG|KMT5C|IL2|IL4|EXOSC3|PAGR1A|PTPRC|TNFSF13|STAT6|TRP53BP1|PAXIP1|CD40|TNFSF4|TGFB1|CD28|CLCF1|TBX21	19	0.3717	1.4303	0.0673	0.0757	1
GAD85	Immunoglobulin Isotype Switching	GOBP_REGULATION_OF_B_CELL_MEDIATED_IMMUNITY	Regulation Of B Cell Mediated Immunity	http://www.gsea-msigdb.org/gsea/msigdb/mouse/geneset/GOBP_REGULATION_OF_B_CELL_MEDIATED_IMMUNITY	XCL1|NECTIN2|CD226|HMCES|MLH1|KMT5C|PARP3|GIMAP5|TRP53BP1|IGHG2B|IL27RA|IGHG1|TREM2|PAXIP1|TGFB1|CLCF1|CR1L|TBX21|HPX|NDFIP1|EXOSC3|GIMAP3|PAGR1A|TNFSF13|MIR181B-1|MIR181B-2|FCER1A|FCGR2B|TNF|C4BP|FCER2A|FCGR1|FOXJ1|BCL6|SLC15A4|CSMD3|NOD2|CD28|CR2|PTPN6|CD55|CD55B|IFNG|C3|IL2|IL4|SUSD4|LTA|PTPRC|FCER1G|FCGR3|FOXP3|STAT6|CD46|CD40|TNFSF4|6030468B19RIK|ZP3R	58	0.3037	1.6043	0	0.0319	1
GAD85	Immunoglobulin Isotype Switching	GOBP_REGULATION_OF_IMMUNOGLOBULIN_PRODUCTION	Regulation Of Immunoglobulin Production	http://www.gsea-msigdb.org/gsea/msigdb/mouse/geneset/GOBP_REGULATION_OF_IMMUNOGLOBULIN_PRODUCTION	XCL1|HMCES|MLH1|TNFAIP3|KMT5C|PARP3|CD27|IL33|TRP53BP1|TRAF2|TLR9|RBP4|IL27RA|IL21|PAXIP1|IL13RA2|TGFB1|CLCF1|TBX21|HPX|IL5|NDFIP1|EXOSC3|SIGLECG|PAGR1A|TNFSF13|GPI1|EPHB2|MIR181B-1|MIR181B-2|DNAJB9|FCGR2B|TNF|TRAF6|IL10|PHB|PKN1|FOXP1|PHB2|CD22|TMBIM6|BCL6|LILRB4A|SLC15A4|CD86|CD37|CD28|IL4RA|MZB1|ZPBP2|IFNG|IL2|IL4|PTPRC|IGHM|FOXP3|STAT6|SASH3|IL13|CGAS|IL6|CD40LG|VPREB3|CD40|TNFRSF4|TNFSF4|603…	67	0.4234	2.3222	0	0.0004	0.041
GAD85	Immunoglobulin Isotype Switching	GOBP_REGULATION_OF_ISOTYPE_SWITCHING	Regulation Of Isotype Switching	http://www.gsea-msigdb.org/gsea/msigdb/mouse/geneset/GOBP_REGULATION_OF_ISOTYPE_SWITCHING	HMCES|MLH1|KMT5C|PARP3|TRP53BP1|BCL6|SLC15A4|IL27RA|PAXIP1|TGFB1|CD28|CLCF1|TBX21|IFNG|NDFIP1|IL2|IL4|EXOSC3|PAGR1A|PTPRC|TNFSF13|FOXP3|STAT6|MIR181B-1|MIR181B-2|CD40|TNFSF4	27	0.2871	1.2081	0.1824	0.2077	1
GAD85	Immunoglobulin Isotype Switching	GOBP_SOMATIC_DIVERSIFICATION_OF_IMMUNE_RECEPTORS	Somatic Diversification Of Immune Receptors	http://www.gsea-msigdb.org/gsea/msigdb/mouse/geneset/GOBP_SOMATIC_DIVERSIFICATION_OF_IMMUNE_RECEPTORS	HSPD1|HMCES|MLH1|KMT5C|PARP3|NUGGC|MCM3AP|CYREN|TRP53BP1|IL27RA|PAXIP1|TGFB1|CLCF1|TBX21|TCF3|NDFIP1|EXOSC3|PAGR1A|TNFSF13|MIR181B-1|MIR181B-2|AICDA|BCL11B|FOXP1|IGHD|ERCC1|BCL6|SLC15A4|RAG1|RAG2|CD28|SWAP70|IFNG|IL2|IL4|BATF|MSH6|RNF8|PTPRC|ICOSL|ADAR|FOXP3|STAT6|POLM|CD40LG|NHEJ1|LEF1|CD40|CCR6|TNFSF4|UNG|TCF7	52	0.33	1.6958	0	0.0197	0.994
GAD85	Immunoglobulin Isotype Switching	GOBP_SOMATIC_DIVERSIFICATION_OF_IMMUNOGLOBULINS	Somatic Diversification Of Immunoglobulins	http://www.gsea-msigdb.org/gsea/msigdb/mouse/geneset/GOBP_SOMATIC_DIVERSIFICATION_OF_IMMUNOGLOBULINS	HSPD1|HMCES|MLH1|KMT5C|PARP3|FOXP1|NUGGC|MCM3AP|CYREN|IGHD|ERCC1|TRP53BP1|BCL6|IL27RA|SLC15A4|PAXIP1|TGFB1|CLCF1|CD28|TBX21|SWAP70|TCF3|NDFIP1|IFNG|IL2|EXOSC3|IL4|BATF|PAGR1A|MSH6|RNF8|TNFSF13|PTPRC|ICOSL|FOXP3|STAT6|MIR181B-1|MIR181B-2|POLM|CD40LG|AICDA|NHEJ1|CD40|CCR6|TNFSF4|UNG	46	0.3739	1.8737	0	0.0076	0.776
GAD85	Immunoglobulin Isotype Switching	GOBP_SOMATIC_DIVERSIFICATION_OF_IMMUNOGLOBULINS_INVOLVED_IN_IMMUNE_RESPONSE	Somatic Diversification Of Immunoglobulins Involved In Immune Response	http://www.gsea-msigdb.org/gsea/msigdb/mouse/geneset/GOBP_SOMATIC_DIVERSIFICATION_OF_IMMUNOGLOBULINS_INVOLVED_IN_IMMUNE_RESPONSE	HSPD1|HMCES|MLH1|KMT5C|PARP3|ERCC1|TRP53BP1|BCL6|IL27RA|SLC15A4|PAXIP1|TGFB1|CLCF1|CD28|TBX21|SWAP70|NDFIP1|IFNG|IL2|EXOSC3|IL4|BATF|PAGR1A|MSH6|RNF8|TNFSF13|PTPRC|ICOSL|FOXP3|STAT6|MIR181B-1|MIR181B-2|CD40LG|AICDA|CD40|CCR6|TNFSF4|UNG	38	0.4095	1.9263	0	0.0056	0.641
GAD85	Inflammatory Cytokine Production	GOBP_CYTOKINE_PRODUCTION_INVOLVED_IN_INFLAMMATORY_RESPONSE	Cytokine Production Involved In Inflammatory Response	http://www.gsea-msigdb.org/gsea/msigdb/mouse/geneset/GOBP_CYTOKINE_PRODUCTION_INVOLVED_IN_INFLAMMATORY_RESPONSE	ABCD2|IDO1|MIR324|CD6|TLR4|TLR6|ANKRD42|CLEC7A|MYD88|KLRH1|CD96|TREM2|CARD9|IL17A|IL17RA|F2|IL17C|NOS2|IL17D|RAP1GDS1|ZC3H12A|PLA2G3|TARM1|APOD|NLRC3|EPHB2|TNF|PER1|SIRPA|ITGB6|MAPK14|SPINK7|PLD4|GPSM3|TRAF3IP2|STAT3|PYCARD|ADCY7|LILRB4A|MEFV|NOD2|IL17B|KPNA6|LEP|IL17F|IL1R2|CUEDC2|IL17RC|ABCD1|PLA2G10|IL6|PLD3	52	0.3525	1.7673	0	0.0135	0.949
GAD85	Inflammatory Cytokine Production	GOBP_NEGATIVE_REGULATION_OF_CYTOKINE_PRODUCTION_INVOLVED_IN_INFLAMMATORY_RESPONSE	Negative Regulation Of Cytokine Production Involved In Inflammatory Response	http://www.gsea-msigdb.org/gsea/msigdb/mouse/geneset/GOBP_NEGATIVE_REGULATION_OF_CYTOKINE_PRODUCTION_INVOLVED_IN_INFLAMMATORY_RESPONSE	ABCD2|IL1R2|ZC3H12A|SPINK7|APOD|CUEDC2|NLRC3|EPHB2|ABCD1|PLA2G10|PYCARD|ADCY7|LILRB4A|MEFV|TREM2|F2|SIRPA	17	0.3825	1.4449	0.0563	0.0708	1
GAD85	Inflammatory Cytokine Production	GOBP_PRODUCTION_OF_MOLECULAR_MEDIATOR_INVOLVED_IN_INFLAMMATORY_RESPONSE	Production Of Molecular Mediator Involved In Inflammatory Response	http://www.gsea-msigdb.org/gsea/msigdb/mouse/geneset/GOBP_PRODUCTION_OF_MOLECULAR_MEDIATOR_INVOLVED_IN_INFLAMMATORY_RESPONSE	ABCD2|MIR324|IDO1|CD6|LYN|TLR4|ANKRD42|TLR6|CLEC7A|GRN|NPPA|MYD88|KLRH1|CD96|CHIL5|CHIL6|TREM2|CARD9|IL17A|IL17RA|F2|IL17C|NOS2|IL17D|RAP1GDS1|ZC3H12A|PLA2G3|TARM1|APOD|NLRC3|EPHB2|ADORA3|P2RX1|TNF|CHIL3|PER1|SIRPA|DUSP10|ITGB6|MAPK14|SPINK7|CHIL4|PLD4|PBXIP1|GPSM3|SERPINE1|CHIA1|TRAF3IP2|STAT3|NCF1|PYCARD|ADCY7|LILRB4A|MEFV|NOD2|IL17B|KPNA6|IL4RA|LEP|IL17F|IL1R2|RPS19|RAB44|FCER1G|CUEDC2|SYK|IL1…	77	0.3546	1.9078	0	0.0063	0.688
GAD85	Inflammatory Response to Antigen	GOBP_ACUTE_INFLAMMATORY_RESPONSE	Acute Inflammatory Response	http://www.gsea-msigdb.org/gsea/msigdb/mouse/geneset/GOBP_ACUTE_INFLAMMATORY_RESPONSE	SERPINA3N|MYLK3|C2CD4A|CD6|DNASE1|F12|DNASE1L3|C2CD4B|CD163|PIK3CG|PTGES|CNR1|REG3G|NPY5R|SERPINA1B|CASP6|SERPINF2|EDNRB|CXCR2|REG3B|NLRP6|PPARG|F3|CRP|TRPV1|CCL5|NPY|SPN|ELANE|IL4|FUT7|ADAM8|FCER1G|FCGR3|ADORA1|CCR5|BDKRB2|ASH1L|B4GALT1|TNFSF4|PTGS2|ZP3|SAA2|IL31RA|TNFRSF11A|TNFSF11|EXT1|CCR7|IGHG2B|IGHG1|EPHB6|F2|SIGIRR|ADCYAP1|ADRA2A|AHSG|HPSE|FCER1A|ANO6|FCGR2B|TNF|ICAM1|IL1A|IL1B|MRGPRA3|FN1…	100	0.317	1.8589	0	0.0083	0.815
GAD85	Inflammatory Response to Antigen	GOBP_ACUTE_INFLAMMATORY_RESPONSE_TO_ANTIGENIC_STIMULUS	Acute Inflammatory Response To Antigenic Stimulus	http://www.gsea-msigdb.org/gsea/msigdb/mouse/geneset/GOBP_ACUTE_INFLAMMATORY_RESPONSE_TO_ANTIGENIC_STIMULUS	CD6|IL31RA|CXCR2|FCGR1|PLA2G2D|NLRP6|EXT1|CCR7|IGHG2B|CNR1|IGHG1|EPHB6|NPY|SPN|ELANE|C3|ADCYAP1|SERPINB9|NPY5R|FUT7|IL20RB|FCER1G|FCGR3|BDKRB2|FCER1A|FCGR2B|ICAM1|ZP3	28	0.3709	1.6207	0	0.029	1
GAD85	Inflammatory Response to Antigen	GOBP_HYPERSENSITIVITY	Hypersensitivity	http://www.gsea-msigdb.org/gsea/msigdb/mouse/geneset/GOBP_HYPERSENSITIVITY	C3|FUT7|FCGR1|IL20RB|FCER1G|FCGR3|EXT1|CCR7|IGHG2B|IGHG1|FCER1A|EPHB6|FCGR2B|ZP3|SPN	15	0.4767	1.6732	0.0208	0.0219	0.997
GAD85	Inflammatory Response to Antigen	GOBP_INFLAMMATORY_RESPONSE_TO_ANTIGENIC_STIMULUS	Inflammatory Response To Antigenic Stimulus	http://www.gsea-msigdb.org/gsea/msigdb/mouse/geneset/GOBP_INFLAMMATORY_RESPONSE_TO_ANTIGENIC_STIMULUS	MIR301|CD6|CD24A|IL31RA|CD81|EXT1|CCR7|IGHG2B|CNR1|IGHG1|TREM2|KARS|EPHB6|IL2RA|NOTCH1|MKRN2|AK7|ADCYAP1|NPY5R|PSMB4|AHCY|GPR17|NOTCH2|PNMA1|FCER1A|FCGR2B|TNF|ICAM1|IL10|RASGRP1|CXCR2|FCGR1|PLA2G2D|NLRP6|CD68|LILRB4A|NOD2|NPY|CD28|IL25|SPN|ELANE|IL1F10|IL12B|IL5RA|C3|LTA|SERPINB9|FUT7|RAB44|IL20RB|FCER1G|FCGR3|GPX2|ZFP35|IL1RN|BDKRB2|ZP3	58	0.3452	1.8024	0	0.0113	0.911
GAD85	Inflammatory Response to Antigen	GOBP_POSITIVE_REGULATION_OF_ACUTE_INFLAMMATORY_RESPONSE	Positive Regulation Of Acute Inflammatory Response	http://www.gsea-msigdb.org/gsea/msigdb/mouse/geneset/GOBP_POSITIVE_REGULATION_OF_ACUTE_INFLAMMATORY_RESPONSE	IL1B|C2CD4A|C2CD4B|PIK3CG|TNFRSF11A|FCGR1|TNFSF11|CCR7|IGHG2B|CNR1|IGHG1|CCL5|FFAR3|C3|NPY5R|ADAM8|FCER1G|FCGR3|TAC1|CCR5|IL6|AOC3|ALOX5AP|FCER1A|TNF|PTGER3|PTGS2|ZP3	28	0.5233	2.2422	0	0.0007	0.074
GAD85	Inflammatory Response to Antigen	GOBP_POSITIVE_REGULATION_OF_INFLAMMATORY_RESPONSE	Positive Regulation Of Inflammatory Response	http://www.gsea-msigdb.org/gsea/msigdb/mouse/geneset/GOBP_POSITIVE_REGULATION_OF_INFLAMMATORY_RESPONSE	C2CD4A|SNCA|C2CD4B|PIK3CG|NAPEPLD|IL33|CEBPB|MMP8|ZBP1|CNR1|NINJ1|NFKBIA|NFKBIZ|TNFSF18|SUCNR1|TTBK1|LGALS2|NPY5R|ITGA2|ADORA2B|OSM|CCL24|ADORA3|DDT|CASP1|TAFA3|NMI|CCN4|PLA2G4A|GPSM3|SERPINE1|NLRP6|LRRK2|CCL1|PYCARD|WNT5A|CCL3|S100A8|CCL5|S100A9|CD28|IFNG|LPL|LTA|ADAM8|FCER1G|FCGR3|NKG7|TSLP|CCR5|AGER|PTGER4|CTSS|TNFSF4|CEBPA|PTGS2|NLRP1A|ZP3|HSPD1|IDO1|PDE2A|CD24A|TLR4|TLR6|CD81|TNFRSF11A|TNFSF…	124	0.3937	2.3725	0	0.0003	0.028
GAD85	Inflammatory Response to Antigen	GOBP_POSITIVE_REGULATION_OF_INFLAMMATORY_RESPONSE_TO_ANTIGENIC_STIMULUS	Positive Regulation Of Inflammatory Response To Antigenic Stimulus	http://www.gsea-msigdb.org/gsea/msigdb/mouse/geneset/GOBP_POSITIVE_REGULATION_OF_INFLAMMATORY_RESPONSE_TO_ANTIGENIC_STIMULUS	C3|CD24A|LTA|CD81|FCGR1|FCER1G|FCGR3|CCR7|IGHG2B|CNR1|IGHG1|FCER1A|KARS|TNF|CD28|ZP3	16	0.6944	2.5113	0	0.0001	0.007
GAD85	Inflammatory Response to Antigen	GOBP_REGULATION_OF_ACUTE_INFLAMMATORY_RESPONSE	Regulation Of Acute Inflammatory Response	http://www.gsea-msigdb.org/gsea/msigdb/mouse/geneset/GOBP_REGULATION_OF_ACUTE_INFLAMMATORY_RESPONSE	EDNRB|IL1B|C2CD4A|DNASE1|F12|DNASE1L3|C2CD4B|PIK3CG|TNFRSF11A|FCGR1|TNFSF11|PLA2G2D|PPARG|PTGES|CCR7|IGHG2B|CNR1|IGHG1|CCL5|NPY|GSTP1|FFAR3|SPN|C3|IL4|ADCYAP1|NPY5R|FUT7|IL20RB|ADAM8|FCER1G|FCGR3|ADORA1|NLRP3|TAC1|CCR5|IL6|HPSE|AOC3|ALOX5AP|ASH1L|FCER1A|FCGR2B|TNF|PTGER3|PTGS2|ZP3	47	0.4573	2.2488	0	0.0006	0.068
GAD85	Inflammatory Response to Antigen	GOBP_REGULATION_OF_ACUTE_INFLAMMATORY_RESPONSE_TO_ANTIGENIC_STIMULUS	Regulation Of Acute Inflammatory Response To Antigenic Stimulus	http://www.gsea-msigdb.org/gsea/msigdb/mouse/geneset/GOBP_REGULATION_OF_ACUTE_INFLAMMATORY_RESPONSE_TO_ANTIGENIC_STIMULUS	C3|ADCYAP1|NPY5R|FUT7|FCGR1|IL20RB|FCER1G|FCGR3|PLA2G2D|CCR7|IGHG2B|CNR1|IGHG1|FCER1A|FCGR2B|NPY|ZP3|SPN	18	0.4767	1.7863	0	0.0123	0.932
GAD85	Inflammatory Response to Antigen	GOBP_REGULATION_OF_INFLAMMATORY_RESPONSE_TO_ANTIGENIC_STIMULUS	Regulation Of Inflammatory Response To Antigenic Stimulus	http://www.gsea-msigdb.org/gsea/msigdb/mouse/geneset/GOBP_REGULATION_OF_INFLAMMATORY_RESPONSE_TO_ANTIGENIC_STIMULUS	IL10|CD24A|CD81|FCGR1|PLA2G2D|NLRP6|CCR7|IGHG2B|CNR1|IGHG1|NOD2|TREM2|KARS|NPY|CD28|SPN|IL12B|C3|MKRN2|ADCYAP1|LTA|NPY5R|FUT7|IL20RB|FCER1G|FCGR3|GPX2|PSMB4|GPR17|FCER1A|FCGR2B|TNF|ZP3	33	0.4972	2.2254	0	0.0008	0.086
GAD85	Innate Immune Response to Bacterium	GOBP_ACTIVATION_OF_INNATE_IMMUNE_RESPONSE	Activation Of Innate Immune Response	http://www.gsea-msigdb.org/gsea/msigdb/mouse/geneset/GOBP_ACTIVATION_OF_INNATE_IMMUNE_RESPONSE	STING1|TRIM12A|TYROBP|IFI211|TLR4|TLR2|AIM2|TRIM12C|CLEC7A|MASP1|MASP2|TRIM30A|IFI208|MBL2|IFI203|KLRK1|IFI209|KLRC3|TRIM5|IFI205|TLR9|MAVS|IFI214|PYCARD|ZBP1|PSPC1|ZNFX1|HEXIM1|IFI207|PQBP1|XRCC5|KLRE1|MNDAL|TRIM30D|SYK|KLRC1|CASP6|KLRC2|KLRD1|CGAS|PLCG2|NLRC4|KLRI2|ZCCHC3|IFI206|HSP90AA1|KLRI1	47	0.3628	1.7642	0	0.0138	0.951
GAD85	Innate Immune Response to Bacterium	GOBP_POSITIVE_REGULATION_OF_INNATE_IMMUNE_RESPONSE	Positive Regulation Of Innate Immune Response	http://www.gsea-msigdb.org/gsea/msigdb/mouse/geneset/GOBP_POSITIVE_REGULATION_OF_INNATE_IMMUNE_RESPONSE	XCL1|CRTAM|CD226|MMP12|STING1|TRIM12C|IFI208|GIMAP5|IFI203|KLRK1|IFI209|IFI214|ZBP1|PSPC1|ZNFX1|CARD9|HPX|KLRE1|GIMAP3|DPP4|TRIM56|NLRC5|USP27X|IKBKE|CASP6|SH2D1B1|TASL|PLA2G5|CLNK|IRGM1|IGTP|IFI206|SLAMF6|RASGRP1|TYROBP|NMI|MASP1|MASP2|TRIM30A|MBL2|EREG|TRIM5|PYCARD|SLC15A4|HEXIM1|WNT5A|TRIM62|MED1|TRIM41|IL12A|IL12B|FADD|TLR8|ADAM8|TRIM30D|SPI1|SYK|CGAS|H2-M3|TIRAP|SH2D1B2|NECTIN2|TRIM12A|TLR4|…	111	0.3466	1.9838	0	0.004	0.493
GAD85	Innate Immune Response to Bacterium	GOBP_POSITIVE_REGULATION_OF_RESPONSE_TO_BIOTIC_STIMULUS	Positive Regulation Of Response To Biotic Stimulus	http://www.gsea-msigdb.org/gsea/msigdb/mouse/geneset/GOBP_POSITIVE_REGULATION_OF_RESPONSE_TO_BIOTIC_STIMULUS	XCL1|CRTAM|CD226|MMP12|STING1|TRIM12C|MIF|IFI208|GIMAP5|IFI203|KLRK1|IFI209|SCIMP|IFI214|DHX58|ZBP1|PSPC1|ZNFX1|CARD9|HPX|KLRE1|OASL1|GIMAP3|DDX60|DPP4|TRIM56|MMRN2|NLRC5|USP27X|IKBKE|CASP6|SH2D1B1|GSDME|TASL|PLA2G5|CLNK|IRGM1|IGTP|IFI206|SLAMF6|RASGRP1|TYROBP|NMI|EMILIN1|MASP1|MASP2|TRIM30A|MBL2|EREG|TRIM5|PYCARD|SLC15A4|LY86|HEXIM1|WNT5A|ARG1|TRIM62|MED1|TRIM41|IL17F|IL12A|IL12B|FADD|TLR8|ADAM8…	147	0.3306	2.0172	0	0.0031	0.389
GAD85	Innate Immune Response to Bacterium	GOBP_REGULATION_OF_DEFENSE_RESPONSE_TO_BACTERIUM	Regulation Of Defense Response To Bacterium	http://www.gsea-msigdb.org/gsea/msigdb/mouse/geneset/GOBP_REGULATION_OF_DEFENSE_RESPONSE_TO_BACTERIUM	EMILIN2|SIRT2|MMRN2|FOXP1|NLRP10|SYT11|EMILIN1|GRN|PGC|HAVCR2|F2RL1|NOD2|KLK7|ARG2|KLK5|SPINK5|MAPKBP1|CYBA|RAB34	19	0.3109	1.1782	0.2165	0.2377	1
GAD85	Innate Immune Response to Bacterium	GOBP_REGULATION_OF_INNATE_IMMUNE_RESPONSE	Regulation Of Innate Immune Response	http://www.gsea-msigdb.org/gsea/msigdb/mouse/geneset/GOBP_REGULATION_OF_INNATE_IMMUNE_RESPONSE	XCL1|CRTAM|CD226|CFH|TNFAIP3|MMP12|STING1|TRIM12C|IFI208|GIMAP5|CLEC12B|IFI203|KLRK1|IFI209|N4BP1|IFI214|KLRB1B|DHX58|ZBP1|CLEC2D|ARRB2|CD96|PSPC1|SERPINB9G|CACTIN|ZNFX1|CARD9|OTOP1|HPX|TRAFD1|KLRE1|GIMAP3|DPP4|TRIM56|NLRC5|USP27X|NLRC3|IKBKE|CASP6|FAM3A|SH2D1B1|TASL|PLA2G5|CLNK|IRGM1|IGTP|VSIG4|DCST1|IFI206|SLAMF6|SOCS1|TYRO3|DUSP10|CASP8|RASGRP1|TYROBP|NMI|SERPING1|TTLL12|OAS1D|MASP1|MASP2|TRIM…	191	0.2746	1.7722	0	0.0132	0.945
GAD85	Interferon Alpha & Beta Production	GOBP_INTERFERON_ALPHA_PRODUCTION	Interferon Alpha Production	http://www.gsea-msigdb.org/gsea/msigdb/mouse/geneset/GOBP_INTERFERON_ALPHA_PRODUCTION	HSPD1|TLR7|MMP12|NMI|TLR4|TLR3|TLR8|D1PAS1|NLRC3|IRF7|FLT3|IRF3|HAVCR2|TLR9|MAVS|AP3D1|PTPRS|NMBR|NMB|GBP4|PTPN22|STAT1|IFIH1	23	0.2986	1.1739	0.2143	0.2418	1
GAD85	Interferon Alpha & Beta Production	GOBP_INTERFERON_BETA_PRODUCTION	Interferon Beta Production	http://www.gsea-msigdb.org/gsea/msigdb/mouse/geneset/GOBP_INTERFERON_BETA_PRODUCTION	TLR7|STING1|TLR4|ZBTB20|TRAIP|D1PAS1|IFNAR1|RELB|TICAM2|TRAF3|TLR9|MAVS|DHX58|PTPRS|CACTIN|OAS1E|FLOT1|OAS1G|IRF1|OAS1F|TRIM56|OAS3|ISG15|OAS2|OAS1H|OAS1A|NLRC3|NLRX1|HSP90AA1|PTPN22|SIRPA|NMI|TLR2|TLR3|OAS1D|IRF7|IRF3|OAS1C|PYCARD|RNF216|ATG9A|TLR8|POLR3D|RNF135|TRAF3IP1|TIRAP|TRIM38|PTPN11|REL|CREBBP|IFIH1	51	0.4274	2.2191	0	0.0009	0.09
GAD85	Interferon Alpha & Beta Production	GOBP_NEGATIVE_REGULATION_OF_TYPE_I_INTERFERON_PRODUCTION	Negative Regulation Of Type I Interferon Production	http://www.gsea-msigdb.org/gsea/msigdb/mouse/geneset/GOBP_NEGATIVE_REGULATION_OF_TYPE_I_INTERFERON_PRODUCTION	NPLOC4|NMI|TRAIP|ACOD1|RELB|ILRUN|NLRC3|HAVCR2|PYCARD|DHX58|PTPRS|CACTIN|NLRX1|TRAF3IP1|GBP4|BANF1|PELI3|RNF125|ATG9A|REL|CREBBP|SIRPA	22	0.5191	2.1552	0	0.0014	0.158
GAD85	Interferon Alpha & Beta Production	GOBP_POSITIVE_REGULATION_OF_INTERFERON_ALPHA_PRODUCTION	Positive Regulation Of Interferon Alpha Production	http://www.gsea-msigdb.org/gsea/msigdb/mouse/geneset/GOBP_POSITIVE_REGULATION_OF_INTERFERON_ALPHA_PRODUCTION	HSPD1|TLR7|MMP12|TLR4|TLR3|TLR8|D1PAS1|IRF7|FLT3|IRF3|TLR9|MAVS|NMBR|NMB|PTPN22|STAT1|IFIH1	17	0.3401	1.226	0.2091	0.1916	1
GAD85	Interferon Alpha & Beta Production	GOBP_POSITIVE_REGULATION_OF_INTERFERON_BETA_PRODUCTION	Positive Regulation Of Interferon Beta Production	http://www.gsea-msigdb.org/gsea/msigdb/mouse/geneset/GOBP_POSITIVE_REGULATION_OF_INTERFERON_BETA_PRODUCTION	TLR7|STING1|TLR4|ZBTB20|TLR2|TLR3|OAS1D|D1PAS1|IFNAR1|IRF7|IRF3|TLR9|MAVS|DHX58|OAS1C|OAS1E|FLOT1|OAS1G|IRF1|OAS1F|TRIM56|OAS3|ISG15|OAS2|TLR8|POLR3D|OAS1H|OAS1A|RNF135|HSP90AA1|PTPN11|PTPN22|IFIH1	33	0.3587	1.6495	0	0.0249	0.999
GAD85	Interferon Alpha & Beta Production	GOBP_POSITIVE_REGULATION_OF_TYPE_I_INTERFERON_PRODUCTION	Positive Regulation Of Type I Interferon Production	http://www.gsea-msigdb.org/gsea/msigdb/mouse/geneset/GOBP_POSITIVE_REGULATION_OF_TYPE_I_INTERFERON_PRODUCTION	HSPD1|TLR7|MMP12|STING1|TLR4|ZBTB20|FAM71E1|D1PAS1|RAB2B|IFNAR1|MYD88|TLR9|MAVS|DHX58|OAS1E|FLOT1|OAS1G|IRF1|OAS1F|TRIM56|OAS3|ISG15|OAS2|OAS1H|OAS1A|PLCG2|G3BP1|IRF5|HSP90AA1|PTPN22|TLR2|TLR3|OAS1D|IRF7|IRF3|OAS1C|CD14|PQBP1|TLR8|POLR3D|SYK|FLT3|IRAK1|CGAS|NMBR|ZCCHC3|RNF135|NMB|DHX33|TRIM15|PTPN11|STAT1|IFIH1	53	0.4467	2.2364	0	0.0007	0.08
GAD85	Interferon Alpha & Beta Production	GOBP_TYPE_I_INTERFERON_PRODUCTION	Type I Interferon Production	http://www.gsea-msigdb.org/gsea/msigdb/mouse/geneset/GOBP_TYPE_I_INTERFERON_PRODUCTION	HSPD1|TLR7|MMP12|STING1|NPLOC4|PPME1|TLR4|ZBTB20|TRAIP|FAM71E1|RAB2B|D1PAS1|RELB|IFNAR1|ILRUN|MYD88|TICAM2|TRAF3|TLR9|DHX58|MAVS|AP3D1|PTPRS|CACTIN|GBP4|PELI3|OAS1E|FLOT1|OAS1G|TRIM56|IRF1|OAS1F|OAS3|ISG15|OAS2|OAS1H|OAS1A|NLRC3|PLCG2|NLRX1|G3BP1|IRF5|HSP90AA1|PTPN22|SIRPA|NMI|TLR2|TLR3|OAS1D|ACOD1|IRF7|IRF3|OAS1C|PYCARD|CD14|BANF1|RNF216|RNF125|PQBP1|ATG9A|IRF8|TLR8|POLR3D|SYK|FLT3|IRAK1|HAVCR2|…	83	0.4853	2.7537	0	0	0
GAD85	Interferon Alpha & Beta Response	GOBP_CELLULAR_RESPONSE_TO_INTERFERON_ALPHA	Cellular Response To Interferon Alpha	http://www.gsea-msigdb.org/gsea/msigdb/mouse/geneset/GOBP_CELLULAR_RESPONSE_TO_INTERFERON_ALPHA	OAS1G|AXL|OAS1F|OAS1D|GAS6|OAS1H|IFNAR1|OAS1A|IFIT1|OAS1C|RO60|STAR|OAS1E|IFIT2|PDE12|IFIT3|MYC	17	0.385	1.4395	0.0721	0.0726	1
GAD85	Interferon Alpha & Beta Response	GOBP_RESPONSE_TO_INTERFERON_ALPHA	Response To Interferon Alpha	http://www.gsea-msigdb.org/gsea/msigdb/mouse/geneset/GOBP_RESPONSE_TO_INTERFERON_ALPHA	IFITM7|IFITM6|TGTP1|OAS1D|GAS6|IFNAR1|IFNAR2|OAS1C|RO60|STAR|LAMP3|OAS1E|IFIT2|IFIT3|MYC|OAS1G|AXL|OAS1F|IFITM2|OAS1H|ADAR|OAS1A|IFIT1|IFITM3|PLSCR1|IFITM1|PDE12|BST2	28	0.5292	2.2602	0	0.0006	0.065
GAD85	Interferon Alpha & Beta Response	GOBP_RESPONSE_TO_INTERFERON_BETA	Response To Interferon Beta	http://www.gsea-msigdb.org/gsea/msigdb/mouse/geneset/GOBP_RESPONSE_TO_INTERFERON_BETA	IRGC1|IFITM7|IFITM6|STING1|TGTP1|GM4841|UBE2G2|TRIM6|IFI208|IFNAR2|IFI203|IFNB1|XAF1|IFI209|IFI205|IFI214|GM4951|F830016B08RIK|OAS1E|DDX41|OAS1G|IRF1|OAS1F|OAS1H|OAS1A|IKBKE|GM5431|IRGM1|IGTP|IFI206|BST2|IFI211|GM12185|AIM2|OAS1D|ACOD1|OAS1C|9930111J21RIK1|GBP6|IFI207|GBP2|IFIT3|TGTP2|IRGM2|HTRA2|MNDAL|IIGP1|IFITM2|GM11772|IFI47|IFIT1|IFITM3|IFI202B|IFITM1|SHFL|IFI213|CDC34|STAT1	58	0.4629	2.4218	0	0.0002	0.019
GAD85	Interferon Gamma Production	GOBP_INTERFERON_GAMMA_PRODUCTION	Interferon Gamma Production	http://www.gsea-msigdb.org/gsea/msigdb/mouse/geneset/GOBP_INTERFERON_GAMMA_PRODUCTION	CRTAM|CD226|TLR7|IL33|TNFSF9|GIMAP5|KLRK1|CD96|CARMIL2|IL23A|TNFSF18|KLRE1|GIMAP3|IL27|PDE4B|SH2D1B1|SLAMF6|PTPN22|RIPK2|IL10|RASGRP1|EOMES|CD1D1|CD2|NLRP6|CD3E|PYCARD|AVPR2|CD14|WNT5A|BCL3|SPN|TRIM27|ABL1|IL12A|VTCN1|IL12B|IL2|RIPK3|NR1H4|LTA|CYRIB|FADD|FZD5|TLR8|FOXP3|FLT3|RUNX3|NRAS|GATA3|H2-M3|TNFSF4|ZP3|SLC7A5|HSPD1|PGLYRP1|TYK2|PGLYRP3|PGLYRP4|TLR4|PGLYRP2|CD27|IFNAR1|H2-Q7|TICAM2|ABL2|PDCD…	115	0.3444	2.1269	0	0.0016	0.191
GAD85	Interferon Gamma Production	GOBP_NEGATIVE_REGULATION_OF_INTERFERON_GAMMA_PRODUCTION	Negative Regulation Of Interferon Gamma Production	http://www.gsea-msigdb.org/gsea/msigdb/mouse/geneset/GOBP_NEGATIVE_REGULATION_OF_INTERFERON_GAMMA_PRODUCTION	PGLYRP1|IL10|SCGB1A1|PGLYRP3|PGLYRP4|TLR4|PGLYRP2|IL33|GAS6|NLRP6|GIMAP5|PDCD1LG2|PRNP|LILRB4A|CD96|NOD2|CD274|C1QBP|AXL|NR1H4|GIMAP3|ZC3H12A|IL20RB|FOXP3|VSIR|CD276|HAVCR2|SH2D1B1|GATA3|LGALS7|TNFSF4|SLAMF1|LAPTM5|IL1RL1	34	0.3331	1.5032	0.0224	0.0533	1
GAD85	Interferon Gamma Production	GOBP_POSITIVE_REGULATION_OF_INTERFERON_GAMMA_PRODUCTION	Positive Regulation Of Interferon Gamma Production	http://www.gsea-msigdb.org/gsea/msigdb/mouse/geneset/GOBP_POSITIVE_REGULATION_OF_INTERFERON_GAMMA_PRODUCTION	HSPD1|CRTAM|CD226|TYK2|TLR7|TLR4|CD27|IFNAR1|TNFSF9|H2-Q7|TICAM2|KLRK1|ABL2|TLR9|CCR2|IL27RA|CARMIL2|IL21|IL23A|KLRE1|ARID5A|ISG15|IL27|CD276|PDE4B|F2RL1|TNF|SLAMF6|CD160|PTPN22|IL18|RIPK2|IL1B|RASGRP1|CD1D1|TLR3|CD2|CD3E|PYCARD|RAET1D|SCRIB|CD14|WNT5A|BCL3|HRAS|IRF8|TRIM27|ABL1|IL12A|ZFPM1|IL12B|TNFRSF13C|IL2|IL23R|LTA|CYRIB|FADD|FZD5|TLR8|ISL1|SASH3|FLT3|HAVCR2|NRAS|IL18R1|CD40LG|H2-M3|TNFSF4|T…	73	0.3834	2.0928	0	0.002	0.242
GAD85	Interferon Gamma Response	GOBP_CELLULAR_RESPONSE_TO_INTERFERON_GAMMA	Cellular Response To Interferon Gamma	http://www.gsea-msigdb.org/gsea/msigdb/mouse/geneset/GOBP_CELLULAR_RESPONSE_TO_INTERFERON_GAMMA	XCL1|TLR4|ZYX|H2-Q7|RAB7B|TRP53|GBP4|EVL|STX11|OTOP1|HPX|NOS2|CDC42EP2|IRF1|CCL26|NLRC5|DAPK1|ACTG1|CCL24|IRGM1|IGTP|CCL21A|SOCS1|SIRPA|RAB20|CCL19|EPRS|STXBP4|CASP1|CCL21B|NMI|MYO18A|TLR2|ACOD1|MIR511|VPS26B|PPARG|CCL1|CCL11|CDC37|CCL12|CCL17|CCL2|GBP6|CCL20|ARG1|CCL22|CCL3|CCL4|CCL5|GBP2|MED1|CCL6|CCL7|CCL8|CX3CL1|STXBP1|STXBP3|IRF8|GBP9|IFNG|IL12B|MYO1C|CAPG|FLNB|GBP10|GBP11|GBP8|VIM|SLC26A6|H…	79	0.4663	2.6731	0	0	0
GAD85	Interferon Gamma Response	GOBP_INTERFERON_GAMMA_MEDIATED_SIGNALING_PATHWAY	Interferon Gamma Mediated Signaling Pathway	http://www.gsea-msigdb.org/gsea/msigdb/mouse/geneset/GOBP_INTERFERON_GAMMA_MEDIATED_SIGNALING_PATHWAY	IFNG|NMI|IRF1|NLRC5|PPARG|TRP53|CDC37|IRGM1|IGTP|ARG1|TXK|SOCS1|MED1|OTOP1|HPX|STAT1	16	0.4967	1.8103	0.01	0.0108	0.898
GAD85	Interferon Gamma Response	GOBP_RESPONSE_TO_INTERFERON_GAMMA	Response To Interferon Gamma	http://www.gsea-msigdb.org/gsea/msigdb/mouse/geneset/GOBP_RESPONSE_TO_INTERFERON_GAMMA	XCL1|IFITM7|IFITM6|SNCA|TGTP1|ZYX|TRP53|GBP4|OTOP1|HPX|NOS2|CDC42EP2|CCL26|NLRC5|DAPK1|ACTG1|CCL24|IRGM1|IGTP|CCL21A|KYNU|SOCS1|GCH1|BST2|SIRPA|RAB20|EPRS|CASP1|CCL21B|NMI|MYO18A|MIR511|VPS26B|PPARG|CCL1|CCL11|CDC37|CCL12|CCL17|CCL2|GBP6|CCL20|ARG1|CCL22|CCL3|CCL4|CCL5|GBP2|MED1|CCL6|CCL7|CCL8|CX3CL1|STXBP3|GBP9|IFNG|IL12B|UBD|CALCOCO2|IRGM2|CIITA|GBP10|IFITM2|GBP11|GBP8|VIM|H2-AA|H2-AB1|H2-EB1|R…	104	0.4872	2.9926	0	0	0
GAD85	Leukocyte Aggregation	GOBP_LEUKOCYTE_AGGREGATION	Leukocyte Aggregation	http://www.gsea-msigdb.org/gsea/msigdb/mouse/geneset/GOBP_LEUKOCYTE_AGGREGATION	THBS1|IL1B|CFH|MSN|ADAM8|SEMA4D|NR4A3|HAS2|BMP7|RAC2|S100A8|STK10|GSTP1|S100A9|CD44	15	0.3458	1.1899	0.2116	0.2262	1
GAD85	Leukocyte Differentiation	GOBP_GRANULOCYTE_DIFFERENTIATION	Granulocyte Differentiation	http://www.gsea-msigdb.org/gsea/msigdb/mouse/geneset/GOBP_GRANULOCYTE_DIFFERENTIATION	CSF2|CEBPE|C1QC|TESCL|CITED2|PRDM16|EVI2B|CEACAM1|JAGN1|L3MBTL3|IL25|FASN|IL17C|IL5|ZFPM1|ZBTB46|IKZF1|TESC|ADIPOQ|CSF3|INPP5D|SRP54B|SPI1|CBFA2T3|TRIB1|HAX1|GATA2|GATA1|LBR|GFI1B|LEF1|CEBPA|SP3|RBP1|HCLS1|CUL4A	36	0.3695	1.6688	0	0.0224	0.997
GAD85	Leukocyte Differentiation	GOBP_MACROPHAGE_DIFFERENTIATION	Macrophage Differentiation	http://www.gsea-msigdb.org/gsea/msigdb/mouse/geneset/GOBP_MACROPHAGE_DIFFERENTIATION	CSF2|IL34|CEBPE|CASP8|C1QC|CD4|TLR2|VEGFA|THOC5|NRROS|GBA|GAB3|BMP4|TGFB1|L3MBTL3|CSF1|ID2|IFNG|ZBTB46|ADIPOQ|CALCA|FADD|ITGAM|SPI1|TRIB1|IL15|ROR2|GATA2|TSPAN2|HSF1|SPIB|CEBPA|HCLS1	33	0.4129	1.8748	0.0064	0.0075	0.775
GAD85	Leukocyte Differentiation	GOBP_MONOCYTE_DIFFERENTIATION	Monocyte Differentiation	http://www.gsea-msigdb.org/gsea/msigdb/mouse/geneset/GOBP_MONOCYTE_DIFFERENTIATION	CSF2|IL34|CD4|FOXP1|VEGFA|DCSTAMP|FES|THOC5|APCS|PPARG|MEF2C|BMP4|GPR68|IFI207|HOXA7|MED1|MYC|CSF1|FASN|ZBTB46|INPP5D|CD74|JUN|PIR|IL3|CDK6|IFI206|SP3|ZFP36L1	29	0.3753	1.6243	0.0131	0.0284	1
GAD85	Leukocyte Differentiation	GOBP_MYELOID_LEUKOCYTE_DIFFERENTIATION	Myeloid Leukocyte Differentiation	http://www.gsea-msigdb.org/gsea/msigdb/mouse/geneset/GOBP_MYELOID_LEUKOCYTE_DIFFERENTIATION	LTBR|LYN|CAMK4|PILRB1|CITED2|PIRB|RELB|TNFSF9|GIMAP5|CLEC2D|NF1|NINJ1|ESRRA|IL23A|GPR137B|GIMAP3|CSF3|IFI206|FOS|TGFBR2|CASP8|TYROBP|PPARGC1B|SLC9B2|CCN4|FOXP1|BATF3|LRRK1|GPR68|CCL3|CCL5|MED1|IL25|IFNG|IL12B|IL4|FADD|CD109|ITGB8|FCER1G|CBFA2T3|TRIB1|HAX1|RASSF2|CDK6|CEBPA|CLDN18|EFNA2|SIGLEC15|TNFRSF11A|TNFSF11|NRROS|IFNB1|IL17A|OSCAR|IL17C|LRRC17|IL5|NDFIP1|INPP5D|SFRP1|FAM20C|FGFR3|ITGAM|GATA2…	198	0.374	2.4689	0	0.0001	0.009
GAD85	Leukocyte Differentiation	GOBP_NEGATIVE_REGULATION_OF_HEMOPOIESIS	Negative Regulation Of Hemopoiesis	http://www.gsea-msigdb.org/gsea/msigdb/mouse/geneset/GOBP_NEGATIVE_REGULATION_OF_HEMOPOIESIS	SMAD7|FSTL3|LYN|TMEM131L|PILRB1|CLEC2D|NF1|MYC|TNFSF18|GPR137B|FBXW7|NFKBID|TNFAIP6|SOCS1|CTLA4|ERBB2|GPR68|IL4RA|HSPB1|IFNG|IL2|ADIPOQ|IL4|GPR137|FOXP3|FGL2|ZFP35|FLT3|TRIB1|RUNX3|DTX1|SNAI2|PRDX2|CDK6|TNFSF4|CEBPA|CLDN18|HLX|HMGB3|PGLYRP1|PGLYRP3|TNFRSF11B|PGLYRP4|SOCS5|PGLYRP2|THOC5|ZC3H8|IFNB1|TBX21|LRRC17|IL17D|INPP5D|ZC3H12A|IRF1|SFRP1|SHH|JAK3|GATA2|MAFB|NRARP|LAG3|GLI3|TCTA|FBXO7|C1QC|FOX…	101	0.3648	2.0984	0	0.0019	0.234
GAD85	Leukocyte Differentiation	GOBP_NEGATIVE_REGULATION_OF_MYELOID_CELL_DIFFERENTIATION	Negative Regulation Of Myeloid Cell Differentiation	http://www.gsea-msigdb.org/gsea/msigdb/mouse/geneset/GOBP_NEGATIVE_REGULATION_OF_MYELOID_CELL_DIFFERENTIATION	FSTL3|TNFRSF11B|LYN|PILRB1|THOC5|TWIST2|IFNB1|MEIS1|ITPKB|LMO2|CLEC2D|NF1|NFKBIA|MYC|ZBTB16|GAS2L1|KLF13|LRRC17|GPR137B|FBXW7|HOXA9|INPP5D|SFRP1|TNFAIP6|GATA2|MAFB|H4C17|CIB1|CTR9|YPEL4|TCTA|C1QC|CCL21B|NME1|NME2|DLL1|APCS|PRDM16|STAT5A|LILRB4A|STAT5B|GPR68|CEACAM1|HOXA7|GPR171|ZFP36|HOXB8|INPP4B|ZFPM1|IFNG|ZBTB46|ADIPOQ|IL4|UBASH3B|CALCA|IAPP|FBN1|PIAS3|GPR137|TOB2|TMEM178|CTNNB1|TRIB1|CLEC2G|LD…	74	0.4109	2.2032	0	0.001	0.104
GAD85	Leukocyte Differentiation	GOBP_NEGATIVE_REGULATION_OF_MYELOID_LEUKOCYTE_DIFFERENTIATION	Negative Regulation Of Myeloid Leukocyte Differentiation	http://www.gsea-msigdb.org/gsea/msigdb/mouse/geneset/GOBP_NEGATIVE_REGULATION_OF_MYELOID_LEUKOCYTE_DIFFERENTIATION	FSTL3|TNFRSF11B|LYN|PILRB1|THOC5|IFNB1|CLEC2D|NF1|MYC|LRRC17|GPR137B|FBXW7|INPP5D|SFRP1|TNFAIP6|GATA2|MAFB|TCTA|C1QC|NME1|NME2|APCS|PRDM16|LILRB4A|GPR68|CEACAM1|HOXA7|INPP4B|ZFPM1|IFNG|ZBTB46|ADIPOQ|IL4|UBASH3B|CALCA|IAPP|FBN1|PIAS3|GPR137|TOB2|TMEM178|CTNNB1|TRIB1|CLEC2G|CDK6|CARTPT|CLDN18|CLEC2I|CUL4A	49	0.3693	1.8596	0	0.0083	0.814
GAD85	Leukocyte Differentiation	GOBP_NEGATIVE_REGULATION_OF_OSTEOCLAST_DIFFERENTIATION	Negative Regulation Of Osteoclast Differentiation	http://www.gsea-msigdb.org/gsea/msigdb/mouse/geneset/GOBP_NEGATIVE_REGULATION_OF_OSTEOCLAST_DIFFERENTIATION	FSTL3|TNFRSF11B|PILRB1|IFNB1|LILRB4A|CLEC2D|NF1|CEACAM1|INPP4B|LRRC17|GPR137B|FBXW7|IFNG|IL4|UBASH3B|INPP5D|CALCA|IAPP|SFRP1|FBN1|PIAS3|GPR137|TOB2|TNFAIP6|TMEM178|CTNNB1|MAFB|CLEC2G|CARTPT|CLDN18|CLEC2I|TCTA	32	0.2675	1.2147	0.1824	0.2018	1
GAD85	Leukocyte Differentiation	GOBP_OSTEOCLAST_DIFFERENTIATION	Osteoclast Differentiation	http://www.gsea-msigdb.org/gsea/msigdb/mouse/geneset/GOBP_OSTEOCLAST_DIFFERENTIATION	FSTL3|PILRB1|SH3PXD2A|CEBPB|GPR183|CLEC2D|MITF|NF1|NINJ1|TGFB1|ESRRA|CSF1|IL23A|GPR137B|FBXW7|NFATC1|CD300LF|TNFAIP6|NOTCH2|FOS|TRF|TYROBP|PPARGC1B|SLC9B2|CCN4|FOXP1|DCSTAMP|POU4F1|POU4F2|LRRK1|GPR68|CCL3|CCL5|IFNG|IL12B|FSHB|IL4|FSHR|CD109|ADAM8|FCER1G|GPR137|RASSF2|CAR2|CLDN18|CALCR|EFNA2|TNFRSF11B|SIGLEC15|MIR34A|CD81|TNFRSF11A|TNFSF11|CCR1|IFNB1|CCR1L1|TREM2|IL17A|OSCAR|LRRC17|INPP5D|SFRP1|FA…	99	0.313	1.8019	0	0.0113	0.912
GAD85	Leukocyte Differentiation	GOBP_POSITIVE_REGULATION_OF_MYELOID_CELL_DIFFERENTIATION	Positive Regulation Of Myeloid Cell Differentiation	http://www.gsea-msigdb.org/gsea/msigdb/mouse/geneset/GOBP_POSITIVE_REGULATION_OF_MYELOID_CELL_DIFFERENTIATION	THPO|IL34|CD4|PITHD1|TNFSF11|CCR1|CCR1L1|RAB7B|KAT7|TREM2|NINJ1|RCOR1|TAL1|ETS1|TGFB1|IL17A|ACVR1B|CSF1|IL23A|ABCB10|IL5|FAM210B|CSF3|INPP5D|PLA2G3|NCKAP1L|ITGAM|ISG15|NOTCH2|GATA2|HSF1|GFI1B|TNF|FOS|TRAF6|HCLS1|CASP8|TYROBP|TESCL|OCSTAMP|INHBA|PPARGC1B|SLC9B2|MAPK14|DCSTAMP|FES|POU4F1|POU4F2|FOXO3|SCIN|STAT3|STAT5A|STAT5B|KLF10|EVI2B|GPR68|CCL3|CCL5|MTURN|MED1|LEP|ID2|IFNG|IL12B|DLK1|IKZF1|TESC|…	84	0.3146	1.7579	0	0.0142	0.96
GAD85	Leukocyte Differentiation	GOBP_POSITIVE_REGULATION_OF_MYELOID_LEUKOCYTE_DIFFERENTIATION	Positive Regulation Of Myeloid Leukocyte Differentiation	http://www.gsea-msigdb.org/gsea/msigdb/mouse/geneset/GOBP_POSITIVE_REGULATION_OF_MYELOID_LEUKOCYTE_DIFFERENTIATION	IL34|CD4|TNFSF11|CCR1|CCR1L1|TREM2|NINJ1|TGFB1|IL17A|CSF1|IL23A|IL5|PLA2G3|ITGAM|NOTCH2|HSF1|GFI1B|TNF|FOS|TRAF6|HCLS1|CASP8|TYROBP|TESCL|OCSTAMP|PPARGC1B|SLC9B2|DCSTAMP|FES|POU4F1|POU4F2|STAT5A|KLF10|EVI2B|GPR68|CCL3|CCL5|ID2|DLK1|IFNG|IL12B|IKZF1|TESC|IL20|CD101|CALCA|FADD|CD74|JUN|TRIB1|HAX1|ROR2|IL3|GNAS|CAR2|LEF1|ZFP36L1	57	0.2304	1.1828	0.1609	0.2332	1
GAD85	Leukocyte Differentiation	GOBP_REGULATION_OF_GRANULOCYTE_DIFFERENTIATION	Regulation Of Granulocyte Differentiation	http://www.gsea-msigdb.org/gsea/msigdb/mouse/geneset/GOBP_REGULATION_OF_GRANULOCYTE_DIFFERENTIATION	IL5|ZBTB46|C1QC|IKZF1|TESC|TESCL|ADIPOQ|INPP5D|TRIB1|HAX1|PRDM16|GFI1B|EVI2B|LEF1|CEACAM1|RBP1|HCLS1|CUL4A	18	0.4138	1.5577	0.0521	0.0404	1
GAD85	Leukocyte Differentiation	GOBP_REGULATION_OF_MACROPHAGE_DIFFERENTIATION	Regulation Of Macrophage Differentiation	http://www.gsea-msigdb.org/gsea/msigdb/mouse/geneset/GOBP_REGULATION_OF_MACROPHAGE_DIFFERENTIATION	ID2|IL34|CASP8|ZBTB46|C1QC|ADIPOQ|CALCA|FADD|THOC5|TRIB1|ROR2|GATA2|HSF1|TGFB1|CSF1|HCLS1	16	0.489	1.8019	0.0093	0.0113	0.912
GAD85	Leukocyte Differentiation	GOBP_REGULATION_OF_MONOCYTE_DIFFERENTIATION	Regulation Of Monocyte Differentiation	http://www.gsea-msigdb.org/gsea/msigdb/mouse/geneset/GOBP_REGULATION_OF_MONOCYTE_DIFFERENTIATION	IL34|ZBTB46|INPP5D|CD4|FOXP1|DCSTAMP|FES|CD74|JUN|APCS|GPR68|CDK6|HOXA7|MYC|CSF1|ZFP36L1	16	0.421	1.4917	0.0725	0.0564	1
GAD85	Leukocyte Differentiation	GOBP_REGULATION_OF_MYELOID_CELL_DIFFERENTIATION	Regulation Of Myeloid Cell Differentiation	http://www.gsea-msigdb.org/gsea/msigdb/mouse/geneset/GOBP_REGULATION_OF_MYELOID_CELL_DIFFERENTIATION	FSTL3|LYN|PILRB1|PITHD1|LOX|CEBPB|MEIS1|ITPKB|CLEC2D|LMO2|MEF2C|KAT7|MITF|NF1|B2M|NINJ1|RCOR1|SENP1|NFKBIA|TGFB1|ESRRA|GAS2L1|MYC|CSF1|IL23A|KLF13|GPR137B|ABCB10|FBXW7|FAM210B|CSF3|P4HTM|NCKAP1L|TNFAIP6|RBFOX2|NOTCH2|FOS|CASP8|TYROBP|TESCL|CCL21B|PPARGC1B|SLC9B2|FOXP1|DCSTAMP|POU4F1|POU4F2|DLL1|GPR68|CCL3|CCL5|MTURN|MED1|IFNG|IL12B|L3MBTL1|IL4|ADIPOQ|FSHB|FSHR|FADD|ADAM8|GPR137|SPI1|TRIB1|HAX1|GA…	175	0.3847	2.4987	0	0.0001	0.008
GAD85	Leukocyte Differentiation	GOBP_REGULATION_OF_MYELOID_LEUKOCYTE_DIFFERENTIATION	Regulation Of Myeloid Leukocyte Differentiation	http://www.gsea-msigdb.org/gsea/msigdb/mouse/geneset/GOBP_REGULATION_OF_MYELOID_LEUKOCYTE_DIFFERENTIATION	FSTL3|LYN|PILRB1|CEBPB|CLEC2D|MITF|NF1|NINJ1|TGFB1|ESRRA|MYC|CSF1|IL23A|GPR137B|FBXW7|TNFAIP6|NOTCH2|FOS|CASP8|TYROBP|TESCL|PPARGC1B|SLC9B2|FOXP1|DCSTAMP|POU4F1|POU4F2|GPR68|CCL3|CCL5|IFNG|IL12B|ADIPOQ|FSHB|IL4|FSHR|FADD|ADAM8|GPR137|TRIB1|HAX1|RASSF2|CAR2|CDK6|CLDN18|ZFP36L1|IL34|TNFRSF11B|CD4|TNFSF11|THOC5|CCR1|IFNB1|CCR1L1|TREM2|TAL1|IL17A|LRRC17|IL5|NDFIP1|INPP5D|PLA2G3|SFRP1|FGFR3|ITGAM|GATA…	118	0.3257	1.9165	0	0.006	0.663
GAD85	Leukocyte Differentiation	GOBP_REGULATION_OF_OSTEOCLAST_DIFFERENTIATION	Regulation Of Osteoclast Differentiation	http://www.gsea-msigdb.org/gsea/msigdb/mouse/geneset/GOBP_REGULATION_OF_OSTEOCLAST_DIFFERENTIATION	FSTL3|TNFRSF11B|PILRB1|TNFSF11|CEBPB|CCR1|IFNB1|CCR1L1|CLEC2D|MITF|TREM2|NF1|NINJ1|IL17A|ESRRA|CSF1|LRRC17|IL23A|GPR137B|FBXW7|INPP5D|SFRP1|FGFR3|TNFAIP6|NOTCH2|MAFB|TNF|FOS|TRAF6|TCTA|TYROBP|OCSTAMP|PPARGC1B|SLC9B2|POU4F1|POU4F2|LILRB4A|KLF10|GPR68|CCL3|CEACAM1|MTOR|CCL5|INPP4B|DLK1|IFNG|IL12B|FSHB|IL4|IL20|UBASH3B|FSHR|CALCA|IAPP|FBN1|ADAM8|PIAS3|GPR137|TOB2|TMEM178|CTNNB1|PRXL2A|GNAS|RASSF2|CL…	71	0.2687	1.4334	0	0.0747	1
GAD85	Leukocyte Extravasation	GOBP_CELLULAR_EXTRAVASATION	Cellular Extravasation	http://www.gsea-msigdb.org/gsea/msigdb/mouse/geneset/GOBP_CELLULAR_EXTRAVASATION	PECAM1|EXT1|CCR2|FUT9|FUT4|LYPD10|MADCAM1|IL27RA|CD99L2|SELE|PLVAP|SELL|ST3GAL4|CRKL|GCNT1|CXCL12|CHST4|ITGAL|ITGAM|CAPN1|CHST2|GP1BA|CCL21A|TNF|ICAM1|ITGA4|SIRPA|ITGB7|ADD2|CCL21B|F11R|TRIM55|VCAM1|CX3CR1|PRTN3|CCL2|PODXL2|CD177|CCL5|SELP|SELPLG|ITGA1|TREM1|LEP|THY1|TREM3|CX3CL1|SPN|ELANE|RIPK3|ITGB2|FUT7|FADD|ADAM8|PDGFD|AGER|PTGER4|RIPOR2|PTGER3|MDK	60	0.3769	1.9731	0	0.0043	0.526
GAD85	Leukocyte Extravasation	GOBP_LEUKOCYTE_ADHESION_TO_VASCULAR_ENDOTHELIAL_CELL	Leukocyte Adhesion To Vascular Endothelial Cell	http://www.gsea-msigdb.org/gsea/msigdb/mouse/geneset/GOBP_LEUKOCYTE_ADHESION_TO_VASCULAR_ENDOTHELIAL_CELL	ITGB7|ADD2|CCL21B|VCAM1|EXT1|CX3CR1|CCR2|FUT9|FUT4|MADCAM1|SELE|PODXL2|SELL|ST3GAL4|ETS1|SELP|SELPLG|LRG1|LEP|RELA|SPN|ELANE|GCNT1|CXCL12|CHST4|ITGB2|FUT7|ITGAM|CAPN1|CHST2|GP1BA|IRAK1|IL6|KLF4|CCL21A|TNF|ICAM1|TRAF6|MDK|ITGA4	40	0.3883	1.8145	0	0.0106	0.893
GAD85	Leukocyte Extravasation	GOBP_LEUKOCYTE_TETHERING_OR_ROLLING	Leukocyte Tethering Or Rolling	http://www.gsea-msigdb.org/gsea/msigdb/mouse/geneset/GOBP_LEUKOCYTE_TETHERING_OR_ROLLING	ITGB7|ADD2|CCL21B|VCAM1|CX3CR1|EXT1|CCR2|FUT9|FUT4|MADCAM1|SELE|PODXL2|SELL|ST3GAL4|SELP|SELPLG|LEP|SPN|ELANE|GCNT1|CXCL12|CHST4|FUT7|CAPN1|CHST2|GP1BA|CCL21A|TNF|ITGA4	29	0.3153	1.3931	0.0268	0.0898	1
GAD85	Leukocyte Extravasation	GOBP_POSITIVE_REGULATION_OF_CELLULAR_EXTRAVASATION	Positive Regulation Of Cellular Extravasation	http://www.gsea-msigdb.org/gsea/msigdb/mouse/geneset/GOBP_POSITIVE_REGULATION_OF_CELLULAR_EXTRAVASATION	PECAM1|FADD|ADAM8|PDGFD|CCR2|AGER|CD99L2|CCL2|PTGER4|PLVAP|RIPOR2|ICAM1|PTGER3|MDK|THY1	15	0.5276	1.8241	0.016	0.0101	0.879
GAD85	Leukocyte Extravasation	GOBP_POSITIVE_REGULATION_OF_LEUKOCYTE_ADHESION_TO_VASCULAR_ENDOTHELIAL_CELL	Positive Regulation Of Leukocyte Adhesion To Vascular Endothelial Cell	http://www.gsea-msigdb.org/gsea/msigdb/mouse/geneset/GOBP_POSITIVE_REGULATION_OF_LEUKOCYTE_ADHESION_TO_VASCULAR_ENDOTHELIAL_CELL	GCNT1|CHST4|ITGB2|FUT7|CAPN1|CHST2|GP1BA|IRAK1|CCR2|FUT4|IL6|SELE|TNF|ST3GAL4|ICAM1|SELP|ETS1|MDK|TRAF6|RELA|ELANE|ITGA4	22	0.3922	1.5759	0.0351	0.0368	1
GAD85	Leukocyte Extravasation	GOBP_REGULATION_OF_CELLULAR_EXTRAVASATION	Regulation Of Cellular Extravasation	http://www.gsea-msigdb.org/gsea/msigdb/mouse/geneset/GOBP_REGULATION_OF_CELLULAR_EXTRAVASATION	PECAM1|CCL21B|CCR2|FUT9|FUT4|IL27RA|CD99L2|CCL2|SELE|PLVAP|ST3GAL4|SELP|THY1|ELANE|GCNT1|CXCL12|RIPK3|CHST4|FUT7|FADD|ADAM8|PDGFD|CAPN1|CHST2|GP1BA|AGER|CCL21A|PTGER4|RIPOR2|ICAM1|PTGER3|MDK|ITGA4	33	0.366	1.6451	0.0069	0.0255	0.999
GAD85	Leukocyte Extravasation	GOBP_REGULATION_OF_LEUKOCYTE_ADHESION_TO_VASCULAR_ENDOTHELIAL_CELL	Regulation Of Leukocyte Adhesion To Vascular Endothelial Cell	http://www.gsea-msigdb.org/gsea/msigdb/mouse/geneset/GOBP_REGULATION_OF_LEUKOCYTE_ADHESION_TO_VASCULAR_ENDOTHELIAL_CELL	CCL21B|CCR2|FUT9|FUT4|SELE|ST3GAL4|SELP|ETS1|RELA|ELANE|GCNT1|CXCL12|CHST4|ITGB2|FUT7|CAPN1|CHST2|GP1BA|IRAK1|IL6|KLF4|CCL21A|TNF|ICAM1|MDK|TRAF6|ITGA4	27	0.2989	1.292	0.1316	0.1429	1
GAD85	Leukocyte Migration	GOBP_DENDRITIC_CELL_CHEMOTAXIS	Dendritic Cell Chemotaxis	http://www.gsea-msigdb.org/gsea/msigdb/mouse/geneset/GOBP_DENDRITIC_CELL_CHEMOTAXIS	IL12A|C1QBP|CCL21B|CALR|RETNLG|GAS6|SPI1|TRPM2|GPR183|SLAMF8|CCR7|CCL21A|TRPM4|ANO6|CCR6|SLAMF1|CCL19|TNFSF18	18	0.4522	1.7224	0.0238	0.0171	0.983
GAD85	Leukocyte Migration	GOBP_DENDRITIC_CELL_MIGRATION	Dendritic Cell Migration	http://www.gsea-msigdb.org/gsea/msigdb/mouse/geneset/GOBP_DENDRITIC_CELL_MIGRATION	DOCK8|IL12A|C1QBP|EPS8|CCL21B|CALR|RETNLG|GAS6|ASB2|SPI1|EXT1|TRPM2|GPR183|SLAMF8|CCR7|CCL21A|TRPM4|NLRP12|ANO6|CCR6|SLAMF1|TNFSF18|CCL19	23	0.4105	1.6938	0.0163	0.0199	0.995
GAD85	Leukocyte Migration	GOBP_GRANULOCYTE_CHEMOTAXIS	Granulocyte Chemotaxis	http://www.gsea-msigdb.org/gsea/msigdb/mouse/geneset/GOBP_GRANULOCYTE_CHEMOTAXIS	XCL1|PPBP|LGALS3|MOSPD2|C5AR2|MPP1|DPEP1|RAC2|SELL|CSF1|IL23A|CAMK1D|TNFSF18|HRH1|CXADR|DPP4|NCKAP1L|CCL26|SLC37A4|TNFAIP6|PDE4B|S100A14|CXCL5|CCL24|CCL21A|SLIT2|PPIB|BST1|EDN1|MSTN|EDN2|C5AR1|PTPRJ|CCL21B|CXCR2|VEGFA|CKLF|CXCL13|SCG2|CCL1|CCL11|CCL12|CCL17|CCL2|CCL20|CCL22|CCL3|CCL4|S100A8|CCL5|S100A9|CCL6|ITGA1|CCL7|CXCL15|CCL8|CXCL2|THBS4|LYST|CX3CL1|CXCL10|IFNG|IL4|CXCL3|ITGB2|PF4|FCER1G|FCGR…	106	0.3359	1.9574	0	0.0048	0.561
GAD85	Leukocyte Migration	GOBP_GRANULOCYTE_MIGRATION	Granulocyte Migration	http://www.gsea-msigdb.org/gsea/msigdb/mouse/geneset/GOBP_GRANULOCYTE_MIGRATION	XCL1|PECAM1|PPBP|LGALS3|MOSPD2|C5AR2|MYD88|FUT4|LYPD10|CD99L2|MPP1|DPEP1|RAC2|SELL|CSF1|IL23A|CAMK1D|TNFSF18|HRH1|CXADR|DPP4|RHOG|NCKAP1L|CCL26|SLC37A4|TNFAIP6|PDE4B|S100A14|CXCL5|CCL24|CCL21A|SLIT2|PPIB|BST1|EDN1|MSTN|EDN2|SIRPA|C5AR1|PTPRJ|CCL21B|CXCR2|VEGFA|CKLF|UMOD|CXCL13|SCG2|CCL1|CCL11|CCL12|CCL17|CCL2|CCL20|CCL22|CCL3|CCL4|S100A8|CCL5|S100A9|CCL6|ITGA1|CCL7|CXCL15|EPX|CCL8|CXCL2|THBS4|LYS…	135	0.3282	2.0487	0	0.0026	0.321
GAD85	Leukocyte Migration	GOBP_LEUKOCYTE_CHEMOTAXIS	Leukocyte Chemotaxis	http://www.gsea-msigdb.org/gsea/msigdb/mouse/geneset/GOBP_LEUKOCYTE_CHEMOTAXIS	XCL1|CXCL14|PPBP|PLEC|LYN|LGALS3|MOSPD2|MIF|C5AR2|OXSR1|MMP28|GPR183|PTPRO|MPP1|DPEP1|PADI2|NINJ1|RAC2|SELL|CCN3|CSF1|IL23A|CAMK1D|TNFSF18|HRH1|CXADR|LGMN|CYP19A1|DPP4|NCKAP1L|CCL26|SLC37A4|PDGFB|GPR18|TNFAIP6|PDE4B|S100A14|CXCL5|CCL24|PRSS56|2610528A11RIK|CCL21A|SLIT2|WNK1|PPIB|DUSP1|BST1|MSTN|EDN1|EDN2|C5AR1|EDNRB|PTPRJ|CCL21B|CXCR2|VEGFA|CXCR3|CKLF|GPSM3|SERPINE1|CXCL13|CX3CR1|TRPM2|SCG2|CCL1|…	185	0.3286	2.3581	0	0.0004	0.033
GAD85	Leukocyte Migration	GOBP_LYMPHOCYTE_CHEMOTAXIS	Lymphocyte Chemotaxis	http://www.gsea-msigdb.org/gsea/msigdb/mouse/geneset/GOBP_LYMPHOCYTE_CHEMOTAXIS	XCL1|TMEM102|CXCL14|PLEC|CCL21B|CXCR3|CKLF|GAS6|OXSR1|CXCL13|GPR183|CCL1|CCR2|CCL11|CCR7|CCL12|CCL17|CCL2|CCL20|WNT5A|PADI2|CCL22|CCL3|CCL4|CCL5|CCL6|CCL7|CCL8|CX3CL1|CXCL12|CXCL10|CCL26|CH25H|ADAM8|TNFSF14|CCL27A|CCL24|HSD3B7|SLC8B1|2610528A11RIK|CCL21A|WNK1|PTK2B|SAA2|CCL19	45	0.3814	1.8508	0	0.0087	0.83
GAD85	Leukocyte Migration	GOBP_LYMPHOCYTE_MIGRATION	Lymphocyte Migration	http://www.gsea-msigdb.org/gsea/msigdb/mouse/geneset/GOBP_LYMPHOCYTE_MIGRATION	GCSAM|XCL1|CRTAM|CXCL14|TMEM102|DOCK8|PLEC|GPR15|OXSR1|EXT1|GPR183|CCR2|FUT4|CCR7|MADCAM1|IL27RA|CD99L2|PADI2|STK10|CRKL|TBX21|CXCL12|LRCH1|ITGAL|CCL26|APOD|CH25H|ADTRP|CCL27A|CCL24|AKT1|SLC8B1|2610528A11RIK|CCL21A|AIRE|WNK1|S1PR1|ICAM1|SPNS2|ITGA4|CCL19|ITGB7|CD200|CCL21B|F11R|CXCR3|CKLF|GAS6|GBA|CXCL13|CCL1|CCL11|PYCARD|CCL12|CCL17|CCL2|CCL20|WNT5A|CCL22|ARTN|MYO1G|CCL3|CCL4|CCL5|CCL6|CCL7|CD20…	86	0.4046	2.3035	0	0.0005	0.049
GAD85	Leukocyte Migration	GOBP_MACROPHAGE_CHEMOTAXIS	Macrophage Chemotaxis	http://www.gsea-msigdb.org/gsea/msigdb/mouse/geneset/GOBP_MACROPHAGE_CHEMOTAXIS	C5AR1|EDNRB|THBS1|PTPRJ|IL34|NUP85|LGALS3|CKLF|MIF|STAP1|MMP28|CCR7|CCL12|CCL2|NINJ1|MST1|CCL3|CCL5|HC|TREM1|CSF1|CX3CL1|TRPV4|TNFSF18|RARRES2|CYP19A1|CMKLR1|MAPK3|GPR35|MYO9B|CXCL17|SLAMF8|CCL21A|MDK|PTK2B|SLAMF1|TAFA4|MSTN|SAA2|EDN2	40	0.3671	1.717	0	0.0175	0.985
GAD85	Leukocyte Migration	GOBP_MACROPHAGE_MIGRATION	Macrophage Migration	http://www.gsea-msigdb.org/gsea/msigdb/mouse/geneset/GOBP_MACROPHAGE_MIGRATION	CD9|THBS1|IL34|CD81|LGALS3|MIF|STAP1|MMP28|CCR2|CCR7|MMP14|TREM2|NINJ1|MST1|CSF1|TRPV4|TNFSF18|RARRES2|CYP19A1|CXCL17|CCL21A|MSTN|EDN2|C5AR1|EDNRB|PTPRJ|CD200|TRIM55|NUP85|CNN2|CKLF|EMILIN1|CX3CR1|P2RX4|CCL12|CCL2|CCL3|CCL5|CD200R1|HC|TREM1|CX3CL1|RTN4|CMKLR1|MAPK3|GPR35|MYO9B|ROR2|SLAMF8|B4GALT1|MDK|PTK2B|SLAMF1|TAFA4|SAA2	55	0.4037	2.0469	0	0.0026	0.323
GAD85	Leukocyte Migration	GOBP_MONOCYTE_CHEMOTAXIS	Monocyte Chemotaxis	http://www.gsea-msigdb.org/gsea/msigdb/mouse/geneset/GOBP_MONOCYTE_CHEMOTAXIS	XCL1|LYN|LGALS3|MOSPD2|TNFSF11|CCR1|CCR1L1|CCR2|PTPRO|NINJ1|CCN3|TNFSF18|CXCL12|LGMN|CCL26|PDGFB|CXCL17|S100A14|CCL24|CCL21A|SLIT2|ANO6|GREM1|DUSP1|CCL19|CCL21B|SERPINE1|CX3CR1|CCL1|CCL11|CCL12|CCL17|CCL2|CCL20|CCL22|CCL3|CCL4|CCL5|CCL6|CCL7|CCL8|AIF1|CX3CL1|CTSG|CXCL10|RPS19|DEFB25|CALCA|ANXA1|MYO9B|NBL1|SLAMF8	52	0.2821	1.4435	0.0309	0.0713	1
GAD85	Leukocyte Migration	GOBP_MONONUCLEAR_CELL_MIGRATION	Mononuclear Cell Migration	http://www.gsea-msigdb.org/gsea/msigdb/mouse/geneset/GOBP_MONONUCLEAR_CELL_MIGRATION	GCSAM|XCL1|PECAM1|CRTAM|CXCL14|DOCK8|EPS8|PLEC|LYN|LGALS3|MOSPD2|ASB2|OXSR1|GPR183|PTPRO|FUT4|MADCAM1|CD99L2|PADI2|NINJ1|NLRP12|CCN3|STK10|TGFB1|CRKL|CSF1|TNFSF18|LGMN|LRCH1|CCL26|APOD|PDGFB|ADTRP|S100A14|CCL24|2610528A11RIK|CCL21A|AIRE|SLIT2|WNK1|DUSP1|SPNS2|MSTN|SIRPA|C5AR1|PTPRJ|CCL21B|CXCR3|CKLF|SERPINE1|CXCL13|CX3CR1|TRPM2|CCL1|CCL11|H2BC1|PYCARD|CCL12|CCL17|CCL2|PLG|CCL20|WNT5A|CCL22|ARTN|C…	145	0.3758	2.3487	0	0.0004	0.036
GAD85	Leukocyte Migration	GOBP_MYELOID_LEUKOCYTE_MIGRATION	Myeloid Leukocyte Migration	http://www.gsea-msigdb.org/gsea/msigdb/mouse/geneset/GOBP_MYELOID_LEUKOCYTE_MIGRATION	XCL1|PPBP|LYN|LGALS3|MOSPD2|MIF|MYD88|MMP28|FUT4|MMP14|CD99L2|MPP1|NF1|DPEP1|NINJ1|SELL|CCN3|IL23A|CAMK1D|DPP4|RHOG|NCKAP1L|SLC37A4|PDGFB|PDE4B|S100A14|CXCL5|CCL21A|DUSP1|BST1|MSTN|SIRPA|C5AR1|PTPRJ|CXCR2|SERPINE1|CXCL13|CX3CR1|SCG2|CCL1|CCL11|CCL12|CCL17|CCL2|CCL20|CCL22|CCL3|VEGFD|CCL4|S100A8|CCL5|S100A9|CCL6|CCL7|CXCL15|EPX|HC|CCL8|CXCL2|CX3CL1|RTN4|CTSG|CXCL10|IFNG|IL4|CXCL3|ITGB2|FCER1G|FCGR…	196	0.3396	2.116	0	0.0017	0.205
GAD85	Leukocyte Migration	GOBP_NEGATIVE_REGULATION_OF_CHEMOTAXIS	Negative Regulation Of Chemotaxis	http://www.gsea-msigdb.org/gsea/msigdb/mouse/geneset/GOBP_NEGATIVE_REGULATION_OF_CHEMOTAXIS	THBS1|PLXNA3|MIF|C5AR2|STAP1|MMP28|PADI2|RIN3|CCN3|CORO1B|NOTCH1|SEMA3B|CYP19A1|SEMA3C|SEMA3E|DPP4|SEMA4A|SEMA4B|SEMA4F|SEMA5A|GPR18|SEMA5B|TNFAIP6|WNT3A|SEMA6C|ST6GAL1|SEMA3D|SLIT1|ANGPT2|SLIT2|GREM1|DUSP1|ROBO1|CXCL13|RYK|CCL12|WNT3|CCL2|WNT5A|SEMA4G|GSTP2|GSTP1|HC|AIF1|SEMA3G|SEMA6A|SEMA4D|DUSP3|NBL1|SLAMF8|HRG	51	0.272	1.3849	0.055	0.0932	1
GAD85	Leukocyte Migration	GOBP_NEGATIVE_REGULATION_OF_LEUKOCYTE_MIGRATION	Negative Regulation Of Leukocyte Migration	http://www.gsea-msigdb.org/gsea/msigdb/mouse/geneset/GOBP_NEGATIVE_REGULATION_OF_LEUKOCYTE_MIGRATION	GCSAM|CD200|CCL21B|CNN2|MIF|RABGEF1|IL33|EMILIN1|C5AR2|STAP1|MMP28|CCL12|IL27RA|CCL2|NF1|PADI2|RIN3|CCN3|HOXA7|CD200R1|HC|ADA|CXCL12|CYP19A1|DPP4|LRCH1|APOD|GPR18|TNFAIP6|ADORA1|ADTRP|NBL1|SLAMF8|AKT1|CCL21A|PTGER4|SLIT2|RIPOR2|GREM1|CD300A|DUSP1	41	0.3445	1.6396	0	0.0262	0.999
GAD85	Leukocyte Migration	GOBP_NEGATIVE_REGULATION_OF_MONONUCLEAR_CELL_MIGRATION	Negative Regulation Of Mononuclear Cell Migration	http://www.gsea-msigdb.org/gsea/msigdb/mouse/geneset/GOBP_NEGATIVE_REGULATION_OF_MONONUCLEAR_CELL_MIGRATION	GCSAM|CD200|LRCH1|APOD|ADTRP|NBL1|SLAMF8|CCL12|AKT1|IL27RA|CCL2|PADI2|SLIT2|RIPOR2|CCN3|GREM1|CD200R1|DUSP1	18	0.4344	1.6078	0.0335	0.0314	1
GAD85	Leukocyte Migration	GOBP_NEUTROPHIL_CHEMOTAXIS	Neutrophil Chemotaxis	http://www.gsea-msigdb.org/gsea/msigdb/mouse/geneset/GOBP_NEUTROPHIL_CHEMOTAXIS	XCL1|PPBP|LGALS3|MOSPD2|C5AR2|CCR7|MPP1|DPEP1|RAC2|SELL|IL23A|CAMK1D|CXADR|EDN3|DPP4|NCKAP1L|CCL26|ITGAM|SLC37A4|TNFAIP6|PDE4B|CXCL5|CCL24|CCL21A|SLIT2|PPIB|BST1|EDN1|EDN2|CCL19|C5AR1|IL1B|CCL21B|CSF3R|CXCR2|CKLF|CXCL1|CXCL13|SPP1|CCL1|CCL11|CCL12|CCL17|CCL2|NOD2|CCL20|CCL22|IL17B|GBF1|CCL3|CCL4|S100A8|CCL5|S100A9|CCL6|ITGA1|CCL7|CXCL15|CCL8|CXCL2|THBS4|TREM1|TREM3|CX3CL1|BSG|CXCL9|CXCL10|IFNG|C1…	84	0.3594	2.0577	0	0.0024	0.302
GAD85	Leukocyte Migration	GOBP_NEUTROPHIL_MIGRATION	Neutrophil Migration	http://www.gsea-msigdb.org/gsea/msigdb/mouse/geneset/GOBP_NEUTROPHIL_MIGRATION	XCL1|PECAM1|PPBP|LGALS3|MOSPD2|C5AR2|MYD88|FUT4|LYPD10|CD99L2|MPP1|DPEP1|RAC2|SELL|IL23A|CAMK1D|CXADR|DPP4|RHOG|NCKAP1L|CCL26|SLC37A4|TNFAIP6|PDE4B|CXCL5|CCL24|CCL21A|SLIT2|PPIB|BST1|EDN1|EDN2|C5AR1|CCL21B|CXCR2|CKLF|UMOD|CXCL13|CCL1|CCL11|CCL12|CCL17|CCL2|CCL20|CCL22|CCL3|CCL4|S100A8|CCL5|S100A9|CCL6|ITGA1|CCL7|CXCL15|CCL8|CXCL2|THBS4|CX3CL1|RTN4|CXCL10|IFNG|CXCL3|ITGB2|FUT7|PF4|ADAM8|FCER1G|FCG…	109	0.3503	2.0668	0	0.0023	0.284
GAD85	Leukocyte Migration	GOBP_POSITIVE_CHEMOTAXIS	Positive Chemotaxis	http://www.gsea-msigdb.org/gsea/msigdb/mouse/geneset/GOBP_POSITIVE_CHEMOTAXIS	CASR|LRP1|PTPRJ|LRP2|VEGFA|LGALS3|SCG2|TSC2|VEGFC|SCRIB|VEGFB|WNT5A|ARTN|VEGFD|WNT7B|FGF10|FGF7|IL16|NTF3|PLXNB3|NTRK3|CX3CL1|CXCL12|CCR4|ITGA2|SEMA5A|ANGPT1|CORO1A|AGER|F2RL1|PGF|CCL21A|ANGPT2|F7|S1PR1|FPR2|SMAD3	37	0.2954	1.3884	0.0611	0.0916	1
GAD85	Leukocyte Migration	GOBP_POSITIVE_REGULATION_OF_CHEMOTAXIS	Positive Regulation Of Chemotaxis	http://www.gsea-msigdb.org/gsea/msigdb/mouse/geneset/GOBP_POSITIVE_REGULATION_OF_CHEMOTAXIS	XCL1|CXCL14|MOSPD2|OXSR1|CXCR4|RAC2|SELL|TGFB1|NTF3|CSF1|NTRK3|IL23A|CAMK1D|TNFSF18|SUCNR1|LGMN|NCKAP1L|CCL26|ITGA2|PDGFB|SEMA5A|PDGFRB|S100A14|PRSS56|CCL21A|SLIT2|WNK1|EDN1|MSTN|EDN2|C5AR1|PTPRJ|CCL21B|CXCR2|VEGFA|CXCR3|PRKD2|GPSM3|SERPINE1|CXCL13|CX3CR1|SCG2|CCL1|CTTN|CCL2|WNT5A|PPM1F|ARTN|VEGFD|FGF10|CCL5|CCL7|STX3|THBS4|FGF16|CX3CL1|HSPB1|CXCL10|IL12A|IL4|ZFP580|PDGFD|SPI1|TNFSF14|AGER|PGF|SN…	121	0.3417	2.215	0	0.0009	0.092
GAD85	Leukocyte Migration	GOBP_POSITIVE_REGULATION_OF_GRANULOCYTE_CHEMOTAXIS	Positive Regulation Of Granulocyte Chemotaxis	http://www.gsea-msigdb.org/gsea/msigdb/mouse/geneset/GOBP_POSITIVE_REGULATION_OF_GRANULOCYTE_CHEMOTAXIS	C5AR1|XCL1|IL1B|C1QBP|CCL21B|IL4|CXCR2|MOSPD2|NCKAP1L|CD74|S100A14|CCR7|CCL21A|RAC2|TIRAP|SELL|RIPOR2|MDK|THBS4|EDN1|IL23A|CAMK1D|CCL19	23	0.3567	1.4597	0.0608	0.066	1
GAD85	Leukocyte Migration	GOBP_POSITIVE_REGULATION_OF_LEUKOCYTE_CHEMOTAXIS	Positive Regulation Of Leukocyte Chemotaxis	http://www.gsea-msigdb.org/gsea/msigdb/mouse/geneset/GOBP_POSITIVE_REGULATION_OF_LEUKOCYTE_CHEMOTAXIS	XCL1|CXCL14|THBS1|TMEM102|IL34|MOSPD2|OXSR1|CCR1|CCR1L1|CCR2|CCR7|VEGFB|RAC2|SELL|CSF1|IL23A|TRPV4|CAMK1D|TNFSF18|RARRES2|CXCL12|LGMN|EDN3|NCKAP1L|S100A14|CCL27A|CXCL17|PRSS56|F2RL1|CCL21A|WNK1|ANO6|EDN1|MSTN|EDN2|CCL19|C5AR1|PTPRJ|IL1B|CCL21B|CXCR2|VEGFA|GAS6|GPSM3|SERPINE1|CXCL13|CX3CR1|CCL1|CCL2|VEGFC|WNT5A|VEGFD|CCL5|CCL7|THBS4|TREM1|AIF1|CX3CL1|CXCL10|IL12A|SWAP70|C1QBP|DEFB25|IL4|CALR|ZFP58…	80	0.3265	1.8916	0	0.0069	0.737
GAD85	Leukocyte Migration	GOBP_POSITIVE_REGULATION_OF_LEUKOCYTE_MIGRATION	Positive Regulation Of Leukocyte Migration	http://www.gsea-msigdb.org/gsea/msigdb/mouse/geneset/GOBP_POSITIVE_REGULATION_OF_LEUKOCYTE_MIGRATION	XCL1|PECAM1|CXCL14|DOCK8|MMP9|LGALS3|MOSPD2|OXSR1|TRP53|FUT4|MMP14|MADCAM1|CD99L2|RAC2|SELL|TGFB1|CSF1|IL23A|CAMK1D|TNFSF18|LGMN|NCKAP1L|ITGA2|S100A14|CCL24|PRSS56|ADORA3|CCL21A|WNK1|EDN1|MSTN|EDN2|C5AR1|PTPRJ|CCL21B|CXCR2|VEGFA|GPSM3|SERPINE1|CXCL13|CX3CR1|CCL1|PYCARD|CCL12|CCL2|CCL20|WNT5A|VEGFD|CCL5|CCL7|TNFRSF18|THBS4|THY1|CX3CL1|SPN|RTN4|CXCL10|IL12A|IL4|FUT7|FADD|ZFP580|ADAM8|PDGFD|SPI1|TNF…	123	0.3494	2.0806	0	0.0021	0.253
GAD85	Leukocyte Migration	GOBP_POSITIVE_REGULATION_OF_LYMPHOCYTE_CHEMOTAXIS	Positive Regulation Of Lymphocyte Chemotaxis	http://www.gsea-msigdb.org/gsea/msigdb/mouse/geneset/GOBP_POSITIVE_REGULATION_OF_LYMPHOCYTE_CHEMOTAXIS	XCL1|TMEM102|CXCL14|OXSR1|TNFSF14|CXCL13|CCL27A|CCR2|CCR7|CCL21A|WNT5A|WNK1|CCL5|PTK2B|CCL7	15	0.5329	1.8716	0	0.0077	0.78
GAD85	Leukocyte Migration	GOBP_POSITIVE_REGULATION_OF_LYMPHOCYTE_MIGRATION	Positive Regulation Of Lymphocyte Migration	http://www.gsea-msigdb.org/gsea/msigdb/mouse/geneset/GOBP_POSITIVE_REGULATION_OF_LYMPHOCYTE_MIGRATION	XCL1|TMEM102|CXCL14|DOCK8|OXSR1|CXCL13|CCR2|PYCARD|CCR7|MADCAM1|CD99L2|CCL20|WNT5A|CCL5|CCL7|AIF1|SPN|CXCL10|CXCL12|FADD|ADAM8|TNFSF14|CORO1A|CCL27A|CCL21A|WNK1|TNFSF4|PTK2B|ITGA4	29	0.507	2.2174	0.0058	0.0009	0.091
GAD85	Leukocyte Migration	GOBP_POSITIVE_REGULATION_OF_MACROPHAGE_CHEMOTAXIS	Positive Regulation Of Macrophage Chemotaxis	http://www.gsea-msigdb.org/gsea/msigdb/mouse/geneset/GOBP_POSITIVE_REGULATION_OF_MACROPHAGE_CHEMOTAXIS	C5AR1|THBS1|PTPRJ|IL34|CMKLR1|MAPK3|CXCL17|CCR7|CCL2|CCL21A|CCL5|MDK|SLAMF1|TREM1|CSF1|MSTN|CX3CL1|TRPV4|TNFSF18|RARRES2	20	0.4065	1.5788	0.0275	0.0364	1
GAD85	Leukocyte Migration	GOBP_POSITIVE_REGULATION_OF_MACROPHAGE_MIGRATION	Positive Regulation Of Macrophage Migration	http://www.gsea-msigdb.org/gsea/msigdb/mouse/geneset/GOBP_POSITIVE_REGULATION_OF_MACROPHAGE_MIGRATION	C5AR1|THBS1|PTPRJ|IL34|CX3CR1|P2RX4|CCR7|MMP14|CCL2|TREM2|CCL5|TREM1|CSF1|CX3CL1|TRPV4|TNFSF18|RTN4|RARRES2|CMKLR1|MAPK3|CXCL17|CCL21A|MDK|SLAMF1|MSTN	25	0.4338	1.7945	0.0064	0.0118	0.918
GAD85	Leukocyte Migration	GOBP_POSITIVE_REGULATION_OF_MONONUCLEAR_CELL_MIGRATION	Positive Regulation Of Mononuclear Cell Migration	http://www.gsea-msigdb.org/gsea/msigdb/mouse/geneset/GOBP_POSITIVE_REGULATION_OF_MONONUCLEAR_CELL_MIGRATION	XCL1|TMEM102|CXCL14|DOCK8|LGALS3|MOSPD2|OXSR1|CCR1|CCR1L1|CCR2|CCR7|MADCAM1|CD99L2|TGFB1|TNFSF18|CXCL12|LGMN|CCL27A|CXCL17|S100A14|CCL21A|ANO6|WNK1|ITGA4|CCL21B|GAS6|SERPINE1|CXCL13|CX3CR1|CCL1|PYCARD|CCL2|CCL20|WNT5A|CCL5|CCL7|AIF1|SPN|CXCL10|IL12A|C1QBP|DEFB25|IL4|CALR|FADD|ADAM8|PDGFD|SPI1|TNFSF14|CORO1A|AGER|CCR6|TNFSF4|PTK2B|SLAMF1	55	0.4019	2.1023	0	0.0018	0.226
GAD85	Leukocyte Migration	GOBP_POSITIVE_REGULATION_OF_NEUTROPHIL_MIGRATION	Positive Regulation Of Neutrophil Migration	http://www.gsea-msigdb.org/gsea/msigdb/mouse/geneset/GOBP_POSITIVE_REGULATION_OF_NEUTROPHIL_MIGRATION	C5AR1|IL1A|XCL1|IL1B|CCL21B|MYO1F|TLR2|CXCR2|MOSPD2|CCR7|FUT4|CD99L2|RAC2|SELL|THBS4|IL23A|CAMK1D|RTN4|C1QBP|FUT7|NCKAP1L|ADAM8|CD74|CCL21A|PTGER4|TIRAP|RIPOR2|PTGER3|MDK|EDN1|CCL19	31	0.316	1.4446	0.0301	0.0709	1
GAD85	Leukocyte Migration	GOBP_REGULATION_OF_CHEMOTAXIS	Regulation Of Chemotaxis	http://www.gsea-msigdb.org/gsea/msigdb/mouse/geneset/GOBP_REGULATION_OF_CHEMOTAXIS	XCL1|CXCL14|LYN|PLXNA3|MOSPD2|MIF|C5AR2|OXSR1|MMP28|GPR183|CXCR4|MPP1|PADI2|NINJ1|RAC2|SELL|CCN3|ATOH7|TGFB1|NTF3|NTRK3|CSF1|IL23A|CAMK1D|TNFSF18|SUCNR1|LGMN|NOTCH1|SEMA3B|CYP19A1|SEMA3C|SEMA3E|DPP4|MYCBP2|SEMA4A|NCKAP1L|SEMA4B|CCL26|SEMA4F|ITGA2|PDGFB|SEMA5A|GPR18|PDGFRB|SEMA5B|TNFAIP6|WNT3A|S100A14|SEMA6C|ST6GAL1|PRSS56|SEMA3D|CCL21A|SLIT1|ANGPT2|SLIT2|WNK1|DUSP1|BST1|MSTN|EDN1|EDN2|C5AR1|PTPRJ…	187	0.3038	2.0222	0	0.003	0.376
GAD85	Leukocyte Migration	GOBP_REGULATION_OF_GRANULOCYTE_CHEMOTAXIS	Regulation Of Granulocyte Chemotaxis	http://www.gsea-msigdb.org/gsea/msigdb/mouse/geneset/GOBP_REGULATION_OF_GRANULOCYTE_CHEMOTAXIS	XCL1|THBS1|C5AR1|IL34|IL1B|PTPRJ|CCL21B|CXCR2|MOSPD2|C5AR2|CCR7|CCL2|NOD2|MPP1|RAC2|SELL|CCL5|THBS4|TREM1|CSF1|TRPV4|IL23A|CX3CL1|CAMK1D|TNFSF18|RARRES2|C1QBP|IL4|DPP4|NCKAP1L|CMKLR1|MAPK3|TNFAIP6|CD74|CXCL17|S100A14|CCL21A|SLIT2|TIRAP|RIPOR2|MDK|SLAMF1|BST1|EDN1|MSTN|CCL19	46	0.3183	1.6273	0	0.028	1
GAD85	Leukocyte Migration	GOBP_REGULATION_OF_LEUKOCYTE_CHEMOTAXIS	Regulation Of Leukocyte Chemotaxis	http://www.gsea-msigdb.org/gsea/msigdb/mouse/geneset/GOBP_REGULATION_OF_LEUKOCYTE_CHEMOTAXIS	XCL1|CXCL14|LYN|MOSPD2|MIF|C5AR2|OXSR1|MMP28|MPP1|PADI2|NINJ1|RAC2|SELL|CCN3|CSF1|IL23A|CAMK1D|TNFSF18|LGMN|CYP19A1|DPP4|NCKAP1L|GPR18|TNFAIP6|S100A14|PRSS56|CCL21A|SLIT2|WNK1|DUSP1|BST1|EDN1|MSTN|EDN2|C5AR1|PTPRJ|CCL21B|CXCR2|VEGFA|GPSM3|SERPINE1|CXCL13|CX3CR1|CCL1|CCL12|CCL2|WNT5A|VEGFD|CCL5|CCL7|HC|THBS4|CX3CL1|CXCL10|IL12A|IL4|ZFP580|SPI1|TNFSF14|PGF|TIRAP|PTK2B|PTN|THBS1|TMEM102|IL34|STAP1|C…	105	0.301	1.7401	0	0.0155	0.973
GAD85	Leukocyte Migration	GOBP_REGULATION_OF_LEUKOCYTE_MIGRATION	Regulation Of Leukocyte Migration	http://www.gsea-msigdb.org/gsea/msigdb/mouse/geneset/GOBP_REGULATION_OF_LEUKOCYTE_MIGRATION	XCL1|CXCL14|CD9|GCSAM|PECAM1|DOCK8|LYN|MMP9|LGALS3|MOSPD2|MIF|IL33|C5AR2|OXSR1|MYD88|MMP28|TRP53|FUT4|MMP14|MADCAM1|CD99L2|MPP1|NF1|PADI2|NINJ1|RAC2|SELL|CCN3|ST3GAL4|STK10|TGFB1|CRKL|CSF1|IL23A|CAMK1D|TNFSF18|LGMN|CHST4|CYP19A1|DPP4|LRCH1|RHOG|NCKAP1L|APOD|ITGA2|GPR18|CAPN1|CHST2|TNFAIP6|ADTRP|S100A14|CCL24|PRSS56|ADORA3|2610528A11RIK|CCL21A|AIRE|SLIT2|WNK1|DUSP1|SPNS2|BST1|MSTN|EDN1|PTPN22|EDN2…	188	0.3849	2.5117	0	0.0001	0.007
GAD85	Leukocyte Migration	GOBP_REGULATION_OF_LYMPHOCYTE_CHEMOTAXIS	Regulation Of Lymphocyte Chemotaxis	http://www.gsea-msigdb.org/gsea/msigdb/mouse/geneset/GOBP_REGULATION_OF_LYMPHOCYTE_CHEMOTAXIS	XCL1|TMEM102|CXCL14|CXCL10|OXSR1|TNFSF14|CXCL13|CCL27A|CCR2|CCR7|CCL12|SLC8B1|CCL2|WNT5A|CCL21A|PADI2|WNK1|CCL5|PTK2B|CCL7	20	0.4646	1.7438	0.0101	0.0152	0.972
GAD85	Leukocyte Migration	GOBP_REGULATION_OF_LYMPHOCYTE_MIGRATION	Regulation Of Lymphocyte Migration	http://www.gsea-msigdb.org/gsea/msigdb/mouse/geneset/GOBP_REGULATION_OF_LYMPHOCYTE_MIGRATION	GCSAM|XCL1|TMEM102|CXCL14|DOCK8|OXSR1|CCR2|CCR7|MADCAM1|IL27RA|CD99L2|PADI2|STK10|CRKL|CXCL12|LRCH1|APOD|ADTRP|CCL27A|AKT1|SLC8B1|2610528A11RIK|CCL21A|AIRE|WNK1|SPNS2|ITGA4|CD200|CXCL13|PYCARD|CCL12|CCL2|CCL20|WNT5A|CCL5|CCL7|CD200R1|AIF1|SPN|CXCL10|RIPK3|FADD|MSN|ADAM8|TNFSF14|CORO1A|CCR6|RIPOR2|TNFSF4|PTK2B	50	0.4947	2.4103	0	0.0003	0.023
GAD85	Leukocyte Migration	GOBP_REGULATION_OF_MACROPHAGE_CHEMOTAXIS	Regulation Of Macrophage Chemotaxis	http://www.gsea-msigdb.org/gsea/msigdb/mouse/geneset/GOBP_REGULATION_OF_MACROPHAGE_CHEMOTAXIS	C5AR1|THBS1|PTPRJ|IL34|MIF|STAP1|MMP28|CCR7|CCL2|MST1|CCL5|HC|TREM1|CSF1|CX3CL1|TRPV4|TNFSF18|RARRES2|CYP19A1|CMKLR1|MAPK3|CXCL17|SLAMF8|CCL21A|MDK|PTK2B|SLAMF1|MSTN	28	0.4031	1.7584	0.0057	0.0142	0.96
GAD85	Leukocyte Migration	GOBP_REGULATION_OF_MACROPHAGE_MIGRATION	Regulation Of Macrophage Migration	http://www.gsea-msigdb.org/gsea/msigdb/mouse/geneset/GOBP_REGULATION_OF_MACROPHAGE_MIGRATION	CD9|THBS1|C5AR1|IL34|PTPRJ|CD200|CNN2|CD81|MIF|EMILIN1|STAP1|CX3CR1|P2RX4|MMP28|CCR2|CCR7|MMP14|TREM2|CCL2|MST1|CCL5|CD200R1|HC|TREM1|CSF1|TRPV4|CX3CL1|TNFSF18|RARRES2|RTN4|CYP19A1|CMKLR1|MAPK3|CXCL17|SLAMF8|CCL21A|MDK|PTK2B|SLAMF1|MSTN	40	0.4606	2.073	0.0089	0.0022	0.272
GAD85	Leukocyte Migration	GOBP_REGULATION_OF_MONONUCLEAR_CELL_MIGRATION	Regulation Of Mononuclear Cell Migration	http://www.gsea-msigdb.org/gsea/msigdb/mouse/geneset/GOBP_REGULATION_OF_MONONUCLEAR_CELL_MIGRATION	GCSAM|XCL1|CXCL14|THBS1|TMEM102|DOCK8|IL34|LYN|LGALS3|MOSPD2|OXSR1|CCR1|CCR1L1|CCR2|CCR7|MADCAM1|IL27RA|CD99L2|PADI2|NINJ1|CCN3|STK10|TGFB1|CRKL|CSF1|TRPV4|TNFSF18|RARRES2|CXCL12|LGMN|LRCH1|APOD|ADTRP|S100A14|CCL27A|CXCL17|AKT1|SLC8B1|2610528A11RIK|CCL21A|AIRE|SLIT2|WNK1|ANO6|GREM1|DUSP1|SPNS2|MSTN|ITGA4|C5AR1|PTPRJ|CD200|CCL21B|GAS6|SERPINE1|CXCL13|CX3CR1|CCL1|PYCARD|CCL12|CCL2|CCL20|WNT5A|CCL5|…	95	0.417	2.4179	0	0.0003	0.021
GAD85	Leukocyte Migration	GOBP_REGULATION_OF_NEUTROPHIL_CHEMOTAXIS	Regulation Of Neutrophil Chemotaxis	http://www.gsea-msigdb.org/gsea/msigdb/mouse/geneset/GOBP_REGULATION_OF_NEUTROPHIL_CHEMOTAXIS	C5AR1|XCL1|IL1B|CCL21B|CXCR2|MOSPD2|C5AR2|CCR7|NOD2|MPP1|RAC2|SELL|THBS4|IL23A|CAMK1D|C1QBP|DPP4|NCKAP1L|CD74|TNFAIP6|CCL21A|SLIT2|TIRAP|RIPOR2|MDK|BST1|EDN1|CCL19	28	0.3454	1.4498	0.0313	0.0693	1
GAD85	Leukocyte Migration	GOBP_REGULATION_OF_NEUTROPHIL_MIGRATION	Regulation Of Neutrophil Migration	http://www.gsea-msigdb.org/gsea/msigdb/mouse/geneset/GOBP_REGULATION_OF_NEUTROPHIL_MIGRATION	XCL1|C5AR1|IL1A|IL1B|CCL21B|MYO1F|TLR2|CXCR2|MOSPD2|C5AR2|MYD88|RHOH|CCR7|FUT4|CD99L2|NOD2|MPP1|RAC2|SELL|THBS4|IL23A|CAMK1D|RTN4|C1QBP|DPP4|RHOG|FUT7|NCKAP1L|ADAM8|TNFAIP6|CD74|SLAMF8|CCL21A|PTGER4|SLIT2|TIRAP|RIPOR2|PTGER3|MDK|BST1|EDN1|CCL19	42	0.3598	1.6985	0.0167	0.0194	0.993
GAD85	Leukocyte Migration	GOBP_REGULATION_OF_T_CELL_MIGRATION	Regulation Of T Cell Migration	http://www.gsea-msigdb.org/gsea/msigdb/mouse/geneset/GOBP_REGULATION_OF_T_CELL_MIGRATION	XCL1|TMEM102|DOCK8|CD200|OXSR1|CXCL13|CCR2|PYCARD|CCR7|IL27RA|CD99L2|CCL20|WNT5A|CCL5|CRKL|CD200R1|AIF1|SPN|CXCL12|CXCL10|RIPK3|LRCH1|FADD|APOD|ADAM8|TNFSF14|CORO1A|CCL27A|2610528A11RIK|CCL21A|AIRE|WNK1|CCR6|RIPOR2|TNFSF4|SPNS2|ITGA4	37	0.5013	2.351	0	0.0004	0.035
GAD85	Leukocyte Migration	GOBP_RESPONSE_TO_CHEMOKINE	Response To Chemokine	http://www.gsea-msigdb.org/gsea/msigdb/mouse/geneset/GOBP_RESPONSE_TO_CHEMOKINE	XCL1|THPO|PPBP|DOCK8|GRK2|LOX|OXSR1|CCR1|CCR1L1|CCR2|CXCR4|ACKR3|TREM2|PADI2|GPR75|CXCL12|ZC3H12A|LRCH1|CCL26|CXCL17|CXCL5|CCL24|CCL21A|SLIT2|WNK1|CIB1|DUSP1|EDN1|CCL19|CCL21B|ROBO1|CXCL1|CXCL13|CX3CR1|CCL1|CCL11|CCL12|CCL17|CCL2|CCL20|CCL22|CCL3|CCL4|WBP1L|CCL5|CCL6|CCL7|CXCL15|CCL8|CXCL2|CXCL9|CX3CL1|CXCL10|RIPOR1|CXCL3|PF4|MPL|GPR35|CXCL11|RIPOR2|PTK2B|TFF2|FOXC1|SH2B3	64	0.3646	1.9825	0	0.0041	0.497
GAD85	Leukocyte Migration	GOBP_T_CELL_CHEMOTAXIS	T Cell Chemotaxis	http://www.gsea-msigdb.org/gsea/msigdb/mouse/geneset/GOBP_T_CELL_CHEMOTAXIS	XCL1|TMEM102|CXCL10|CXCL12|PLEC|CXCR3|CCL26|OXSR1|TNFSF14|CXCL13|CCL27A|GPR183|CCR2|CCR7|WNT5A|CCL21A|WNK1|CCL5	18	0.4771	1.8066	0.0146	0.011	0.906
GAD85	Leukocyte Migration	GOBP_T_CELL_MIGRATION	T Cell Migration	http://www.gsea-msigdb.org/gsea/msigdb/mouse/geneset/GOBP_T_CELL_MIGRATION	XCL1|TMEM102|DOCK8|PLEC|GPR15|OXSR1|GPR183|CCR2|CCR7|IL27RA|CD99L2|CRKL|CXCL12|ITGAL|LRCH1|CCL26|APOD|CCL27A|2610528A11RIK|CCL21A|AIRE|WNK1|S1PR1|ICAM1|SPNS2|ITGA4|ITGB7|CD200|F11R|CXCR3|CXCL13|PYCARD|CCL2|CCL20|WNT5A|MYO1G|CCL5|CD200R1|AIF1|SPN|CXCL10|RIPK3|FUT7|FADD|MSN|ADAM8|TNFSF14|CORO1A|CCR6|RIPOR2|TNFSF4	51	0.4504	2.3321	0	0.0004	0.038
GAD85	Leukotriene Metabolism	GOBP_LEUKOTRIENE_METABOLIC_PROCESS	Leukotriene Metabolic Process	http://www.gsea-msigdb.org/gsea/msigdb/mouse/geneset/GOBP_LEUKOTRIENE_METABOLIC_PROCESS	CYP4F15|CYP4F13|CYP4F18|DPEP2|TLR4|TLR2|PLA2G4A|SYK|PRG3|NCF1|PLA2G5|ALOX5AP|DPEP1|FCER1A|MGST3|CYP4F40	16	0.4087	1.4814	0.0783	0.0594	1
GAD85	LPS Mediated Signaling	GOBP_LIPOPOLYSACCHARIDE_MEDIATED_SIGNALING_PATHWAY	Lipopolysaccharide Mediated Signaling Pathway	http://www.gsea-msigdb.org/gsea/msigdb/mouse/geneset/GOBP_LIPOPOLYSACCHARIDE_MEDIATED_SIGNALING_PATHWAY	TNFAIP3|CD6|TRIM12A|LYN|TLR4|TUT4|CD84|TRIM12C|MIF|MYD88|SCIMP|CACTIN|TREM2|NFKBIA|TGFB1|MALT1|NOS3|LTF|PRKCE|PLCG2|AKT1|TNF|TRAF6|CD180|PTPN22|IL18|RIPK2|IL1B|BPI|MAPK14|ACOD1|TRIM30A|IRF3|TRIM5|CCL12|LY86|CCL2|CD14|BMP6|CCL5|CX3CL1|CD55|CD55B|TRIM30D|MAPK3|LY96|SPI1|TRIB1|IRAK1|NFKBIL1|PRDX2|BCL10|STAT1	53	0.5199	2.6523	0	0	0.001
GAD85	LPS Mediated Signaling	GOBP_REGULATION_OF_LIPOPOLYSACCHARIDE_MEDIATED_SIGNALING_PATHWAY	Regulation Of Lipopolysaccharide Mediated Signaling Pathway	http://www.gsea-msigdb.org/gsea/msigdb/mouse/geneset/GOBP_REGULATION_OF_LIPOPOLYSACCHARIDE_MEDIATED_SIGNALING_PATHWAY	CD55|TNFAIP3|CD55B|TRIM12A|LTF|TUT4|CD84|TRIM12C|ACOD1|MIF|TRIM30D|TRIM30A|LY96|TRIB1|TRIM5|SCIMP|NFKBIL1|LY86|CACTIN|BMP6|PRDX2|TRAF6|CX3CL1|CD180	24	0.5388	2.2281	0	0.0008	0.084
GAD85	Lymphocyte Activation	GOBP_NEGATIVE_REGULATION_OF_B_CELL_ACTIVATION	Negative Regulation Of B Cell Activation	http://www.gsea-msigdb.org/gsea/msigdb/mouse/geneset/GOBP_NEGATIVE_REGULATION_OF_B_CELL_ACTIVATION	IL10|TNFAIP3|TYROBP|CTLA4|LYN|CD24A|PARP3|PKN1|FOXJ1|BANK1|TNFRSF13B|BCL6|LILRB4A|TSC2|SAMSN1|TBC1D10C|BTLA|ID2|CDKN2A|NDFIP1|TNFRSF21|INPP5D|SFRP1|FOXP3|FLT3|FCGR2B|CD300A|BLK|LAPTM5|BTK|HMGB3	31	0.5552	2.3934	0	0.0003	0.024
GAD85	Lymphocyte Activation	GOBP_NEGATIVE_REGULATION_OF_CELL_ACTIVATION	Negative Regulation Of Cell Activation	http://www.gsea-msigdb.org/gsea/msigdb/mouse/geneset/GOBP_NEGATIVE_REGULATION_OF_CELL_ACTIVATION	CRTAM|CD9|SMAD7|TNFAIP3|LYN|TMEM131L|LGALS3|SYT11|CEBPB|GIMAP5|ILDR2|TIGIT|FGL1|CNR1|LRFN5|IL4I1|TGFB1|CYGB|ALOX12|TNFSF18|TNFRSF21|GIMAP3|PAG1|NFKBID|TARM1|NCKAP1L|CD300LF|PDGFB|PRKCD|CLNK|VSIG4|C1QTNF1|SOCS1|DUSP22|BLK|TYRO3|BTK|PTPN22|BTN1A1|HMOX1|BPI|IL10|TAFA3|TYROBP|CTLA4|PKN1|MILR1|EMILIN1|ERBB2|ADORA2A|PPARG|CD80|ARG1|CD86|TBC1D10C|CD37|IL4RA|CST7|CX3CL1|SPN|HSPB1|CTSG|VTCN1|TSPAN32|LRRC3…	188	0.36	2.292	0	0.0005	0.054
GAD85	Lymphocyte Activation	GOBP_NEGATIVE_REGULATION_OF_CELL_CELL_ADHESION	Negative Regulation Of Cell Cell Adhesion	http://www.gsea-msigdb.org/gsea/msigdb/mouse/geneset/GOBP_NEGATIVE_REGULATION_OF_CELL_CELL_ADHESION	CRTAM|CD9|SMAD7|TNFAIP3|CDH1|TMEM131L|LGALS3|CEBPB|GIMAP5|ILDR2|TIGIT|FGL1|MYADM|NF2|IL4I1|TGFB1|ALOX12|TNFSF18|NOTCH1|TNFRSF21|GIMAP3|PAG1|NFKBID|AKNA|TARM1|NCKAP1L|ADTRP|PRKCD|ZFP703|NOTCH4|CCL21A|VSIG4|WNK1|C1QTNF1|SOCS1|DUSP22|PTPN22|BTN1A1|IL10|CTLA4|CCL21B|VEGFA|ERBB2|ADORA2A|APOA1|CD80|PPM1F|ARG1|CD86|CD37|CDSN|IL4RA|SPN|HSPB1|CTSG|ABL1|TNR|VTCN1|TSPAN32|LRRC32|IL2|IL4|ADIPOQ|BMP2|ADAM8|FO…	166	0.372	2.4137	0	0.0003	0.023
GAD85	Lymphocyte Activation	GOBP_NEGATIVE_REGULATION_OF_LEUKOCYTE_CELL_CELL_ADHESION	Negative Regulation Of Leukocyte Cell Cell Adhesion	http://www.gsea-msigdb.org/gsea/msigdb/mouse/geneset/GOBP_NEGATIVE_REGULATION_OF_LEUKOCYTE_CELL_CELL_ADHESION	SMAD7|CRTAM|TMEM131L|LGALS3|CEBPB|GIMAP5|ILDR2|TIGIT|FGL1|IL4I1|TGFB1|TNFSF18|TNFRSF21|NFKBID|GIMAP3|PAG1|TARM1|NCKAP1L|ADTRP|CCL21A|VSIG4|WNK1|SOCS1|DUSP22|PTPN22|BTN1A1|CCL21B|CTLA4|ERBB2|ADORA2A|CD80|ARG1|CD86|CD37|IL4RA|SPN|HSPB1|CTSG|VTCN1|TSPAN32|LRRC32|IL2|IL4|ADAM8|FOXP3|FGL2|ZFP35|DUSP3|RUNX3|DTX1|ASS1|H2-AA|SLFN1|PRDX2|TNFSF4|CD300A|HLX|IDO1|GNRH1|TWSG1|CD24A|SOCS5|ZC3H8|IFNB1|PLA2G2F|P…	119	0.3735	2.1892	0	0.0011	0.119
GAD85	Lymphocyte Activation	GOBP_NEGATIVE_REGULATION_OF_LEUKOCYTE_PROLIFERATION	Negative Regulation Of Leukocyte Proliferation	http://www.gsea-msigdb.org/gsea/msigdb/mouse/geneset/GOBP_NEGATIVE_REGULATION_OF_LEUKOCYTE_PROLIFERATION	CRTAM|IDO1|GNRH1|LYN|TWSG1|CD24A|TMEM131L|IL33|CEBPB|TNFRSF13B|PLA2G2F|PDCD1LG2|PRKAR1A|TSC2|NF1|CD274|ARG2|GPNMB|IL4I1|TGFB1|MAD1L1|IL2RA|NDFIP1|TNFRSF21|INPP5D|TARM1|SHH|CD276|VSIG4|BTN2A2|FCGR2B|LGALS7|GREM1|BLK|BTK|BTN1A1|IL10|SCGB1A1|TYROBP|CTLA4|PKN1|PLA2G2A|ERBB2|FOXJ1|PLA2G2D|BCL6|PRNP|CCL12|LILRB4A|BMP4|DLG5|CD80|SCRIB|ARG1|CD86|CEACAM1|CD37|CRP|LST1|GSTP1|SFTPD|PTPN6|SPN|BTLA|ZBTB7B|CBL…	86	0.3628	2.0815	0	0.0021	0.253
GAD85	Lymphocyte Activation	GOBP_NEGATIVE_REGULATION_OF_LYMPHOCYTE_ACTIVATION	Negative Regulation Of Lymphocyte Activation	http://www.gsea-msigdb.org/gsea/msigdb/mouse/geneset/GOBP_NEGATIVE_REGULATION_OF_LYMPHOCYTE_ACTIVATION	SMAD7|CRTAM|TNFAIP3|LYN|TMEM131L|LGALS3|CEBPB|GIMAP5|ILDR2|TIGIT|FGL1|IL4I1|TGFB1|TNFSF18|TNFRSF21|NFKBID|GIMAP3|PAG1|TARM1|NCKAP1L|CLNK|VSIG4|SOCS1|DUSP22|BLK|TYRO3|BTK|PTPN22|BTN1A1|IL10|TYROBP|CTLA4|PKN1|ERBB2|ADORA2A|CD80|ARG1|CD86|TBC1D10C|CD37|IL4RA|SPN|HSPB1|CTSG|VTCN1|TSPAN32|LRRC32|IL2|IL4|FOXP3|FGL2|ZFP35|FLT3|DUSP3|RUNX3|DTX1|GAL|H2-AA|SLFN1|RASSF5|PRDX2|TNFSF4|CD300A|SOX11|HLX|HMGB3|I…	141	0.3774	2.348	0	0.0004	0.036
GAD85	Lymphocyte Activation	GOBP_NEGATIVE_REGULATION_OF_LYMPHOCYTE_DIFFERENTIATION	Negative Regulation Of Lymphocyte Differentiation	http://www.gsea-msigdb.org/gsea/msigdb/mouse/geneset/GOBP_NEGATIVE_REGULATION_OF_LYMPHOCYTE_DIFFERENTIATION	SMAD7|PGLYRP1|PGLYRP3|PGLYRP4|SOCS5|PGLYRP2|TMEM131L|ZC3H8|IFNB1|TBX21|TNFSF18|NFKBID|ZC3H12A|IRF1|SFRP1|SHH|JAK3|NRARP|LAG3|GLI3|SOCS1|FBXO7|CTLA4|ERBB2|FOXJ1|BCL6|LILRB4A|BMP4|RAG2|IL4RA|ZBTB7B|HSPB1|ID2|CDKN2A|IL2|IL4|ANXA1|FOXP3|FGL2|CD74|ZFP35|FLT3|RUNX3|DTX1|PRDX2|CLEC4G|TNFSF4|MDK|HLX|HMGB3|CD44	51	0.356	1.7803	0	0.0127	0.94
GAD85	Lymphocyte Activation	GOBP_NEGATIVE_REGULATION_OF_T_CELL_PROLIFERATION	Negative Regulation Of T Cell Proliferation	http://www.gsea-msigdb.org/gsea/msigdb/mouse/geneset/GOBP_NEGATIVE_REGULATION_OF_T_CELL_PROLIFERATION	CRTAM|IDO1|GNRH1|TWSG1|CD24A|TMEM131L|CEBPB|PLA2G2F|PDCD1LG2|PRKAR1A|TSC2|CD274|ARG2|GPNMB|IL4I1|TGFB1|MAD1L1|IL2RA|NDFIP1|TNFRSF21|TARM1|SHH|CD276|BTN2A2|VSIG4|LGALS7|BTN1A1|SCGB1A1|PLA2G2A|ERBB2|FOXJ1|PLA2G2D|PRNP|LILRB4A|BMP4|DLG5|SCRIB|CD80|ARG1|CD86|CEACAM1|CD37|SFTPD|PTPN6|SPN|BTLA|ZBTB7B|CBLB|VTCN1|CDKN2A|TSPAN32|LRRC32|IL20RB|FOXP3|VSIR|HAVCR2|H2-AA|SLFN1|CLEC4G|RIPOR2|LAPTM5|CD44	62	0.3297	1.7087	0	0.0184	0.989
GAD85	Lymphocyte Antigen Receptor Signaling	GOBP_NEGATIVE_REGULATION_OF_ANTIGEN_RECEPTOR_MEDIATED_SIGNALING_PATHWAY	Negative Regulation Of Antigen Receptor Mediated Signaling Pathway	http://www.gsea-msigdb.org/gsea/msigdb/mouse/geneset/GOBP_NEGATIVE_REGULATION_OF_ANTIGEN_RECEPTOR_MEDIATED_SIGNALING_PATHWAY	PLCL2|PTPRJ|DGKZ|EZR|LGALS3|FCRL5|CD22|SLA2|PRNP|LILRB4A|ELF1|PTPN6|THY1|CBLB|SH2D1A|PHPT1|LPXN|DUSP3|BTN2A2|CD300A|PVRIG|DUSP22|CD160|LAPTM5|GPS2|PTPN22|UBASH3A	27	0.6292	2.7819	0	0	0
GAD85	Lymphocyte Antigen Receptor Signaling	GOBP_NEGATIVE_REGULATION_OF_T_CELL_RECEPTOR_SIGNALING_PATHWAY	Negative Regulation Of T Cell Receptor Signaling Pathway	http://www.gsea-msigdb.org/gsea/msigdb/mouse/geneset/GOBP_NEGATIVE_REGULATION_OF_T_CELL_RECEPTOR_SIGNALING_PATHWAY	SH2D1A|PTPRJ|DGKZ|EZR|PHPT1|LGALS3|SLA2|DUSP3|PRNP|LILRB4A|BTN2A2|PVRIG|ELF1|PTPN6|DUSP22|CD160|THY1|LAPTM5|PTPN22|CBLB|UBASH3A	21	0.6043	2.431	0	0.0002	0.016
GAD85	Lymphocyte Antigen Receptor Signaling	GOBP_POSITIVE_REGULATION_OF_ANTIGEN_RECEPTOR_MEDIATED_SIGNALING_PATHWAY	Positive Regulation Of Antigen Receptor Mediated Signaling Pathway	http://www.gsea-msigdb.org/gsea/msigdb/mouse/geneset/GOBP_POSITIVE_REGULATION_OF_ANTIGEN_RECEPTOR_MEDIATED_SIGNALING_PATHWAY	NECTIN2|CD226|KCNN4|PRKCH|RAB29|USP12|FOXP1|CD81|CARD11|PTPRC|CMTM3|PRKD2|NFAM1|STAP1|PRKCB|CCR7|TESPA1|RPS3|TRAT1|BCL10|RELA|USP46|ADA	23	0.6266	2.5304	0	0.0001	0.005
GAD85	Lymphocyte Antigen Receptor Signaling	GOBP_POSITIVE_REGULATION_OF_T_CELL_RECEPTOR_SIGNALING_PATHWAY	Positive Regulation Of T Cell Receptor Signaling Pathway	http://www.gsea-msigdb.org/gsea/msigdb/mouse/geneset/GOBP_POSITIVE_REGULATION_OF_T_CELL_RECEPTOR_SIGNALING_PATHWAY	NECTIN2|CD226|KCNN4|RAB29|USP12|CD81|CARD11|PRKD2|CCR7|TESPA1|RPS3|TRAT1|BCL10|RELA|USP46|ADA	16	0.6943	2.5341	0	0.0001	0.005
GAD85	Lymphocyte Antigen Receptor Signaling	GOBP_REGULATION_OF_ANTIGEN_RECEPTOR_MEDIATED_SIGNALING_PATHWAY	Regulation Of Antigen Receptor Mediated Signaling Pathway	http://www.gsea-msigdb.org/gsea/msigdb/mouse/geneset/GOBP_REGULATION_OF_ANTIGEN_RECEPTOR_MEDIATED_SIGNALING_PATHWAY	GCSAM|NECTIN2|PLCL2|CD226|KCNN4|PRKCH|RAB29|LYN|USP12|DGKZ|CD81|LGALS3|FCRL5|STAP1|SLA2|CCR7|USP46|ADA|MALT1|CARD11|LPXN|BTN2A2|DUSP22|BLK|CD160|PTPN22|UBASH3A|PTPRJ|LCK|CD19|EZR|FOXP1|PRKD2|CD22|PRKCB|PRNP|LILRB4A|TESPA1|TRAT1|ELF1|PTPN6|RELA|THY1|CBLB|SH2D1A|PHPT1|PTPRC|CMTM3|NFAM1|DUSP3|RPS3|CD300A|PVRIG|BCL10|LAPTM5|GPS2	56	0.6389	3.2127	0	0	0
GAD85	Lymphocyte Antigen Receptor Signaling	GOBP_REGULATION_OF_B_CELL_RECEPTOR_SIGNALING_PATHWAY	Regulation Of B Cell Receptor Signaling Pathway	http://www.gsea-msigdb.org/gsea/msigdb/mouse/geneset/GOBP_REGULATION_OF_B_CELL_RECEPTOR_SIGNALING_PATHWAY	GCSAM|PLCL2|PRKCH|LYN|CD19|FOXP1|CD81|FCRL5|CMTM3|CD22|NFAM1|LPXN|STAP1|PRKCB|CD300A|BLK|GPS2	17	0.7047	2.5835	0	0	0.002
GAD85	Lymphocyte Antigen Receptor Signaling	GOBP_REGULATION_OF_T_CELL_RECEPTOR_SIGNALING_PATHWAY	Regulation Of T Cell Receptor Signaling Pathway	http://www.gsea-msigdb.org/gsea/msigdb/mouse/geneset/GOBP_REGULATION_OF_T_CELL_RECEPTOR_SIGNALING_PATHWAY	NECTIN2|CD226|PTPRJ|KCNN4|RAB29|LCK|USP12|DGKZ|EZR|CD81|LGALS3|PRKD2|SLA2|PRNP|CCR7|LILRB4A|TESPA1|TRAT1|ELF1|PTPN6|USP46|RELA|THY1|ADA|MALT1|CBLB|SH2D1A|PHPT1|CARD11|DUSP3|BTN2A2|RPS3|CD300A|PVRIG|BCL10|DUSP22|CD160|LAPTM5|PTPN22|UBASH3A	40	0.651	3.1214	0	0	0
GAD85	Lymphocyte Antigen Receptor Signaling	GOBP_T_CELL_RECEPTOR_SIGNALING_PATHWAY	T Cell Receptor Signaling Pathway	http://www.gsea-msigdb.org/gsea/msigdb/mouse/geneset/GOBP_T_CELL_RECEPTOR_SIGNALING_PATHWAY	CD226|KCNN4|ZAP70|RAB29|EIF2B1|USP12|FYB2|LGALS3|THEMIS3|SPPL3|THEMIS2|SLA2|BTNL1|CARMIL2|RBCK1|EIF2B2|FYB|CRKL|NFKBIZ|MALT1|TNFRSF21|NFKBID|CARD11|PDE4B|WNK1|BCL2A1D|FYN|DUSP22|PTPN22|BTN1A1|UBASH3A|RIPK2|PTPRJ|EIF2B4|CTLA4|LCK|PRAM1|GM36028|PRKD2|CD3E|PSEN1|PSEN2|CD247|CD8A|TRAT1|CD28|ELF1|BRAF|RELA|THY1|ABL1|VTCN1|IFNG|PTPRC|ICOSL|FOXP3|DUSP3|MOG|NRAS|GATA3|BTNL10|CD300A|BCL10|SKINT3|NECTIN2|S…	113	0.326	1.9398	0	0.0053	0.606
GAD85	Lymphocyte Apoptosis	GOBP_B_CELL_APOPTOTIC_PROCESS	B Cell Apoptotic Process	http://www.gsea-msigdb.org/gsea/msigdb/mouse/geneset/GOBP_B_CELL_APOPTOTIC_PROCESS	IL10|MIR363|LYN|CD24A|PKN1|FOXP1|BAK1|BAX|MIF|BCL2|TRAF3IP2|NOC2L|MIR18|IL21|CRKL|MYC|ADA|HSH2D|IL2|TNFRSF21|BCL2A1A|IRS2|CD74|IL3|MIR93|MIR17|MIR106B|MIR25|BCL10|BLK|MIR18B|PDCD1|CD44	33	0.5017	2.1962	0	0.001	0.112
GAD85	Lymphocyte Apoptosis	GOBP_LEUKOCYTE_APOPTOTIC_PROCESS	Leukocyte Apoptotic Process	http://www.gsea-msigdb.org/gsea/msigdb/mouse/geneset/GOBP_LEUKOCYTE_APOPTOTIC_PROCESS	DFFA|DOCK8|LYN|BBC3|LGALS3|MIF|ITPKB|TRP53|BIRC7|MEF2C|NF1|PIP|CRKL|PRKCQ|TGFB2|MYC|SLC7A11|FCMR|P2RX7|TNFRSF21|NFKBID|BCL2A1A|GM14461|TSC22D3|NR4A3|ST6GAL1|CCL21A|SLC46A2|BCL11B|BLK|MIR18B|PDCD1|PLEKHO2|CASP8|IL10|MIR363|CCL21B|PKN1|FOXP1|CXCR2|CD3G|MIR18|WNT5A|BCL3|CCL5|BLM|IFNG|RORC|IL2|RIPK3|FADD|ADAM8|FCER1G|PTCRA|CCR5|GPAM|MIR93|PIK3CD|MIR17|MIR106B|MIR25|TNFSF4|BCL10|ST3GAL1|IDO1|CD24A|GIM…	118	0.3673	2.1756	0	0.0012	0.131
GAD85	Lymphocyte Apoptosis	GOBP_LYMPHOCYTE_APOPTOTIC_PROCESS	Lymphocyte Apoptotic Process	http://www.gsea-msigdb.org/gsea/msigdb/mouse/geneset/GOBP_LYMPHOCYTE_APOPTOTIC_PROCESS	DFFA|DOCK8|IDO1|LYN|CD24A|GIMAP8|BBC3|LGALS3|CD27|MIF|TNFRSF23|ZC3H8|NOC2L|TRP53|BIRC7|PDCD7|IL21|CD274|ARG2|PIP|EFNA1|CRKL|PRKCQ|TGFB2|RPS6|MYC|ADA|IL2RA|FCMR|P2RX7|TNFRSF21|FASL|NFKBID|BCL2A1A|TSC22D3|IRS2|JAK3|AKT1|GLI3|SLC46A2|BCL11B|BLK|MIR18B|PDCD1|IL7R|CASP8|IL10|MIR363|PKN1|VHL|FOXP1|BAK1|BAX|BCL2|TRAF3IP2|CD3G|MIR18|BMP4|RAG1|WNT5A|KDELR1|BCL3|CCL5|BLM|RORC|HSH2D|IL2|RIPK3|SIGLEC1|SERPIN…	86	0.3822	2.0735	0	0.0022	0.269
GAD85	Lymphocyte Apoptosis	GOBP_NEGATIVE_REGULATION_OF_B_CELL_APOPTOTIC_PROCESS	Negative Regulation Of B Cell Apoptotic Process	http://www.gsea-msigdb.org/gsea/msigdb/mouse/geneset/GOBP_NEGATIVE_REGULATION_OF_B_CELL_APOPTOTIC_PROCESS	MIR363|HSH2D|IL2|FOXP1|BCL2A1A|MIF|BCL2|IRS2|CD74|NOC2L|IL3|MIR93|MIR106B|MIR25|BCL10|MIR18B|ADA|PDCD1|CD44	19	0.3345	1.2618	0.1592	0.1644	1
GAD85	Lymphocyte Apoptosis	GOBP_NEGATIVE_REGULATION_OF_LEUKOCYTE_APOPTOTIC_PROCESS	Negative Regulation Of Leukocyte Apoptotic Process	http://www.gsea-msigdb.org/gsea/msigdb/mouse/geneset/GOBP_NEGATIVE_REGULATION_OF_LEUKOCYTE_APOPTOTIC_PROCESS	IDO1|DOCK8|CD27|MIF|NOC2L|ITPKB|CCR7|ARG2|EFNA1|PIP|PRKCQ|ADA|CXCL12|FCMR|BCL2A1A|TSC22D3|IRS2|JAK3|ST6GAL1|CCL21A|FCGR2B|SLC46A2|BCL11B|MIR18B|HCLS1|IL7R|PDCD1|IL18|CCL19|MIR363|CCL21B|VHL|FOXP1|CXCR2|GAS6|BCL2|BCL2L1|GHSR|STAT5A|BMP4|RAG1|NOD2|BCL3|CCL5|BLM|RORC|HSH2D|IL2|AXL|SERPINB9|FADD|FCER1G|CD74|PTCRA|CCR5|GPAM|IL3|MIR93|MIR106B|TNFRSF4|MIR25|TNFSF4|BCL10|ST3GAL1|MERTK|CD44	66	0.2748	1.4716	0	0.0625	1
GAD85	Lymphocyte Apoptosis	GOBP_POSITIVE_REGULATION_OF_LEUKOCYTE_APOPTOTIC_PROCESS	Positive Regulation Of Leukocyte Apoptotic Process	http://www.gsea-msigdb.org/gsea/msigdb/mouse/geneset/GOBP_POSITIVE_REGULATION_OF_LEUKOCYTE_APOPTOTIC_PROCESS	IDO1|IL10|LYN|CD24A|BBC3|BAX|ZC3H8|TRP53|PDCD7|MEF2C|NF1|WNT5A|CD274|CCL5|TGFB2|MYC|CDKN2A|P2RX7|NFKBID|SIGLEC1|ANXA1|ADAM8|JAK3|NR4A3|PIK3CD|BLK|PDCD1|CD44	28	0.6004	2.596	0	0	0.001
GAD85	Lymphocyte Apoptosis	GOBP_POSITIVE_REGULATION_OF_LYMPHOCYTE_APOPTOTIC_PROCESS	Positive Regulation Of Lymphocyte Apoptotic Process	http://www.gsea-msigdb.org/gsea/msigdb/mouse/geneset/GOBP_POSITIVE_REGULATION_OF_LYMPHOCYTE_APOPTOTIC_PROCESS	IDO1|IL10|P2RX7|NFKBID|CD24A|SIGLEC1|BBC3|BAX|ADAM8|ZC3H8|TRP53|PDCD7|WNT5A|CD274|CCL5|TGFB2|MYC|PDCD1	18	0.6131	2.2813	0.0052	0.0006	0.058
GAD85	Lymphocyte Apoptosis	GOBP_REGULATION_OF_B_CELL_APOPTOTIC_PROCESS	Regulation Of B Cell Apoptotic Process	http://www.gsea-msigdb.org/gsea/msigdb/mouse/geneset/GOBP_REGULATION_OF_B_CELL_APOPTOTIC_PROCESS	IL10|MIR363|LYN|CD24A|FOXP1|BAX|MIF|BCL2|NOC2L|MYC|ADA|HSH2D|IL2|BCL2A1A|IRS2|CD74|IL3|MIR93|MIR106B|MIR25|BCL10|BLK|MIR18B|PDCD1|CD44	25	0.4501	1.8928	0	0.0068	0.731
GAD85	Lymphocyte Apoptosis	GOBP_REGULATION_OF_LEUKOCYTE_APOPTOTIC_PROCESS	Regulation Of Leukocyte Apoptotic Process	http://www.gsea-msigdb.org/gsea/msigdb/mouse/geneset/GOBP_REGULATION_OF_LEUKOCYTE_APOPTOTIC_PROCESS	DOCK8|IDO1|LYN|CD24A|GIMAP8|BBC3|LGALS3|CD27|MIF|ZC3H8|NOC2L|ITPKB|TRP53|BIRC7|CCR7|PDCD7|MEF2C|NF1|CD274|ARG2|PIP|EFNA1|PRKCQ|TGFB2|MYC|ADA|CXCL12|SLC7A11|FCMR|P2RX7|NFKBID|BCL2A1A|TSC22D3|IRS2|JAK3|NR4A3|ST6GAL1|CCL21A|FCGR2B|SLC46A2|BCL11B|BLK|MIR18B|PDCD1|HCLS1|IL7R|IL18|CCL19|CASP8|IL10|MIR363|CCL21B|VHL|FOXP1|CXCR2|BAX|GAS6|BCL2|BCL2L1|GHSR|CD3G|STAT5A|BMP4|RAG1|NOD2|WNT5A|BCL3|CCL5|BLM|ROR…	96	0.3413	2.012	0	0.0032	0.404
GAD85	Lymphocyte Apoptosis	GOBP_REGULATION_OF_LYMPHOCYTE_APOPTOTIC_PROCESS	Regulation Of Lymphocyte Apoptotic Process	http://www.gsea-msigdb.org/gsea/msigdb/mouse/geneset/GOBP_REGULATION_OF_LYMPHOCYTE_APOPTOTIC_PROCESS	IDO1|DOCK8|LYN|CD24A|GIMAP8|BBC3|LGALS3|CD27|MIF|ZC3H8|NOC2L|TRP53|BIRC7|PDCD7|CD274|ARG2|EFNA1|PIP|PRKCQ|TGFB2|MYC|ADA|FCMR|P2RX7|NFKBID|BCL2A1A|TSC22D3|IRS2|JAK3|SLC46A2|BCL11B|BLK|MIR18B|IL7R|PDCD1|CASP8|IL10|MIR363|VHL|FOXP1|BAX|BCL2|CD3G|BMP4|RAG1|WNT5A|BCL3|CCL5|BLM|RORC|HSH2D|IL2|RIPK3|SIGLEC1|SERPINB9|FADD|ADAM8|CD74|PTCRA|GPAM|IL3|MIR93|MIR106B|TNFRSF4|MIR25|TNFSF4|BCL10|ST3GAL1|CD44	69	0.3187	1.6928	0	0.02	0.995
GAD85	Lymphocyte Apoptosis	GOBP_REGULATION_OF_T_CELL_APOPTOTIC_PROCESS	Regulation Of T Cell Apoptotic Process	http://www.gsea-msigdb.org/gsea/msigdb/mouse/geneset/GOBP_REGULATION_OF_T_CELL_APOPTOTIC_PROCESS	IDO1|DOCK8|CASP8|GIMAP8|VHL|BBC3|LGALS3|CD27|BCL2|ZC3H8|TRP53|PDCD7|BMP4|RAG1|CD274|WNT5A|ARG2|EFNA1|PIP|BCL3|CCL5|BLM|PRKCQ|TGFB2|ADA|RORC|P2RX7|RIPK3|NFKBID|SIGLEC1|SERPINB9|FADD|TSC22D3|ADAM8|JAK3|PTCRA|GPAM|TNFRSF4|TNFSF4|SLC46A2|BCL11B|ST3GAL1|IL7R|PDCD1	44	0.2575	1.2376	0.1351	0.1822	1
GAD85	Lymphocyte Apoptosis	GOBP_T_CELL_APOPTOTIC_PROCESS	T Cell Apoptotic Process	http://www.gsea-msigdb.org/gsea/msigdb/mouse/geneset/GOBP_T_CELL_APOPTOTIC_PROCESS	DFFA|IDO1|DOCK8|GIMAP8|BBC3|LGALS3|CD27|TNFRSF23|ZC3H8|TRP53|PDCD7|CD274|ARG2|EFNA1|PIP|PRKCQ|RPS6|TGFB2|ADA|IL2RA|FASL|P2RX7|NFKBID|TSC22D3|JAK3|AKT1|GLI3|SLC46A2|BCL11B|IL7R|PDCD1|CASP8|VHL|BAK1|BAX|BCL2|BMP4|RAG1|WNT5A|KDELR1|BCL3|CCL5|BLM|RORC|RIPK3|SIGLEC1|SERPINB9|FADD|ADAM8|PTCRA|GPAM|LMBR1L|TNFRSF4|TNFSF4|BCL10|ST3GAL1	56	0.3439	1.7846	0	0.0124	0.936
GAD85	Lymphocyte Apoptosis	GOBP_THYMOCYTE_APOPTOTIC_PROCESS	Thymocyte Apoptotic Process	http://www.gsea-msigdb.org/gsea/msigdb/mouse/geneset/GOBP_THYMOCYTE_APOPTOTIC_PROCESS	DFFA|CASP8|RORC|NFKBID|VHL|BAK1|BBC3|BAX|ADAM8|ZC3H8|JAK3|PTCRA|TRP53|BMP4|RAG1|WNT5A|GLI3|EFNA1|BLM|BCL11B|BCL10|ADA	22	0.3229	1.2799	0.1387	0.1512	1
GAD85	Lymphocyte Costimulation	GOBP_LYMPHOCYTE_COSTIMULATION	Lymphocyte Costimulation	http://www.gsea-msigdb.org/gsea/msigdb/mouse/geneset/GOBP_LYMPHOCYTE_COSTIMULATION	CD24A|EFNB1|CD81|EFNB2|LGALS8|CD3E|PDCD1LG2|CCR7|LILRB4A|CD5|CD80|CD274|CD86|EPHB4|EPHB6|CD28|SPN|TNFRSF13C|IL4|DPP4|CARD11|CAV1|TNFSF14|ICOS|CCL21A|LGALS1|TNFSF4|CD160|CCL19	29	0.5136	2.2852	0	0.0006	0.056
GAD85	Lymphocyte Homeostasis	GOBP_B_CELL_HOMEOSTASIS	B Cell Homeostasis	http://www.gsea-msigdb.org/gsea/msigdb/mouse/geneset/GOBP_B_CELL_HOMEOSTASIS	TNFAIP3|LYN|PKN1|BAK1|DOCK10|BAX|MIF|PIRB|BCL2|TRAF3IP2|TNFRSF13B|MEF2C|GAPT|ADA|ABL1|TNFRSF13C|BCL2A1A|NCKAP1L|IKBKB|FOXP3|CD74|SASH3|VPREB1|VPREB2|SH2B2|PIK3CD|DOCK11|BCL10|SPNS2|IL7R|CD44	31	0.4637	2.0889	0	0.002	0.245
GAD85	Lymphocyte Homeostasis	GOBP_LEUKOCYTE_HOMEOSTASIS	Leukocyte Homeostasis	http://www.gsea-msigdb.org/gsea/msigdb/mouse/geneset/GOBP_LEUKOCYTE_HOMEOSTASIS	CFH|TNFAIP3|LYN|MIF|PIRB|SLC39A3|GIMAP5|ITPKB|GPR183|MEF2C|NF1|TGFB1|TGFB2|GAPT|CSF1|SLC7A11|P2RX7|GIMAP3|LGALS2|BCL2A1A|NCKAP1L|SLC37A4|TSC22D3|IKBKB|PDE4B|CXCL5|GPR174|TNFRSF17|SH2B2|XKR8|CHST3|PMAIP1|SLC46A2|SPTA1|SPNS2|PKN1|CXCR2|DOCK10|LMO1|SLC15A4|CCL2|SLC40A1|HC|ABL1|IFNG|IL2|RIPK3|FADD|FCER1G|FOXP3|CORO1A|FLT3|GPAM|VPREB1|VPREB2|PIK3CD|PRDX2|SIT1|TNFSF4|BCL10|FOXN1|CD24A|TNFRSF23|ZC3H8|TN…	105	0.3693	2.1162	0	0.0017	0.205
GAD85	Lymphocyte Homeostasis	GOBP_LYMPHOCYTE_HOMEOSTASIS	Lymphocyte Homeostasis	http://www.gsea-msigdb.org/gsea/msigdb/mouse/geneset/GOBP_LYMPHOCYTE_HOMEOSTASIS	TNFAIP3|LYN|CD24A|MIF|PIRB|TNFRSF23|SLC39A3|GIMAP5|ZC3H8|TNFRSF13B|MEF2C|TGFB1|RPS6|TGFB2|GAPT|ADA|IL2RA|P2RX7|GIMAP3|LGALS2|BCL2A1A|NCKAP1L|TSC22D3|IKBKB|JAK3|GPR174|TNFRSF17|SH2B2|AKT1|LAT|CHST3|PMAIP1|SLC46A2|SPTA1|SPNS2|IL7R|PKN1|BAK1|DOCK10|LMO1|BAX|BCL2|TRAF3IP2|STAT5A|STAT5B|RAG1|SLC40A1|TCIRG1|ABL1|TNFRSF13C|IL2|RIPK3|FADD|IL20RB|FOXP3|CORO1A|CD74|SASH3|GPAM|VPREB1|VPREB2|CCNB2|PIK3CD|PRD…	71	0.3815	2.0544	0	0.0025	0.308
GAD85	Lymphocyte Homeostasis	GOBP_T_CELL_HOMEOSTASIS	T Cell Homeostasis	http://www.gsea-msigdb.org/gsea/msigdb/mouse/geneset/GOBP_T_CELL_HOMEOSTASIS	CD24A|LMO1|BAX|TNFRSF23|BCL2|SLC39A3|GIMAP5|ZC3H8|STAT5A|STAT5B|RAG1|TGFB1|RPS6|TGFB2|TCIRG1|IL2RA|P2RX7|IL2|RIPK3|GIMAP3|LGALS2|NCKAP1L|FADD|IL20RB|TSC22D3|JAK3|CORO1A|GPR174|GPAM|AKT1|CCNB2|CHST3|PMAIP1|PRDX2|SIT1|TNFRSF4|TNFSF4|SLC46A2|SPNS2|FOXN1|IL7R	41	0.3633	1.6833	0.0183	0.0209	0.997
GAD85	Lymphocyte Proliferation	GOBP_ACTIVATED_T_CELL_PROLIFERATION	Activated T Cell Proliferation	http://www.gsea-msigdb.org/gsea/msigdb/mouse/geneset/GOBP_ACTIVATED_T_CELL_PROLIFERATION	CRTAM|IDO1|CD24A|EPO|TNFSF9|PDCD1LG2|PRNP|STAT5A|PYCARD|IGFBP2|PRKAR1A|LILRB4A|STAT5B|IL27RA|ITGAD|CD274|SCRIB|ARG1|CD86|EPHB6|IL2RA|IL23A|ABL1|IL12B|LRRC32|IL2|RIPK3|IGF2|IL4|ITGAX|ITGB2|ITGAL|ITGAM|FADD|SATB1|ICOSL|JAK3|GPAM|AGER|BTN2A2|TNFSF4|RPS3|SLAMF1|FYN|LAPTM5|BTN1A1|IL18	47	0.2813	1.3714	0.0252	0.0987	1
GAD85	Lymphocyte Proliferation	GOBP_ALPHA_BETA_T_CELL_PROLIFERATION	Alpha Beta T Cell Proliferation	http://www.gsea-msigdb.org/gsea/msigdb/mouse/geneset/GOBP_ALPHA_BETA_T_CELL_PROLIFERATION	XCL1|TYK2|ZAP70|DOCK2|TWSG1|CD24A|ELF4|CD81|CCR2|CD274|ARG2|PRKCQ|MYC|IL2RA|IL23A|TNFSF18|NDFIP1|IRF1|TARM1|CARD11|LGALS7|MAPK8IP1|RASAL3|PTPN22|TGFBR2|IL18|RIPK2|CD3E|LILRB4A|CD80|BLM|CD28|BTLA|ZBTB7B|CBLB|CD55|IL12A|CD55B|IL12B|IL2|IL23R|PTPRC|FOXP3|SYK|VSIR|IL15|CLEC4G|TNFSF4|CD44	49	0.2981	1.4989	0.03	0.0544	1
GAD85	Lymphocyte Proliferation	GOBP_CD4_POSITIVE_ALPHA_BETA_T_CELL_PROLIFERATION	Cd4 Positive Alpha Beta T Cell Proliferation	http://www.gsea-msigdb.org/gsea/msigdb/mouse/geneset/GOBP_CD4_POSITIVE_ALPHA_BETA_T_CELL_PROLIFERATION	XCL1|RIPK2|TWSG1|CD24A|CD81|CD3E|LILRB4A|CD274|ARG2|CD28|PRKCQ|IL2RA|CBLB|TNFSF18|CD55|CD55B|NDFIP1|IL2|TARM1|CARD11|FOXP3|VSIR|LGALS7|TGFBR2|CD44	25	0.3231	1.3641	0.0636	0.1019	1
GAD85	Lymphocyte Proliferation	GOBP_POSITIVE_REGULATION_OF_ALPHA_BETA_T_CELL_PROLIFERATION	Positive Regulation Of Alpha Beta T Cell Proliferation	http://www.gsea-msigdb.org/gsea/msigdb/mouse/geneset/GOBP_POSITIVE_REGULATION_OF_ALPHA_BETA_T_CELL_PROLIFERATION	XCL1|RIPK2|TYK2|ZAP70|CD24A|CD81|CD3E|CCR2|CD80|BLM|CD28|PRKCQ|IL23A|CD55|IL12A|CD55B|IL12B|IL23R|CARD11|PTPRC|SYK|TNFSF4|RASAL3|PTPN22|TGFBR2|IL18	26	0.3357	1.4101	0.0536	0.083	1
GAD85	Lymphocyte Proliferation	GOBP_POSITIVE_REGULATION_OF_LEUKOCYTE_PROLIFERATION	Positive Regulation Of Leukocyte Proliferation	http://www.gsea-msigdb.org/gsea/msigdb/mouse/geneset/GOBP_POSITIVE_REGULATION_OF_LEUKOCYTE_PROLIFERATION	XCL1|CSF2|ZAP70|CD6|LYN|FLT3L|MIF|TNFSF9|MYD88|GPR183|MEF2C|CARMIL2|RAC2|CCDC88B|PRKCQ|CSF1|IL23A|NFATC2|NCKAP1L|CARD11|WNT3A|ST6GAL1|ADK|SLC7A1|SPTA1|RASAL3|BST1|PTPN22|TGFBR2|RIPK2|DHPS|CD59B|CD1D1|CHRNB2|EPO|IGHD|CD3E|SLC4A1|PYCARD|CD80|CD86|FGF10|CCL5|BLM|CD28|SPN|CD55|IL12A|VTCN1|CD55B|IFNG|IL12B|IL2|IL4|FADD|PTPRC|ICOSL|FOXP3|SYK|CORO1A|GPAM|AGER|TIRAP|CD40|H2-DMB1|H2-DMB2|TNFSF4|ZP3|TYK2|I…	139	0.3117	2.0545	0	0.0025	0.308
GAD85	Lymphocyte Proliferation	GOBP_POSITIVE_REGULATION_OF_T_CELL_PROLIFERATION	Positive Regulation Of T Cell Proliferation	http://www.gsea-msigdb.org/gsea/msigdb/mouse/geneset/GOBP_POSITIVE_REGULATION_OF_T_CELL_PROLIFERATION	XCL1|TYK2|ZAP70|CD6|CD24A|CD4|EFNB1|CD81|TNFSF9|PDCD1LG2|CCR2|CCR7|IGFBP2|IL27RA|CARMIL2|IL21|CD274|CCDC88B|PRKCQ|IL23A|IL2RA|ITGAL|NCKAP1L|CARD11|SHH|JAK3|CD276|ADK|SLC7A1|TRAF6|SPTA1|RASAL3|PTPN22|TGFBR2|IL18|CCL19|RIPK2|IL1A|IL1B|DHPS|HES1|CD59B|IL6ST|VCAM1|CD1D1|EPO|CD3E|SLC4A1|PYCARD|STAT5A|STAT5B|CD80|CD86|CCL5|BLM|CD28|AIF1|LEP|SPN|CD55|IL12A|VTCN1|CD55B|IFNG|IL12B|TNFRSF13C|IL2|IL4|IGF2|I…	92	0.284	1.5962	0	0.0333	1
GAD85	Lymphocyte Proliferation	GOBP_REGULATION_OF_ACTIVATED_T_CELL_PROLIFERATION	Regulation Of Activated T Cell Proliferation	http://www.gsea-msigdb.org/gsea/msigdb/mouse/geneset/GOBP_REGULATION_OF_ACTIVATED_T_CELL_PROLIFERATION	CRTAM|IDO1|CD24A|EPO|TNFSF9|PDCD1LG2|PRNP|STAT5A|PYCARD|LILRB4A|IGFBP2|PRKAR1A|STAT5B|IL27RA|SCRIB|CD274|ARG1|CD86|IL2RA|IL23A|IL12B|LRRC32|IL2|RIPK3|IGF2|IL4|FADD|ICOSL|JAK3|GPAM|AGER|BTN2A2|TNFSF4|RPS3|SLAMF1|LAPTM5|BTN1A1|IL18	38	0.2938	1.3751	0.0755	0.0973	1
GAD85	Lymphocyte Proliferation	GOBP_REGULATION_OF_T_CELL_PROLIFERATION	Regulation Of T Cell Proliferation	http://www.gsea-msigdb.org/gsea/msigdb/mouse/geneset/GOBP_REGULATION_OF_T_CELL_PROLIFERATION	XCL1|CRTAM|ZAP70|CD6|TMEM131L|LGALS3|CEBPB|TNFSF9|CARMIL2|RAC2|CCDC88B|IL4I1|TGFB1|PRKCQ|IL23A|TNFSF18|TNFRSF21|TARM1|NCKAP1L|CARD11|IL27|ADK|VSIG4|MAPK8IP1|SLC7A1|SPTA1|RASAL3|PTPN22|TGFBR2|BTN1A1|RIPK2|DHPS|CTLA4|CD59B|CD1D1|LMO1|EPO|ERBB2|CD3E|SLC4A1|PYCARD|CD80|ARG1|CD86|CD37|CCL5|BLM|CD28|SPN|CD55|IL12A|VTCN1|CD55B|IFNG|IL12B|TSPAN32|LRRC32|IL2|RIPK3|IL4|FADD|PTPRC|ICOSL|FOXP3|SYK|CORO1A|GPA…	159	0.3072	1.9792	0	0.0041	0.504
GAD85	Lymphocyte Proliferation	GOBP_T_CELL_PROLIFERATION	T Cell Proliferation	http://www.gsea-msigdb.org/gsea/msigdb/mouse/geneset/GOBP_T_CELL_PROLIFERATION	XCL1|CRTAM|DOCK8|DOCK2|CD6|LGALS3|TNFSF9|TRP53|CCDC88B|IL4I1|IL23A|P2RX7|TNFRSF21|NCKAP1L|CARD11|CRIP3|ADK|MAPK8IP1|SLC7A1|FYN|PTPN22|TGFBR2|BTN1A1|RIPK2|CD151|RASGRP1|CTLA4|CD1D1|LMO1|CD3E|SLC4A1|CD80|CD86|CCL5|BLM|CD28|CD55|IL12A|CD55B|IFNG|IL12B|IL2|RIPK3|IL4|ITGAX|ITGB2|FADD|PTPRC|FOXP3|SYK|CORO1A|GPAM|H2-AA|CCND3|PRDX2|H2-DMB1|H2-DMB2|TNFSF4|IDO1|TWSG1|EFNB1|IFNAR2|PLA2G2F|ZBTB32|IGFBP2|IL27…	196	0.3435	2.2665	0	0.0006	0.063
GAD85	Lymphoid Progenitor Differentiation	GOBP_HEMATOPOIETIC_PROGENITOR_CELL_DIFFERENTIATION	Hematopoietic Progenitor Cell Differentiation	http://www.gsea-msigdb.org/gsea/msigdb/mouse/geneset/GOBP_HEMATOPOIETIC_PROGENITOR_CELL_DIFFERENTIATION	FSTL3|CITED2|FLCN|TRP53|PTPRZ1|TGFB1|SLC8A3|NOTCH1|SIGLECG|SLC37A4|DPF2|SOX4|KAT5|TCF15|SRF|GM36723|SIRPA|MIXL1|VEGFA|PLD4|ZFAT|PSEN1|PSEN2|MED1|BRAF|ERCC2|REST|BATF|FST|PTPRC|MIR99A|SPI1|FLT3|COL24A1|GATA3|CDK6|3830403N18RIK|MIR181C|MUC4|ZFP980|MIR193B|STON2|KRT75|EXT1|ARHGEF7|TNFRSF13B|SIPA1L3|VMN1R13|KRTAP5-5|AP2A2|VMN1R214|MLF1|SAMD9L|DHTKD1|TERC|TAL1|4930474N05RIK|ARL11|ANKLE1|PYGO1|PRRC2C|T…	128	0.2474	1.4321	0	0.0751	1
GAD85	Lymphoid Progenitor Differentiation	GOBP_HEMATOPOIETIC_STEM_CELL_DIFFERENTIATION	Hematopoietic Stem Cell Differentiation	http://www.gsea-msigdb.org/gsea/msigdb/mouse/geneset/GOBP_HEMATOPOIETIC_STEM_CELL_DIFFERENTIATION	MIR125B-1|SP7|MIR193B|BCL2|EXT1|TRP53|AP2A2|TERC|MIR125B-2|TAL1|MED1|HOXB4|ZFP36|SETD1A|ERCC2|XRCC5|BATF|MIR126A|SFRP1|MIR99A|KAT5|LMBR1L|CDK6|TCF15|MIR181C|MIR542|FOXC1|SRF|SH2B3	29	0.4011	1.7433	0.0109	0.0152	0.972
GAD85	Lymphoid Progenitor Differentiation	GOBP_LYMPHOID_PROGENITOR_CELL_DIFFERENTIATION	Lymphoid Progenitor Cell Differentiation	http://www.gsea-msigdb.org/gsea/msigdb/mouse/geneset/GOBP_LYMPHOID_PROGENITOR_CELL_DIFFERENTIATION	HES1|NOTCH1|BATF|HES5|SHH|BCL2|SPI1|FLCN|FLT3|SOX4|GATA3|BMP4|KIT|ANKLE1|GM36723	15	0.3923	1.4022	0.0942	0.0861	1
GAD85	Lymphoid Progenitor Differentiation	GOBP_REGULATION_OF_HEMATOPOIETIC_PROGENITOR_CELL_DIFFERENTIATION	Regulation Of Hematopoietic Progenitor Cell Differentiation	http://www.gsea-msigdb.org/gsea/msigdb/mouse/geneset/GOBP_REGULATION_OF_HEMATOPOIETIC_PROGENITOR_CELL_DIFFERENTIATION	MIXL1|HES1|NOTCH1|METTL14|HES5|VEGFA|DPF2|SPI1|FLCN|KAT5|GATA2|AP2A2|IL3|CDK6|TCF15|ANKLE1|ZFP36|SETD1A|FOXC1	19	0.4818	1.8388	0.0144	0.0093	0.858
GAD85	Macrophage Activation	GOBP_MACROPHAGE_ACTIVATION	Macrophage Activation	http://www.gsea-msigdb.org/gsea/msigdb/mouse/geneset/GOBP_MACROPHAGE_ACTIVATION	HSPD1|THBS1|CSF2|SNCA|JMJD6|TLR4|TLR6|SYT11|CD84|IL33|MMP8|GRN|STAP1|IFNB1|TNIP2|IFNGR1|TREM2|LRFN5|KARS|PJA2|FER1L5|GPR137B|SUCNR1|MIR7116|MFHAS1|PLA2G3|TTBK1|ITGAM|NR1D1|PRKCE|PLCG2|PLA2G5|LDLR|TNF|EDN2|IL1RL1|C1QA|C5AR1|NR1H3|BPI|CASP1|IL10|TAFA3|TYROBP|CD200|NMI|CD1D1|MYO18A|TLR2|FOXP1|TLR3|PLA2G4A|CX3CR1|LRRK2|PPARG|SBNO2|RAET1D|WNT5A|TRPV1|IL4RA|CST7|AIF1|CX3CL1|WNK4|CRTC3|IFNG|IL4|SPHK1|SY…	85	0.3231	1.887	0	0.0071	0.749
GAD85	Macrophage Activation	GOBP_POSITIVE_REGULATION_OF_MACROPHAGE_ACTIVATION	Positive Regulation Of Macrophage Activation	http://www.gsea-msigdb.org/gsea/msigdb/mouse/geneset/GOBP_POSITIVE_REGULATION_OF_MACROPHAGE_ACTIVATION	HSPD1|THBS1|IL10|TAFA3|TLR4|CD1D1|TLR6|IL33|MMP8|PLA2G4A|STAP1|LRRK2|TNIP2|RAET1D|TREM2|WNT5A|KARS|IL4RA|TTBK1|IL13|JUND|HAVCR2|HAMP|CEBPA|ULBP1|IL1RL1	26	0.2943	1.2398	0.1322	0.1809	1
GAD85	Macrophage Activation	GOBP_REGULATION_OF_MACROPHAGE_ACTIVATION	Regulation Of Macrophage Activation	http://www.gsea-msigdb.org/gsea/msigdb/mouse/geneset/GOBP_REGULATION_OF_MACROPHAGE_ACTIVATION	HSPD1|THBS1|SNCA|TLR4|TLR6|CD84|SYT11|IL33|GRN|MMP8|STAP1|TNIP2|TREM2|LRFN5|KARS|PJA2|GPR137B|MFHAS1|TTBK1|NR1D1|PLA2G5|LDLR|IL1RL1|NR1H3|BPI|IL10|TAFA3|CD200|CD1D1|MYO18A|PLA2G4A|LRRK2|PPARG|RAET1D|WNT5A|IL4RA|CST7|CX3CL1|IL4|SPHK1|IL13|MUC5B|JUND|HAVCR2|PLA2G10|HAMP|CEBPA|TFF2|ADGRF5|ULBP1	50	0.2837	1.3807	0.0238	0.095	1
GAD85	Neutrophil & Mast Cell Activity	GOBP_GRANULOCYTE_ACTIVATION	Granulocyte Activation	http://www.gsea-msigdb.org/gsea/msigdb/mouse/geneset/GOBP_GRANULOCYTE_ACTIVATION	DNASE1|TYROBP|DNASE1L3|MYO1F|CXCR2|PRAM1|CAMP|GRN|TRAF3IP2|MYD88|CCR2|LYPD10|CD177|KARS|SCNN1B|CCL5|IL16|STX11|IL18RAP|CTSG|PI4K2A|ENPP3|LYPD11|ITGB2|VAMP2|ITGAM|ANXA1|FCGR4|FCER1G|SPI1|SYK|IL15|PRKCD|PRG3|F2RL1|CD300A|KMT2E|IL18	38	0.2995	1.3923	0.0746	0.0901	1
GAD85	Neutrophil & Mast Cell Activity	GOBP_MYELOID_CELL_ACTIVATION_INVOLVED_IN_IMMUNE_RESPONSE	Myeloid Cell Activation Involved In Immune Response	http://www.gsea-msigdb.org/gsea/msigdb/mouse/geneset/GOBP_MYELOID_CELL_ACTIVATION_INVOLVED_IN_IMMUNE_RESPONSE	GRP|DOCK2|DNASE1|DNASE1L3|LYN|CD84|IL33|RABGEF1|GRN|NPPA|LAT2|MYD88|IFNB1|CCR2|LYPD10|TREM2|RAC2|KARS|IL13RA2|STX11|FER1L5|PI4K2A|SUCNR1|FGR|NPPC|PLA2G3|ITGAM|ADORA2B|NR4A3|PDPK1|GATA2|PRKCE|PLCG2|CPLX2|CLNK|F2RL1|ADORA3|LAT|FCER1A|D6WSU163E|TAC4|BLK|HMOX1|RASGRP1|TYROBP|NMI|MYO1F|MRGPRA1|MRGPRA3|MRGPRB4|PRAM1|MRGPRB1|MILR1|MRGPRA4|FES|FOXF1|MRGPRX2|MRGPRB2|PYCARD|SBNO2|MRGPRA6|LILRB4A|MRGPRB3|KI…	94	0.2266	1.3596	0.0217	0.1042	1
GAD85	Neutrophil & Mast Cell Activity	GOBP_MYELOID_LEUKOCYTE_MEDIATED_IMMUNITY	Myeloid Leukocyte Mediated Immunity	http://www.gsea-msigdb.org/gsea/msigdb/mouse/geneset/GOBP_MYELOID_LEUKOCYTE_MEDIATED_IMMUNITY	GRP|DNASE1|DNASE1L3|LYN|MYD88|LYPD10|CARD9|RAC2|TUSC2|PI4K2A|NPPC|ADORA2B|NR4A3|PDPK1|CXCL5|CPLX2|CLNK|ADORA3|D6WSU163E|TAC4|BLK|HMOX1|RASGRP1|TYROBP|SPON2|PRAM1|MILR1|NLRP6|CX3CR1|NCF1|ARG1|IL4RA|CRHR1|LYST|ELANE|CTSG|IL4|ITGB2|VAMP2|RAB44|MS4A2|FCER1G|FCGR3|SPI1|SYK|UNC13D|GATA1|PTGDR|PTGDS|WDR1|POMC|CD300A|CD84|RABGEF1|NPPA|LAT2|STAP1|ACE|CCR2|MAVS|IGHG2B|IGHG1|NDST2|IL13RA2|STX11|F2|FGR|PLA2G…	106	0.2725	1.5691	0	0.0381	1
GAD85	Neutrophil & Mast Cell Activity	GOBP_NEUTROPHIL_ACTIVATION_INVOLVED_IN_IMMUNE_RESPONSE	Neutrophil Activation Involved In Immune Response	http://www.gsea-msigdb.org/gsea/msigdb/mouse/geneset/GOBP_NEUTROPHIL_ACTIVATION_INVOLVED_IN_IMMUNE_RESPONSE	DNASE1|TYROBP|DNASE1L3|MYO1F|LYPD11|ITGB2|PRAM1|ITGAM|FCER1G|SPI1|SYK|MYD88|LYPD10|CD177|SCNN1B|STX11	16	0.4963	1.7912	0.0183	0.0119	0.923
GAD85	Neutrophil & Mast Cell Activity	GOBP_NEUTROPHIL_MEDIATED_IMMUNITY	Neutrophil Mediated Immunity	http://www.gsea-msigdb.org/gsea/msigdb/mouse/geneset/GOBP_NEUTROPHIL_MEDIATED_IMMUNITY	DNASE1|DNASE1L3|MYO1F|PRAM1|CXCL1|NLRP6|MYD88|ACE|NCF1|LYPD10|CARD9|ARG1|CD177|SCNN1B|JAGN1|STX11|TUSC2|TREM1|LYST|TREM3|F2|ELANE|CTSG|LYPD11|ITGB2|ITGAM|SPI1|SYK|CXCL5|CD300LB|IRAK4|F2RL1|WDR1|POMC|KMT2E	35	0.3971	1.8365	0.0071	0.0094	0.863
GAD85	Neutrophil & Mast Cell Activity	GOBP_POSITIVE_REGULATION_OF_MYELOID_LEUKOCYTE_MEDIATED_IMMUNITY	Positive Regulation Of Myeloid Leukocyte Mediated Immunity	http://www.gsea-msigdb.org/gsea/msigdb/mouse/geneset/GOBP_POSITIVE_REGULATION_OF_MYELOID_LEUKOCYTE_MEDIATED_IMMUNITY	TYROBP|C3|LYPD11|ITGB2|FCGR1|ITGAM|CXCL1|FCER1G|STAP1|FCGR3|SPI1|MAVS|LYPD10|IGHG2B|F2RL1|IGHG1|ARG1|CD177|POMC	19	0.517	2.0014	0	0.0036	0.449
GAD85	Neutrophil & Mast Cell Activity	GOBP_REGULATION_OF_LEUKOCYTE_DEGRANULATION	Regulation Of Leukocyte Degranulation	http://www.gsea-msigdb.org/gsea/msigdb/mouse/geneset/GOBP_REGULATION_OF_LEUKOCYTE_DEGRANULATION	HMOX1|LYN|PRAM1|CD84|RABGEF1|FES|NPPA|FOXF1|KLRC3|CCR2|LYPD10|CD177|RAC2|IL13RA2|IL4RA|LAMP1|CRHR1|STXBP1|FGR|IL4|NPPC|PLA2G3|LYPD11|ITGB2|NCKAP1L|ITGAM|MS4A2|FCER1G|ADORA2B|SPI1|SYK|KLRC1|IL13|UNC13D|KLRC2|PDPK1|GATA2|GATA1|F2RL1|ADORA3|FCER1A|D6WSU163E|CD300A|VAMP8|BLK|CD160	46	0.3013	1.4618	0.0235	0.0654	1
GAD85	Neutrophil & Mast Cell Activity	GOBP_REGULATION_OF_MAST_CELL_ACTIVATION	Regulation Of Mast Cell Activation	http://www.gsea-msigdb.org/gsea/msigdb/mouse/geneset/GOBP_REGULATION_OF_MAST_CELL_ACTIVATION	NECTIN2|CD226|LYN|CD84|RABGEF1|NPPA|CFTR|CRLF2|CNR1|RAC2|IL13RA2|FGR|NPPC|PLA2G3|TIMD2|CD300LF|ADORA2B|NR4A3|PDPK1|GATA2|ADORA3|CNR2|FCER1A|D6WSU163E|BLK|HMOX1|HAVCR1|DPPA1|MILR1|FES|FOXF1|PLSCR2|LILRB4A|PTPRE|IL4RA|BC053393|CRHR1|PTPN6|STXBP1|ENPP3|IL4|GM12169|MS4A2|FCER1G|SYK|IL13|UNC13D|CD300LB|TSLP|GATA1|PLSCR1|CD300A|VAMP8	53	0.2609	1.3255	0.0588	0.1223	1
GAD85	Neutrophil & Mast Cell Activity	GOBP_REGULATION_OF_MAST_CELL_ACTIVATION_INVOLVED_IN_IMMUNE_RESPONSE	Regulation Of Mast Cell Activation Involved In Immune Response	http://www.gsea-msigdb.org/gsea/msigdb/mouse/geneset/GOBP_REGULATION_OF_MAST_CELL_ACTIVATION_INVOLVED_IN_IMMUNE_RESPONSE	HMOX1|LYN|CD84|FES|RABGEF1|NPPA|FOXF1|LILRB4A|RAC2|IL13RA2|IL4RA|CRHR1|PTPN6|STXBP1|FGR|ENPP3|IL4|NPPC|PLA2G3|MS4A2|FCER1G|ADORA2B|SYK|IL13|UNC13D|PDPK1|GATA2|GATA1|ADORA3|FCER1A|D6WSU163E|CD300A|VAMP8|BLK	34	0.3546	1.6069	0.0075	0.0315	1
GAD85	Neutrophil & Mast Cell Activity	GOBP_REGULATION_OF_MYELOID_LEUKOCYTE_MEDIATED_IMMUNITY	Regulation Of Myeloid Leukocyte Mediated Immunity	http://www.gsea-msigdb.org/gsea/msigdb/mouse/geneset/GOBP_REGULATION_OF_MYELOID_LEUKOCYTE_MEDIATED_IMMUNITY	DNASE1|DNASE1L3|LYN|CD84|RABGEF1|NPPA|STAP1|CCR2|MAVS|LYPD10|IGHG2B|IGHG1|RAC2|IL13RA2|FGR|NPPC|PLA2G3|ITGAM|ADORA2B|PDPK1|CXCL5|GATA2|F2RL1|ADORA3|FCER1A|D6WSU163E|BLK|HMOX1|TYROBP|PRAM1|FCGR1|FES|CXCL1|FOXF1|CX3CR1|ARG1|CD177|IL4RA|CRHR1|STXBP1|C3|IL4|LYPD11|ITGB2|MS4A2|FCER1G|FCGR3|SPI1|SYK|IL13|UNC13D|GATA1|POMC|CD300A|VAMP8	55	0.4167	2.1197	0	0.0017	0.199
GAD85	Neutrophil & Mast Cell Activity	GOBP_VACUOLAR_LOCALIZATION	Vacuolar Localization	http://www.gsea-msigdb.org/gsea/msigdb/mouse/geneset/GOBP_VACUOLAR_LOCALIZATION	GRP|RAB3A|LYN|CD84|RABGEF1|NPPA|LAT2|PLEKHM2|FLCN|DEF8|MYH9|RAC2|IL13RA2|PLEKHM1|FGR|VPS33A|NPPC|PLA2G3|ADORA2B|NR4A3|PDPK1|TFEB|GATA2|CPLX2|CLNK|KLC2|ADORA3|LAT|FCER1A|D6WSU163E|TAC4|BLK|RAB34|HMOX1|HDAC6|RASGRP1|MRGPRA1|MRGPRA3|MRGPRB4|BORCS7|MRGPRB1|MILR1|MRGPRA4|FES|BORCS5|LAMTOR1|HPS6|FOXF1|MRGPRX2|MRGPRB2|BORCS6|PIP4P1|BORCS8|MRGPRA6|KXD1|MRGPRB3|SNAPIN|KIT|MRGPRB5|MRGPRB8|IL4RA|CRHR1|MRGPR…	79	0.2307	1.2581	0.037	0.1668	1
GAD85	NK Cell Activation	GOBP_NATURAL_KILLER_CELL_DIFFERENTIATION	Natural Killer Cell Differentiation	http://www.gsea-msigdb.org/gsea/msigdb/mouse/geneset/GOBP_NATURAL_KILLER_CELL_DIFFERENTIATION	PGLYRP1|PGLYRP3|RASGRP1|PGLYRP4|PGLYRP2|FLT3L|GAS6|STAT5A|PRDM1|STAT5B|KAT7|IL21|IL15RA|TUSC2|ID2|TCF3|IKZF1|AXL|IRF1|PTPRC|NFIL3|IL15|SLAMF6|SP3|SLAMF1|PBX1|MERTK|TYRO3|GM36723	29	0.369	1.645	0.0308	0.0255	0.999
GAD85	NK Cell Activation	GOBP_POSITIVE_REGULATION_OF_NATURAL_KILLER_CELL_ACTIVATION	Positive Regulation Of Natural Killer Cell Activation	http://www.gsea-msigdb.org/gsea/msigdb/mouse/geneset/GOBP_POSITIVE_REGULATION_OF_NATURAL_KILLER_CELL_ACTIVATION	TYK2|RASGRP1|TYROBP|FLT3L|BLOC1S6|GAS6|KLRC3|STAT5A|BLOC1S3|STAT5B|RAET1D|IL21|IL15RA|LAMP1|LYST|IL23A|IL12A|IL12B|AXL|IRF1|KLRC1|IL15|KLRC2|HPS1|CD160|ULBP1|IL18	27	0.3525	1.4937	0.0373	0.0559	1
GAD85	NK Cell Activation	GOBP_REGULATION_OF_NATURAL_KILLER_CELL_ACTIVATION	Regulation Of Natural Killer Cell Activation	http://www.gsea-msigdb.org/gsea/msigdb/mouse/geneset/GOBP_REGULATION_OF_NATURAL_KILLER_CELL_ACTIVATION	PGLYRP1|TYK2|PGLYRP3|RASGRP1|TYROBP|PGLYRP4|PGLYRP2|FLT3L|BLOC1S6|GAS6|KLRC3|BLOC1S3|STAT5A|PRDM1|LILRB4A|STAT5B|RAET1D|IL21|IL15RA|LAMP1|LEP|LYST|IL23A|FGR|IL12A|IL12B|AXL|IRF1|KLRC1|KLRC2|IL15|HAVCR2|KLRD1|CLNK|SLAMF7|DCAF15|HPS1|SH2D1B2|CD160|PTPN22|ULBP1|IL18	42	0.2611	1.2091	0.1795	0.2068	1
GAD85	Phagocytosis & Opsonization	GOBP_NEGATIVE_REGULATION_OF_PHAGOCYTOSIS	Negative Regulation Of Phagocytosis	http://www.gsea-msigdb.org/gsea/msigdb/mouse/geneset/GOBP_NEGATIVE_REGULATION_OF_PHAGOCYTOSIS	ATG7|ADIPOQ|CNN2|TLR2|SYT11|CD300LF|PRTN3|SNX3|FCGR2B|CSK|CD300A|TGFB1|SFTPD|FER1L5|RACK1|SIRPA	16	0.4906	1.7978	0.0046	0.0116	0.917
GAD85	Phagocytosis & Opsonization	GOBP_OPSONIZATION	Opsonization	http://www.gsea-msigdb.org/gsea/msigdb/mouse/geneset/GOBP_OPSONIZATION	C3|C2|C4B|C4BP|MYO18A|SPON2|MASP1|MASP2|MBL2|COLEC10|COLEC11|CFP|PLA2G5|CFB|SFTPD|ZP3R|PTX3	17	0.3499	1.2852	0.1509	0.1478	1
GAD85	Phagocytosis & Opsonization	GOBP_POSITIVE_REGULATION_OF_PHAGOCYTOSIS	Positive Regulation Of Phagocytosis	http://www.gsea-msigdb.org/gsea/msigdb/mouse/geneset/GOBP_POSITIVE_REGULATION_OF_PHAGOCYTOSIS	LRP1|DOCK2|CLEC7A|TUB|STAP1|KLRH1|SIRPB1C|CCR7|IGHG2B|HSPA8|IGHG1|TREM2|DNM2|IL15RA|IL2RB|CAMK1D|IL2RG|LMAN2|MEX3B|RAP1GAP|NCKAP1L|CD300LF|ITGA2|SFTPA1|AHSG|GATA2|SOD1|PLCG2|F2RL1|PLA2G5|ANO6|FCGR2B|TNF|RAB27A|SIRPB1A|SIRPA|SIRPB1B|IL1B|PTPRJ|C2|C4B|MYO18A|FCGR1|MASP1|GAS6|MASP2|MBL1|MBL2|TULP1|COLEC10|COLEC11|PPARG|PYCARD|APOA1|APOA2|GM5150|RAPGEF1|CCL2|NOD2|SFTPD|RAB31|IFNG|C3|CALR|PTPRC|FCER1G…	80	0.3561	2.0729	0	0.0022	0.272
GAD85	Phagocytosis & Opsonization	GOBP_POSITIVE_REGULATION_OF_PHAGOCYTOSIS_ENGULFMENT	Positive Regulation Of Phagocytosis Engulfment	http://www.gsea-msigdb.org/gsea/msigdb/mouse/geneset/GOBP_POSITIVE_REGULATION_OF_PHAGOCYTOSIS_ENGULFMENT	RAB31|C3|NCKAP1L|FCGR1|ITGA2|STAP1|GATA2|PPARG|PLCG2|AGER|F2RL1|TREM2|CD36|ANO6|ABCA7	15	0.5273	1.8958	0.0132	0.0067	0.719
GAD85	Phagocytosis & Opsonization	GOBP_REGULATION_OF_MEMBRANE_INVAGINATION	Regulation Of Membrane Invagination	http://www.gsea-msigdb.org/gsea/msigdb/mouse/geneset/GOBP_REGULATION_OF_MEMBRANE_INVAGINATION	RAB31|C3|NCKAP1L|FCGR1|SYT11|ITGA2|STAP1|GATA2|PPARG|PLCG2|AGER|F2RL1|TREM2|ALOX15|CD36|ANO6|CD300A|ABCA7	18	0.5199	1.8948	0.0083	0.0067	0.721
GAD85	Phagocytosis & Opsonization	GOBP_REGULATION_OF_PHAGOCYTOSIS	Regulation Of Phagocytosis	http://www.gsea-msigdb.org/gsea/msigdb/mouse/geneset/GOBP_REGULATION_OF_PHAGOCYTOSIS	LRP1|DOCK2|SYT11|KLRH1|SIRPB1C|DNM2|TGFB1|FER1L5|CAMK1D|ATG7|MEX3B|RAP1GAP|NCKAP1L|CD300LF|ITGA2|SFTPA1|PLA2G5|SCARB1|RAB27A|LETMD1|SIRPB1A|RACK1|SIRPA|PTPRJ|MYO18A|MASP1|MASP2|MBL1|MBL2|COLEC10|PRKCG|COLEC11|PPARG|PYCARD|APOA1|APOA2|GM5150|RAPGEF1|CCL2|SNX3|IFNG|ADIPOQ|PTPRC|SPHK1|FCER1G|FCGR3|SYK|AGER|CFB|ALOX15|CD36|CD300A|PTX3|SYT7|CLEC7A|TUB|STAP1|CCR7|IGHG2B|HSPA8|IGHG1|TREM2|CSK|IL15RA|IL2…	104	0.3701	2.2665	0	0.0006	0.063
GAD85	Prostanoid Biosynthesis	GOBP_FATTY_ACID_BIOSYNTHETIC_PROCESS	Fatty Acid Biosynthetic Process	http://www.gsea-msigdb.org/gsea/msigdb/mouse/geneset/GOBP_FATTY_ACID_BIOSYNTHETIC_PROCESS	ABCD2|HACD1|ELOVL1|ELOVL2|HACD3|FADS2|HACD4|ELOVL5|ABHD1|ELOVL7|MIF|ELOVL4|ACSS2|ACSBG1|FADS3|PTGES|PRXL2B|ALOX12|APOA4|ACLY|PLA2G1B|OXSM|ABHD3|ACSBG2|EDN1|EDN2|GIP|PRKAG1|PLA2G4A|INSIG1|APOA1|ACSM1|APOC2|PTGES2|FASN|OLAH|ALOX12E|ALOX8|LPL|SPHK1|LIPC|ACACA|PTGDS|ALOX12B|ALOX15|H2-KE6|PTGIS|PTGS2|GSTM4|MYO5A|LIPG|PLP1|ALOXE3|ACSM3|SCD2|PDK4|RGN|ASAH2|INSIG2|HNF4A|GSTM7|PRKAA1|PECR|ACOT7|PRKAA2|PLA…	122	0.2844	1.6838	0	0.0209	0.997
GAD85	Prostanoid Biosynthesis	GOBP_MONOCARBOXYLIC_ACID_BIOSYNTHETIC_PROCESS	Monocarboxylic Acid Biosynthetic Process	http://www.gsea-msigdb.org/gsea/msigdb/mouse/geneset/GOBP_MONOCARBOXYLIC_ACID_BIOSYNTHETIC_PROCESS	ABCD2|HACD1|ELOVL1|ELOVL2|HACD3|FADS2|HACD4|ELOVL5|ABHD1|ELOVL7|MIF|ELOVL4|ACSS2|ACSBG1|FADS3|AGXT|PTGES|GATM|PRXL2B|ALOX12|HOGA1|APOA4|MALRD1|ACLY|PLA2G1B|OXSM|ABHD3|ACSBG2|EDN1|EDN2|PER2|GIP|PRKAG1|RDH10|PLA2G4A|INSIG1|APOA1|ACSM1|APOC2|BAAT|PTGES2|FASN|OLAH|ALOX12E|ALOX8|CYP8B1|LPL|SPHK1|LIPC|ACACA|GAMT|PTGDS|ALOX12B|ALOX15|PTGIS|H2-KE6|PTGS2|GSTM4|MYO5A|LIPG|PLP1|IDO1|ALOXE3|ACSM3|SCD2|HTT|ST…	164	0.2834	1.883	0	0.0072	0.758
GAD85	Prostanoid Biosynthesis	GOBP_PROSTANOID_BIOSYNTHETIC_PROCESS	Prostanoid Biosynthetic Process	http://www.gsea-msigdb.org/gsea/msigdb/mouse/geneset/GOBP_PROSTANOID_BIOSYNTHETIC_PROCESS	IL1B|AVP|PLA2G3|ANXA1|SPHK1|AVPR1A|MIF|PLA2G4A|CD74|MAPK9|TBXAS1|PLA2G10|PTGES|FABP5|PTGDS|PRXL2B|PTGIS|PTGS2|PLA2G4F|PTGES2|EDN1|EDN2	22	0.4384	1.7833	0.0148	0.0125	0.938
GAD85	Prostanoid Biosynthesis	GOBP_PROSTANOID_METABOLIC_PROCESS	Prostanoid Metabolic Process	http://www.gsea-msigdb.org/gsea/msigdb/mouse/geneset/GOBP_PROSTANOID_METABOLIC_PROCESS	IL1B|CES2F|AVP|CES2G|MIF|PDPN|PLA2G4A|TNFRSF1A|CES2C|AKR1CL|PTGES|PTGR2|AKR1C21|PRXL2B|GSTP2|AKR1C14|GSTP1|PLA2G4F|PTGES2|PTGR1|AKR1C20|PLA2G3|CYP2S1|AVPR1A|ANXA1|SPHK1|AKR1C6|HPGD|CD74|MAPK9|CES2A|AKR1C18|TBXAS1|PLA2G10|ATP6V1B1|FABP5|PTGDS|CES2H|PTGIS|PTGS2|CES2B|CES2E|EDN1|EDN2	44	0.3176	1.604	0.008	0.0319	1
GAD85	Prostanoid Biosynthesis	GOBP_UNSATURATED_FATTY_ACID_BIOSYNTHETIC_PROCESS	Unsaturated Fatty Acid Biosynthetic Process	http://www.gsea-msigdb.org/gsea/msigdb/mouse/geneset/GOBP_UNSATURATED_FATTY_ACID_BIOSYNTHETIC_PROCESS	ABCD2|IL1B|AVP|MIF|PLA2G4A|SCD2|DECR2|PTGES|PRXL2B|PLA2G4F|PTGES2|ALOX12|SCD3|ALOX8|PLA2G3|ANXA1|SPHK1|SCD4|AVPR1A|FADS1|CD74|MAPK9|ABCD1|TBXAS1|PLA2G10|FABP5|PTGDS|ALOX15|PTGIS|PTGS2|SCD1|EDN1|EDN2	33	0.3952	1.7977	0	0.0116	0.917
GAD85	Response to dsRNA	GOBP_CELLULAR_RESPONSE_TO_DSRNA	Cellular Response To Dsrna	http://www.gsea-msigdb.org/gsea/msigdb/mouse/geneset/GOBP_CELLULAR_RESPONSE_TO_DSRNA	FLOT1|P2RX7|STING1|TLR3|CAV1|NFKB1|RALB|IFNB1|CGAS|MAVS|ZCCHC3|RAET1D|PQBP1|PDE12|MUL1|IFIH1	16	0.5576	1.978	0	0.0041	0.506
GAD85	Response to Prostaglandins & Ketone	GOBP_CELLULAR_RESPONSE_TO_KETONE	Cellular Response To Ketone	http://www.gsea-msigdb.org/gsea/msigdb/mouse/geneset/GOBP_CELLULAR_RESPONSE_TO_KETONE	SCNN1G|EIF4EBP1|CFTR|POSTN|DCPS|TGFB1|MIR327|AKR1B3|MIR10B|AQP1|PRKCE|ADAM15|AGTR1A|AGTR1B|MSTN|MIR466|MIR744|NPAS4|MIR18|PTGFR|BLM|ADCY3|MIR652|ACACA|MIRLET7G|PTGDR|MIR93|PTGER4|MIR17|MIR106B|MIR25|PTGER2|TNFSF4|MIR196A-2|LARP1|MIR10A|MIR221|MIR222|MIR100|MIR1198|P2RY4|IFNB1|AGTR2|MIR342|EPHA5|MIR709|AKAP8|MIR690|MIR615|ARPC2|SMYD3|PRKAA1|PRKAA2|MIRLET7A-2|GDNF|MIR181B-1|P2RY6|MIR181B-2|ADCY8|AK…	97	0.2452	1.4196	0	0.0794	1
GAD85	Response to Prostaglandins & Ketone	GOBP_CELLULAR_RESPONSE_TO_PROSTAGLANDIN_STIMULUS	Cellular Response To Prostaglandin Stimulus	http://www.gsea-msigdb.org/gsea/msigdb/mouse/geneset/GOBP_CELLULAR_RESPONSE_TO_PROSTAGLANDIN_STIMULUS	PRKAA1|PRKAA2|P2RY4|ACACA|P2RY6|PRKCE|ADCY6|GNAS|PTGDR|AKT1|PTGER4|AKAP8|PTGFR|PTGER2|TNFSF4	15	0.5184	1.8868	0.0045	0.007	0.749
GAD85	Response to Prostaglandins & Ketone	GOBP_RESPONSE_TO_KETONE	Response To Ketone	http://www.gsea-msigdb.org/gsea/msigdb/mouse/geneset/GOBP_RESPONSE_TO_KETONE	SCNN1G|EIF4EBP1|CFTR|POSTN|DCPS|SLC12A3|NCOA1|TGFB1|TGFB2|NKX3-1|PLN|HSD3B2|HSD3B3|HSD3B6|AKR1B3|MIR327|MIR10B|AQP1|CACNA1B|OXT|PRKCE|ADAM15|CCL21A|CSN1S1|AGTR1A|AGTR1B|FIBIN|MSTN|MIR466|MIR744|CCL21B|NPAS4|ESR2|MIR18|PTGFR|BLM|ADCY3|MIR652|CAV1|ACACA|MIRLET7G|PTGDR|MIR93|PTGER4|ABCB4|MIR17|MIR106B|MIR25|PTGER2|TNFSF4|MIR196A-2|LARP1|MIR10A|TGFB3|MIR221|TGFBR3|MIR222|MIR100|MIR1198|P2RY4|CFLAR|IF…	134	0.224	1.38	0	0.0953	1
GAD85	Response to Prostaglandins & Ketone	GOBP_RESPONSE_TO_PROSTAGLANDIN	Response To Prostaglandin	http://www.gsea-msigdb.org/gsea/msigdb/mouse/geneset/GOBP_RESPONSE_TO_PROSTAGLANDIN	PRKAA1|CYP27B1|PRKAA2|CCL21B|AANAT|P2RY4|ACACA|P2RY6|PRKCE|ADCY6|CCR7|GNAS|PTGDR|AKT1|CCL21A|PTGER4|AKAP8|PTGFR|PTGER2|TNFSF4|TGFBR3|CCL19	22	0.4689	1.8837	0.0101	0.0071	0.756
GAD85	Response to Prostaglandins & Ketone	GOBP_RESPONSE_TO_TESTOSTERONE	Response To Testosterone	http://www.gsea-msigdb.org/gsea/msigdb/mouse/geneset/GOBP_RESPONSE_TO_TESTOSTERONE	ADH1|MSN|CFLAR|GBA|SPP1|CACNA1B|ESR2|HSF1|MUP1|RWDD1|CDK4|MUP11|AR|NKX3-1|PLN	15	0.3818	1.3178	0.1528	0.1268	1
GAD85	Response to Protozoan	GOBP_RESPONSE_TO_PROTOZOAN	Response To Protozoan	http://www.gsea-msigdb.org/gsea/msigdb/mouse/geneset/GOBP_RESPONSE_TO_PROTOZOAN	IL10|MYD88|TRBV13-3|GBP6|ARG1|GBP4|BCL3|BPGM|CCDC88B|CD37|GBP2|IER3|IL4RA|IRF4|LYST|SPN|HRAS|IRF8|GBP9|IL12A|VTCN1|IFNG|IL12B|TSPAN32|TLR12|IL4|BATF|IRGM2|PF4|IIGP1|GBP10|GBP11|NKG7|BATF2|GBP8|NRAS|IL6|CD40	38	0.52	2.3569	0	0.0004	0.033
GAD85	T Cell Development & Selection	GOBP_IMMATURE_T_CELL_PROLIFERATION	Immature T Cell Proliferation	http://www.gsea-msigdb.org/gsea/msigdb/mouse/geneset/GOBP_IMMATURE_T_CELL_PROLIFERATION	IL1A|RIPK2|IL1B|CDKN2A|GNRH1|CD1D1|TMEM131L|SHH|ERBB2|FOXP3|IFNAR2|TNFSF9|TNFRSF9|WNT4|BMP4|CLEC4G|BLM	17	0.342	1.2682	0.1511	0.1597	1
GAD85	T Cell Development & Selection	GOBP_POSITIVE_T_CELL_SELECTION	Positive T Cell Selection	http://www.gsea-msigdb.org/gsea/msigdb/mouse/geneset/GOBP_POSITIVE_T_CELL_SELECTION	LY9|ZAP70|DOCK2|CD1D1|BCL2|CD3D|ITPKB|CD3E|STAT3|CD3G|MTOR|TGFB1|BRAF|IRF4|TBX21|SPN|IL23A|TNFSF18|CTSL|IL4|BATF|THEMIS|PTPRC|SHH|FOXP3|CD74|STAT6|IL6|IL6RA|H2-DMA|SLAMF6|BCL11B|SKINT1|FOXN1|SRF|OTUD5	36	0.3651	1.6919	0.0075	0.0201	0.995
GAD85	T Cell Development & Selection	GOBP_T_CELL_DIFFERENTIATION_IN_THYMUS	T Cell Differentiation In Thymus	http://www.gsea-msigdb.org/gsea/msigdb/mouse/geneset/GOBP_T_CELL_DIFFERENTIATION_IN_THYMUS	ZAP70|DOCK2|CLPTM1|JMJD6|TMEM131L|TNFSF9|IFNAR2|ZC3H8|ITPKB|ABL2|TRP53|CCR7|B2M|NCAPH2|ANKLE1|RPS6|ADA|ZEB1|IL2RG|MINK1|TCF3|FZD7|NFKBID|CARD11|SHH|MAFB|GLI3|AIRE|BCL11B|SKINT1|SRF|IL7R|RIPK2|IL1A|IL1B|RASGRP1|CD1D1|WNT1|FZD8|ERBB2|BCL2|GBA|FOXJ1|ADRM1|CD3D|CD3E|EGR3|CD3G|JAG2|STAT5A|STAT5B|TESPA1|WNT4|BMP4|RAG1|RAG2|BLM|CD28|BRAF|SPN|ABL1|PRR7|RORC|CDKN2A|RIPK3|PSMB11|FADD|PTPRC|FZD5|ADAM8|FOXP3…	85	0.4036	2.2749	0	0.0006	0.061
GAD85	T Cell Development & Selection	GOBP_T_CELL_SELECTION	T Cell Selection	http://www.gsea-msigdb.org/gsea/msigdb/mouse/geneset/GOBP_T_CELL_SELECTION	LY9|ZAP70|DOCK2|CD4|CD1D1|BCL2|ITPKB|CD3D|BTNL1|CD3E|STAT3|CD3G|JAG2|CCR7|MTOR|TGFB1|CD28|BRAF|IRF4|TBX21|IL23A|SPN|TNFSF18|CTSL|MINK1|IL4|BATF|THEMIS|CARD11|PTPRC|SHH|FOXP3|SYK|CD74|STAT6|IL15|GATA3|IL6|IL6RA|GLI3|AIRE|H2-DMA|SLAMF6|BCL11B|SKINT1|FOXN1|SRF|OTUD5	48	0.358	1.7412	0	0.0154	0.973
GAD85	T Cell Development & Selection	GOBP_THYMIC_T_CELL_SELECTION	Thymic T Cell Selection	http://www.gsea-msigdb.org/gsea/msigdb/mouse/geneset/GOBP_THYMIC_T_CELL_SELECTION	MINK1|ZAP70|DOCK2|CD1D1|CARD11|PTPRC|SHH|CD74|CD3D|ITPKB|CD3E|CD3G|JAG2|CCR7|GATA3|GLI3|AIRE|H2-DMA|CD28|SKINT1|FOXN1|SPN|SRF	23	0.367	1.4904	0.0503	0.0567	1
GAD85	T Cell Immune Response	GOBP_ALPHA_BETA_T_CELL_ACTIVATION	Alpha Beta T Cell Activation	http://www.gsea-msigdb.org/gsea/msigdb/mouse/geneset/GOBP_ALPHA_BETA_T_CELL_ACTIVATION	XCL1|CRTAM|SMAD7|DOCK2|ZAP70|CEBPB|RELB|GIMAP5|ITPKB|GPR183|AP3D1|ATP7A|TRAJ18|CRACR2A|TGFB1|PAX1|PRKCQ|MYC|NFKBIZ|IL23A|MALT1|TNFSF18|CTSL|ENTPD7|TMEM98|GIMAP3|NFKBID|SEMA4A|TARM1|NCKAP1L|CARD11|IL27|GPR18|CLEC4A1|PRKCZ|MAPK8IP1|SLAMF6|BCL11B|SOCS1|RASAL3|PTPN22|TGFBR2|RIPK2|EOMES|CD1D1|FOXP1|CD1D2|ADORA2A|CD3E|CDH26|CD80|CCL20|CD83|BCL3|BLM|CD28|IL4RA|BRAF|IRF4|SPN|ABL1|CD55|IL12A|PRR7|CD55B|IF…	161	0.3335	2.18	0	0.0012	0.128
GAD85	T Cell Immune Response	GOBP_ALPHA_BETA_T_CELL_DIFFERENTIATION	Alpha Beta T Cell Differentiation	http://www.gsea-msigdb.org/gsea/msigdb/mouse/geneset/GOBP_ALPHA_BETA_T_CELL_DIFFERENTIATION	SMAD7|ZAP70|RELB|GIMAP5|ITPKB|GPR183|AP3D1|ATP7A|TRAJ18|CRACR2A|TGFB1|PAX1|NFKBIZ|MALT1|IL23A|TNFSF18|CTSL|ENTPD7|TMEM98|NFKBID|GIMAP3|SEMA4A|NCKAP1L|IL27|GPR18|PRKCZ|SLAMF6|SOCS1|BCL11B|TGFBR2|RIPK2|EOMES|CD1D1|FOXP1|CCL20|CD83|BCL3|BLM|IL4RA|BRAF|IRF4|SPN|ABL1|PRR7|IFNG|IL12B|RORC|IL2|IL4|BATF|FUT7|SATB1|FOXP3|SYK|PSAP|STAT6|ZFP35|RUNX3|GATA3|PTGER4|TNFSF4|HLX|OTUD5|MIR301|SHB|SOCS5|ABL2|CCR2|C…	109	0.3485	2.0266	0	0.0029	0.366
GAD85	T Cell Immune Response	GOBP_ALPHA_BETA_T_CELL_LINEAGE_COMMITMENT	Alpha Beta T Cell Lineage Commitment	http://www.gsea-msigdb.org/gsea/msigdb/mouse/geneset/GOBP_ALPHA_BETA_T_CELL_LINEAGE_COMMITMENT	CTSL|LY9|IL4|BATF|BCL2|FOXP3|STAT6|STAT3|IL6|IL6RA|MTOR|SLAMF6|TGFB1|IRF4|TBX21|SPN|IL23A|TNFSF18|OTUD5	19	0.3675	1.3982	0.0677	0.0876	1
GAD85	T Cell Immune Response	GOBP_CD4_POSITIVE_ALPHA_BETA_T_CELL_ACTIVATION	Cd4 Positive Alpha Beta T Cell Activation	http://www.gsea-msigdb.org/gsea/msigdb/mouse/geneset/GOBP_CD4_POSITIVE_ALPHA_BETA_T_CELL_ACTIVATION	XCL1|SMAD7|CEBPB|RELB|GIMAP5|GPR183|ATP7A|CRACR2A|TGFB1|PAX1|PRKCQ|NFKBIZ|MALT1|IL23A|TNFSF18|CTSL|ENTPD7|TMEM98|NFKBID|GIMAP3|SEMA4A|TARM1|NCKAP1L|CARD11|IL27|PRKCZ|SLAMF6|SOCS1|TGFBR2|RIPK2|FOXP1|CD3E|CDH26|CCL20|CD83|BCL3|CD28|IL4RA|BRAF|IRF4|SPN|CD55|IL12A|CD55B|IFNG|IL12B|RORC|IL2|IL4|BATF|FUT7|SATB1|FOXP3|NKG7|STAT6|ZFP35|RUNX3|GATA3|AGER|PTGER4|TNFSF4|HLX|OTUD5|MIR301|TWSG1|CD24A|SHB|SOCS5…	108	0.4039	2.3357	0	0.0004	0.037
GAD85	T Cell Immune Response	GOBP_CD4_POSITIVE_ALPHA_BETA_T_CELL_DIFFERENTIATION	Cd4 Positive Alpha Beta T Cell Differentiation	http://www.gsea-msigdb.org/gsea/msigdb/mouse/geneset/GOBP_CD4_POSITIVE_ALPHA_BETA_T_CELL_DIFFERENTIATION	SMAD7|MIR301|SHB|SOCS5|RELB|GIMAP5|GPR183|CCR2|CCR7|ATP7A|IL21|CRACR2A|TGFB1|PAX1|TBX21|NFKBIZ|MALT1|IL23A|TNFSF18|CTSL|IL2RG|ENTPD7|TMEM98|GIMAP1|NFKBID|GIMAP3|ZC3H12A|IRF1|SEMA4A|NCKAP1L|IL27|JAK3|PRKCZ|GADD45G|SLAMF6|SOCS1|IL18|CCL19|LY9|RIPK2|FOXP1|PLA2G2D|BCL6|STAT3|CCL20|CD83|BCL3|MTOR|IL4RA|BRAF|IRF4|SPN|ZBTB7B|IFNG|IL12B|RORC|IL2|MIR326|IL4|BATF|FUT7|ANXA1|SATB1|FOXP3|STAT6|NLRP3|ZFP35|SA…	80	0.3797	2.1028	0	0.0018	0.224
GAD85	T Cell Immune Response	GOBP_CD8_POSITIVE_ALPHA_BETA_T_CELL_ACTIVATION	Cd8 Positive Alpha Beta T Cell Activation	http://www.gsea-msigdb.org/gsea/msigdb/mouse/geneset/GOBP_CD8_POSITIVE_ALPHA_BETA_T_CELL_ACTIVATION	CRTAM|EOMES|BCL2|LILRB4A|CD274|CLEC4B1|PAX1|ZBTB7B|IFNG|GIMAP1|CLEC4A3|IRF1|PSMB11|NCKAP1L|SATB1|CLEC4A4|GPR18|VSIR|RUNX3|CLEC4A1|TNFSF8|WDFY4|MAPK8IP1|SOCS1|PTPN22|OTUD5	26	0.2753	1.2007	0.1548	0.2149	1
GAD85	T Cell Immune Response	GOBP_LYMPHOCYTE_ACTIVATION_INVOLVED_IN_IMMUNE_RESPONSE	Lymphocyte Activation Involved In Immune Response	http://www.gsea-msigdb.org/gsea/msigdb/mouse/geneset/GOBP_LYMPHOCYTE_ACTIVATION_INVOLVED_IN_IMMUNE_RESPONSE	PLCL2|SMAD7|MLH1|TNFAIP3|LGALS3|CLEC4D|IFNA13|IFNA16|RELB|IFNE|TRP53|GPR183|ATP7A|MFNG|CRACR2A|TGFB1|GAPT|NFKBIZ|IL23A|MALT1|TNFSF18|ITFG2|IFNA15|ENTPD7|IFNA12|TMEM98|NFKBID|SEMA4A|NCKAP1L|IL27|NOTCH2|PRKCZ|AICDA|RAB27A|SLAMF6|IFNZ|RIPK2|IL10|CD19|EOMES|FOXP1|DOCK10|ERCC1|LGALS8|DLL1|PSEN1|SLC15A4|PSEN2|CCL20|BCL3|IFNK|IFNA14|CD28|IL4RA|IRF4|SPN|ABL1|IFNG|IL12B|RORC|IL2|IL4|BATF|GM13271|MSH6|PTPR…	181	0.3187	2.0147	0	0.0032	0.396
GAD85	T Cell Immune Response	GOBP_NEGATIVE_REGULATION_OF_ALPHA_BETA_T_CELL_ACTIVATION	Negative Regulation Of Alpha Beta T Cell Activation	http://www.gsea-msigdb.org/gsea/msigdb/mouse/geneset/GOBP_NEGATIVE_REGULATION_OF_ALPHA_BETA_T_CELL_ACTIVATION	SMAD7|TWSG1|SOCS5|ADORA2A|BCL6|CD274|ARG2|IL4RA|TBX21|BTLA|ZBTB7B|CBLB|TNFSF18|NDFIP1|IL2|IL4|ZC3H12A|IRF1|TARM1|ANXA1|SHH|FOXP3|VSIR|JAK3|ZFP35|RUNX3|GLI3|CLEC4G|LGALS7|TNFSF4|CD300A|SOCS1|HLX|CD44	34	0.2775	1.2733	0.1399	0.1558	1
GAD85	T Cell Immune Response	GOBP_NEGATIVE_REGULATION_OF_ALPHA_BETA_T_CELL_DIFFERENTIATION	Negative Regulation Of Alpha Beta T Cell Differentiation	http://www.gsea-msigdb.org/gsea/msigdb/mouse/geneset/GOBP_NEGATIVE_REGULATION_OF_ALPHA_BETA_T_CELL_DIFFERENTIATION	SMAD7|IL2|IL4|SOCS5|ZC3H12A|IRF1|ANXA1|SHH|FOXP3|JAK3|ZFP35|BCL6|RUNX3|GLI3|TNFSF4|SOCS1|IL4RA|TBX21|HLX|ZBTB7B|TNFSF18	21	0.3273	1.3181	0.1059	0.1267	1
GAD85	T Cell Immune Response	GOBP_NEGATIVE_REGULATION_OF_CD4_POSITIVE_ALPHA_BETA_T_CELL_ACTIVATION	Negative Regulation Of Cd4 Positive Alpha Beta T Cell Activation	http://www.gsea-msigdb.org/gsea/msigdb/mouse/geneset/GOBP_NEGATIVE_REGULATION_OF_CD4_POSITIVE_ALPHA_BETA_T_CELL_ACTIVATION	SMAD7|TWSG1|SOCS5|BCL6|CD274|ARG2|IL4RA|TBX21|ZBTB7B|CBLB|TNFSF18|NDFIP1|IL2|IL4|ZC3H12A|IRF1|TARM1|ANXA1|FOXP3|VSIR|JAK3|ZFP35|RUNX3|LGALS7|TNFSF4|HLX|CD44	27	0.3621	1.5105	0.0129	0.0514	1
GAD85	T Cell Immune Response	GOBP_NEGATIVE_REGULATION_OF_T_HELPER_CELL_DIFFERENTIATION	Negative Regulation Of T Helper Cell Differentiation	http://www.gsea-msigdb.org/gsea/msigdb/mouse/geneset/GOBP_NEGATIVE_REGULATION_OF_T_HELPER_CELL_DIFFERENTIATION	SMAD7|IL2|IL4|ZC3H12A|SOCS5|IRF1|ANXA1|FOXP3|JAK3|ZFP35|BCL6|TNFSF4|IL4RA|HLX|TBX21|ZBTB7B|TNFSF18	17	0.3686	1.3907	0.0933	0.0908	1
GAD85	T Cell Immune Response	GOBP_POSITIVE_REGULATION_OF_ALPHA_BETA_T_CELL_ACTIVATION	Positive Regulation Of Alpha Beta T Cell Activation	http://www.gsea-msigdb.org/gsea/msigdb/mouse/geneset/GOBP_POSITIVE_REGULATION_OF_ALPHA_BETA_T_CELL_ACTIVATION	XCL1|TYK2|ZAP70|CD24A|SHB|SOCS5|CD81|GIMAP5|ITPKB|CCR2|AP3D1|CCR7|PRKCQ|ZBTB16|NFKBIZ|ADA|MALT1|IL23A|IL2RG|NFKBID|GIMAP3|IRF1|NCKAP1L|CARD11|SHH|PRKCZ|GLI3|SOCS1|RASAL3|CD160|PTPN22|TGFBR2|IL18|CCL19|RIPK2|CD1D1|CD1D2|CD3E|HSPH1|LILRB4A|CD80|CD83|BLM|CD28|IL4RA|ZBTB7B|CD55|IL12A|CD55B|IFNG|IL12B|MIR326|IL23R|ANXA1|PTPRC|FOXP3|SYK|NLRP3|SASH3|RUNX3|IL6|H2-AB1|TNFSF4|HLX	64	0.4076	2.13	0	0.0016	0.19
GAD85	T Cell Immune Response	GOBP_POSITIVE_REGULATION_OF_ALPHA_BETA_T_CELL_DIFFERENTIATION	Positive Regulation Of Alpha Beta T Cell Differentiation	http://www.gsea-msigdb.org/gsea/msigdb/mouse/geneset/GOBP_POSITIVE_REGULATION_OF_ALPHA_BETA_T_CELL_DIFFERENTIATION	RIPK2|ZAP70|SHB|SOCS5|CD1D1|GIMAP5|ITPKB|CCR2|AP3D1|CCR7|LILRB4A|CD83|IL4RA|ZBTB16|NFKBIZ|ADA|MALT1|IL23A|ZBTB7B|IL2RG|IFNG|MIR326|NFKBID|GIMAP3|IRF1|NCKAP1L|ANXA1|SHH|FOXP3|SYK|NLRP3|SASH3|RUNX3|PRKCZ|IL6|GLI3|TNFSF4|SOCS1|HLX|TGFBR2|IL18|CCL19	42	0.4234	2.0525	0	0.0025	0.314
GAD85	T Cell Immune Response	GOBP_POSITIVE_REGULATION_OF_CD4_POSITIVE_ALPHA_BETA_T_CELL_ACTIVATION	Positive Regulation Of Cd4 Positive Alpha Beta T Cell Activation	http://www.gsea-msigdb.org/gsea/msigdb/mouse/geneset/GOBP_POSITIVE_REGULATION_OF_CD4_POSITIVE_ALPHA_BETA_T_CELL_ACTIVATION	XCL1|RIPK2|CD24A|SHB|SOCS5|CD81|GIMAP5|CD3E|CCR2|CCR7|CD83|CD28|IL4RA|PRKCQ|NFKBIZ|ZBTB7B|MALT1|IL23A|IL2RG|CD55|CD55B|IFNG|MIR326|NFKBID|GIMAP3|IRF1|NCKAP1L|CARD11|ANXA1|FOXP3|NLRP3|SASH3|IL6|PRKCZ|TNFSF4|SOCS1|CD160|HLX|TGFBR2|IL18|CCL19	41	0.5086	2.4869	0	0.0001	0.008
GAD85	T Cell Immune Response	GOBP_POSITIVE_REGULATION_OF_CD4_POSITIVE_ALPHA_BETA_T_CELL_DIFFERENTIATION	Positive Regulation Of Cd4 Positive Alpha Beta T Cell Differentiation	http://www.gsea-msigdb.org/gsea/msigdb/mouse/geneset/GOBP_POSITIVE_REGULATION_OF_CD4_POSITIVE_ALPHA_BETA_T_CELL_DIFFERENTIATION	RIPK2|SHB|SOCS5|GIMAP5|CCR2|CCR7|CD83|IL4RA|NFKBIZ|ZBTB7B|MALT1|IL23A|IL2RG|IFNG|MIR326|NFKBID|GIMAP3|IRF1|NCKAP1L|ANXA1|FOXP3|NLRP3|SASH3|IL6|PRKCZ|TNFSF4|SOCS1|HLX|IL18|CCL19	30	0.4629	2.1223	0	0.0017	0.198
GAD85	T Cell Immune Response	GOBP_POSITIVE_REGULATION_OF_HEMOPOIESIS	Positive Regulation Of Hemopoiesis	http://www.gsea-msigdb.org/gsea/msigdb/mouse/geneset/GOBP_POSITIVE_REGULATION_OF_HEMOPOIESIS	ZAP70|FLT3L|TNFSF9|GIMAP5|ITPKB|AMBRA1|MMP14|AP3D1|CARMIL2|NINJ1|IL4I1|TGFB1|NFKBIZ|CSF1|IL23A|MALT1|GIMAP3|NFKBID|IL1RL2|NCKAP1L|SOX4|KAT5|NOTCH2|SMARCB1|PRKCZ|ZMIZ1|FOS|SOCS1|ARID1A|TGFBR2|RIPK2|DUSP10|CASP8|IL10|RASGRP1|TYROBP|TESCL|LCK|PPARGC1B|SLC9B2|CD1D1|DCSTAMP|POU4F1|POU4F2|EGR3|PIK3R6|CD83|GPR68|CCL3|ACTB|CCL5|IL4RA|ARID1B|IL12A|IFNG|IL12B|IL2|IL4|FADD|PTPRC|ADAM8|FOXP3|SYK|TRIB1|HAX1|R…	164	0.2933	1.8228	0	0.0101	0.881
GAD85	T Cell Immune Response	GOBP_POSITIVE_REGULATION_OF_LYMPHOCYTE_DIFFERENTIATION	Positive Regulation Of Lymphocyte Differentiation	http://www.gsea-msigdb.org/gsea/msigdb/mouse/geneset/GOBP_POSITIVE_REGULATION_OF_LYMPHOCYTE_DIFFERENTIATION	ZAP70|FLT3L|TNFSF9|GIMAP5|ITPKB|AMBRA1|AP3D1|MMP14|CARMIL2|IL4I1|TGFB1|NFKBIZ|MALT1|IL23A|NFKBID|GIMAP3|IL1RL2|NCKAP1L|SOX4|KAT5|SMARCB1|PRKCZ|ZMIZ1|SOCS1|ARID1A|TGFBR2|RIPK2|DUSP10|IL10|RASGRP1|LCK|CD1D1|PIK3R6|EGR3|CD83|ACTB|IL4RA|ARID1B|IL12A|IFNG|IL2|IL4|PTPRC|ADAM8|FOXP3|SYK|RUNX3|GATA3|H2-AA|H2-DMA|SMARCA4|TNFSF4|HLX|SOX13|SHB|SOCS5|CD27|CCR2|RHOH|CCR7|IL21|IL15RA|ZBTB16|ADA|IL2RA|IL2RG|IL7…	110	0.337	2.0434	0	0.0026	0.332
GAD85	T Cell Immune Response	GOBP_POSITIVE_REGULATION_OF_T_HELPER_CELL_DIFFERENTIATION	Positive Regulation Of T Helper Cell Differentiation	http://www.gsea-msigdb.org/gsea/msigdb/mouse/geneset/GOBP_POSITIVE_REGULATION_OF_T_HELPER_CELL_DIFFERENTIATION	RIPK2|MIR326|NFKBID|SHB|SOCS5|IRF1|ANXA1|NLRP3|CCR2|CCR7|IL6|PRKCZ|TNFSF4|IL4RA|HLX|NFKBIZ|MALT1|IL23A|IL18|CCL19	20	0.4882	1.9057	0.005	0.0064	0.694
GAD85	T Cell Immune Response	GOBP_REGULATION_OF_ALPHA_BETA_T_CELL_ACTIVATION	Regulation Of Alpha Beta T Cell Activation	http://www.gsea-msigdb.org/gsea/msigdb/mouse/geneset/GOBP_REGULATION_OF_ALPHA_BETA_T_CELL_ACTIVATION	XCL1|SMAD7|CRTAM|ZAP70|GIMAP5|ITPKB|AP3D1|TGFB1|PRKCQ|NFKBIZ|MALT1|IL23A|TNFSF18|NFKBID|GIMAP3|TARM1|NCKAP1L|CARD11|IL27|PRKCZ|MAPK8IP1|SOCS1|RASAL3|PTPN22|TGFBR2|RIPK2|CD1D1|CD1D2|ADORA2A|CD3E|CD80|CCL20|CD83|BLM|CD28|IL4RA|CD55|IL12A|CD55B|IFNG|IL12B|IL2|IL4|PTPRC|FOXP3|SYK|ZFP35|RUNX3|GATA3|AGER|H2-AB1|TNFSF4|CD300A|HLX|MIR301|TYK2|TWSG1|CD24A|SHB|SOCS5|CD81|CCR2|CCR7|CD274|ARG2|ANKLE1|ZBTB16|…	98	0.3322	1.9596	0	0.0047	0.554
GAD85	T Cell Immune Response	GOBP_REGULATION_OF_ALPHA_BETA_T_CELL_DIFFERENTIATION	Regulation Of Alpha Beta T Cell Differentiation	http://www.gsea-msigdb.org/gsea/msigdb/mouse/geneset/GOBP_REGULATION_OF_ALPHA_BETA_T_CELL_DIFFERENTIATION	SMAD7|MIR301|ZAP70|SHB|SOCS5|GIMAP5|ITPKB|CCR2|AP3D1|CCR7|ANKLE1|TGFB1|ZBTB16|TBX21|NFKBIZ|ADA|MALT1|IL23A|TNFSF18|IL2RG|NFKBID|GIMAP3|ZC3H12A|IRF1|NCKAP1L|SHH|IL27|JAK3|PRKCZ|GLI3|SOCS1|TGFBR2|IL18|CCL19|RIPK2|CD1D1|BCL6|PRDM1|LILRB4A|CCL20|CD83|IL4RA|ZBTB7B|IFNG|IL2|MIR326|IL4|ANXA1|FOXP3|SYK|NLRP3|ZFP35|SASH3|RUNX3|GATA3|IL6|CCR6|TNFSF4|HLX	59	0.3483	1.8521	0	0.0086	0.829
GAD85	T Cell Immune Response	GOBP_REGULATION_OF_CD4_POSITIVE_ALPHA_BETA_T_CELL_ACTIVATION	Regulation Of Cd4 Positive Alpha Beta T Cell Activation	http://www.gsea-msigdb.org/gsea/msigdb/mouse/geneset/GOBP_REGULATION_OF_CD4_POSITIVE_ALPHA_BETA_T_CELL_ACTIVATION	XCL1|SMAD7|MIR301|TWSG1|CD24A|SHB|SOCS5|CD81|GIMAP5|CCR2|CCR7|CD274|ARG2|TGFB1|PRKCQ|TBX21|NFKBIZ|IL2RA|MALT1|IL23A|TNFSF18|IL2RG|NDFIP1|NFKBID|GIMAP3|ZC3H12A|IRF1|TARM1|NCKAP1L|CARD11|IL27|JAK3|PRKCZ|LGALS7|SOCS1|CD160|TGFBR2|IL18|CCL19|RIPK2|BCL6|CD3E|CCL20|CD83|CD28|IL4RA|ZBTB7B|CBLB|CD55|CD55B|IFNG|IL2|MIR326|IL4|ANXA1|FOXP3|VSIR|NLRP3|ZFP35|SASH3|RUNX3|GATA3|IL6|AGER|CCR6|TNFSF4|HLX|CD44	68	0.4136	2.1741	0	0.0012	0.131
GAD85	T Cell Immune Response	GOBP_REGULATION_OF_CD4_POSITIVE_ALPHA_BETA_T_CELL_DIFFERENTIATION	Regulation Of Cd4 Positive Alpha Beta T Cell Differentiation	http://www.gsea-msigdb.org/gsea/msigdb/mouse/geneset/GOBP_REGULATION_OF_CD4_POSITIVE_ALPHA_BETA_T_CELL_DIFFERENTIATION	SMAD7|MIR301|RIPK2|SHB|SOCS5|GIMAP5|BCL6|CCR2|CCR7|CCL20|CD83|TGFB1|IL4RA|TBX21|NFKBIZ|MALT1|IL23A|ZBTB7B|TNFSF18|IL2RG|IFNG|IL2|MIR326|NFKBID|GIMAP3|IL4|ZC3H12A|IRF1|NCKAP1L|ANXA1|IL27|FOXP3|JAK3|NLRP3|ZFP35|SASH3|RUNX3|PRKCZ|GATA3|IL6|CCR6|TNFSF4|SOCS1|HLX|IL18|CCL19	46	0.3855	1.851	0.0091	0.0087	0.83
GAD85	T Cell Immune Response	GOBP_REGULATION_OF_LYMPHOCYTE_DIFFERENTIATION	Regulation Of Lymphocyte Differentiation	http://www.gsea-msigdb.org/gsea/msigdb/mouse/geneset/GOBP_REGULATION_OF_LYMPHOCYTE_DIFFERENTIATION	CRTAM|SMAD7|ZAP70|IKZF3|FLT3L|TMEM131L|TNFSF9|GIMAP5|ITPKB|AMBRA1|MMP14|AP3D1|CARMIL2|IL4I1|TGFB1|NFKBIZ|IL23A|MALT1|TNFSF18|GIMAP3|NFKBID|IL1RL2|NCKAP1L|CARD11|IL27|SOX4|KAT5|SMARCB1|PRKCZ|DUXBL1|ZMIZ1|SLC46A2|SOCS1|ARID1A|TGFBR2|RIPK2|DUSP10|IL10|RASGRP1|CTLA4|LCK|CD1D1|ERBB2|EGR3|PIK3R6|CCL20|FANCA|CD83|ACTB|CD28|IL4RA|ARID1B|BRAF|CTLA2A|HSPB1|ABL1|IL12A|IFNG|RORC|IL2|IL4|DROSHA|PTPRC|ADAM8|FO…	179	0.3249	1.9603	0	0.0047	0.552
GAD85	T Cell Immune Response	GOBP_REGULATION_OF_T_HELPER_1_TYPE_IMMUNE_RESPONSE	Regulation Of T Helper 1 Type Immune Response	http://www.gsea-msigdb.org/gsea/msigdb/mouse/geneset/GOBP_REGULATION_OF_T_HELPER_1_TYPE_IMMUNE_RESPONSE	XCL1|RIPK2|IL1B|SOCS5|IL33|PLA2G4A|CCR2|CCR7|IL27RA|IL4RA|TBX21|IL23A|IL12B|IL23R|IRF1|ARID5A|NLRP10|ANXA1|IL27|JAK3|HAVCR2|IL18R1|H2-AB1|TNFSF4|SLAMF1|HLX|IL18|IL1RL1|CCL19	29	0.3211	1.3763	0.0884	0.0968	1
GAD85	T Cell Immune Response	GOBP_REGULATION_OF_T_HELPER_17_TYPE_IMMUNE_RESPONSE	Regulation Of T Helper 17 Type Immune Response	http://www.gsea-msigdb.org/gsea/msigdb/mouse/geneset/GOBP_REGULATION_OF_T_HELPER_17_TYPE_IMMUNE_RESPONSE	SMAD7|MIR301|TYK2|IL27RA|CCL20|CARD9|PRKCQ|TBX21|NFKBIZ|ZBTB7B|MALT1|IL23A|TNFSF18|IL12B|IL2|MIR326|IL4|IL23R|NFKBID|ZC3H12A|ARID5A|NLRP10|FOXP3|NLRP3|EPHB2|CCR6|OTUD5	27	0.3159	1.3722	0.0581	0.0984	1
GAD85	T Cell Immune Response	GOBP_REGULATION_OF_T_HELPER_CELL_DIFFERENTIATION	Regulation Of T Helper Cell Differentiation	http://www.gsea-msigdb.org/gsea/msigdb/mouse/geneset/GOBP_REGULATION_OF_T_HELPER_CELL_DIFFERENTIATION	SMAD7|RIPK2|MIR301|SHB|SOCS5|BCL6|CCR2|CCR7|CCL20|IL4RA|TBX21|NFKBIZ|ZBTB7B|MALT1|IL23A|TNFSF18|IL2|MIR326|IL4|NFKBID|ZC3H12A|IRF1|ANXA1|IL27|FOXP3|JAK3|NLRP3|ZFP35|GATA3|IL6|PRKCZ|CCR6|TNFSF4|HLX|IL18|CCL19	36	0.3637	1.7018	0.015	0.0191	0.991
GAD85	T Cell Immune Response	GOBP_REGULATION_OF_TYPE_2_IMMUNE_RESPONSE	Regulation Of Type 2 Immune Response	http://www.gsea-msigdb.org/gsea/msigdb/mouse/geneset/GOBP_REGULATION_OF_TYPE_2_IMMUNE_RESPONSE	XCL1|IDO1|SOCS5|CD81|IL33|IFNB1|BCL6|CCR2|IL27RA|NOD2|ARG1|ARG2|IL4RA|CLCF1|TBX21|NDFIP1|IL4|IRF1|ANXA1|CD74|STAT6|NLRP3|ZFP35|RSAD2|GATA3|IL6|PRKCZ|TNFSF4|HLX|IL18	30	0.4186	1.8519	0	0.0086	0.829
GAD85	T Cell Immune Response	GOBP_REGULATORY_T_CELL_DIFFERENTIATION	Regulatory T Cell Differentiation	http://www.gsea-msigdb.org/gsea/msigdb/mouse/geneset/GOBP_REGULATORY_T_CELL_DIFFERENTIATION	DUSP10|CTLA4|LCK|PLA2G2D|KAT2A|GIMAP5|BCL6|FOXO3|AMBRA1|LILRB4A|CARMIL2|FANCA|IL4I1|TGFB1|CD28|SOX12|CTLA2A|HSPB1|IL2RG|IFNG|IL2|GIMAP3|DROSHA|IRF1|FUT7|FOXP3|VSIR|KAT5|DICER1|LAG3|BTN2A2|CD46|TNFSF4|MDK|SOCS1|CD44|SH2B3	37	0.3518	1.6296	0.0155	0.0276	1
GAD85	T Cell Immune Response	GOBP_T_CELL_ACTIVATION_INVOLVED_IN_IMMUNE_RESPONSE	T Cell Activation Involved In Immune Response	http://www.gsea-msigdb.org/gsea/msigdb/mouse/geneset/GOBP_T_CELL_ACTIVATION_INVOLVED_IN_IMMUNE_RESPONSE	SMAD7|LGALS3|CLEC4D|IFNA13|IFNA16|RELB|IFNE|TRP53|GPR183|ATP7A|CRACR2A|TGFB1|NFKBIZ|MALT1|IL23A|TNFSF18|IFNA15|IFNA12|ENTPD7|TMEM98|NFKBID|SEMA4A|NCKAP1L|IL27|PRKCZ|RAB27A|SLAMF6|IFNZ|RIPK2|EOMES|FOXP1|PSEN1|PSEN2|CCL20|BCL3|IFNK|IFNA14|IL4RA|IRF4|SPN|IFNG|IL12B|RORC|IL2|IL4|BATF|GM13271|FCER1G|FOXP3|FGL2|STAT6|ZFP35|GATA3|PTGER4|H2-M3|H2-DMB1|H2-DMB2|TNFSF4|APBB1IP|GM13283|GM13272|HLX|GM13277|GM…	114	0.2571	1.5473	0	0.0425	1
GAD85	T Cell Immune Response	GOBP_T_CELL_DIFFERENTIATION_INVOLVED_IN_IMMUNE_RESPONSE	T Cell Differentiation Involved In Immune Response	http://www.gsea-msigdb.org/gsea/msigdb/mouse/geneset/GOBP_T_CELL_DIFFERENTIATION_INVOLVED_IN_IMMUNE_RESPONSE	SMAD7|MIR301|SHB|SOCS5|CLEC4E|CLEC4D|RELB|GPR183|CCR2|CCR7|ATP7A|IL21|CRACR2A|TGFB1|TBX21|NFKBIZ|MALT1|IL23A|TNFSF18|ENTPD7|TMEM98|NFKBID|ZC3H12A|IRF1|SEMA4A|IL27|JAK3|PRKCZ|GADD45G|SLAMF6|PCK1|IL18|CCL19|LY9|RIPK2|EOMES|FOXP1|BCL6|STAT3|CCL20|BCL3|MTOR|IL4RA|IRF4|SPN|ZBTB7B|IFNG|IL12B|RORC|IL2|MIR326|IL4|BATF|ANXA1|FCER1G|FOXP3|FGL2|STAT6|NLRP3|ZFP35|IL18R1|GATA3|IL6|IL6RA|PTGER4|LEF1|CD46|CCR6|…	71	0.3464	1.8996	0	0.0065	0.705
GAD85	T Cell Immune Response	GOBP_T_HELPER_1_CELL_DIFFERENTIATION	T Helper 1 Cell Differentiation	http://www.gsea-msigdb.org/gsea/msigdb/mouse/geneset/GOBP_T_HELPER_1_CELL_DIFFERENTIATION	RIPK2|TMEM98|IL4|SOCS5|IRF1|SEMA4A|ANXA1|IL27|RELB|JAK3|STAT6|IL18R1|CCR2|CCR7|LEF1|GADD45G|MTOR|TNFSF4|CRACR2A|IL4RA|TBX21|HLX|SPN|CCL19	24	0.4602	1.9527	0	0.0049	0.573
GAD85	T Cell Immune Response	GOBP_T_HELPER_1_TYPE_IMMUNE_RESPONSE	T Helper 1 Type Immune Response	http://www.gsea-msigdb.org/gsea/msigdb/mouse/geneset/GOBP_T_HELPER_1_TYPE_IMMUNE_RESPONSE	XCL1|RIPK2|IL1B|SOCS5|VEGFA|IL33|PLA2G4A|RELB|IL18BP|CCR2|CCR7|IL27RA|BCL3|MTOR|CRACR2A|IL4RA|IL18RAP|TBX21|IL23A|SPN|HRAS|IL12A|IL12B|TMEM98|IL4|IL23R|IRF1|ARID5A|SEMA4A|NLRP10|ANXA1|IL27|JAK3|STAT6|HAVCR2|IL18R1|H2-AB1|LEF1|GADD45G|TNFSF4|TRAF6|SLAMF1|HLX|IL18|IL1RL1|CCL19	46	0.3696	1.8073	0	0.011	0.905
GAD85	T Cell Immune Response	GOBP_T_HELPER_17_CELL_DIFFERENTIATION	T Helper 17 Cell Differentiation	http://www.gsea-msigdb.org/gsea/msigdb/mouse/geneset/GOBP_T_HELPER_17_CELL_DIFFERENTIATION	LY9|SMAD7|MIR301|STAT3|CCL20|TGFB1|IRF4|TBX21|NFKBIZ|ZBTB7B|MALT1|IL23A|TNFSF18|RORC|ENTPD7|IL2|MIR326|IL4|NFKBID|BATF|ZC3H12A|FOXP3|NLRP3|IL6|IL6RA|CCR6|SLAMF6|OTUD5	28	0.3793	1.5872	0.0294	0.0349	1
GAD85	T Cell Immune Response	GOBP_T_HELPER_17_TYPE_IMMUNE_RESPONSE	T Helper 17 Type Immune Response	http://www.gsea-msigdb.org/gsea/msigdb/mouse/geneset/GOBP_T_HELPER_17_TYPE_IMMUNE_RESPONSE	SMAD7|MIR301|LY9|TYK2|PHB|TRAF3IP2|STAT3|IL27RA|CARD9|CCL20|TGFB1|PRKCQ|IL17RA|IRF4|TBX21|NFKBIZ|MALT1|IL23A|ZBTB7B|TNFSF18|ENTPD7|IL12B|RORC|NOTCH1|IL2|MIR326|NFKBID|IL4|IL23R|BATF|ZC3H12A|ARID5A|NLRP10|FOXP3|NLRP3|EPHB2|IL6|IL6RA|CCR6|SLAMF6|OTUD5	41	0.3985	1.8867	0	0.0071	0.75
GAD85	T Cell Immune Response	GOBP_T_HELPER_2_CELL_DIFFERENTIATION	T Helper 2 Cell Differentiation	http://www.gsea-msigdb.org/gsea/msigdb/mouse/geneset/GOBP_T_HELPER_2_CELL_DIFFERENTIATION	IL4|BATF|SOCS5|IRF1|ANXA1|NLRP3|ZFP35|BCL6|GATA3|IL6|PRKCZ|BCL3|TNFSF4|IL4RA|HLX|IL18	16	0.5137	1.8858	0	0.0071	0.751
GAD85	T Cell Immune Response	GOBP_T_HELPER_CELL_LINEAGE_COMMITMENT	T Helper Cell Lineage Commitment	http://www.gsea-msigdb.org/gsea/msigdb/mouse/geneset/GOBP_T_HELPER_CELL_LINEAGE_COMMITMENT	LY9|IL4|BATF|STAT6|STAT3|IL6|IL6RA|MTOR|SLAMF6|TGFB1|IRF4|TBX21|SPN|IL23A|TNFSF18|OTUD5	16	0.3558	1.2555	0.1584	0.1687	1
GAD85	T Cell Immune Response	GOBP_TYPE_2_IMMUNE_RESPONSE	Type 2 Immune Response	http://www.gsea-msigdb.org/gsea/msigdb/mouse/geneset/GOBP_TYPE_2_IMMUNE_RESPONSE	XCL1|IDO1|IL31RA|SOCS5|CD81|IL33|GBA|CRLF2|TRAF3IP2|IFNB1|BCL6|STARD7|CCR2|LILRB4A|IL27RA|NOD2|ARG1|ARG2|BCL3|IL4RA|CLCF1|TBX21|IL25|NDFIP1|IL4|BATF|IRF1|ANXA1|CD74|STAT6|NLRP3|ZFP35|RSAD2|GATA3|IL6|PRKCZ|TNFSF4|HLX|IL18	39	0.4245	2.0372	0	0.0027	0.344
GAD85	TGFB Production	GOBP_TRANSFORMING_GROWTH_FACTOR_BETA_PRODUCTION	Transforming Growth Factor Beta Production	http://www.gsea-msigdb.org/gsea/msigdb/mouse/geneset/GOBP_TRANSFORMING_GROWTH_FACTOR_BETA_PRODUCTION	ITGB6|CD34|CD200|TYROBP|CD24A|FN1|TSKU|NRROS|ITGAV|PSG22|LAPTM4B|SERPINB7|WNT11|CDH3|TGFB2|CX3CL1|LRRC32|LUM|ITGB8|FOXP3|IL13|SERPINF2|CD46|HSP90AB1|PTGS2|COL3A1|FERMT1|SMAD3	28	0.4847	2.0292	0.0057	0.0029	0.36
GAD85	TGFB Response	GOBP_NEGATIVE_REGULATION_OF_TRANSFORMING_GROWTH_FACTOR_BETA_RECEPTOR_SIGNALING_PATHWAY	Negative Regulation Of Transforming Growth Factor Beta Receptor Signaling Pathway	http://www.gsea-msigdb.org/gsea/msigdb/mouse/geneset/GOBP_NEGATIVE_REGULATION_OF_TRANSFORMING_GROWTH_FACTOR_BETA_RECEPTOR_SIGNALING_PATHWAY	CIDEA|SMAD7|LRP1|HTRA3|NRROS|SLC2A10|PMEPA1|TRP53|DAND5|DNM2|RBBP7|HSPA5|SKOR2|PBLD1|NEPN|BCL9L|NKX2-1|TGFB1I1|GLG1|FAM89B|VASN|SNX1|LDLRAD4|WFIKKN1|BRMS1|SMAD6|SPRY1|SPRY2|WNT1|TSKU|EMILIN1|PIN1RT1|SPRED3|PPARG|PRDM16|EID2|FBN2|HDAC1|RASL11B|ONECUT2|SUDS3|SAP30L|VEPH1|WFIKKN2|TET1|ADAMTSL2|BMP2|PEG10|CD109|FBN1|CAV1|ASPN|SKI|TDGF1|ZBTB7A|SINHCAF|SMURF1|TGFB3|ONECUT1|TGFBR3|CHST11	61	0.4243	2.2046	0	0.001	0.104
GAD85	TGFB Response	GOBP_NEGATIVE_REGULATION_OF_TRANSMEMBRANE_RECEPTOR_PROTEIN_SERINE_THREONINE_KINASE_SIGNALING_PATHWAY	Negative Regulation Of Transmembrane Receptor Protein Serine Threonine Kinase Signaling Pathway	http://www.gsea-msigdb.org/gsea/msigdb/mouse/geneset/GOBP_NEGATIVE_REGULATION_OF_TRANSMEMBRANE_RECEPTOR_PROTEIN_SERINE_THREONINE_KINASE_SIGNALING_PATHWAY	CIDEA|SMAD7|LRP1|SOST|FSTL3|SLC2A10|SOSTDC1|TRP53|DAND5|DNM2|CCN3|RBBP7|HSPA5|NOG|NOTCH1|NKX2-1|TGFB1I1|GLG1|FAM89B|TNFAIP6|VASN|SNX1|LDLRAD4|WFIKKN1|BRMS1|IGSF1|CILP|EMILIN1|SPRED3|PPARG|VWC2L|EID2|WNT5A|FBN2|HDAC1|RASL11B|SAP30L|ABL1|VEPH1|WFIKKN2|TET1|ADAMTSL2|BMP2|FST|PEG10|SORL1|CD109|CAV1|GREM2|SKI|BMPER|TDGF1|SINHCAF|SMURF1|TGFB3|ONECUT1|TGFBR3|CHST11|HTRA3|LRP2|SKOR1|TWSG1|NRROS|DKK1|TBX2…	100	0.2929	1.5982	0	0.0329	1
GAD85	TGFB Response	GOBP_POSITIVE_REGULATION_OF_CELLULAR_RESPONSE_TO_TRANSFORMING_GROWTH_FACTOR_BETA_STIMULUS	Positive Regulation Of Cellular Response To Transforming Growth Factor Beta Stimulus	http://www.gsea-msigdb.org/gsea/msigdb/mouse/geneset/GOBP_POSITIVE_REGULATION_OF_CELLULAR_RESPONSE_TO_TRANSFORMING_GROWTH_FACTOR_BETA_STIMULUS	MYOCD|THBS1|EP300|CDKN1C|CITED2|TGFB1I1|SLC2A10|SDCBP|FLCN|HSP90AB1|1700037H04RIK|CDKN2B|AXIN1|MEN1|ITGA8|LRG1|CREBBP|FERMT1|GIPC1|TGFBR3	20	0.7189	2.7604	0	0	0
GAD85	TGFB Response	GOBP_REGULATION_OF_CELLULAR_RESPONSE_TO_TRANSFORMING_GROWTH_FACTOR_BETA_STIMULUS	Regulation Of Cellular Response To Transforming Growth Factor Beta Stimulus	http://www.gsea-msigdb.org/gsea/msigdb/mouse/geneset/GOBP_REGULATION_OF_CELLULAR_RESPONSE_TO_TRANSFORMING_GROWTH_FACTOR_BETA_STIMULUS	CIDEA|SMAD7|MYOCD|THBS1|LRP1|HTRA3|CAV3|CDKN1C|LOX|CITED2|NRROS|SLC2A10|CFLAR|DLX1|FLCN|PMEPA1|TRP53|DAND5|DNM2|RBBP7|HSPA5|TGFB1|ZEB1|SKOR2|TGFBR3L|PBLD1|NEPN|BCL9L|NKX2-1|TGFB1I1|GLG1|FAM89B|VASN|SNX1|ZFP703|LDLRAD4|HSP90AB1|WFIKKN1|ITGA8|FERMT1|BRMS1|SMAD6|SPRY1|EP300|SPRY2|WNT1|TSKU|EMILIN1|ZFYVE9|PIN1RT1|ITGA3|SPRED3|GDF2|PPARG|PRDM16|NREP|EID2|FBN2|HDAC1|1700037H04RIK|RASL11B|LRG1|ONECUT2|S…	95	0.4551	2.7424	0	0	0
GAD85	TGFB Response	GOBP_RESPONSE_TO_TRANSFORMING_GROWTH_FACTOR_BETA	Response To Transforming Growth Factor Beta	http://www.gsea-msigdb.org/gsea/msigdb/mouse/geneset/GOBP_RESPONSE_TO_TRANSFORMING_GROWTH_FACTOR_BETA	CIDEA|XCL1|SMAD7|MYOCD|PARP1|LRP1|CDKN1C|PPARGC1A|LOX|ZYX|LTBP3|CITED2|SLC2A10|FLCN|TRP53|ARRB2|ITGB5|MEF2C|PXN|DAND5|RBBP7|DNM2|HSPA5|TGFB1|CRKL|TGFB2|NODAL|NOS3|TGFBR3L|DBN1|NKX2-1|SCX|TGFB1I1|LPXN|GLG1|FAM89B|SNX1|VASN|SOX5|ZFP703|LDLRAD4|ACVRL1|LTBP4|WFIKKN1|ZMIZ1|FOS|FYN|COL3A1|NLK|DUSP22|MSTN|TGFBR2|FERMT1|BRMS1|COL1A2|EP300|ANKRD1|CILP|CLDN5|EMILIN1|ZFYVE9|COL4A2|SERPINE1|TAB1|SPRED3|PTPRK…	169	0.4093	2.5634	0	0	0.002
GAD85	TGFB Response	GOBP_TRANSFORMING_GROWTH_FACTOR_BETA_RECEPTOR_SIGNALING_PATHWAY	Transforming Growth Factor Beta Receptor Signaling Pathway	http://www.gsea-msigdb.org/gsea/msigdb/mouse/geneset/GOBP_TRANSFORMING_GROWTH_FACTOR_BETA_RECEPTOR_SIGNALING_PATHWAY	CIDEA|SMAD7|MYOCD|PARP1|LRP1|CDKN1C|LOX|ZYX|LTBP3|CITED2|SLC2A10|FLCN|TRP53|ARRB2|ITGB5|PXN|DAND5|RBBP7|DNM2|HSPA5|TGFB1|TGFB2|NODAL|TGFBR3L|NKX2-1|TGFB1I1|LPXN|GLG1|FAM89B|SNX1|VASN|ZFP703|LDLRAD4|ACVRL1|LTBP4|WFIKKN1|ZMIZ1|FOS|COL3A1|NLK|DUSP22|MSTN|TGFBR2|FERMT1|BRMS1|COL1A2|EP300|CLDN5|EMILIN1|ZFYVE9|TAB1|SPRED3|PTPRK|PPARG|NREP|CCL2|EID2|FBN2|MIR145A|HDAC1|1700037H04RIK|RASL11B|IL17F|SAP30L|…	139	0.4167	2.5891	0	0	0.002
GAD85	TLR Signaling	GOBP_MYD88_DEPENDENT_TOLL_LIKE_RECEPTOR_SIGNALING_PATHWAY	Myd88 Dependent Toll Like Receptor Signaling Pathway	http://www.gsea-msigdb.org/gsea/msigdb/mouse/geneset/GOBP_MYD88_DEPENDENT_TOLL_LIKE_RECEPTOR_SIGNALING_PATHWAY	HSPD1|TLR7|TLR4|IRF1|TLR6|TLR2|TLR8|CD300LF|TLR5|MYD88|IRF7|TLR1|TLR9|IRAK3|CD300A|REG3G	16	0.527	1.862	0.0131	0.0082	0.807
GAD85	TLR Signaling	GOBP_NEGATIVE_REGULATION_OF_TOLL_LIKE_RECEPTOR_SIGNALING_PATHWAY	Negative Regulation Of Toll Like Receptor Signaling Pathway	http://www.gsea-msigdb.org/gsea/msigdb/mouse/geneset/GOBP_NEGATIVE_REGULATION_OF_TOLL_LIKE_RECEPTOR_SIGNALING_PATHWAY	TNFAIP3|LYN|TLR6|DAB2IP|ACOD1|TRIM30A|NLRP6|RAB7B|TLR9|PTPRS|ARRB2|CACTIN|NOD2|TREM2|PIK3AP1|IRF4|LRRC14|GRAMD4|SARM1|BPIFB1|MFHAS1|CD300LF|PDPK1|NR1D1|NFKBIL1|F2RL1|GPR108|IRAK3|CD300A|PTGS2OS|TYRO3|GPS2	32	0.4457	1.9686	0	0.0044	0.528
GAD85	TLR Signaling	GOBP_PATTERN_RECOGNITION_RECEPTOR_SIGNALING_PATHWAY	Pattern Recognition Receptor Signaling Pathway	http://www.gsea-msigdb.org/gsea/msigdb/mouse/geneset/GOBP_PATTERN_RECOGNITION_RECEPTOR_SIGNALING_PATHWAY	TNFAIP3|TLR7|LYN|MAPKAPK2|MYD88|TNIP2|SCIMP|DHX58|PTPRS|ARRB2|CACTIN|EPG5|NINJ1|PELI3|COLEC12|NFKBIA|REG3G|TIFA|LRRC14|ARF6|GRAMD4|TREML4|UNC93B1|ZDHHC5|BPIFB1|MFHAS1|OASL1|LTF|DDX60|TLR11|CD300LD3|TNIP3|CD300LF|TSPAN6|SLC15A2|SLC15A3|S100A14|PDPK1|TASL|PRKCE|ALPK1|SEC14L1|IRGM1|GPR108|IGTP|SLC46A2|PTGS2OS|TYRO3|PTPN22|RIPK2|CASP1|PHB|LRRC19|NMI|OAS1D|MASP1|MASP2|TRIM30A|NLRP6|MBL2|ESR1|OAS1C|PYC…	145	0.4257	2.7532	0	0	0
GAD85	TLR Signaling	GOBP_POSITIVE_REGULATION_OF_PATTERN_RECOGNITION_RECEPTOR_SIGNALING_PATHWAY	Positive Regulation Of Pattern Recognition Receptor Signaling Pathway	http://www.gsea-msigdb.org/gsea/msigdb/mouse/geneset/GOBP_POSITIVE_REGULATION_OF_PATTERN_RECOGNITION_RECEPTOR_SIGNALING_PATHWAY	NR1H3|TLR4|TLR2|TLR3|D1PAS1|TLR5|TLR9|DHX58|SLC15A4|PIK3AP1|NINJ1|PELI3|PJA2|RTN4|TREML4|FLOT1|ZDHHC5|MFHAS1|OASL1|LTF|DDX60|CD300LD3|CAV1|SLC15A3|RSAD2|TLR1|TASL|ZCCHC3|F2RL1|TIRAP|TRIM15|SLC46A2|CYBA|PTPN22	34	0.2693	1.2737	0.0962	0.1555	1
GAD85	TLR Signaling	GOBP_POSITIVE_REGULATION_OF_TOLL_LIKE_RECEPTOR_SIGNALING_PATHWAY	Positive Regulation Of Toll Like Receptor Signaling Pathway	http://www.gsea-msigdb.org/gsea/msigdb/mouse/geneset/GOBP_POSITIVE_REGULATION_OF_TOLL_LIKE_RECEPTOR_SIGNALING_PATHWAY	NR1H3|TREML4|FLOT1|MFHAS1|LTF|TLR2|TLR3|CD300LD3|D1PAS1|CAV1|TLR5|RSAD2|TLR9|TLR1|TASL|SLC15A4|F2RL1|PIK3AP1|NINJ1|TIRAP|PJA2|CYBA|PTPN22|RTN4	24	0.3879	1.5731	0.025	0.0374	1
GAD85	TLR Signaling	GOBP_REGULATION_OF_PATTERN_RECOGNITION_RECEPTOR_SIGNALING_PATHWAY	Regulation Of Pattern Recognition Receptor Signaling Pathway	http://www.gsea-msigdb.org/gsea/msigdb/mouse/geneset/GOBP_REGULATION_OF_PATTERN_RECOGNITION_RECEPTOR_SIGNALING_PATHWAY	TNFAIP3|NPLOC4|LYN|TLR4|TLR6|D1PAS1|RAB7B|TLR9|DHX58|PTPRS|ARRB2|CACTIN|TREM2|PIK3AP1|NINJ1|PELI3|PJA2|LRRC14|ARF6|GRAMD4|TREML4|SARM1|ZDHHC5|FLOT1|BPIFB1|MFHAS1|OASL1|LTF|DDX60|IRF1|CD300LD3|CD300LF|TSPAN6|SLC15A2|SLC15A3|PDPK1|NR1D1|TASL|SEC14L1|F2RL1|GFI1|GPR108|NLRX1|SLC46A2|PTGS2OS|TYRO3|PTPN22|NR1H3|TLR2|TLR3|DAB2IP|ACOD1|TRIM30A|NLRP6|TLR5|IRF7|ESR1|SLC15A4|NOD2|NOP53|RNF125|IRF4|ERBIN|RTN…	77	0.3979	2.0979	0	0.0019	0.235
GAD85	TLR Signaling	GOBP_REGULATION_OF_TOLL_LIKE_RECEPTOR_4_SIGNALING_PATHWAY	Regulation Of Toll Like Receptor 4 Signaling Pathway	http://www.gsea-msigdb.org/gsea/msigdb/mouse/geneset/GOBP_REGULATION_OF_TOLL_LIKE_RECEPTOR_4_SIGNALING_PATHWAY	NR1H3|BPIFB1|MFHAS1|LYN|LTF|DAB2IP|ACOD1|NR1D1|RAB7B|F2RL1|TREM2|TIRAP|NINJ1|PTPN22|ARF6	15	0.4856	1.7183	0.0165	0.0175	0.985
GAD85	TLR Signaling	GOBP_REGULATION_OF_TOLL_LIKE_RECEPTOR_SIGNALING_PATHWAY	Regulation Of Toll Like Receptor Signaling Pathway	http://www.gsea-msigdb.org/gsea/msigdb/mouse/geneset/GOBP_REGULATION_OF_TOLL_LIKE_RECEPTOR_SIGNALING_PATHWAY	TNFAIP3|LYN|TLR6|D1PAS1|RAB7B|TLR9|PTPRS|ARRB2|CACTIN|TREM2|PIK3AP1|NINJ1|PJA2|LRRC14|ARF6|GRAMD4|TREML4|SARM1|FLOT1|BPIFB1|MFHAS1|LTF|IRF1|CD300LD3|CD300LF|PDPK1|NR1D1|TASL|F2RL1|GFI1|GPR108|PTGS2OS|TYRO3|PTPN22|NR1H3|TLR2|TLR3|DAB2IP|ACOD1|TRIM30A|NLRP6|TLR5|IRF7|ESR1|SLC15A4|NOD2|IRF4|RTN4|CAV1|RSAD2|TLR1|NFKBIL1|IRAK3|CD36|TIRAP|CD300A|CYBA|GPS2	58	0.4102	2.0365	0	0.0027	0.346
GAD85	TLR Signaling	GOBP_TOLL_LIKE_RECEPTOR_2_SIGNALING_PATHWAY	Toll Like Receptor 2 Signaling Pathway	http://www.gsea-msigdb.org/gsea/msigdb/mouse/geneset/GOBP_TOLL_LIKE_RECEPTOR_2_SIGNALING_PATHWAY	RIPK2|MFHAS1|LYN|TLR6|TLR2|ACOD1|IRAK1|TNIP2|TLR1|F2RL1|NOD2|TREM2|PIK3AP1|TIRAP|PJA2|CYBA	16	0.5004	1.8139	0.0146	0.0106	0.896
GAD85	TLR Signaling	GOBP_TOLL_LIKE_RECEPTOR_3_SIGNALING_PATHWAY	Toll Like Receptor 3 Signaling Pathway	http://www.gsea-msigdb.org/gsea/msigdb/mouse/geneset/GOBP_TOLL_LIKE_RECEPTOR_3_SIGNALING_PATHWAY	UNC93B1|TNFAIP3|FLOT1|OAS1G|OAS1F|TLR3|OAS1D|OAS1H|CAV1|OAS1A|TNIP2|HAVCR2|OAS1C|SCIMP|F2RL1|CD86|TIRAP|COLEC12|OAS1E|RFTN1|PTPN22	21	0.4679	1.8493	0	0.0087	0.834
GAD85	TLR Signaling	GOBP_TOLL_LIKE_RECEPTOR_4_SIGNALING_PATHWAY	Toll Like Receptor 4 Signaling Pathway	http://www.gsea-msigdb.org/gsea/msigdb/mouse/geneset/GOBP_TOLL_LIKE_RECEPTOR_4_SIGNALING_PATHWAY	RIPK2|NR1H3|LYN|NMI|TLR4|DAB2IP|OAS1D|ACOD1|RAB7B|OAS1C|SCIMP|TREM2|CD14|PIK3AP1|NINJ1|OAS1E|NFKBIA|ARF6|OAS1G|BPIFB1|MFHAS1|NR1H4|RAB11FIP2|LTF|OAS1F|TRIL|NEPN|TNIP3|OAS1H|LY96|OAS1A|S100A14|IRAK1|NR1D1|PRKCE|F2RL1|TIRAP|PTPN22	38	0.3767	1.776	0	0.013	0.944
GAD85	TLR Signaling	GOBP_TOLL_LIKE_RECEPTOR_9_SIGNALING_PATHWAY	Toll Like Receptor 9 Signaling Pathway	http://www.gsea-msigdb.org/gsea/msigdb/mouse/geneset/GOBP_TOLL_LIKE_RECEPTOR_9_SIGNALING_PATHWAY	TREML4|UNC93B1|NR1H4|CD300LD3|RSAD2|HAVCR2|RAB7B|TNIP2|TLR9|PTPRS|SLC15A4|PIK3AP1|EPG5|PTPN22|GRAMD4|RTN4	16	0.6048	2.1334	0	0.0016	0.184
GAD85	TLR Signaling	GOBP_TOLL_LIKE_RECEPTOR_SIGNALING_PATHWAY	Toll Like Receptor Signaling Pathway	http://www.gsea-msigdb.org/gsea/msigdb/mouse/geneset/GOBP_TOLL_LIKE_RECEPTOR_SIGNALING_PATHWAY	TNFAIP3|TLR7|LYN|MAPKAPK2|MYD88|TNIP2|SCIMP|PTPRS|ARRB2|CACTIN|EPG5|NINJ1|COLEC12|NFKBIA|REG3G|LRRC14|ARF6|GRAMD4|TREML4|UNC93B1|BPIFB1|MFHAS1|LTF|TLR11|CD300LD3|TNIP3|CD300LF|S100A14|PDPK1|TASL|PRKCE|GPR108|PTGS2OS|TYRO3|PTPN22|RIPK2|LRRC19|NMI|OAS1D|TRIM30A|NLRP6|ESR1|OAS1C|SLC15A4|CD14|CD86|IRF4|RTN4|TLR12|NR1H4|TLR8|CAV1|LY96|NFKBIL1|IRAK3|CD36|TIRAP|CD40|CD300A|BCL10|GPS2|HSPD1|TLR4|TLR6|D1P…	102	0.4398	2.6428	0	0	0.001
GAD85	TNF Cytokine Production	GOBP_NEGATIVE_REGULATION_OF_TUMOR_NECROSIS_FACTOR_SUPERFAMILY_CYTOKINE_PRODUCTION	Negative Regulation Of Tumor Necrosis Factor Superfamily Cytokine Production	http://www.gsea-msigdb.org/gsea/msigdb/mouse/geneset/GOBP_NEGATIVE_REGULATION_OF_TUMOR_NECROSIS_FACTOR_SUPERFAMILY_CYTOKINE_PRODUCTION	CIDEA|TNFAIP3|CD24A|TLR4|TLR6|SYT11|TWIST2|C5AR2|ILRUN|ARRB2|IL27RA|CACTIN|CHRNA7|TREM2|CD274|ARG2|AKAP8|GPNMB|ZC3H12A|GPR18|NLRC3|CLEC4A1|HSF1|TWIST1|PTPN22|SIRPA|ACP5|BPI|IL10|CD34|GAS6|CD33|TRIM30A|GHSR|TSPO|LILRB4A|NOD2|BCL3|GSTP2|GSTP1|CLEC4B1|PTPN6|CX3CL1|TRIM27|AXL|ADIPOQ|IL4|NR1H4|CLEC4A3|CLEC4A4|GHRL|FOXP3|VSIR|FLT3|MC1R|HAVCR2|NFKBIL1|DICER1|PTGER4|IRAK3|POMC|ERRFI1|SLAMF1	63	0.4046	2.153	0	0.0014	0.161
GAD85	TNF Cytokine Production	GOBP_POSITIVE_REGULATION_OF_TUMOR_NECROSIS_FACTOR_SUPERFAMILY_CYTOKINE_PRODUCTION	Positive Regulation Of Tumor Necrosis Factor Superfamily Cytokine Production	http://www.gsea-msigdb.org/gsea/msigdb/mouse/geneset/GOBP_POSITIVE_REGULATION_OF_TUMOR_NECROSIS_FACTOR_SUPERFAMILY_CYTOKINE_PRODUCTION	HSPD1|THBS1|TLR4|ZBTB20|MAPKAPK2|TNFRSF8|CD84|CLEC7A|MIF|IL33|MMP8|TNFRSF1A|SETD4|MYD88|IFNGR1|TLR9|CCR2|MAVS|CCR7|AKAP12|CARD9|OAS1E|IL17A|IL23A|OAS1G|ARID5A|OAS1F|OAS3|OAS2|OAS1H|OAS1A|LILRA5|EPHB2|PLCG2|TWIST1|IL18|CCL19|RIPK2|IL1A|PTPRJ|RASGRP1|TYROBP|TLR2|SPON2|TLR3|CD2|OAS1D|LRRK2|STAT3|OAS1C|PYCARD|PSEN1|NOD1|CCL2|NOD2|CD14|WNT5A|CCL3|CCL4|ARHGEF2|LEP|SPN|HSPB1|IL17F|IFNG|IL12B|LPL|CCN1|FA…	94	0.4234	2.406	0	0.0003	0.024
GAD85	TNF Cytokine Production	GOBP_TUMOR_NECROSIS_FACTOR_SUPERFAMILY_CYTOKINE_PRODUCTION	Tumor Necrosis Factor Superfamily Cytokine Production	http://www.gsea-msigdb.org/gsea/msigdb/mouse/geneset/GOBP_TUMOR_NECROSIS_FACTOR_SUPERFAMILY_CYTOKINE_PRODUCTION	CIDEA|TNFAIP3|MAPKAPK2|SYT11|MIF|IL33|MMP8|C5AR2|MYD88|ARRB2|CACTIN|CARD9|IL23A|TNFSF18|LTF|GPR18|NLRC3|CLEC4A1|PTPN22|SIRPA|RIPK2|PTPRJ|BPI|IL10|CD34|RASGRP1|TYROBP|SPON2|FOXP1|CD2|OAS1D|CD33|TRIM30A|CX3CR1|LRRK2|OAS1C|TSPO|PYCARD|PSEN1|NOD1|PSEN2|CCL2|CD14|WNT5A|BCL3|CCL3|CCL4|CX3CL1|SPN|HSPB1|IL17F|TRIM27|IFNG|IL12B|IL4|LPL|ADIPOQ|NR1H4|FADD|PTPRC|CLEC4A4|FZD5|FCER1G|ADAM8|FCGR3|LY96|FOXP3|SYK…	162	0.3879	2.3536	0	0.0004	0.035
GAD85	TNF Signaling	GOBP_REGULATION_OF_TUMOR_NECROSIS_FACTOR_MEDIATED_SIGNALING_PATHWAY	Regulation Of Tumor Necrosis Factor Mediated Signaling Pathway	http://www.gsea-msigdb.org/gsea/msigdb/mouse/geneset/GOBP_REGULATION_OF_TUMOR_NECROSIS_FACTOR_MEDIATED_SIGNALING_PATHWAY	CASP1|TRAIP|GAS6|TNFRSF1A|TRAF2|NAIP1|NAIP2|PYCARD|SHARPIN|BIRC7|APOA1|NAIP6|CCDC3|NOL3|RFFL|CPNE1|PELI3|PIAS4|PRKN|ADIPOQ|NR1H4|SPATA2|SPHK1|NKIRAS2|SYK|F2RL1|LAPTM5|GPS2	28	0.4334	1.86	0	0.0083	0.813
GAD85	TNF Signaling	GOBP_RESPONSE_TO_TUMOR_NECROSIS_FACTOR	Response To Tumor Necrosis Factor	http://www.gsea-msigdb.org/gsea/msigdb/mouse/geneset/GOBP_RESPONSE_TO_TUMOR_NECROSIS_FACTOR	XCL1|ENDOG|NAIP1|TRP53|NAIP2|BIRC7|NAIP6|CACTIN|MIR148A|PELI3|NFKBIA|CRHBP|TNFSF18|NOS2|TNFRSF21|PRPF8|DBN1|CCL26|IKBKB|NFKB1|GSDME|TNFRSF17|CCL24|CCL21A|CARD14|GCH1|ACTN4|ANKRD1|CASP1|CASP8|AFF3|CCL21B|DCSTAMP|UMOD|CCL1|CCL11|PYCARD|CCL12|APOA1|CCL17|CCL2|NOL3|CD14|CCL20|RFFL|CCL22|TCL1|CCL3|CCL4|CCL5|CCL6|CCL7|CCL8|IGBP1B|RELA|CX3CL1|PRKN|UBD|ADIPOQ|NR1H4|SMPD1|SPHK1|SYK|MIR467B|COMMD7|WFDC21|M…	151	0.3293	2.0366	0	0.0027	0.346
GAD85	TNF Signaling	GOBP_TUMOR_NECROSIS_FACTOR_MEDIATED_SIGNALING_PATHWAY	Tumor Necrosis Factor Mediated Signaling Pathway	http://www.gsea-msigdb.org/gsea/msigdb/mouse/geneset/GOBP_TUMOR_NECROSIS_FACTOR_MEDIATED_SIGNALING_PATHWAY	TNFRSF11A|TRAIP|TNFSF11|TNFRSF1A|EXT1|TRAF1|TRAF2|NAIP1|TRAF3|TRP53|NAIP2|TRAF5|BIRC7|NAIP6|CCDC3|PLVAP|PELI3|NFKBIA|PIAS4|TNFSF18|NKIRAS2|IKBKB|TNFRSF17|F2RL1|TNF|TRAF6|CARD14|KRT18|ACTN4|CASP1|AIM2|UMOD|GAS6|TRAF3IP2|FOXO3|EDA2R|PYCARD|SHARPIN|APOA1|NOL3|RFFL|CPNE1|KRT8|RELA|PRKN|TNFRSF13C|ADIPOQ|NR1H4|SPATA2|SPHK1|PIAS3|SYK|COMMD7|ILK|CD70|PTK2B|CLDN18|LAPTM5|GPS2|STAT1	60	0.4169	2.1817	0	0.0012	0.126
GAD85	Tolerance Induction	GOBP_REGULATION_OF_TOLERANCE_INDUCTION	Regulation Of Tolerance Induction	http://www.gsea-msigdb.org/gsea/msigdb/mouse/geneset/GOBP_REGULATION_OF_TOLERANCE_INDUCTION	IDO1|FOXJ1|FOXP3|HAVCR2|CD3E|CCR7|LILRB4A|CD274|IRAK3|CD86|IL2RA|PDCD1|TGFBR2|CBLB	14	0.5032	1.8642	0.0084	0.008	0.8
GAD85	Tolerance Induction	GOBP_TOLERANCE_INDUCTION	Tolerance Induction	http://www.gsea-msigdb.org/gsea/msigdb/mouse/geneset/GOBP_TOLERANCE_INDUCTION	IDO1|TNFAIP3|LYN|CCR4|ACOD1|FOXJ1|FOXP3|HAVCR2|CD3E|CCR7|LILRB4A|ICOS|XKR8|CD274|IRAK3|AIRE|CD86|TGFB1|BLK|IL2RA|PDCD1|TGFBR2|CBLB	23	0.4916	1.9719	0.0054	0.0044	0.527
GAD85	Type I Interferon Signaling	GOBP_POSITIVE_REGULATION_OF_RESPONSE_TO_CYTOKINE_STIMULUS	Positive Regulation Of Response To Cytokine Stimulus	http://www.gsea-msigdb.org/gsea/msigdb/mouse/geneset/GOBP_POSITIVE_REGULATION_OF_RESPONSE_TO_CYTOKINE_STIMULUS	RIPK2|CASP1|MMP12|STING1|TLR4|TRIM44|TLR2|TRIM6|GAS6|NLRP6|TICAM2|IRF7|TRAF2|IRF3|MAVS|ZBP1|CXCR4|TREM2|WNT5A|CPNE1|USP29|MED1|CSF1|HPX|TRIM41|PRKN|IL7|AXL|TRIM56|FADD|CD300LF|NLRC5|CASP4|C1QTNF4|USP27X|CD74|IKBKE|RNF185|TSLP|GFI1|IRGM1|IGTP|TXK|EDN1|LAPTM5|IFIH1	46	0.3784	1.8404	0	0.0092	0.854
GAD85	Type I Interferon Signaling	GOBP_POSITIVE_REGULATION_OF_TYPE_I_INTERFERON_MEDIATED_SIGNALING_PATHWAY	Positive Regulation Of Type I Interferon Mediated Signaling Pathway	http://www.gsea-msigdb.org/gsea/msigdb/mouse/geneset/GOBP_POSITIVE_REGULATION_OF_TYPE_I_INTERFERON_MEDIATED_SIGNALING_PATHWAY	MMP12|STING1|TRIM56|FADD|NLRC5|TRIM6|USP27X|RNF185|IRF7|IKBKE|IRF3|MAVS|ZBP1|WNT5A|USP29|TRIM41	16	0.3415	1.2543	0.1449	0.1694	1
GAD85	Type I Interferon Signaling	GOBP_REGULATION_OF_RESPONSE_TO_CYTOKINE_STIMULUS	Regulation Of Response To Cytokine Stimulus	http://www.gsea-msigdb.org/gsea/msigdb/mouse/geneset/GOBP_REGULATION_OF_RESPONSE_TO_CYTOKINE_STIMULUS	MMP12|STING1|PTPRF|NAIP1|NAIP2|BIRC7|ZBP1|CXCR4|NAIP6|CACTIN|PADI2|PELI3|OTOP1|CSF1|HPX|TRIM56|CD300LF|NLRC5|USP27X|IKBKE|IRGM1|IGTP|SLIT2|DCST1|SOCS1|EDN1|RIPK2|CASP1|ROBO1|TTLL12|OAS1D|NLRP6|PPARG|OAS1C|PYCARD|CDC37|APOA1|NOL3|WNT5A|RFFL|ARG1|MED1|MUL1|TRIM41|IL1R2|PRKN|ADIPOQ|NR1H4|STAT2|FADD|PTPRC|SPHK1|CAV1|SYK|TSLP|IRAK3|GPS2|CD24A|TLR4|TRIM44|TRAIP|RABGEF1|TRIM6|TNFRSF1A|STAP1|TICAM2|TRAF2…	111	0.3496	2.1382	0	0.0015	0.176
GAD85	Type I Interferon Signaling	GOBP_REGULATION_OF_TYPE_I_INTERFERON_MEDIATED_SIGNALING_PATHWAY	Regulation Of Type I Interferon Mediated Signaling Pathway	http://www.gsea-msigdb.org/gsea/msigdb/mouse/geneset/GOBP_REGULATION_OF_TYPE_I_INTERFERON_MEDIATED_SIGNALING_PATHWAY	MMP12|STING1|TTLL12|OAS1D|TRIM6|METTL3|IRF7|IRF3|OAS1C|MAVS|CDC37|ZBP1|CACTIN|WNT5A|OAS1E|USP29|MUL1|TRIM41|OAS1G|STAT2|OAS1F|TRIM56|FADD|OAS3|ISG15|NLRC5|OAS1H|ADAR|OAS1A|USP27X|RNF185|IKBKE|DCST1	33	0.253	1.1768	0.223	0.2389	1
GAD85	Type I Interferon Signaling	GOBP_RESPONSE_TO_TYPE_I_INTERFERON	Response To Type I Interferon	http://www.gsea-msigdb.org/gsea/msigdb/mouse/geneset/GOBP_RESPONSE_TO_TYPE_I_INTERFERON	SP100|IFITM7|IFNA1|IFITM6|MMP12|STING1|TRIM6|IFNAR1|IFNAR2|IFNB1|MYD88|MAVS|ZBP1|CACTIN|OAS1E|USP29|OAS1G|OAS1F|TRIM56|OAS3|ISG15|OAS2|NLRC5|CH25H|OAS1H|OAS1A|USP27X|IKBKE|DCST1|TTLL12|OAS1D|METTL3|IRF7|IRF3|OAS1C|CDC37|WNT5A|MUL1|TRIM41|STAT2|SMPD1|FADD|IFITM2|ADAR|SHMT2|RNF185|IRAK1|IFITM3|IFITM1|SHFL|STAT1	51	0.3825	1.993	0	0.0038	0.465
GAD85	Viral Assembly & Release	GOBP_ENDOSOME_ORGANIZATION	Endosome Organization	http://www.gsea-msigdb.org/gsea/msigdb/mouse/geneset/GOBP_ENDOSOME_ORGANIZATION	CHMP1B|TMEM127|PLEKHF2|CHMP4B|CHMP1A|CHMP6|USP50|ALS2|WASHC5|LAMTOR1|RAB11A|CHMP2B|VPS4A|TMEM9|CHMP2A|LAPTM4B|EXOC8|CHMP5|WASHC1|SNX33|SNX3|VPS11|PHETA2|PLEKHJ1|CHMP7|CHMP4C|PI4K2A|ANXA8|PRKN|CORO1C|FASL|PLEKHF1|RNASEK|PI4K2B|VPS18|USP8|SQSTM1|RNF26|RAB27A|RAB5A|STX6|ALS2CL|RAB5B	43	0.5407	2.5428	0	0.0001	0.003
GAD85	Viral Assembly & Release	GOBP_LATE_ENDOSOME_TO_VACUOLE_TRANSPORT	Late Endosome To Vacuole Transport	http://www.gsea-msigdb.org/gsea/msigdb/mouse/geneset/GOBP_LATE_ENDOSOME_TO_VACUOLE_TRANSPORT	CHMP1B|VPS28|CHMP4B|PIK3R4|CHMP1A|BECN2|CHMP6|CHMP2B|VPS4A|CHMP2A|CHMP5|LEPROTL1|TMEM50A|TMEM50B|PTPN23|CHMP7|CHMP4C	17	0.5998	2.1769	0	0.0012	0.131
GAD85	Viral Assembly & Release	GOBP_MEMBRANE_FISSION	Membrane Fission	http://www.gsea-msigdb.org/gsea/msigdb/mouse/geneset/GOBP_MEMBRANE_FISSION	CHMP1B|CORO1C|CHMP4B|CHMP1A|EXOC7|EPN1|CHMP6|EXOC1|CHMP2B|VPS4A|CHMP2A|SH3GL2|EXOC8|CHMP5|CHMP7|CHMP4C	16	0.6223	2.2504	0	0.0006	0.068
GAD85	Viral Assembly & Release	GOBP_MULTIVESICULAR_BODY_SORTING_PATHWAY	Multivesicular Body Sorting Pathway	http://www.gsea-msigdb.org/gsea/msigdb/mouse/geneset/GOBP_MULTIVESICULAR_BODY_SORTING_PATHWAY	CHMP1B|VPS28|CHMP4B|CHMP1A|CHMP6|RAB27B|SORT1|CHMP2B|VPS4A|CHMP2A|LAPTM4B|UBXN6|CHMP5|LEPROTL1|EXPH5|TMEM50A|RAB27A|MVB12A|TMEM50B|PTPN23|LYST|CHMP7|CHMP4C	23	0.6314	2.5271	0	0.0001	0.005
GAD85	Viral Assembly & Release	GOBP_UBIQUITIN_DEPENDENT_PROTEIN_CATABOLIC_PROCESS_VIA_THE_MULTIVESICULAR_BODY_SORTING_PATHWAY	Ubiquitin Dependent Protein Catabolic Process Via The Multivesicular Body Sorting Pathway	http://www.gsea-msigdb.org/gsea/msigdb/mouse/geneset/GOBP_UBIQUITIN_DEPENDENT_PROTEIN_CATABOLIC_PROCESS_VIA_THE_MULTIVESICULAR_BODY_SORTING_PATHWAY	HDAC6|VPS28|VPS37D|CHMP4B|NEDD4|CHMP1A|CHMP6|RNF126|VPS37B|CHMP2B|VPS4A|CHMP2A|CHMP5|UBAP1L|RNF115|PTPN23|CHMP7|CHMP4C	18	0.6921	2.6281	0	0	0.001
GAD85	Viral Assembly & Release	GOBP_VIRAL_RELEASE_FROM_HOST_CELL	Viral Release From Host Cell	http://www.gsea-msigdb.org/gsea/msigdb/mouse/geneset/GOBP_VIRAL_RELEASE_FROM_HOST_CELL	RAB7|PCX|CHMP4B|CHMP1A|TRIM31|CHMP6|DDB1|VPS37B|CHMP2B|VPS4A|CHMP2A|CHMP5|TRIM62|IST1|CHMP7|CHMP4C	16	0.658	2.2912	0	0.0005	0.054
GAD85	Viral Assembly & Release	GOBP_VIRION_ASSEMBLY	Virion Assembly	http://www.gsea-msigdb.org/gsea/msigdb/mouse/geneset/GOBP_VIRION_ASSEMBLY	PCX|CHMP4B|NEDD4|CHMP1A|DDX6|CHMP6|VPS37B|CHMP2B|VPS4A|LRSAM1|CHMP2A|CHMP5|SPCS1|APOE|MVB12A|CHMP7|CHMP4C	17	0.6881	2.4853	0	0.0001	0.008
GAD85	Viral Gene Expression	GOBP_REGULATION_OF_VIRAL_TRANSCRIPTION	Regulation Of Viral Transcription	http://www.gsea-msigdb.org/gsea/msigdb/mouse/geneset/GOBP_REGULATION_OF_VIRAL_TRANSCRIPTION	SP100|NOTCH1|TRIM31|TRIM65|TRIM8|PFN1|MID2|TRIM21|TRIM11|HEXIM1|TARBP2|TRIM62|MDFIC|TRIM14|ZFP36|TRIM27	16	0.6928	2.5309	0	0.0001	0.005
GAD85	Viral Gene Expression	GOBP_VIRAL_GENE_EXPRESSION	Viral Gene Expression	http://www.gsea-msigdb.org/gsea/msigdb/mouse/geneset/GOBP_VIRAL_GENE_EXPRESSION	SP100|EP300|CCNT1|EIF3L|TRIM31|EIF3B|EIF3G|MID2|GTF2B|PCBP2|EIF3F|HEXIM1|SPCS1|TRIM62|ARXES2|CCL5|HDAC1|CDK9|HMGA2|ZFP36|CHD1|REST|TRIM27|PSMC3|NOTCH1|EIF2D|POU2F3|TRIM65|MCTS2|JUN|EIF3D|TRIM8|PFN1|SMARCB1|TRIM21|TRIM11|HPN|LEF1|TARBP2|SMARCA4|SP1|MDFIC|MON1B|USF1|SHFL|TRIM14	46	0.6602	3.1994	0	0	0
GAD85	Viral Gene Expression	GOBP_VIRAL_TRANSCRIPTION	Viral Transcription	http://www.gsea-msigdb.org/gsea/msigdb/mouse/geneset/GOBP_VIRAL_TRANSCRIPTION	SP100|EP300|CCNT1|TRIM31|MID2|GTF2B|HEXIM1|TRIM62|CCL5|HDAC1|CDK9|HMGA2|ZFP36|CHD1|REST|TRIM27|PSMC3|NOTCH1|POU2F3|TRIM65|JUN|TRIM8|PFN1|SMARCB1|TRIM21|TRIM11|HPN|LEF1|TARBP2|SMARCA4|SP1|MDFIC|MON1B|USF1|TRIM14	35	0.6326	2.8879	0	0	0
GAD85	Viral Processes & Host Interaction	GOBP_ADHESION_OF_SYMBIONT_TO_HOST	Adhesion Of Symbiont To Host	http://www.gsea-msigdb.org/gsea/msigdb/mouse/geneset/GOBP_ADHESION_OF_SYMBIONT_TO_HOST	HSPD1|NECTIN2|GBP9|BPIFA5|ACE2|LTF|GAS6|LRRC15|SCARB1|GBP6|BPIFA1|NECTIN1|HSP90AB1|ICAM1|GBP2|SFTPD	16	0.5055	1.8334	0.0046	0.0096	0.868
GAD85	Viral Processes & Host Interaction	GOBP_BIOLOGICAL_PROCESS_INVOLVED_IN_INTERACTION_WITH_HOST	Biological Process Involved In Interaction With Host	http://www.gsea-msigdb.org/gsea/msigdb/mouse/geneset/GOBP_BIOLOGICAL_PROCESS_INVOLVED_IN_INTERACTION_WITH_HOST	IFITM7|IFITM6|BC051665|CHMP4B|TRIM31|CHMP6|TRIM12C|FUCA2|LRRC15|MID2|LY6E|CHMP5|TRIM10|TRIM30B|UVRAG|DYNLT1C|TRIML1|CTSB|CTSL|LTF|TRIM56|RNASEK|DDB1|SPINT1|TMPRSS11D|TRIM65|TRIM34B|TRIM30C|CTSLL3|SCARB1|BPIFA1|AGTR1A|AGTR1B|RAB7|BPIFA5|TRIML2|PHB|CHMP1A|TRIM30A|CTSQ|THOC3|TRIM5|TRIM59|GBP6|SNX3|TMPRSS11E|NECTIN1|TRIM62|GBP2|CTS3|TRIM27|GBP9|ACE2|SMPD1|CIITA|IFITM2|TRIM30D|CTSJ|CAV1|VPS18|HS3ST5|V…	129	0.3152	1.9315	0	0.0055	0.627
GAD85	Viral Processes & Host Interaction	GOBP_ENTRY_INTO_HOST	Entry Into Host	http://www.gsea-msigdb.org/gsea/msigdb/mouse/geneset/GOBP_ENTRY_INTO_HOST	IFITM7|NECTIN2|IFITM6|BC051665|TRIM12A|TRIM31|CD4|EXOC7|TRIM12C|GRK2|GPR15|TRIM6|TRIM34A|FUCA2|MID2|LY6E|TRIM10|TRIM30B|UVRAG|TRIML1|CTSB|CTSL|TRIM56|RNASEK|SPINT1|CH25H|TMPRSS11D|TRIM65|TRIM34B|TRIM30C|CTSLL3|AGTR1A|LGALS1|TPCN2|AGTR1B|CTS7|TRIML2|CTS8|PHB|NPC1|TMPRSS11A|AVP|GAS6|TRIM30A|ITGAV|CTSQ|TRIM68|CTSR|TRIM5|APCS|CTS6|TRIM59|SNX3|TMPRSS11E|NECTIN1|TRIM62|AVPR1B|CTSM|BSG|CTS3|TRIM27|ACE2|…	90	0.2541	1.5002	0	0.0541	1
GAD85	Viral Processes & Host Interaction	GOBP_MODULATION_BY_SYMBIONT_OF_ENTRY_INTO_HOST	Modulation By Symbiont Of Entry Into Host	http://www.gsea-msigdb.org/gsea/msigdb/mouse/geneset/GOBP_MODULATION_BY_SYMBIONT_OF_ENTRY_INTO_HOST	NECTIN2|IFITM7|IFITM6|TRIM12A|CD4|TRIM31|EXOC7|TRIM12C|TRIM6|TRIM34A|FUCA2|MID2|LY6E|TRIM10|TRIM30B|TRIML1|TRIM56|CH25H|TRIM65|TRIM34B|TRIM30C|LGALS1|TRIML2|ITGAV|TRIM30A|TRIM68|APCS|TRIM5|TRIM59|SNX3|TRIM62|BSG|TRIM27|CIITA|IFITM2|TRIM30D|CAV1|TMPRSS4|HS3ST5|CD74|TRIM8|IFITM3|TRIM21|TRIM11|IFITM1|TRIM38|TRIM14|PTX3|GSN	49	0.4061	2.0185	0	0.0031	0.387
GAD85	Viral Processes & Host Interaction	GOBP_MOVEMENT_IN_HOST	Movement In Host	http://www.gsea-msigdb.org/gsea/msigdb/mouse/geneset/GOBP_MOVEMENT_IN_HOST	IFITM7|IFITM6|BC051665|CHMP4B|TRIM31|CHMP6|TRIM12C|FUCA2|MID2|LY6E|CHMP5|TRIM10|TRIM30B|UVRAG|TRIML1|CTSB|CTSL|TRIM56|RNASEK|DDB1|SPINT1|TMPRSS11D|TRIM65|TRIM34B|TRIM30C|CTSLL3|AGTR1A|AGTR1B|RAB7|TRIML2|PHB|CHMP1A|TRIM30A|CTSQ|TRIM5|TRIM59|SNX3|TMPRSS11E|NECTIN1|TRIM62|CTS3|TRIM27|ACE2|SMPD1|CIITA|IFITM2|TRIM30D|CTSJ|CAV1|VPS18|HS3ST5|VPS16|TRIM8|TRIM11|IST1|TRIM14|PTX3|NECTIN2|TRIM12A|CD4|EXOC7|…	104	0.2925	1.7658	0	0.0136	0.951
GAD85	Viral Processes & Host Interaction	GOBP_NEGATIVE_REGULATION_OF_VIRAL_GENOME_REPLICATION	Negative Regulation Of Viral Genome Replication	http://www.gsea-msigdb.org/gsea/msigdb/mouse/geneset/GOBP_NEGATIVE_REGULATION_OF_VIRAL_GENOME_REPLICATION	IFITM7|IFITM6|TRIM6|OAS1D|IFNB1|ISG20|N4BP1|MAVS|OAS1B|OAS1C|PARP10|OASL2|FAM111A|ZNFX1|BANF1|IFI207|OAS1E|SETDB1|CCL5|HMGA2|SLPI|OAS1G|OASL1|LTF|TRIM28|OAS1F|RNASEL|OAS3|ISG15|OAS2|IFITM2|OAS1H|OAS1A|RSAD2|IFITM3|AICDA|PLSCR1|TNF|IFITM1|IFI206|SRPK1|SHFL|MORC2B|APOBEC3|BST2|IFIH1	46	0.4165	2.0853	0	0.002	0.248
GAD85	Viral Processes & Host Interaction	GOBP_NEGATIVE_REGULATION_OF_VIRAL_LIFE_CYCLE	Negative Regulation Of Viral Life Cycle	http://www.gsea-msigdb.org/gsea/msigdb/mouse/geneset/GOBP_NEGATIVE_REGULATION_OF_VIRAL_LIFE_CYCLE	IFITM7|IFITM6|TRIM12A|TRIM31|TRIM12C|TRIM30A|APCS|TRIM5|MID2|LY6E|TRIM59|TRIM10|SNX3|TRIM56|CIITA|IFITM2|CH25H|TRIM30D|TRIM65|CD74|TRIM8|IFITM3|PPIA|TRIM11|IFITM1|TRIM15|BST2|PTX3|GSN	29	0.5453	2.4396	0	0.0002	0.015
GAD85	Viral Processes & Host Interaction	GOBP_NEGATIVE_REGULATION_OF_VIRAL_PROCESS	Negative Regulation Of Viral Process	http://www.gsea-msigdb.org/gsea/msigdb/mouse/geneset/GOBP_NEGATIVE_REGULATION_OF_VIRAL_PROCESS	IFITM7|SP100|IFITM6|TRIM12A|TRIM31|TRIM12C|TRIM6|IFNB1|ISG20|MID2|N4BP1|LY6E|OAS1B|MAVS|OASL2|FAM111A|ZNFX1|TRIM10|SETDB1|OAS1E|HMGA2|OAS1G|OASL1|LTF|TRIM28|TRIM56|OAS1F|RNASEL|OAS3|ISG15|OAS2|CH25H|OAS1H|TRIM65|OAS1A|AICDA|TNF|IFI206|SRPK1|MORC2B|APOBEC3|BST2|OAS1D|TRIM30A|MBL2|TRIM5|APCS|OAS1C|PARP10|TRIM59|HEXIM1|SNX3|TRIM62|BANF1|IFI207|CCL5|ZFP36|SLPI|TRIM27|CIITA|IFITM2|TRIM30D|CD74|RSAD2|T…	79	0.3955	2.2585	0	0.0006	0.065
GAD85	Viral Processes & Host Interaction	GOBP_POSITIVE_REGULATION_OF_VIRAL_GENOME_REPLICATION	Positive Regulation Of Viral Genome Replication	http://www.gsea-msigdb.org/gsea/msigdb/mouse/geneset/GOBP_POSITIVE_REGULATION_OF_VIRAL_GENOME_REPLICATION	FKBP6|NOTCH1|HACD3|NR5A2|PABPC2|D1PAS1|DDB1|ADAR|TMEM39A|PPIA|STAU1|TARBP2|PPID|SRPK1|TRIM38|PDE12|RAD23A|LARP1|PABPC6|ADARB1	20	0.4186	1.6507	0.0193	0.0247	0.999
GAD85	Viral Processes & Host Interaction	GOBP_POSITIVE_REGULATION_OF_VIRAL_LIFE_CYCLE	Positive Regulation Of Viral Life Cycle	http://www.gsea-msigdb.org/gsea/msigdb/mouse/geneset/GOBP_POSITIVE_REGULATION_OF_VIRAL_LIFE_CYCLE	AXL|CD4|VPS37B|KPNA2|TRIM30A|TMPRSS4|TRIM65|CD74|VPS4A|TRIM21|TRIM11|CLEC4G|KPNA6|LGALS1|TRIM38|TYRO3|BSG	17	0.5923	2.178	0	0.0012	0.13
GAD85	Viral Processes & Host Interaction	GOBP_POSITIVE_REGULATION_OF_VIRAL_PROCESS	Positive Regulation Of Viral Process	http://www.gsea-msigdb.org/gsea/msigdb/mouse/geneset/GOBP_POSITIVE_REGULATION_OF_VIRAL_PROCESS	RAB7|FKBP6|HACD3|CD4|D1PAS1|VPS37B|TRIM30A|TMEM39A|VPS4A|STAU1|KPNA6|BSG|NOTCH1|AXL|NR5A2|PABPC2|DDB1|ADAR|KPNA2|TRIM65|TMPRSS4|CD74|PFN1|STOM|TRIM21|PPIA|TRIM11|TARBP2|CLEC4G|LGALS1|PPID|MDFIC|SRPK1|TRIM38|PDE12|RAD23A|LARP1|PABPC6|TYRO3|ADARB1	40	0.508	2.4454	0	0.0002	0.012
GAD85	Viral Processes & Host Interaction	GOBP_REGULATION_OF_BIOLOGICAL_PROCESS_INVOLVED_IN_SYMBIOTIC_INTERACTION	Regulation Of Biological Process Involved In Symbiotic Interaction	http://www.gsea-msigdb.org/gsea/msigdb/mouse/geneset/GOBP_REGULATION_OF_BIOLOGICAL_PROCESS_INVOLVED_IN_SYMBIOTIC_INTERACTION	NECTIN2|IFITM7|IFITM6|TRIM12A|CD4|TRIM31|EXOC7|TRIM12C|TRIM6|TRIM34A|FUCA2|MID2|LY6E|TRIM10|TRIM30B|TRIML1|LTF|TRIM56|CH25H|TRIM65|TRIM34B|TRIM30C|CXCL5|F2RL1|BPIFA1|LGALS1|BPIFA5|TRIML2|CXCL1|ITGAV|TRIM30A|TRIM68|APCS|TRIM5|TRIM59|SNX3|ARG1|TRIM62|SFTPD|BSG|TRIM27|CIITA|IFITM2|TRIM30D|CAV1|TMPRSS4|HS3ST5|CD74|TRIM8|IFITM3|TRIM21|TRIM11|POMC|IFITM1|TRIM38|TRIM14|PTX3|GSN	58	0.3429	1.7897	0.0116	0.012	0.927
GAD85	Viral Processes & Host Interaction	GOBP_REGULATION_OF_VIRAL_GENOME_REPLICATION	Regulation Of Viral Genome Replication	http://www.gsea-msigdb.org/gsea/msigdb/mouse/geneset/GOBP_REGULATION_OF_VIRAL_GENOME_REPLICATION	IFITM7|IFITM6|HACD3|TRIM6|D1PAS1|TMEM39A|IFNB1|ISG20|MIR378A|N4BP1|MAVS|OAS1B|OASL2|FAM111A|ZNFX1|OAS1E|SETDB1|MIR24-2|HMGA2|OAS1G|NOTCH1|OASL1|LTF|TRIM28|OAS1F|PABPC2|RNASEL|OAS3|ISG15|OAS2|DDB1|OAS1H|OAS1A|AICDA|TNF|PPID|IFI206|SRPK1|RAD23A|MORC2B|PABPC6|APOBEC3|BST2|ADARB1|FKBP6|OAS1D|BCL2|OAS1C|PARP10|STAU1|BANF1|IFI207|CCL5|SLPI|NR5A2|IFITM2|ADAR|GM11772|RSAD2|IFITM3|DICER1|PPIA|MIR93|TARBP2…	71	0.3649	1.9681	0	0.0044	0.529
GAD85	Viral Processes & Host Interaction	GOBP_REGULATION_OF_VIRAL_PROCESS	Regulation Of Viral Process	http://www.gsea-msigdb.org/gsea/msigdb/mouse/geneset/GOBP_REGULATION_OF_VIRAL_PROCESS	IFITM7|IFITM6|HACD3|TRIM31|TRIM12C|TMEM39A|ISG20|MID2|N4BP1|LY6E|OAS1B|OASL2|CXCR4|FAM111A|ZNFX1|TRIM10|TRIM30B|DYNLT1C|TRIML1|SETDB1|NOTCH1|OASL1|LTF|TRIM28|TRIM56|DDB1|TRIM65|TRIM34B|TRIM30C|PFN1|STOM|AICDA|IFI206|SRPK1|RAD23A|TYRO3|BST2|ADARB1|RAB7|TRIML2|FKBP6|OAS1D|TRIM30A|MBL2|TRIM5|OAS1C|PARP10|TRIM59|HEXIM1|SNX3|TRIM62|BANF1|CCL5|SLPI|TRIM27|NR5A2|CIITA|IFITM2|TRIM30D|HS3ST5|TRIM8|DICER1|…	131	0.3665	2.2774	0	0.0006	0.06
GAD85	Viral Processes & Host Interaction	GOBP_SUPPRESSION_OF_VIRAL_RELEASE_BY_HOST	Suppression Of Viral Release By Host	http://www.gsea-msigdb.org/gsea/msigdb/mouse/geneset/GOBP_SUPPRESSION_OF_VIRAL_RELEASE_BY_HOST	PML|TRIM12A|TRIM28|TRIM56|TRIM12C|TRIM35|TRIM30D|TRIM30A|TRIM65|TRIM5|TRIM8|MID2|TRIM21|TRIM11|MARCHF2|TRIM15|TRIM27	17	0.6543	2.4511	0	0.0001	0.011
GAD85	Viral Processes & Host Interaction	GOBP_VIRAL_GENOME_REPLICATION	Viral Genome Replication	http://www.gsea-msigdb.org/gsea/msigdb/mouse/geneset/GOBP_VIRAL_GENOME_REPLICATION	IFITM7|IFITM6|RAB29|HACD3|GRK2|TRIM6|D1PAS1|TMEM39A|IFNB1|ISG20|MIR378A|ATG16L2|N4BP1|OAS1B|MAVS|OASL2|FAM111A|ZNFX1|HSPA8|SETDB1|OAS1E|MIR24-2|HMGA2|ATG7|OAS1G|NOTCH1|OASL1|LTF|ZC3H12A|TRIM28|OAS1F|PABPC2|RNASEL|OAS3|ISG15|OAS2|DDB1|OAS1H|OAS1A|STOM|SMARCB1|AICDA|TNF|PPID|IFI206|SRPK1|PPIB|RAD23A|MORC2B|PABPC6|APOBEC3|BST2|ADARB1|PHB|FKBP6|OAS1D|FBXL2|GAS6|BCL2|OAS1C|PARP10|PCBP2|CCL12|STAU1|BAN…	91	0.3949	2.2544	0	0.0006	0.065
GAD85	Viral Processes & Host Interaction	GOBP_VIRAL_LIFE_CYCLE	Viral Life Cycle	http://www.gsea-msigdb.org/gsea/msigdb/mouse/geneset/GOBP_VIRAL_LIFE_CYCLE	IFITM6|BC051665|CHMP4B|TRIM31|TMEM39A|LRSAM1|ISG20|LRRC15|MID2|ATG16L2|OAS1B|OASL2|CHMP5|ZNFX1|TRIM30B|UVRAG|TRIML1|MVB12A|ATG7|NOTCH1|OASL1|TRIM56|TMPRSS11D|TRIM65|TRIM34B|TRIM30C|AICDA|AGTR1A|IFI206|AGTR1B|SRPK1|ADARB1|TRIML2|FKBP6|OAS1D|TRIM30A|OAS1C|PARP10|PCBP2|CCL12|TRIM59|SPCS1|TMPRSS11E|TRIM62|CCL5|CCL8|SLPI|PRKN|SMPD1|CIITA|IFITM2|TRIM30D|CTSJ|CAV1|HS3ST5|VPS16|TRIM8|DICER1|TRIM11|IST1|T…	195	0.3239	2.1177	0	0.0017	0.202
GAD85	Viral Processes & Host Interaction	GOBP_VIRAL_RNA_GENOME_REPLICATION	Viral Rna Genome Replication	http://www.gsea-msigdb.org/gsea/msigdb/mouse/geneset/GOBP_VIRAL_RNA_GENOME_REPLICATION	ATG7|PHB|RAB29|TRIM28|FBXL2|PIK3C2G|ATG16L2|SMARCB1|PCBP2|AICDA|SETDB1|RAB5A|HMGA2|MORC2B|APOBEC3	15	0.5035	1.816	0	0.0105	0.891
GAD85	Viral Symbiont Interaction	GOBP_BIOLOGICAL_PROCESS_INVOLVED_IN_INTERACTION_WITH_SYMBIONT	Biological Process Involved In Interaction With Symbiont	http://www.gsea-msigdb.org/gsea/msigdb/mouse/geneset/GOBP_BIOLOGICAL_PROCESS_INVOLVED_IN_INTERACTION_WITH_SYMBIONT	HSPD1|RAB9|DEFA28|DEFA26|CCNT1|NAPEPLD|MYD88|HSPA8|CARD9|CDK9|REG3G|TUSC2|HMGA2|F2|PSMC3|PCX|LTF|ZC3H12A|DDB1|REG3D|DEFA30|CXCL5|DEFA35|DEFA41|STOM|SMARCB1|DEFA40|DEFA27|F2RL1|DEFA34|HPN|CFL1|SP1|SPAG11B|PPIB|SPRR2A1|EP300|PHB|DEFA20|LRRC19|DEFA5|FN1|CAMP|FBXL2|CXCL1|MBL1|REG3B|NLRP6|MBL2|CX3CR1|APCS|NCF1|CCL12|ARG1|SCNN1B|CCL5|HDAC1|SFTPD|IGF2R|CCL8|TREM1|CHD1|TREM3|REST|ELANE|CTSG|PRKN|IFNG|ROM…	82	0.4175	2.3419	0	0.0004	0.036
GAD85	Viral Symbiont Interaction	GOBP_KILLING_BY_HOST_OF_SYMBIONT_CELLS	Killing By Host Of Symbiont Cells	http://www.gsea-msigdb.org/gsea/msigdb/mouse/geneset/GOBP_KILLING_BY_HOST_OF_SYMBIONT_CELLS	DEFA28|DEFA26|DEFA20|DEFA5|CAMP|CXCL1|MBL1|REG3B|NLRP6|MBL2|MYD88|NCF1|ARG1|SCNN1B|REG3G|TUSC2|TREM1|TREM3|F2|ELANE|CTSG|ROMO1|REG3D|DEFA30|DEFA35|CXCL5|DEFA41|DEFA40|HRG|DEFA27|F2RL1|DEFA34|POMC|DEFA24|SPAG11B|REG3A	36	0.3661	1.6585	0.0074	0.0236	0.998
GAD85	Viral Symbiont Interaction	GOBP_MODULATION_BY_HOST_OF_SYMBIONT_PROCESS	Modulation By Host Of Symbiont Process	http://www.gsea-msigdb.org/gsea/msigdb/mouse/geneset/GOBP_MODULATION_BY_HOST_OF_SYMBIONT_PROCESS	RAB9|EP300|PHB|CCNT1|LRRC19|NAPEPLD|FBXL2|NLRP6|CX3CR1|APCS|CCL12|HSPA8|CARD9|CCL5|HDAC1|CDK9|HMGA2|SFTPD|IGF2R|CCL8|CHD1|REST|PRKN|PCX|PSMC3|IFNG|LTF|ZC3H12A|POU2F3|JUN|STOM|SMARCB1|SAP30BP|HPN|LEF1|CFL1|SMARCA4|APOE|SP1|PPIB|SPRR2A1|CCNK|PTX3	43	0.4931	2.3486	0	0.0004	0.036
GAD85	Viral Symbiont Interaction	GOBP_MODULATION_BY_HOST_OF_VIRAL_PROCESS	Modulation By Host Of Viral Process	http://www.gsea-msigdb.org/gsea/msigdb/mouse/geneset/GOBP_MODULATION_BY_HOST_OF_VIRAL_PROCESS	PRKN|PCX|PSMC3|PHB|IFNG|LTF|ZC3H12A|FBXL2|APCS|STOM|CCL12|HSPA8|CFL1|APOE|PPIB|IGF2R|CCL8|CCNK|PTX3	19	0.4869	1.8523	0.0046	0.0086	0.829
GAD85	Viral Symbiont Interaction	GOBP_NEUTROPHIL_MEDIATED_CYTOTOXICITY	Neutrophil Mediated Cytotoxicity	http://www.gsea-msigdb.org/gsea/msigdb/mouse/geneset/GOBP_NEUTROPHIL_MEDIATED_CYTOTOXICITY	CTSG|DNASE1|DNASE1L3|CXCL1|NLRP6|MYD88|CXCL5|NCF1|F2RL1|ARG1|POMC|SCNN1B|TUSC2|TREM1|TREM3|F2|ELANE	17	0.3411	1.2658	0.1463	0.1615	1
GAD85	Virus Recognition & Response	GOBP_CELLULAR_RESPONSE_TO_VIRUS	Cellular Response To Virus	http://www.gsea-msigdb.org/gsea/msigdb/mouse/geneset/GOBP_CELLULAR_RESPONSE_TO_VIRUS	TLR7|MMP12|NPLOC4|TRIM6|D1PAS1|EXT1|IFNB1|MAVS|DHX58|IL21|TGFB1|OASL1|ZC3H12A|DDX60|OAS3|TSPAN6|NFKB1|IKBKE|GSDME|SEC14L1|IRGM1|NLRX1|IGTP|MAPK11|HSP90AA1|CCL19|PHB|MAPK14|TLR3|BAX|PHB2|LGALS8|POU2AF1|IRF3|POU2F2|NOP53|GBF1|RNF125|IL12A|C1QBP|ADAR|GM11772|NLRP3|FLT3|VWCE|IL6|ZCCHC3|RNF135|WDFY4|TRIM15|GLI2|CREBBP|SMAD3|IFIH1	54	0.4351	2.206	0	0.001	0.103
GAD85	Virus Recognition & Response	GOBP_CYTOPLASMIC_PATTERN_RECOGNITION_RECEPTOR_SIGNALING_PATHWAY	Cytoplasmic Pattern Recognition Receptor Signaling Pathway	http://www.gsea-msigdb.org/gsea/msigdb/mouse/geneset/GOBP_CYTOPLASMIC_PATTERN_RECOGNITION_RECEPTOR_SIGNALING_PATHWAY	RIPK2|TNFAIP3|PHB|NPLOC4|TLR4|PHB2|MAVS|DHX58|SLC15A4|INAVA|NOD2|NOP53|PELI3|RNF125|NFKBIA|TIFA|RELA|ERBIN|C1QBP|OASL1|DDX60|OAS3|TSPAN6|SLC15A2|SLC15A3|ALPK1|ZCCHC3|SEC14L1|RNF135|IRGM1|NLRX1|IGTP|TRIM15|SLC46A2|PTPN22|IFIH1	36	0.5653	2.4793	0	0.0001	0.008
GAD85	Virus Recognition & Response	GOBP_CYTOPLASMIC_PATTERN_RECOGNITION_RECEPTOR_SIGNALING_PATHWAY_IN_RESPONSE_TO_VIRUS	Cytoplasmic Pattern Recognition Receptor Signaling Pathway In Response To Virus	http://www.gsea-msigdb.org/gsea/msigdb/mouse/geneset/GOBP_CYTOPLASMIC_PATTERN_RECOGNITION_RECEPTOR_SIGNALING_PATHWAY_IN_RESPONSE_TO_VIRUS	PHB|C1QBP|NPLOC4|OASL1|DDX60|OAS3|PHB2|TSPAN6|MAVS|DHX58|ZCCHC3|RNF135|SEC14L1|NLRX1|NOP53|RNF125|TRIM15|IFIH1	18	0.6544	2.4886	0	0.0001	0.008
GAD85	Xenobiotic Transport	GOBP_XENOBIOTIC_TRANSPORT	Xenobiotic Transport	http://www.gsea-msigdb.org/gsea/msigdb/mouse/geneset/GOBP_XENOBIOTIC_TRANSPORT	SLC47A1|ABCB1A|ABCC5|SLC17A3|SLC22A2|SLC22A3|ABCA3|ABCC2|SLC29A4|ABCC4|ABCB1B|CLDN1|ABCB11|ABCC1|ABCG2|SLC15A2|SLC2A1|SLC19A1|OSCP1|ABCA8B|SLC22A18|ABCB4|ABCG3|SLC7A5|ABCC3	25	0.2889	1.2386	0.1451	0.1816	1
STI	Fatty Acid, Arachidonic Acid, & Xenobiotic Metabolism	GOBP_ARACHIDONIC_ACID_METABOLIC_PROCESS	Arachidonic Acid Metabolic Process	http://www.gsea-msigdb.org/gsea/msigdb/mouse/geneset/GOBP_ARACHIDONIC_ACID_METABOLIC_PROCESS	CYP2D34|CYP2C70|CYP2C23|CYP2J13|CYP2A22|ALOXE3|CYP2J12|CYP4A32|CYP2B23|PLA2G2F|CYP2D12|CYP2T4|CYP2C54|CYP2D11|CYP2C67|CYP4F40|CYP4A10|CYP4A12B|CYP2J8|ALOX12|CYP4A14|CYP2C66|CYP2U1|CYP4F18|CYP2C55|CYP2C65|CYP2S1|CYP2J9|FADS1|CYP2D26|MGLL|CYP1B1|CYP4A29|CYP4A12A|CYP4A30B|PLA2G4A|CYP4A31|CYP2C69|CYP2J11|CYP4F15|CYP2C50|ALOX12E|ALOX8|CYP2A12|CYP2A4|CYP2A5|SPHK1|CYP2B10|CYP2B13|CYP2B19|CYP2B9|CYP2C29|…	68	-0.4849	-1.8253	0	0.0408	0.862
STI	Fatty Acid, Arachidonic Acid, & Xenobiotic Metabolism	GOBP_EPOXYGENASE_P450_PATHWAY	Epoxygenase P450 Pathway	http://www.gsea-msigdb.org/gsea/msigdb/mouse/geneset/GOBP_EPOXYGENASE_P450_PATHWAY	CYP2C70|CYP2C23|CYP2J13|CYP2A22|CYP2J12|CYP2B23|CYP2T4|CYP2C54|CYP2C67|CYP2J8|CYP2C69|CYP2J11|CYP2C66|CYP2C50|CYP2C55|CYP2C65|CYP2A12|CYP2S1|CYP2A4|CYP2A5|CYP2J9|CYP2B10|CYP2B13|CYP2B19|CYP2B9|CYP2C29|CYP2C37|CYP2C38|CYP2C39|CYP2C40|CYP2E1|CYP2F2|CYP2G1|CYP2J5|CYP2J6	35	-0.555	-1.8783	0	0.0423	0.631
STI	Fatty Acid, Arachidonic Acid, & Xenobiotic Metabolism	GOBP_LINOLEIC_ACID_METABOLIC_PROCESS	Linoleic Acid Metabolic Process	http://www.gsea-msigdb.org/gsea/msigdb/mouse/geneset/GOBP_LINOLEIC_ACID_METABOLIC_PROCESS	CYP4A30B|CYP2J13|ALOXE3|CYP2J12|CYP4A32|CYP4A31|CYP2C54|GSTP2|GSTP1|CYP4A10|CYP4A12B|CYP2J8|ALOX12|CYP4A14|CYP2J11|GSTM7|CYP2C50|ALOX12E|ALOX8|CYP2C55|CYP2J9|ALOX12B|ALOX15|CYP2J5|CYP4A29|CYP2J6|EPHX2|CYP4A12A	28	-0.5781	-1.9134	0	0.0309	0.435
STI	Fatty Acid, Arachidonic Acid, & Xenobiotic Metabolism	GOBP_XENOBIOTIC_METABOLIC_PROCESS	Xenobiotic Metabolic Process	http://www.gsea-msigdb.org/gsea/msigdb/mouse/geneset/GOBP_XENOBIOTIC_METABOLIC_PROCESS	CRYZ|FMO2|FMO3|CYP2D34|CYP2C70|CYP2C23|CYP2J13|GRIN1|CYP2A22|UGT1A6B|CYP2J12|CYP2B23|UGT2B1|CYP2D12|CYP2D40|CYP2T4|CYP26B1|CYP2C54|AIP|SULT2A2|SULT2A8|ABCC2|CYP2D11|GSTO2|CYP2C67|CYP2J8|HNF4A|GSTM7|CYP2C66|GSTA3|CYP2U1|CYP2C55|CYP2C65|CYP2S1|CYP2J9|NOS1|CYP2AB1|CYP2D26|GSTA1|CYP1A2|GSTA2|CYP46A1|GSTA4|GSTM1|GSTM2|CYP1B1|FMO5|NUDT15|SULT2A1|AOX1|AHRR|CBR1|GSTP2|GSTP1|AKR1C12|CYP2R1|CYP2C69|CYP2J11…	93	-0.4379	-1.7151	0	0.0856	1
STI	Histamine Response	GOBP_RESPONSE_TO_HISTAMINE	Response To Histamine	http://www.gsea-msigdb.org/gsea/msigdb/mouse/geneset/GOBP_RESPONSE_TO_HISTAMINE	DRD2|HRH1|AOC1|GABRG2|DRD3|DRD4|RAB44|GABRA1|CRACR2A|GABRB3|GABRB1|GABRB2	12	-0.5727	-1.6137	0.0155	0.1664	1
STI	Viral Processes & Host Interaction	GOBP_ENDOCYTOSIS_INVOLVED_IN_VIRAL_ENTRY_INTO_HOST_CELL	Endocytosis Involved In Viral Entry Into Host Cell	http://www.gsea-msigdb.org/gsea/msigdb/mouse/geneset/GOBP_ENDOCYTOSIS_INVOLVED_IN_VIRAL_ENTRY_INTO_HOST_CELL	CTSL|CTS7|CTS8|BC051665|SIGLEC1|RNASEK|CTSJ|CAV1|CTSQ|CTSR|CTSLL3|4930486L24RIK|CTS6|TPCN1|TPCN2|CTSM|CTS3	17	-0.5716	-1.6237	0.0063	0.1706	1
STI	Viral Processes & Host Interaction	GOBP_MEMBRANE_FUSION_INVOLVED_IN_VIRAL_ENTRY_INTO_HOST_CELL	Membrane Fusion Involved In Viral Entry Into Host Cell	http://www.gsea-msigdb.org/gsea/msigdb/mouse/geneset/GOBP_MEMBRANE_FUSION_INVOLVED_IN_VIRAL_ENTRY_INTO_HOST_CELL	CTSL|NECTIN2|CTS7|CTS8|BC051665|HYAL2|CH25H|GAS6|CTSJ|CTSQ|CTSR|CTSLL3|4930486L24RIK|CTS6|CTSM|CTS3	16	-0.5709	-1.5826	0.0129	0.1881	1
STI	Viral Processes & Host Interaction	GOBP_PROTEIN_AUTOPROCESSING	Protein Autoprocessing	http://www.gsea-msigdb.org/gsea/msigdb/mouse/geneset/GOBP_PROTEIN_AUTOPROCESSING	CTS7|PARP1|CTS8|CASP1|BC051665|F12|HJV|PCSK9|CTSQ|CTSR|CTS6|FAM111A|OMA1|CTSM|CTS3|CTSL|SHH|CASP4|CTSJ|CAPN1|PCSK1|PCSK2|CTSLL3|4930486L24RIK|CASP6|DHH|CTSE|CAPN2	28	-0.506	-1.6421	0.0096	0.1577	1
