# Supplementary material for: Host Functional Response to a Prototypic Orally Delivered Self-Replicating Vaccine Platform
Source: Vaccines (Basel). 2024 Jun 21;12(7):701. doi: 10.3390/vaccines12070701 (PMC11281611; doi:10.3390/vaccines12070701)
Supplement: Supplementary file 1 [file vaccines-12-00701-s001.zip › Supp-Tables-and-Figures/Table S3 GAD85vsNCK56 Subset FDR0.25 (Cystoscape table).xlsx]

## Sheet: T.7 GAD85vsNCK56subsetFDR<0.25
Table S3 GSEA comparison results for GAD85 vs NCK56 at FDR 0.25 (Cystoscape table)
Enriched Group	Cluster	Shared Name	Edited name	EnrichmentMap::GS_DESCR	EnrichmentMap::Genes	EnrichmentMap::gs_size	EnrichmentMap::ES	EnrichmentMap::NES	EnrichmentMap::pvalue	EnrichmentMap::fdr_qvalue	EnrichmentMap::fwer_qvalue
GAD85	Adaptive Immune Response	GOBP_ALPHA_BETA_T_CELL_PROLIFERATION	Alpha Beta T Cell Proliferation	http://www.gsea-msigdb.org/gsea/msigdb/mouse/geneset/GOBP_ALPHA_BETA_T_CELL_PROLIFERATION	XCL1|TYK2|ZAP70|DOCK2|TWSG1|CD24A|ELF4|CD81|CCR2|CD274|ARG2|PRKCQ|MYC|IL2RA|IL23A|TNFSF18|NDFIP1|IRF1|TARM1|CARD11|LGALS7|MAPK8IP1|RASAL3|PTPN22|TGFBR2|IL18|RIPK2|CD3E|LILRB4A|CD80|BLM|CD28|BTLA|ZBTB7B|CBLB|CD55|IL12A|CD55B|IL12B|IL2|IL23R|PTPRC|FOXP3|SYK|VSIR|IL15|CLEC4G|TNFSF4|CD44	49	0.4617	1.6991	0	0.1418	1
GAD85	Adaptive Immune Response	GOBP_CD4_POSITIVE_ALPHA_BETA_T_CELL_PROLIFERATION	Cd4 Positive Alpha Beta T Cell Proliferation	http://www.gsea-msigdb.org/gsea/msigdb/mouse/geneset/GOBP_CD4_POSITIVE_ALPHA_BETA_T_CELL_PROLIFERATION	XCL1|RIPK2|TWSG1|CD24A|CD81|CD3E|LILRB4A|CD274|ARG2|CD28|PRKCQ|IL2RA|CBLB|TNFSF18|CD55|CD55B|NDFIP1|IL2|TARM1|CARD11|FOXP3|VSIR|LGALS7|TGFBR2|CD44	25	0.54	1.6801	0.0108	0.1539	1
GAD85	Adaptive Immune Response	GOBP_INFLAMMATORY_RESPONSE_TO_ANTIGENIC_STIMULUS	Inflammatory Response To Antigenic Stimulus	http://www.gsea-msigdb.org/gsea/msigdb/mouse/geneset/GOBP_INFLAMMATORY_RESPONSE_TO_ANTIGENIC_STIMULUS	MIR301|CD6|CD24A|IL31RA|CD81|EXT1|CCR7|IGHG2B|CNR1|IGHG1|TREM2|KARS|EPHB6|IL2RA|NOTCH1|MKRN2|AK7|ADCYAP1|NPY5R|PSMB4|AHCY|GPR17|NOTCH2|PNMA1|FCER1A|FCGR2B|TNF|ICAM1|IL10|RASGRP1|CXCR2|FCGR1|PLA2G2D|NLRP6|CD68|LILRB4A|NOD2|NPY|CD28|IL25|SPN|ELANE|IL1F10|IL12B|IL5RA|C3|LTA|SERPINB9|FUT7|RAB44|IL20RB|FCER1G|FCGR3|GPX2|ZFP35|IL1RN|BDKRB2|ZP3	58	0.3933	1.5299	0.0216	0.2491	1
GAD85	Adaptive Immune Response	GOBP_LEUKOCYTE_MEDIATED_CYTOTOXICITY	Leukocyte Mediated Cytotoxicity	http://www.gsea-msigdb.org/gsea/msigdb/mouse/geneset/GOBP_LEUKOCYTE_MEDIATED_CYTOTOXICITY	CRTAM|CD226|DNASE1|DNASE1L3|PRF1|GM7030|H60B|GM8909|H60C|PLEKHM2|GIMAP5|CLEC12B|MYD88|KLRK1|KLRB1B|ARRB2|CLEC2D|SERPINB9G|B2M|TUSC2|IL23A|P2RX7|KLRE1|GIMAP3|NCKAP1L|CXCL5|SH2D1B1|RAB27A|SLAMF6|GFUS|RASGRP1|TYROBP|EMP2|CD1D1|CD1D2|CD2|NLRP6|CX3CR1|PIK3R6|NCF1|CCL2|ARG1|LYST|ELANE|CTSG|IL12A|IL12B|RIPK3|CYRIB|FADD|PTPRC|FCGR3|SPI1|NKG7|CORO1A|UNC13D|AGER|H2-M3|POMC|MUC4|SH2D1B2|MR1|NECTIN2|STAP1|H2…	145	0.4104	1.824	0	0.0794	0.948
GAD85	Adaptive Immune Response	GOBP_NATURAL_KILLER_CELL_MEDIATED_IMMUNITY	Natural Killer Cell Mediated Immunity	http://www.gsea-msigdb.org/gsea/msigdb/mouse/geneset/GOBP_NATURAL_KILLER_CELL_MEDIATED_IMMUNITY	NECTIN2|CRTAM|CD226|H60B|H60C|PLEKHM2|GIMAP5|CLEC12B|KLRK1|KLRC3|KLRB1B|ARRB2|CD96|CLEC2D|SERPINB9G|IL21|STX11|IL18RAP|KLRE1|GIMAP3|DPP4|KLRC1|KLRC2|SH2D1B1|KLRD1|LAG3|CLNK|KLRB1|RAB27A|SLAMF6|KLRB1C|CD160|GFER|IL18|RASGRP1|CD2|H2-BL|PIK3R6|STAT5A|STAT5B|RAET1D|CEACAM1|LAMP1|KLRB1A|PTPN6|LEP|LYST|SH2D1A|IL12A|SERPINB9B|IL12B|SERPINB9C|SERPINB9F|IGF2|SERPINB9E|SERPINB9|SERPINB9D|TAP1|TAP2|9230019H…	73	0.4082	1.6232	0.0017	0.186	1
GAD85	Adaptive Immune Response	GOBP_NEGATIVE_REGULATION_OF_LYMPHOCYTE_MEDIATED_IMMUNITY	Negative Regulation Of Lymphocyte Mediated Immunity	http://www.gsea-msigdb.org/gsea/msigdb/mouse/geneset/GOBP_NEGATIVE_REGULATION_OF_LYMPHOCYTE_MEDIATED_IMMUNITY	SMAD7|PARP3|CLEC12B|IFNB1|KLRB1B|ARRB2|CD96|CLEC2D|SERPINB9G|IL4I1|CR1L|TBX21|NDFIP1|KLRE1|NCKAP1L|SH2D1B1|KLRD1|FCGR2B|DUSP22|GFER|IL7R|C4BP|H2-BL|FOXJ1|BCL6|LILRB4A|CSMD3|NOD2|ARG1|CEACAM1|CR2|PTPN6|SPN|CD55|SERPINB9B|CD55B|SERPINB9C|SERPINB9F|IGF2|SERPINB9E|SUSD4|SERPINB9|SERPINB9D|TAP1|PTPRC|TAP2|IL20RB|FOXP3|VSIR|HAVCR2|CD46|CLEC4G|MUC4|SH2D1B2|SLAMF1|ZP3R|SERPINB9H	57	0.4104	1.5609	0.01	0.2337	1
GAD85	Adaptive Immune Response	GOBP_NK_T_CELL_ACTIVATION	Nk T Cell Activation	http://www.gsea-msigdb.org/gsea/msigdb/mouse/geneset/GOBP_NK_T_CELL_ACTIVATION	IL12A|TYK2|IL12B|IL23R|CD1D1|ELF4|CD1D2|CLEC4F|IL15|HSPH1|CD300A|RASAL3|MYC|ZBTB7B|IL23A|IL18	16	0.6137	1.7378	0.0036	0.1138	1
GAD85	Adaptive Immune Response	GOBP_POSITIVE_REGULATION_OF_ADAPTIVE_IMMUNE_RESPONSE	Positive Regulation Of Adaptive Immune Response	http://www.gsea-msigdb.org/gsea/msigdb/mouse/geneset/GOBP_POSITIVE_REGULATION_OF_ADAPTIVE_IMMUNE_RESPONSE	XCL1|CD226|MLH1|GM7030|GM8909|MIF|GIMAP5|CARD9|B2M|TGFB1|PRKCQ|NFKBIZ|MALT1|IL23A|HPX|P2RX7|NFKBID|GIMAP3|PRKCZ|RIPK2|CD1D1|CD1D2|PLA2G4A|PYCARD|CD28|CD55|IL12A|CD55B|IFNG|IL12B|IL2|IL4|LTA|CYRIB|FADD|PTPRC|FZD5|FCER1G|FCGR3|FOXP3|STAT6|GATA3|H2-AB1|H2-M3|H2-DMA|CD40|TNFSF4|MR1|ZP3|HSPD1|NECTIN2|MIR301|HMCES|TYK2|KMT5C|CD24A|CD4|CD81|H2-Q2|H2-Q7|TRP53BP1|TRAF2|CCR2|IGHG2B|IL27RA|HSPA8|IGHG1|TREM2…	126	0.3515	1.5163	0.0031	0.2489	1
GAD85	Adaptive Immune Response	GOBP_POSITIVE_REGULATION_OF_ALPHA_BETA_T_CELL_PROLIFERATION	Positive Regulation Of Alpha Beta T Cell Proliferation	http://www.gsea-msigdb.org/gsea/msigdb/mouse/geneset/GOBP_POSITIVE_REGULATION_OF_ALPHA_BETA_T_CELL_PROLIFERATION	XCL1|RIPK2|TYK2|ZAP70|CD24A|CD81|CD3E|CCR2|CD80|BLM|CD28|PRKCQ|IL23A|CD55|IL12A|CD55B|IL12B|IL23R|CARD11|PTPRC|SYK|TNFSF4|RASAL3|PTPN22|TGFBR2|IL18	26	0.4982	1.5829	0.0208	0.217	1
GAD85	Adaptive Immune Response	GOBP_POSITIVE_REGULATION_OF_CELL_KILLING	Positive Regulation Of Cell Killing	http://www.gsea-msigdb.org/gsea/msigdb/mouse/geneset/GOBP_POSITIVE_REGULATION_OF_CELL_KILLING	CRTAM|NECTIN2|CD226|PRF1|GM7030|GM8909|CLEC7A|STAP1|GIMAP5|H2-Q2|KLRK1|H2-Q7|KLRC3|KLRH1|HSPA8|IL21|B2M|IL18RAP|IL23A|NOS2|P2RX7|KLRE1|GIMAP3|ITGAM|KLRC1|SH2D1B1|KLRC2|KLRD1|F2RL1|LAG3|BAD|SLAMF6|GM11127|KLRB1C|SLC22A13|H2-Q6|CD160|H2-M10.3|CD5L|AZGP1|RASGRP1|TYROBP|CD1D1|CD1D2|FCER2A|CXCL1|H2-BL|H2-D1|H2-M10.1|H2-M2|H2-M9|STAT5A|H2-Q1|STAT5B|H2-Q10|RAET1D|CCL2|H2-Q4|H2-T10|ARG1|H2-T22|H2-T23|H2-…	90	0.429	1.7619	0	0.1033	1
GAD85	Adaptive Immune Response	GOBP_POSITIVE_REGULATION_OF_INFLAMMATORY_RESPONSE_TO_ANTIGENIC_STIMULUS	Positive Regulation Of Inflammatory Response To Antigenic Stimulus	http://www.gsea-msigdb.org/gsea/msigdb/mouse/geneset/GOBP_POSITIVE_REGULATION_OF_INFLAMMATORY_RESPONSE_TO_ANTIGENIC_STIMULUS	C3|CD24A|LTA|CD81|FCGR1|FCER1G|FCGR3|CCR7|IGHG2B|CNR1|IGHG1|FCER1A|KARS|TNF|CD28|ZP3	16	0.5364	1.5283	0.0311	0.247	1
GAD85	Adaptive Immune Response	GOBP_POSITIVE_REGULATION_OF_LEUKOCYTE_MEDIATED_IMMUNITY	Positive Regulation Of Leukocyte Mediated Immunity	http://www.gsea-msigdb.org/gsea/msigdb/mouse/geneset/GOBP_POSITIVE_REGULATION_OF_LEUKOCYTE_MEDIATED_IMMUNITY	XCL1|CRTAM|CD226|MLH1|GM7030|GM8909|GIMAP5|KLRK1|SCIMP|LYPD10|B2M|TGFB1|MALT1|IL23A|HPX|P2RX7|KLRE1|GIMAP3|DPP4|SH2D1B1|PRKCZ|CLNK|SLAMF6|RASGRP1|TYROBP|CD1D1|CD1D2|CCL2|ARG1|CD28|CD55|IL12A|CD55B|IFNG|IL12B|IL2|IL4|LTA|ITGB2|CYRIB|FADD|PTPRC|FZD5|FCER1G|FCGR3|FOXP3|SPI1|STAT6|GATA3|H2-M3|POMC|CD40|TNFSF4|SH2D1B2|MR1|ZP3|HSPD1|NECTIN2|HMCES|KMT5C|CD24A|CD81|STAP1|H2-Q2|H2-Q7|TRP53BP1|TRAF2|KLRC3|…	146	0.4098	1.8245	0	0.082	0.948
GAD85	Adaptive Immune Response	GOBP_POSITIVE_REGULATION_OF_NATURAL_KILLER_CELL_MEDIATED_IMMUNITY	Positive Regulation Of Natural Killer Cell Mediated Immunity	http://www.gsea-msigdb.org/gsea/msigdb/mouse/geneset/GOBP_POSITIVE_REGULATION_OF_NATURAL_KILLER_CELL_MEDIATED_IMMUNITY	NECTIN2|CRTAM|CD226|RASGRP1|GIMAP5|KLRK1|KLRC3|STAT5A|STAT5B|RAET1D|IL21|LAMP1|IL18RAP|SH2D1A|IL12A|IL12B|KLRE1|GIMAP3|DPP4|KLRC1|KLRC2|SH2D1B1|KLRD1|KLRI2|LAG3|CLNK|H2-M3|SLAMF6|SH2D1B2|KLRB1C|VAV1|KLRI1|PVR|CD160|ULBP1	35	0.5045	1.7369	0.0055	0.1084	1
GAD85	Adaptive Immune Response	GOBP_POSITIVE_REGULATION_OF_T_CELL_MEDIATED_IMMUNITY	Positive Regulation Of T Cell Mediated Immunity	http://www.gsea-msigdb.org/gsea/msigdb/mouse/geneset/GOBP_POSITIVE_REGULATION_OF_T_CELL_MEDIATED_IMMUNITY	HSPD1|XCL1|NECTIN2|GM7030|CD24A|CD81|GM8909|H2-Q2|H2-Q7|TRAF2|HSPA8|B2M|TBX21|MALT1|IL23A|P2RX7|ARID5A|PRKCZ|GM11127|TRAF6|SLC22A13|H2-Q6|H2-M10.3|IL18|AZGP1|IL1B|CD1D1|CD1D2|H2-BL|H2-D1|H2-M10.1|H2-M2|H2-M9|H2-Q1|H2-Q10|H2-Q4|H2-T10|H2-T22|H2-T23|H2-T24|CD55|IL12A|CD55B|IL12B|IL4|CYRIB|FADD|PTPRC|TAP2|FZD5|H2-M10.4|H2-M11|FOXP3|H2-M1|NLRP3|H2-M10.5|SASH3|RSAD2|IL18R1|H2-M5|GATA3|IL6|H2-M10.2|H2-…	70	0.3951	1.5478	0.007	0.2413	1
GAD85	Adaptive Immune Response	GOBP_POSITIVE_REGULATION_OF_T_CELL_PROLIFERATION	Positive Regulation Of T Cell Proliferation	http://www.gsea-msigdb.org/gsea/msigdb/mouse/geneset/GOBP_POSITIVE_REGULATION_OF_T_CELL_PROLIFERATION	XCL1|TYK2|ZAP70|CD6|CD24A|CD4|EFNB1|CD81|TNFSF9|PDCD1LG2|CCR2|CCR7|IGFBP2|IL27RA|CARMIL2|IL21|CD274|CCDC88B|PRKCQ|IL23A|IL2RA|ITGAL|NCKAP1L|CARD11|SHH|JAK3|CD276|ADK|SLC7A1|TRAF6|SPTA1|RASAL3|PTPN22|TGFBR2|IL18|CCL19|RIPK2|IL1A|IL1B|DHPS|HES1|CD59B|IL6ST|VCAM1|CD1D1|EPO|CD3E|SLC4A1|PYCARD|STAT5A|STAT5B|CD80|CD86|CCL5|BLM|CD28|AIF1|LEP|SPN|CD55|IL12A|VTCN1|CD55B|IFNG|IL12B|TNFRSF13C|IL2|IL4|IGF2|I…	92	0.4023	1.6642	0.0031	0.165	1
GAD85	Adaptive Immune Response	GOBP_POSITIVE_REGULATION_OF_TYPE_2_IMMUNE_RESPONSE	Positive Regulation Of Type 2 Immune Response	http://www.gsea-msigdb.org/gsea/msigdb/mouse/geneset/GOBP_POSITIVE_REGULATION_OF_TYPE_2_IMMUNE_RESPONSE	XCL1|IDO1|IL4|CD81|IL33|CD74|NLRP3|RSAD2|GATA3|IL6|PRKCZ|NOD2|TNFSF4|IL4RA|CLCF1|IL18	16	0.5614	1.6155	0.0274	0.1903	1
GAD85	Adaptive Immune Response	GOBP_REGULATION_OF_ALPHA_BETA_T_CELL_ACTIVATION	Regulation Of Alpha Beta T Cell Activation	http://www.gsea-msigdb.org/gsea/msigdb/mouse/geneset/GOBP_REGULATION_OF_ALPHA_BETA_T_CELL_ACTIVATION	XCL1|SMAD7|CRTAM|ZAP70|GIMAP5|ITPKB|AP3D1|TGFB1|PRKCQ|NFKBIZ|MALT1|IL23A|TNFSF18|NFKBID|GIMAP3|TARM1|NCKAP1L|CARD11|IL27|PRKCZ|MAPK8IP1|SOCS1|RASAL3|PTPN22|TGFBR2|RIPK2|CD1D1|CD1D2|ADORA2A|CD3E|CD80|CCL20|CD83|BLM|CD28|IL4RA|CD55|IL12A|CD55B|IFNG|IL12B|IL2|IL4|PTPRC|FOXP3|SYK|ZFP35|RUNX3|GATA3|AGER|H2-AB1|TNFSF4|CD300A|HLX|MIR301|TYK2|TWSG1|CD24A|SHB|SOCS5|CD81|CCR2|CCR7|CD274|ARG2|ANKLE1|ZBTB16|…	98	0.3633	1.5317	0.0077	0.2492	1
GAD85	Adaptive Immune Response	GOBP_REGULATION_OF_CD4_POSITIVE_ALPHA_BETA_T_CELL_ACTIVATION	Regulation Of Cd4 Positive Alpha Beta T Cell Activation	http://www.gsea-msigdb.org/gsea/msigdb/mouse/geneset/GOBP_REGULATION_OF_CD4_POSITIVE_ALPHA_BETA_T_CELL_ACTIVATION	XCL1|SMAD7|MIR301|TWSG1|CD24A|SHB|SOCS5|CD81|GIMAP5|CCR2|CCR7|CD274|ARG2|TGFB1|PRKCQ|TBX21|NFKBIZ|IL2RA|MALT1|IL23A|TNFSF18|IL2RG|NDFIP1|NFKBID|GIMAP3|ZC3H12A|IRF1|TARM1|NCKAP1L|CARD11|IL27|JAK3|PRKCZ|LGALS7|SOCS1|CD160|TGFBR2|IL18|CCL19|RIPK2|BCL6|CD3E|CCL20|CD83|CD28|IL4RA|ZBTB7B|CBLB|CD55|CD55B|IFNG|IL2|MIR326|IL4|ANXA1|FOXP3|VSIR|NLRP3|ZFP35|SASH3|RUNX3|GATA3|IL6|AGER|CCR6|TNFSF4|HLX|CD44	68	0.3867	1.5406	0.0102	0.2439	1
GAD85	Adaptive Immune Response	GOBP_REGULATION_OF_CELL_KILLING	Regulation Of Cell Killing	http://www.gsea-msigdb.org/gsea/msigdb/mouse/geneset/GOBP_REGULATION_OF_CELL_KILLING	CRTAM|CD226|CFH|DNASE1|DNASE1L3|PRF1|GM7030|GM8909|GIMAP5|CLEC12B|KLRK1|KLRH1|KLRB1B|ARRB2|CLEC2D|SERPINB9G|B2M|CR1L|IL23A|NOS2|P2RX7|KLRE1|GIMAP3|NCKAP1L|CXCL5|SH2D1B1|SLAMF6|RASGRP1|TYROBP|CD59B|CD1D1|CD1D2|CX3CR1|PIK3R6|CCL2|ARG1|CD55|IL12A|IFNG|IL12B|RIPK3|IL4|CYRIB|FADD|PTPRC|SPI1|SYK|AGER|H2-M3|POMC|MUC4|SH2D1B2|MR1|NECTIN2|CLEC7A|STAP1|H2-Q2|H2-Q7|KLRC3|HSPA8|IL21|IL18RAP|ITGAM|KLRC1|KLRC2…	130	0.4411	1.9165	0	0.0475	0.589
GAD85	Adaptive Immune Response	GOBP_REGULATION_OF_LYMPHOCYTE_MEDIATED_IMMUNITY	Regulation Of Lymphocyte Mediated Immunity	http://www.gsea-msigdb.org/gsea/msigdb/mouse/geneset/GOBP_REGULATION_OF_LYMPHOCYTE_MEDIATED_IMMUNITY	XCL1|CRTAM|SMAD7|CD226|MLH1|GM7030|GM8909|GIMAP5|CLEC12B|KLRK1|KLRB1B|CLEC2D|ARRB2|CD96|SERPINB9G|B2M|IL4I1|TGFB1|CR1L|IL23A|MALT1|HPX|P2RX7|KLRE1|GIMAP3|DPP4|NCKAP1L|SH2D1B1|PRKCZ|CLNK|SLAMF6|DUSP22|RASGRP1|CD1D1|CD1D2|PIK3R6|SLC15A4|CCL20|ARG1|CD28|SPN|CD55|IL12A|CD55B|IFNG|IL12B|IL2|RIPK3|IL4|LTA|CYRIB|FUT7|FADD|PTPRC|FZD5|FCER1G|FCGR3|FOXP3|STAT6|GATA3|AGER|H2-M3|CD40|TNFSF4|WAS|MUC4|SH2D1B2|…	190	0.3859	1.8041	0	0.0922	0.975
GAD85	Adaptive Immune Response	GOBP_REGULATION_OF_NATURAL_KILLER_CELL_MEDIATED_IMMUNITY	Regulation Of Natural Killer Cell Mediated Immunity	http://www.gsea-msigdb.org/gsea/msigdb/mouse/geneset/GOBP_REGULATION_OF_NATURAL_KILLER_CELL_MEDIATED_IMMUNITY	NECTIN2|CRTAM|CD226|GIMAP5|CLEC12B|KLRK1|KLRC3|KLRB1B|ARRB2|CD96|CLEC2D|SERPINB9G|IL21|IL18RAP|KLRE1|GIMAP3|DPP4|KLRC1|KLRC2|SH2D1B1|KLRD1|LAG3|CLNK|KLRB1|SLAMF6|KLRB1C|CD160|GFER|RASGRP1|H2-BL|PIK3R6|STAT5A|STAT5B|RAET1D|CEACAM1|LAMP1|KLRB1A|LEP|SH2D1A|IL12A|SERPINB9B|IL12B|SERPINB9C|SERPINB9F|IGF2|SERPINB9E|SERPINB9|SERPINB9D|TAP1|TAP2|KLRB1F|HAVCR2|KLRI2|H2-M3|SH2D1B2|VAV1|KLRI1|PVR|SERPINB9H|…	60	0.477	1.8307	0	0.0788	0.936
GAD85	Adaptive Immune Response	GOBP_REGULATION_OF_T_CELL_PROLIFERATION	Regulation Of T Cell Proliferation	http://www.gsea-msigdb.org/gsea/msigdb/mouse/geneset/GOBP_REGULATION_OF_T_CELL_PROLIFERATION	XCL1|CRTAM|ZAP70|CD6|TMEM131L|LGALS3|CEBPB|TNFSF9|CARMIL2|RAC2|CCDC88B|IL4I1|TGFB1|PRKCQ|IL23A|TNFSF18|TNFRSF21|TARM1|NCKAP1L|CARD11|IL27|ADK|VSIG4|MAPK8IP1|SLC7A1|SPTA1|RASAL3|PTPN22|TGFBR2|BTN1A1|RIPK2|DHPS|CTLA4|CD59B|CD1D1|LMO1|EPO|ERBB2|CD3E|SLC4A1|PYCARD|CD80|ARG1|CD86|CD37|CCL5|BLM|CD28|SPN|CD55|IL12A|VTCN1|CD55B|IFNG|IL12B|TSPAN32|LRRC32|IL2|RIPK3|IL4|FADD|PTPRC|ICOSL|FOXP3|SYK|CORO1A|GPA…	159	0.3549	1.5902	0.0015	0.2121	1
GAD85	Adaptive Immune Response	GOBP_REGULATION_OF_TYPE_2_IMMUNE_RESPONSE	Regulation Of Type 2 Immune Response	http://www.gsea-msigdb.org/gsea/msigdb/mouse/geneset/GOBP_REGULATION_OF_TYPE_2_IMMUNE_RESPONSE	XCL1|IDO1|SOCS5|CD81|IL33|IFNB1|BCL6|CCR2|IL27RA|NOD2|ARG1|ARG2|IL4RA|CLCF1|TBX21|NDFIP1|IL4|IRF1|ANXA1|CD74|STAT6|NLRP3|ZFP35|RSAD2|GATA3|IL6|PRKCZ|TNFSF4|HLX|IL18	30	0.4751	1.576	0.0107	0.2196	1
GAD85	Adaptive Immune Response	GOBP_T_CELL_PROLIFERATION	T Cell Proliferation	http://www.gsea-msigdb.org/gsea/msigdb/mouse/geneset/GOBP_T_CELL_PROLIFERATION	XCL1|CRTAM|DOCK8|DOCK2|CD6|LGALS3|TNFSF9|TRP53|CCDC88B|IL4I1|IL23A|P2RX7|TNFRSF21|NCKAP1L|CARD11|CRIP3|ADK|MAPK8IP1|SLC7A1|FYN|PTPN22|TGFBR2|BTN1A1|RIPK2|CD151|RASGRP1|CTLA4|CD1D1|LMO1|CD3E|SLC4A1|CD80|CD86|CCL5|BLM|CD28|CD55|IL12A|CD55B|IFNG|IL12B|IL2|RIPK3|IL4|ITGAX|ITGB2|FADD|PTPRC|FOXP3|SYK|CORO1A|GPAM|H2-AA|CCND3|PRDX2|H2-DMB1|H2-DMB2|TNFSF4|IDO1|TWSG1|EFNB1|IFNAR2|PLA2G2F|ZBTB32|IGFBP2|IL27…	196	0.351	1.6291	0.0015	0.1849	1
GAD85	Anoikis	GOBP_ANOIKIS	Anoikis	http://www.gsea-msigdb.org/gsea/msigdb/mouse/geneset/GOBP_ANOIKIS	NOTCH1|ITGA5|MYBBP1A|CLCA3A2|SRC|BCL2|CAV1|BCL2L1|TSC2|PDK4|SNAI2|TLE5|CRYBA1|BMF|SIK1|E2F1|NTRK2|BRMS1	18	0.546	1.6024	0.0295	0.2008	1
GAD85	Antigen Processing & Presentation	GOBP_DENDRITIC_CELL_ANTIGEN_PROCESSING_AND_PRESENTATION	Dendritic Cell Antigen Processing And Presentation	http://www.gsea-msigdb.org/gsea/msigdb/mouse/geneset/GOBP_DENDRITIC_CELL_ANTIGEN_PROCESSING_AND_PRESENTATION	THBS1|CLEC4A3|FCGR4|CLEC4A4|FGL2|CD74|CLEC4A1|CD68|CCR7|NOD1|WASHC1|NOD2|CCL21A|CLEC4B1|CCL19	15	0.5521	1.5154	0.0492	0.2493	1
GAD85	Antigen Processing & Presentation	GOBP_REGULATION_OF_ANTIGEN_PROCESSING_AND_PRESENTATION	Regulation Of Antigen Processing And Presentation	http://www.gsea-msigdb.org/gsea/msigdb/mouse/geneset/GOBP_REGULATION_OF_ANTIGEN_PROCESSING_AND_PRESENTATION	THBS1|YTHDF1|TAP2|CLEC4B2|FGL2|CD74|PYCARD|CD68|CCR7|NOD1|H2-AB1|NOD2|TREM2|CCL21A|TAPBPL|H2-OA|WAS|H2-OB|PTPN22|CCL19	20	0.5723	1.7001	0.0122	0.1427	1
GAD85	Antimicrobial Humoral Immune Response	GOBP_ANTIBACTERIAL_HUMORAL_RESPONSE	Antibacterial Humoral Response	http://www.gsea-msigdb.org/gsea/msigdb/mouse/geneset/GOBP_ANTIBACTERIAL_HUMORAL_RESPONSE	DMBT1|DEFA28|DEFA26|DEFA21|ANG4|WAP|SPAG11A|WFDC2|IGHG1|B2M|WFDC13|LTF|WFDC16|DEFA30|DEFB1|DEFA35|DEFA41|DEFA40|LGALS4|DEFA27|MMP7|DEFA37|DEFA34|ADM|BPIFA1|DEFA2|PLA2G1B|AY761185|ANG|FGA|TRF|ANG5|ANG2|SPRR2A1|BPIFA5|WFDC12|BPI|DEFA38|DEFA29|DEFA42|DEFA31|DEFA20|DEFA25|DEFA3|WFDC9|ANG6|WFDC3|DEFA5|WFDC10|SPON2|WFDC11|VIP|CAMP|FAU|NOD2|WFDC15A|IGHG2C|NPY|SFTPD|WFDC17|SLPI|FGB|ELANE|CTSG|RNASE6|PGC|…	84	0.5072	2.0825	0	0.0087	0.064
GAD85	Antimicrobial Humoral Immune Response	GOBP_ANTIMICROBIAL_HUMORAL_IMMUNE_RESPONSE_MEDIATED_BY_ANTIMICROBIAL_PEPTIDE	Antimicrobial Humoral Immune Response Mediated By Antimicrobial Peptide	http://www.gsea-msigdb.org/gsea/msigdb/mouse/geneset/GOBP_ANTIMICROBIAL_HUMORAL_IMMUNE_RESPONSE_MEDIATED_BY_ANTIMICROBIAL_PEPTIDE	DMBT1|CXCL14|PPBP|DEFA28|DEFA26|DEFA21|LGALS3|NPPB|NTS|GALP|SPAG11A|B2M|REG1|REG2|REG3G|LEAP2|LTF|REG3D|DEFB1|CXCL5|FAM3A|DEFB22|ADM|CCL21A|BPIFA1|PLA2G1B|ANG|ANG5|SPAG11B|ANG2|BPIFA5|BPI|DEFA38|DEFA42|DEFA20|CCL21B|VIP|CAMP|REG3B|CXCL13|CCL1|CCL12|CCL17|CCL20|CCL22|HAMP2|NPY|S100A9|CXCL15|CCL8|CXCL2|ELANE|IL17F|CXCL10|CXCL3|ROMO1|PF4|RNASE6|TSLP|HAMP|HRG|CXCL11|POMC|PGLYRP1|PGLYRP3|PGLYRP4|ANG4|…	115	0.4344	1.871	0	0.0643	0.804
GAD85	Antimicrobial Humoral Immune Response	GOBP_ANTIMICROBIAL_HUMORAL_RESPONSE	Antimicrobial Humoral Response	http://www.gsea-msigdb.org/gsea/msigdb/mouse/geneset/GOBP_ANTIMICROBIAL_HUMORAL_RESPONSE	DMBT1|CXCL14|PPBP|DEFA28|DEFA26|DEFA21|LGALS3|NPPB|NTS|WAP|GALP|SPAG11A|WFDC2|B2M|REG1|REG2|REG3G|LEAP2|LTF|WFDC16|REG3D|DEFB1|CXCL5|FAM3A|DEFB22|ADM|CCL21A|BPIFA1|PLA2G1B|ANG|TRF|ANG5|SPAG11B|ANG2|SPRR2A1|BPIFA5|BPI|DEFA38|DEFA42|DEFA20|CCL21B|WFDC9|WFDC3|WFDC10|SPON2|WFDC11|VIP|CAMP|REG3B|CXCL13|COLEC11|CCL1|CCL12|CCL17|CCL20|CCL22|WFDC15A|BCL3|HAMP2|IGHG2C|NPY|S100A9|CXCL15|CCL8|CXCL2|SLPI|FGB…	147	0.4439	1.9527	0	0.0361	0.414
GAD85	Antimicrobial Humoral Immune Response	GOBP_DEFENSE_RESPONSE_TO_GRAM_POSITIVE_BACTERIUM	Defense Response To Gram Positive Bacterium	http://www.gsea-msigdb.org/gsea/msigdb/mouse/geneset/GOBP_DEFENSE_RESPONSE_TO_GRAM_POSITIVE_BACTERIUM	DMBT1|DEFA28|DEFA26|DEFA21|PPP1R11|MYD88|KLRK1|9530003J23RIK|CARD9|B2M|GBP4|REG3G|DEFB15|DEFB19|P2RX7|LTF|DEFB1|DEFB34|2610528A11RIK|ADM|DEFB2|EAR1|RNASE13|EAR2|RNASE12|PLA2G1B|RNASE11|DEFB9|ANG|DEFB11|RNASE9|ANG5|DEFB10|ANG2|DEFB37|DEFB38|PFPL|SPRR2A1|DEFB39|DEFB4|DEFB40|EAR14|C5AR1|RIPK2|RNASE2B|RNASE4|DEFA38|DEFA42|DEFA20|EAR6|EAR10|RNASE2A|MPO|VIP|CAMP|MBL1|REG3B|NLRP6|TNFAIP8|MBL2|NCF1|PYCAR…	142	0.3733	1.6522	0	0.1746	1
GAD85	Antimicrobial Humoral Immune Response	GOBP_INNATE_IMMUNE_RESPONSE_IN_MUCOSA	Innate Immune Response In Mucosa	http://www.gsea-msigdb.org/gsea/msigdb/mouse/geneset/GOBP_INNATE_IMMUNE_RESPONSE_IN_MUCOSA	DEFA28|DEFA26|DEFA21|BPIFB1|LTF|APOA4|DEFA30|DEFB1|DEFA35|DEFA41|DEFA40|DEFA27|DEFA37|DEFA34|DEFB2|EAR1|EAR2|DEFA2|PLA2G1B|AY761185|DEFB9|DEFB11|DEFB10|DEFB37|DEFB38|DEFB39|DEFB40|EAR14|RNASE2B|DEFA38|DEFA29|DEFA42|DEFA31|DEFA20|DEFA25|EAR6|DEFA3|EAR10|DEFA5|RNASE2A|CAMP|FAU|NOD2|IL4|DEFA17|DEFA39|DEFA22|DEFA23|DEFA24|RPL39	50	0.4583	1.6837	0.0051	0.1511	1
GAD85	Antimicrobial Humoral Immune Response	GOBP_MEMBRANE_DISRUPTION_IN_ANOTHER_ORGANISM	Membrane Disruption In Another Organism	http://www.gsea-msigdb.org/gsea/msigdb/mouse/geneset/GOBP_MEMBRANE_DISRUPTION_IN_ANOTHER_ORGANISM	DEFA38|DEFA29|DEFA28|DEFA42|DEFA31|DEFA26|DEFA20|DEFA25|DEFA3|DEFA21|DEFA5|LTF|DEFA30|DEFA35|DEFA17|DEFA41|DEFA40|MPEG1|DEFA27|DEFA37|DEFA34|DEFA39|DEFA22|DEFA2|AY761185|DEFB21|DEFA23|DEFA24	28	0.6307	2.0955	0	0.0082	0.05
GAD85	Antimicrobial Humoral Immune Response	GOBP_MODULATION_OF_PROCESS_OF_ANOTHER_ORGANISM	Modulation Of Process Of Another Organism	http://www.gsea-msigdb.org/gsea/msigdb/mouse/geneset/GOBP_MODULATION_OF_PROCESS_OF_ANOTHER_ORGANISM	DEFA28|DEFA26|PRF1|DEFA21|CLEC7A|GALP|KLRH1|REG1|REG2|REG3G|NOS2|LTF|REG3D|DEFA30|DEFA35|DEFA41|DEFA40|DEFA27|DEFA37|DEFA34|BAD|DEFA2|AY761185|DEFA38|DEFA29|DEFA42|DEFA31|DEFA20|DEFA25|DEFA3|DEFA5|FCER2A|CAMP|REG3B|BCL2L1|S100A9|SLPI|IFNG|C3|SYK|DEFA17|MPEG1|DEFA39|POMC|DEFA22|DEFB21|DEFA23|DEFA24|REG3A	49	0.4915	1.7857	0	0.0912	0.991
GAD85	Antimicrobial Humoral Immune Response	GOBP_ORGAN_OR_TISSUE_SPECIFIC_IMMUNE_RESPONSE	Organ Or Tissue Specific Immune Response	http://www.gsea-msigdb.org/gsea/msigdb/mouse/geneset/GOBP_ORGAN_OR_TISSUE_SPECIFIC_IMMUNE_RESPONSE	XCL1|CFH|DEFA28|DEFA26|DEFA21|IGHA|BPIFB1|LTF|APOA4|TNFSF13|DEFA30|DEFB1|DEFA35|DEFA41|DEFA40|DEFA27|DEFA37|DEFA34|DEFB2|EAR1|EAR2|DEFA2|PLA2G1B|AY761185|DEFB9|DEFB11|DEFB10|DEFB37|DEFB38|CD160|DEFB39|DEFB40|EAR14|RNASE2B|DEFA38|DEFA29|DEFA42|DEFA31|DEFA20|DEFA25|EAR6|DEFA3|EAR10|DEFA5|RNASE2A|CAMP|UMOD|FAU|NOD2|GCNT3|FFAR3|IL4|PIGR|RAB17|IFNL2|GP2|DEFA17|IL6|DEFA39|DEFA22|DEFA23|DEFA24|RPL39|603…	64	0.4556	1.7935	0.0017	0.0864	0.985
GAD85	Antimicrobial Humoral Immune Response	GOBP_RESPONSE_TO_YEAST	Response To Yeast	http://www.gsea-msigdb.org/gsea/msigdb/mouse/geneset/GOBP_RESPONSE_TO_YEAST	ANG6|MPO|VIP|CLEC7A|CAMP|ANG4|TAC1|NCF1|PLCG2|ANG|NPY|ANG5|CD209B|ANG2|PTX3|ELANE	16	0.5423	1.5286	0.0386	0.2498	1
GAD85	B Cell, Phagocytosis, & Complement Activation	GOBP_B_CELL_RECEPTOR_SIGNALING_PATHWAY	B Cell Receptor Signaling Pathway	http://www.gsea-msigdb.org/gsea/msigdb/mouse/geneset/GOBP_B_CELL_RECEPTOR_SIGNALING_PATHWAY	GCSAM|PLCL2|IGHV5-15|IGHV2-7|IGHV5-17|PRKCH|IGHV7-1|LYN|IGHV7-2|IGHV14-1|IGHV4-1|IGHV3-1|IGHV11-1|FCRL5|IGHV11-2|IGHV9-3|IGHV3-6|IGHV3-8|IGHV15-2|IGHV1-22|IGHV1-24|IGHV1-39|MEF2C|IGHV1-50|TRDV4|IGHV1-53|TRDC|IGHV1-55|IGHV2-3|IGHV8-8|IGHV14-3|IGHV1-58|TRBC1|IGHV6-6|IGHV1-63|TRBC2|IGHA|IGHV8-12|IGHV1-62-2|IGHV2-9-1|IGHV2-6-8|IGHV8-13|IGHV1-74|IGHV1-76|IGHV1-82|NFATC2|NCKAP1L|LPXN|IGLC1|IGLC2|IGLC3|…	172	0.3818	1.7467	0	0.1115	1
GAD85	B Cell, Phagocytosis, & Complement Activation	GOBP_COMPLEMENT_ACTIVATION	Complement Activation	http://www.gsea-msigdb.org/gsea/msigdb/mouse/geneset/GOBP_COMPLEMENT_ACTIVATION	IGHV5-15|IGHV2-7|CFH|IGHV5-17|IGHV7-1|IGHV7-2|IGHV14-1|IGHV4-1|IGHV3-1|IGHV11-1|IGHV11-2|IGHV9-3|IGHV3-6|IGHV3-8|IGHV15-2|IGHV1-22|IGHV1-24|IGHV1-39|IGHV1-50|TRDV4|IGHV1-53|TRDC|IGHV1-55|IGHV2-3|IGHV8-8|IGHV14-3|IGHV1-58|TRBC1|IGHV6-6|IGHV1-63|TRBC2|IGHA|IGHV8-12|IGHV1-62-2|IGHV2-9-1|IGHV2-6-8|CR1L|IGHV8-13|IGHV1-74|IGHV1-76|IGHV1-82|IGLC1|IGLC2|IGLC3|VSIG4|C1QA|C6|PHB|CD59B|SERPING1|FCNA|FCNB|KR…	182	0.4025	1.852	0	0.0701	0.88
GAD85	B Cell, Phagocytosis, & Complement Activation	GOBP_HUMORAL_IMMUNE_RESPONSE_MEDIATED_BY_CIRCULATING_IMMUNOGLOBULIN	Humoral Immune Response Mediated By Circulating Immunoglobulin	http://www.gsea-msigdb.org/gsea/msigdb/mouse/geneset/GOBP_HUMORAL_IMMUNE_RESPONSE_MEDIATED_BY_CIRCULATING_IMMUNOGLOBULIN	IGHV5-15|IGHV2-7|IGHV5-17|IGHV7-1|IGHV7-2|IGHV14-1|IGHV4-1|IGHV3-1|IGHV11-1|IGHV11-2|IGHV9-3|IGHV3-6|GIMAP5|IGHV3-8|IGHV15-2|IGHV1-22|IGHV1-24|IGHV1-39|IGHV1-50|TRDV4|IGHV1-53|TRDC|IGHV1-55|IGHV2-3|IGHV8-8|IGHV14-3|IGHV1-58|TRBC1|IGHV6-6|IGHV1-63|TRBC2|IGHA|IGHV8-12|IGHV1-62-2|IGHV2-9-1|IGHV2-6-8|CR1L|IGHV8-13|IGHV1-74|IGHV1-76|HPX|IGHV1-82|GIMAP3|IGLC1|IGLC2|IGLC3|C1QA|SERPING1|IGHE|MASP2|IGHG3|…	172	0.3838	1.7372	0	0.1103	1
GAD85	B Cell, Phagocytosis, & Complement Activation	GOBP_MEMBRANE_INVAGINATION	Membrane Invagination	http://www.gsea-msigdb.org/gsea/msigdb/mouse/geneset/GOBP_MEMBRANE_INVAGINATION	IGHV5-15|IGHV2-7|IGHV5-17|TIMD4|IGHV7-1|IGHV7-2|XKR5|IGHV14-1|IGHV4-1|IGHV3-1|IGHV11-1|SYT11|IGHV11-2|IGHV9-3|IGHV3-6|IGHV3-8|IGHV15-2|IGHV1-22|IGHV1-24|IGHV1-39|IGHV1-50|TRDV4|IGHV1-53|BIN2|TRDC|MYH9|IGHV1-55|IGHV8-8|IGHV2-3|IGHV1-58|RAC2|IGHV14-3|TRBC1|IGHV1-63|IGHV6-6|TRBC2|IGHV8-12|IGHA|IGHV2-9-1|IGHV1-62-2|IGHV2-6-8|GULP1|IGHV8-13|IGHV1-74|IGHV1-76|IGHV1-82|TREML4|TIMD2|RHOG|NCKAP1L|ITGA2|AD…	189	0.3564	1.6506	0	0.1682	1
GAD85	B Cell, Phagocytosis, & Complement Activation	GOBP_PHAGOCYTOSIS_RECOGNITION	Phagocytosis Recognition	http://www.gsea-msigdb.org/gsea/msigdb/mouse/geneset/GOBP_PHAGOCYTOSIS_RECOGNITION	IGHV5-15|IGHV2-7|IGHV5-17|IGHV7-1|IGHV7-2|IGHV14-1|IGHV4-1|IGHV3-1|IGHV11-1|IGHV11-2|IGHV9-3|IGHV3-6|IGHV3-8|IGHV15-2|IGHV1-22|KLRH1|IGHV1-24|IGHV1-39|IGHV1-50|TRDV4|IGHV1-53|TRDC|IGHV1-55|IGHV2-3|IGHV8-8|IGHV14-3|IGHV1-58|TRBC1|IGHV6-6|IGHV1-63|TRBC2|COLEC12|IGHA|IGHV8-12|IGHV1-62-2|IGHV2-9-1|IGHV2-6-8|IGHV8-13|IGHV1-74|IGHV1-76|IGHV1-82|ADGRB1|IGLC1|IGLC2|IGLC3|PLA2G5|SCARB1|SIRPA|MYO18A|SPON2|…	162	0.392	1.7739	0	0.1005	0.998
GAD85	B Cell, Phagocytosis, & Complement Activation	GOBP_POSITIVE_REGULATION_OF_B_CELL_ACTIVATION	Positive Regulation Of B Cell Activation	http://www.gsea-msigdb.org/gsea/msigdb/mouse/geneset/GOBP_POSITIVE_REGULATION_OF_B_CELL_ACTIVATION	IGHV5-15|IGHV2-7|MLH1|IGHV5-17|IGHV7-1|IGHV7-2|IGHV14-1|IGHV4-1|IGHV3-1|IGHV11-1|MIF|IGHV11-2|IGHV9-3|IGHV3-6|IGHV3-8|IGHV15-2|IGHV1-22|TNIP2|GPR183|IGHV1-24|MMP14|IGHV1-39|IGHV1-50|MEF2C|TRDV4|IGHV1-53|TRDC|IGHV1-55|IGHV8-8|IGHV2-3|IGHV1-58|IGHV14-3|TRBC1|IGHV1-63|IGHV6-6|TRBC2|IGHV8-12|IGHA|IGHV2-9-1|IGHV1-62-2|IGHV2-6-8|TGFB1|IGHV8-13|IGHV1-74|IGHV1-76|IGHV1-82|NFATC2|NCKAP1L|CARD11|WNT3A|IGLC…	192	0.356	1.6268	0	0.1821	1
GAD85	Dendritic Cell Differentiation	GOBP_DENDRITIC_CELL_DIFFERENTIATION	Dendritic Cell Differentiation	http://www.gsea-msigdb.org/gsea/msigdb/mouse/geneset/GOBP_DENDRITIC_CELL_DIFFERENTIATION	CSF2|ITGB6|LTBR|LYN|CAMK4|BATF3|DCSTAMP|CEBPB|PIRB|RELB|TNFSF9|GIMAP5|PRTN3|TRPM2|CCR7|PSEN1|TREM2|TGFB1|IRF4|IRF8|UBD|ZBTB46|IL4|BATF|GIMAP3|TMEM176B|TMEM176A|ITGB8|SPI1|BATF2|FLT3|NOTCH2|GATA1|AGER|F2RL1|CD40LG|TRAF6|BLK|TGFBR2|CCL19	40	0.465	1.6522	0.0068	0.1723	1
GAD85	Dendritic Cell Differentiation	GOBP_MYELOID_DENDRITIC_CELL_DIFFERENTIATION	Myeloid Dendritic Cell Differentiation	http://www.gsea-msigdb.org/gsea/msigdb/mouse/geneset/GOBP_MYELOID_DENDRITIC_CELL_DIFFERENTIATION	CSF2|ITGB6|LTBR|UBD|IL4|BATF|GIMAP3|CAMK4|BATF3|DCSTAMP|ITGB8|PIRB|RELB|SPI1|TNFSF9|GIMAP5|BATF2|NOTCH2|PSEN1|TRAF6|TGFB1|IRF4|TGFBR2	23	0.5056	1.5492	0.0372	0.2424	1
GAD85	Fatty Acid & Prostanoid Metabolism	GOBP_CELLULAR_HORMONE_METABOLIC_PROCESS	Cellular Hormone Metabolic Process	http://www.gsea-msigdb.org/gsea/msigdb/mouse/geneset/GOBP_CELLULAR_HORMONE_METABOLIC_PROCESS	RETSAT|HSD17B7|PPARGC1A|ADH6A|SDR9C7|HSD17B2|PLB1|AKR1CL|SDR16C5|CYP2D40|AKR1C21|COMT|RDH12|LRAT|IL4I1|BCO2|DGKQ|HSD3B2|HSD3B3|CYP11A1|HSD3B6|CYP19A1|SRD5A1|DHRS3|SCHIP1|AKR1C6|SCARB1|ADM|CYP1B1|EDNRB|EGR1|SRD5A2|CHST10|RDH10|TIPARP|ESR1|PLEKHA1|WNT4|STARD3|MED1|REST|CRABP1|2610005L07RIK|CYP26A1|BMP2|LCN5|AKR1C18|CYP26C1|CYP2D10|CYP2D9|ASMT|CRABP2|H2-KE6|UGT2B38|UGT2B37|UGT2B5|CYP2D34|UGT2B36|UGT…	127	0.3766	1.6594	0	0.1651	1
GAD85	Fatty Acid & Prostanoid Metabolism	GOBP_ICOSANOID_METABOLIC_PROCESS	Icosanoid Metabolic Process	http://www.gsea-msigdb.org/gsea/msigdb/mouse/geneset/GOBP_ICOSANOID_METABOLIC_PROCESS	MIF|PDPN|AKR1CL|PTGES|DPEP1|AKR1C21|MGST3|PRXL2B|ALOX12|PTGR1|AKR1C6|CES2A|PLA2G5|CYP1B1|EDN1|EDN2|CES2F|CES2G|PLA2G4A|CES2C|NCF1|PTGR2|PTGES2|CYP2C69|CYP2J11|CYP4F15|CYP2C50|ALOX12E|ALOX8|CYP2A12|CYP2A4|CYP2A5|SPHK1|CYP2B10|CYP2B13|CYP2B19|SYK|CYP2B9|CYP2C29|AKR1C18|CYP2C37|CYP2C38|PRG3|CYP2C39|CYP2C40|CYP2D10|PTGDS|ALOX12B|CYP2D9|ALOX15|CYP2E1|CYP2F2|CYP2G1|CYP2J5|PTGIS|CYP2J6|EPHX1|PTGS2|CYP4F…	120	0.3581	1.553	0.0031	0.2388	1
GAD85	Fatty Acid & Prostanoid Metabolism	GOBP_ISOPRENOID_METABOLIC_PROCESS	Isoprenoid Metabolic Process	http://www.gsea-msigdb.org/gsea/msigdb/mouse/geneset/GOBP_ISOPRENOID_METABOLIC_PROCESS	DHDDS|RETSAT|CYP2D34|RPE65|ISX|PMVK|ADH6A|SDR9C7|PLB1|SDR16C5|CYP2D12|CYP2D40|RBP4|CYP26B1|ADH6B|RDH12|CYP2D11|LRAT|RDH14|BCO2|RARRES2|PECR|ADH1|ALDH3A2|BCO1|ADH7|CYP2C55|AKR1B3|CYP2S1|DHRS3|DHRS13|CYP2D26|CYP1A2|ALDH1A2|DPM1|DPM2|FDFT1|IDI1|CYP1B1|HMGCS2|RDH9|RDH1|LSS|RBP1|RDH16|RDH19|RDH13|RDH11|RDH16F2|ALDH8A1|MVK|DHRS9|MVD|RDH10|HMGCS1|PHYH|TTR|RDH8|ALDH1A7|PPARD|HMGCR|CRABP1|ADH4|CYP26A1|HSD…	83	0.4025	1.6335	0.0031	0.1866	1
GAD85	Fatty Acid & Prostanoid Metabolism	GOBP_LINOLEIC_ACID_METABOLIC_PROCESS	Linoleic Acid Metabolic Process	http://www.gsea-msigdb.org/gsea/msigdb/mouse/geneset/GOBP_LINOLEIC_ACID_METABOLIC_PROCESS	CYP4A30B|CYP2J13|ALOXE3|CYP2J12|CYP4A32|CYP4A31|CYP2C54|GSTP2|GSTP1|CYP4A10|CYP4A12B|CYP2J8|ALOX12|CYP4A14|CYP2J11|GSTM7|CYP2C50|ALOX12E|ALOX8|CYP2C55|CYP2J9|ALOX12B|ALOX15|CYP2J5|CYP4A29|CYP2J6|EPHX2|CYP4A12A	28	0.4807	1.5711	0.0193	0.2226	1
GAD85	Fatty Acid & Prostanoid Metabolism	GOBP_LONG_CHAIN_FATTY_ACID_METABOLIC_PROCESS	Long Chain Fatty Acid Metabolic Process	http://www.gsea-msigdb.org/gsea/msigdb/mouse/geneset/GOBP_LONG_CHAIN_FATTY_ACID_METABOLIC_PROCESS	SLC27A1|ACSBG1|ALOX12|ADTRP|CYP1B1|ACSBG2|PLA2G4A|HACL1|CYP2C69|CYP2J11|CYP4F15|CYP2C50|ALOX12E|ALOX8|PNPLA3|CPT1A|CYP2A12|CYP2A4|CYP2A5|SPHK1|CYP2B10|CYP2B13|CYP2B19|CYP2B9|CYP2C29|CYP2C37|CYP2C38|CYP2C39|CYP2C40|CYP2D10|ALOX12B|CYP2D9|ALOX15|CYP2E1|CD36|CYP2F2|CYP2G1|CYP2J5|CYP2J6|EPHX1|PTGS2|EPHX2|GSTM4|MYO5A|PAM|PLP1|CYP2D34|SLC27A6|CYP2C70|CYP2C23|ACAD9|CYP2J13|CYP2A22|ALOXE3|CYP2J12|CYP4A32…	105	0.4059	1.7325	0	0.1113	1
GAD85	Fatty Acid & Prostanoid Metabolism	GOBP_OLEFINIC_COMPOUND_METABOLIC_PROCESS	Olefinic Compound Metabolic Process	http://www.gsea-msigdb.org/gsea/msigdb/mouse/geneset/GOBP_OLEFINIC_COMPOUND_METABOLIC_PROCESS	RETSAT|PPARGC1A|ADH6A|SDR9C7|PLB1|AKR1CL|SDR16C5|CYP2D40|AKR1C21|RDH12|LRAT|BCO2|ALOX12|DGKQ|CYP11A1|CYP19A1|BCO1|SRD5A1|DHRS3|DHRS13|AKR1C6|CYP1B1|EDNRB|EGR1|SRD5A2|RDH10|PLA2G4A|WNT4|STARD3|CYP2C69|REST|CYP2J11|CYP4F15|CYP2C50|ALOX12E|ALOX8|H6PD|BMP2|CYP2A12|CYP2A4|CYP2A5|SPHK1|CYP2B10|CYP2B13|CYP2B19|CYP2B9|CYP2C29|AKR1C18|ABCA4|CYP2C37|CYP2C38|CYP2C39|CYP2C40|CYP2D10|ALOX12B|CYP2D9|ALOX15|CYP…	151	0.3875	1.7375	0	0.112	1
GAD85	Fatty Acid & Prostanoid Metabolism	GOBP_PROGESTERONE_METABOLIC_PROCESS	Progesterone Metabolic Process	http://www.gsea-msigdb.org/gsea/msigdb/mouse/geneset/GOBP_PROGESTERONE_METABOLIC_PROCESS	DGKQ|EGR1|DHRS9|AKR1C20|SRD5A1|SCP2|PPARGC1A|AFP|AKR1C6|CYP46A1|AKR1C18|AKR1CL|STAT5B|AKR1C21|STARD3|AKR1C14|CYP17A1|CYP21A1	18	0.5412	1.5652	0.0353	0.2295	1
GAD85	Fatty Acid & Prostanoid Metabolism	GOBP_PROSTANOID_METABOLIC_PROCESS	Prostanoid Metabolic Process	http://www.gsea-msigdb.org/gsea/msigdb/mouse/geneset/GOBP_PROSTANOID_METABOLIC_PROCESS	IL1B|CES2F|AVP|CES2G|MIF|PDPN|PLA2G4A|TNFRSF1A|CES2C|AKR1CL|PTGES|PTGR2|AKR1C21|PRXL2B|GSTP2|AKR1C14|GSTP1|PLA2G4F|PTGES2|PTGR1|AKR1C20|PLA2G3|CYP2S1|AVPR1A|ANXA1|SPHK1|AKR1C6|HPGD|CD74|MAPK9|CES2A|AKR1C18|TBXAS1|PLA2G10|ATP6V1B1|FABP5|PTGDS|CES2H|PTGIS|PTGS2|CES2B|CES2E|EDN1|EDN2	44	0.4736	1.6989	0.0033	0.1396	1
GAD85	Fatty Acid & Prostanoid Metabolism	GOBP_RETINOIC_ACID_METABOLIC_PROCESS	Retinoic Acid Metabolic Process	http://www.gsea-msigdb.org/gsea/msigdb/mouse/geneset/GOBP_RETINOIC_ACID_METABOLIC_PROCESS	ALDH8A1|DHRS9|RDH10|ADH6A|CYP26B1|ADH6B|ALDH1A7|BCO2|CRABP1|ADH1|CYP26A1|ADH7|ALDH1A1|CYP2C55|CYP2S1|LCN5|ALDH1A2|CYP26C1|CRABP2|RDH9|RDH1|CYP2W1|CYP1A1|RBP1|RDH16|RDH19|RDH16F2	27	0.5303	1.7044	0.0089	0.14	1
GAD85	Fatty Acid & Prostanoid Metabolism	GOBP_RETINOL_METABOLIC_PROCESS	Retinol Metabolic Process	http://www.gsea-msigdb.org/gsea/msigdb/mouse/geneset/GOBP_RETINOL_METABOLIC_PROCESS	DHRS9|CYP2D34|RETSAT|RPE65|RDH10|ADH6A|SDR9C7|PLB1|SDR16C5|CYP2D12|TTR|CYP2D40|RBP4|ADH6B|CYP2D11|RDH12|RDH8|LRAT|RDH14|ADH4|ADH1|HSD17B6|ADH7|ALDH1A1|DHRS3|CYP2D26|CYP1A2|RDH7|CYP2D10|CYP2D9|CYP1B1|RDH9|RDH1|CYP1A1|RBP1|RDH16|RDH19|DHRS7|RDH11|RDH16F2	40	0.5094	1.8037	0.0034	0.0896	0.975
GAD85	Fatty Acid & Prostanoid Metabolism	GOBP_TERPENOID_METABOLIC_PROCESS	Terpenoid Metabolic Process	http://www.gsea-msigdb.org/gsea/msigdb/mouse/geneset/GOBP_TERPENOID_METABOLIC_PROCESS	CYP2D34|RETSAT|RPE65|ISX|ADH6A|SDR9C7|PLB1|SDR16C5|CYP2D12|CYP2D40|RBP4|CYP26B1|ADH6B|CYP2D11|RDH12|LRAT|RDH14|BCO2|RARRES2|PECR|ADH1|ADH7|ALDH3A2|BCO1|CYP2C55|AKR1B3|CYP2S1|DHRS3|DHRS13|CYP2D26|CYP1A2|ALDH1A2|FDFT1|CYP1B1|HMGCS2|RDH9|RDH1|LSS|RBP1|RDH16|RDH19|RDH13|RDH11|RDH16F2|ALDH8A1|DHRS9|RDH10|HMGCS1|TTR|RDH8|ALDH1A7|PPARD|CRABP1|ADH4|CYP26A1|HSD17B6|ALDH1A1|LCN5|RDH7|ABCA4|CYP26C1|CYP2D10|…	72	0.4357	1.7402	0	0.1153	1
GAD85	Fatty Acid & Prostanoid Metabolism	GOBP_UNSATURATED_FATTY_ACID_METABOLIC_PROCESS	Unsaturated Fatty Acid Metabolic Process	http://www.gsea-msigdb.org/gsea/msigdb/mouse/geneset/GOBP_UNSATURATED_FATTY_ACID_METABOLIC_PROCESS	ABCD2|MIF|PDPN|AKR1CL|PTGES|AKR1C21|PRXL2B|ALOX12|PTGR1|AKR1C6|CES2A|CYP1B1|EDN1|EDN2|CES2F|CES2G|PLA2G4A|CES2C|PTGR2|PTGES2|CYP2C69|CYP2J11|CYP4F15|CYP2C50|ALOX12E|ALOX8|CYP2A12|CYP2A4|CYP2A5|SPHK1|CYP2B10|CYP2B13|CYP2B19|CYP2B9|CYP2C29|AKR1C18|CYP2C37|CYP2C38|CYP2C39|CYP2C40|CYP2D10|PTGDS|ALOX12B|CYP2D9|ALOX15|CYP2E1|CYP2F2|CYP2G1|CYP2J5|PTGIS|CYP2J6|EPHX1|PTGS2|EPHX2|CYP2D34|CYP2C70|CYP2C23|CY…	117	0.3732	1.6156	0	0.1922	1
GAD85	IL-1 Beta Production	GOBP_INTERLEUKIN_1_BETA_PRODUCTION	Interleukin 1 Beta Production	http://www.gsea-msigdb.org/gsea/msigdb/mouse/geneset/GOBP_INTERLEUKIN_1_BETA_PRODUCTION	TNFAIP3|TLR4|TLR6|USP50|IFNAR1|SPAG11A|MYD88|CPTP|IFI205|ARRB2|CCR7|CHRNA7|TREM2|ARG2|GIT1|IL17A|FFAR1|MALT1|SUCNR1|PML|P2RX7|ZC3H12A|NLRC3|LILRA5|NLRC4|F2R|F2RL1|HK1|TNF|SERPINB1B|IFI206|SIRPA|CCL19|RIPK2|EGR1|ACP5|IL1B|CASP1|CASP8|SERPINB1C|TYROBP|IFI211|TLR2|AIM2|FOXP1|GSDMA3|CD33|NLRP6|TNFAIP8|GHSR|CX3CR1|STAT3|PYCARD|FFAR4|LILRB4A|NOD1|APOA1|INAVA|MEFV|NOD2|WNT5A|PANX1|CCL3|IFI207|GSTP2|S1PR…	90	0.391	1.6158	0.0034	0.1939	1
GAD85	IL-1 Beta Production	GOBP_POSITIVE_REGULATION_OF_INTERLEUKIN_1_BETA_PRODUCTION	Positive Regulation Of Interleukin 1 Beta Production	http://www.gsea-msigdb.org/gsea/msigdb/mouse/geneset/GOBP_POSITIVE_REGULATION_OF_INTERLEUKIN_1_BETA_PRODUCTION	TLR4|TLR6|USP50|IFNAR1|MYD88|IFI205|CCR7|IL17A|MALT1|P2RX7|LILRA5|NLRC4|F2RL1|HK1|TNF|IFI206|CCL19|RIPK2|EGR1|CASP1|CASP8|TYROBP|IFI211|TLR2|AIM2|GSDMA3|STAT3|PYCARD|NOD1|MEFV|INAVA|NOD2|WNT5A|PANX1|CCL3|IFI207|HSPB1|NLRP1B|IFNG|LPL|MNDAL|CCN1|FZD5|TLR8|CASP4|ISL1|NLRP3|CCR5|IL6|AGER|CD36|TMEM106A|NLRP1A|SMAD3	54	0.4699	1.7662	0	0.1038	0.998
GAD85	IL-1 Beta Production	GOBP_POSITIVE_REGULATION_OF_INTERLEUKIN_1_PRODUCTION	Positive Regulation Of Interleukin 1 Production	http://www.gsea-msigdb.org/gsea/msigdb/mouse/geneset/GOBP_POSITIVE_REGULATION_OF_INTERLEUKIN_1_PRODUCTION	TLR4|TLR6|USP50|IFNAR1|MYD88|IFI205|CCR7|IL16|IL17A|MALT1|S100A13|P2RX7|NLRP10|LILRA5|NLRC4|F2RL1|HK1|TNF|IFI206|CCL19|RIPK2|EGR1|CASP1|CASP8|TYROBP|IFI211|TLR2|AIM2|PANX2|GSDMA3|IGHD|STAT3|PYCARD|NOD1|MEFV|INAVA|NOD2|CCL20|WNT5A|PANX1|CCL3|IFI207|HSPB1|NLRP1B|IFNG|LPL|CALCA|MNDAL|CCN1|FZD5|TLR8|CASP4|ISL1|NLRP3|HAVCR2|CCR5|IL6|AGER|CD36|TMEM106A|NLRP1A|SMAD3|PANX3	63	0.4217	1.617	0.008	0.1942	1
GAD85	IL-4 Production	GOBP_INTERLEUKIN_4_PRODUCTION	Interleukin 4 Production	http://www.gsea-msigdb.org/gsea/msigdb/mouse/geneset/GOBP_INTERLEUKIN_4_PRODUCTION	MIR301|SCGB1A1|CD1D1|CD1D2|IL33|CEBPB|CD3E|CD83|CD28|PRKCQ|EPX|IRF4|ZFPM1|VTCN1|NDFIP1|NOTCH1|IL20RB|FCER1G|ITK|ICOSL|FOXP3|SYK|NLRP3|SASH3|HAVCR2|NOTCH2|GATA3|PRKCZ|CD40LG|LEF1|PRG2|ZG16|TNFSF4|TXK|ZP3|SLC7A5	36	0.5091	1.7564	0.0017	0.1048	1
GAD85	IL-4 Production	GOBP_POSITIVE_REGULATION_OF_INTERLEUKIN_4_PRODUCTION	Positive Regulation Of Interleukin 4 Production	http://www.gsea-msigdb.org/gsea/msigdb/mouse/geneset/GOBP_POSITIVE_REGULATION_OF_INTERLEUKIN_4_PRODUCTION	CD1D1|CD1D2|IL33|IL20RB|CEBPB|FCER1G|ICOSL|FOXP3|SYK|NLRP3|SASH3|HAVCR2|CD3E|GATA3|PRKCZ|CD40LG|PRG2|TNFSF4|CD28|PRKCQ|EPX|IRF4|ZP3|SLC7A5	24	0.4904	1.5272	0.0305	0.2474	1
GAD85	IL-4 Production	GOBP_REGULATION_OF_INTERLEUKIN_4_PRODUCTION	Regulation Of Interleukin 4 Production	http://www.gsea-msigdb.org/gsea/msigdb/mouse/geneset/GOBP_REGULATION_OF_INTERLEUKIN_4_PRODUCTION	MIR301|SCGB1A1|CD1D1|CD1D2|IL33|CEBPB|CD3E|CD83|CD28|PRKCQ|EPX|IRF4|ZFPM1|NDFIP1|IL20RB|FCER1G|ICOSL|FOXP3|SYK|NLRP3|SASH3|HAVCR2|GATA3|PRKCZ|CD40LG|LEF1|PRG2|TNFSF4|ZP3|SLC7A5	30	0.5283	1.7647	0.0037	0.1029	0.999
GAD85	Immune Tolerance Induction	GOBP_REGULATION_OF_TOLERANCE_INDUCTION	Regulation Of Tolerance Induction	http://www.gsea-msigdb.org/gsea/msigdb/mouse/geneset/GOBP_REGULATION_OF_TOLERANCE_INDUCTION	IDO1|FOXJ1|FOXP3|HAVCR2|CD3E|CCR7|LILRB4A|CD274|IRAK3|CD86|IL2RA|PDCD1|TGFBR2|CBLB	14	0.5535	1.5489	0.0306	0.2412	1
GAD85	Immune Tolerance Induction	GOBP_TOLERANCE_INDUCTION	Tolerance Induction	http://www.gsea-msigdb.org/gsea/msigdb/mouse/geneset/GOBP_TOLERANCE_INDUCTION	IDO1|TNFAIP3|LYN|CCR4|ACOD1|FOXJ1|FOXP3|HAVCR2|CD3E|CCR7|LILRB4A|ICOS|XKR8|CD274|IRAK3|AIRE|CD86|TGFB1|BLK|IL2RA|PDCD1|TGFBR2|CBLB	23	0.4955	1.5594	0.0323	0.2325	1
GAD85	Innate Immunity Activation	GOBP_ACTIVATION_OF_INNATE_IMMUNE_RESPONSE	Activation Of Innate Immune Response	http://www.gsea-msigdb.org/gsea/msigdb/mouse/geneset/GOBP_ACTIVATION_OF_INNATE_IMMUNE_RESPONSE	STING1|TRIM12A|TYROBP|IFI211|TLR4|TLR2|AIM2|TRIM12C|CLEC7A|MASP1|MASP2|TRIM30A|IFI208|MBL2|IFI203|KLRK1|IFI209|KLRC3|TRIM5|IFI205|TLR9|MAVS|IFI214|PYCARD|ZBP1|PSPC1|ZNFX1|HEXIM1|IFI207|PQBP1|XRCC5|KLRE1|MNDAL|TRIM30D|SYK|KLRC1|CASP6|KLRC2|KLRD1|CGAS|PLCG2|NLRC4|KLRI2|ZCCHC3|IFI206|HSP90AA1|KLRI1	47	0.4473	1.6621	0.0017	0.1658	1
GAD85	Innate Immunity Activation	GOBP_INNATE_IMMUNE_RESPONSE_ACTIVATING_SIGNAL_TRANSDUCTION	Innate Immune Response Activating Signal Transduction	http://www.gsea-msigdb.org/gsea/msigdb/mouse/geneset/GOBP_INNATE_IMMUNE_RESPONSE_ACTIVATING_SIGNAL_TRANSDUCTION	TYROBP|KLRE1|TLR4|TLR2|CLEC7A|MASP1|MASP2|SYK|MBL2|KLRC1|KLRK1|KLRC2|KLRC3|KLRD1|PLCG2|KLRI2|KLRI1	17	0.5621	1.6292	0.0199	0.1869	1
GAD85	Lymphocyte Apoptosis (Negative) Regulation	GOBP_NEGATIVE_REGULATION_OF_LYMPHOCYTE_APOPTOTIC_PROCESS	Negative Regulation Of Lymphocyte Apoptotic Process	http://www.gsea-msigdb.org/gsea/msigdb/mouse/geneset/GOBP_NEGATIVE_REGULATION_OF_LYMPHOCYTE_APOPTOTIC_PROCESS	IDO1|DOCK8|MIR363|VHL|FOXP1|CD27|MIF|BCL2|NOC2L|BMP4|RAG1|ARG2|EFNA1|PIP|BCL3|CCL5|BLM|PRKCQ|ADA|FCMR|RORC|HSH2D|IL2|SERPINB9|BCL2A1A|FADD|TSC22D3|IRS2|JAK3|CD74|PTCRA|GPAM|IL3|MIR93|MIR106B|TNFRSF4|MIR25|TNFSF4|SLC46A2|BCL11B|BCL10|ST3GAL1|MIR18B|IL7R|PDCD1|CD44	46	0.4129	1.5149	0.0287	0.2488	1
GAD85	Lymphocyte Apoptosis (Negative) Regulation	GOBP_NEGATIVE_REGULATION_OF_T_CELL_APOPTOTIC_PROCESS	Negative Regulation Of T Cell Apoptotic Process	http://www.gsea-msigdb.org/gsea/msigdb/mouse/geneset/GOBP_NEGATIVE_REGULATION_OF_T_CELL_APOPTOTIC_PROCESS	IDO1|DOCK8|VHL|CD27|BCL2|BMP4|RAG1|ARG2|BCL3|EFNA1|PIP|CCL5|BLM|PRKCQ|ADA|RORC|SERPINB9|FADD|TSC22D3|JAK3|PTCRA|GPAM|TNFRSF4|TNFSF4|SLC46A2|BCL11B|ST3GAL1|IL7R	28	0.4746	1.5402	0.0135	0.243	1
GAD85	Lymphocyte Apoptosis (Negative) Regulation	GOBP_REGULATION_OF_LYMPHOCYTE_APOPTOTIC_PROCESS	Regulation Of Lymphocyte Apoptotic Process	http://www.gsea-msigdb.org/gsea/msigdb/mouse/geneset/GOBP_REGULATION_OF_LYMPHOCYTE_APOPTOTIC_PROCESS	IDO1|DOCK8|LYN|CD24A|GIMAP8|BBC3|LGALS3|CD27|MIF|ZC3H8|NOC2L|TRP53|BIRC7|PDCD7|CD274|ARG2|EFNA1|PIP|PRKCQ|TGFB2|MYC|ADA|FCMR|P2RX7|NFKBID|BCL2A1A|TSC22D3|IRS2|JAK3|SLC46A2|BCL11B|BLK|MIR18B|IL7R|PDCD1|CASP8|IL10|MIR363|VHL|FOXP1|BAX|BCL2|CD3G|BMP4|RAG1|WNT5A|BCL3|CCL5|BLM|RORC|HSH2D|IL2|RIPK3|SIGLEC1|SERPINB9|FADD|ADAM8|CD74|PTCRA|GPAM|IL3|MIR93|MIR106B|TNFRSF4|MIR25|TNFSF4|BCL10|ST3GAL1|CD44	69	0.3867	1.5256	0.0119	0.2456	1
GAD85	Lymphocyte Apoptosis (Negative) Regulation	GOBP_REGULATION_OF_T_CELL_APOPTOTIC_PROCESS	Regulation Of T Cell Apoptotic Process	http://www.gsea-msigdb.org/gsea/msigdb/mouse/geneset/GOBP_REGULATION_OF_T_CELL_APOPTOTIC_PROCESS	IDO1|DOCK8|CASP8|GIMAP8|VHL|BBC3|LGALS3|CD27|BCL2|ZC3H8|TRP53|PDCD7|BMP4|RAG1|CD274|WNT5A|ARG2|EFNA1|PIP|BCL3|CCL5|BLM|PRKCQ|TGFB2|ADA|RORC|P2RX7|RIPK3|NFKBID|SIGLEC1|SERPINB9|FADD|TSC22D3|ADAM8|JAK3|PTCRA|GPAM|TNFRSF4|TNFSF4|SLC46A2|BCL11B|ST3GAL1|IL7R|PDCD1	44	0.4174	1.5407	0.0157	0.2474	1
GAD85	Neutrophil Chemotaxis	GOBP_NEUTROPHIL_CHEMOTAXIS	Neutrophil Chemotaxis	http://www.gsea-msigdb.org/gsea/msigdb/mouse/geneset/GOBP_NEUTROPHIL_CHEMOTAXIS	XCL1|PPBP|LGALS3|MOSPD2|C5AR2|CCR7|MPP1|DPEP1|RAC2|SELL|IL23A|CAMK1D|CXADR|EDN3|DPP4|NCKAP1L|CCL26|ITGAM|SLC37A4|TNFAIP6|PDE4B|CXCL5|CCL24|CCL21A|SLIT2|PPIB|BST1|EDN1|EDN2|CCL19|C5AR1|IL1B|CCL21B|CSF3R|CXCR2|CKLF|CXCL1|CXCL13|SPP1|CCL1|CCL11|CCL12|CCL17|CCL2|NOD2|CCL20|CCL22|IL17B|GBF1|CCL3|CCL4|S100A8|CCL5|S100A9|CCL6|ITGA1|CCL7|CXCL15|CCL8|CXCL2|THBS4|TREM1|TREM3|CX3CL1|BSG|CXCL9|CXCL10|IFNG|C1…	84	0.3706	1.5144	0.0096	0.2482	1
GAD85	Neutrophil Mediated Immunity	GOBP_NEUTROPHIL_MEDIATED_IMMUNITY	Neutrophil Mediated Immunity	http://www.gsea-msigdb.org/gsea/msigdb/mouse/geneset/GOBP_NEUTROPHIL_MEDIATED_IMMUNITY	DNASE1|DNASE1L3|MYO1F|PRAM1|CXCL1|NLRP6|MYD88|ACE|NCF1|LYPD10|CARD9|ARG1|CD177|SCNN1B|JAGN1|STX11|TUSC2|TREM1|LYST|TREM3|F2|ELANE|CTSG|LYPD11|ITGB2|ITGAM|SPI1|SYK|CXCL5|CD300LB|IRAK4|F2RL1|WDR1|POMC|KMT2E	35	0.4453	1.5238	0.0248	0.2472	1
GAD85	NK Cell Activation	GOBP_POSITIVE_REGULATION_OF_NATURAL_KILLER_CELL_ACTIVATION	Positive Regulation Of Natural Killer Cell Activation	http://www.gsea-msigdb.org/gsea/msigdb/mouse/geneset/GOBP_POSITIVE_REGULATION_OF_NATURAL_KILLER_CELL_ACTIVATION	TYK2|RASGRP1|TYROBP|FLT3L|BLOC1S6|GAS6|KLRC3|STAT5A|BLOC1S3|STAT5B|RAET1D|IL21|IL15RA|LAMP1|LYST|IL23A|IL12A|IL12B|AXL|IRF1|KLRC1|IL15|KLRC2|HPS1|CD160|ULBP1|IL18	27	0.5121	1.6324	0.0106	0.1863	1
GAD85	NK Cell Activation	GOBP_REGULATION_OF_NATURAL_KILLER_CELL_ACTIVATION	Regulation Of Natural Killer Cell Activation	http://www.gsea-msigdb.org/gsea/msigdb/mouse/geneset/GOBP_REGULATION_OF_NATURAL_KILLER_CELL_ACTIVATION	PGLYRP1|TYK2|PGLYRP3|RASGRP1|TYROBP|PGLYRP4|PGLYRP2|FLT3L|BLOC1S6|GAS6|KLRC3|BLOC1S3|STAT5A|PRDM1|LILRB4A|STAT5B|RAET1D|IL21|IL15RA|LAMP1|LEP|LYST|IL23A|FGR|IL12A|IL12B|AXL|IRF1|KLRC1|KLRC2|IL15|HAVCR2|KLRD1|CLNK|SLAMF7|DCAF15|HPS1|SH2D1B2|CD160|PTPN22|ULBP1|IL18	42	0.4563	1.6382	0.0069	0.1815	1
GAD85	Response to Interferon Beta	GOBP_RESPONSE_TO_INTERFERON_BETA	Response To Interferon Beta	http://www.gsea-msigdb.org/gsea/msigdb/mouse/geneset/GOBP_RESPONSE_TO_INTERFERON_BETA	IRGC1|IFITM7|IFITM6|STING1|TGTP1|GM4841|UBE2G2|TRIM6|IFI208|IFNAR2|IFI203|IFNB1|XAF1|IFI209|IFI205|IFI214|GM4951|F830016B08RIK|OAS1E|DDX41|OAS1G|IRF1|OAS1F|OAS1H|OAS1A|IKBKE|GM5431|IRGM1|IGTP|IFI206|BST2|IFI211|GM12185|AIM2|OAS1D|ACOD1|OAS1C|9930111J21RIK1|GBP6|IFI207|GBP2|IFIT3|TGTP2|IRGM2|HTRA2|MNDAL|IIGP1|IFITM2|GM11772|IFI47|IFIT1|IFITM3|IFI202B|IFITM1|SHFL|IFI213|CDC34|STAT1	58	0.4099	1.5313	0.0182	0.2482	1
GAD85	Response to Protozoan	GOBP_RESPONSE_TO_PROTOZOAN	Response To Protozoan	http://www.gsea-msigdb.org/gsea/msigdb/mouse/geneset/GOBP_RESPONSE_TO_PROTOZOAN	IL10|MYD88|TRBV13-3|GBP6|ARG1|GBP4|BCL3|BPGM|CCDC88B|CD37|GBP2|IER3|IL4RA|IRF4|LYST|SPN|HRAS|IRF8|GBP9|IL12A|VTCN1|IFNG|IL12B|TSPAN32|TLR12|IL4|BATF|IRGM2|PF4|IIGP1|GBP10|GBP11|NKG7|BATF2|GBP8|NRAS|IL6|CD40	38	0.4626	1.6119	0.0177	0.1923	1
GAD85	Symbiont Host Interaction (Killing)	GOBP_BIOLOGICAL_PROCESS_INVOLVED_IN_INTERACTION_WITH_SYMBIONT	Biological Process Involved In Interaction With Symbiont	http://www.gsea-msigdb.org/gsea/msigdb/mouse/geneset/GOBP_BIOLOGICAL_PROCESS_INVOLVED_IN_INTERACTION_WITH_SYMBIONT	HSPD1|RAB9|DEFA28|DEFA26|CCNT1|NAPEPLD|MYD88|HSPA8|CARD9|CDK9|REG3G|TUSC2|HMGA2|F2|PSMC3|PCX|LTF|ZC3H12A|DDB1|REG3D|DEFA30|CXCL5|DEFA35|DEFA41|STOM|SMARCB1|DEFA40|DEFA27|F2RL1|DEFA34|HPN|CFL1|SP1|SPAG11B|PPIB|SPRR2A1|EP300|PHB|DEFA20|LRRC19|DEFA5|FN1|CAMP|FBXL2|CXCL1|MBL1|REG3B|NLRP6|MBL2|CX3CR1|APCS|NCF1|CCL12|ARG1|SCNN1B|CCL5|HDAC1|SFTPD|IGF2R|CCL8|TREM1|CHD1|TREM3|REST|ELANE|CTSG|PRKN|IFNG|ROM…	82	0.3804	1.5539	0.0113	0.2409	1
GAD85	Symbiont Host Interaction (Killing)	GOBP_KILLING_BY_HOST_OF_SYMBIONT_CELLS	Killing By Host Of Symbiont Cells	http://www.gsea-msigdb.org/gsea/msigdb/mouse/geneset/GOBP_KILLING_BY_HOST_OF_SYMBIONT_CELLS	DEFA28|DEFA26|DEFA20|DEFA5|CAMP|CXCL1|MBL1|REG3B|NLRP6|MBL2|MYD88|NCF1|ARG1|SCNN1B|REG3G|TUSC2|TREM1|TREM3|F2|ELANE|CTSG|ROMO1|REG3D|DEFA30|DEFA35|CXCL5|DEFA41|DEFA40|HRG|DEFA27|F2RL1|DEFA34|POMC|DEFA24|SPAG11B|REG3A	36	0.5426	1.8652	0.0017	0.0664	0.831
GAD85	T Cell Proliferation & Differentiation	GOBP_REGULATION_OF_IMMATURE_T_CELL_PROLIFERATION	Regulation Of Immature T Cell Proliferation	http://www.gsea-msigdb.org/gsea/msigdb/mouse/geneset/GOBP_REGULATION_OF_IMMATURE_T_CELL_PROLIFERATION	IL1A|RIPK2|IL1B|CDKN2A|GNRH1|CD1D1|TMEM131L|SHH|ERBB2|FOXP3|TNFSF9|TNFRSF9|BMP4|CLEC4G|BLM	15	0.5704	1.5694	0.0267	0.2238	1
GAD85	T Cell Proliferation & Differentiation	GOBP_T_CELL_DIFFERENTIATION_IN_THYMUS	T Cell Differentiation In Thymus	http://www.gsea-msigdb.org/gsea/msigdb/mouse/geneset/GOBP_T_CELL_DIFFERENTIATION_IN_THYMUS	ZAP70|DOCK2|CLPTM1|JMJD6|TMEM131L|TNFSF9|IFNAR2|ZC3H8|ITPKB|ABL2|TRP53|CCR7|B2M|NCAPH2|ANKLE1|RPS6|ADA|ZEB1|IL2RG|MINK1|TCF3|FZD7|NFKBID|CARD11|SHH|MAFB|GLI3|AIRE|BCL11B|SKINT1|SRF|IL7R|RIPK2|IL1A|IL1B|RASGRP1|CD1D1|WNT1|FZD8|ERBB2|BCL2|GBA|FOXJ1|ADRM1|CD3D|CD3E|EGR3|CD3G|JAG2|STAT5A|STAT5B|TESPA1|WNT4|BMP4|RAG1|RAG2|BLM|CD28|BRAF|SPN|ABL1|PRR7|RORC|CDKN2A|RIPK3|PSMB11|FADD|PTPRC|FZD5|ADAM8|FOXP3…	85	0.3825	1.5755	0	0.2185	1
GAD85	T Cell Receptor Signaling	GOBP_POSITIVE_REGULATION_OF_T_CELL_RECEPTOR_SIGNALING_PATHWAY	Positive Regulation Of T Cell Receptor Signaling Pathway	http://www.gsea-msigdb.org/gsea/msigdb/mouse/geneset/GOBP_POSITIVE_REGULATION_OF_T_CELL_RECEPTOR_SIGNALING_PATHWAY	NECTIN2|CD226|KCNN4|RAB29|USP12|CD81|CARD11|PRKD2|CCR7|TESPA1|RPS3|TRAT1|BCL10|RELA|USP46|ADA	16	0.547	1.5269	0.0375	0.2465	1
GAD85	T Cell Receptor Signaling	GOBP_REGULATION_OF_ANTIGEN_RECEPTOR_MEDIATED_SIGNALING_PATHWAY	Regulation Of Antigen Receptor Mediated Signaling Pathway	http://www.gsea-msigdb.org/gsea/msigdb/mouse/geneset/GOBP_REGULATION_OF_ANTIGEN_RECEPTOR_MEDIATED_SIGNALING_PATHWAY	GCSAM|NECTIN2|PLCL2|CD226|KCNN4|PRKCH|RAB29|LYN|USP12|DGKZ|CD81|LGALS3|FCRL5|STAP1|SLA2|CCR7|USP46|ADA|MALT1|CARD11|LPXN|BTN2A2|DUSP22|BLK|CD160|PTPN22|UBASH3A|PTPRJ|LCK|CD19|EZR|FOXP1|PRKD2|CD22|PRKCB|PRNP|LILRB4A|TESPA1|TRAT1|ELF1|PTPN6|RELA|THY1|CBLB|SH2D1A|PHPT1|PTPRC|CMTM3|NFAM1|DUSP3|RPS3|CD300A|PVRIG|BCL10|LAPTM5|GPS2	56	0.4421	1.6701	0.0098	0.1609	1
GAD85	T Cell Receptor Signaling	GOBP_REGULATION_OF_T_CELL_RECEPTOR_SIGNALING_PATHWAY	Regulation Of T Cell Receptor Signaling Pathway	http://www.gsea-msigdb.org/gsea/msigdb/mouse/geneset/GOBP_REGULATION_OF_T_CELL_RECEPTOR_SIGNALING_PATHWAY	NECTIN2|CD226|PTPRJ|KCNN4|RAB29|LCK|USP12|DGKZ|EZR|CD81|LGALS3|PRKD2|SLA2|PRNP|CCR7|LILRB4A|TESPA1|TRAT1|ELF1|PTPN6|USP46|RELA|THY1|ADA|MALT1|CBLB|SH2D1A|PHPT1|CARD11|DUSP3|BTN2A2|RPS3|CD300A|PVRIG|BCL10|DUSP22|CD160|LAPTM5|PTPN22|UBASH3A	40	0.4749	1.6798	0.0068	0.1519	1
GAD85	Viral Life Cycle Negative Regulation	GOBP_NEGATIVE_REGULATION_OF_VIRAL_LIFE_CYCLE	Negative Regulation Of Viral Life Cycle	http://www.gsea-msigdb.org/gsea/msigdb/mouse/geneset/GOBP_NEGATIVE_REGULATION_OF_VIRAL_LIFE_CYCLE	IFITM7|IFITM6|TRIM12A|TRIM31|TRIM12C|TRIM30A|APCS|TRIM5|MID2|LY6E|TRIM59|TRIM10|SNX3|TRIM56|CIITA|IFITM2|CH25H|TRIM30D|TRIM65|CD74|TRIM8|IFITM3|PPIA|TRIM11|IFITM1|TRIM15|BST2|PTX3|GSN	29	0.498	1.6454	0.0131	0.1745	1
NCK56	TLR Signaling (Negative) Regulation	GOBP_NEGATIVE_REGULATION_OF_TOLL_LIKE_RECEPTOR_SIGNALING_PATHWAY	Negative Regulation Of Toll Like Receptor Signaling Pathway	http://www.gsea-msigdb.org/gsea/msigdb/mouse/geneset/GOBP_NEGATIVE_REGULATION_OF_TOLL_LIKE_RECEPTOR_SIGNALING_PATHWAY	TNFAIP3|LYN|TLR6|DAB2IP|ACOD1|TRIM30A|NLRP6|RAB7B|TLR9|PTPRS|ARRB2|CACTIN|NOD2|TREM2|PIK3AP1|IRF4|LRRC14|GRAMD4|SARM1|BPIFB1|MFHAS1|CD300LF|PDPK1|NR1D1|NFKBIL1|F2RL1|GPR108|IRAK3|CD300A|PTGS2OS|TYRO3|GPS2	32	-0.5462	-1.8909	0	0.1159	0.757
NCK56	TLR-2 Signaling	GOBP_TOLL_LIKE_RECEPTOR_2_SIGNALING_PATHWAY	Toll Like Receptor 2 Signaling Pathway	http://www.gsea-msigdb.org/gsea/msigdb/mouse/geneset/GOBP_TOLL_LIKE_RECEPTOR_2_SIGNALING_PATHWAY	RIPK2|MFHAS1|LYN|TLR6|TLR2|ACOD1|IRAK1|TNIP2|TLR1|F2RL1|NOD2|TREM2|PIK3AP1|TIRAP|PJA2|CYBA	16	-0.5327	-1.5283	0.0254	0.2496	1
