# Supplementary material for: Host Functional Response to a Prototypic Orally Delivered Self-Replicating Vaccine Platform
Source: Vaccines (Basel). 2024 Jun 21;12(7):701. doi: 10.3390/vaccines12070701 (PMC11281611; doi:10.3390/vaccines12070701)
Supplement: Supplementary file 1 [file vaccines-12-00701-s001.zip › Supp-Tables-and-Figures/Table S6 GSEA Report for GAD85 in GAD85vSTI (GSEA table).xlsx]

## Sheet: Table S6 GSEA Report for GAD85 
Table S6 GSEA report for GAD85 in GAD85 vs STI (GSEA table)
NAME	GS<br> follow link to MSigDB	GS DETAILS	SIZE	ES	NES	NOM p-val	FDR q-val	FWER p-val	RANK AT MAX	LEADING EDGE
GOBP_RIBOSOME_BIOGENESIS	GOBP_RIBOSOME_BIOGENESIS	Details ...	181	0.64157	4.45893	0	0	0	6122	tags=77%, list=24%, signal=101%
GOBP_RRNA_PROCESSING	GOBP_RRNA_PROCESSING	Details ...	129	0.672596	4.21577	0	0	0	6122	tags=80%, list=24%, signal=104%
GOBP_RRNA_METABOLIC_PROCESS	GOBP_RRNA_METABOLIC_PROCESS	Details ...	161	0.655442	3.98114	0	0	0	6122	tags=78%, list=24%, signal=101%
GOBP_MITOCHONDRIAL_TRANSLATION	GOBP_MITOCHONDRIAL_TRANSLATION	Details ...	70	0.710347	3.85095	0	0	0	6257	tags=86%, list=24%, signal=113%
GOBP_MITOCHONDRIAL_GENE_EXPRESSION	GOBP_MITOCHONDRIAL_GENE_EXPRESSION	Details ...	92	0.678044	3.74747	0	0	0	6257	tags=78%, list=24%, signal=103%
GOBP_TRNA_METABOLIC_PROCESS	GOBP_TRNA_METABOLIC_PROCESS	Details ...	97	0.640188	3.7394	0	0	0	6554	tags=70%, list=26%, signal=94%
GOBP_CYTOPLASMIC_TRANSLATION	GOBP_CYTOPLASMIC_TRANSLATION	Details ...	98	0.63223	3.66961	0	0	0	5113	tags=70%, list=20%, signal=88%
GOBP_RIBONUCLEOPROTEIN_COMPLEX_SUBUNIT_ORGANIZATION	GOBP_RIBONUCLEOPROTEIN_COMPLEX_SUBUNIT_ORGANIZATION	Details ...	103	0.635232	3.65783	0	0	0	5151	tags=70%, list=20%, signal=87%
GOBP_RIBOSOMAL_LARGE_SUBUNIT_BIOGENESIS	GOBP_RIBOSOMAL_LARGE_SUBUNIT_BIOGENESIS	Details ...	46	0.723401	3.62875	0	0	0	5529	tags=87%, list=22%, signal=111%
GOBP_GOLGI_VESICLE_TRANSPORT	GOBP_GOLGI_VESICLE_TRANSPORT	Details ...	152	0.576636	3.62168	0	0	0	6372	tags=70%, list=25%, signal=92%
GOBP_RIBOSOMAL_SMALL_SUBUNIT_BIOGENESIS	GOBP_RIBOSOMAL_SMALL_SUBUNIT_BIOGENESIS	Details ...	49	0.737582	3.61318	0	0	0	4782	tags=78%, list=19%, signal=95%
GOBP_VACUOLE_ORGANIZATION	GOBP_VACUOLE_ORGANIZATION	Details ...	131	0.578645	3.55605	0	0	0	7364	tags=73%, list=29%, signal=101%
GOBP_ENDOSOMAL_TRANSPORT	GOBP_ENDOSOMAL_TRANSPORT	Details ...	148	0.549633	3.52688	0	0	0	6770	tags=68%, list=26%, signal=92%
GOBP_NEGATIVE_REGULATION_OF_TRANSFERASE_ACTIVITY	GOBP_NEGATIVE_REGULATION_OF_TRANSFERASE_ACTIVITY	Details ...	200	0.506764	3.50672	0	0	0	6620	tags=63%, list=26%, signal=84%
GOBP_RNA_SPLICING_VIA_TRANSESTERIFICATION_REACTIONS	GOBP_RNA_SPLICING_VIA_TRANSESTERIFICATION_REACTIONS	Details ...	161	0.536291	3.4193	0	0	0	5282	tags=64%, list=21%, signal=80%
GOBP_MACROAUTOPHAGY	GOBP_MACROAUTOPHAGY	Details ...	158	0.582311	3.41585	0	0	0	7108	tags=73%, list=28%, signal=100%
GOBP_CYTOSOLIC_TRANSPORT	GOBP_CYTOSOLIC_TRANSPORT	Details ...	83	0.603509	3.3689	0	0	0	5769	tags=69%, list=23%, signal=88%
GOBP_REGULATION_OF_MACROAUTOPHAGY	GOBP_REGULATION_OF_MACROAUTOPHAGY	Details ...	78	0.601605	3.36461	0	0	0	5438	tags=64%, list=21%, signal=81%
GOBP_MATURATION_OF_SSU_RRNA	GOBP_MATURATION_OF_SSU_RRNA	Details ...	31	0.743773	3.36276	0	0	0	6122	tags=90%, list=24%, signal=119%
GOBP_REGULATION_OF_RESPONSE_TO_DNA_DAMAGE_STIMULUS	GOBP_REGULATION_OF_RESPONSE_TO_DNA_DAMAGE_STIMULUS	Details ...	177	0.508675	3.35166	0	0	0	6143	tags=60%, list=24%, signal=78%
GOBP_SPINDLE_ORGANIZATION	GOBP_SPINDLE_ORGANIZATION		113	0.549424	3.3471	0	0	0	4553	tags=52%, list=18%, signal=63%
GOBP_RNA_PHOSPHODIESTER_BOND_HYDROLYSIS	GOBP_RNA_PHOSPHODIESTER_BOND_HYDROLYSIS		41	0.681254	3.32398	0	0	0	6062	tags=78%, list=24%, signal=102%
GOBP_AUTOPHAGOSOME_ORGANIZATION	GOBP_AUTOPHAGOSOME_ORGANIZATION		69	0.618516	3.30173	0	0	0	7013	tags=77%, list=27%, signal=106%
GOBP_PHOSPHOLIPID_BIOSYNTHETIC_PROCESS	GOBP_PHOSPHOLIPID_BIOSYNTHETIC_PROCESS		153	0.480936	3.29241	0	0	0	6874	tags=64%, list=27%, signal=87%
GOBP_PROTEIN_FOLDING	GOBP_PROTEIN_FOLDING		104	0.570108	3.28486	0	0	0	5458	tags=71%, list=21%, signal=90%
GOBP_CELL_CYCLE_CHECKPOINT_SIGNALING	GOBP_CELL_CYCLE_CHECKPOINT_SIGNALING		98	0.559642	3.27549	0	0	0	6191	tags=66%, list=24%, signal=87%
GOBP_MRNA_CATABOLIC_PROCESS	GOBP_MRNA_CATABOLIC_PROCESS		140	0.517197	3.26388	0	0	0	5548	tags=56%, list=22%, signal=72%
GOBP_SIGNAL_TRANSDUCTION_IN_RESPONSE_TO_DNA_DAMAGE	GOBP_SIGNAL_TRANSDUCTION_IN_RESPONSE_TO_DNA_DAMAGE		92	0.550506	3.24939	0	0	0	6059	tags=62%, list=24%, signal=81%
GOBP_TRNA_PROCESSING	GOBP_TRNA_PROCESSING		66	0.584643	3.23952	0	0	0	6004	tags=58%, list=23%, signal=75%
GOBP_REGULATION_OF_CHROMOSOME_ORGANIZATION	GOBP_REGULATION_OF_CHROMOSOME_ORGANIZATION		118	0.532391	3.23465	0	0	0	5832	tags=61%, list=23%, signal=79%
GOBP_REGULATION_OF_CELL_SUBSTRATE_ADHESION	GOBP_REGULATION_OF_CELL_SUBSTRATE_ADHESION		170	0.469737	3.2291	0	0	0	5912	tags=53%, list=23%, signal=68%
GOBP_REGULATION_OF_AUTOPHAGY	GOBP_REGULATION_OF_AUTOPHAGY		196	0.505224	3.22001	0	0	0	5851	tags=56%, list=23%, signal=72%
GOBP_REGULATION_OF_ANTIGEN_RECEPTOR_MEDIATED_SIGNALING_PATHWAY	GOBP_REGULATION_OF_ANTIGEN_RECEPTOR_MEDIATED_SIGNALING_PATHWAY		57	0.638932	3.21273	0	0	0	5150	tags=60%, list=20%, signal=75%
GOBP_RIBOSOME_ASSEMBLY	GOBP_RIBOSOME_ASSEMBLY		42	0.652986	3.21019	0	0	0	4525	tags=74%, list=18%, signal=90%
GOBP_MITOTIC_CELL_CYCLE_CHECKPOINT_SIGNALING	GOBP_MITOTIC_CELL_CYCLE_CHECKPOINT_SIGNALING		79	0.566477	3.20678	0	0	0	6191	tags=67%, list=24%, signal=88%
GOBP_VIRAL_GENE_EXPRESSION	GOBP_VIRAL_GENE_EXPRESSION		46	0.660233	3.19939	0	0	0	5510	tags=70%, list=22%, signal=89%
GOBP_RETROGRADE_TRANSPORT_ENDOSOME_TO_GOLGI	GOBP_RETROGRADE_TRANSPORT_ENDOSOME_TO_GOLGI		46	0.654367	3.19869	0	0	0	5769	tags=74%, list=23%, signal=95%
GOBP_RNA_CATABOLIC_PROCESS	GOBP_RNA_CATABOLIC_PROCESS		165	0.485984	3.18994	0	0	0	5920	tags=57%, list=23%, signal=74%
GOBP_AMINO_ACID_ACTIVATION	GOBP_AMINO_ACID_ACTIVATION		25	0.755028	3.18817	0	0	0	3509	tags=68%, list=14%, signal=79%
GOBP_NUCLEAR_TRANSCRIBED_MRNA_CATABOLIC_PROCESS	GOBP_NUCLEAR_TRANSCRIBED_MRNA_CATABOLIC_PROCESS		63	0.578582	3.1804	0	0	0	6062	tags=63%, list=24%, signal=83%
GOBP_SPINDLE_ASSEMBLY	GOBP_SPINDLE_ASSEMBLY		73	0.580735	3.178	0	0	0	4929	tags=58%, list=19%, signal=71%
GOBP_NEGATIVE_REGULATION_OF_PROTEIN_SERINE_THREONINE_KINASE_ACTIVITY	GOBP_NEGATIVE_REGULATION_OF_PROTEIN_SERINE_THREONINE_KINASE_ACTIVITY		83	0.557143	3.1769	0	0	0	5531	tags=61%, list=22%, signal=78%
GOBP_NEGATIVE_REGULATION_OF_KINASE_ACTIVITY	GOBP_NEGATIVE_REGULATION_OF_KINASE_ACTIVITY		175	0.512961	3.17439	0	0	0	5391	tags=57%, list=21%, signal=71%
GOBP_MITOTIC_NUCLEAR_DIVISION	GOBP_MITOTIC_NUCLEAR_DIVISION		171	0.513304	3.17139	0	0	0	5594	tags=58%, list=22%, signal=74%
GOBP_DNA_TEMPLATED_TRANSCRIPTION_ELONGATION	GOBP_DNA_TEMPLATED_TRANSCRIPTION_ELONGATION		63	0.586577	3.16848	0	0	0	6437	tags=79%, list=25%, signal=106%
GOBP_NEGATIVE_REGULATION_OF_MAP_KINASE_ACTIVITY	GOBP_NEGATIVE_REGULATION_OF_MAP_KINASE_ACTIVITY		50	0.611863	3.16087	0	0	0	5531	tags=66%, list=22%, signal=84%
GOBP_RNA_LOCALIZATION	GOBP_RNA_LOCALIZATION		92	0.552361	3.15603	0	0	0	5368	tags=68%, list=21%, signal=86%
GOBP_NEGATIVE_REGULATION_OF_AUTOPHAGY	GOBP_NEGATIVE_REGULATION_OF_AUTOPHAGY		57	0.625481	3.15372	0	0	0	5438	tags=68%, list=21%, signal=87%
GOBP_PROTON_MOTIVE_FORCE_DRIVEN_ATP_SYNTHESIS	GOBP_PROTON_MOTIVE_FORCE_DRIVEN_ATP_SYNTHESIS		35	0.686021	3.15032	0	0	0	6846	tags=80%, list=27%, signal=109%
GOBP_PROTEIN_DNA_COMPLEX_SUBUNIT_ORGANIZATION	GOBP_PROTEIN_DNA_COMPLEX_SUBUNIT_ORGANIZATION		122	0.52442	3.14096	0	0	0	6462	tags=63%, list=25%, signal=84%
GOBP_CHAPERONE_COFACTOR_DEPENDENT_PROTEIN_REFOLDING	GOBP_CHAPERONE_COFACTOR_DEPENDENT_PROTEIN_REFOLDING		20	0.785494	3.13769	0	0	0	5450	tags=95%, list=21%, signal=121%
GOBP_CHAPERONE_MEDIATED_PROTEIN_FOLDING	GOBP_CHAPERONE_MEDIATED_PROTEIN_FOLDING		42	0.660905	3.12552	0	0	0	5450	tags=86%, list=21%, signal=109%
GOBP_REGULATION_OF_T_CELL_RECEPTOR_SIGNALING_PATHWAY	GOBP_REGULATION_OF_T_CELL_RECEPTOR_SIGNALING_PATHWAY		41	0.650993	3.12136	0	0	0	4828	tags=61%, list=19%, signal=75%
GOBP_MATURATION_OF_LSU_RRNA	GOBP_MATURATION_OF_LSU_RRNA		17	0.826591	3.11956	0	0	0	3905	tags=94%, list=15%, signal=111%
GOBP_NEGATIVE_REGULATION_OF_CELL_CYCLE_PROCESS	GOBP_NEGATIVE_REGULATION_OF_CELL_CYCLE_PROCESS		177	0.501282	3.11438	0	0	0	5644	tags=58%, list=22%, signal=73%
GOBP_REGULATION_OF_MICROTUBULE_POLYMERIZATION	GOBP_REGULATION_OF_MICROTUBULE_POLYMERIZATION		39	0.664491	3.11127	0	0	0	5531	tags=67%, list=22%, signal=85%
GOBP_MAINTENANCE_OF_PROTEIN_LOCATION_IN_CELL	GOBP_MAINTENANCE_OF_PROTEIN_LOCATION_IN_CELL		50	0.616204	3.10718	0	0	0	5894	tags=66%, list=23%, signal=86%
GOBP_TELOMERE_ORGANIZATION	GOBP_TELOMERE_ORGANIZATION		72	0.564486	3.10576	0	0	0	7044	tags=72%, list=28%, signal=99%
GOBP_DE_NOVO_PROTEIN_FOLDING	GOBP_DE_NOVO_PROTEIN_FOLDING		22	0.78577	3.10007	0	0	0	5450	tags=95%, list=21%, signal=121%
GOBP_REGULATION_OF_MRNA_METABOLIC_PROCESS	GOBP_REGULATION_OF_MRNA_METABOLIC_PROCESS		184	0.47862	3.09997	0	0	0	5088	tags=54%, list=20%, signal=67%
GOBP_REGULATION_OF_MAP_KINASE_ACTIVITY	GOBP_REGULATION_OF_MAP_KINASE_ACTIVITY		154	0.50207	3.09222	0	0	0	6374	tags=60%, list=25%, signal=80%
GOBP_MRNA_TRANSPORT	GOBP_MRNA_TRANSPORT		66	0.57873	3.09155	0	0	0	5704	tags=73%, list=22%, signal=93%
GOBP_DNA_TEMPLATED_DNA_REPLICATION	GOBP_DNA_TEMPLATED_DNA_REPLICATION		74	0.539903	3.09077	0	0	0	5799	tags=55%, list=23%, signal=71%
GOBP_MITOTIC_METAPHASE_PLATE_CONGRESSION	GOBP_MITOTIC_METAPHASE_PLATE_CONGRESSION		31	0.690592	3.0896	0	0	0	4790	tags=68%, list=19%, signal=83%
GOBP_PROTEIN_DNA_COMPLEX_ASSEMBLY	GOBP_PROTEIN_DNA_COMPLEX_ASSEMBLY		104	0.526589	3.08838	0	0	0	6462	tags=63%, list=25%, signal=83%
GOBP_RESPONSE_TO_GAMMA_RADIATION	GOBP_RESPONSE_TO_GAMMA_RADIATION		27	0.712943	3.08824	0	0	0	4955	tags=74%, list=19%, signal=92%
GOBP_BLOOD_VESSEL_ENDOTHELIAL_CELL_MIGRATION	GOBP_BLOOD_VESSEL_ENDOTHELIAL_CELL_MIGRATION		96	0.524627	3.08795	0	0	0	5546	tags=54%, list=22%, signal=69%
GOBP_OXIDATIVE_PHOSPHORYLATION	GOBP_OXIDATIVE_PHOSPHORYLATION		78	0.551066	3.08234	0	0	0	7235	tags=73%, list=28%, signal=102%
GOBP_NEGATIVE_REGULATION_OF_CELLULAR_CATABOLIC_PROCESS	GOBP_NEGATIVE_REGULATION_OF_CELLULAR_CATABOLIC_PROCESS		150	0.506724	3.07858	0	0	0	5920	tags=57%, list=23%, signal=73%
GOBP_MAINTENANCE_OF_PROTEIN_LOCATION	GOBP_MAINTENANCE_OF_PROTEIN_LOCATION		72	0.547578	3.07146	0	0	0	5964	tags=63%, list=23%, signal=81%
GOBP_ESTABLISHMENT_OF_PROTEIN_LOCALIZATION_TO_MEMBRANE	GOBP_ESTABLISHMENT_OF_PROTEIN_LOCALIZATION_TO_MEMBRANE		165	0.485463	3.06988	0	0	0	5888	tags=60%, list=23%, signal=77%
GOBP_MATURATION_OF_SSU_RRNA_FROM_TRICISTRONIC_RRNA_TRANSCRIPT_SSU_RRNA_5_8S_RRNA_LSU_RRNA	GOBP_MATURATION_OF_SSU_RRNA_FROM_TRICISTRONIC_RRNA_TRANSCRIPT_SSU_RRNA_5_8S_RRNA_LSU_RRNA		25	0.742504	3.06189	0	0	0	6122	tags=92%, list=24%, signal=121%
GOBP_POST_GOLGI_VESICLE_MEDIATED_TRANSPORT	GOBP_POST_GOLGI_VESICLE_MEDIATED_TRANSPORT		58	0.58605	3.05902	0	0	0	7290	tags=74%, list=29%, signal=103%
GOBP_DNA_REPLICATION	GOBP_DNA_REPLICATION		142	0.512728	3.0512	0	0	0	5847	tags=54%, list=23%, signal=70%
GOBP_RESPONSE_TO_UV	GOBP_RESPONSE_TO_UV		87	0.535249	3.05082	0	0	0	5744	tags=57%, list=22%, signal=74%
GOBP_REGULATION_OF_TELOMERE_MAINTENANCE	GOBP_REGULATION_OF_TELOMERE_MAINTENANCE		48	0.600452	3.0503	0	0	0	7237	tags=75%, list=28%, signal=104%
GOBP_CELLULAR_RESPONSE_TO_UV	GOBP_CELLULAR_RESPONSE_TO_UV		54	0.592247	3.04952	0	0	0	5309	tags=59%, list=21%, signal=75%
GOBP_REGULATION_OF_EXTRACELLULAR_MATRIX_ORGANIZATION	GOBP_REGULATION_OF_EXTRACELLULAR_MATRIX_ORGANIZATION		46	0.603519	3.0492	0	0	0	5627	tags=63%, list=22%, signal=81%
GOBP_MITOTIC_SPINDLE_ORGANIZATION	GOBP_MITOTIC_SPINDLE_ORGANIZATION		73	0.578876	3.04853	0	0	0	4208	tags=53%, list=16%, signal=64%
GOBP_NUCLEOSIDE_TRIPHOSPHATE_BIOSYNTHETIC_PROCESS	GOBP_NUCLEOSIDE_TRIPHOSPHATE_BIOSYNTHETIC_PROCESS		81	0.549427	3.0435	0	0	0	6998	tags=67%, list=27%, signal=92%
GOBP_REGULATION_OF_PROTEASOMAL_UBIQUITIN_DEPENDENT_PROTEIN_CATABOLIC_PROCESS	GOBP_REGULATION_OF_PROTEASOMAL_UBIQUITIN_DEPENDENT_PROTEIN_CATABOLIC_PROCESS		86	0.52599	3.04298	0	0	0	6881	tags=69%, list=27%, signal=94%
GOBP_RETROGRADE_VESICLE_MEDIATED_TRANSPORT_GOLGI_TO_ENDOPLASMIC_RETICULUM	GOBP_RETROGRADE_VESICLE_MEDIATED_TRANSPORT_GOLGI_TO_ENDOPLASMIC_RETICULUM		24	0.74342	3.03869	0	0	0	5348	tags=83%, list=21%, signal=105%
GOBP_REGULATION_OF_JUN_KINASE_ACTIVITY	GOBP_REGULATION_OF_JUN_KINASE_ACTIVITY		54	0.597419	3.03543	0	0	0	5743	tags=65%, list=22%, signal=83%
GOBP_REGULATION_OF_DNA_BIOSYNTHETIC_PROCESS	GOBP_REGULATION_OF_DNA_BIOSYNTHETIC_PROCESS		80	0.537225	3.03408	0	0	0	6376	tags=64%, list=25%, signal=85%
GOBP_MICROTUBULE_CYTOSKELETON_ORGANIZATION_INVOLVED_IN_MITOSIS	GOBP_MICROTUBULE_CYTOSKELETON_ORGANIZATION_INVOLVED_IN_MITOSIS		92	0.53379	3.02891	0	0	0	4552	tags=53%, list=18%, signal=65%
GOBP_AUTOPHAGOSOME_MATURATION	GOBP_AUTOPHAGOSOME_MATURATION		38	0.634678	3.028	0	0	0	7645	tags=79%, list=30%, signal=112%
GOBP_MITOTIC_CYTOKINESIS	GOBP_MITOTIC_CYTOKINESIS		41	0.637959	3.02198	0	0	0	5038	tags=66%, list=20%, signal=82%
GOBP_REGULATION_OF_VACUOLE_ORGANIZATION	GOBP_REGULATION_OF_VACUOLE_ORGANIZATION		26	0.70773	3.0201	0	0	0	4637	tags=65%, list=18%, signal=80%
GOBP_TRANSCRIPTION_ELONGATION_BY_RNA_POLYMERASE_II_PROMOTER	GOBP_TRANSCRIPTION_ELONGATION_BY_RNA_POLYMERASE_II_PROMOTER		54	0.577084	3.01917	0	0	0	6437	tags=78%, list=25%, signal=104%
GOBP_NEGATIVE_REGULATION_OF_MITOTIC_CELL_CYCLE_PHASE_TRANSITION	GOBP_NEGATIVE_REGULATION_OF_MITOTIC_CELL_CYCLE_PHASE_TRANSITION		105	0.515255	3.01877	0	0	0	6191	tags=63%, list=24%, signal=83%
GOBP_TRANSCRIPTION_BY_RNA_POLYMERASE_I	GOBP_TRANSCRIPTION_BY_RNA_POLYMERASE_I		38	0.644138	3.01725	0	0	0	5891	tags=82%, list=23%, signal=106%
GOBP_REGULATION_OF_MRNA_CATABOLIC_PROCESS	GOBP_REGULATION_OF_MRNA_CATABOLIC_PROCESS		110	0.501836	3.01722	0	0	0	5088	tags=54%, list=20%, signal=67%
GOBP_RIBOSOMAL_SMALL_SUBUNIT_ASSEMBLY	GOBP_RIBOSOMAL_SMALL_SUBUNIT_ASSEMBLY		18	0.780391	3.01377	0	0	0	4525	tags=78%, list=18%, signal=94%
GOBP_MITOTIC_SPINDLE_ASSEMBLY	GOBP_MITOTIC_SPINDLE_ASSEMBLY		41	0.641685	3.01144	0	0	0	4790	tags=61%, list=19%, signal=75%
GOBP_GLYCEROPHOSPHOLIPID_BIOSYNTHETIC_PROCESS	GOBP_GLYCEROPHOSPHOLIPID_BIOSYNTHETIC_PROCESS		113	0.504992	3.0073	0	0	0	6874	tags=68%, list=27%, signal=93%
GOBP_REGULATION_OF_PROTEOLYSIS_INVOLVED_IN_PROTEIN_CATABOLIC_PROCESS	GOBP_REGULATION_OF_PROTEOLYSIS_INVOLVED_IN_PROTEIN_CATABOLIC_PROCESS		139	0.460467	3.00027	0	0	0	6044	tags=60%, list=24%, signal=79%
GOBP_RESPONSE_TO_IONIZING_RADIATION	GOBP_RESPONSE_TO_IONIZING_RADIATION		80	0.523455	2.99577	0	0	0	5744	tags=60%, list=22%, signal=77%
GOBP_RESPONSE_TO_INTERFERON_GAMMA	GOBP_RESPONSE_TO_INTERFERON_GAMMA		104	0.487213	2.99256	0	0	0	5550	tags=53%, list=22%, signal=67%
GOBP_NEGATIVE_REGULATION_OF_CHROMOSOME_ORGANIZATION	GOBP_NEGATIVE_REGULATION_OF_CHROMOSOME_ORGANIZATION		48	0.601363	2.988	0	0	0	5744	tags=67%, list=22%, signal=86%
GOBP_POSITIVE_REGULATION_OF_SMOOTH_MUSCLE_CELL_PROLIFERATION	GOBP_POSITIVE_REGULATION_OF_SMOOTH_MUSCLE_CELL_PROLIFERATION		78	0.539091	2.9831	0	0	0	5438	tags=54%, list=21%, signal=68%
GOBP_CELL_SUBSTRATE_JUNCTION_ORGANIZATION	GOBP_CELL_SUBSTRATE_JUNCTION_ORGANIZATION		72	0.534393	2.98085	0	0	0	5901	tags=61%, list=23%, signal=79%
GOBP_MATURATION_OF_5_8S_RRNA	GOBP_MATURATION_OF_5_8S_RRNA		21	0.748556	2.97925	0	0	0	3905	tags=81%, list=15%, signal=95%
GOBP_INTRINSIC_APOPTOTIC_SIGNALING_PATHWAY_IN_RESPONSE_TO_DNA_DAMAGE	GOBP_INTRINSIC_APOPTOTIC_SIGNALING_PATHWAY_IN_RESPONSE_TO_DNA_DAMAGE		77	0.549217	2.97586	0	0	0	6176	tags=66%, list=24%, signal=87%
GOBP_NUCLEOSIDE_MONOPHOSPHATE_BIOSYNTHETIC_PROCESS	GOBP_NUCLEOSIDE_MONOPHOSPHATE_BIOSYNTHETIC_PROCESS		30	0.678555	2.97303	0	0	0	3109	tags=60%, list=12%, signal=68%
GOBP_REGULATION_OF_INTRACELLULAR_PROTEIN_TRANSPORT	GOBP_REGULATION_OF_INTRACELLULAR_PROTEIN_TRANSPORT		153	0.493451	2.97236	0	0	0	5559	tags=56%, list=22%, signal=71%
GOBP_REGULATION_OF_RNA_SPLICING	GOBP_REGULATION_OF_RNA_SPLICING		103	0.491654	2.96895	0	0	0	6258	tags=64%, list=24%, signal=85%
GOBP_RRNA_TRANSCRIPTION	GOBP_RRNA_TRANSCRIPTION		28	0.6646	2.9668	0	0	0	5891	tags=75%, list=23%, signal=97%
GOBP_REGULATION_OF_ERYTHROCYTE_DIFFERENTIATION	GOBP_REGULATION_OF_ERYTHROCYTE_DIFFERENTIATION		38	0.608059	2.96587	0	0	0	7503	tags=71%, list=29%, signal=100%
GOBP_PROTEIN_TARGETING	GOBP_PROTEIN_TARGETING		170	0.483304	2.95924	0	0	0	5911	tags=61%, list=23%, signal=79%
GOBP_TRNA_MODIFICATION	GOBP_TRNA_MODIFICATION		49	0.574075	2.95659	0	0	0	5845	tags=57%, list=23%, signal=74%
GOBP_SNRNA_METABOLIC_PROCESS	GOBP_SNRNA_METABOLIC_PROCESS		27	0.685544	2.9565	0	0	0	6449	tags=70%, list=25%, signal=94%
GOBP_CELL_CYCLE_G1_S_PHASE_TRANSITION	GOBP_CELL_CYCLE_G1_S_PHASE_TRANSITION		174	0.468082	2.95647	0	0	0	5744	tags=56%, list=22%, signal=71%
GOBP_MITOCHONDRIAL_MEMBRANE_ORGANIZATION	GOBP_MITOCHONDRIAL_MEMBRANE_ORGANIZATION		70	0.560928	2.95532	0	0	0	5708	tags=57%, list=22%, signal=73%
GOBP_REGULATION_OF_DNA_TEMPLATED_TRANSCRIPTION_ELONGATION	GOBP_REGULATION_OF_DNA_TEMPLATED_TRANSCRIPTION_ELONGATION		49	0.567265	2.95449	0	0	0	6437	tags=78%, list=25%, signal=103%
GOBP_REGULATION_OF_MITOTIC_SISTER_CHROMATID_SEGREGATION	GOBP_REGULATION_OF_MITOTIC_SISTER_CHROMATID_SEGREGATION		26	0.664212	2.95373	0	0	0	3237	tags=62%, list=13%, signal=70%
GOBP_NEGATIVE_REGULATION_OF_MITOTIC_CELL_CYCLE	GOBP_NEGATIVE_REGULATION_OF_MITOTIC_CELL_CYCLE		147	0.465127	2.94988	0	0	0	6251	tags=59%, list=24%, signal=77%
GOBP_ORGANELLE_DISASSEMBLY	GOBP_ORGANELLE_DISASSEMBLY		79	0.531803	2.94951	0	0	0	6044	tags=66%, list=24%, signal=86%
GOBP_POSITIVE_REGULATION_OF_MITOTIC_CELL_CYCLE	GOBP_POSITIVE_REGULATION_OF_MITOTIC_CELL_CYCLE		80	0.547607	2.9486	0	0	0	3180	tags=51%, list=12%, signal=58%
GOBP_BASE_EXCISION_REPAIR	GOBP_BASE_EXCISION_REPAIR		25	0.716045	2.94732	0	0	0	5426	tags=64%, list=21%, signal=81%
GOBP_VACUOLAR_TRANSPORT	GOBP_VACUOLAR_TRANSPORT		98	0.501221	2.94383	0	0	0	6278	tags=66%, list=25%, signal=88%
GOBP_REGULATION_OF_DNA_REPAIR	GOBP_REGULATION_OF_DNA_REPAIR		121	0.477356	2.94266	0	0	0	6143	tags=59%, list=24%, signal=77%
GOBP_ENDOCYTIC_RECYCLING	GOBP_ENDOCYTIC_RECYCLING		56	0.561304	2.94234	0	0	0	7185	tags=75%, list=28%, signal=104%
GOBP_VESICLE_MEDIATED_TRANSPORT_TO_THE_PLASMA_MEMBRANE	GOBP_VESICLE_MEDIATED_TRANSPORT_TO_THE_PLASMA_MEMBRANE		96	0.505994	2.93991	0	0	0	7290	tags=70%, list=29%, signal=97%
GOBP_ATTACHMENT_OF_SPINDLE_MICROTUBULES_TO_KINETOCHORE	GOBP_ATTACHMENT_OF_SPINDLE_MICROTUBULES_TO_KINETOCHORE		17	0.782475	2.9298	0	0	0	3237	tags=82%, list=13%, signal=94%
GOBP_REGULATION_OF_MITOTIC_CELL_CYCLE_PHASE_TRANSITION	GOBP_REGULATION_OF_MITOTIC_CELL_CYCLE_PHASE_TRANSITION		197	0.49602	2.92937	0	0	0	5744	tags=59%, list=22%, signal=76%
GOBP_REGULATION_OF_UBIQUITIN_DEPENDENT_PROTEIN_CATABOLIC_PROCESS	GOBP_REGULATION_OF_UBIQUITIN_DEPENDENT_PROTEIN_CATABOLIC_PROCESS		106	0.488221	2.92076	0	0	0	5825	tags=60%, list=23%, signal=78%
GOBP_LYTIC_VACUOLE_ORGANIZATION	GOBP_LYTIC_VACUOLE_ORGANIZATION		62	0.551161	2.91579	0	0	0	6324	tags=61%, list=25%, signal=81%
GOBP_RESPONSE_TO_HYDROGEN_PEROXIDE	GOBP_RESPONSE_TO_HYDROGEN_PEROXIDE		89	0.512263	2.91576	0	0	0	6088	tags=55%, list=24%, signal=72%
GOBP_PROGRAMMED_NECROTIC_CELL_DEATH	GOBP_PROGRAMMED_NECROTIC_CELL_DEATH		34	0.63954	2.91369	0	0	0	8384	tags=85%, list=33%, signal=127%
GOBP_REGULATION_OF_EPITHELIAL_CELL_MIGRATION	GOBP_REGULATION_OF_EPITHELIAL_CELL_MIGRATION		195	0.448725	2.90597	0	0	0	5836	tags=50%, list=23%, signal=65%
GOBP_AEROBIC_RESPIRATION	GOBP_AEROBIC_RESPIRATION		107	0.50368	2.90546	0	0	0	6692	tags=66%, list=26%, signal=90%
GOBP_VESICLE_MEDIATED_TRANSPORT_BETWEEN_ENDOSOMAL_COMPARTMENTS	GOBP_VESICLE_MEDIATED_TRANSPORT_BETWEEN_ENDOSOMAL_COMPARTMENTS		20	0.749517	2.90441	0	0	0	4708	tags=75%, list=18%, signal=92%
GOBP_MITOCHONDRIAL_RESPIRATORY_CHAIN_COMPLEX_ASSEMBLY	GOBP_MITOCHONDRIAL_RESPIRATORY_CHAIN_COMPLEX_ASSEMBLY		48	0.589346	2.9007	0	0	0	7508	tags=73%, list=29%, signal=103%
GOBP_REGULATION_OF_CELL_CYCLE_CHECKPOINT	GOBP_REGULATION_OF_CELL_CYCLE_CHECKPOINT		25	0.704461	2.89788	0	0	0	4120	tags=72%, list=16%, signal=86%
GOBP_DNA_INTEGRITY_CHECKPOINT_SIGNALING	GOBP_DNA_INTEGRITY_CHECKPOINT_SIGNALING		62	0.549754	2.89609	0	0	0	5926	tags=61%, list=23%, signal=80%
GOBP_FIBROBLAST_PROLIFERATION	GOBP_FIBROBLAST_PROLIFERATION		104	0.50152	2.89563	0	0	0	4801	tags=53%, list=19%, signal=65%
GOBP_GLYCEROPHOSPHOLIPID_METABOLIC_PROCESS	GOBP_GLYCEROPHOSPHOLIPID_METABOLIC_PROCESS		194	0.420621	2.89272	0	0	0	6874	tags=58%, list=27%, signal=78%
GOBP_SPINDLE_CHECKPOINT_SIGNALING	GOBP_SPINDLE_CHECKPOINT_SIGNALING		25	0.687609	2.89111	0	0	0	3115	tags=64%, list=12%, signal=73%
GOBP_POSITIVE_REGULATION_OF_MITOTIC_CELL_CYCLE_PHASE_TRANSITION	GOBP_POSITIVE_REGULATION_OF_MITOTIC_CELL_CYCLE_PHASE_TRANSITION		55	0.565424	2.8902	0	0	0	3180	tags=53%, list=12%, signal=60%
GOBP_I_KAPPAB_KINASE_NF_KAPPAB_SIGNALING	GOBP_I_KAPPAB_KINASE_NF_KAPPAB_SIGNALING		176	0.463979	2.88917	0	0	0	6322	tags=51%, list=25%, signal=67%
GOBP_REGULATION_OF_MICROTUBULE_CYTOSKELETON_ORGANIZATION	GOBP_REGULATION_OF_MICROTUBULE_CYTOSKELETON_ORGANIZATION		109	0.506387	2.88896	0	0	0	7388	tags=68%, list=29%, signal=95%
GOBP_CELLULAR_RESPONSE_TO_HYDROGEN_PEROXIDE	GOBP_CELLULAR_RESPONSE_TO_HYDROGEN_PEROXIDE		71	0.553122	2.88831	0	0	0	7718	tags=66%, list=30%, signal=95%
GOBP_NEGATIVE_REGULATION_OF_RESPONSE_TO_DNA_DAMAGE_STIMULUS	GOBP_NEGATIVE_REGULATION_OF_RESPONSE_TO_DNA_DAMAGE_STIMULUS		44	0.611246	2.88798	0	0	0	5719	tags=64%, list=22%, signal=82%
GOBP_VIRAL_TRANSCRIPTION	GOBP_VIRAL_TRANSCRIPTION		35	0.63262	2.88793	0	0	0	5510	tags=66%, list=22%, signal=84%
GOBP_MITOTIC_SISTER_CHROMATID_SEPARATION	GOBP_MITOTIC_SISTER_CHROMATID_SEPARATION		47	0.585251	2.88612	0	0	0	5594	tags=70%, list=22%, signal=90%
GOBP_POSITIVE_REGULATION_OF_JUN_KINASE_ACTIVITY	GOBP_POSITIVE_REGULATION_OF_JUN_KINASE_ACTIVITY		42	0.603831	2.88606	0	0	0	5743	tags=67%, list=22%, signal=86%
GOBP_DNA_BIOSYNTHETIC_PROCESS	GOBP_DNA_BIOSYNTHETIC_PROCESS		111	0.474217	2.88519	0	0	0	6929	tags=63%, list=27%, signal=86%
GOBP_RNA_3_END_PROCESSING	GOBP_RNA_3_END_PROCESSING		52	0.568618	2.87899	0	0	0	4101	tags=62%, list=16%, signal=73%
GOBP_PROTEIN_STABILIZATION	GOBP_PROTEIN_STABILIZATION		125	0.487553	2.87804	0	0	0	5825	tags=62%, list=23%, signal=79%
GOBP_REGULATION_OF_EPITHELIAL_TO_MESENCHYMAL_TRANSITION	GOBP_REGULATION_OF_EPITHELIAL_TO_MESENCHYMAL_TRANSITION		72	0.514004	2.87591	0	0	0	5438	tags=56%, list=21%, signal=70%
GOBP_ELECTRON_TRANSPORT_CHAIN	GOBP_ELECTRON_TRANSPORT_CHAIN		57	0.553872	2.87491	0	0	0	7153	tags=70%, list=28%, signal=97%
GOBP_NEGATIVE_REGULATION_OF_MACROAUTOPHAGY	GOBP_NEGATIVE_REGULATION_OF_MACROAUTOPHAGY		25	0.67946	2.87366	0	0	0	4637	tags=72%, list=18%, signal=88%
GOBP_NEGATIVE_REGULATION_OF_DNA_BINDING_TRANSCRIPTION_FACTOR_ACTIVITY	GOBP_NEGATIVE_REGULATION_OF_DNA_BINDING_TRANSCRIPTION_FACTOR_ACTIVITY		121	0.484587	2.87299	0	0	0	6704	tags=62%, list=26%, signal=84%
GOBP_POSITIVE_REGULATION_OF_PROTEIN_CATABOLIC_PROCESS	GOBP_POSITIVE_REGULATION_OF_PROTEIN_CATABOLIC_PROCESS		138	0.483012	2.87071	0	0	0	5838	tags=62%, list=23%, signal=79%
GOBP_NUCLEAR_EXPORT	GOBP_NUCLEAR_EXPORT		93	0.493297	2.87018	0	0	0	4566	tags=55%, list=18%, signal=67%
GOBP_PROTEIN_LOCALIZATION_TO_ENDOPLASMIC_RETICULUM	GOBP_PROTEIN_LOCALIZATION_TO_ENDOPLASMIC_RETICULUM		40	0.613082	2.86622	0	0	0	8056	tags=85%, list=32%, signal=124%
GOBP_REGULATION_OF_CHROMOSOME_SEPARATION	GOBP_REGULATION_OF_CHROMOSOME_SEPARATION		50	0.57222	2.86193	0	0	0	5594	tags=68%, list=22%, signal=87%
GOBP_TRANSCRIPTION_PREINITIATION_COMPLEX_ASSEMBLY	GOBP_TRANSCRIPTION_PREINITIATION_COMPLEX_ASSEMBLY		38	0.616468	2.86121	0	0	0	6462	tags=76%, list=25%, signal=102%
GOBP_NCRNA_TRANSCRIPTION	GOBP_NCRNA_TRANSCRIPTION		42	0.590517	2.85913	0	0	0	5891	tags=60%, list=23%, signal=77%
GOBP_POSITIVE_REGULATION_OF_MACROAUTOPHAGY	GOBP_POSITIVE_REGULATION_OF_MACROAUTOPHAGY		48	0.569184	2.85572	0	0	0	7108	tags=73%, list=28%, signal=101%
GOBP_RNA_MODIFICATION	GOBP_RNA_MODIFICATION		87	0.502236	2.85535	0	0	0	3365	tags=41%, list=13%, signal=47%
GOBP_RNA_METHYLATION	GOBP_RNA_METHYLATION		40	0.589214	2.85515	0	0	0	2848	tags=43%, list=11%, signal=48%
GOBP_SISTER_CHROMATID_SEGREGATION	GOBP_SISTER_CHROMATID_SEGREGATION		113	0.501663	2.85449	0	0	0	5594	tags=60%, list=22%, signal=77%
GOBP_POSITIVE_REGULATION_OF_INTRACELLULAR_PROTEIN_TRANSPORT	GOBP_POSITIVE_REGULATION_OF_INTRACELLULAR_PROTEIN_TRANSPORT		95	0.511425	2.85161	0	0	0	5823	tags=61%, list=23%, signal=79%
GOBP_MRNA_TRANSCRIPTION	GOBP_MRNA_TRANSCRIPTION		27	0.672115	2.85148	0	0	0	5503	tags=70%, list=22%, signal=90%
GOBP_MATURATION_OF_5_8S_RRNA_FROM_TRICISTRONIC_RRNA_TRANSCRIPT_SSU_RRNA_5_8S_RRNA_LSU_RRNA	GOBP_MATURATION_OF_5_8S_RRNA_FROM_TRICISTRONIC_RRNA_TRANSCRIPT_SSU_RRNA_5_8S_RRNA_LSU_RRNA		17	0.763245	2.85118	0	0	0	6062	tags=100%, list=24%, signal=131%
GOBP_PROTEIN_CONTAINING_COMPLEX_DISASSEMBLY	GOBP_PROTEIN_CONTAINING_COMPLEX_DISASSEMBLY		167	0.453316	2.8443	0	0	0	5210	tags=51%, list=20%, signal=64%
GOBP_MRNA_3_END_PROCESSING	GOBP_MRNA_3_END_PROCESSING		31	0.614026	2.84417	0	0	0	4838	tags=68%, list=19%, signal=83%
GOBP_RIBOSE_PHOSPHATE_BIOSYNTHETIC_PROCESS	GOBP_RIBOSE_PHOSPHATE_BIOSYNTHETIC_PROCESS		143	0.462631	2.84143	0	0	0	6555	tags=59%, list=26%, signal=79%
GOBP_POSITIVE_REGULATION_OF_CELL_SUBSTRATE_ADHESION	GOBP_POSITIVE_REGULATION_OF_CELL_SUBSTRATE_ADHESION		102	0.508762	2.83873	0	0	0	5912	tags=59%, list=23%, signal=76%
GOBP_ATP_BIOSYNTHETIC_PROCESS	GOBP_ATP_BIOSYNTHETIC_PROCESS		61	0.550804	2.83768	0	0	0	6998	tags=70%, list=27%, signal=97%
GOBP_LIPID_DROPLET_ORGANIZATION	GOBP_LIPID_DROPLET_ORGANIZATION		24	0.7054	2.83763	0	0	0	4475	tags=71%, list=18%, signal=86%
GOBP_PHOSPHATIDYLINOSITOL_METABOLIC_PROCESS	GOBP_PHOSPHATIDYLINOSITOL_METABOLIC_PROCESS		95	0.499996	2.83534	0	0	0	6874	tags=66%, list=27%, signal=90%
GOBP_CELLULAR_RESPIRATION	GOBP_CELLULAR_RESPIRATION		142	0.460313	2.83418	0	0	0	6856	tags=61%, list=27%, signal=83%
GOBP_CELL_CYCLE_DNA_REPLICATION	GOBP_CELL_CYCLE_DNA_REPLICATION		18	0.759332	2.83185	0	0	0	3797	tags=61%, list=15%, signal=72%
GOBP_CLEAVAGE_INVOLVED_IN_RRNA_PROCESSING	GOBP_CLEAVAGE_INVOLVED_IN_RRNA_PROCESSING		17	0.763245	2.82041	0	0	0	6062	tags=100%, list=24%, signal=131%
GOBP_REGULATION_OF_MRNA_PROCESSING	GOBP_REGULATION_OF_MRNA_PROCESSING		84	0.481674	2.81981	0	0	0	6258	tags=68%, list=24%, signal=90%
GOBP_HISTONE_DEACETYLATION	GOBP_HISTONE_DEACETYLATION		59	0.549668	2.81601	0	0	0	4644	tags=54%, list=18%, signal=66%
GOBP_INTRINSIC_APOPTOTIC_SIGNALING_PATHWAY	GOBP_INTRINSIC_APOPTOTIC_SIGNALING_PATHWAY		193	0.430117	2.81447	0	0	0	6376	tags=59%, list=25%, signal=77%
GOBP_ENDOPLASMIC_RETICULUM_TO_GOLGI_VESICLE_MEDIATED_TRANSPORT	GOBP_ENDOPLASMIC_RETICULUM_TO_GOLGI_VESICLE_MEDIATED_TRANSPORT		57	0.519826	2.81185	0	0	0	7197	tags=74%, list=28%, signal=102%
GOBP_REGULATION_OF_RNA_STABILITY	GOBP_REGULATION_OF_RNA_STABILITY		108	0.485916	2.81168	0	0	0	5088	tags=55%, list=20%, signal=68%
GOBP_HISTONE_UBIQUITINATION	GOBP_HISTONE_UBIQUITINATION		29	0.635319	2.80745	0	0	0	5524	tags=72%, list=22%, signal=92%
GOBP_REGULATION_OF_HISTONE_MODIFICATION	GOBP_REGULATION_OF_HISTONE_MODIFICATION		126	0.452816	2.80413	0	0	0	5832	tags=53%, list=23%, signal=69%
GOBP_SELECTIVE_AUTOPHAGY	GOBP_SELECTIVE_AUTOPHAGY		52	0.572415	2.80113	0	0	0	5708	tags=63%, list=22%, signal=82%
GOBP_POSITIVE_REGULATION_OF_UBIQUITIN_DEPENDENT_PROTEIN_CATABOLIC_PROCESS	GOBP_POSITIVE_REGULATION_OF_UBIQUITIN_DEPENDENT_PROTEIN_CATABOLIC_PROCESS		75	0.507055	2.7999	0	0	0	5706	tags=63%, list=22%, signal=80%
GOBP_GLYCEROLIPID_BIOSYNTHETIC_PROCESS	GOBP_GLYCEROLIPID_BIOSYNTHETIC_PROCESS		149	0.473953	2.79875	0	0	0	6962	tags=64%, list=27%, signal=87%
GOBP_PROTEIN_REFOLDING	GOBP_PROTEIN_REFOLDING		17	0.735802	2.79612	0	0	0	5733	tags=94%, list=22%, signal=121%
GOBP_CYTOSKELETON_DEPENDENT_CYTOKINESIS	GOBP_CYTOSKELETON_DEPENDENT_CYTOKINESIS		61	0.527263	2.79608	0	0	0	5767	tags=64%, list=23%, signal=82%
GOBP_RIBONUCLEOSIDE_MONOPHOSPHATE_BIOSYNTHETIC_PROCESS	GOBP_RIBONUCLEOSIDE_MONOPHOSPHATE_BIOSYNTHETIC_PROCESS		25	0.670068	2.79513	0	0	0	3109	tags=60%, list=12%, signal=68%
GOBP_POSITIVE_REGULATION_OF_APOPTOTIC_SIGNALING_PATHWAY	GOBP_POSITIVE_REGULATION_OF_APOPTOTIC_SIGNALING_PATHWAY		116	0.452231	2.79457	0	0	0	5825	tags=56%, list=23%, signal=72%
GOBP_NUCLEOSOME_ASSEMBLY	GOBP_NUCLEOSOME_ASSEMBLY		53	0.55557	2.79372	0	0	0	5214	tags=57%, list=20%, signal=71%
GOBP_REGULATION_OF_PROTEASOMAL_PROTEIN_CATABOLIC_PROCESS	GOBP_REGULATION_OF_PROTEASOMAL_PROTEIN_CATABOLIC_PROCESS		116	0.473162	2.78767	0	0	0	6881	tags=66%, list=27%, signal=90%
GOBP_REGULATION_OF_TELOMERASE_ACTIVITY	GOBP_REGULATION_OF_TELOMERASE_ACTIVITY		31	0.619419	2.78593	0	0	0	7237	tags=74%, list=28%, signal=103%
GOBP_NEGATIVE_REGULATION_OF_ANTIGEN_RECEPTOR_MEDIATED_SIGNALING_PATHWAY	GOBP_NEGATIVE_REGULATION_OF_ANTIGEN_RECEPTOR_MEDIATED_SIGNALING_PATHWAY		28	0.629162	2.78187	0	0	0	4891	tags=57%, list=19%, signal=71%
GOBP_MAINTENANCE_OF_PROTEIN_LOCALIZATION_IN_ORGANELLE	GOBP_MAINTENANCE_OF_PROTEIN_LOCALIZATION_IN_ORGANELLE		27	0.662271	2.78133	0	0	0	5744	tags=78%, list=22%, signal=100%
GOBP_INTEGRIN_MEDIATED_SIGNALING_PATHWAY	GOBP_INTEGRIN_MEDIATED_SIGNALING_PATHWAY		79	0.486885	2.77998	0	0	0	6103	tags=56%, list=24%, signal=73%
GOBP_POSITIVE_REGULATION_OF_EPITHELIAL_CELL_MIGRATION	GOBP_POSITIVE_REGULATION_OF_EPITHELIAL_CELL_MIGRATION		122	0.472539	2.7789	0	0	0	5585	tags=51%, list=22%, signal=65%
GOBP_CORTICAL_ACTIN_CYTOSKELETON_ORGANIZATION	GOBP_CORTICAL_ACTIN_CYTOSKELETON_ORGANIZATION		27	0.662746	2.77791	0	0	0	6493	tags=74%, list=25%, signal=99%
GOBP_PYRIMIDINE_CONTAINING_COMPOUND_BIOSYNTHETIC_PROCESS	GOBP_PYRIMIDINE_CONTAINING_COMPOUND_BIOSYNTHETIC_PROCESS		20	0.708885	2.77389	0	0	0	6158	tags=75%, list=24%, signal=99%
GOBP_REGULATION_OF_CELL_CYCLE_G1_S_PHASE_TRANSITION	GOBP_REGULATION_OF_CELL_CYCLE_G1_S_PHASE_TRANSITION		133	0.440755	2.7738	0	0	0	5600	tags=54%, list=22%, signal=69%
GOBP_PHOSPHATIDYLINOSITOL_BIOSYNTHETIC_PROCESS	GOBP_PHOSPHATIDYLINOSITOL_BIOSYNTHETIC_PROCESS		65	0.536323	2.77179	0	0	0	6874	tags=75%, list=27%, signal=103%
GOBP_REGULATION_OF_CELL_CYCLE_G2_M_PHASE_TRANSITION	GOBP_REGULATION_OF_CELL_CYCLE_G2_M_PHASE_TRANSITION		66	0.50077	2.7679	0	0	0	7055	tags=67%, list=28%, signal=92%
GOBP_NEGATIVE_REGULATION_OF_MAPK_CASCADE	GOBP_NEGATIVE_REGULATION_OF_MAPK_CASCADE		135	0.450726	2.76768	0	0	0	6032	tags=53%, list=24%, signal=69%
GOBP_NUCLEOBASE_CONTAINING_COMPOUND_TRANSPORT	GOBP_NUCLEOBASE_CONTAINING_COMPOUND_TRANSPORT		120	0.477837	2.76659	0	0	0	5708	tags=59%, list=22%, signal=76%
GOBP_POSITIVE_REGULATION_OF_DNA_METABOLIC_PROCESS	GOBP_POSITIVE_REGULATION_OF_DNA_METABOLIC_PROCESS		187	0.454422	2.76578	0	0	0	6143	tags=55%, list=24%, signal=72%
GOBP_MICROTUBULE_POLYMERIZATION	GOBP_MICROTUBULE_POLYMERIZATION		59	0.527326	2.7633	0	0	0	5531	tags=54%, list=22%, signal=69%
GOBP_CELLULAR_RESPONSE_TO_TOPOLOGICALLY_INCORRECT_PROTEIN	GOBP_CELLULAR_RESPONSE_TO_TOPOLOGICALLY_INCORRECT_PROTEIN		54	0.55206	2.76132	0	0	0	6344	tags=74%, list=25%, signal=98%
GOBP_NADH_DEHYDROGENASE_COMPLEX_ASSEMBLY	GOBP_NADH_DEHYDROGENASE_COMPLEX_ASSEMBLY		31	0.630466	2.76122	0	0	0	7142	tags=81%, list=28%, signal=112%
GOBP_POSITIVE_REGULATION_OF_CELLULAR_RESPONSE_TO_TRANSFORMING_GROWTH_FACTOR_BETA_STIMULUS	GOBP_POSITIVE_REGULATION_OF_CELLULAR_RESPONSE_TO_TRANSFORMING_GROWTH_FACTOR_BETA_STIMULUS		20	0.71894	2.76039	0	0	0	5821	tags=75%, list=23%, signal=97%
GOBP_PROTEIN_DEACYLATION	GOBP_PROTEIN_DEACYLATION		83	0.503674	2.75916	0	0	0	4644	tags=51%, list=18%, signal=62%
GOBP_CELLULAR_RESPONSE_TO_OXIDATIVE_STRESS	GOBP_CELLULAR_RESPONSE_TO_OXIDATIVE_STRESS		180	0.425764	2.75661	0	0	0	6841	tags=57%, list=27%, signal=78%
GOBP_IMPORT_INTO_NUCLEUS	GOBP_IMPORT_INTO_NUCLEUS		125	0.458207	2.75616	0	0	0	5423	tags=55%, list=21%, signal=70%
GOBP_TYPE_I_INTERFERON_PRODUCTION	GOBP_TYPE_I_INTERFERON_PRODUCTION		83	0.485297	2.7537	0	0	0	5659	tags=59%, list=22%, signal=76%
GOBP_PATTERN_RECOGNITION_RECEPTOR_SIGNALING_PATHWAY	GOBP_PATTERN_RECOGNITION_RECEPTOR_SIGNALING_PATHWAY		145	0.425651	2.75323	0	0	0	6530	tags=54%, list=26%, signal=72%
GOBP_PROTEIN_LOCALIZATION_TO_CELL_CELL_JUNCTION	GOBP_PROTEIN_LOCALIZATION_TO_CELL_CELL_JUNCTION		20	0.716084	2.75309	0	0	0	6083	tags=85%, list=24%, signal=111%
GOBP_POSITIVE_REGULATION_OF_AUTOPHAGY	GOBP_POSITIVE_REGULATION_OF_AUTOPHAGY		101	0.478549	2.75287	0	0	0	5708	tags=52%, list=22%, signal=67%
GOBP_POSITIVE_REGULATION_OF_DNA_BIOSYNTHETIC_PROCESS	GOBP_POSITIVE_REGULATION_OF_DNA_BIOSYNTHETIC_PROCESS		50	0.548358	2.75141	0	0	0	5882	tags=62%, list=23%, signal=80%
GOBP_HISTONE_H3_ACETYLATION	GOBP_HISTONE_H3_ACETYLATION		52	0.549654	2.75046	0	0	0	6059	tags=69%, list=24%, signal=91%
GOBP_PHAGOSOME_MATURATION	GOBP_PHAGOSOME_MATURATION		20	0.684205	2.74914	0	0	0	6550	tags=75%, list=26%, signal=101%
GOBP_REGULATION_OF_TELOMERE_MAINTENANCE_VIA_TELOMERE_LENGTHENING	GOBP_REGULATION_OF_TELOMERE_MAINTENANCE_VIA_TELOMERE_LENGTHENING		31	0.600325	2.7489	0	0	0	6763	tags=68%, list=26%, signal=92%
GOBP_RESPONSE_TO_TOPOLOGICALLY_INCORRECT_PROTEIN	GOBP_RESPONSE_TO_TOPOLOGICALLY_INCORRECT_PROTEIN		73	0.505861	2.74883	0	0	0	5657	tags=67%, list=22%, signal=86%
GOBP_RESPONSE_TO_NUTRIENT	GOBP_RESPONSE_TO_NUTRIENT		56	0.520552	2.74805	0	0	0	6323	tags=61%, list=25%, signal=80%
GOBP_REGULATION_OF_CHROMOSOME_SEGREGATION	GOBP_REGULATION_OF_CHROMOSOME_SEGREGATION		59	0.51596	2.74788	0	0	0	5594	tags=63%, list=22%, signal=80%
GOBP_SIGNAL_TRANSDUCTION_BY_P53_CLASS_MEDIATOR	GOBP_SIGNAL_TRANSDUCTION_BY_P53_CLASS_MEDIATOR		96	0.494487	2.74557	0	0	0	6616	tags=64%, list=26%, signal=85%
GOBP_PROTEIN_INSERTION_INTO_MEMBRANE	GOBP_PROTEIN_INSERTION_INTO_MEMBRANE		37	0.594604	2.74501	0	0	0	4979	tags=70%, list=19%, signal=87%
GOBP_CELLULAR_RESPONSE_TO_IONIZING_RADIATION	GOBP_CELLULAR_RESPONSE_TO_IONIZING_RADIATION		40	0.57855	2.744	0	0	0	5357	tags=60%, list=21%, signal=76%
GOBP_REGULATION_OF_PROTEIN_LOCALIZATION_TO_PLASMA_MEMBRANE	GOBP_REGULATION_OF_PROTEIN_LOCALIZATION_TO_PLASMA_MEMBRANE		84	0.460298	2.74249	0	0	0	4606	tags=43%, list=18%, signal=52%
GOBP_REGULATION_OF_CELLULAR_RESPONSE_TO_TRANSFORMING_GROWTH_FACTOR_BETA_STIMULUS	GOBP_REGULATION_OF_CELLULAR_RESPONSE_TO_TRANSFORMING_GROWTH_FACTOR_BETA_STIMULUS		96	0.455075	2.74244	0	0	0	5821	tags=51%, list=23%, signal=66%
GOBP_POSITIVE_REGULATION_OF_TRANSCRIPTION_ELONGATION_BY_RNA_POLYMERASE_II	GOBP_POSITIVE_REGULATION_OF_TRANSCRIPTION_ELONGATION_BY_RNA_POLYMERASE_II		28	0.633337	2.74238	0	0	0	6819	tags=86%, list=27%, signal=117%
GOBP_RESPONSE_TO_INSULIN	GOBP_RESPONSE_TO_INSULIN		177	0.408169	2.74111	0	0	0	5766	tags=50%, list=23%, signal=64%
GOBP_REGULATION_OF_TRANSCRIPTION_BY_RNA_POLYMERASE_I	GOBP_REGULATION_OF_TRANSCRIPTION_BY_RNA_POLYMERASE_I		26	0.634023	2.73905	0	0	0	3671	tags=69%, list=14%, signal=81%
GOBP_POSITIVE_REGULATION_OF_CYTOSKELETON_ORGANIZATION	GOBP_POSITIVE_REGULATION_OF_CYTOSKELETON_ORGANIZATION		136	0.433195	2.73318	0	0	0	6061	tags=52%, list=24%, signal=68%
GOBP_REGULATION_OF_I_KAPPAB_KINASE_NF_KAPPAB_SIGNALING	GOBP_REGULATION_OF_I_KAPPAB_KINASE_NF_KAPPAB_SIGNALING		147	0.435139	2.7323	0	0	0	6251	tags=48%, list=24%, signal=64%
GOBP_METAPHASE_PLATE_CONGRESSION	GOBP_METAPHASE_PLATE_CONGRESSION		38	0.596202	2.73215	0	0	0	6406	tags=71%, list=25%, signal=95%
GOBP_EPITHELIAL_TO_MESENCHYMAL_TRANSITION	GOBP_EPITHELIAL_TO_MESENCHYMAL_TRANSITION		113	0.454909	2.73082	0	0	0	5547	tags=51%, list=22%, signal=65%
GOBP_NUCLEOSOME_ORGANIZATION	GOBP_NUCLEOSOME_ORGANIZATION		69	0.523453	2.72708	0	0	0	5214	tags=55%, list=20%, signal=69%
GOBP_REGULATION_OF_STRESS_ACTIVATED_PROTEIN_KINASE_SIGNALING_CASCADE	GOBP_REGULATION_OF_STRESS_ACTIVATED_PROTEIN_KINASE_SIGNALING_CASCADE		151	0.427715	2.72216	0	0	0	6968	tags=54%, list=27%, signal=73%
GOBP_NEGATIVE_REGULATION_OF_DEFENSE_RESPONSE_TO_VIRUS	GOBP_NEGATIVE_REGULATION_OF_DEFENSE_RESPONSE_TO_VIRUS		16	0.743912	2.72141	0	0	0	4985	tags=63%, list=20%, signal=78%
GOBP_RESPONSE_TO_EPIDERMAL_GROWTH_FACTOR	GOBP_RESPONSE_TO_EPIDERMAL_GROWTH_FACTOR		26	0.646666	2.72097	0	0	0	5443	tags=73%, list=21%, signal=93%
GOBP_REGULATION_OF_PROTEIN_MODIFICATION_BY_SMALL_PROTEIN_CONJUGATION_OR_REMOVAL	GOBP_REGULATION_OF_PROTEIN_MODIFICATION_BY_SMALL_PROTEIN_CONJUGATION_OR_REMOVAL		168	0.415874	2.72088	0	0	0	6841	tags=61%, list=27%, signal=83%
GOBP_PEPTIDYL_LYSINE_ACETYLATION	GOBP_PEPTIDYL_LYSINE_ACETYLATION		125	0.468107	2.71827	0	0	0	6059	tags=62%, list=24%, signal=80%
GOBP_ER_NUCLEUS_SIGNALING_PATHWAY	GOBP_ER_NUCLEUS_SIGNALING_PATHWAY		24	0.647021	2.71795	0	0	0	6329	tags=79%, list=25%, signal=105%
GOBP_POSITIVE_REGULATION_OF_DNA_TEMPLATED_TRANSCRIPTION_ELONGATION	GOBP_POSITIVE_REGULATION_OF_DNA_TEMPLATED_TRANSCRIPTION_ELONGATION		36	0.596691	2.71782	0	0	0	6437	tags=81%, list=25%, signal=108%
GOBP_POSITIVE_REGULATION_OF_PROTEOLYSIS_INVOLVED_IN_PROTEIN_CATABOLIC_PROCESS	GOBP_POSITIVE_REGULATION_OF_PROTEOLYSIS_INVOLVED_IN_PROTEIN_CATABOLIC_PROCESS		88	0.479039	2.71575	0	0	0	5706	tags=63%, list=22%, signal=80%
GOBP_CYTOKINETIC_PROCESS	GOBP_CYTOKINETIC_PROCESS		21	0.695101	2.71407	0	0	0	7590	tags=95%, list=30%, signal=135%
GOBP_AUTOPHAGY_OF_MITOCHONDRION	GOBP_AUTOPHAGY_OF_MITOCHONDRION		52	0.538897	2.7135	0	0	0	6747	tags=71%, list=26%, signal=96%
GOBP_NUCLEOSIDE_PHOSPHATE_BIOSYNTHETIC_PROCESS	GOBP_NUCLEOSIDE_PHOSPHATE_BIOSYNTHETIC_PROCESS		172	0.422347	2.71235	0	0	0	6555	tags=54%, list=26%, signal=72%
GOBP_FOCAL_ADHESION_ASSEMBLY	GOBP_FOCAL_ADHESION_ASSEMBLY		61	0.509011	2.70895	0	0	0	5901	tags=57%, list=23%, signal=74%
GOBP_REGULATION_OF_DNA_TEMPLATED_DNA_REPLICATION	GOBP_REGULATION_OF_DNA_TEMPLATED_DNA_REPLICATION		32	0.599203	2.70634	0	0	0	5799	tags=56%, list=23%, signal=73%
GOBP_HIPPO_SIGNALING	GOBP_HIPPO_SIGNALING		27	0.638439	2.70393	0	0	0	6620	tags=81%, list=26%, signal=110%
GOBP_POSITIVE_REGULATION_OF_ENDOTHELIAL_CELL_MIGRATION	GOBP_POSITIVE_REGULATION_OF_ENDOTHELIAL_CELL_MIGRATION		81	0.477391	2.70392	0	0	0	5783	tags=53%, list=23%, signal=68%
GOBP_REGULATION_OF_ENDOTHELIAL_CELL_MIGRATION	GOBP_REGULATION_OF_ENDOTHELIAL_CELL_MIGRATION		140	0.441318	2.70037	0	0	0	5819	tags=50%, list=23%, signal=64%
GOBP_LYSOSOMAL_TRANSPORT	GOBP_LYSOSOMAL_TRANSPORT		82	0.48586	2.70032	0	0	0	6217	tags=66%, list=24%, signal=87%
GOBP_RIBOSOMAL_LARGE_SUBUNIT_ASSEMBLY	GOBP_RIBOSOMAL_LARGE_SUBUNIT_ASSEMBLY		17	0.742528	2.6988	0	0	0	4995	tags=88%, list=20%, signal=110%
GOBP_NUCLEIC_ACID_PHOSPHODIESTER_BOND_HYDROLYSIS	GOBP_NUCLEIC_ACID_PHOSPHODIESTER_BOND_HYDROLYSIS		62	0.513849	2.69452	0	0	0	6062	tags=66%, list=24%, signal=86%
GOBP_ATP_SYNTHESIS_COUPLED_ELECTRON_TRANSPORT	GOBP_ATP_SYNTHESIS_COUPLED_ELECTRON_TRANSPORT		37	0.599144	2.69434	0	0	0	7153	tags=76%, list=28%, signal=105%
GOBP_CORTICAL_CYTOSKELETON_ORGANIZATION	GOBP_CORTICAL_CYTOSKELETON_ORGANIZATION		43	0.574383	2.69317	0	0	0	6061	tags=63%, list=24%, signal=82%
GOBP_RESPONSE_TO_MURAMYL_DIPEPTIDE	GOBP_RESPONSE_TO_MURAMYL_DIPEPTIDE		19	0.670775	2.69087	0	0	0	4945	tags=58%, list=19%, signal=72%
GOBP_POSITIVE_REGULATION_OF_EXTRACELLULAR_MATRIX_ORGANIZATION	GOBP_POSITIVE_REGULATION_OF_EXTRACELLULAR_MATRIX_ORGANIZATION		25	0.636913	2.68782	0	0	0	4843	tags=60%, list=19%, signal=74%
GOBP_REGULATION_OF_MRNA_3_END_PROCESSING	GOBP_REGULATION_OF_MRNA_3_END_PROCESSING		15	0.749183	2.68587	0	0	0	4101	tags=73%, list=16%, signal=87%
GOBP_REGULATION_OF_MEMBRANE_PERMEABILITY	GOBP_REGULATION_OF_MEMBRANE_PERMEABILITY		68	0.498478	2.68561	0	0	0	7145	tags=63%, list=28%, signal=88%
GOBP_PROTEIN_EXIT_FROM_ENDOPLASMIC_RETICULUM	GOBP_PROTEIN_EXIT_FROM_ENDOPLASMIC_RETICULUM		21	0.690561	2.68467	0	0	0	4708	tags=71%, list=18%, signal=87%
GOBP_B_CELL_RECEPTOR_SIGNALING_PATHWAY	GOBP_B_CELL_RECEPTOR_SIGNALING_PATHWAY		172	0.419291	2.6845	0	0	0	5278	tags=45%, list=21%, signal=56%
GOBP_TRANSCRIPTION_INITIATION_AT_RNA_POLYMERASE_II_PROMOTER	GOBP_TRANSCRIPTION_INITIATION_AT_RNA_POLYMERASE_II_PROMOTER		50	0.532944	2.68233	0	0	0	6905	tags=74%, list=27%, signal=101%
GOBP_NEGATIVE_REGULATION_OF_MRNA_METABOLIC_PROCESS	GOBP_NEGATIVE_REGULATION_OF_MRNA_METABOLIC_PROCESS		57	0.518995	2.68141	0	0	0	4101	tags=53%, list=16%, signal=63%
GOBP_CELL_CYCLE_G2_M_PHASE_TRANSITION	GOBP_CELL_CYCLE_G2_M_PHASE_TRANSITION		92	0.477499	2.67919	0	0	0	6191	tags=55%, list=24%, signal=73%
GOBP_ANTIGEN_PROCESSING_AND_PRESENTATION	GOBP_ANTIGEN_PROCESSING_AND_PRESENTATION		107	0.433788	2.67637	0	0	0	5450	tags=54%, list=21%, signal=69%
GOBP_ANTIGEN_PROCESSING_AND_PRESENTATION_OF_PEPTIDE_OR_POLYSACCHARIDE_ANTIGEN_VIA_MHC_CLASS_II	GOBP_ANTIGEN_PROCESSING_AND_PRESENTATION_OF_PEPTIDE_OR_POLYSACCHARIDE_ANTIGEN_VIA_MHC_CLASS_II		23	0.634546	2.67617	0	0	0	6440	tags=78%, list=25%, signal=105%
GOBP_CELLULAR_RESPONSE_TO_INTERFERON_GAMMA	GOBP_CELLULAR_RESPONSE_TO_INTERFERON_GAMMA		79	0.466344	2.67312	0	0	0	5550	tags=54%, list=22%, signal=69%
GOBP_REGULATION_OF_PROTEIN_POLYMERIZATION	GOBP_REGULATION_OF_PROTEIN_POLYMERIZATION		146	0.443109	2.6727	0	0	0	6892	tags=59%, list=27%, signal=80%
GOBP_POSITIVE_REGULATION_OF_EPITHELIAL_TO_MESENCHYMAL_TRANSITION	GOBP_POSITIVE_REGULATION_OF_EPITHELIAL_TO_MESENCHYMAL_TRANSITION		36	0.568771	2.67086	0	0	0	5438	tags=61%, list=21%, signal=78%
GOBP_REGULATION_OF_MICROTUBULE_POLYMERIZATION_OR_DEPOLYMERIZATION	GOBP_REGULATION_OF_MICROTUBULE_POLYMERIZATION_OR_DEPOLYMERIZATION		66	0.500949	2.67042	0	0	0	6867	tags=65%, list=27%, signal=89%
GOBP_ENDOTHELIAL_CELL_MIGRATION	GOBP_ENDOTHELIAL_CELL_MIGRATION		187	0.431223	2.66962	0	0	0	5585	tags=48%, list=22%, signal=61%
GOBP_DNA_TEMPLATED_TRANSCRIPTION_INITIATION	GOBP_DNA_TEMPLATED_TRANSCRIPTION_INITIATION		72	0.482129	2.66875	0	0	0	6905	tags=68%, list=27%, signal=93%
GOBP_TELOMERE_MAINTENANCE_VIA_TELOMERE_LENGTHENING	GOBP_TELOMERE_MAINTENANCE_VIA_TELOMERE_LENGTHENING		40	0.564139	2.6684	0	0	0	6763	tags=68%, list=26%, signal=92%
GOBP_POSITIVE_REGULATION_OF_CELL_CYCLE_PHASE_TRANSITION	GOBP_POSITIVE_REGULATION_OF_CELL_CYCLE_PHASE_TRANSITION		68	0.515523	2.66767	0	0	0	3180	tags=49%, list=12%, signal=55%
GOBP_DNA_DAMAGE_RESPONSE_SIGNAL_TRANSDUCTION_BY_P53_CLASS_MEDIATOR	GOBP_DNA_DAMAGE_RESPONSE_SIGNAL_TRANSDUCTION_BY_P53_CLASS_MEDIATOR		38	0.571951	2.66684	0	0	0	6611	tags=63%, list=26%, signal=85%
GOBP_REGULATION_OF_CELL_SUBSTRATE_JUNCTION_ORGANIZATION	GOBP_REGULATION_OF_CELL_SUBSTRATE_JUNCTION_ORGANIZATION		44	0.54132	2.66552	0	0	0	5374	tags=57%, list=21%, signal=72%
GOBP_NECROPTOTIC_PROCESS	GOBP_NECROPTOTIC_PROCESS		25	0.625661	2.66537	0	0	0	8384	tags=84%, list=33%, signal=125%
GOBP_CELLULAR_RESPONSE_TO_GAMMA_RADIATION	GOBP_CELLULAR_RESPONSE_TO_GAMMA_RADIATION		15	0.763813	2.66251	0	0	0	4955	tags=87%, list=19%, signal=107%
GOBP_NEGATIVE_REGULATION_OF_INTRINSIC_APOPTOTIC_SIGNALING_PATHWAY_IN_RESPONSE_TO_DNA_DAMAGE	GOBP_NEGATIVE_REGULATION_OF_INTRINSIC_APOPTOTIC_SIGNALING_PATHWAY_IN_RESPONSE_TO_DNA_DAMAGE		20	0.672882	2.6624	0	0	0	5719	tags=70%, list=22%, signal=90%
GOBP_SMOOTH_MUSCLE_CELL_MIGRATION	GOBP_SMOOTH_MUSCLE_CELL_MIGRATION		83	0.488101	2.66115	0	0	0	7452	tags=70%, list=29%, signal=98%
GOBP_REGULATION_OF_CELL_MATRIX_ADHESION	GOBP_REGULATION_OF_CELL_MATRIX_ADHESION		91	0.462018	2.66029	0	0	0	5681	tags=51%, list=22%, signal=65%
GOBP_ANTIGEN_PROCESSING_AND_PRESENTATION_OF_EXOGENOUS_PEPTIDE_ANTIGEN	GOBP_ANTIGEN_PROCESSING_AND_PRESENTATION_OF_EXOGENOUS_PEPTIDE_ANTIGEN		30	0.597898	2.66007	0	0	0	5919	tags=67%, list=23%, signal=87%
GOBP_MITOCHONDRIAL_RNA_METABOLIC_PROCESS	GOBP_MITOCHONDRIAL_RNA_METABOLIC_PROCESS		31	0.595984	2.65864	0	2.3324e-05	0.001	5722	tags=61%, list=22%, signal=79%
GOBP_PROTEIN_TARGETING_TO_VACUOLE	GOBP_PROTEIN_TARGETING_TO_VACUOLE		22	0.641911	2.65765	0	2.32425e-05	0.001	6278	tags=82%, list=25%, signal=108%
GOBP_MONOUBIQUITINATED_PROTEIN_DEUBIQUITINATION	GOBP_MONOUBIQUITINATED_PROTEIN_DEUBIQUITINATION		19	0.705345	2.65638	0	2.31615e-05	0.001	5503	tags=79%, list=22%, signal=101%
GOBP_PROTEIN_MONOUBIQUITINATION	GOBP_PROTEIN_MONOUBIQUITINATION		48	0.530186	2.65609	0	2.30811e-05	0.001	6143	tags=67%, list=24%, signal=88%
GOBP_ESTABLISHMENT_OF_ENDOTHELIAL_BARRIER	GOBP_ESTABLISHMENT_OF_ENDOTHELIAL_BARRIER		39	0.560399	2.65564	0	2.30012e-05	0.001	7147	tags=72%, list=28%, signal=100%
GOBP_LIPOPOLYSACCHARIDE_MEDIATED_SIGNALING_PATHWAY	GOBP_LIPOPOLYSACCHARIDE_MEDIATED_SIGNALING_PATHWAY		53	0.51994	2.65229	0	2.29219e-05	0.001	3770	tags=42%, list=15%, signal=49%
GOBP_NUCLEOLAR_LARGE_RRNA_TRANSCRIPTION_BY_RNA_POLYMERASE_I	GOBP_NUCLEOLAR_LARGE_RRNA_TRANSCRIPTION_BY_RNA_POLYMERASE_I		15	0.759529	2.64986	0	2.28431e-05	0.001	5891	tags=93%, list=23%, signal=121%
GOBP_EXTRACELLULAR_MATRIX_ASSEMBLY	GOBP_EXTRACELLULAR_MATRIX_ASSEMBLY		37	0.570292	2.64638	0	2.27649e-05	0.001	5621	tags=70%, list=22%, signal=90%
GOBP_MRNA_EXPORT_FROM_NUCLEUS	GOBP_MRNA_EXPORT_FROM_NUCLEUS		37	0.568407	2.64634	0	2.26872e-05	0.001	5704	tags=73%, list=22%, signal=94%
GOBP_MONOUBIQUITINATED_HISTONE_DEUBIQUITINATION	GOBP_MONOUBIQUITINATED_HISTONE_DEUBIQUITINATION		18	0.701304	2.64617	0	2.261e-05	0.001	5503	tags=78%, list=22%, signal=99%
GOBP_POSITIVE_REGULATION_OF_MRNA_METABOLIC_PROCESS	GOBP_POSITIVE_REGULATION_OF_MRNA_METABOLIC_PROCESS		82	0.472377	2.64336	0	2.25334e-05	0.001	3552	tags=43%, list=14%, signal=49%
GOBP_POSITIVE_REGULATION_OF_MRNA_CATABOLIC_PROCESS	GOBP_POSITIVE_REGULATION_OF_MRNA_CATABOLIC_PROCESS		54	0.497361	2.64332	0	2.24572e-05	0.001	5088	tags=52%, list=20%, signal=65%
GOBP_TOLL_LIKE_RECEPTOR_SIGNALING_PATHWAY	GOBP_TOLL_LIKE_RECEPTOR_SIGNALING_PATHWAY		102	0.4398	2.64285	0	2.23816e-05	0.001	6530	tags=58%, list=26%, signal=77%
GOBP_RNA_POLYADENYLATION	GOBP_RNA_POLYADENYLATION		23	0.654848	2.6419	0	2.23065e-05	0.001	4621	tags=70%, list=18%, signal=85%
GOBP_LIPOPROTEIN_BIOSYNTHETIC_PROCESS	GOBP_LIPOPROTEIN_BIOSYNTHETIC_PROCESS		66	0.503016	2.63885	0	2.22319e-05	0.001	5043	tags=56%, list=20%, signal=70%
GOBP_POSITIVE_REGULATION_OF_PROTEIN_CONTAINING_COMPLEX_ASSEMBLY	GOBP_POSITIVE_REGULATION_OF_PROTEIN_CONTAINING_COMPLEX_ASSEMBLY		137	0.439959	2.63829	0	2.21578e-05	0.001	5595	tags=49%, list=22%, signal=62%
GOBP_P38MAPK_CASCADE	GOBP_P38MAPK_CASCADE		43	0.557732	2.63682	0	2.20842e-05	0.001	6968	tags=65%, list=27%, signal=89%
GOBP_NUCLEAR_MEMBRANE_ORGANIZATION	GOBP_NUCLEAR_MEMBRANE_ORGANIZATION		21	0.672501	2.63669	0	2.20111e-05	0.001	4790	tags=62%, list=19%, signal=76%
GOBP_NUCLEOTIDE_SUGAR_METABOLIC_PROCESS	GOBP_NUCLEOTIDE_SUGAR_METABOLIC_PROCESS		22	0.654773	2.63559	0	2.19384e-05	0.001	5653	tags=73%, list=22%, signal=93%
GOBP_PROTEIN_TARGETING_TO_MEMBRANE	GOBP_PROTEIN_TARGETING_TO_MEMBRANE		77	0.472721	2.63479	0	2.18663e-05	0.001	5823	tags=58%, list=23%, signal=75%
GOBP_REGULATION_OF_BLOOD_VESSEL_ENDOTHELIAL_CELL_MIGRATION	GOBP_REGULATION_OF_BLOOD_VESSEL_ENDOTHELIAL_CELL_MIGRATION		75	0.49873	2.63299	0	2.17946e-05	0.001	5546	tags=52%, list=22%, signal=66%
GOBP_REGULATION_OF_PROTEIN_CONTAINING_COMPLEX_DISASSEMBLY	GOBP_REGULATION_OF_PROTEIN_CONTAINING_COMPLEX_DISASSEMBLY		95	0.470261	2.62847	0	2.17233e-05	0.001	5210	tags=57%, list=20%, signal=71%
GOBP_UBIQUITIN_DEPENDENT_PROTEIN_CATABOLIC_PROCESS_VIA_THE_MULTIVESICULAR_BODY_SORTING_PATHWAY	GOBP_UBIQUITIN_DEPENDENT_PROTEIN_CATABOLIC_PROCESS_VIA_THE_MULTIVESICULAR_BODY_SORTING_PATHWAY		18	0.692091	2.62805	0	2.16526e-05	0.001	7590	tags=94%, list=30%, signal=134%
GOBP_ERYTHROCYTE_HOMEOSTASIS	GOBP_ERYTHROCYTE_HOMEOSTASIS		121	0.448349	2.62738	0	2.15823e-05	0.001	6566	tags=56%, list=26%, signal=75%
GOBP_REGULATION_OF_INTRINSIC_APOPTOTIC_SIGNALING_PATHWAY	GOBP_REGULATION_OF_INTRINSIC_APOPTOTIC_SIGNALING_PATHWAY		111	0.443062	2.62681	0	2.15124e-05	0.001	5864	tags=59%, list=23%, signal=76%
GOBP_REGULATION_OF_NUCLEOCYTOPLASMIC_TRANSPORT	GOBP_REGULATION_OF_NUCLEOCYTOPLASMIC_TRANSPORT		86	0.459872	2.62522	0	2.1443e-05	0.001	4704	tags=45%, list=18%, signal=55%
GOBP_REGULATION_OF_PROTEIN_LOCALIZATION_TO_CELL_PERIPHERY	GOBP_REGULATION_OF_PROTEIN_LOCALIZATION_TO_CELL_PERIPHERY		99	0.427089	2.62464	0	2.13741e-05	0.001	7080	tags=58%, list=28%, signal=79%
GOBP_ATP_METABOLIC_PROCESS	GOBP_ATP_METABOLIC_PROCESS		135	0.420815	2.62421	0	2.13056e-05	0.001	6555	tags=62%, list=26%, signal=83%
GOBP_VESICLE_LOCALIZATION	GOBP_VESICLE_LOCALIZATION		133	0.436088	2.6213	0	2.12375e-05	0.001	7206	tags=65%, list=28%, signal=91%
GOBP_REGULATION_OF_CYCLIN_DEPENDENT_PROTEIN_KINASE_ACTIVITY	GOBP_REGULATION_OF_CYCLIN_DEPENDENT_PROTEIN_KINASE_ACTIVITY		51	0.52772	2.61998	0	2.11699e-05	0.001	1150	tags=33%, list=5%, signal=35%
GOBP_ANTIGEN_PROCESSING_AND_PRESENTATION_OF_EXOGENOUS_ANTIGEN	GOBP_ANTIGEN_PROCESSING_AND_PRESENTATION_OF_EXOGENOUS_ANTIGEN		35	0.562908	2.61967	0	2.11027e-05	0.001	6440	tags=71%, list=25%, signal=95%
GOBP_NEGATIVE_REGULATION_OF_GTPASE_ACTIVITY	GOBP_NEGATIVE_REGULATION_OF_GTPASE_ACTIVITY		23	0.658278	2.61118	0	2.10359e-05	0.001	5662	tags=74%, list=22%, signal=95%
GOBP_CELLULAR_RESPONSE_TO_REACTIVE_OXYGEN_SPECIES	GOBP_CELLULAR_RESPONSE_TO_REACTIVE_OXYGEN_SPECIES		105	0.447029	2.61004	0	2.09695e-05	0.001	6088	tags=51%, list=24%, signal=67%
GOBP_REGULATION_OF_UBIQUITIN_PROTEIN_TRANSFERASE_ACTIVITY	GOBP_REGULATION_OF_UBIQUITIN_PROTEIN_TRANSFERASE_ACTIVITY		35	0.564265	2.60994	0	2.09036e-05	0.001	6548	tags=71%, list=26%, signal=96%
GOBP_ESTABLISHMENT_OR_MAINTENANCE_OF_CELL_POLARITY	GOBP_ESTABLISHMENT_OR_MAINTENANCE_OF_CELL_POLARITY		157	0.397238	2.60922	0	2.08381e-05	0.001	6088	tags=54%, list=24%, signal=70%
GOBP_POSITIVE_REGULATION_OF_TRANSLATION	GOBP_POSITIVE_REGULATION_OF_TRANSLATION		76	0.463089	2.60913	0	2.07729e-05	0.001	5438	tags=57%, list=21%, signal=72%
GOBP_POSITIVE_REGULATION_OF_MAP_KINASE_ACTIVITY	GOBP_POSITIVE_REGULATION_OF_MAP_KINASE_ACTIVITY		101	0.448257	2.6056	0	2.07082e-05	0.001	6236	tags=55%, list=24%, signal=73%
GOBP_ESTABLISHMENT_OF_PROTEIN_LOCALIZATION_TO_ENDOPLASMIC_RETICULUM	GOBP_ESTABLISHMENT_OF_PROTEIN_LOCALIZATION_TO_ENDOPLASMIC_RETICULUM		26	0.616995	2.60557	0	2.06439e-05	0.001	6299	tags=73%, list=25%, signal=97%
GOBP_NEGATIVE_REGULATION_OF_I_KAPPAB_KINASE_NF_KAPPAB_SIGNALING	GOBP_NEGATIVE_REGULATION_OF_I_KAPPAB_KINASE_NF_KAPPAB_SIGNALING		34	0.558682	2.60544	0	2.058e-05	0.001	5698	tags=59%, list=22%, signal=76%
GOBP_REGULATION_OF_MITOCHONDRION_ORGANIZATION	GOBP_REGULATION_OF_MITOCHONDRION_ORGANIZATION		92	0.467628	2.60513	0	2.05165e-05	0.001	5832	tags=54%, list=23%, signal=70%
GOBP_HISTONE_DEUBIQUITINATION	GOBP_HISTONE_DEUBIQUITINATION		28	0.607823	2.60012	0	2.04534e-05	0.001	5503	tags=75%, list=22%, signal=95%
GOBP_RECEPTOR_METABOLIC_PROCESS	GOBP_RECEPTOR_METABOLIC_PROCESS		52	0.507596	2.59935	0	2.03906e-05	0.001	6962	tags=73%, list=27%, signal=100%
GOBP_SMOOTH_MUSCLE_CELL_PROLIFERATION	GOBP_SMOOTH_MUSCLE_CELL_PROLIFERATION		143	0.442483	2.59859	0	2.03283e-05	0.001	4672	tags=42%, list=18%, signal=51%
GOBP_SPLICEOSOMAL_SNRNP_ASSEMBLY	GOBP_SPLICEOSOMAL_SNRNP_ASSEMBLY		23	0.64122	2.59832	0	2.02663e-05	0.001	5151	tags=78%, list=20%, signal=98%
GOBP_NUCLEOTIDE_EXCISION_REPAIR	GOBP_NUCLEOTIDE_EXCISION_REPAIR		40	0.554535	2.59747	0	2.02047e-05	0.001	5645	tags=65%, list=22%, signal=83%
GOBP_CELL_MIGRATION_INVOLVED_IN_SPROUTING_ANGIOGENESIS	GOBP_CELL_MIGRATION_INVOLVED_IN_SPROUTING_ANGIOGENESIS		41	0.558594	2.59695	0	2.01435e-05	0.001	6929	tags=61%, list=27%, signal=84%
GOBP_STRESS_ACTIVATED_PROTEIN_KINASE_SIGNALING_CASCADE	GOBP_STRESS_ACTIVATED_PROTEIN_KINASE_SIGNALING_CASCADE		188	0.423544	2.59626	0	2.00826e-05	0.001	5842	tags=48%, list=23%, signal=62%
GOBP_POSITIVE_REGULATION_OF_LEUKOCYTE_APOPTOTIC_PROCESS	GOBP_POSITIVE_REGULATION_OF_LEUKOCYTE_APOPTOTIC_PROCESS		28	0.600437	2.59604	0	2.00221e-05	0.001	7995	tags=75%, list=31%, signal=109%
GOBP_TRANSFORMING_GROWTH_FACTOR_BETA_RECEPTOR_SIGNALING_PATHWAY	GOBP_TRANSFORMING_GROWTH_FACTOR_BETA_RECEPTOR_SIGNALING_PATHWAY		140	0.416705	2.58912	0	3.79669e-05	0.002	5821	tags=50%, list=23%, signal=64%
GOBP_PROTEIN_AUTOPHOSPHORYLATION	GOBP_PROTEIN_AUTOPHOSPHORYLATION		154	0.415238	2.58623	0	3.78533e-05	0.002	5882	tags=56%, list=23%, signal=73%
GOBP_NUCLEOSIDE_TRIPHOSPHATE_METABOLIC_PROCESS	GOBP_NUCLEOSIDE_TRIPHOSPHATE_METABOLIC_PROCESS		169	0.422447	2.5855	0	3.77403e-05	0.002	6085	tags=56%, list=24%, signal=73%
GOBP_REGULATION_OF_STEM_CELL_DIFFERENTIATION	GOBP_REGULATION_OF_STEM_CELL_DIFFERENTIATION		56	0.498372	2.58451	0	3.76279e-05	0.002	3310	tags=52%, list=13%, signal=59%
GOBP_RESPONSE_TO_REACTIVE_OXYGEN_SPECIES	GOBP_RESPONSE_TO_REACTIVE_OXYGEN_SPECIES		135	0.437234	2.58428	0	3.75163e-05	0.002	6088	tags=53%, list=24%, signal=69%
GOBP_REGULATION_OF_B_CELL_RECEPTOR_SIGNALING_PATHWAY	GOBP_REGULATION_OF_B_CELL_RECEPTOR_SIGNALING_PATHWAY		17	0.704721	2.58354	0	3.74053e-05	0.002	5150	tags=65%, list=20%, signal=81%
GOBP_POSITIVE_REGULATION_OF_CHROMOSOME_ORGANIZATION	GOBP_POSITIVE_REGULATION_OF_CHROMOSOME_ORGANIZATION		53	0.498188	2.58134	0	3.72949e-05	0.002	6251	tags=58%, list=24%, signal=77%
GOBP_RESPIRATORY_BURST	GOBP_RESPIRATORY_BURST		19	0.676177	2.57979	0	3.71853e-05	0.002	2646	tags=63%, list=10%, signal=70%
GOBP_REGULATION_OF_TRANSCRIPTION_INITIATION_BY_RNA_POLYMERASE_II	GOBP_REGULATION_OF_TRANSCRIPTION_INITIATION_BY_RNA_POLYMERASE_II		40	0.552609	2.57772	0	3.70762e-05	0.002	6437	tags=73%, list=25%, signal=97%
GOBP_POSITIVE_REGULATION_OF_PROTEIN_TARGETING_TO_MEMBRANE	GOBP_POSITIVE_REGULATION_OF_PROTEIN_TARGETING_TO_MEMBRANE		23	0.628585	2.57651	0	3.69678e-05	0.002	5823	tags=70%, list=23%, signal=90%
GOBP_EXIT_FROM_MITOSIS	GOBP_EXIT_FROM_MITOSIS		19	0.677008	2.57613	0	3.686e-05	0.002	4510	tags=68%, list=18%, signal=83%
GOBP_REGULATION_OF_INTRINSIC_APOPTOTIC_SIGNALING_PATHWAY_IN_RESPONSE_TO_DNA_DAMAGE	GOBP_REGULATION_OF_INTRINSIC_APOPTOTIC_SIGNALING_PATHWAY_IN_RESPONSE_TO_DNA_DAMAGE		28	0.61917	2.57527	0	3.67529e-05	0.002	7341	tags=82%, list=29%, signal=115%
GOBP_POSITIVE_REGULATION_OF_TELOMERASE_ACTIVITY	GOBP_POSITIVE_REGULATION_OF_TELOMERASE_ACTIVITY		21	0.636889	2.57399	0	3.66463e-05	0.002	6929	tags=76%, list=27%, signal=104%
GOBP_CELLULAR_RESPONSE_TO_NUTRIENT	GOBP_CELLULAR_RESPONSE_TO_NUTRIENT		23	0.64741	2.57392	0	3.65404e-05	0.002	7262	tags=83%, list=28%, signal=115%
GOBP_POSITIVE_REGULATION_OF_BINDING	GOBP_POSITIVE_REGULATION_OF_BINDING		141	0.409696	2.57386	0	3.64351e-05	0.002	6309	tags=57%, list=25%, signal=76%
GOBP_TRANSCRIPTION_BY_RNA_POLYMERASE_III	GOBP_TRANSCRIPTION_BY_RNA_POLYMERASE_III		25	0.610924	2.57306	0	3.63304e-05	0.002	7085	tags=76%, list=28%, signal=105%
GOBP_CELLULAR_RESPONSE_TO_VASCULAR_ENDOTHELIAL_GROWTH_FACTOR_STIMULUS	GOBP_CELLULAR_RESPONSE_TO_VASCULAR_ENDOTHELIAL_GROWTH_FACTOR_STIMULUS		45	0.537884	2.57283	0	3.62263e-05	0.002	6937	tags=69%, list=27%, signal=94%
GOBP_NUCLEUS_ORGANIZATION	GOBP_NUCLEUS_ORGANIZATION		88	0.469724	2.57165	0	3.61228e-05	0.002	5282	tags=57%, list=21%, signal=71%
GOBP_RELEASE_OF_CYTOCHROME_C_FROM_MITOCHONDRIA	GOBP_RELEASE_OF_CYTOCHROME_C_FROM_MITOCHONDRIA		44	0.534701	2.56872	0	3.60199e-05	0.002	5832	tags=59%, list=23%, signal=76%
GOBP_PROTEIN_POLYMERIZATION	GOBP_PROTEIN_POLYMERIZATION		192	0.390495	2.56804	0	3.59176e-05	0.002	6892	tags=56%, list=27%, signal=76%
GOBP_POSITIVE_REGULATION_OF_MEMBRANE_PERMEABILITY	GOBP_POSITIVE_REGULATION_OF_MEMBRANE_PERMEABILITY		45	0.526844	2.56671	0	3.58158e-05	0.002	6223	tags=64%, list=24%, signal=85%
GOBP_MONOSACCHARIDE_CATABOLIC_PROCESS	GOBP_MONOSACCHARIDE_CATABOLIC_PROCESS		23	0.633323	2.56574	0	3.57147e-05	0.002	5905	tags=78%, list=23%, signal=102%
GOBP_RNA_TEMPLATED_DNA_BIOSYNTHETIC_PROCESS	GOBP_RNA_TEMPLATED_DNA_BIOSYNTHETIC_PROCESS		33	0.576038	2.56519	0	3.5614e-05	0.002	6763	tags=70%, list=26%, signal=95%
GOBP_HEME_BIOSYNTHETIC_PROCESS	GOBP_HEME_BIOSYNTHETIC_PROCESS		17	0.688423	2.56467	0	3.5514e-05	0.002	6409	tags=88%, list=25%, signal=118%
GOBP_RESPONSE_TO_TRANSFORMING_GROWTH_FACTOR_BETA	GOBP_RESPONSE_TO_TRANSFORMING_GROWTH_FACTOR_BETA		170	0.409283	2.56342	0	3.54145e-05	0.002	5821	tags=49%, list=23%, signal=63%
GOBP_PROTEIN_ACETYLATION	GOBP_PROTEIN_ACETYLATION		139	0.426321	2.56291	0	3.53156e-05	0.002	6157	tags=60%, list=24%, signal=78%
GOBP_REGULATION_OF_DNA_REPLICATION	GOBP_REGULATION_OF_DNA_REPLICATION		75	0.446429	2.56129	0	3.52172e-05	0.002	7304	tags=61%, list=29%, signal=86%
GOBP_NEGATIVE_REGULATION_OF_CELL_CYCLE_G2_M_PHASE_TRANSITION	GOBP_NEGATIVE_REGULATION_OF_CELL_CYCLE_G2_M_PHASE_TRANSITION		35	0.563619	2.56113	0	3.51194e-05	0.002	7001	tags=71%, list=27%, signal=98%
GOBP_INTRACELLULAR_RECEPTOR_SIGNALING_PATHWAY	GOBP_INTRACELLULAR_RECEPTOR_SIGNALING_PATHWAY		152	0.399896	2.55433	0	5.34358e-05	0.003	5821	tags=50%, list=23%, signal=64%
GOBP_MUSCLE_CELL_MIGRATION	GOBP_MUSCLE_CELL_MIGRATION		91	0.419133	2.55422	0	5.32882e-05	0.003	7452	tags=66%, list=29%, signal=93%
GOBP_REGULATION_OF_RELEASE_OF_CYTOCHROME_C_FROM_MITOCHONDRIA	GOBP_REGULATION_OF_RELEASE_OF_CYTOCHROME_C_FROM_MITOCHONDRIA		34	0.555535	2.55214	0	5.31414e-05	0.003	5832	tags=62%, list=23%, signal=80%
GOBP_PROTEIN_INSERTION_INTO_ER_MEMBRANE	GOBP_PROTEIN_INSERTION_INTO_ER_MEMBRANE		15	0.750613	2.55064	0	5.29954e-05	0.003	4979	tags=87%, list=19%, signal=108%
GOBP_REGULATION_OF_TELOMERE_MAINTENANCE_VIA_TELOMERASE	GOBP_REGULATION_OF_TELOMERE_MAINTENANCE_VIA_TELOMERASE		27	0.598114	2.5502	0	5.28502e-05	0.003	6763	tags=70%, list=26%, signal=96%
GOBP_PROTEIN_LOCALIZATION_TO_MITOCHONDRION	GOBP_PROTEIN_LOCALIZATION_TO_MITOCHONDRION		60	0.500576	2.54967	0	5.27058e-05	0.003	5823	tags=65%, list=23%, signal=84%
GOBP_REGULATION_OF_PROTEIN_EXPORT_FROM_NUCLEUS	GOBP_REGULATION_OF_PROTEIN_EXPORT_FROM_NUCLEUS		21	0.619637	2.54787	0	5.25622e-05	0.003	4383	tags=62%, list=17%, signal=75%
GOBP_PYRIMIDINE_RIBONUCLEOTIDE_BIOSYNTHETIC_PROCESS	GOBP_PYRIMIDINE_RIBONUCLEOTIDE_BIOSYNTHETIC_PROCESS		16	0.727153	2.54707	0	5.24194e-05	0.003	6148	tags=75%, list=24%, signal=99%
GOBP_REGULATION_OF_SUBSTRATE_ADHESION_DEPENDENT_CELL_SPREADING	GOBP_REGULATION_OF_SUBSTRATE_ADHESION_DEPENDENT_CELL_SPREADING		42	0.529364	2.54695	0	5.22773e-05	0.003	6034	tags=62%, list=24%, signal=81%
GOBP_POSITIVE_REGULATION_OF_TELOMERE_MAINTENANCE	GOBP_POSITIVE_REGULATION_OF_TELOMERE_MAINTENANCE		34	0.570149	2.54685	0	5.2136e-05	0.003	7044	tags=71%, list=28%, signal=97%
GOBP_HISTONE_H4_ACETYLATION	GOBP_HISTONE_H4_ACETYLATION		40	0.539666	2.54656	0	5.19955e-05	0.003	4489	tags=63%, list=18%, signal=76%
GOBP_CHROMOSOME_SEPARATION	GOBP_CHROMOSOME_SEPARATION		66	0.47725	2.54633	0	5.18557e-05	0.003	5594	tags=58%, list=22%, signal=74%
GOBP_REGULATION_OF_SPINDLE_ORGANIZATION	GOBP_REGULATION_OF_SPINDLE_ORGANIZATION		26	0.61355	2.54524	0	5.17167e-05	0.003	7590	tags=77%, list=30%, signal=109%
GOBP_REGULATION_OF_CELL_MORPHOGENESIS_INVOLVED_IN_DIFFERENTIATION	GOBP_REGULATION_OF_CELL_MORPHOGENESIS_INVOLVED_IN_DIFFERENTIATION		77	0.447898	2.54427	0	5.15784e-05	0.003	6167	tags=52%, list=24%, signal=68%
GOBP_RNA_EXPORT_FROM_NUCLEUS	GOBP_RNA_EXPORT_FROM_NUCLEUS		45	0.532381	2.54406	0	5.14409e-05	0.003	4058	tags=62%, list=16%, signal=74%
GOBP_ENDOSOME_ORGANIZATION	GOBP_ENDOSOME_ORGANIZATION		43	0.54065	2.54283	0	5.13041e-05	0.003	7853	tags=77%, list=31%, signal=111%
GOBP_NUCLEAR_TRANSCRIBED_MRNA_CATABOLIC_PROCESS_NONSENSE_MEDIATED_DECAY	GOBP_NUCLEAR_TRANSCRIBED_MRNA_CATABOLIC_PROCESS_NONSENSE_MEDIATED_DECAY		24	0.618205	2.53815	0	8.58791e-05	0.005	5454	tags=63%, list=21%, signal=79%
GOBP_POSITIVE_REGULATION_OF_BLOOD_VESSEL_ENDOTHELIAL_CELL_MIGRATION	GOBP_POSITIVE_REGULATION_OF_BLOOD_VESSEL_ENDOTHELIAL_CELL_MIGRATION		41	0.524913	2.53647	0	8.56519e-05	0.005	5546	tags=56%, list=22%, signal=72%
GOBP_RESPONSE_TO_ISCHEMIA	GOBP_RESPONSE_TO_ISCHEMIA		31	0.570617	2.5364	0	8.5426e-05	0.005	3809	tags=55%, list=15%, signal=64%
GOBP_POSITIVE_REGULATION_OF_INTRACELLULAR_TRANSPORT	GOBP_POSITIVE_REGULATION_OF_INTRACELLULAR_TRANSPORT		120	0.42583	2.53491	0	8.52011e-05	0.005	6186	tags=58%, list=24%, signal=77%
GOBP_HISTONE_H3_K4_METHYLATION	GOBP_HISTONE_H3_K4_METHYLATION		47	0.515294	2.5349	0	8.49775e-05	0.005	6251	tags=64%, list=24%, signal=84%
GOBP_POSITIVE_REGULATION_OF_T_CELL_RECEPTOR_SIGNALING_PATHWAY	GOBP_POSITIVE_REGULATION_OF_T_CELL_RECEPTOR_SIGNALING_PATHWAY		16	0.694338	2.53412	0	8.47551e-05	0.005	4183	tags=63%, list=16%, signal=75%
GOBP_REGULATION_OF_VIRAL_TRANSCRIPTION	GOBP_REGULATION_OF_VIRAL_TRANSCRIPTION		16	0.692797	2.53087	0	8.45338e-05	0.005	5510	tags=69%, list=22%, signal=88%
GOBP_REGULATION_OF_RESPONSE_TO_ENDOPLASMIC_RETICULUM_STRESS	GOBP_REGULATION_OF_RESPONSE_TO_ENDOPLASMIC_RETICULUM_STRESS		41	0.519061	2.53046	0	8.43136e-05	0.005	5531	tags=66%, list=22%, signal=84%
GOBP_POSITIVE_REGULATION_OF_ANTIGEN_RECEPTOR_MEDIATED_SIGNALING_PATHWAY	GOBP_POSITIVE_REGULATION_OF_ANTIGEN_RECEPTOR_MEDIATED_SIGNALING_PATHWAY		23	0.626626	2.53038	0	8.40946e-05	0.005	5150	tags=57%, list=20%, signal=71%
GOBP_MULTIVESICULAR_BODY_SORTING_PATHWAY	GOBP_MULTIVESICULAR_BODY_SORTING_PATHWAY		23	0.631358	2.52714	0	8.38768e-05	0.005	6191	tags=70%, list=24%, signal=92%
GOBP_REGULATION_OF_MITOCHONDRIAL_GENE_EXPRESSION	GOBP_REGULATION_OF_MITOCHONDRIAL_GENE_EXPRESSION		17	0.68523	2.5268	0	8.366e-05	0.005	4516	tags=71%, list=18%, signal=86%
GOBP_POSITIVE_REGULATION_OF_CELLULAR_AMIDE_METABOLIC_PROCESS	GOBP_POSITIVE_REGULATION_OF_CELLULAR_AMIDE_METABOLIC_PROCESS		97	0.450578	2.5229	0	9.92062e-05	0.006	5438	tags=55%, list=21%, signal=69%
GOBP_POSITIVE_REGULATION_OF_INTERLEUKIN_1_BETA_PRODUCTION	GOBP_POSITIVE_REGULATION_OF_INTERLEUKIN_1_BETA_PRODUCTION		54	0.473576	2.52241	0	9.89511e-05	0.006	6328	tags=52%, list=25%, signal=69%
GOBP_TRNA_METHYLATION	GOBP_TRNA_METHYLATION		21	0.629723	2.52238	0	9.86974e-05	0.006	5442	tags=57%, list=21%, signal=73%
GOBP_REGULATION_OF_PROTEIN_DEACETYLATION	GOBP_REGULATION_OF_PROTEIN_DEACETYLATION		41	0.525314	2.52207	0	9.8445e-05	0.006	4644	tags=51%, list=18%, signal=62%
GOBP_SPROUTING_ANGIOGENESIS	GOBP_SPROUTING_ANGIOGENESIS		96	0.429291	2.52086	0	9.81939e-05	0.006	5585	tags=48%, list=22%, signal=61%
GOBP_RESPONSE_TO_UNFOLDED_PROTEIN	GOBP_RESPONSE_TO_UNFOLDED_PROTEIN		62	0.46529	2.52009	0	9.7944e-05	0.006	5657	tags=65%, list=22%, signal=83%
GOBP_REGULATION_OF_MITOTIC_NUCLEAR_DIVISION	GOBP_REGULATION_OF_MITOTIC_NUCLEAR_DIVISION		70	0.461582	2.51902	0	9.76954e-05	0.006	6841	tags=64%, list=27%, signal=88%
GOBP_PROTEIN_K48_LINKED_UBIQUITINATION	GOBP_PROTEIN_K48_LINKED_UBIQUITINATION		43	0.503919	2.5188	0	9.74481e-05	0.006	5459	tags=60%, list=21%, signal=77%
GOBP_MAMMARY_GLAND_EPITHELIUM_DEVELOPMENT	GOBP_MAMMARY_GLAND_EPITHELIUM_DEVELOPMENT		64	0.478381	2.51877	0	9.7202e-05	0.006	7237	tags=63%, list=28%, signal=87%
GOBP_MEMBRANE_PROTEIN_PROTEOLYSIS	GOBP_MEMBRANE_PROTEIN_PROTEOLYSIS		43	0.527205	2.51822	0	9.69572e-05	0.006	6513	tags=60%, list=25%, signal=81%
GOBP_MYELOID_CELL_HOMEOSTASIS	GOBP_MYELOID_CELL_HOMEOSTASIS		157	0.414395	2.51794	0	9.67136e-05	0.006	6566	tags=54%, list=26%, signal=72%
GOBP_POSITIVE_REGULATION_OF_ACTIN_FILAMENT_BUNDLE_ASSEMBLY	GOBP_POSITIVE_REGULATION_OF_ACTIN_FILAMENT_BUNDLE_ASSEMBLY		44	0.508888	2.5165	0	9.64712e-05	0.006	5824	tags=59%, list=23%, signal=76%
GOBP_ESTABLISHMENT_OF_PROTEIN_LOCALIZATION_TO_MITOCHONDRIAL_MEMBRANE	GOBP_ESTABLISHMENT_OF_PROTEIN_LOCALIZATION_TO_MITOCHONDRIAL_MEMBRANE		15	0.70279	2.51364	0	9.623e-05	0.006	4439	tags=73%, list=17%, signal=89%
GOBP_MITOCHONDRIAL_TRANSPORT	GOBP_MITOCHONDRIAL_TRANSPORT		105	0.434834	2.51323	0	0.000112369	0.007	5898	tags=55%, list=23%, signal=72%
GOBP_NEGATIVE_REGULATION_OF_MRNA_PROCESSING	GOBP_NEGATIVE_REGULATION_OF_MRNA_PROCESSING		17	0.688493	2.51202	0	0.00011209	0.007	4997	tags=88%, list=20%, signal=110%
GOBP_REGULATION_OF_LEUKOCYTE_MIGRATION	GOBP_REGULATION_OF_LEUKOCYTE_MIGRATION		188	0.384903	2.51174	0	0.000111811	0.007	5581	tags=46%, list=22%, signal=58%
GOBP_POSITIVE_REGULATION_OF_INFLAMMATORY_RESPONSE_TO_ANTIGENIC_STIMULUS	GOBP_POSITIVE_REGULATION_OF_INFLAMMATORY_RESPONSE_TO_ANTIGENIC_STIMULUS		16	0.694428	2.51135	0	0.000111535	0.007	4432	tags=75%, list=17%, signal=91%
GOBP_INTERLEUKIN_1_BETA_PRODUCTION	GOBP_INTERLEUKIN_1_BETA_PRODUCTION		91	0.442557	2.51021	0	0.000111259	0.007	6328	tags=51%, list=25%, signal=67%
GOBP_REGULATION_OF_MITOCHONDRIAL_MEMBRANE_PERMEABILITY	GOBP_REGULATION_OF_MITOCHONDRIAL_MEMBRANE_PERMEABILITY		47	0.49751	2.50945	0	0.000110985	0.007	5708	tags=51%, list=22%, signal=66%
GOBP_POSITIVE_REGULATION_OF_TRANSCRIPTION_FROM_RNA_POLYMERASE_II_PROMOTER_IN_RESPONSE_TO_STRESS	GOBP_POSITIVE_REGULATION_OF_TRANSCRIPTION_FROM_RNA_POLYMERASE_II_PROMOTER_IN_RESPONSE_TO_STRESS		20	0.649675	2.50917	0	0.000125639	0.008	5401	tags=60%, list=21%, signal=76%
GOBP_NEGATIVE_REGULATION_OF_FIBROBLAST_PROLIFERATION	GOBP_NEGATIVE_REGULATION_OF_FIBROBLAST_PROLIFERATION		34	0.554952	2.50903	0	0.000125331	0.008	4389	tags=62%, list=17%, signal=74%
GOBP_RRNA_MODIFICATION	GOBP_RRNA_MODIFICATION		20	0.629976	2.50815	0	0.000125025	0.008	5006	tags=70%, list=20%, signal=87%
GOBP_MAMMARY_GLAND_EPITHELIAL_CELL_PROLIFERATION	GOBP_MAMMARY_GLAND_EPITHELIAL_CELL_PROLIFERATION		26	0.592148	2.50761	0	0.00012472	0.008	4833	tags=50%, list=19%, signal=62%
GOBP_CELLULAR_RESPONSE_TO_INSULIN_STIMULUS	GOBP_CELLULAR_RESPONSE_TO_INSULIN_STIMULUS		149	0.411916	2.50679	0	0.000124416	0.008	5427	tags=49%, list=21%, signal=62%
GOBP_CHROMOSOME_CONDENSATION	GOBP_CHROMOSOME_CONDENSATION		31	0.565209	2.50561	0	0.000124114	0.008	1374	tags=32%, list=5%, signal=34%
GOBP_CELLULAR_RESPONSE_TO_EXTRACELLULAR_STIMULUS	GOBP_CELLULAR_RESPONSE_TO_EXTRACELLULAR_STIMULUS		175	0.399898	2.50248	0	0.000123814	0.008	7501	tags=61%, list=29%, signal=86%
GOBP_VESICLE_BUDDING_FROM_MEMBRANE	GOBP_VESICLE_BUDDING_FROM_MEMBRANE		41	0.509219	2.50222	0	0.000123515	0.008	6690	tags=71%, list=26%, signal=96%
GOBP_NECROTIC_CELL_DEATH	GOBP_NECROTIC_CELL_DEATH		48	0.520271	2.49994	0	0.000123217	0.008	5743	tags=54%, list=22%, signal=70%
GOBP_NEGATIVE_REGULATION_OF_B_CELL_PROLIFERATION	GOBP_NEGATIVE_REGULATION_OF_B_CELL_PROLIFERATION		16	0.692318	2.49938	0	0.000122921	0.008	5165	tags=63%, list=20%, signal=78%
GOBP_NEGATIVE_REGULATION_OF_JNK_CASCADE	GOBP_NEGATIVE_REGULATION_OF_JNK_CASCADE		25	0.59995	2.49899	0	0.000122626	0.008	4182	tags=56%, list=16%, signal=67%
GOBP_REGULATION_OF_MYELOID_CELL_DIFFERENTIATION	GOBP_REGULATION_OF_MYELOID_CELL_DIFFERENTIATION		176	0.38473	2.49867	0	0.000122333	0.008	6710	tags=51%, list=26%, signal=68%
GOBP_POSITIVE_REGULATION_OF_PROTEIN_CONTAINING_COMPLEX_DISASSEMBLY	GOBP_POSITIVE_REGULATION_OF_PROTEIN_CONTAINING_COMPLEX_DISASSEMBLY		27	0.562561	2.49846	0	0.000122041	0.008	6546	tags=63%, list=26%, signal=85%
GOBP_REGULATION_OF_CYSTEINE_TYPE_ENDOPEPTIDASE_ACTIVITY	GOBP_REGULATION_OF_CYSTEINE_TYPE_ENDOPEPTIDASE_ACTIVITY		185	0.376812	2.497	0	0.00012175	0.008	5823	tags=45%, list=23%, signal=58%
GOBP_CELLULAR_RESPONSE_TO_UNFOLDED_PROTEIN	GOBP_CELLULAR_RESPONSE_TO_UNFOLDED_PROTEIN		45	0.49893	2.49529	0	0.000121461	0.008	6329	tags=69%, list=25%, signal=91%
GOBP_CELL_REDOX_HOMEOSTASIS	GOBP_CELL_REDOX_HOMEOSTASIS		16	0.680755	2.49456	0	0.000121173	0.008	2554	tags=56%, list=10%, signal=62%
GOBP_REGULATION_OF_PROTEIN_LOCALIZATION_TO_NUCLEUS	GOBP_REGULATION_OF_PROTEIN_LOCALIZATION_TO_NUCLEUS		101	0.422921	2.49319	0	0.000120887	0.008	5489	tags=50%, list=21%, signal=63%
GOBP_NEGATIVE_REGULATION_OF_STRESS_ACTIVATED_PROTEIN_KINASE_SIGNALING_CASCADE	GOBP_NEGATIVE_REGULATION_OF_STRESS_ACTIVATED_PROTEIN_KINASE_SIGNALING_CASCADE		32	0.579427	2.49161	0	0.000120602	0.008	3273	tags=50%, list=13%, signal=57%
GOBP_PROTEIN_MODIFICATION_BY_SMALL_PROTEIN_REMOVAL	GOBP_PROTEIN_MODIFICATION_BY_SMALL_PROTEIN_REMOVAL		94	0.457264	2.49153	0	0.000120318	0.008	5016	tags=59%, list=20%, signal=73%
GOBP_RESPONSE_TO_INTERLEUKIN_1	GOBP_RESPONSE_TO_INTERLEUKIN_1		73	0.435309	2.49095	0	0.000120035	0.008	5936	tags=59%, list=23%, signal=77%
GOBP_NEGATIVE_REGULATION_OF_NF_KAPPAB_TRANSCRIPTION_FACTOR_ACTIVITY	GOBP_NEGATIVE_REGULATION_OF_NF_KAPPAB_TRANSCRIPTION_FACTOR_ACTIVITY		58	0.482567	2.48898	0	0.000119754	0.008	5698	tags=53%, list=22%, signal=69%
GOBP_AEROBIC_ELECTRON_TRANSPORT_CHAIN	GOBP_AEROBIC_ELECTRON_TRANSPORT_CHAIN		28	0.58053	2.48887	0	0.000119474	0.008	7153	tags=82%, list=28%, signal=114%
GOBP_CYTOPLASMIC_PATTERN_RECOGNITION_RECEPTOR_SIGNALING_PATHWAY_IN_RESPONSE_TO_VIRUS	GOBP_CYTOPLASMIC_PATTERN_RECOGNITION_RECEPTOR_SIGNALING_PATHWAY_IN_RESPONSE_TO_VIRUS		18	0.654356	2.4886	0	0.000119196	0.008	2951	tags=44%, list=12%, signal=50%
GOBP_POSITIVE_REGULATION_OF_CD4_POSITIVE_ALPHA_BETA_T_CELL_ACTIVATION	GOBP_POSITIVE_REGULATION_OF_CD4_POSITIVE_ALPHA_BETA_T_CELL_ACTIVATION		41	0.508582	2.4869	0	0.000118919	0.008	6061	tags=56%, list=24%, signal=73%
GOBP_VIRION_ASSEMBLY	GOBP_VIRION_ASSEMBLY		17	0.6881	2.48526	0	0.000118643	0.008	7590	tags=88%, list=30%, signal=125%
GOBP_CELLULAR_RESPONSE_TO_RADIATION	GOBP_CELLULAR_RESPONSE_TO_RADIATION		107	0.422094	2.48493	0	0.000118368	0.008	5357	tags=50%, list=21%, signal=62%
GOBP_MELANOSOME_ASSEMBLY	GOBP_MELANOSOME_ASSEMBLY		15	0.70078	2.4822	0	0.000118095	0.008	7095	tags=93%, list=28%, signal=129%
GOBP_PROTEIN_N_LINKED_GLYCOSYLATION	GOBP_PROTEIN_N_LINKED_GLYCOSYLATION		44	0.5039	2.4819	0	0.000117823	0.008	4951	tags=68%, list=19%, signal=84%
GOBP_CYTOPLASMIC_PATTERN_RECOGNITION_RECEPTOR_SIGNALING_PATHWAY	GOBP_CYTOPLASMIC_PATTERN_RECOGNITION_RECEPTOR_SIGNALING_PATHWAY		36	0.565334	2.47926	0	0.000117552	0.008	4985	tags=53%, list=20%, signal=65%
GOBP_POSITIVE_REGULATION_OF_P38MAPK_CASCADE	GOBP_POSITIVE_REGULATION_OF_P38MAPK_CASCADE		24	0.588191	2.47823	0	0.000117282	0.008	7260	tags=75%, list=28%, signal=105%
GOBP_POSITIVE_REGULATION_OF_CELL_MATRIX_ADHESION	GOBP_POSITIVE_REGULATION_OF_CELL_MATRIX_ADHESION		42	0.515447	2.47823	0	0.000117014	0.008	5912	tags=62%, list=23%, signal=80%
GOBP_REGULATION_OF_JNK_CASCADE	GOBP_REGULATION_OF_JNK_CASCADE		111	0.426186	2.4763	0	0.000116747	0.008	5842	tags=47%, list=23%, signal=60%
GOBP_REGULATION_OF_HISTONE_DEACETYLATION	GOBP_REGULATION_OF_HISTONE_DEACETYLATION		27	0.573935	2.4757	0	0.000116481	0.008	4644	tags=52%, list=18%, signal=63%
GOBP_REGULATION_OF_PROTEIN_LOCALIZATION_TO_MEMBRANE	GOBP_REGULATION_OF_PROTEIN_LOCALIZATION_TO_MEMBRANE		148	0.396188	2.47113	0	0.000116216	0.008	4719	tags=43%, list=18%, signal=52%
GOBP_GOLGI_TO_PLASMA_MEMBRANE_TRANSPORT	GOBP_GOLGI_TO_PLASMA_MEMBRANE_TRANSPORT		36	0.533528	2.47062	0	0.000129519	0.009	7290	tags=69%, list=29%, signal=97%
GOBP_RESPONSE_TO_ENDOPLASMIC_RETICULUM_STRESS	GOBP_RESPONSE_TO_ENDOPLASMIC_RETICULUM_STRESS		138	0.402443	2.4706	0	0.000129226	0.009	6042	tags=57%, list=24%, signal=75%
GOBP_MYELOID_LEUKOCYTE_CYTOKINE_PRODUCTION	GOBP_MYELOID_LEUKOCYTE_CYTOKINE_PRODUCTION		59	0.469939	2.47023	0	0.000128934	0.009	6878	tags=59%, list=27%, signal=81%
GOBP_MYELOID_LEUKOCYTE_DIFFERENTIATION	GOBP_MYELOID_LEUKOCYTE_DIFFERENTIATION		199	0.374026	2.4689	0	0.000128643	0.009	6448	tags=50%, list=25%, signal=67%
GOBP_NEGATIVE_REGULATION_OF_SMALL_GTPASE_MEDIATED_SIGNAL_TRANSDUCTION	GOBP_NEGATIVE_REGULATION_OF_SMALL_GTPASE_MEDIATED_SIGNAL_TRANSDUCTION		47	0.51331	2.46808	0	0.000128354	0.009	7885	tags=72%, list=31%, signal=104%
GOBP_REGULATION_OF_ANTIGEN_PROCESSING_AND_PRESENTATION	GOBP_REGULATION_OF_ANTIGEN_PROCESSING_AND_PRESENTATION		20	0.653005	2.46732	0	0.000128067	0.009	5884	tags=75%, list=23%, signal=97%
GOBP_REGULATION_OF_CELL_SHAPE	GOBP_REGULATION_OF_CELL_SHAPE		117	0.412628	2.46719	0	0.000141678	0.01	6142	tags=48%, list=24%, signal=63%
GOBP_INTERLEUKIN_1_MEDIATED_SIGNALING_PATHWAY	GOBP_INTERLEUKIN_1_MEDIATED_SIGNALING_PATHWAY		17	0.673527	2.46689	0	0.000141361	0.01	6965	tags=88%, list=27%, signal=121%
GOBP_REGULATION_OF_PROTEIN_TARGETING_TO_MEMBRANE	GOBP_REGULATION_OF_PROTEIN_TARGETING_TO_MEMBRANE		27	0.572555	2.46671	0	0.000141046	0.01	5823	tags=67%, list=23%, signal=86%
GOBP_NEGATIVE_REGULATION_OF_TELOMERE_MAINTENANCE	GOBP_NEGATIVE_REGULATION_OF_TELOMERE_MAINTENANCE		19	0.628692	2.46595	0	0.000140733	0.01	7694	tags=79%, list=30%, signal=113%
GOBP_REGULATION_OF_PRODUCTION_OF_MOLECULAR_MEDIATOR_OF_IMMUNE_RESPONSE	GOBP_REGULATION_OF_PRODUCTION_OF_MOLECULAR_MEDIATOR_OF_IMMUNE_RESPONSE		168	0.395224	2.46513	0	0.000140421	0.01	5569	tags=44%, list=22%, signal=56%
GOBP_POSITIVE_REGULATION_OF_EXTRINSIC_APOPTOTIC_SIGNALING_PATHWAY	GOBP_POSITIVE_REGULATION_OF_EXTRINSIC_APOPTOTIC_SIGNALING_PATHWAY		50	0.505382	2.46445	0	0.000155524	0.011	5744	tags=58%, list=22%, signal=75%
GOBP_MICROTUBULE_POLYMERIZATION_OR_DEPOLYMERIZATION	GOBP_MICROTUBULE_POLYMERIZATION_OR_DEPOLYMERIZATION		89	0.421705	2.46431	0	0.000155181	0.011	6867	tags=58%, list=27%, signal=80%
GOBP_ESTABLISHMENT_OF_CELL_POLARITY	GOBP_ESTABLISHMENT_OF_CELL_POLARITY		107	0.401461	2.4636	0	0.000154839	0.011	6014	tags=57%, list=24%, signal=74%
GOBP_POSITIVE_REGULATION_OF_SUPRAMOLECULAR_FIBER_ORGANIZATION	GOBP_POSITIVE_REGULATION_OF_SUPRAMOLECULAR_FIBER_ORGANIZATION		124	0.434563	2.46255	0	0.000154499	0.011	6190	tags=54%, list=24%, signal=71%
GOBP_CELL_DEATH_IN_RESPONSE_TO_OXIDATIVE_STRESS	GOBP_CELL_DEATH_IN_RESPONSE_TO_OXIDATIVE_STRESS		69	0.454724	2.46119	0	0.00015416	0.011	6747	tags=58%, list=26%, signal=79%
GOBP_MITOTIC_DNA_INTEGRITY_CHECKPOINT_SIGNALING	GOBP_MITOTIC_DNA_INTEGRITY_CHECKPOINT_SIGNALING		45	0.511935	2.46061	0	0.000153823	0.011	5926	tags=58%, list=23%, signal=75%
GOBP_REGULATION_OF_GLUCOSE_TRANSMEMBRANE_TRANSPORT	GOBP_REGULATION_OF_GLUCOSE_TRANSMEMBRANE_TRANSPORT		60	0.463373	2.46057	0	0.000153487	0.011	5824	tags=50%, list=23%, signal=65%
GOBP_REGULATION_OF_DNA_TEMPLATED_TRANSCRIPTION_IN_RESPONSE_TO_STRESS	GOBP_REGULATION_OF_DNA_TEMPLATED_TRANSCRIPTION_IN_RESPONSE_TO_STRESS		37	0.551432	2.4597	0	0.000153152	0.011	5821	tags=57%, list=23%, signal=73%
GOBP_POSITIVE_REGULATION_OF_PEPTIDYL_LYSINE_ACETYLATION	GOBP_POSITIVE_REGULATION_OF_PEPTIDYL_LYSINE_ACETYLATION		32	0.5542	2.45943	0	0.000152819	0.011	5773	tags=66%, list=23%, signal=85%
GOBP_MEMBRANE_BIOGENESIS	GOBP_MEMBRANE_BIOGENESIS		42	0.522138	2.45904	0	0.000152488	0.011	5531	tags=52%, list=22%, signal=67%
GOBP_REGULATION_OF_RESPONSE_TO_WOUNDING	GOBP_REGULATION_OF_RESPONSE_TO_WOUNDING		150	0.37823	2.45884	0	0.000152158	0.011	5546	tags=44%, list=22%, signal=56%
GOBP_POSITIVE_REGULATION_OF_MICROTUBULE_POLYMERIZATION_OR_DEPOLYMERIZATION	GOBP_POSITIVE_REGULATION_OF_MICROTUBULE_POLYMERIZATION_OR_DEPOLYMERIZATION		23	0.609178	2.45826	0	0.000151829	0.011	5531	tags=65%, list=22%, signal=83%
GOBP_PORE_COMPLEX_ASSEMBLY	GOBP_PORE_COMPLEX_ASSEMBLY		16	0.693008	2.45761	0	0.000151502	0.011	6354	tags=81%, list=25%, signal=108%
GOBP_MEGAKARYOCYTE_DIFFERENTIATION	GOBP_MEGAKARYOCYTE_DIFFERENTIATION		35	0.545885	2.45758	0	0.000151176	0.011	5039	tags=49%, list=20%, signal=60%
GOBP_PROTEIN_ACYLATION	GOBP_PROTEIN_ACYLATION		167	0.421435	2.45654	0	0.000150852	0.011	6157	tags=58%, list=24%, signal=76%
GOBP_REGULATION_OF_REACTIVE_OXYGEN_SPECIES_METABOLIC_PROCESS	GOBP_REGULATION_OF_REACTIVE_OXYGEN_SPECIES_METABOLIC_PROCESS		115	0.417342	2.45615	0	0.000150529	0.011	6238	tags=54%, list=24%, signal=71%
GOBP_MESENCHYME_MORPHOGENESIS	GOBP_MESENCHYME_MORPHOGENESIS		45	0.503915	2.45534	0	0.000150207	0.011	5348	tags=47%, list=21%, signal=59%
GOBP_REGULATION_OF_ORGANELLE_ASSEMBLY	GOBP_REGULATION_OF_ORGANELLE_ASSEMBLY		135	0.401193	2.45408	0	0.000149887	0.011	5463	tags=47%, list=21%, signal=59%
GOBP_PROTEIN_LOCALIZATION_TO_CHROMOSOME	GOBP_PROTEIN_LOCALIZATION_TO_CHROMOSOME		55	0.472855	2.45316	0	0.000149568	0.011	5744	tags=60%, list=22%, signal=77%
GOBP_NEGATIVE_REGULATION_OF_INTRINSIC_APOPTOTIC_SIGNALING_PATHWAY	GOBP_NEGATIVE_REGULATION_OF_INTRINSIC_APOPTOTIC_SIGNALING_PATHWAY		60	0.470839	2.45278	0	0.00014925	0.011	5864	tags=62%, list=23%, signal=80%
GOBP_GOLGI_ORGANIZATION	GOBP_GOLGI_ORGANIZATION		76	0.446692	2.45251	0	0.000148934	0.011	6372	tags=59%, list=25%, signal=79%
GOBP_NEGATIVE_REGULATION_OF_CYSTEINE_TYPE_ENDOPEPTIDASE_ACTIVITY	GOBP_NEGATIVE_REGULATION_OF_CYSTEINE_TYPE_ENDOPEPTIDASE_ACTIVITY		70	0.456996	2.4519	0	0.000148619	0.011	3939	tags=43%, list=15%, signal=51%
GOBP_PURINE_NUCLEOSIDE_MONOPHOSPHATE_BIOSYNTHETIC_PROCESS	GOBP_PURINE_NUCLEOSIDE_MONOPHOSPHATE_BIOSYNTHETIC_PROCESS		18	0.659826	2.45112	0	0.000148306	0.011	3109	tags=56%, list=12%, signal=63%
GOBP_SUPPRESSION_OF_VIRAL_RELEASE_BY_HOST	GOBP_SUPPRESSION_OF_VIRAL_RELEASE_BY_HOST		17	0.654341	2.45107	0	0.000147994	0.011	6238	tags=65%, list=24%, signal=86%
GOBP_INNER_MITOCHONDRIAL_MEMBRANE_ORGANIZATION	GOBP_INNER_MITOCHONDRIAL_MEMBRANE_ORGANIZATION		16	0.703634	2.44868	0	0.000147683	0.011	5094	tags=75%, list=20%, signal=94%
GOBP_MORPHOGENESIS_OF_AN_ENDOTHELIUM	GOBP_MORPHOGENESIS_OF_AN_ENDOTHELIUM		16	0.674885	2.44634	0	0.000147373	0.011	5383	tags=69%, list=21%, signal=87%
GOBP_POSITIVE_REGULATION_OF_GLYCOPROTEIN_METABOLIC_PROCESS	GOBP_POSITIVE_REGULATION_OF_GLYCOPROTEIN_METABOLIC_PROCESS		17	0.65456	2.44612	0	0.000147065	0.011	6759	tags=76%, list=26%, signal=104%
GOBP_MAINTENANCE_OF_LOCATION_IN_CELL	GOBP_MAINTENANCE_OF_LOCATION_IN_CELL		177	0.371338	2.44588	0	0.000160437	0.012	6438	tags=50%, list=25%, signal=66%
GOBP_POSITIVE_REGULATION_OF_VIRAL_PROCESS	GOBP_POSITIVE_REGULATION_OF_VIRAL_PROCESS		40	0.507953	2.44538	0	0.000160103	0.012	5541	tags=73%, list=22%, signal=92%
GOBP_NEGATIVE_REGULATION_OF_PROTEIN_POLYMERIZATION	GOBP_NEGATIVE_REGULATION_OF_PROTEIN_POLYMERIZATION		62	0.453686	2.44421	0	0.000173264	0.013	7766	tags=73%, list=30%, signal=104%
GOBP_PROTEIN_TARGETING_TO_MITOCHONDRION	GOBP_PROTEIN_TARGETING_TO_MITOCHONDRION		44	0.504388	2.44271	0	0.000172904	0.013	5823	tags=66%, list=23%, signal=85%
GOBP_CELLULAR_RESPONSE_TO_INTERLEUKIN_1	GOBP_CELLULAR_RESPONSE_TO_INTERLEUKIN_1		63	0.466431	2.4396	0	0.000198831	0.015	5936	tags=63%, list=23%, signal=82%
GOBP_NEGATIVE_REGULATION_OF_VIRAL_LIFE_CYCLE	GOBP_NEGATIVE_REGULATION_OF_VIRAL_LIFE_CYCLE		29	0.545283	2.43955	0	0.00019842	0.015	5479	tags=59%, list=21%, signal=75%
GOBP_SUBSTRATE_ADHESION_DEPENDENT_CELL_SPREADING	GOBP_SUBSTRATE_ADHESION_DEPENDENT_CELL_SPREADING		77	0.45842	2.43939	0	0.000198011	0.015	6103	tags=57%, list=24%, signal=75%
GOBP_REGULATION_OF_SIGNAL_TRANSDUCTION_BY_P53_CLASS_MEDIATOR	GOBP_REGULATION_OF_SIGNAL_TRANSDUCTION_BY_P53_CLASS_MEDIATOR		49	0.492541	2.43897	0	0.000197603	0.015	6059	tags=65%, list=24%, signal=85%
GOBP_POSITIVE_REGULATION_OF_HISTONE_MODIFICATION	GOBP_POSITIVE_REGULATION_OF_HISTONE_MODIFICATION		81	0.432582	2.4375	0	0.000197197	0.015	5832	tags=56%, list=23%, signal=72%
GOBP_I_KAPPAB_PHOSPHORYLATION	GOBP_I_KAPPAB_PHOSPHORYLATION		18	0.643955	2.43228	0	0.000210188	0.016	6896	tags=72%, list=27%, signal=99%
GOBP_VASCULAR_ASSOCIATED_SMOOTH_MUSCLE_CELL_PROLIFERATION	GOBP_VASCULAR_ASSOCIATED_SMOOTH_MUSCLE_CELL_PROLIFERATION		53	0.48043	2.43117	0	0.000209759	0.016	4641	tags=47%, list=18%, signal=58%
GOBP_NEGATIVE_REGULATION_OF_T_CELL_RECEPTOR_SIGNALING_PATHWAY	GOBP_NEGATIVE_REGULATION_OF_T_CELL_RECEPTOR_SIGNALING_PATHWAY		22	0.604282	2.43098	0	0.000209331	0.016	4828	tags=55%, list=19%, signal=67%
GOBP_COLLAGEN_BIOSYNTHETIC_PROCESS	GOBP_COLLAGEN_BIOSYNTHETIC_PROCESS		51	0.483096	2.4306	0	0.000208904	0.016	5882	tags=55%, list=23%, signal=71%
GOBP_GLUTAMINE_METABOLIC_PROCESS	GOBP_GLUTAMINE_METABOLIC_PROCESS		15	0.688789	2.42984	0	0.000234438	0.018	5998	tags=93%, list=23%, signal=122%
GOBP_NEGATIVE_REGULATION_OF_GENE_EXPRESSION_EPIGENETIC	GOBP_NEGATIVE_REGULATION_OF_GENE_EXPRESSION_EPIGENETIC		69	0.459139	2.42897	0	0.000233962	0.018	4275	tags=48%, list=17%, signal=57%
GOBP_PHAGOCYTOSIS_RECOGNITION	GOBP_PHAGOCYTOSIS_RECOGNITION		162	0.371409	2.42766	0	0.000246848	0.019	3730	tags=35%, list=15%, signal=40%
GOBP_REGULATION_OF_NITRIC_OXIDE_SYNTHASE_ACTIVITY	GOBP_REGULATION_OF_NITRIC_OXIDE_SYNTHASE_ACTIVITY		24	0.587759	2.42736	0	0.000246349	0.019	5531	tags=54%, list=22%, signal=69%
GOBP_INTRINSIC_APOPTOTIC_SIGNALING_PATHWAY_IN_RESPONSE_TO_DNA_DAMAGE_BY_P53_CLASS_MEDIATOR	GOBP_INTRINSIC_APOPTOTIC_SIGNALING_PATHWAY_IN_RESPONSE_TO_DNA_DAMAGE_BY_P53_CLASS_MEDIATOR		29	0.557456	2.42736	0	0.000245853	0.019	5937	tags=72%, list=23%, signal=94%
GOBP_REGULATION_OF_HISTONE_ACETYLATION	GOBP_REGULATION_OF_HISTONE_ACETYLATION		43	0.503466	2.42699	0	0.000245358	0.019	3666	tags=47%, list=14%, signal=54%
GOBP_NUCLEAR_ENVELOPE_ORGANIZATION	GOBP_NUCLEAR_ENVELOPE_ORGANIZATION		36	0.532844	2.4267	0	0.000244865	0.019	5055	tags=61%, list=20%, signal=76%
GOBP_ANGIOGENESIS_INVOLVED_IN_WOUND_HEALING	GOBP_ANGIOGENESIS_INVOLVED_IN_WOUND_HEALING		15	0.685441	2.4229	0	0.000244374	0.019	515	tags=33%, list=2%, signal=34%
GOBP_RHO_PROTEIN_SIGNAL_TRANSDUCTION	GOBP_RHO_PROTEIN_SIGNAL_TRANSDUCTION		106	0.425889	2.42213	0	0.000243886	0.019	5595	tags=44%, list=22%, signal=57%
GOBP_RESPONSE_TO_INTERFERON_BETA	GOBP_RESPONSE_TO_INTERFERON_BETA		58	0.462915	2.4218	0	0.000243399	0.019	3465	tags=36%, list=14%, signal=42%
GOBP_POSITIVE_REGULATION_OF_PEPTIDASE_ACTIVITY	GOBP_POSITIVE_REGULATION_OF_PEPTIDASE_ACTIVITY		136	0.375052	2.41874	0	0.000256061	0.02	6599	tags=49%, list=26%, signal=66%
GOBP_REGULATION_OF_MONONUCLEAR_CELL_MIGRATION	GOBP_REGULATION_OF_MONONUCLEAR_CELL_MIGRATION		95	0.417025	2.41793	0	0.000268516	0.021	5116	tags=44%, list=20%, signal=55%
GOBP_REGULATION_OF_SMALL_GTPASE_MEDIATED_SIGNAL_TRANSDUCTION	GOBP_REGULATION_OF_SMALL_GTPASE_MEDIATED_SIGNAL_TRANSDUCTION		171	0.392042	2.41748	0	0.000267984	0.021	7336	tags=54%, list=29%, signal=75%
GOBP_ACTIVATION_OF_GTPASE_ACTIVITY	GOBP_ACTIVATION_OF_GTPASE_ACTIVITY		66	0.448344	2.41717	0	0.000267453	0.021	7280	tags=62%, list=28%, signal=87%
GOBP_REGULATION_OF_PROTEIN_BINDING	GOBP_REGULATION_OF_PROTEIN_BINDING		160	0.384127	2.41609	0	0.000266924	0.021	6619	tags=55%, list=26%, signal=74%
GOBP_GMP_METABOLIC_PROCESS	GOBP_GMP_METABOLIC_PROCESS		17	0.652667	2.41608	0	0.000266398	0.021	3109	tags=65%, list=12%, signal=74%
GOBP_NEGATIVE_REGULATION_OF_CELL_CELL_ADHESION	GOBP_NEGATIVE_REGULATION_OF_CELL_CELL_ADHESION		167	0.371989	2.41373	0	0.000291261	0.023	6061	tags=45%, list=24%, signal=58%
GOBP_NUCLEOSIDE_DIPHOSPHATE_METABOLIC_PROCESS	GOBP_NUCLEOSIDE_DIPHOSPHATE_METABOLIC_PROCESS		91	0.403585	2.41151	0	0.000290689	0.023	6186	tags=55%, list=24%, signal=72%
GOBP_MICROTUBULE_ORGANIZING_CENTER_ORGANIZATION	GOBP_MICROTUBULE_ORGANIZING_CENTER_ORGANIZATION		78	0.446749	2.41123	0	0.000290119	0.023	5528	tags=55%, list=22%, signal=70%
GOBP_RNA_PHOSPHODIESTER_BOND_HYDROLYSIS_ENDONUCLEOLYTIC	GOBP_RNA_PHOSPHODIESTER_BOND_HYDROLYSIS_ENDONUCLEOLYTIC		18	0.622523	2.41068	0	0.000289551	0.023	7462	tags=83%, list=29%, signal=118%
GOBP_REGULATION_OF_LYMPHOCYTE_MIGRATION	GOBP_REGULATION_OF_LYMPHOCYTE_MIGRATION		50	0.494671	2.41034	0	0.000288986	0.023	5581	tags=50%, list=22%, signal=64%
GOBP_REGULATION_OF_P38MAPK_CASCADE	GOBP_REGULATION_OF_P38MAPK_CASCADE		34	0.528283	2.41009	0	0.000288422	0.023	7260	tags=65%, list=28%, signal=90%
GOBP_ESTABLISHMENT_OF_PROTEIN_LOCALIZATION_TO_PLASMA_MEMBRANE	GOBP_ESTABLISHMENT_OF_PROTEIN_LOCALIZATION_TO_PLASMA_MEMBRANE		45	0.505291	2.40937	0	0.000287861	0.023	7150	tags=67%, list=28%, signal=92%
GOBP_NEGATIVE_REGULATION_OF_SUPRAMOLECULAR_FIBER_ORGANIZATION	GOBP_NEGATIVE_REGULATION_OF_SUPRAMOLECULAR_FIBER_ORGANIZATION		129	0.409833	2.40771	0	0.000287302	0.023	6962	tags=63%, list=27%, signal=86%
GOBP_HISTONE_H2A_UBIQUITINATION	GOBP_HISTONE_H2A_UBIQUITINATION		16	0.673334	2.4067	0	0.000286746	0.023	6143	tags=69%, list=24%, signal=90%
GOBP_POSITIVE_REGULATION_OF_TUMOR_NECROSIS_FACTOR_SUPERFAMILY_CYTOKINE_PRODUCTION	GOBP_POSITIVE_REGULATION_OF_TUMOR_NECROSIS_FACTOR_SUPERFAMILY_CYTOKINE_PRODUCTION		94	0.423361	2.40602	0	0.000298895	0.024	6436	tags=51%, list=25%, signal=68%
GOBP_GLIAL_CELL_PROLIFERATION	GOBP_GLIAL_CELL_PROLIFERATION		54	0.455016	2.40592	0	0.000298318	0.024	6266	tags=65%, list=25%, signal=86%
GOBP_ANTIGEN_PROCESSING_AND_PRESENTATION_OF_EXOGENOUS_PEPTIDE_ANTIGEN_VIA_MHC_CLASS_II	GOBP_ANTIGEN_PROCESSING_AND_PRESENTATION_OF_EXOGENOUS_PEPTIDE_ANTIGEN_VIA_MHC_CLASS_II		19	0.66744	2.40574	0	0.000297743	0.024	6440	tags=79%, list=25%, signal=105%
GOBP_CELL_MATRIX_ADHESION	GOBP_CELL_MATRIX_ADHESION		179	0.385232	2.40141	0	0.000297171	0.024	5912	tags=49%, list=23%, signal=64%
GOBP_REGULATION_OF_DNA_TEMPLATED_TRANSCRIPTION_INITIATION	GOBP_REGULATION_OF_DNA_TEMPLATED_TRANSCRIPTION_INITIATION		47	0.487611	2.40083	0	0.0002966	0.024	5503	tags=60%, list=22%, signal=76%
GOBP_REGULATION_OF_TOR_SIGNALING	GOBP_REGULATION_OF_TOR_SIGNALING		68	0.425018	2.40054	0	0.000296032	0.024	7501	tags=65%, list=29%, signal=91%
GOBP_REGULATION_OF_RESPONSE_TO_OXIDATIVE_STRESS	GOBP_REGULATION_OF_RESPONSE_TO_OXIDATIVE_STRESS		65	0.445104	2.39972	0	0.000295466	0.024	6747	tags=55%, list=26%, signal=75%
GOBP_ENDOPLASMIC_RETICULUM_ORGANIZATION	GOBP_ENDOPLASMIC_RETICULUM_ORGANIZATION		54	0.483444	2.39915	0	0.000294902	0.024	5403	tags=61%, list=21%, signal=77%
GOBP_POSITIVE_REGULATION_OF_OXIDOREDUCTASE_ACTIVITY	GOBP_POSITIVE_REGULATION_OF_OXIDOREDUCTASE_ACTIVITY		42	0.481775	2.39735	0	0.00029434	0.024	5802	tags=45%, list=23%, signal=58%
GOBP_INTRINSIC_APOPTOTIC_SIGNALING_PATHWAY_BY_P53_CLASS_MEDIATOR	GOBP_INTRINSIC_APOPTOTIC_SIGNALING_PATHWAY_BY_P53_CLASS_MEDIATOR		58	0.460619	2.39681	0	0.000293781	0.024	6376	tags=60%, list=25%, signal=80%
GOBP_EPHRIN_RECEPTOR_SIGNALING_PATHWAY	GOBP_EPHRIN_RECEPTOR_SIGNALING_PATHWAY		25	0.558352	2.39498	0	0.000293223	0.024	4116	tags=52%, list=16%, signal=62%
GOBP_RESPONSE_TO_STARVATION	GOBP_RESPONSE_TO_STARVATION		131	0.390612	2.39434	0	0.000292668	0.024	5511	tags=48%, list=22%, signal=61%
GOBP_PYRIMIDINE_NUCLEOSIDE_TRIPHOSPHATE_METABOLIC_PROCESS	GOBP_PYRIMIDINE_NUCLEOSIDE_TRIPHOSPHATE_METABOLIC_PROCESS		15	0.686922	2.3935	0	0.000292115	0.024	4353	tags=53%, list=17%, signal=64%
GOBP_NEGATIVE_REGULATION_OF_B_CELL_ACTIVATION	GOBP_NEGATIVE_REGULATION_OF_B_CELL_ACTIVATION		31	0.555187	2.39345	0	0.000291564	0.024	7765	tags=71%, list=30%, signal=102%
GOBP_POSITIVE_REGULATION_OF_RESPONSE_TO_DNA_DAMAGE_STIMULUS	GOBP_POSITIVE_REGULATION_OF_RESPONSE_TO_DNA_DAMAGE_STIMULUS		93	0.423697	2.39337	0	0.000291015	0.024	7044	tags=63%, list=28%, signal=87%
GOBP_POSITIVE_REGULATION_OF_PROTEIN_SERINE_THREONINE_KINASE_ACTIVITY	GOBP_POSITIVE_REGULATION_OF_PROTEIN_SERINE_THREONINE_KINASE_ACTIVITY		149	0.384744	2.39249	0	0.000290468	0.024	6236	tags=52%, list=24%, signal=68%
GOBP_REGULATION_OF_MITOTIC_SPINDLE_ASSEMBLY	GOBP_REGULATION_OF_MITOTIC_SPINDLE_ASSEMBLY		15	0.68046	2.39227	0	0.000289923	0.024	7590	tags=87%, list=30%, signal=123%
GOBP_POSITIVE_REGULATION_OF_B_CELL_ACTIVATION	GOBP_POSITIVE_REGULATION_OF_B_CELL_ACTIVATION		192	0.371805	2.38998	0	0.00028938	0.024	5223	tags=39%, list=20%, signal=49%
GOBP_PURINE_CONTAINING_COMPOUND_BIOSYNTHETIC_PROCESS	GOBP_PURINE_CONTAINING_COMPOUND_BIOSYNTHETIC_PROCESS		145	0.419725	2.38848	0	0.000288839	0.024	6555	tags=54%, list=26%, signal=73%
GOBP_TRANSLATIONAL_INITIATION	GOBP_TRANSLATIONAL_INITIATION		62	0.445353	2.38468	0	0.0002883	0.024	4700	tags=53%, list=18%, signal=65%
GOBP_LIPOPROTEIN_METABOLIC_PROCESS	GOBP_LIPOPROTEIN_METABOLIC_PROCESS		92	0.42773	2.38432	0	0.000287763	0.024	6962	tags=59%, list=27%, signal=80%
GOBP_POSITIVE_REGULATION_OF_MYELOID_LEUKOCYTE_CYTOKINE_PRODUCTION_INVOLVED_IN_IMMUNE_RESPONSE	GOBP_POSITIVE_REGULATION_OF_MYELOID_LEUKOCYTE_CYTOKINE_PRODUCTION_INVOLVED_IN_IMMUNE_RESPONSE		34	0.522894	2.38305	0	0.000287228	0.024	6626	tags=62%, list=26%, signal=83%
GOBP_NEGATIVE_REGULATION_OF_DNA_METABOLIC_PROCESS	GOBP_NEGATIVE_REGULATION_OF_DNA_METABOLIC_PROCESS		94	0.403968	2.38277	0	0.000286695	0.024	7308	tags=52%, list=29%, signal=73%
GOBP_PROTEIN_DEPHOSPHORYLATION	GOBP_PROTEIN_DEPHOSPHORYLATION		170	0.363315	2.38195	0	0.000297489	0.025	6510	tags=54%, list=25%, signal=71%
GOBP_POSITIVE_REGULATION_OF_CYCLIN_DEPENDENT_PROTEIN_KINASE_ACTIVITY	GOBP_POSITIVE_REGULATION_OF_CYCLIN_DEPENDENT_PROTEIN_KINASE_ACTIVITY		18	0.633291	2.38129	0	0.00029694	0.025	1150	tags=44%, list=5%, signal=47%
GOBP_REGULATION_OF_MRNA_SPLICING_VIA_SPLICEOSOME	GOBP_REGULATION_OF_MRNA_SPLICING_VIA_SPLICEOSOME		62	0.455322	2.38067	0	0.000296392	0.025	6423	tags=68%, list=25%, signal=90%
GOBP_PROTEIN_LOCALIZATION_TO_GOLGI_APPARATUS	GOBP_PROTEIN_LOCALIZATION_TO_GOLGI_APPARATUS		17	0.646948	2.38022	0	0.000295846	0.025	5511	tags=76%, list=22%, signal=97%
GOBP_GLYCOSYLATION	GOBP_GLYCOSYLATION		163	0.356846	2.37919	0	0.000295302	0.025	6349	tags=52%, list=25%, signal=69%
GOBP_REGULATION_OF_PROTEIN_TARGETING	GOBP_REGULATION_OF_PROTEIN_TARGETING		42	0.49514	2.37829	0	0.00029476	0.025	5823	tags=62%, list=23%, signal=80%
GOBP_B_CELL_ACTIVATION_INVOLVED_IN_IMMUNE_RESPONSE	GOBP_B_CELL_ACTIVATION_INVOLVED_IN_IMMUNE_RESPONSE		71	0.431975	2.37773	0	0.00029422	0.025	4891	tags=42%, list=19%, signal=52%
GOBP_REGULATION_OF_TRIGLYCERIDE_BIOSYNTHETIC_PROCESS	GOBP_REGULATION_OF_TRIGLYCERIDE_BIOSYNTHETIC_PROCESS		18	0.633614	2.37665	0	0.000293682	0.025	7470	tags=78%, list=29%, signal=110%
GOBP_EPIGENETIC_REGULATION_OF_GENE_EXPRESSION	GOBP_EPIGENETIC_REGULATION_OF_GENE_EXPRESSION		116	0.402336	2.37414	0	0.000317796	0.027	5832	tags=53%, list=23%, signal=68%
GOBP_NEGATIVE_REGULATION_OF_CYTOKINE_PRODUCTION_INVOLVED_IN_IMMUNE_RESPONSE	GOBP_NEGATIVE_REGULATION_OF_CYTOKINE_PRODUCTION_INVOLVED_IN_IMMUNE_RESPONSE		34	0.520937	2.37382	0	0.000317217	0.027	4257	tags=38%, list=17%, signal=46%
GOBP_POSITIVE_REGULATION_OF_REACTIVE_OXYGEN_SPECIES_METABOLIC_PROCESS	GOBP_POSITIVE_REGULATION_OF_REACTIVE_OXYGEN_SPECIES_METABOLIC_PROCESS		62	0.448094	2.3733	0	0.00031664	0.027	6578	tags=58%, list=26%, signal=78%
GOBP_POSITIVE_REGULATION_OF_INFLAMMATORY_RESPONSE	GOBP_POSITIVE_REGULATION_OF_INFLAMMATORY_RESPONSE		124	0.393687	2.37251	0	0.000328014	0.028	5839	tags=48%, list=23%, signal=61%
GOBP_NEGATIVE_REGULATION_OF_TOR_SIGNALING	GOBP_NEGATIVE_REGULATION_OF_TOR_SIGNALING		33	0.513769	2.37217	0	0.00032742	0.028	6139	tags=58%, list=24%, signal=76%
GOBP_GLIAL_CELL_MIGRATION	GOBP_GLIAL_CELL_MIGRATION		60	0.460845	2.37195	0	0.000326828	0.028	5912	tags=55%, list=23%, signal=71%
GOBP_PROTEIN_TARGETING_TO_LYSOSOME	GOBP_PROTEIN_TARGETING_TO_LYSOSOME		15	0.669602	2.37188	0	0.000326238	0.028	5248	tags=80%, list=21%, signal=101%
GOBP_POSITIVE_REGULATION_OF_CELL_CYCLE_G2_M_PHASE_TRANSITION	GOBP_POSITIVE_REGULATION_OF_CELL_CYCLE_G2_M_PHASE_TRANSITION		19	0.635893	2.37173	0	0.00032565	0.028	3623	tags=53%, list=14%, signal=61%
GOBP_PEPTIDYL_LYSINE_METHYLATION	GOBP_PEPTIDYL_LYSINE_METHYLATION		91	0.429175	2.37163	0	0.000325064	0.028	5832	tags=55%, list=23%, signal=71%
GOBP_REGULATION_OF_OXIDOREDUCTASE_ACTIVITY	GOBP_REGULATION_OF_OXIDOREDUCTASE_ACTIVITY		70	0.44254	2.37027	0	0.000335584	0.029	5531	tags=44%, list=22%, signal=56%
GOBP_MEMBRANE_INVAGINATION	GOBP_MEMBRANE_INVAGINATION		189	0.355152	2.36796	0	0.000347041	0.03	6061	tags=47%, list=24%, signal=61%
GOBP_PYRIMIDINE_NUCLEOTIDE_METABOLIC_PROCESS	GOBP_PYRIMIDINE_NUCLEOTIDE_METABOLIC_PROCESS		29	0.53943	2.36637	0	0.00034642	0.03	6148	tags=55%, list=24%, signal=73%
GOBP_MUSCLE_CELL_PROLIFERATION	GOBP_MUSCLE_CELL_PROLIFERATION		197	0.389723	2.36593	0	0.000345801	0.03	4672	tags=40%, list=18%, signal=48%
GOBP_POSITIVE_REGULATION_OF_HISTONE_H3_K4_METHYLATION	GOBP_POSITIVE_REGULATION_OF_HISTONE_H3_K4_METHYLATION		16	0.674538	2.36548	0	0.000345185	0.03	7250	tags=94%, list=28%, signal=131%
GOBP_POSITIVE_REGULATION_OF_STRESS_ACTIVATED_PROTEIN_KINASE_SIGNALING_CASCADE	GOBP_POSITIVE_REGULATION_OF_STRESS_ACTIVATED_PROTEIN_KINASE_SIGNALING_CASCADE		108	0.395265	2.36489	0	0.000344571	0.03	6968	tags=52%, list=27%, signal=71%
GOBP_REGULATION_OF_PROGRAMMED_NECROTIC_CELL_DEATH	GOBP_REGULATION_OF_PROGRAMMED_NECROTIC_CELL_DEATH		16	0.658287	2.36385	0	0.000343958	0.03	5531	tags=63%, list=22%, signal=80%
GOBP_INTEGRIN_ACTIVATION	GOBP_INTEGRIN_ACTIVATION		17	0.647545	2.36156	0	0.000366479	0.032	6103	tags=71%, list=24%, signal=93%
GOBP_ZINC_ION_TRANSMEMBRANE_TRANSPORT	GOBP_ZINC_ION_TRANSMEMBRANE_TRANSPORT		21	0.573101	2.36155	0	0.00036583	0.032	5852	tags=62%, list=23%, signal=80%
GOBP_POSITIVE_REGULATION_OF_PROTEIN_POLYMERIZATION	GOBP_POSITIVE_REGULATION_OF_PROTEIN_POLYMERIZATION		62	0.438003	2.35968	0	0.000376651	0.033	6061	tags=52%, list=24%, signal=67%
GOBP_TUBULIN_DEACETYLATION	GOBP_TUBULIN_DEACETYLATION		17	0.639733	2.35944	0	0.000375987	0.033	4226	tags=65%, list=17%, signal=77%
GOBP_LEUKOCYTE_CHEMOTAXIS	GOBP_LEUKOCYTE_CHEMOTAXIS		185	0.328602	2.3581	0	0.000375325	0.033	5912	tags=45%, list=23%, signal=59%
GOBP_RESPONSE_TO_PROTOZOAN	GOBP_RESPONSE_TO_PROTOZOAN		38	0.519959	2.35695	0	0.000374665	0.033	4616	tags=47%, list=18%, signal=58%
GOBP_PHOSPHATIDYLINOSITOL_PHOSPHATE_BIOSYNTHETIC_PROCESS	GOBP_PHOSPHATIDYLINOSITOL_PHOSPHATE_BIOSYNTHETIC_PROCESS		33	0.521452	2.3568	0	0.000374008	0.033	2997	tags=45%, list=12%, signal=51%
GOBP_POSITIVE_REGULATION_OF_MITOCHONDRION_ORGANIZATION	GOBP_POSITIVE_REGULATION_OF_MITOCHONDRION_ORGANIZATION		47	0.482459	2.35666	0	0.000373353	0.033	6467	tags=62%, list=25%, signal=82%
GOBP_REGULATION_OF_EXECUTION_PHASE_OF_APOPTOSIS	GOBP_REGULATION_OF_EXECUTION_PHASE_OF_APOPTOSIS		18	0.632671	2.3564	0	0.0003727	0.033	5376	tags=67%, list=21%, signal=84%
GOBP_CARBOHYDRATE_CATABOLIC_PROCESS	GOBP_CARBOHYDRATE_CATABOLIC_PROCESS		106	0.390526	2.35622	0	0.00037205	0.033	6498	tags=58%, list=25%, signal=77%
GOBP_TRANSLATIONAL_ELONGATION	GOBP_TRANSLATIONAL_ELONGATION		32	0.540843	2.35609	0	0.000371402	0.033	6587	tags=66%, list=26%, signal=88%
GOBP_NEGATIVE_REGULATION_OF_APOPTOTIC_SIGNALING_PATHWAY	GOBP_NEGATIVE_REGULATION_OF_APOPTOTIC_SIGNALING_PATHWAY		163	0.368868	2.35393	0	0.000392641	0.035	5864	tags=48%, list=23%, signal=62%
GOBP_TUMOR_NECROSIS_FACTOR_SUPERFAMILY_CYTOKINE_PRODUCTION	GOBP_TUMOR_NECROSIS_FACTOR_SUPERFAMILY_CYTOKINE_PRODUCTION		163	0.387881	2.35361	0	0.00039196	0.035	6436	tags=47%, list=25%, signal=62%
GOBP_REGULATION_OF_LIPID_KINASE_ACTIVITY	GOBP_REGULATION_OF_LIPID_KINASE_ACTIVITY		35	0.513106	2.35275	0	0.00039128	0.035	4628	tags=54%, list=18%, signal=66%
GOBP_RECEPTOR_RECYCLING	GOBP_RECEPTOR_RECYCLING		29	0.518673	2.35155	0	0.000390603	0.035	6341	tags=62%, list=25%, signal=82%
GOBP_REGULATION_OF_T_CELL_MIGRATION	GOBP_REGULATION_OF_T_CELL_MIGRATION		37	0.501254	2.35095	0	0.000389929	0.035	3433	tags=35%, list=13%, signal=41%
GOBP_MONONUCLEAR_CELL_MIGRATION	GOBP_MONONUCLEAR_CELL_MIGRATION		145	0.375834	2.34868	0	0.000401361	0.036	5581	tags=44%, list=22%, signal=56%
GOBP_MODULATION_BY_HOST_OF_SYMBIONT_PROCESS	GOBP_MODULATION_BY_HOST_OF_SYMBIONT_PROCESS		43	0.49315	2.34865	0	0.00040067	0.036	4226	tags=51%, list=17%, signal=61%
GOBP_NEGATIVE_REGULATION_OF_LYMPHOCYTE_ACTIVATION	GOBP_NEGATIVE_REGULATION_OF_LYMPHOCYTE_ACTIVATION		142	0.377432	2.34798	0	0.000399981	0.036	6072	tags=46%, list=24%, signal=61%
GOBP_NEGATIVE_REGULATION_OF_INTRACELLULAR_TRANSPORT	GOBP_NEGATIVE_REGULATION_OF_INTRACELLULAR_TRANSPORT		47	0.468307	2.34743	0	0.000399295	0.036	5274	tags=47%, list=21%, signal=59%
GOBP_PROTEIN_TRANSMEMBRANE_TRANSPORT	GOBP_PROTEIN_TRANSMEMBRANE_TRANSPORT		26	0.550308	2.34559	0	0.000398612	0.036	5762	tags=69%, list=23%, signal=89%
GOBP_REGULATION_OF_LYSOSOMAL_LUMEN_PH	GOBP_REGULATION_OF_LYSOSOMAL_LUMEN_PH		15	0.639472	2.34536	0	0.00039793	0.036	5012	tags=67%, list=20%, signal=83%
GOBP_RESPONSE_TO_FLUID_SHEAR_STRESS	GOBP_RESPONSE_TO_FLUID_SHEAR_STRESS		19	0.620993	2.34487	0	0.000397251	0.036	8039	tags=84%, list=31%, signal=123%
GOBP_NEGATIVE_REGULATION_OF_CELL_CYCLE_G1_S_PHASE_TRANSITION	GOBP_NEGATIVE_REGULATION_OF_CELL_CYCLE_G1_S_PHASE_TRANSITION		60	0.460965	2.34203	0	0.000396574	0.036	5744	tags=55%, list=22%, signal=71%
GOBP_BIOLOGICAL_PROCESS_INVOLVED_IN_INTERACTION_WITH_SYMBIONT	GOBP_BIOLOGICAL_PROCESS_INVOLVED_IN_INTERACTION_WITH_SYMBIONT		82	0.417514	2.34188	0	0.0003959	0.036	4743	tags=46%, list=19%, signal=57%
GOBP_NIK_NF_KAPPAB_SIGNALING	GOBP_NIK_NF_KAPPAB_SIGNALING		91	0.417902	2.34146	0	0.000395228	0.036	7070	tags=63%, list=28%, signal=86%
GOBP_NADH_METABOLIC_PROCESS	GOBP_NADH_METABOLIC_PROCESS		22	0.580672	2.33967	0	0.000394558	0.036	5381	tags=73%, list=21%, signal=92%
GOBP_ESTABLISHMENT_OF_PROTEIN_LOCALIZATION_TO_CHROMOSOME	GOBP_ESTABLISHMENT_OF_PROTEIN_LOCALIZATION_TO_CHROMOSOME		16	0.647186	2.33951	0	0.00039389	0.036	5214	tags=75%, list=20%, signal=94%
GOBP_MEIOTIC_SPINDLE_ORGANIZATION	GOBP_MEIOTIC_SPINDLE_ORGANIZATION		15	0.671698	2.33927	0	0.000404112	0.037	4264	tags=67%, list=17%, signal=80%
GOBP_MONOSACCHARIDE_BIOSYNTHETIC_PROCESS	GOBP_MONOSACCHARIDE_BIOSYNTHETIC_PROCESS		65	0.429659	2.33833	0	0.00040343	0.037	6010	tags=48%, list=24%, signal=62%
GOBP_DOUBLE_STRAND_BREAK_REPAIR	GOBP_DOUBLE_STRAND_BREAK_REPAIR		155	0.35723	2.33738	0	0.000402751	0.037	6143	tags=50%, list=24%, signal=65%
GOBP_MESENCHYMAL_CELL_DIFFERENTIATION	GOBP_MESENCHYMAL_CELL_DIFFERENTIATION		187	0.348139	2.33673	0	0.000402074	0.037	6313	tags=49%, list=25%, signal=64%
GOBP_POSITIVE_REGULATION_OF_PRODUCTION_OF_MOLECULAR_MEDIATOR_OF_IMMUNE_RESPONSE	GOBP_POSITIVE_REGULATION_OF_PRODUCTION_OF_MOLECULAR_MEDIATOR_OF_IMMUNE_RESPONSE		110	0.397187	2.33661	0	0.0004014	0.037	5360	tags=44%, list=21%, signal=55%
GOBP_CD4_POSITIVE_ALPHA_BETA_T_CELL_ACTIVATION	GOBP_CD4_POSITIVE_ALPHA_BETA_T_CELL_ACTIVATION		108	0.403894	2.33567	0	0.000400727	0.037	6061	tags=49%, list=24%, signal=64%
GOBP_REACTIVE_OXYGEN_SPECIES_METABOLIC_PROCESS	GOBP_REACTIVE_OXYGEN_SPECIES_METABOLIC_PROCESS		177	0.344324	2.33508	0	0.000400057	0.037	6376	tags=50%, list=25%, signal=66%
GOBP_GASTRULATION	GOBP_GASTRULATION		143	0.383811	2.3339	0	0.000399389	0.037	5822	tags=45%, list=23%, signal=59%
GOBP_POSITIVE_REGULATION_OF_PHOSPHATASE_ACTIVITY	GOBP_POSITIVE_REGULATION_OF_PHOSPHATASE_ACTIVITY		26	0.535912	2.33299	0	0.000410077	0.038	5882	tags=62%, list=23%, signal=80%
GOBP_T_CELL_MIGRATION	GOBP_T_CELL_MIGRATION		51	0.450374	2.33207	0	0.000409394	0.038	5495	tags=41%, list=22%, signal=52%
GOBP_DNA_DUPLEX_UNWINDING	GOBP_DNA_DUPLEX_UNWINDING		21	0.596687	2.33178	0	0.000419034	0.039	5645	tags=57%, list=22%, signal=73%
GOBP_CYTOKINE_PRODUCTION_INVOLVED_IN_IMMUNE_RESPONSE	GOBP_CYTOKINE_PRODUCTION_INVOLVED_IN_IMMUNE_RESPONSE		127	0.392543	2.33035	0	0.000418339	0.039	5467	tags=43%, list=21%, signal=55%
GOBP_ACTIN_FILAMENT_BUNDLE_ORGANIZATION	GOBP_ACTIN_FILAMENT_BUNDLE_ORGANIZATION		121	0.380678	2.32983	0	0.000427382	0.04	6077	tags=49%, list=24%, signal=64%
GOBP_MEMBRANE_DOCKING	GOBP_MEMBRANE_DOCKING		54	0.465573	2.32741	0	0.000426675	0.04	5590	tags=59%, list=22%, signal=76%
GOBP_HEPATOCYTE_APOPTOTIC_PROCESS	GOBP_HEPATOCYTE_APOPTOTIC_PROCESS		15	0.677195	2.32681	0	0.000425971	0.04	5783	tags=73%, list=23%, signal=95%
GOBP_REGULATION_OF_CELL_MIGRATION_INVOLVED_IN_SPROUTING_ANGIOGENESIS	GOBP_REGULATION_OF_CELL_MIGRATION_INVOLVED_IN_SPROUTING_ANGIOGENESIS		31	0.518776	2.32431	0	0.000425269	0.04	6897	tags=55%, list=27%, signal=75%
GOBP_NEGATIVE_REGULATION_OF_PROTEIN_CONTAINING_COMPLEX_DISASSEMBLY	GOBP_NEGATIVE_REGULATION_OF_PROTEIN_CONTAINING_COMPLEX_DISASSEMBLY		66	0.427865	2.32282	0	0.000434651	0.041	4827	tags=55%, list=19%, signal=67%
GOBP_PLATELET_DERIVED_GROWTH_FACTOR_RECEPTOR_SIGNALING_PATHWAY	GOBP_PLATELET_DERIVED_GROWTH_FACTOR_RECEPTOR_SIGNALING_PATHWAY		50	0.470805	2.32249	0	0.000433937	0.041	8040	tags=72%, list=31%, signal=105%
GOBP_REGULATION_OF_IMMUNOGLOBULIN_PRODUCTION	GOBP_REGULATION_OF_IMMUNOGLOBULIN_PRODUCTION		67	0.423394	2.32218	0	0.000433226	0.041	4833	tags=42%, list=19%, signal=51%
GOBP_GLUCOSE_IMPORT	GOBP_GLUCOSE_IMPORT		59	0.454154	2.32169	0	0.000432517	0.041	5817	tags=51%, list=23%, signal=66%
GOBP_REGULATION_OF_TYPE_B_PANCREATIC_CELL_PROLIFERATION	GOBP_REGULATION_OF_TYPE_B_PANCREATIC_CELL_PROLIFERATION		18	0.62425	2.32116	0	0.00043181	0.041	2258	tags=50%, list=9%, signal=55%
GOBP_POSITIVE_REGULATION_OF_SUBSTRATE_ADHESION_DEPENDENT_CELL_SPREADING	GOBP_POSITIVE_REGULATION_OF_SUBSTRATE_ADHESION_DEPENDENT_CELL_SPREADING		30	0.526969	2.31954	0	0.000441355	0.042	5824	tags=60%, list=23%, signal=78%
GOBP_NEGATIVE_REGULATION_OF_MITOCHONDRION_ORGANIZATION	GOBP_NEGATIVE_REGULATION_OF_MITOCHONDRION_ORGANIZATION		35	0.502923	2.31897	0	0.000440637	0.042	4637	tags=51%, list=18%, signal=63%
GOBP_NEGATIVE_REGULATION_OF_GROWTH	GOBP_NEGATIVE_REGULATION_OF_GROWTH		200	0.334469	2.31883	0	0.00043992	0.042	6148	tags=46%, list=24%, signal=59%
GOBP_REGULATION_OF_SUPEROXIDE_ANION_GENERATION	GOBP_REGULATION_OF_SUPEROXIDE_ANION_GENERATION		22	0.585636	2.31862	0	0.000439206	0.042	8019	tags=86%, list=31%, signal=126%
GOBP_CELLULAR_RESPONSE_TO_GLUCOSE_STARVATION	GOBP_CELLULAR_RESPONSE_TO_GLUCOSE_STARVATION		37	0.488374	2.31861	0	0.000438494	0.042	5401	tags=57%, list=21%, signal=72%
GOBP_POSITIVE_REGULATION_OF_RELEASE_OF_CYTOCHROME_C_FROM_MITOCHONDRIA	GOBP_POSITIVE_REGULATION_OF_RELEASE_OF_CYTOCHROME_C_FROM_MITOCHONDRIA		22	0.583716	2.31795	0	0.000448834	0.043	5544	tags=59%, list=22%, signal=75%
GOBP_HETEROCHROMATIN_ORGANIZATION	GOBP_HETEROCHROMATIN_ORGANIZATION		69	0.433421	2.31739	0	0.000448109	0.043	4275	tags=43%, list=17%, signal=52%
GOBP_ERBB_SIGNALING_PATHWAY	GOBP_ERBB_SIGNALING_PATHWAY		92	0.412103	2.31729	0	0.000447387	0.043	4984	tags=47%, list=20%, signal=58%
GOBP_JNK_CASCADE	GOBP_JNK_CASCADE		132	0.398365	2.31444	0	0.000479687	0.046	5842	tags=46%, list=23%, signal=60%
GOBP_HOMEOSTASIS_OF_NUMBER_OF_CELLS_WITHIN_A_TISSUE	GOBP_HOMEOSTASIS_OF_NUMBER_OF_CELLS_WITHIN_A_TISSUE		37	0.495269	2.31397	0	0.000478916	0.046	6032	tags=51%, list=24%, signal=67%
GOBP_PROTEIN_HYDROXYLATION	GOBP_PROTEIN_HYDROXYLATION		19	0.601469	2.31282	0	0.000488255	0.047	2514	tags=53%, list=10%, signal=58%
GOBP_ADIPOSE_TISSUE_DEVELOPMENT	GOBP_ADIPOSE_TISSUE_DEVELOPMENT		50	0.465156	2.31229	0	0.000487473	0.047	5924	tags=54%, list=23%, signal=70%
GOBP_RUFFLE_ORGANIZATION	GOBP_RUFFLE_ORGANIZATION		40	0.479287	2.31034	0	0.000497278	0.048	6014	tags=52%, list=24%, signal=69%
GOBP_EXTRINSIC_APOPTOTIC_SIGNALING_PATHWAY	GOBP_EXTRINSIC_APOPTOTIC_SIGNALING_PATHWAY		187	0.36955	2.30986	0	0.000496483	0.048	5832	tags=49%, list=23%, signal=63%
GOBP_APOPTOTIC_MITOCHONDRIAL_CHANGES	GOBP_APOPTOTIC_MITOCHONDRIAL_CHANGES		76	0.427966	2.30732	0	0.000495691	0.048	5832	tags=51%, list=23%, signal=66%
GOBP_REGULATION_OF_B_CELL_DIFFERENTIATION	GOBP_REGULATION_OF_B_CELL_DIFFERENTIATION		31	0.522913	2.30427	0	0.000505386	0.049	7783	tags=74%, list=30%, signal=107%
GOBP_LYMPHOCYTE_MIGRATION	GOBP_LYMPHOCYTE_MIGRATION		86	0.404571	2.30352	0	0.000504582	0.049	5581	tags=45%, list=22%, signal=58%
GOBP_POSITIVE_REGULATION_OF_CYTOKINE_PRODUCTION_INVOLVED_IN_IMMUNE_RESPONSE	GOBP_POSITIVE_REGULATION_OF_CYTOKINE_PRODUCTION_INVOLVED_IN_IMMUNE_RESPONSE		69	0.437198	2.30345	0	0.000503781	0.049	5360	tags=46%, list=21%, signal=59%
GOBP_ENDOTHELIUM_DEVELOPMENT	GOBP_ENDOTHELIUM_DEVELOPMENT		102	0.408026	2.30128	0	0.000513941	0.05	6029	tags=54%, list=24%, signal=70%
GOBP_NUCLEOTIDE_PHOSPHORYLATION	GOBP_NUCLEOTIDE_PHOSPHORYLATION		73	0.423275	2.30084	0	0.000513128	0.05	6186	tags=59%, list=24%, signal=77%
GOBP_TELOMERE_CAPPING	GOBP_TELOMERE_CAPPING		20	0.574291	2.30053	0	0.000512317	0.05	6905	tags=65%, list=27%, signal=89%
GOBP_VASCULAR_ENDOTHELIAL_GROWTH_FACTOR_RECEPTOR_SIGNALING_PATHWAY	GOBP_VASCULAR_ENDOTHELIAL_GROWTH_FACTOR_RECEPTOR_SIGNALING_PATHWAY		37	0.503542	2.29878	0	0.000511509	0.05	6529	tags=59%, list=26%, signal=80%
GOBP_PROTEIN_EXPORT_FROM_NUCLEUS	GOBP_PROTEIN_EXPORT_FROM_NUCLEUS		43	0.483837	2.29781	0	0.000530949	0.052	6157	tags=60%, list=24%, signal=80%
GOBP_DNA_REPLICATION_INITIATION	GOBP_DNA_REPLICATION_INITIATION		18	0.627654	2.29761	0	0.000530114	0.052	3719	tags=61%, list=15%, signal=71%
GOBP_PROTEIN_POLYUBIQUITINATION	GOBP_PROTEIN_POLYUBIQUITINATION		158	0.376294	2.29542	0	0.000529282	0.052	6467	tags=54%, list=25%, signal=72%
GOBP_NEGATIVE_REGULATION_OF_CELL_ACTIVATION	GOBP_NEGATIVE_REGULATION_OF_CELL_ACTIVATION		189	0.360015	2.29204	0	0.000549808	0.054	6072	tags=46%, list=24%, signal=60%
GOBP_VIRAL_RELEASE_FROM_HOST_CELL	GOBP_VIRAL_RELEASE_FROM_HOST_CELL		16	0.658046	2.29116	0	0.000548948	0.054	7590	tags=88%, list=30%, signal=124%
GOBP_INTRA_GOLGI_VESICLE_MEDIATED_TRANSPORT	GOBP_INTRA_GOLGI_VESICLE_MEDIATED_TRANSPORT		15	0.648429	2.29084	0	0.000557667	0.055	6044	tags=87%, list=24%, signal=113%
GOBP_MEMBRANE_PROTEIN_ECTODOMAIN_PROTEOLYSIS	GOBP_MEMBRANE_PROTEIN_ECTODOMAIN_PROTEOLYSIS		33	0.515581	2.29006	0	0.000567891	0.056	6513	tags=58%, list=25%, signal=77%
GOBP_PYRIMIDINE_RIBONUCLEOTIDE_METABOLIC_PROCESS	GOBP_PYRIMIDINE_RIBONUCLEOTIDE_METABOLIC_PROCESS		25	0.55247	2.28996	0	0.000567006	0.056	6148	tags=56%, list=24%, signal=74%
GOBP_REGULATION_OF_ACTIN_FILAMENT_ORGANIZATION	GOBP_REGULATION_OF_ACTIN_FILAMENT_ORGANIZATION		188	0.368684	2.28856	0	0.000566124	0.056	6892	tags=54%, list=27%, signal=74%
GOBP_GTP_METABOLIC_PROCESS	GOBP_GTP_METABOLIC_PROCESS		20	0.598738	2.28624	0	0.000565245	0.056	3225	tags=45%, list=13%, signal=51%
GOBP_NUCLEOSIDE_MONOPHOSPHATE_METABOLIC_PROCESS	GOBP_NUCLEOSIDE_MONOPHOSPHATE_METABOLIC_PROCESS		46	0.480456	2.28602	0	0.000564369	0.056	3225	tags=46%, list=13%, signal=52%
GOBP_LYMPHOCYTE_COSTIMULATION	GOBP_LYMPHOCYTE_COSTIMULATION		30	0.513627	2.28525	0	0.000563495	0.056	5681	tags=60%, list=22%, signal=77%
GOBP_REGULATION_OF_HISTONE_H3_K4_METHYLATION	GOBP_REGULATION_OF_HISTONE_H3_K4_METHYLATION		28	0.527271	2.28455	0	0.000562624	0.056	6844	tags=71%, list=27%, signal=97%
GOBP_CELL_JUNCTION_DISASSEMBLY	GOBP_CELL_JUNCTION_DISASSEMBLY		15	0.633312	2.28442	0	0.000561756	0.056	5735	tags=73%, list=22%, signal=94%
GOBP_INTERLEUKIN_1_PRODUCTION	GOBP_INTERLEUKIN_1_PRODUCTION		108	0.404733	2.28268	0	0.000580673	0.058	6328	tags=49%, list=25%, signal=65%
GOBP_REGULATION_OF_SUPEROXIDE_METABOLIC_PROCESS	GOBP_REGULATION_OF_SUPEROXIDE_METABOLIC_PROCESS		25	0.565334	2.28146	0	0.00057978	0.058	8019	tags=84%, list=31%, signal=122%
GOBP_POSITIVE_REGULATION_OF_LYMPHOCYTE_APOPTOTIC_PROCESS	GOBP_POSITIVE_REGULATION_OF_LYMPHOCYTE_APOPTOTIC_PROCESS		18	0.613119	2.28129	0.00515464	0.000578889	0.058	7861	tags=72%, list=31%, signal=104%
GOBP_REGULATION_OF_STEM_CELL_POPULATION_MAINTENANCE	GOBP_REGULATION_OF_STEM_CELL_POPULATION_MAINTENANCE		50	0.454058	2.28069	0	0.000578001	0.058	5336	tags=58%, list=21%, signal=73%
GOBP_REGULATION_OF_T_CELL_CYTOKINE_PRODUCTION	GOBP_REGULATION_OF_T_CELL_CYTOKINE_PRODUCTION		34	0.487769	2.27819	0	0.000586826	0.059	5335	tags=44%, list=21%, signal=56%
GOBP_RRNA_CATABOLIC_PROCESS	GOBP_RRNA_CATABOLIC_PROCESS		16	0.615956	2.27793	0	0.000585929	0.059	7621	tags=94%, list=30%, signal=134%
GOBP_REGULATION_OF_VIRAL_PROCESS	GOBP_REGULATION_OF_VIRAL_PROCESS		131	0.366484	2.27742	0	0.000594649	0.06	5541	tags=45%, list=22%, signal=57%
GOBP_VESICLE_TARGETING	GOBP_VESICLE_TARGETING		32	0.49975	2.27604	0	0.000593743	0.06	7042	tags=72%, list=28%, signal=99%
GOBP_REGULATION_OF_ACTIN_FILAMENT_BUNDLE_ASSEMBLY	GOBP_REGULATION_OF_ACTIN_FILAMENT_BUNDLE_ASSEMBLY		74	0.404248	2.27577	0	0.000602402	0.061	5509	tags=47%, list=22%, signal=60%
GOBP_NEGATIVE_REGULATION_OF_PROTEIN_CONTAINING_COMPLEX_ASSEMBLY	GOBP_NEGATIVE_REGULATION_OF_PROTEIN_CONTAINING_COMPLEX_ASSEMBLY		108	0.39561	2.27521	0	0.000601487	0.061	5588	tags=49%, list=22%, signal=63%
GOBP_T_CELL_DIFFERENTIATION_IN_THYMUS	GOBP_T_CELL_DIFFERENTIATION_IN_THYMUS		85	0.40362	2.27488	0	0.000600574	0.061	5842	tags=52%, list=23%, signal=67%
GOBP_GPI_ANCHOR_METABOLIC_PROCESS	GOBP_GPI_ANCHOR_METABOLIC_PROCESS		21	0.57209	2.27238	0	0.00060996	0.062	6728	tags=86%, list=26%, signal=116%
GOBP_REGULATION_OF_MONOOXYGENASE_ACTIVITY	GOBP_REGULATION_OF_MONOOXYGENASE_ACTIVITY		35	0.492429	2.27163	0	0.000609037	0.062	5531	tags=46%, list=22%, signal=58%
GOBP_RESPONSE_TO_INTERLEUKIN_6	GOBP_RESPONSE_TO_INTERLEUKIN_6		25	0.530158	2.27105	0	0.000618356	0.063	4294	tags=56%, list=17%, signal=67%
GOBP_MITOTIC_G2_M_TRANSITION_CHECKPOINT	GOBP_MITOTIC_G2_M_TRANSITION_CHECKPOINT		25	0.542358	2.27091	0	0.000617423	0.063	6376	tags=64%, list=25%, signal=85%
GOBP_NUCLEAR_TRANSCRIBED_MRNA_CATABOLIC_PROCESS_DEADENYLATION_DEPENDENT_DECAY	GOBP_NUCLEAR_TRANSCRIBED_MRNA_CATABOLIC_PROCESS_DEADENYLATION_DEPENDENT_DECAY		34	0.484706	2.26997	0	0.000616494	0.063	5088	tags=50%, list=20%, signal=62%
GOBP_POSITIVE_REGULATION_OF_HISTONE_ACETYLATION	GOBP_POSITIVE_REGULATION_OF_HISTONE_ACETYLATION		26	0.532889	2.26984	0	0.000615566	0.063	5773	tags=62%, list=23%, signal=79%
GOBP_BARBED_END_ACTIN_FILAMENT_CAPPING	GOBP_BARBED_END_ACTIN_FILAMENT_CAPPING		18	0.61185	2.26957	0	0.000614642	0.063	4619	tags=67%, list=18%, signal=81%
GOBP_DENDRITIC_CELL_DIFFERENTIATION	GOBP_DENDRITIC_CELL_DIFFERENTIATION		40	0.468946	2.26913	0	0.000613721	0.063	4819	tags=50%, list=19%, signal=62%
GOBP_NEGATIVE_REGULATION_OF_PROTEIN_LOCALIZATION	GOBP_NEGATIVE_REGULATION_OF_PROTEIN_LOCALIZATION		154	0.355186	2.26871	0	0.000612802	0.063	5269	tags=44%, list=21%, signal=55%
GOBP_REGULATION_OF_INSULIN_RECEPTOR_SIGNALING_PATHWAY	GOBP_REGULATION_OF_INSULIN_RECEPTOR_SIGNALING_PATHWAY		58	0.430111	2.26762	0	0.000611886	0.063	5766	tags=57%, list=23%, signal=73%
GOBP_REGULATION_OF_B_CELL_PROLIFERATION	GOBP_REGULATION_OF_B_CELL_PROLIFERATION		58	0.433679	2.26727	0	0.000610973	0.063	4691	tags=36%, list=18%, signal=44%
GOBP_NADP_METABOLIC_PROCESS	GOBP_NADP_METABOLIC_PROCESS		36	0.501427	2.26724	0	0.000610062	0.063	6291	tags=61%, list=25%, signal=81%
GOBP_REGULATION_OF_PHAGOCYTOSIS	GOBP_REGULATION_OF_PHAGOCYTOSIS		104	0.370105	2.26653	0	0.000609154	0.063	5319	tags=47%, list=21%, signal=59%
GOBP_T_CELL_PROLIFERATION	GOBP_T_CELL_PROLIFERATION		197	0.343465	2.26652	0	0.000608249	0.063	6061	tags=44%, list=24%, signal=57%
GOBP_MEGAKARYOCYTE_DEVELOPMENT	GOBP_MEGAKARYOCYTE_DEVELOPMENT		21	0.571579	2.26553	0	0.000607347	0.063	5039	tags=52%, list=20%, signal=65%
GOBP_POSITIVE_REGULATION_OF_FIBROBLAST_PROLIFERATION	GOBP_POSITIVE_REGULATION_OF_FIBROBLAST_PROLIFERATION		56	0.453216	2.26421	0	0.000615973	0.064	7156	tags=64%, list=28%, signal=89%
GOBP_VESICLE_COATING	GOBP_VESICLE_COATING		20	0.583891	2.26394	0	0.000615062	0.064	6690	tags=80%, list=26%, signal=108%
GOBP_ZINC_ION_TRANSPORT	GOBP_ZINC_ION_TRANSPORT		24	0.530451	2.26343	0	0.000625321	0.065	6116	tags=58%, list=24%, signal=77%
GOBP_POSITIVE_REGULATION_OF_I_KAPPAB_KINASE_NF_KAPPAB_SIGNALING	GOBP_POSITIVE_REGULATION_OF_I_KAPPAB_KINASE_NF_KAPPAB_SIGNALING		101	0.388179	2.26233	0	0.000624398	0.065	7521	tags=55%, list=29%, signal=78%
GOBP_NEGATIVE_REGULATION_OF_PEPTIDYL_TYROSINE_PHOSPHORYLATION	GOBP_NEGATIVE_REGULATION_OF_PEPTIDYL_TYROSINE_PHOSPHORYLATION		47	0.455616	2.26196	0	0.000623479	0.065	8016	tags=68%, list=31%, signal=99%
GOBP_REGULATION_OF_ENDOCYTOSIS	GOBP_REGULATION_OF_ENDOCYTOSIS		171	0.355452	2.26072	0	0.000622562	0.065	6063	tags=48%, list=24%, signal=62%
GOBP_RESPONSE_TO_INTERFERON_ALPHA	GOBP_RESPONSE_TO_INTERFERON_ALPHA		28	0.52925	2.26024	0	0.000621648	0.065	3890	tags=43%, list=15%, signal=50%
GOBP_REGULATION_OF_RESPONSE_TO_REACTIVE_OXYGEN_SPECIES	GOBP_REGULATION_OF_RESPONSE_TO_REACTIVE_OXYGEN_SPECIES		30	0.530402	2.25936	0	0.000620736	0.065	8280	tags=73%, list=32%, signal=108%
GOBP_REGULATION_OF_OXIDATIVE_STRESS_INDUCED_CELL_DEATH	GOBP_REGULATION_OF_OXIDATIVE_STRESS_INDUCED_CELL_DEATH		54	0.454533	2.25906	0	0.000619827	0.065	6747	tags=56%, list=26%, signal=75%
GOBP_NEGATIVE_REGULATION_OF_VIRAL_PROCESS	GOBP_NEGATIVE_REGULATION_OF_VIRAL_PROCESS		79	0.395495	2.25853	0	0.000618921	0.065	6611	tags=48%, list=26%, signal=65%
GOBP_REGULATION_OF_CELLULAR_KETONE_METABOLIC_PROCESS	GOBP_REGULATION_OF_CELLULAR_KETONE_METABOLIC_PROCESS		111	0.386117	2.25705	0	0.000618018	0.065	6944	tags=49%, list=27%, signal=67%
GOBP_POSITIVE_REGULATION_OF_TELOMERE_MAINTENANCE_VIA_TELOMERE_LENGTHENING	GOBP_POSITIVE_REGULATION_OF_TELOMERE_MAINTENANCE_VIA_TELOMERE_LENGTHENING		18	0.600605	2.257	0	0.000617117	0.065	6622	tags=67%, list=26%, signal=90%
GOBP_VIRAL_GENOME_REPLICATION	GOBP_VIRAL_GENOME_REPLICATION		91	0.3949	2.25444	0	0.000616219	0.065	2237	tags=33%, list=9%, signal=36%
GOBP_NEGATIVE_REGULATION_OF_CELLULAR_MACROMOLECULE_BIOSYNTHETIC_PROCESS	GOBP_NEGATIVE_REGULATION_OF_CELLULAR_MACROMOLECULE_BIOSYNTHETIC_PROCESS		118	0.376475	2.25361	0	0.000643854	0.067	5548	tags=47%, list=22%, signal=59%
GOBP_POSITIVE_REGULATION_OF_JNK_CASCADE	GOBP_POSITIVE_REGULATION_OF_JNK_CASCADE		79	0.389526	2.25353	0	0.000642919	0.067	6530	tags=47%, list=26%, signal=63%
GOBP_VESICLE_CYTOSKELETAL_TRAFFICKING	GOBP_VESICLE_CYTOSKELETAL_TRAFFICKING		49	0.440902	2.25236	0	0.000641987	0.067	6116	tags=55%, list=24%, signal=72%
GOBP_DNA_CONFORMATION_CHANGE	GOBP_DNA_CONFORMATION_CHANGE		28	0.520992	2.25221	0	0.000641058	0.067	5645	tags=54%, list=22%, signal=69%
GOBP_POSITIVE_REGULATION_OF_NEURON_DEATH	GOBP_POSITIVE_REGULATION_OF_NEURON_DEATH		99	0.384417	2.25215	0	0.000640132	0.067	5936	tags=53%, list=23%, signal=68%
GOBP_MAMMARY_GLAND_DUCT_MORPHOGENESIS	GOBP_MAMMARY_GLAND_DUCT_MORPHOGENESIS		36	0.493663	2.25077	0	0.000648233	0.068	6774	tags=58%, list=27%, signal=79%
GOBP_MEMBRANE_FISSION	GOBP_MEMBRANE_FISSION		16	0.622262	2.25041	0	0.0006473	0.068	7922	tags=81%, list=31%, signal=118%
GOBP_POSITIVE_REGULATION_OF_CELL_CYCLE_PROCESS	GOBP_POSITIVE_REGULATION_OF_CELL_CYCLE_PROCESS		159	0.368342	2.24996	0	0.000646368	0.068	3827	tags=38%, list=15%, signal=44%
GOBP_PROTEIN_DEMETHYLATION	GOBP_PROTEIN_DEMETHYLATION		18	0.598506	2.24912	0	0.000645439	0.068	5412	tags=78%, list=21%, signal=99%
GOBP_REGULATION_OF_ACUTE_INFLAMMATORY_RESPONSE	GOBP_REGULATION_OF_ACUTE_INFLAMMATORY_RESPONSE		47	0.457269	2.2488	0	0.000644513	0.068	6017	tags=60%, list=24%, signal=78%
GOBP_VACUOLAR_ACIDIFICATION	GOBP_VACUOLAR_ACIDIFICATION		19	0.585779	2.24745	0	0.000672781	0.071	6810	tags=79%, list=27%, signal=108%
GOBP_NEGATIVE_REGULATION_OF_CELL_GROWTH	GOBP_NEGATIVE_REGULATION_OF_CELL_GROWTH		153	0.346383	2.24742	0	0.000671818	0.071	6148	tags=46%, list=24%, signal=60%
GOBP_CYTOCHROME_COMPLEX_ASSEMBLY	GOBP_CYTOCHROME_COMPLEX_ASSEMBLY		17	0.61412	2.24663	0	0.000680066	0.072	7508	tags=65%, list=29%, signal=92%
GOBP_POSITIVE_REGULATION_OF_ERYTHROCYTE_DIFFERENTIATION	GOBP_POSITIVE_REGULATION_OF_ERYTHROCYTE_DIFFERENTIATION		19	0.593349	2.2463	0.00492611	0.000679096	0.072	7230	tags=68%, list=28%, signal=95%
GOBP_EXECUTION_PHASE_OF_APOPTOSIS	GOBP_EXECUTION_PHASE_OF_APOPTOSIS		55	0.419545	2.24546	0	0.000678128	0.072	6724	tags=55%, list=26%, signal=74%
GOBP_INSULIN_RECEPTOR_SIGNALING_PATHWAY	GOBP_INSULIN_RECEPTOR_SIGNALING_PATHWAY		86	0.397475	2.24504	0	0.000677164	0.072	4709	tags=47%, list=18%, signal=57%
GOBP_POSITIVE_REGULATION_OF_TRANSCRIPTION_BY_RNA_POLYMERASE_I	GOBP_POSITIVE_REGULATION_OF_TRANSCRIPTION_BY_RNA_POLYMERASE_I		19	0.592178	2.24468	0	0.000676202	0.072	3671	tags=68%, list=14%, signal=80%
GOBP_POSITIVE_REGULATION_OF_ACUTE_INFLAMMATORY_RESPONSE	GOBP_POSITIVE_REGULATION_OF_ACUTE_INFLAMMATORY_RESPONSE		28	0.523297	2.2422	0	0.000694663	0.074	3579	tags=50%, list=14%, signal=58%
GOBP_NEGATIVE_REGULATION_OF_NUCLEOCYTOPLASMIC_TRANSPORT	GOBP_NEGATIVE_REGULATION_OF_NUCLEOCYTOPLASMIC_TRANSPORT		20	0.561652	2.24212	0	0.000693679	0.074	7852	tags=65%, list=31%, signal=94%
GOBP_NEGATIVE_REGULATION_OF_SIGNAL_TRANSDUCTION_BY_P53_CLASS_MEDIATOR	GOBP_NEGATIVE_REGULATION_OF_SIGNAL_TRANSDUCTION_BY_P53_CLASS_MEDIATOR		20	0.587075	2.24181	0	0.000692698	0.074	3926	tags=55%, list=15%, signal=65%
GOBP_FATTY_ACID_CATABOLIC_PROCESS	GOBP_FATTY_ACID_CATABOLIC_PROCESS		67	0.421453	2.23987	0	0.000700801	0.075	7582	tags=57%, list=30%, signal=80%
GOBP_POSITIVE_REGULATION_OF_NF_KAPPAB_TRANSCRIPTION_FACTOR_ACTIVITY	GOBP_POSITIVE_REGULATION_OF_NF_KAPPAB_TRANSCRIPTION_FACTOR_ACTIVITY		121	0.367714	2.23812	0	0.000717605	0.077	7007	tags=51%, list=27%, signal=70%
GOBP_POSITIVE_REGULATION_OF_PROTEIN_LOCALIZATION_TO_MEMBRANE	GOBP_POSITIVE_REGULATION_OF_PROTEIN_LOCALIZATION_TO_MEMBRANE		90	0.389325	2.23794	0	0.000716594	0.077	6216	tags=50%, list=24%, signal=66%
GOBP_POSITIVE_REGULATION_OF_TYPE_I_INTERFERON_PRODUCTION	GOBP_POSITIVE_REGULATION_OF_TYPE_I_INTERFERON_PRODUCTION		53	0.446662	2.23636	0	0.000743721	0.08	5568	tags=55%, list=22%, signal=70%
GOBP_POSITIVE_REGULATION_OF_DNA_REPAIR	GOBP_POSITIVE_REGULATION_OF_DNA_REPAIR		70	0.419823	2.23487	0	0.000742677	0.08	7044	tags=66%, list=28%, signal=90%
GOBP_ACTIVATION_OF_CYSTEINE_TYPE_ENDOPEPTIDASE_ACTIVITY	GOBP_ACTIVATION_OF_CYSTEINE_TYPE_ENDOPEPTIDASE_ACTIVITY		17	0.616697	2.23356	0	0.000741635	0.08	8856	tags=88%, list=35%, signal=135%
GOBP_RECOMBINATIONAL_REPAIR	GOBP_RECOMBINATIONAL_REPAIR		81	0.390063	2.23294	0	0.000740597	0.08	5613	tags=46%, list=22%, signal=58%
GOBP_LENS_FIBER_CELL_DIFFERENTIATION	GOBP_LENS_FIBER_CELL_DIFFERENTIATION		28	0.505674	2.2318	0	0.000739561	0.08	2912	tags=46%, list=11%, signal=52%
GOBP_REACTIVE_NITROGEN_SPECIES_METABOLIC_PROCESS	GOBP_REACTIVE_NITROGEN_SPECIES_METABOLIC_PROCESS		72	0.415385	2.2317	0	0.000747323	0.081	5531	tags=46%, list=22%, signal=58%
GOBP_CELL_DEATH_IN_RESPONSE_TO_HYDROGEN_PEROXIDE	GOBP_CELL_DEATH_IN_RESPONSE_TO_HYDROGEN_PEROXIDE		30	0.493767	2.23011	0	0.000756072	0.082	6626	tags=53%, list=26%, signal=72%
GOBP_REGULATION_OF_CYTOPLASMIC_TRANSPORT	GOBP_REGULATION_OF_CYTOPLASMIC_TRANSPORT		15	0.629757	2.22968	0	0.000764017	0.083	4708	tags=73%, list=18%, signal=90%
GOBP_REGULATION_OF_LIPOPOLYSACCHARIDE_MEDIATED_SIGNALING_PATHWAY	GOBP_REGULATION_OF_LIPOPOLYSACCHARIDE_MEDIATED_SIGNALING_PATHWAY		24	0.538802	2.22815	0	0.000790017	0.084	7447	tags=54%, list=29%, signal=76%
GOBP_POSITIVE_REGULATION_OF_NUCLEOCYTOPLASMIC_TRANSPORT	GOBP_POSITIVE_REGULATION_OF_NUCLEOCYTOPLASMIC_TRANSPORT		46	0.441892	2.22709	0	0.000797646	0.085	4704	tags=48%, list=18%, signal=59%
GOBP_REGULATION_OF_GENERATION_OF_PRECURSOR_METABOLITES_AND_ENERGY	GOBP_REGULATION_OF_GENERATION_OF_PRECURSOR_METABOLITES_AND_ENERGY		105	0.382279	2.22654	0	0.00079654	0.085	6186	tags=50%, list=24%, signal=66%
GOBP_REGULATION_OF_INFLAMMATORY_RESPONSE_TO_ANTIGENIC_STIMULUS	GOBP_REGULATION_OF_INFLAMMATORY_RESPONSE_TO_ANTIGENIC_STIMULUS		33	0.497185	2.22544	0	0.000804556	0.086	4432	tags=58%, list=17%, signal=70%
GOBP_PLATELET_MORPHOGENESIS	GOBP_PLATELET_MORPHOGENESIS		20	0.568905	2.22344	0	0.000812682	0.087	2636	tags=45%, list=10%, signal=50%
GOBP_ORGANELLE_FUSION	GOBP_ORGANELLE_FUSION		102	0.379924	2.2226	0	0.000811559	0.087	6372	tags=55%, list=25%, signal=73%
GOBP_MATURE_B_CELL_DIFFERENTIATION	GOBP_MATURE_B_CELL_DIFFERENTIATION		37	0.476796	2.22166	0	0.000837721	0.089	5223	tags=51%, list=20%, signal=64%
GOBP_EMBRYONIC_HEMOPOIESIS	GOBP_EMBRYONIC_HEMOPOIESIS		24	0.539905	2.22099	0	0.000844935	0.089	5374	tags=58%, list=21%, signal=74%
GOBP_INTERFERON_BETA_PRODUCTION	GOBP_INTERFERON_BETA_PRODUCTION		51	0.427389	2.21913	0	0.000852185	0.09	5637	tags=53%, list=22%, signal=68%
GOBP_MAINTENANCE_OF_PROTEIN_LOCATION_IN_NUCLEUS	GOBP_MAINTENANCE_OF_PROTEIN_LOCATION_IN_NUCLEUS		16	0.613224	2.2179	0	0.000860441	0.091	5744	tags=75%, list=22%, signal=97%
GOBP_NEGATIVE_REGULATION_OF_EPITHELIAL_CELL_MIGRATION	GOBP_NEGATIVE_REGULATION_OF_EPITHELIAL_CELL_MIGRATION		59	0.434189	2.21782	0	0.000859261	0.091	6081	tags=53%, list=24%, signal=69%
GOBP_POSITIVE_REGULATION_OF_LYMPHOCYTE_MIGRATION	GOBP_POSITIVE_REGULATION_OF_LYMPHOCYTE_MIGRATION		29	0.50699	2.21741	0.00584795	0.000858084	0.091	4330	tags=48%, list=17%, signal=58%
GOBP_REGULATION_OF_SPINDLE_ASSEMBLY	GOBP_REGULATION_OF_SPINDLE_ASSEMBLY		17	0.600968	2.21727	0	0.00085691	0.091	7590	tags=76%, list=30%, signal=109%
GOBP_POSITIVE_REGULATION_OF_VASCULAR_ASSOCIATED_SMOOTH_MUSCLE_CELL_PROLIFERATION	GOBP_POSITIVE_REGULATION_OF_VASCULAR_ASSOCIATED_SMOOTH_MUSCLE_CELL_PROLIFERATION		27	0.528817	2.21681	0	0.000855739	0.091	5328	tags=56%, list=21%, signal=70%
GOBP_PYRIMIDINE_CONTAINING_COMPOUND_METABOLIC_PROCESS	GOBP_PYRIMIDINE_CONTAINING_COMPOUND_METABOLIC_PROCESS		44	0.48315	2.21618	0	0.000854572	0.091	6158	tags=57%, list=24%, signal=75%
GOBP_BRANCHING_INVOLVED_IN_MAMMARY_GLAND_DUCT_MORPHOGENESIS	GOBP_BRANCHING_INVOLVED_IN_MAMMARY_GLAND_DUCT_MORPHOGENESIS		25	0.532828	2.21556	0.00561798	0.000862899	0.091	6266	tags=60%, list=25%, signal=79%
GOBP_POSITIVE_REGULATION_OF_CHEMOTAXIS	GOBP_POSITIVE_REGULATION_OF_CHEMOTAXIS		121	0.34165	2.21498	0	0.000870393	0.092	5912	tags=48%, list=23%, signal=62%
GOBP_NEGATIVE_REGULATION_OF_NUCLEAR_DIVISION	GOBP_NEGATIVE_REGULATION_OF_NUCLEAR_DIVISION		37	0.468062	2.21487	0	0.00086921	0.092	2936	tags=43%, list=11%, signal=49%
GOBP_ERAD_PATHWAY	GOBP_ERAD_PATHWAY		56	0.428649	2.21298	0	0.000886207	0.094	6042	tags=61%, list=24%, signal=79%
GOBP_REGULATION_OF_CELLULAR_RESPONSE_TO_INSULIN_STIMULUS	GOBP_REGULATION_OF_CELLULAR_RESPONSE_TO_INSULIN_STIMULUS		59	0.411069	2.2105	0	0.000910472	0.097	7019	tags=64%, list=27%, signal=89%
GOBP_REGULATION_OF_NIK_NF_KAPPAB_SIGNALING	GOBP_REGULATION_OF_NIK_NF_KAPPAB_SIGNALING		75	0.412381	2.208	0	0.000952807	0.102	6987	tags=59%, list=27%, signal=81%
GOBP_CELL_ADHESION_MEDIATED_BY_INTEGRIN	GOBP_CELL_ADHESION_MEDIATED_BY_INTEGRIN		72	0.412715	2.20782	0	0.000951519	0.102	7452	tags=56%, list=29%, signal=78%
GOBP_LYMPH_NODE_DEVELOPMENT	GOBP_LYMPH_NODE_DEVELOPMENT		26	0.530094	2.20735	0	0.000959474	0.103	7724	tags=73%, list=30%, signal=105%
GOBP_CELLULAR_RESPONSE_TO_VIRUS	GOBP_CELLULAR_RESPONSE_TO_VIRUS		54	0.435057	2.20602	0	0.000958181	0.103	4985	tags=46%, list=20%, signal=57%
GOBP_NEGATIVE_REGULATION_OF_TELOMERE_MAINTENANCE_VIA_TELOMERE_LENGTHENING	GOBP_NEGATIVE_REGULATION_OF_TELOMERE_MAINTENANCE_VIA_TELOMERE_LENGTHENING		15	0.615201	2.20519	0	0.000956891	0.103	7694	tags=80%, list=30%, signal=114%
GOBP_REGULATION_OF_MAMMARY_GLAND_EPITHELIAL_CELL_PROLIFERATION	GOBP_REGULATION_OF_MAMMARY_GLAND_EPITHELIAL_CELL_PROLIFERATION		15	0.621094	2.20497	0	0.00096476	0.103	4622	tags=53%, list=18%, signal=65%
GOBP_NEGATIVE_REGULATION_OF_TRANSFORMING_GROWTH_FACTOR_BETA_RECEPTOR_SIGNALING_PATHWAY	GOBP_NEGATIVE_REGULATION_OF_TRANSFORMING_GROWTH_FACTOR_BETA_RECEPTOR_SIGNALING_PATHWAY		61	0.4243	2.20458	0	0.000972724	0.104	5740	tags=51%, list=22%, signal=65%
GOBP_NEGATIVE_REGULATION_OF_PROTEIN_LOCALIZATION_TO_CELL_PERIPHERY	GOBP_NEGATIVE_REGULATION_OF_PROTEIN_LOCALIZATION_TO_CELL_PERIPHERY		19	0.585359	2.20449	0	0.00097142	0.104	4234	tags=53%, list=17%, signal=63%
GOBP_NEGATIVE_REGULATION_OF_GLUCOSE_TRANSMEMBRANE_TRANSPORT	GOBP_NEGATIVE_REGULATION_OF_GLUCOSE_TRANSMEMBRANE_TRANSPORT		20	0.546928	2.20422	0	0.000970119	0.104	5817	tags=55%, list=23%, signal=71%
GOBP_PROTEIN_METHYLATION	GOBP_PROTEIN_METHYLATION		132	0.36009	2.20422	0	0.000968822	0.104	5832	tags=51%, list=23%, signal=65%
GOBP_NEGATIVE_REGULATION_OF_MYELOID_CELL_DIFFERENTIATION	GOBP_NEGATIVE_REGULATION_OF_MYELOID_CELL_DIFFERENTIATION		75	0.410947	2.20318	0	0.000967529	0.104	7503	tags=57%, list=29%, signal=81%
GOBP_REGULATION_OF_ACTIN_FILAMENT_BASED_MOVEMENT	GOBP_REGULATION_OF_ACTIN_FILAMENT_BASED_MOVEMENT		38	0.468925	2.20228	0	0.000974522	0.105	7522	tags=66%, list=29%, signal=93%
GOBP_RESPONSE_TO_AMINO_ACID_STARVATION	GOBP_RESPONSE_TO_AMINO_ACID_STARVATION		26	0.521691	2.20066	0	0.00100802	0.109	7501	tags=69%, list=29%, signal=98%
GOBP_HEME_METABOLIC_PROCESS	GOBP_HEME_METABOLIC_PROCESS		24	0.543488	2.20053	0	0.00100668	0.109	6409	tags=79%, list=25%, signal=106%
GOBP_RESPONSE_TO_HEAT	GOBP_RESPONSE_TO_HEAT		77	0.403606	2.19822	0	0.00102346	0.111	5438	tags=51%, list=21%, signal=64%
GOBP_CYTOPLASMIC_TRANSLATIONAL_INITIATION	GOBP_CYTOPLASMIC_TRANSLATIONAL_INITIATION		15	0.608286	2.19784	0	0.0010221	0.111	4700	tags=60%, list=18%, signal=73%
GOBP_VESICLE_DOCKING	GOBP_VESICLE_DOCKING		41	0.46956	2.19767	0	0.00102075	0.111	5590	tags=63%, list=22%, signal=81%
GOBP_B_CELL_APOPTOTIC_PROCESS	GOBP_B_CELL_APOPTOTIC_PROCESS		33	0.501709	2.19621	0	0.0010273	0.112	4912	tags=48%, list=19%, signal=60%
GOBP_APOPTOTIC_PROCESS_INVOLVED_IN_MORPHOGENESIS	GOBP_APOPTOTIC_PROCESS_INVOLVED_IN_MORPHOGENESIS		31	0.514959	2.19593	0	0.00102594	0.112	5744	tags=61%, list=22%, signal=79%
GOBP_RNA_STABILIZATION	GOBP_RNA_STABILIZATION		41	0.455834	2.19519	0	0.00102458	0.112	3979	tags=44%, list=16%, signal=52%
GOBP_TRABECULA_MORPHOGENESIS	GOBP_TRABECULA_MORPHOGENESIS		43	0.450597	2.19487	0	0.00102324	0.112	6469	tags=51%, list=25%, signal=68%
GOBP_POSITIVE_REGULATION_OF_SMOOTH_MUSCLE_CELL_MIGRATION	GOBP_POSITIVE_REGULATION_OF_SMOOTH_MUSCLE_CELL_MIGRATION		48	0.439484	2.19356	0	0.00103848	0.113	7452	tags=65%, list=29%, signal=91%
GOBP_REGULATION_OF_ADAPTIVE_IMMUNE_RESPONSE	GOBP_REGULATION_OF_ADAPTIVE_IMMUNE_RESPONSE		194	0.330434	2.19315	0	0.00104646	0.114	6072	tags=45%, list=24%, signal=58%
GOBP_REGULATION_OF_LIPID_BIOSYNTHETIC_PROCESS	GOBP_REGULATION_OF_LIPID_BIOSYNTHETIC_PROCESS		161	0.343986	2.18962	0	0.00108703	0.119	7555	tags=51%, list=30%, signal=72%
GOBP_NEGATIVE_REGULATION_OF_LEUKOCYTE_CELL_CELL_ADHESION	GOBP_NEGATIVE_REGULATION_OF_LEUKOCYTE_CELL_CELL_ADHESION		120	0.373453	2.18918	0	0.00108561	0.119	6061	tags=45%, list=24%, signal=59%
GOBP_NEGATIVE_REGULATION_OF_VASCULAR_ASSOCIATED_SMOOTH_MUSCLE_CELL_PROLIFERATION	GOBP_NEGATIVE_REGULATION_OF_VASCULAR_ASSOCIATED_SMOOTH_MUSCLE_CELL_PROLIFERATION		25	0.519724	2.18853	0	0.00109225	0.12	3434	tags=48%, list=13%, signal=55%
GOBP_INTESTINAL_EPITHELIAL_CELL_DIFFERENTIATION	GOBP_INTESTINAL_EPITHELIAL_CELL_DIFFERENTIATION		20	0.547491	2.18844	0.00549451	0.00109082	0.12	3432	tags=55%, list=13%, signal=63%
GOBP_PROTEIN_KINASE_B_SIGNALING	GOBP_PROTEIN_KINASE_B_SIGNALING		160	0.333601	2.18758	0	0.00110688	0.121	5783	tags=44%, list=23%, signal=56%
GOBP_REGULATION_OF_UBIQUITIN_PROTEIN_LIGASE_ACTIVITY	GOBP_REGULATION_OF_UBIQUITIN_PROTEIN_LIGASE_ACTIVITY		16	0.604529	2.18755	0	0.00110543	0.121	3887	tags=56%, list=15%, signal=66%
GOBP_REGULATION_OF_NUCLEOTIDE_METABOLIC_PROCESS	GOBP_REGULATION_OF_NUCLEOTIDE_METABOLIC_PROCESS		68	0.407438	2.18636	0	0.00110399	0.121	6186	tags=62%, list=24%, signal=81%
GOBP_POSITIVE_REGULATION_OF_ORGANELLE_ASSEMBLY	GOBP_POSITIVE_REGULATION_OF_ORGANELLE_ASSEMBLY		51	0.425067	2.18482	0	0.00111142	0.122	5348	tags=45%, list=21%, signal=57%
GOBP_SUBSTRATE_DEPENDENT_CELL_MIGRATION	GOBP_SUBSTRATE_DEPENDENT_CELL_MIGRATION		23	0.530207	2.18377	0	0.00110997	0.122	7088	tags=78%, list=28%, signal=108%
GOBP_TUMOR_NECROSIS_FACTOR_MEDIATED_SIGNALING_PATHWAY	GOBP_TUMOR_NECROSIS_FACTOR_MEDIATED_SIGNALING_PATHWAY		60	0.416949	2.18172	0	0.00115058	0.126	6034	tags=57%, list=24%, signal=74%
GOBP_LIPID_STORAGE	GOBP_LIPID_STORAGE		62	0.413381	2.18072	0	0.00115734	0.127	4977	tags=40%, list=19%, signal=50%
GOBP_ALPHA_BETA_T_CELL_ACTIVATION	GOBP_ALPHA_BETA_T_CELL_ACTIVATION		162	0.333457	2.17996	0	0.0011641	0.128	6116	tags=43%, list=24%, signal=56%
GOBP_POSITIVE_REGULATION_OF_DEPHOSPHORYLATION	GOBP_POSITIVE_REGULATION_OF_DEPHOSPHORYLATION		46	0.438497	2.17972	0	0.0011626	0.128	7237	tags=70%, list=28%, signal=97%
GOBP_POSITIVE_REGULATION_OF_VIRAL_LIFE_CYCLE	GOBP_POSITIVE_REGULATION_OF_VIRAL_LIFE_CYCLE		17	0.592344	2.17798	0	0.0011775	0.13	6238	tags=76%, list=24%, signal=101%
GOBP_LATE_ENDOSOME_TO_VACUOLE_TRANSPORT	GOBP_LATE_ENDOSOME_TO_VACUOLE_TRANSPORT		17	0.599834	2.17694	0	0.00118421	0.131	6191	tags=71%, list=24%, signal=93%
GOBP_MAINTENANCE_OF_CELL_NUMBER	GOBP_MAINTENANCE_OF_CELL_NUMBER		145	0.348127	2.1762	0	0.00118268	0.131	5374	tags=47%, list=21%, signal=59%
GOBP_POSITIVE_REGULATION_OF_ENDOCYTOSIS	GOBP_POSITIVE_REGULATION_OF_ENDOCYTOSIS		92	0.380182	2.17577	0	0.00118116	0.131	6333	tags=54%, list=25%, signal=72%
GOBP_LEUKOCYTE_APOPTOTIC_PROCESS	GOBP_LEUKOCYTE_APOPTOTIC_PROCESS		118	0.367306	2.17563	0	0.00117965	0.131	7521	tags=57%, list=29%, signal=80%
GOBP_REGULATION_OF_CD4_POSITIVE_ALPHA_BETA_T_CELL_ACTIVATION	GOBP_REGULATION_OF_CD4_POSITIVE_ALPHA_BETA_T_CELL_ACTIVATION		68	0.413611	2.17409	0	0.00117814	0.131	5681	tags=49%, list=22%, signal=62%
GOBP_RIBONUCLEOSIDE_MONOPHOSPHATE_METABOLIC_PROCESS	GOBP_RIBONUCLEOSIDE_MONOPHOSPHATE_METABOLIC_PROCESS		40	0.455326	2.17202	0	0.00118435	0.132	3225	tags=45%, list=13%, signal=51%
GOBP_STRESS_FIBER_ASSEMBLY	GOBP_STRESS_FIBER_ASSEMBLY		79	0.389984	2.17098	0	0.00119102	0.133	5509	tags=43%, list=22%, signal=55%
GOBP_POSITIVE_REGULATION_OF_GTPASE_ACTIVITY	GOBP_POSITIVE_REGULATION_OF_GTPASE_ACTIVITY		178	0.333864	2.16995	0	0.00120582	0.135	6210	tags=46%, list=24%, signal=60%
GOBP_GLUTAMINE_FAMILY_AMINO_ACID_METABOLIC_PROCESS	GOBP_GLUTAMINE_FAMILY_AMINO_ACID_METABOLIC_PROCESS		50	0.44616	2.16975	0	0.00121264	0.136	4353	tags=50%, list=17%, signal=60%
GOBP_POSITIVE_REGULATION_OF_GLIAL_CELL_PROLIFERATION	GOBP_POSITIVE_REGULATION_OF_GLIAL_CELL_PROLIFERATION		18	0.592719	2.16969	0	0.00121109	0.136	5438	tags=67%, list=21%, signal=85%
GOBP_NEGATIVE_REGULATION_OF_RNA_CATABOLIC_PROCESS	GOBP_NEGATIVE_REGULATION_OF_RNA_CATABOLIC_PROCESS		45	0.454502	2.16926	0	0.00121833	0.137	3979	tags=42%, list=16%, signal=50%
GOBP_SULFUR_COMPOUND_BIOSYNTHETIC_PROCESS	GOBP_SULFUR_COMPOUND_BIOSYNTHETIC_PROCESS		67	0.402325	2.16872	0	0.00123381	0.137	8314	tags=69%, list=33%, signal=101%
GOBP_GOLGI_TO_PLASMA_MEMBRANE_PROTEIN_TRANSPORT	GOBP_GOLGI_TO_PLASMA_MEMBRANE_PROTEIN_TRANSPORT		27	0.506065	2.16815	0	0.00123224	0.137	7150	tags=67%, list=28%, signal=92%
GOBP_CELLULAR_MODIFIED_AMINO_ACID_BIOSYNTHETIC_PROCESS	GOBP_CELLULAR_MODIFIED_AMINO_ACID_BIOSYNTHETIC_PROCESS		27	0.515373	2.16746	0	0.00124774	0.139	7904	tags=74%, list=31%, signal=107%
GOBP_POSITIVE_REGULATION_OF_PROTEIN_KINASE_B_SIGNALING	GOBP_POSITIVE_REGULATION_OF_PROTEIN_KINASE_B_SIGNALING		89	0.362768	2.1665	0	0.00126256	0.141	5783	tags=46%, list=23%, signal=59%
GOBP_ENDOTHELIAL_CELL_DEVELOPMENT	GOBP_ENDOTHELIAL_CELL_DEVELOPMENT		54	0.415702	2.16571	0	0.0012935	0.144	4547	tags=48%, list=18%, signal=58%
GOBP_POSITIVE_REGULATION_OF_MITOCHONDRIAL_MEMBRANE_PERMEABILITY	GOBP_POSITIVE_REGULATION_OF_MITOCHONDRIAL_MEMBRANE_PERMEABILITY		32	0.478982	2.16455	0	0.00130828	0.145	5708	tags=56%, list=22%, signal=72%
GOBP_REGULATION_OF_PHOSPHATIDYLINOSITOL_3_KINASE_ACTIVITY	GOBP_REGULATION_OF_PHOSPHATIDYLINOSITOL_3_KINASE_ACTIVITY		28	0.50721	2.16343	0	0.00131491	0.146	4628	tags=54%, list=18%, signal=65%
GOBP_POSITIVE_REGULATION_OF_RNA_SPLICING	GOBP_POSITIVE_REGULATION_OF_RNA_SPLICING		26	0.513314	2.16268	0	0.0013215	0.147	6423	tags=73%, list=25%, signal=98%
GOBP_NEGATIVE_REGULATION_OF_ERBB_SIGNALING_PATHWAY	GOBP_NEGATIVE_REGULATION_OF_ERBB_SIGNALING_PATHWAY		24	0.520824	2.1586	0	0.00139314	0.155	4984	tags=58%, list=20%, signal=72%
GOBP_REGULATION_OF_WOUND_HEALING	GOBP_REGULATION_OF_WOUND_HEALING		116	0.362429	2.15856	0	0.00139139	0.155	5546	tags=42%, list=22%, signal=54%
GOBP_CARBOHYDRATE_TRANSMEMBRANE_TRANSPORT	GOBP_CARBOHYDRATE_TRANSMEMBRANE_TRANSPORT		95	0.37888	2.15783	0	0.00138965	0.155	5824	tags=47%, list=23%, signal=61%
GOBP_REGULATION_OF_PROTEIN_ACETYLATION	GOBP_REGULATION_OF_PROTEIN_ACETYLATION		57	0.429776	2.15736	0	0.00140386	0.156	7771	tags=74%, list=30%, signal=106%
GOBP_REGULATION_OF_ENDOTHELIAL_CELL_DIFFERENTIATION	GOBP_REGULATION_OF_ENDOTHELIAL_CELL_DIFFERENTIATION		32	0.483391	2.15727	0	0.0014021	0.156	6607	tags=56%, list=26%, signal=76%
GOBP_ACTIN_POLYMERIZATION_OR_DEPOLYMERIZATION	GOBP_ACTIN_POLYMERIZATION_OR_DEPOLYMERIZATION		136	0.361836	2.15555	0	0.00140035	0.156	6892	tags=54%, list=27%, signal=74%
GOBP_NEGATIVE_REGULATION_OF_TYPE_I_INTERFERON_PRODUCTION	GOBP_NEGATIVE_REGULATION_OF_TYPE_I_INTERFERON_PRODUCTION		22	0.519085	2.15524	0	0.00141462	0.158	5659	tags=64%, list=22%, signal=82%
GOBP_VESICLE_TARGETING_TO_FROM_OR_WITHIN_GOLGI	GOBP_VESICLE_TARGETING_TO_FROM_OR_WITHIN_GOLGI		16	0.60322	2.15506	0	0.00142103	0.158	6690	tags=81%, list=26%, signal=110%
GOBP_NEGATIVE_REGULATION_OF_NITRIC_OXIDE_METABOLIC_PROCESS	GOBP_NEGATIVE_REGULATION_OF_NITRIC_OXIDE_METABOLIC_PROCESS		18	0.587372	2.15503	0	0.00141926	0.158	5531	tags=67%, list=22%, signal=85%
GOBP_POSITIVE_REGULATION_OF_CELL_MIGRATION_INVOLVED_IN_SPROUTING_ANGIOGENESIS	GOBP_POSITIVE_REGULATION_OF_CELL_MIGRATION_INVOLVED_IN_SPROUTING_ANGIOGENESIS		17	0.577412	2.15404	0.00454545	0.00143441	0.16	5546	tags=47%, list=22%, signal=60%
GOBP_CELLULAR_RESPONSE_TO_AMYLOID_BETA	GOBP_CELLULAR_RESPONSE_TO_AMYLOID_BETA		26	0.510062	2.15397	0	0.00143263	0.16	8013	tags=77%, list=31%, signal=112%
GOBP_REGULATION_OF_DOUBLE_STRAND_BREAK_REPAIR	GOBP_REGULATION_OF_DOUBLE_STRAND_BREAK_REPAIR		72	0.404258	2.15351	0	0.00143086	0.16	6981	tags=57%, list=27%, signal=78%
GOBP_NEGATIVE_REGULATION_OF_TUMOR_NECROSIS_FACTOR_SUPERFAMILY_CYTOKINE_PRODUCTION	GOBP_NEGATIVE_REGULATION_OF_TUMOR_NECROSIS_FACTOR_SUPERFAMILY_CYTOKINE_PRODUCTION		64	0.40461	2.15301	0	0.00143799	0.161	4068	tags=36%, list=16%, signal=43%
GOBP_INTERLEUKIN_2_PRODUCTION	GOBP_INTERLEUKIN_2_PRODUCTION		62	0.408702	2.15127	0	0.00144445	0.162	5698	tags=47%, list=22%, signal=60%
GOBP_REGULATION_OF_EXTRACELLULAR_MATRIX_DISASSEMBLY	GOBP_REGULATION_OF_EXTRACELLULAR_MATRIX_DISASSEMBLY		15	0.596626	2.15054	0.004329	0.00145001	0.163	4229	tags=53%, list=17%, signal=64%
GOBP_CYTOKINESIS	GOBP_CYTOKINESIS		118	0.35396	2.14923	0	0.0014644	0.165	5162	tags=45%, list=20%, signal=56%
GOBP_SMALL_REGULATORY_NCRNA_PROCESSING	GOBP_SMALL_REGULATORY_NCRNA_PROCESSING		34	0.469261	2.14896	0	0.0014626	0.165	5548	tags=56%, list=22%, signal=71%
GOBP_NEGATIVE_REGULATION_OF_DNA_BIOSYNTHETIC_PROCESS	GOBP_NEGATIVE_REGULATION_OF_DNA_BIOSYNTHETIC_PROCESS		27	0.503128	2.14832	0	0.0014608	0.165	7308	tags=67%, list=29%, signal=93%
GOBP_UBIQUITIN_DEPENDENT_ERAD_PATHWAY	GOBP_UBIQUITIN_DEPENDENT_ERAD_PATHWAY		45	0.44091	2.14712	0	0.00146718	0.166	6013	tags=60%, list=24%, signal=78%
GOBP_NEGATIVE_REGULATION_OF_PRODUCTION_OF_MOLECULAR_MEDIATOR_OF_IMMUNE_RESPONSE	GOBP_NEGATIVE_REGULATION_OF_PRODUCTION_OF_MOLECULAR_MEDIATOR_OF_IMMUNE_RESPONSE		45	0.433986	2.14702	0	0.00146537	0.166	4512	tags=38%, list=18%, signal=46%
GOBP_POSITIVE_REGULATION_OF_NEURON_APOPTOTIC_PROCESS	GOBP_POSITIVE_REGULATION_OF_NEURON_APOPTOTIC_PROCESS		60	0.419664	2.14678	0	0.0014786	0.167	5823	tags=55%, list=23%, signal=71%
GOBP_RESPIRATORY_SYSTEM_DEVELOPMENT	GOBP_RESPIRATORY_SYSTEM_DEVELOPMENT		198	0.34314	2.14548	0	0.00148472	0.168	5405	tags=43%, list=21%, signal=54%
GOBP_POSITIVE_REGULATION_OF_CELL_SUBSTRATE_JUNCTION_ORGANIZATION	GOBP_POSITIVE_REGULATION_OF_CELL_SUBSTRATE_JUNCTION_ORGANIZATION		18	0.574968	2.14523	0.00469484	0.0014829	0.168	5269	tags=72%, list=21%, signal=91%
GOBP_NEGATIVE_REGULATION_OF_INTERLEUKIN_12_PRODUCTION	GOBP_NEGATIVE_REGULATION_OF_INTERLEUKIN_12_PRODUCTION		18	0.579182	2.14508	0.0046729	0.00148109	0.168	3493	tags=44%, list=14%, signal=51%
GOBP_POSITIVE_REGULATION_OF_PROTEIN_BINDING	GOBP_POSITIVE_REGULATION_OF_PROTEIN_BINDING		73	0.405935	2.14381	0	0.00149553	0.169	6309	tags=60%, list=25%, signal=80%
GOBP_REGULATION_OF_NECROTIC_CELL_DEATH	GOBP_REGULATION_OF_NECROTIC_CELL_DEATH		28	0.504015	2.14367	0	0.0014937	0.169	4613	tags=54%, list=18%, signal=65%
GOBP_TRIGLYCERIDE_BIOSYNTHETIC_PROCESS	GOBP_TRIGLYCERIDE_BIOSYNTHETIC_PROCESS		31	0.484617	2.14347	0	0.00149188	0.169	7512	tags=68%, list=29%, signal=96%
GOBP_REGULATION_OF_PROTEIN_IMPORT_INTO_NUCLEUS	GOBP_REGULATION_OF_PROTEIN_IMPORT_INTO_NUCLEUS		57	0.425517	2.14259	0	0.00149777	0.17	5423	tags=46%, list=21%, signal=58%
GOBP_CELLULAR_RESPONSE_TO_OXYGEN_LEVELS	GOBP_CELLULAR_RESPONSE_TO_OXYGEN_LEVELS		96	0.356808	2.14221	0	0.00149595	0.17	5838	tags=47%, list=23%, signal=61%
GOBP_IMMUNOGLOBULIN_PRODUCTION_INVOLVED_IN_IMMUNOGLOBULIN_MEDIATED_IMMUNE_RESPONSE	GOBP_IMMUNOGLOBULIN_PRODUCTION_INVOLVED_IN_IMMUNOGLOBULIN_MEDIATED_IMMUNE_RESPONSE		60	0.429717	2.14176	0	0.00150195	0.171	6213	tags=47%, list=24%, signal=62%
GOBP_ACTIN_CYTOSKELETON_REORGANIZATION	GOBP_ACTIN_CYTOSKELETON_REORGANIZATION		85	0.385016	2.14092	0	0.00150013	0.171	7397	tags=59%, list=29%, signal=83%
GOBP_TOR_SIGNALING	GOBP_TOR_SIGNALING		85	0.386004	2.14045	0	0.00150615	0.172	7575	tags=60%, list=30%, signal=85%
GOBP_REGULATION_OF_RESPONSE_TO_CYTOKINE_STIMULUS	GOBP_REGULATION_OF_RESPONSE_TO_CYTOKINE_STIMULUS		112	0.349585	2.1382	0	0.00153476	0.176	5698	tags=43%, list=22%, signal=55%
GOBP_CARBOHYDRATE_BIOSYNTHETIC_PROCESS	GOBP_CARBOHYDRATE_BIOSYNTHETIC_PROCESS		153	0.327764	2.13805	0	0.00153291	0.176	6010	tags=41%, list=24%, signal=54%
GOBP_REGULATION_OF_DOUBLE_STRAND_BREAK_REPAIR_VIA_HOMOLOGOUS_RECOMBINATION	GOBP_REGULATION_OF_DOUBLE_STRAND_BREAK_REPAIR_VIA_HOMOLOGOUS_RECOMBINATION		33	0.484642	2.13696	0	0.00156192	0.18	5208	tags=45%, list=20%, signal=57%
GOBP_TETRAPYRROLE_BIOSYNTHETIC_PROCESS	GOBP_TETRAPYRROLE_BIOSYNTHETIC_PROCESS		20	0.537184	2.13664	0	0.00157642	0.181	6409	tags=80%, list=25%, signal=107%
GOBP_POSITIVE_REGULATION_OF_EPITHELIAL_CELL_APOPTOTIC_PROCESS	GOBP_POSITIVE_REGULATION_OF_EPITHELIAL_CELL_APOPTOTIC_PROCESS		30	0.484991	2.13636	0	0.00157453	0.181	5115	tags=53%, list=20%, signal=67%
GOBP_POSITIVE_REGULATION_OF_WNT_SIGNALING_PATHWAY	GOBP_POSITIVE_REGULATION_OF_WNT_SIGNALING_PATHWAY		98	0.347721	2.13569	0	0.00158105	0.182	5800	tags=53%, list=23%, signal=68%
GOBP_NEGATIVE_REGULATION_OF_SMOOTH_MUSCLE_CELL_MIGRATION	GOBP_NEGATIVE_REGULATION_OF_SMOOTH_MUSCLE_CELL_MIGRATION		28	0.50689	2.13544	0	0.00157915	0.182	7308	tags=75%, list=29%, signal=105%
GOBP_ENDOPLASMIC_RETICULUM_CALCIUM_ION_HOMEOSTASIS	GOBP_ENDOPLASMIC_RETICULUM_CALCIUM_ION_HOMEOSTASIS		21	0.527208	2.13538	0	0.00157726	0.182	6329	tags=62%, list=25%, signal=82%
GOBP_REGULATION_OF_PROTEIN_MATURATION	GOBP_REGULATION_OF_PROTEIN_MATURATION		58	0.415577	2.13453	0	0.00159151	0.183	3376	tags=36%, list=13%, signal=42%
GOBP_ESTABLISHMENT_OF_MITOTIC_SPINDLE_LOCALIZATION	GOBP_ESTABLISHMENT_OF_MITOTIC_SPINDLE_LOCALIZATION		25	0.509699	2.13443	0.00574713	0.00158961	0.183	5594	tags=68%, list=22%, signal=87%
GOBP_TOLL_LIKE_RECEPTOR_9_SIGNALING_PATHWAY	GOBP_TOLL_LIKE_RECEPTOR_9_SIGNALING_PATHWAY		16	0.604843	2.13343	0	0.00159591	0.184	6770	tags=75%, list=26%, signal=102%
GOBP_POSITIVE_REGULATION_OF_STEM_CELL_POPULATION_MAINTENANCE	GOBP_POSITIVE_REGULATION_OF_STEM_CELL_POPULATION_MAINTENANCE		32	0.46686	2.13262	0	0.0016018	0.185	6505	tags=75%, list=25%, signal=100%
GOBP_NEGATIVE_REGULATION_OF_MRNA_CATABOLIC_PROCESS	GOBP_NEGATIVE_REGULATION_OF_MRNA_CATABOLIC_PROCESS		41	0.444692	2.13211	0	0.00160715	0.186	3979	tags=41%, list=16%, signal=49%
GOBP_ENDOCARDIAL_CUSHION_MORPHOGENESIS	GOBP_ENDOCARDIAL_CUSHION_MORPHOGENESIS		30	0.484462	2.13049	0	0.00162872	0.189	5279	tags=43%, list=21%, signal=55%
GOBP_POSITIVE_REGULATION_OF_ALPHA_BETA_T_CELL_ACTIVATION	GOBP_POSITIVE_REGULATION_OF_ALPHA_BETA_T_CELL_ACTIVATION		65	0.407586	2.13004	0	0.00163544	0.19	6116	tags=51%, list=24%, signal=67%
GOBP_CARBOHYDRATE_DERIVATIVE_TRANSPORT	GOBP_CARBOHYDRATE_DERIVATIVE_TRANSPORT		52	0.412259	2.12974	0	0.0016335	0.19	8378	tags=71%, list=33%, signal=106%
GOBP_HEPATICOBILIARY_SYSTEM_DEVELOPMENT	GOBP_HEPATICOBILIARY_SYSTEM_DEVELOPMENT		107	0.368232	2.12946	0	0.00163156	0.19	6399	tags=49%, list=25%, signal=65%
GOBP_POSITIVE_REGULATION_OF_INTERLEUKIN_1_PRODUCTION	GOBP_POSITIVE_REGULATION_OF_INTERLEUKIN_1_PRODUCTION		63	0.403355	2.12936	0	0.00162963	0.19	6328	tags=49%, list=25%, signal=65%
GOBP_MYELOID_CELL_DEVELOPMENT	GOBP_MYELOID_CELL_DEVELOPMENT		80	0.379203	2.12686	0	0.00163497	0.191	6360	tags=50%, list=25%, signal=66%
GOBP_INTERFERON_GAMMA_PRODUCTION	GOBP_INTERFERON_GAMMA_PRODUCTION		117	0.344442	2.12685	0	0.00163304	0.191	5842	tags=43%, list=23%, signal=55%
GOBP_NEGATIVE_REGULATION_OF_SMOOTH_MUSCLE_CELL_PROLIFERATION	GOBP_NEGATIVE_REGULATION_OF_SMOOTH_MUSCLE_CELL_PROLIFERATION		61	0.390608	2.12671	0	0.00163111	0.191	3726	tags=34%, list=15%, signal=40%
GOBP_CELLULAR_METABOLIC_COMPOUND_SALVAGE	GOBP_CELLULAR_METABOLIC_COMPOUND_SALVAGE		26	0.502471	2.1256	0	0.00164525	0.193	5280	tags=54%, list=21%, signal=68%
GOBP_NEGATIVE_REGULATION_OF_RECEPTOR_SIGNALING_PATHWAY_VIA_STAT	GOBP_NEGATIVE_REGULATION_OF_RECEPTOR_SIGNALING_PATHWAY_VIA_STAT		19	0.562375	2.12504	0	0.00165045	0.194	6341	tags=68%, list=25%, signal=91%
GOBP_NEGATIVE_REGULATION_OF_PROTEIN_MODIFICATION_BY_SMALL_PROTEIN_CONJUGATION_OR_REMOVAL	GOBP_NEGATIVE_REGULATION_OF_PROTEIN_MODIFICATION_BY_SMALL_PROTEIN_CONJUGATION_OR_REMOVAL		70	0.389666	2.12429	0	0.00165613	0.195	6251	tags=57%, list=24%, signal=75%
GOBP_FIBROBLAST_MIGRATION	GOBP_FIBROBLAST_MIGRATION		46	0.432081	2.12396	0	0.00166213	0.196	5824	tags=54%, list=23%, signal=70%
GOBP_NUCLEOBASE_METABOLIC_PROCESS	GOBP_NUCLEOBASE_METABOLIC_PROCESS		29	0.483344	2.12351	0	0.00167513	0.198	5863	tags=59%, list=23%, signal=76%
GOBP_MITOPHAGY	GOBP_MITOPHAGY		23	0.533741	2.12342	0	0.00167317	0.198	6467	tags=74%, list=25%, signal=99%
GOBP_ETHER_METABOLIC_PROCESS	GOBP_ETHER_METABOLIC_PROCESS		16	0.594737	2.1229	0	0.00167121	0.198	6463	tags=69%, list=25%, signal=92%
GOBP_REGULATION_OF_COLLAGEN_METABOLIC_PROCESS	GOBP_REGULATION_OF_COLLAGEN_METABOLIC_PROCESS		49	0.428106	2.12261	0	0.00166926	0.198	5882	tags=51%, list=23%, signal=66%
GOBP_CARBOHYDRATE_TRANSPORT	GOBP_CARBOHYDRATE_TRANSPORT		120	0.357082	2.12245	0	0.00166731	0.198	5833	tags=43%, list=23%, signal=56%
GOBP_NEGATIVE_REGULATION_OF_ORGANELLE_ASSEMBLY	GOBP_NEGATIVE_REGULATION_OF_ORGANELLE_ASSEMBLY		28	0.502776	2.12244	0.00613497	0.00166536	0.198	7290	tags=75%, list=29%, signal=105%
GOBP_POSITIVE_REGULATION_OF_CD4_POSITIVE_ALPHA_BETA_T_CELL_DIFFERENTIATION	GOBP_POSITIVE_REGULATION_OF_CD4_POSITIVE_ALPHA_BETA_T_CELL_DIFFERENTIATION		30	0.462922	2.12233	0	0.00166342	0.198	6061	tags=57%, list=24%, signal=74%
GOBP_BONE_CELL_DEVELOPMENT	GOBP_BONE_CELL_DEVELOPMENT		36	0.453991	2.11994	0	0.00166867	0.199	5039	tags=47%, list=20%, signal=59%
GOBP_REGULATION_OF_MYELOID_LEUKOCYTE_MEDIATED_IMMUNITY	GOBP_REGULATION_OF_MYELOID_LEUKOCYTE_MEDIATED_IMMUNITY		55	0.416718	2.11972	0	0.00166672	0.199	6756	tags=55%, list=26%, signal=74%
GOBP_CELLULAR_CARBOHYDRATE_CATABOLIC_PROCESS	GOBP_CELLULAR_CARBOHYDRATE_CATABOLIC_PROCESS		31	0.470355	2.11868	0	0.00167247	0.2	7591	tags=65%, list=30%, signal=92%
GOBP_TRIGLYCERIDE_METABOLIC_PROCESS	GOBP_TRIGLYCERIDE_METABOLIC_PROCESS		86	0.370608	2.1184	0	0.00168507	0.202	7523	tags=55%, list=29%, signal=77%
GOBP_VIRAL_LIFE_CYCLE	GOBP_VIRAL_LIFE_CYCLE		195	0.3239	2.11775	0	0.00168312	0.202	5598	tags=45%, list=22%, signal=57%
GOBP_LEUKOCYTE_HOMEOSTASIS	GOBP_LEUKOCYTE_HOMEOSTASIS		105	0.36933	2.11616	0	0.00170376	0.205	6061	tags=48%, list=24%, signal=62%
GOBP_POSITIVE_REGULATION_OF_MRNA_PROCESSING	GOBP_POSITIVE_REGULATION_OF_MRNA_PROCESSING		27	0.498311	2.11609	0	0.00170179	0.205	6423	tags=70%, list=25%, signal=94%
GOBP_MYELOID_LEUKOCYTE_MIGRATION	GOBP_MYELOID_LEUKOCYTE_MIGRATION		196	0.339638	2.11604	0	0.00169982	0.205	5762	tags=48%, list=23%, signal=61%
GOBP_REGULATION_OF_NITRIC_OXIDE_METABOLIC_PROCESS	GOBP_REGULATION_OF_NITRIC_OXIDE_METABOLIC_PROCESS		63	0.400067	2.11549	0	0.00170531	0.206	5531	tags=48%, list=22%, signal=61%
GOBP_REGULATION_OF_DNA_DAMAGE_RESPONSE_SIGNAL_TRANSDUCTION_BY_P53_CLASS_MEDIATOR	GOBP_REGULATION_OF_DNA_DAMAGE_RESPONSE_SIGNAL_TRANSDUCTION_BY_P53_CLASS_MEDIATOR		18	0.568401	2.11466	0	0.00171846	0.208	5022	tags=56%, list=20%, signal=69%
GOBP_FIBROBLAST_ACTIVATION	GOBP_FIBROBLAST_ACTIVATION		16	0.58868	2.11459	0	0.00171649	0.208	7071	tags=88%, list=28%, signal=121%
GOBP_EXOCYTIC_PROCESS	GOBP_EXOCYTIC_PROCESS		72	0.378021	2.11402	0	0.00171451	0.208	5689	tags=50%, list=22%, signal=64%
GOBP_REGULATION_OF_CARDIAC_MUSCLE_CELL_CONTRACTION	GOBP_REGULATION_OF_CARDIAC_MUSCLE_CELL_CONTRACTION		30	0.48576	2.11393	0	0.00171254	0.208	7522	tags=73%, list=29%, signal=104%
GOBP_PROTEIN_K63_LINKED_UBIQUITINATION	GOBP_PROTEIN_K63_LINKED_UBIQUITINATION		44	0.447061	2.11318	0	0.00172573	0.21	5524	tags=59%, list=22%, signal=75%
GOBP_TORC1_SIGNALING	GOBP_TORC1_SIGNALING		35	0.473569	2.11289	0.00826446	0.00172376	0.21	7501	tags=60%, list=29%, signal=85%
GOBP_PURINE_NUCLEOSIDE_DIPHOSPHATE_METABOLIC_PROCESS	GOBP_PURINE_NUCLEOSIDE_DIPHOSPHATE_METABOLIC_PROCESS		68	0.389853	2.11265	0	0.00172179	0.21	6186	tags=59%, list=24%, signal=77%
GOBP_NEGATIVE_REGULATION_OF_MICROTUBULE_POLYMERIZATION_OR_DEPOLYMERIZATION	GOBP_NEGATIVE_REGULATION_OF_MICROTUBULE_POLYMERIZATION_OR_DEPOLYMERIZATION		37	0.450918	2.11255	0	0.00171982	0.21	6867	tags=68%, list=27%, signal=92%
GOBP_ANIMAL_ORGAN_REGENERATION	GOBP_ANIMAL_ORGAN_REGENERATION		21	0.533144	2.11143	0	0.00173943	0.213	5817	tags=57%, list=23%, signal=74%
GOBP_ALTERNATIVE_MRNA_SPLICING_VIA_SPLICEOSOME	GOBP_ALTERNATIVE_MRNA_SPLICING_VIA_SPLICEOSOME		40	0.448079	2.11104	0	0.00173745	0.213	6147	tags=60%, list=24%, signal=79%
GOBP_NEGATIVE_REGULATION_OF_PROTEIN_BINDING	GOBP_NEGATIVE_REGULATION_OF_PROTEIN_BINDING		70	0.382373	2.11	0	0.00174967	0.215	6615	tags=57%, list=26%, signal=77%
GOBP_EPITHELIAL_CELL_APOPTOTIC_PROCESS	GOBP_EPITHELIAL_CELL_APOPTOTIC_PROCESS		110	0.356684	2.10942	0	0.00175534	0.216	5824	tags=43%, list=23%, signal=55%
GOBP_CELLULAR_AMINO_ACID_METABOLIC_PROCESS	GOBP_CELLULAR_AMINO_ACID_METABOLIC_PROCESS		185	0.340057	2.10883	0	0.00176032	0.217	6171	tags=47%, list=24%, signal=62%
GOBP_CELLULAR_PIGMENTATION	GOBP_CELLULAR_PIGMENTATION		40	0.446586	2.10849	0	0.00175833	0.217	7161	tags=73%, list=28%, signal=101%
GOBP_REGULATION_OF_ACTOMYOSIN_STRUCTURE_ORGANIZATION	GOBP_REGULATION_OF_ACTOMYOSIN_STRUCTURE_ORGANIZATION		70	0.389279	2.10815	0	0.00175633	0.217	6255	tags=46%, list=24%, signal=60%
GOBP_HISTONE_METHYLATION	GOBP_HISTONE_METHYLATION		112	0.370019	2.10639	0	0.00178322	0.22	5832	tags=52%, list=23%, signal=67%
GOBP_POSITIVE_REGULATION_OF_UBIQUITIN_PROTEIN_TRANSFERASE_ACTIVITY	GOBP_POSITIVE_REGULATION_OF_UBIQUITIN_PROTEIN_TRANSFERASE_ACTIVITY		18	0.568487	2.10634	0.005	0.0017812	0.22	6548	tags=72%, list=26%, signal=97%
GOBP_REGULATION_OF_GLIAL_CELL_MIGRATION	GOBP_REGULATION_OF_GLIAL_CELL_MIGRATION		22	0.534366	2.10501	0	0.00178627	0.22	4769	tags=55%, list=19%, signal=67%
GOBP_NEGATIVE_REGULATION_OF_ENDOTHELIAL_CELL_MIGRATION	GOBP_NEGATIVE_REGULATION_OF_ENDOTHELIAL_CELL_MIGRATION		47	0.428499	2.10451	0	0.00179146	0.221	7260	tags=62%, list=28%, signal=86%
GOBP_POSITIVE_REGULATION_OF_PHOSPHOPROTEIN_PHOSPHATASE_ACTIVITY	GOBP_POSITIVE_REGULATION_OF_PHOSPHOPROTEIN_PHOSPHATASE_ACTIVITY		16	0.574515	2.10373	0.00413223	0.00179701	0.222	5882	tags=56%, list=23%, signal=73%
GOBP_POSITIVE_REGULATION_OF_RESPONSE_TO_WOUNDING	GOBP_POSITIVE_REGULATION_OF_RESPONSE_TO_WOUNDING		69	0.398669	2.10307	0	0.00181056	0.223	5546	tags=49%, list=22%, signal=63%
GOBP_CD4_POSITIVE_ALPHA_BETA_T_CELL_DIFFERENTIATION	GOBP_CD4_POSITIVE_ALPHA_BETA_T_CELL_DIFFERENTIATION		80	0.379729	2.10279	0	0.0018156	0.224	6430	tags=50%, list=25%, signal=67%
GOBP_POSITIVE_REGULATION_OF_MONONUCLEAR_CELL_MIGRATION	GOBP_POSITIVE_REGULATION_OF_MONONUCLEAR_CELL_MIGRATION		55	0.401928	2.10233	0	0.00182845	0.226	4481	tags=44%, list=18%, signal=53%
GOBP_MITOTIC_G2_DNA_DAMAGE_CHECKPOINT_SIGNALING	GOBP_MITOTIC_G2_DNA_DAMAGE_CHECKPOINT_SIGNALING		20	0.552569	2.10217	0.0107527	0.00184128	0.227	6376	tags=70%, list=25%, signal=93%
GOBP_REGULATION_OF_CENTROSOME_CYCLE	GOBP_REGULATION_OF_CENTROSOME_CYCLE		28	0.477918	2.10214	0	0.00183922	0.227	6476	tags=57%, list=25%, signal=76%
GOBP_NEUROTROPHIN_TRK_RECEPTOR_SIGNALING_PATHWAY	GOBP_NEUROTROPHIN_TRK_RECEPTOR_SIGNALING_PATHWAY		26	0.48376	2.10034	0	0.00186713	0.23	4984	tags=54%, list=20%, signal=67%
GOBP_TRANSITION_METAL_ION_HOMEOSTASIS	GOBP_TRANSITION_METAL_ION_HOMEOSTASIS		96	0.355258	2.10012	0	0.00186504	0.23	6508	tags=55%, list=25%, signal=74%
GOBP_ENDOCARDIAL_CUSHION_DEVELOPMENT	GOBP_ENDOCARDIAL_CUSHION_DEVELOPMENT		40	0.454217	2.09947	0	0.00187042	0.231	7330	tags=58%, list=29%, signal=81%
GOBP_NEGATIVE_REGULATION_OF_HEMOPOIESIS	GOBP_NEGATIVE_REGULATION_OF_HEMOPOIESIS		102	0.364786	2.09843	0	0.00189011	0.234	4922	tags=41%, list=19%, signal=51%
GOBP_ANOIKIS	GOBP_ANOIKIS		18	0.569306	2.0983	0.00446429	0.001888	0.234	6321	tags=61%, list=25%, signal=81%
GOBP_REGULATION_OF_PATTERN_RECOGNITION_RECEPTOR_SIGNALING_PATHWAY	GOBP_REGULATION_OF_PATTERN_RECOGNITION_RECEPTOR_SIGNALING_PATHWAY		77	0.397868	2.09787	0	0.00189282	0.235	6679	tags=57%, list=26%, signal=77%
GOBP_REGULATION_OF_PROTEIN_DEPHOSPHORYLATION	GOBP_REGULATION_OF_PROTEIN_DEPHOSPHORYLATION		67	0.381626	2.09676	0	0.001898	0.236	6467	tags=58%, list=25%, signal=78%
GOBP_NEGATIVE_REGULATION_OF_PROTEIN_CATABOLIC_PROCESS	GOBP_NEGATIVE_REGULATION_OF_PROTEIN_CATABOLIC_PROCESS		71	0.388502	2.09611	0	0.0019099	0.237	6044	tags=51%, list=24%, signal=66%
GOBP_BRANCHING_MORPHOGENESIS_OF_AN_EPITHELIAL_TUBE	GOBP_BRANCHING_MORPHOGENESIS_OF_AN_EPITHELIAL_TUBE		158	0.320702	2.09594	0	0.00190778	0.237	6024	tags=41%, list=24%, signal=53%
GOBP_ORGANELLE_TRANSPORT_ALONG_MICROTUBULE	GOBP_ORGANELLE_TRANSPORT_ALONG_MICROTUBULE		62	0.41396	2.09511	0	0.00191967	0.239	6781	tags=58%, list=27%, signal=79%
GOBP_ANDROGEN_RECEPTOR_SIGNALING_PATHWAY	GOBP_ANDROGEN_RECEPTOR_SIGNALING_PATHWAY		26	0.512135	2.09475	0	0.00192564	0.24	4851	tags=54%, list=19%, signal=66%
GOBP_DNA_CATABOLIC_PROCESS_ENDONUCLEOLYTIC	GOBP_DNA_CATABOLIC_PROCESS_ENDONUCLEOLYTIC		20	0.54786	2.09461	0	0.00192351	0.24	3222	tags=40%, list=13%, signal=46%
GOBP_REGULATION_OF_MICROTUBULE_BASED_PROCESS	GOBP_REGULATION_OF_MICROTUBULE_BASED_PROCESS		186	0.328438	2.0945	0	0.00192841	0.24	5531	tags=42%, list=22%, signal=54%
GOBP_POSITIVE_REGULATION_OF_INTERFERON_GAMMA_PRODUCTION	GOBP_POSITIVE_REGULATION_OF_INTERFERON_GAMMA_PRODUCTION		73	0.383365	2.09277	0	0.00195612	0.242	5842	tags=44%, list=23%, signal=57%
GOBP_REGULATION_OF_DEFENSE_RESPONSE_TO_VIRUS	GOBP_REGULATION_OF_DEFENSE_RESPONSE_TO_VIRUS		52	0.411351	2.09064	0	0.00198221	0.243	4985	tags=46%, list=20%, signal=57%
GOBP_NEGATIVE_REGULATION_OF_CELLULAR_AMIDE_METABOLIC_PROCESS	GOBP_NEGATIVE_REGULATION_OF_CELLULAR_AMIDE_METABOLIC_PROCESS		117	0.360334	2.09039	0	0.00198003	0.243	4747	tags=41%, list=19%, signal=50%
GOBP_POSITIVE_REGULATION_OF_PROTEIN_LOCALIZATION_TO_NUCLEUS	GOBP_POSITIVE_REGULATION_OF_PROTEIN_LOCALIZATION_TO_NUCLEUS		58	0.406994	2.09016	0	0.00197785	0.243	5489	tags=48%, list=21%, signal=61%
GOBP_REGULATION_OF_SODIUM_ION_TRANSPORT	GOBP_REGULATION_OF_SODIUM_ION_TRANSPORT		82	0.374114	2.08986	0	0.0019823	0.244	3910	tags=38%, list=15%, signal=44%
GOBP_POSITIVE_REGULATION_OF_DNA_RECOMBINATION	GOBP_POSITIVE_REGULATION_OF_DNA_RECOMBINATION		41	0.437956	2.08986	0	0.00198012	0.244	5208	tags=44%, list=20%, signal=55%
GOBP_B_CELL_HOMEOSTASIS	GOBP_B_CELL_HOMEOSTASIS		31	0.463722	2.08893	0	0.00198466	0.245	6061	tags=52%, list=24%, signal=68%
GOBP_POSITIVE_REGULATION_OF_NEURON_PROJECTION_DEVELOPMENT	GOBP_POSITIVE_REGULATION_OF_NEURON_PROJECTION_DEVELOPMENT		168	0.332497	2.08778	0	0.00199648	0.245	5476	tags=43%, list=21%, signal=54%
GOBP_MUSCLE_CELL_APOPTOTIC_PROCESS	GOBP_MUSCLE_CELL_APOPTOTIC_PROCESS		75	0.38469	2.08724	0	0.0019943	0.245	5531	tags=48%, list=22%, signal=61%
GOBP_REGULATION_OF_TELOMERE_CAPPING	GOBP_REGULATION_OF_TELOMERE_CAPPING		15	0.598163	2.08658	0.00429185	0.00201297	0.247	6905	tags=67%, list=27%, signal=91%
GOBP_REGULATION_OF_CENTROSOME_DUPLICATION	GOBP_REGULATION_OF_CENTROSOME_DUPLICATION		23	0.497028	2.08558	0	0.00201825	0.248	6191	tags=57%, list=24%, signal=75%
GOBP_NEGATIVE_REGULATION_OF_VIRAL_GENOME_REPLICATION	GOBP_NEGATIVE_REGULATION_OF_VIRAL_GENOME_REPLICATION		46	0.416462	2.0853	0	0.00201605	0.248	2000	tags=26%, list=8%, signal=28%
GOBP_PURINE_NUCLEOBASE_METABOLIC_PROCESS	GOBP_PURINE_NUCLEOBASE_METABOLIC_PROCESS		16	0.565837	2.08512	0	0.00201385	0.248	3109	tags=44%, list=12%, signal=50%
GOBP_REGENERATION	GOBP_REGENERATION		125	0.348792	2.08512	0	0.00201166	0.248	5093	tags=42%, list=20%, signal=52%
GOBP_MICROTUBULE_NUCLEATION	GOBP_MICROTUBULE_NUCLEATION		22	0.523274	2.08325	0	0.00203795	0.251	6640	tags=64%, list=26%, signal=86%
GOBP_NEGATIVE_REGULATION_OF_OXIDATIVE_STRESS_INDUCED_CELL_DEATH	GOBP_NEGATIVE_REGULATION_OF_OXIDATIVE_STRESS_INDUCED_CELL_DEATH		37	0.44071	2.08206	0	0.00205643	0.253	8280	tags=73%, list=32%, signal=108%
GOBP_NEGATIVE_REGULATION_OF_LEUKOCYTE_PROLIFERATION	GOBP_NEGATIVE_REGULATION_OF_LEUKOCYTE_PROLIFERATION		87	0.362813	2.08148	0	0.0020542	0.253	4672	tags=41%, list=18%, signal=50%
GOBP_POSITIVE_REGULATION_OF_LEUKOCYTE_MIGRATION	GOBP_POSITIVE_REGULATION_OF_LEUKOCYTE_MIGRATION		123	0.349416	2.0806	0	0.00207257	0.253	4481	tags=41%, list=18%, signal=49%
GOBP_PROTEIN_LOCALIZATION_TO_VACUOLE	GOBP_PROTEIN_LOCALIZATION_TO_VACUOLE		41	0.432236	2.08041	0	0.00207754	0.254	6974	tags=71%, list=27%, signal=97%
GOBP_REGULATION_OF_AEROBIC_RESPIRATION	GOBP_REGULATION_OF_AEROBIC_RESPIRATION		29	0.458205	2.08022	0	0.00208947	0.255	6146	tags=59%, list=24%, signal=77%
GOBP_HISTONE_H3_K14_ACETYLATION	GOBP_HISTONE_H3_K14_ACETYLATION		16	0.55577	2.0795	0	0.00209448	0.256	3515	tags=56%, list=14%, signal=65%
GOBP_NEGATIVE_REGULATION_OF_LIPID_METABOLIC_PROCESS	GOBP_NEGATIVE_REGULATION_OF_LIPID_METABOLIC_PROCESS		84	0.363483	2.07826	0	0.00211326	0.258	6944	tags=45%, list=27%, signal=62%
GOBP_PEROXISOME_ORGANIZATION	GOBP_PEROXISOME_ORGANIZATION		18	0.550403	2.07796	0	0.00211807	0.259	6146	tags=67%, list=24%, signal=88%
GOBP_DENDRITIC_CELL_ANTIGEN_PROCESSING_AND_PRESENTATION	GOBP_DENDRITIC_CELL_ANTIGEN_PROCESSING_AND_PRESENTATION		15	0.589209	2.0774	0	0.00213722	0.262	4873	tags=60%, list=19%, signal=74%
GOBP_POSITIVE_REGULATION_OF_ENDOTHELIAL_CELL_PROLIFERATION	GOBP_POSITIVE_REGULATION_OF_ENDOTHELIAL_CELL_PROLIFERATION		78	0.383049	2.07619	0	0.00214135	0.262	5800	tags=46%, list=23%, signal=60%
GOBP_NEGATIVE_REGULATION_OF_RESPONSE_TO_OXIDATIVE_STRESS	GOBP_NEGATIVE_REGULATION_OF_RESPONSE_TO_OXIDATIVE_STRESS		21	0.536367	2.07616	0.00598802	0.00213905	0.262	8280	tags=81%, list=32%, signal=120%
GOBP_POSITIVE_REGULATION_OF_INTRINSIC_APOPTOTIC_SIGNALING_PATHWAY	GOBP_POSITIVE_REGULATION_OF_INTRINSIC_APOPTOTIC_SIGNALING_PATHWAY		47	0.423675	2.07584	0	0.00213676	0.262	6126	tags=57%, list=24%, signal=75%
GOBP_REGULATION_OF_ACTIN_FILAMENT_LENGTH	GOBP_REGULATION_OF_ACTIN_FILAMENT_LENGTH		116	0.348854	2.07555	0	0.00213447	0.262	6892	tags=56%, list=27%, signal=76%
GOBP_HEART_TRABECULA_MORPHOGENESIS	GOBP_HEART_TRABECULA_MORPHOGENESIS		25	0.491744	2.07407	0.00598802	0.00216083	0.266	6469	tags=56%, list=25%, signal=75%
GOBP_LAMELLIPODIUM_ORGANIZATION	GOBP_LAMELLIPODIUM_ORGANIZATION		63	0.386223	2.07405	0	0.0021657	0.267	7397	tags=67%, list=29%, signal=94%
GOBP_LYMPHOCYTE_APOPTOTIC_PROCESS	GOBP_LYMPHOCYTE_APOPTOTIC_PROCESS		86	0.38225	2.07354	0	0.00217808	0.269	7521	tags=56%, list=29%, signal=79%
GOBP_REGULATION_OF_MACROPHAGE_MIGRATION	GOBP_REGULATION_OF_MACROPHAGE_MIGRATION		40	0.460573	2.07305	0.00892857	0.00219648	0.272	4281	tags=48%, list=17%, signal=57%
GOBP_POSITIVE_REGULATION_OF_PHAGOCYTOSIS	GOBP_POSITIVE_REGULATION_OF_PHAGOCYTOSIS		80	0.356143	2.07287	0	0.00220066	0.272	5234	tags=45%, list=20%, signal=56%
GOBP_INTERSTRAND_CROSS_LINK_REPAIR	GOBP_INTERSTRAND_CROSS_LINK_REPAIR		17	0.568404	2.07229	0	0.00220545	0.272	7367	tags=65%, list=29%, signal=91%
GOBP_RNA_5_END_PROCESSING	GOBP_RNA_5_END_PROCESSING		15	0.609214	2.07197	0	0.00220989	0.272	6004	tags=67%, list=23%, signal=87%
GOBP_COMPLEMENT_ACTIVATION	GOBP_COMPLEMENT_ACTIVATION		183	0.314478	2.07151	0	0.00222118	0.273	3730	tags=33%, list=15%, signal=38%
GOBP_REGULATION_OF_ATP_METABOLIC_PROCESS	GOBP_REGULATION_OF_ATP_METABOLIC_PROCESS		50	0.418051	2.07097	0	0.00221882	0.273	6186	tags=66%, list=24%, signal=87%
GOBP_RUFFLE_ASSEMBLY	GOBP_RUFFLE_ASSEMBLY		32	0.462514	2.0709	0	0.00221646	0.273	5882	tags=47%, list=23%, signal=61%
GOBP_GLYCOSYL_COMPOUND_METABOLIC_PROCESS	GOBP_GLYCOSYL_COMPOUND_METABOLIC_PROCESS		58	0.392469	2.06917	0	0.00223398	0.276	5398	tags=43%, list=21%, signal=55%
GOBP_ENDOSOME_TO_LYSOSOME_TRANSPORT	GOBP_ENDOSOME_TO_LYSOSOME_TRANSPORT		49	0.405022	2.06727	0	0.00227924	0.283	6770	tags=59%, list=26%, signal=80%
GOBP_REGULATION_OF_FATTY_ACID_METABOLIC_PROCESS	GOBP_REGULATION_OF_FATTY_ACID_METABOLIC_PROCESS		72	0.368418	2.06701	0	0.00228361	0.284	7582	tags=50%, list=30%, signal=71%
GOBP_NEUTROPHIL_MIGRATION	GOBP_NEUTROPHIL_MIGRATION		109	0.350342	2.06682	0	0.0022812	0.284	5735	tags=49%, list=22%, signal=62%
GOBP_NEGATIVE_REGULATION_OF_ERK1_AND_ERK2_CASCADE	GOBP_NEGATIVE_REGULATION_OF_ERK1_AND_ERK2_CASCADE		59	0.403528	2.06645	0	0.00227879	0.284	3728	tags=39%, list=15%, signal=46%
GOBP_NEGATIVE_REGULATION_OF_NOTCH_SIGNALING_PATHWAY	GOBP_NEGATIVE_REGULATION_OF_NOTCH_SIGNALING_PATHWAY		33	0.452318	2.06488	0	0.00230425	0.284	5800	tags=58%, list=23%, signal=74%
GOBP_REGULATION_OF_PROTEIN_DEPOLYMERIZATION	GOBP_REGULATION_OF_PROTEIN_DEPOLYMERIZATION		68	0.386143	2.06464	0	0.00230898	0.285	6892	tags=63%, list=27%, signal=86%
GOBP_PROTEIN_DEPOLYMERIZATION	GOBP_PROTEIN_DEPOLYMERIZATION		89	0.360822	2.06343	0	0.00232625	0.288	6892	tags=60%, list=27%, signal=81%
GOBP_HUMORAL_IMMUNE_RESPONSE_MEDIATED_BY_CIRCULATING_IMMUNOGLOBULIN	GOBP_HUMORAL_IMMUNE_RESPONSE_MEDIATED_BY_CIRCULATING_IMMUNOGLOBULIN		172	0.334839	2.0634	0	0.0023238	0.288	3560	tags=31%, list=14%, signal=36%
GOBP_REGULATION_OF_FIBROBLAST_MIGRATION	GOBP_REGULATION_OF_FIBROBLAST_MIGRATION		30	0.477224	2.06067	0	0.00239042	0.297	4628	tags=57%, list=18%, signal=69%
GOBP_REGULATION_OF_GLIAL_CELL_PROLIFERATION	GOBP_REGULATION_OF_GLIAL_CELL_PROLIFERATION		38	0.445891	2.06024	0	0.00239448	0.298	5469	tags=61%, list=21%, signal=77%
GOBP_MONOSACCHARIDE_METABOLIC_PROCESS	GOBP_MONOSACCHARIDE_METABOLIC_PROCESS		186	0.329344	2.06001	0	0.00239857	0.298	6010	tags=44%, list=24%, signal=57%
GOBP_REGULATION_OF_RHO_PROTEIN_SIGNAL_TRANSDUCTION	GOBP_REGULATION_OF_RHO_PROTEIN_SIGNAL_TRANSDUCTION		72	0.381272	2.05972	0	0.00240268	0.299	6726	tags=46%, list=26%, signal=62%
GOBP_REGULATION_OF_ERBB_SIGNALING_PATHWAY	GOBP_REGULATION_OF_ERBB_SIGNALING_PATHWAY		60	0.407769	2.05961	0	0.00240017	0.299	4984	tags=47%, list=20%, signal=58%
GOBP_REGULATION_OF_HISTONE_METHYLATION	GOBP_REGULATION_OF_HISTONE_METHYLATION		65	0.378466	2.0585	0	0.00241786	0.301	6844	tags=58%, list=27%, signal=80%
GOBP_COLLAGEN_FIBRIL_ORGANIZATION	GOBP_COLLAGEN_FIBRIL_ORGANIZATION		50	0.422778	2.05776	0	0.00241533	0.301	2595	tags=34%, list=10%, signal=38%
GOBP_NEGATIVE_REGULATION_OF_PROTEIN_LOCALIZATION_TO_MEMBRANE	GOBP_NEGATIVE_REGULATION_OF_PROTEIN_LOCALIZATION_TO_MEMBRANE		22	0.51219	2.05769	0	0.00242013	0.302	5395	tags=55%, list=21%, signal=69%
GOBP_NEUTROPHIL_CHEMOTAXIS	GOBP_NEUTROPHIL_CHEMOTAXIS		84	0.359433	2.05768	0	0.00241761	0.302	5735	tags=46%, list=22%, signal=60%
GOBP_CELLULAR_RESPONSE_TO_HYPOXIA	GOBP_CELLULAR_RESPONSE_TO_HYPOXIA		75	0.36837	2.05728	0	0.00242854	0.303	5838	tags=47%, list=23%, signal=60%
GOBP_AMYLOID_PRECURSOR_PROTEIN_METABOLIC_PROCESS	GOBP_AMYLOID_PRECURSOR_PROTEIN_METABOLIC_PROCESS		55	0.39151	2.05719	0	0.00242602	0.303	6974	tags=55%, list=27%, signal=75%
GOBP_EPITHELIAL_TUBE_BRANCHING_INVOLVED_IN_LUNG_MORPHOGENESIS	GOBP_EPITHELIAL_TUBE_BRANCHING_INVOLVED_IN_LUNG_MORPHOGENESIS		32	0.466609	2.05461	0	0.00248425	0.308	7364	tags=69%, list=29%, signal=96%
GOBP_POSITIVE_REGULATION_OF_LEUKOCYTE_PROLIFERATION	GOBP_POSITIVE_REGULATION_OF_LEUKOCYTE_PROLIFERATION		139	0.311747	2.05452	0	0.00248168	0.308	6236	tags=42%, list=24%, signal=56%
GOBP_LYMPHOCYTE_HOMEOSTASIS	GOBP_LYMPHOCYTE_HOMEOSTASIS		71	0.381469	2.05443	0	0.00247911	0.308	6061	tags=48%, list=24%, signal=63%
GOBP_POSITIVE_REGULATION_OF_INTERLEUKIN_2_PRODUCTION	GOBP_POSITIVE_REGULATION_OF_INTERLEUKIN_2_PRODUCTION		31	0.460938	2.05381	0	0.00248332	0.309	4432	tags=52%, list=17%, signal=62%
GOBP_RESPONSE_TO_DECREASED_OXYGEN_LEVELS	GOBP_RESPONSE_TO_DECREASED_OXYGEN_LEVELS		174	0.343919	2.05354	0	0.00248746	0.31	5838	tags=48%, list=23%, signal=62%
GOBP_REGULATION_OF_TRIGLYCERIDE_METABOLIC_PROCESS	GOBP_REGULATION_OF_TRIGLYCERIDE_METABOLIC_PROCESS		39	0.428322	2.05283	0	0.00251166	0.313	7483	tags=59%, list=29%, signal=83%
GOBP_PRIMARY_NEURAL_TUBE_FORMATION	GOBP_PRIMARY_NEURAL_TUBE_FORMATION		87	0.361905	2.05272	0	0.00250907	0.313	5893	tags=45%, list=23%, signal=58%
GOBP_POSITIVE_REGULATION_OF_ALPHA_BETA_T_CELL_DIFFERENTIATION	GOBP_POSITIVE_REGULATION_OF_ALPHA_BETA_T_CELL_DIFFERENTIATION		43	0.423423	2.05249	0	0.0025132	0.314	6116	tags=56%, list=24%, signal=73%
GOBP_ACTIN_FILAMENT_BASED_MOVEMENT	GOBP_ACTIN_FILAMENT_BASED_MOVEMENT		100	0.356836	2.05137	0	0.00254951	0.318	6298	tags=51%, list=25%, signal=67%
GOBP_POSITIVE_REGULATION_OF_PROTEIN_ACETYLATION	GOBP_POSITIVE_REGULATION_OF_PROTEIN_ACETYLATION		38	0.445747	2.05072	0	0.00256038	0.319	6157	tags=66%, list=24%, signal=87%
GOBP_NEGATIVE_REGULATION_OF_BLOOD_VESSEL_ENDOTHELIAL_CELL_MIGRATION	GOBP_NEGATIVE_REGULATION_OF_BLOOD_VESSEL_ENDOTHELIAL_CELL_MIGRATION		31	0.470349	2.05041	0	0.00255775	0.319	3623	tags=42%, list=14%, signal=49%
GOBP_POSITIVE_REGULATION_OF_PROTEIN_DEPHOSPHORYLATION	GOBP_POSITIVE_REGULATION_OF_PROTEIN_DEPHOSPHORYLATION		35	0.435859	2.0498	0	0.00255513	0.319	5011	tags=51%, list=20%, signal=64%
GOBP_TRANSPORT_ALONG_MICROTUBULE	GOBP_TRANSPORT_ALONG_MICROTUBULE		118	0.330031	2.0497	0	0.00255251	0.319	6952	tags=53%, list=27%, signal=72%
GOBP_GRANULOCYTE_MIGRATION	GOBP_GRANULOCYTE_MIGRATION		135	0.328213	2.04869	0	0.00258333	0.321	6063	tags=50%, list=24%, signal=65%
GOBP_REGULATION_OF_GLUCOSE_IMPORT	GOBP_REGULATION_OF_GLUCOSE_IMPORT		44	0.42454	2.04862	0	0.00258069	0.321	5817	tags=45%, list=23%, signal=59%
GOBP_EXTRINSIC_APOPTOTIC_SIGNALING_PATHWAY_VIA_DEATH_DOMAIN_RECEPTORS	GOBP_EXTRINSIC_APOPTOTIC_SIGNALING_PATHWAY_VIA_DEATH_DOMAIN_RECEPTORS		65	0.388367	2.04822	0	0.00257806	0.321	4932	tags=46%, list=19%, signal=57%
GOBP_COLLAGEN_METABOLIC_PROCESS	GOBP_COLLAGEN_METABOLIC_PROCESS		113	0.339714	2.0481	0	0.00257543	0.321	6113	tags=50%, list=24%, signal=65%
GOBP_MACROPHAGE_MIGRATION	GOBP_MACROPHAGE_MIGRATION		55	0.403711	2.04695	0	0.00259262	0.323	3809	tags=44%, list=15%, signal=51%
GOBP_EPITHELIAL_CELL_DEVELOPMENT	GOBP_EPITHELIAL_CELL_DEVELOPMENT		186	0.320179	2.04653	0	0.00260251	0.325	5440	tags=43%, list=21%, signal=54%
GOBP_REGULATION_OF_DNA_RECOMBINATION	GOBP_REGULATION_OF_DNA_RECOMBINATION		77	0.37634	2.04554	0	0.00263289	0.33	6089	tags=42%, list=24%, signal=54%
GOBP_FORMATION_OF_PRIMARY_GERM_LAYER	GOBP_FORMATION_OF_PRIMARY_GERM_LAYER		87	0.369367	2.0448	0	0.00263021	0.33	5430	tags=46%, list=21%, signal=58%
GOBP_REGULATION_OF_CARDIAC_MUSCLE_CONTRACTION	GOBP_REGULATION_OF_CARDIAC_MUSCLE_CONTRACTION		54	0.380706	2.04479	0	0.00262754	0.33	7525	tags=63%, list=29%, signal=89%
GOBP_REGULATION_OF_PROTEIN_KINASE_B_SIGNALING	GOBP_REGULATION_OF_PROTEIN_KINASE_B_SIGNALING		133	0.344939	2.04416	0	0.00263101	0.331	5495	tags=43%, list=22%, signal=54%
GOBP_POSITIVE_REGULATION_OF_LYMPHOCYTE_DIFFERENTIATION	GOBP_POSITIVE_REGULATION_OF_LYMPHOCYTE_DIFFERENTIATION		112	0.336965	2.04345	0	0.00263474	0.332	5546	tags=44%, list=22%, signal=56%
GOBP_LUNG_CELL_DIFFERENTIATION	GOBP_LUNG_CELL_DIFFERENTIATION		22	0.499332	2.04305	0.00534759	0.00264505	0.333	6489	tags=73%, list=25%, signal=97%
GOBP_DNA_STRAND_ELONGATION	GOBP_DNA_STRAND_ELONGATION		16	0.554989	2.04235	0.00421941	0.00266835	0.335	6130	tags=69%, list=24%, signal=90%
GOBP_POSITIVE_REGULATION_OF_B_CELL_MEDIATED_IMMUNITY	GOBP_POSITIVE_REGULATION_OF_B_CELL_MEDIATED_IMMUNITY		38	0.428472	2.04217	0	0.00267259	0.335	4833	tags=39%, list=19%, signal=49%
GOBP_OVULATION	GOBP_OVULATION		20	0.543961	2.04147	0.00568182	0.00267726	0.336	2833	tags=35%, list=11%, signal=39%
GOBP_PEPTIDYL_THREONINE_MODIFICATION	GOBP_PEPTIDYL_THREONINE_MODIFICATION		73	0.370942	2.04072	0	0.0026816	0.337	5438	tags=53%, list=21%, signal=68%
GOBP_PYRUVATE_METABOLIC_PROCESS	GOBP_PYRUVATE_METABOLIC_PROCESS		78	0.387198	2.04021	0	0.00269166	0.338	6186	tags=59%, list=24%, signal=78%
GOBP_AORTIC_VALVE_DEVELOPMENT	GOBP_AORTIC_VALVE_DEVELOPMENT		21	0.512546	2.04011	0.0046083	0.00268895	0.338	3366	tags=38%, list=13%, signal=44%
GOBP_MACROPHAGE_CYTOKINE_PRODUCTION	GOBP_MACROPHAGE_CYTOKINE_PRODUCTION		48	0.408213	2.03911	0	0.00270566	0.34	8057	tags=65%, list=32%, signal=94%
GOBP_POSITIVE_REGULATION_OF_PROTEIN_MODIFICATION_BY_SMALL_PROTEIN_CONJUGATION_OR_REMOVAL	GOBP_POSITIVE_REGULATION_OF_PROTEIN_MODIFICATION_BY_SMALL_PROTEIN_CONJUGATION_OR_REMOVAL		97	0.352937	2.03868	0	0.00270989	0.341	5656	tags=51%, list=22%, signal=65%
GOBP_TYPE_2_IMMUNE_RESPONSE	GOBP_TYPE_2_IMMUNE_RESPONSE		39	0.424492	2.03719	0	0.00273323	0.344	5546	tags=38%, list=22%, signal=49%
GOBP_RESPONSE_TO_TUMOR_NECROSIS_FACTOR	GOBP_RESPONSE_TO_TUMOR_NECROSIS_FACTOR		151	0.329341	2.03659	0	0.00274389	0.346	5698	tags=48%, list=22%, signal=61%
GOBP_REGULATION_OF_TOLL_LIKE_RECEPTOR_SIGNALING_PATHWAY	GOBP_REGULATION_OF_TOLL_LIKE_RECEPTOR_SIGNALING_PATHWAY		58	0.410176	2.03647	0	0.00274115	0.346	6530	tags=60%, list=26%, signal=81%
GOBP_NEGATIVE_REGULATION_OF_ESTABLISHMENT_OF_PROTEIN_LOCALIZATION	GOBP_NEGATIVE_REGULATION_OF_ESTABLISHMENT_OF_PROTEIN_LOCALIZATION		106	0.344223	2.03583	0	0.00276966	0.35	5116	tags=43%, list=20%, signal=54%
GOBP_PYRIMIDINE_NUCLEOSIDE_MONOPHOSPHATE_METABOLIC_PROCESS	GOBP_PYRIMIDINE_NUCLEOSIDE_MONOPHOSPHATE_METABOLIC_PROCESS		15	0.585638	2.03557	0	0.00276689	0.35	2682	tags=53%, list=10%, signal=60%
GOBP_POSITIVE_REGULATION_OF_EPIDERMAL_CELL_DIFFERENTIATION	GOBP_POSITIVE_REGULATION_OF_EPIDERMAL_CELL_DIFFERENTIATION		20	0.517876	2.03495	0	0.00276413	0.35	6506	tags=65%, list=25%, signal=87%
GOBP_RECEPTOR_CATABOLIC_PROCESS	GOBP_RECEPTOR_CATABOLIC_PROCESS		23	0.501198	2.0336	0	0.00282021	0.353	5156	tags=65%, list=20%, signal=82%
GOBP_REGULATION_OF_EXTRINSIC_APOPTOTIC_SIGNALING_PATHWAY	GOBP_REGULATION_OF_EXTRINSIC_APOPTOTIC_SIGNALING_PATHWAY		133	0.341334	2.03239	0	0.00282924	0.355	5832	tags=47%, list=23%, signal=60%
GOBP_RESPONSE_TO_MITOCHONDRIAL_DEPOLARISATION	GOBP_RESPONSE_TO_MITOCHONDRIAL_DEPOLARISATION		17	0.559116	2.03202	0.00446429	0.00282642	0.355	6467	tags=76%, list=25%, signal=102%
GOBP_ANTIGEN_PROCESSING_AND_PRESENTATION_OF_PEPTIDE_ANTIGEN	GOBP_ANTIGEN_PROCESSING_AND_PRESENTATION_OF_PEPTIDE_ANTIGEN		66	0.368311	2.0319	0	0.00282361	0.355	5919	tags=52%, list=23%, signal=67%
GOBP_REGULATION_OF_DNA_BINDING	GOBP_REGULATION_OF_DNA_BINDING		96	0.361115	2.03044	0	0.00284663	0.358	5357	tags=46%, list=21%, signal=58%
GOBP_MITOTIC_G1_S_TRANSITION_CHECKPOINT_SIGNALING	GOBP_MITOTIC_G1_S_TRANSITION_CHECKPOINT_SIGNALING		18	0.553821	2.0299	0.00492611	0.00285021	0.359	6376	tags=67%, list=25%, signal=89%
GOBP_TRANSFORMING_GROWTH_FACTOR_BETA_PRODUCTION	GOBP_TRANSFORMING_GROWTH_FACTOR_BETA_PRODUCTION		28	0.484671	2.02921	0.00571429	0.00285415	0.36	3452	tags=36%, list=14%, signal=41%
GOBP_NEGATIVE_REGULATION_OF_STEM_CELL_DIFFERENTIATION	GOBP_NEGATIVE_REGULATION_OF_STEM_CELL_DIFFERENTIATION		20	0.530515	2.02817	0	0.00287055	0.362	3218	tags=55%, list=13%, signal=63%
GOBP_ALPHA_BETA_T_CELL_DIFFERENTIATION	GOBP_ALPHA_BETA_T_CELL_DIFFERENTIATION		110	0.348523	2.02658	0	0.00290593	0.366	6430	tags=47%, list=25%, signal=63%
GOBP_POSITIVE_REGULATION_OF_DNA_REPLICATION	GOBP_POSITIVE_REGULATION_OF_DNA_REPLICATION		28	0.461271	2.02514	0	0.00293545	0.367	4628	tags=46%, list=18%, signal=57%
GOBP_REGULATION_OF_PROTEIN_LOCALIZATION_TO_CELL_SURFACE	GOBP_REGULATION_OF_PROTEIN_LOCALIZATION_TO_CELL_SURFACE		31	0.461523	2.0246	0	0.0029582	0.369	6891	tags=71%, list=27%, signal=97%
GOBP_REGULATION_OF_AUTOPHAGY_OF_MITOCHONDRION	GOBP_REGULATION_OF_AUTOPHAGY_OF_MITOCHONDRION		18	0.552934	2.02438	0	0.00296211	0.37	6467	tags=78%, list=25%, signal=104%
GOBP_POSITIVE_REGULATION_OF_DOUBLE_STRAND_BREAK_REPAIR	GOBP_POSITIVE_REGULATION_OF_DOUBLE_STRAND_BREAK_REPAIR		46	0.413291	2.02385	0	0.00298361	0.372	6981	tags=63%, list=27%, signal=87%
GOBP_HISTONE_MONOUBIQUITINATION	GOBP_HISTONE_MONOUBIQUITINATION		18	0.544025	2.02224	0	0.00301907	0.376	6143	tags=67%, list=24%, signal=88%
GOBP_REGULATION_OF_CHEMOTAXIS	GOBP_REGULATION_OF_CHEMOTAXIS		187	0.303759	2.02224	0	0.0030161	0.376	6129	tags=44%, list=24%, signal=58%
GOBP_POSITIVE_REGULATION_OF_EPIDERMIS_DEVELOPMENT	GOBP_POSITIVE_REGULATION_OF_EPIDERMIS_DEVELOPMENT		24	0.485312	2.02096	0	0.00305175	0.38	6506	tags=63%, list=25%, signal=84%
GOBP_POSITIVE_REGULATION_OF_CELL_GROWTH	GOBP_POSITIVE_REGULATION_OF_CELL_GROWTH		139	0.331515	2.02038	0	0.003055	0.381	5590	tags=45%, list=22%, signal=58%
GOBP_PEPTIDYL_PROLINE_MODIFICATION	GOBP_PEPTIDYL_PROLINE_MODIFICATION		22	0.528446	2.02032	0	0.00305801	0.381	4415	tags=64%, list=17%, signal=77%
GOBP_PLASMA_MEMBRANE_REPAIR	GOBP_PLASMA_MEMBRANE_REPAIR		22	0.503414	2.02002	0	0.00306768	0.382	8337	tags=77%, list=33%, signal=115%
GOBP_VESICLE_DOCKING_INVOLVED_IN_EXOCYTOSIS	GOBP_VESICLE_DOCKING_INVOLVED_IN_EXOCYTOSIS		31	0.464938	2.01899	0	0.00309666	0.386	5590	tags=68%, list=22%, signal=87%
GOBP_MODULATION_BY_SYMBIONT_OF_ENTRY_INTO_HOST	GOBP_MODULATION_BY_SYMBIONT_OF_ENTRY_INTO_HOST		49	0.406069	2.01853	0	0.00310005	0.387	5531	tags=47%, list=22%, signal=60%
GOBP_POSITIVE_REGULATION_OF_RESPONSE_TO_BIOTIC_STIMULUS	GOBP_POSITIVE_REGULATION_OF_RESPONSE_TO_BIOTIC_STIMULUS		147	0.330589	2.01722	0	0.00312218	0.389	6328	tags=46%, list=25%, signal=60%
GOBP_AMINOGLYCAN_BIOSYNTHETIC_PROCESS	GOBP_AMINOGLYCAN_BIOSYNTHETIC_PROCESS		54	0.391964	2.01624	0	0.00315147	0.391	5971	tags=44%, list=23%, signal=58%
GOBP_ENDOTHELIAL_CELL_CHEMOTAXIS	GOBP_ENDOTHELIAL_CELL_CHEMOTAXIS		27	0.485807	2.01566	0.00581395	0.00316688	0.394	4628	tags=56%, list=18%, signal=68%
GOBP_NEGATIVE_REGULATION_OF_EPITHELIAL_CELL_DIFFERENTIATION	GOBP_NEGATIVE_REGULATION_OF_EPITHELIAL_CELL_DIFFERENTIATION		48	0.416143	2.01545	0	0.00317007	0.394	3445	tags=42%, list=13%, signal=48%
GOBP_FATTY_ACID_BETA_OXIDATION	GOBP_FATTY_ACID_BETA_OXIDATION		48	0.395006	2.01515	0	0.00316699	0.394	7582	tags=60%, list=30%, signal=86%
GOBP_REGULATION_OF_ATP_BIOSYNTHETIC_PROCESS	GOBP_REGULATION_OF_ATP_BIOSYNTHETIC_PROCESS		17	0.549513	2.015	0.00425532	0.00316391	0.394	3225	tags=53%, list=13%, signal=61%
GOBP_LYMPHOCYTE_ACTIVATION_INVOLVED_IN_IMMUNE_RESPONSE	GOBP_LYMPHOCYTE_ACTIVATION_INVOLVED_IN_IMMUNE_RESPONSE		181	0.318721	2.01473	0	0.00317353	0.396	6236	tags=43%, list=24%, signal=57%
GOBP_LUNG_MORPHOGENESIS	GOBP_LUNG_MORPHOGENESIS		53	0.400372	2.01424	0	0.00318888	0.398	5288	tags=47%, list=21%, signal=59%
GOBP_EXTRACELLULAR_MATRIX_DISASSEMBLY	GOBP_EXTRACELLULAR_MATRIX_DISASSEMBLY		35	0.445233	2.01295	0	0.00323045	0.402	4406	tags=43%, list=17%, signal=52%
GOBP_CELLULAR_RESPONSE_TO_LIGHT_STIMULUS	GOBP_CELLULAR_RESPONSE_TO_LIGHT_STIMULUS		72	0.358341	2.01282	0	0.00322733	0.402	5309	tags=46%, list=21%, signal=58%
GOBP_POSITIVE_REGULATION_OF_WOUND_HEALING	GOBP_POSITIVE_REGULATION_OF_WOUND_HEALING		55	0.389198	2.01237	0	0.00323642	0.404	5546	tags=47%, list=22%, signal=60%
GOBP_INTERLEUKIN_12_PRODUCTION	GOBP_INTERLEUKIN_12_PRODUCTION		60	0.3879	2.01208	0	0.00323329	0.404	5319	tags=47%, list=21%, signal=59%
GOBP_REGULATION_OF_LEUKOCYTE_APOPTOTIC_PROCESS	GOBP_REGULATION_OF_LEUKOCYTE_APOPTOTIC_PROCESS		96	0.341346	2.012	0	0.00323017	0.404	5668	tags=41%, list=22%, signal=52%
GOBP_PROTEIN_AUTOUBIQUITINATION	GOBP_PROTEIN_AUTOUBIQUITINATION		45	0.402697	2.01187	0	0.00322706	0.404	6393	tags=56%, list=25%, signal=74%
GOBP_TYPE_B_PANCREATIC_CELL_PROLIFERATION	GOBP_TYPE_B_PANCREATIC_CELL_PROLIFERATION		33	0.443201	2.01123	0	0.00326704	0.408	2258	tags=33%, list=9%, signal=37%
GOBP_PODOSOME_ASSEMBLY	GOBP_PODOSOME_ASSEMBLY		19	0.52532	2.01096	0	0.00326988	0.408	4619	tags=63%, list=18%, signal=77%
GOBP_BODY_MORPHOGENESIS	GOBP_BODY_MORPHOGENESIS		49	0.394491	2.00813	0	0.00339835	0.422	4256	tags=39%, list=17%, signal=46%
GOBP_REGULATION_OF_NUCLEAR_DIVISION	GOBP_REGULATION_OF_NUCLEAR_DIVISION		94	0.3509	2.00796	0	0.00340764	0.423	5906	tags=49%, list=23%, signal=63%
GOBP_ESTABLISHMENT_OF_SPINDLE_ORIENTATION	GOBP_ESTABLISHMENT_OF_SPINDLE_ORIENTATION		27	0.474672	2.00659	0	0.00347261	0.431	5594	tags=63%, list=22%, signal=81%
GOBP_DNA_CATABOLIC_PROCESS	GOBP_DNA_CATABOLIC_PROCESS		23	0.500787	2.00567	0	0.00349958	0.435	7543	tags=61%, list=30%, signal=86%
GOBP_PLATELET_ACTIVATION	GOBP_PLATELET_ACTIVATION		80	0.358619	2.00507	0	0.00352114	0.438	6277	tags=46%, list=25%, signal=61%
GOBP_CELLULAR_COMPONENT_DISASSEMBLY_INVOLVED_IN_EXECUTION_PHASE_OF_APOPTOSIS	GOBP_CELLULAR_COMPONENT_DISASSEMBLY_INVOLVED_IN_EXECUTION_PHASE_OF_APOPTOSIS		23	0.480785	2.00448	0	0.00353638	0.44	7070	tags=61%, list=28%, signal=84%
GOBP_ACTOMYOSIN_STRUCTURE_ORGANIZATION	GOBP_ACTOMYOSIN_STRUCTURE_ORGANIZATION		155	0.297742	2.00428	0	0.003533	0.44	5589	tags=39%, list=22%, signal=50%
GOBP_REGULATION_OF_HORMONE_BIOSYNTHETIC_PROCESS	GOBP_REGULATION_OF_HORMONE_BIOSYNTHETIC_PROCESS		23	0.486882	2.0042	0.00552486	0.00353576	0.441	3045	tags=35%, list=12%, signal=39%
GOBP_POSITIVE_REGULATION_OF_CANONICAL_WNT_SIGNALING_PATHWAY	GOBP_POSITIVE_REGULATION_OF_CANONICAL_WNT_SIGNALING_PATHWAY		74	0.35743	2.00357	0	0.0035582	0.442	5800	tags=55%, list=23%, signal=71%
GOBP_RESPONSE_TO_AXON_INJURY	GOBP_RESPONSE_TO_AXON_INJURY		62	0.370787	2.00342	0	0.0035728	0.443	6341	tags=58%, list=25%, signal=77%
GOBP_NEGATIVE_REGULATION_OF_CELLULAR_RESPONSE_TO_INSULIN_STIMULUS	GOBP_NEGATIVE_REGULATION_OF_CELLULAR_RESPONSE_TO_INSULIN_STIMULUS		35	0.437115	2.0033	0	0.00357555	0.444	6874	tags=69%, list=27%, signal=94%
GOBP_PURINE_NUCLEOSIDE_MONOPHOSPHATE_METABOLIC_PROCESS	GOBP_PURINE_NUCLEOSIDE_MONOPHOSPHATE_METABOLIC_PROCESS		30	0.444811	2.00162	0	0.00362737	0.449	3225	tags=43%, list=13%, signal=50%
GOBP_POSITIVE_REGULATION_OF_MYELOID_LEUKOCYTE_MEDIATED_IMMUNITY	GOBP_POSITIVE_REGULATION_OF_MYELOID_LEUKOCYTE_MEDIATED_IMMUNITY		19	0.516973	2.00138	0	0.00362392	0.449	6578	tags=68%, list=26%, signal=92%
GOBP_B_CELL_DIFFERENTIATION	GOBP_B_CELL_DIFFERENTIATION		140	0.325663	1.9987	0	0.00367698	0.454	5223	tags=39%, list=20%, signal=49%
GOBP_REGULATION_OF_TRANSCRIPTION_BY_RNA_POLYMERASE_III	GOBP_REGULATION_OF_TRANSCRIPTION_BY_RNA_POLYMERASE_III		16	0.551135	1.99817	0	0.00367952	0.455	6774	tags=69%, list=27%, signal=93%
GOBP_NEGATIVE_REGULATION_OF_PROTEOLYSIS_INVOLVED_IN_PROTEIN_CATABOLIC_PROCESS	GOBP_NEGATIVE_REGULATION_OF_PROTEOLYSIS_INVOLVED_IN_PROTEIN_CATABOLIC_PROCESS		41	0.412495	1.99742	0	0.00368844	0.455	6450	tags=56%, list=25%, signal=75%
GOBP_NEGATIVE_REGULATION_OF_PROTEASOMAL_UBIQUITIN_DEPENDENT_PROTEIN_CATABOLIC_PROCESS	GOBP_NEGATIVE_REGULATION_OF_PROTEASOMAL_UBIQUITIN_DEPENDENT_PROTEIN_CATABOLIC_PROCESS		22	0.496911	1.99429	0	0.00376371	0.46	4283	tags=45%, list=17%, signal=55%
GOBP_NUCLEOTIDE_BINDING_DOMAIN_LEUCINE_RICH_REPEAT_CONTAINING_RECEPTOR_SIGNALING_PATHWAY	GOBP_NUCLEOTIDE_BINDING_DOMAIN_LEUCINE_RICH_REPEAT_CONTAINING_RECEPTOR_SIGNALING_PATHWAY		17	0.545332	1.99383	0	0.003798	0.464	4945	tags=59%, list=19%, signal=73%
GOBP_ORGANELLE_MEMBRANE_FUSION	GOBP_ORGANELLE_MEMBRANE_FUSION		84	0.368001	1.99322	0	0.00380074	0.465	7222	tags=60%, list=28%, signal=83%
GOBP_POSITIVE_REGULATION_OF_DENDRITIC_SPINE_DEVELOPMENT	GOBP_POSITIVE_REGULATION_OF_DENDRITIC_SPINE_DEVELOPMENT		40	0.417516	1.99318	0	0.00379715	0.465	6255	tags=52%, list=24%, signal=69%
GOBP_RESPONSE_TO_TYPE_I_INTERFERON	GOBP_RESPONSE_TO_TYPE_I_INTERFERON		51	0.382508	1.99305	0	0.00379357	0.465	4615	tags=39%, list=18%, signal=48%
GOBP_POSITIVE_REGULATION_OF_DOUBLE_STRAND_BREAK_REPAIR_VIA_HOMOLOGOUS_RECOMBINATION	GOBP_POSITIVE_REGULATION_OF_DOUBLE_STRAND_BREAK_REPAIR_VIA_HOMOLOGOUS_RECOMBINATION		20	0.525856	1.99265	0	0.00378999	0.465	6785	tags=60%, list=27%, signal=82%
GOBP_RESPONSE_TO_INTERLEUKIN_4	GOBP_RESPONSE_TO_INTERLEUKIN_4		25	0.469977	1.99264	0	0.00378642	0.465	3050	tags=44%, list=12%, signal=50%
GOBP_CELL_MIGRATION_INVOLVED_IN_HEART_DEVELOPMENT	GOBP_CELL_MIGRATION_INVOLVED_IN_HEART_DEVELOPMENT		15	0.56386	1.99077	0	0.00385818	0.472	6319	tags=73%, list=25%, signal=97%
GOBP_CORPUS_CALLOSUM_DEVELOPMENT	GOBP_CORPUS_CALLOSUM_DEVELOPMENT		20	0.517118	1.98982	0.00526316	0.00388928	0.476	5384	tags=45%, list=21%, signal=57%
GOBP_ARGININE_METABOLIC_PROCESS	GOBP_ARGININE_METABOLIC_PROCESS		16	0.5563	1.98847	0	0.00389828	0.478	4228	tags=50%, list=17%, signal=60%
GOBP_LUNG_EPITHELIUM_DEVELOPMENT	GOBP_LUNG_EPITHELIUM_DEVELOPMENT		36	0.434764	1.9871	0	0.00393781	0.481	4672	tags=50%, list=18%, signal=61%
GOBP_POSTSYNAPTIC_NEUROTRANSMITTER_RECEPTOR_INTERNALIZATION	GOBP_POSTSYNAPTIC_NEUROTRANSMITTER_RECEPTOR_INTERNALIZATION		24	0.46802	1.98509	0	0.00401401	0.491	5648	tags=67%, list=22%, signal=86%
GOBP_REGULATION_OF_GLUCONEOGENESIS	GOBP_REGULATION_OF_GLUCONEOGENESIS		37	0.423406	1.98445	0	0.00402231	0.492	7555	tags=51%, list=30%, signal=73%
GOBP_NEGATIVE_REGULATION_OF_RESPONSE_TO_REACTIVE_OXYGEN_SPECIES	GOBP_NEGATIVE_REGULATION_OF_RESPONSE_TO_REACTIVE_OXYGEN_SPECIES		19	0.521839	1.98387	0.012987	0.00402486	0.493	8280	tags=79%, list=32%, signal=117%
GOBP_POSITIVE_REGULATION_OF_INNATE_IMMUNE_RESPONSE	GOBP_POSITIVE_REGULATION_OF_INNATE_IMMUNE_RESPONSE		111	0.346557	1.98381	0	0.0040211	0.493	6328	tags=47%, list=25%, signal=62%
GOBP_RESPONSE_TO_CHEMOKINE	GOBP_RESPONSE_TO_CHEMOKINE		64	0.364632	1.98249	0	0.00407184	0.497	5719	tags=47%, list=22%, signal=60%
GOBP_ENDOPLASMIC_RETICULUM_UNFOLDED_PROTEIN_RESPONSE	GOBP_ENDOPLASMIC_RETICULUM_UNFOLDED_PROTEIN_RESPONSE		30	0.468064	1.98231	0	0.00406805	0.497	6329	tags=63%, list=25%, signal=84%
GOBP_MATERNAL_PROCESS_INVOLVED_IN_FEMALE_PREGNANCY	GOBP_MATERNAL_PROCESS_INVOLVED_IN_FEMALE_PREGNANCY		40	0.429612	1.98174	0	0.00408238	0.499	5821	tags=55%, list=23%, signal=71%
GOBP_GLAND_MORPHOGENESIS	GOBP_GLAND_MORPHOGENESIS		130	0.321432	1.98171	0	0.00407858	0.499	6266	tags=45%, list=25%, signal=60%
GOBP_ACTIVATION_OF_CYSTEINE_TYPE_ENDOPEPTIDASE_ACTIVITY_INVOLVED_IN_APOPTOTIC_PROCESS	GOBP_ACTIVATION_OF_CYSTEINE_TYPE_ENDOPEPTIDASE_ACTIVITY_INVOLVED_IN_APOPTOTIC_PROCESS		61	0.372748	1.98084	0	0.00409908	0.501	5744	tags=46%, list=22%, signal=59%
GOBP_NEGATIVE_REGULATION_OF_VASCULATURE_DEVELOPMENT	GOBP_NEGATIVE_REGULATION_OF_VASCULATURE_DEVELOPMENT		87	0.356283	1.98047	0	0.0041072	0.503	5142	tags=45%, list=20%, signal=56%
GOBP_REGULATION_OF_T_CELL_PROLIFERATION	GOBP_REGULATION_OF_T_CELL_PROLIFERATION		160	0.307223	1.97924	0	0.00412114	0.504	5681	tags=39%, list=22%, signal=50%
GOBP_POSITIVE_REGULATION_OF_INTERLEUKIN_6_PRODUCTION	GOBP_POSITIVE_REGULATION_OF_INTERLEUKIN_6_PRODUCTION		91	0.343412	1.97868	0	0.0041413	0.505	5358	tags=44%, list=21%, signal=55%
GOBP_NEGATIVE_REGULATION_OF_PROTEIN_DEPHOSPHORYLATION	GOBP_NEGATIVE_REGULATION_OF_PROTEIN_DEPHOSPHORYLATION		23	0.47964	1.9785	0	0.00413746	0.505	6453	tags=61%, list=25%, signal=81%
GOBP_CELLULAR_RESPONSE_TO_CARBOHYDRATE_STIMULUS	GOBP_CELLULAR_RESPONSE_TO_CARBOHYDRATE_STIMULUS		115	0.331212	1.97811	0	0.00413997	0.506	5904	tags=51%, list=23%, signal=66%
GOBP_CELLULAR_RESPONSE_TO_DSRNA	GOBP_CELLULAR_RESPONSE_TO_DSRNA		16	0.557618	1.97801	0	0.00413614	0.506	6525	tags=75%, list=26%, signal=101%
GOBP_REGULATION_OF_ANDROGEN_RECEPTOR_SIGNALING_PATHWAY	GOBP_REGULATION_OF_ANDROGEN_RECEPTOR_SIGNALING_PATHWAY		17	0.54386	1.97727	0.0045045	0.00417445	0.508	4528	tags=53%, list=18%, signal=64%
GOBP_POSITIVE_REGULATION_OF_TRANSMEMBRANE_RECEPTOR_PROTEIN_SERINE_THREONINE_KINASE_SIGNALING_PATHWAY	GOBP_POSITIVE_REGULATION_OF_TRANSMEMBRANE_RECEPTOR_PROTEIN_SERINE_THREONINE_KINASE_SIGNALING_PATHWAY		90	0.348381	1.97721	0	0.00417059	0.508	5822	tags=48%, list=23%, signal=62%
GOBP_INTRACELLULAR_PH_REDUCTION	GOBP_INTRACELLULAR_PH_REDUCTION		34	0.435029	1.97643	0	0.00419604	0.51	6810	tags=62%, list=27%, signal=84%
GOBP_PROTEIN_K11_LINKED_UBIQUITINATION	GOBP_PROTEIN_K11_LINKED_UBIQUITINATION		18	0.514758	1.97626	0	0.00419843	0.51	2934	tags=44%, list=11%, signal=50%
GOBP_NEGATIVE_REGULATION_OF_RESPONSE_TO_ENDOPLASMIC_RETICULUM_STRESS	GOBP_NEGATIVE_REGULATION_OF_RESPONSE_TO_ENDOPLASMIC_RETICULUM_STRESS		21	0.499593	1.97622	0	0.00420052	0.511	6329	tags=67%, list=25%, signal=89%
GOBP_INTRINSIC_APOPTOTIC_SIGNALING_PATHWAY_IN_RESPONSE_TO_ENDOPLASMIC_RETICULUM_STRESS	GOBP_INTRINSIC_APOPTOTIC_SIGNALING_PATHWAY_IN_RESPONSE_TO_ENDOPLASMIC_RETICULUM_STRESS		37	0.404714	1.97477	0	0.00424406	0.516	5744	tags=54%, list=22%, signal=70%
GOBP_NUCLEUS_LOCALIZATION	GOBP_NUCLEUS_LOCALIZATION		23	0.487417	1.97453	0.00502513	0.00426466	0.519	3073	tags=39%, list=12%, signal=44%
GOBP_POSITIVE_REGULATION_OF_CARDIAC_MUSCLE_CELL_PROLIFERATION	GOBP_POSITIVE_REGULATION_OF_CARDIAC_MUSCLE_CELL_PROLIFERATION		23	0.483807	1.97427	0	0.00426074	0.519	3218	tags=43%, list=13%, signal=50%
GOBP_NEGATIVE_REGULATION_OF_HISTONE_MODIFICATION	GOBP_NEGATIVE_REGULATION_OF_HISTONE_MODIFICATION		29	0.452887	1.97422	0	0.00425683	0.519	6823	tags=55%, list=27%, signal=75%
GOBP_POSITIVE_REGULATION_OF_CYSTEINE_TYPE_ENDOPEPTIDASE_ACTIVITY	GOBP_POSITIVE_REGULATION_OF_CYSTEINE_TYPE_ENDOPEPTIDASE_ACTIVITY		114	0.34493	1.97324	0	0.00432466	0.526	5823	tags=44%, list=23%, signal=57%
GOBP_CELLULAR_EXTRAVASATION	GOBP_CELLULAR_EXTRAVASATION		60	0.37694	1.97311	0	0.0043207	0.526	7786	tags=63%, list=30%, signal=91%
GOBP_REGULATION_OF_CARDIAC_MUSCLE_CELL_DIFFERENTIATION	GOBP_REGULATION_OF_CARDIAC_MUSCLE_CELL_DIFFERENTIATION		16	0.542278	1.97266	0.00440529	0.00433477	0.526	4672	tags=56%, list=18%, signal=69%
GOBP_NEGATIVE_REGULATION_OF_SMALL_MOLECULE_METABOLIC_PROCESS	GOBP_NEGATIVE_REGULATION_OF_SMALL_MOLECULE_METABOLIC_PROCESS		81	0.352319	1.97213	0	0.00436149	0.527	6171	tags=47%, list=24%, signal=62%
GOBP_TOLERANCE_INDUCTION	GOBP_TOLERANCE_INDUCTION		24	0.491576	1.97187	0.00543478	0.00435751	0.527	6869	tags=63%, list=27%, signal=85%
GOBP_PROTEIN_K48_LINKED_DEUBIQUITINATION	GOBP_PROTEIN_K48_LINKED_DEUBIQUITINATION		16	0.549748	1.97137	0	0.00435353	0.527	4449	tags=63%, list=17%, signal=76%
GOBP_STEROID_HORMONE_MEDIATED_SIGNALING_PATHWAY	GOBP_STEROID_HORMONE_MEDIATED_SIGNALING_PATHWAY		78	0.356353	1.97125	0	0.00435561	0.527	5722	tags=50%, list=22%, signal=64%
GOBP_HETEROTYPIC_CELL_CELL_ADHESION	GOBP_HETEROTYPIC_CELL_CELL_ADHESION		49	0.407347	1.97088	0	0.00436928	0.528	5423	tags=43%, list=21%, signal=54%
GOBP_VESICLE_TRANSPORT_ALONG_MICROTUBULE	GOBP_VESICLE_TRANSPORT_ALONG_MICROTUBULE		31	0.442067	1.97068	0	0.004371	0.528	6116	tags=55%, list=24%, signal=72%
GOBP_NEGATIVE_REGULATION_OF_CELL_PROJECTION_ORGANIZATION	GOBP_NEGATIVE_REGULATION_OF_CELL_PROJECTION_ORGANIZATION		153	0.323077	1.97031	0	0.00437854	0.528	6665	tags=49%, list=26%, signal=66%
GOBP_ZINC_ION_HOMEOSTASIS	GOBP_ZINC_ION_HOMEOSTASIS		24	0.487225	1.97015	0	0.00438047	0.528	6149	tags=58%, list=24%, signal=77%
GOBP_NEGATIVE_REGULATION_OF_MEMBRANE_PERMEABILITY	GOBP_NEGATIVE_REGULATION_OF_MEMBRANE_PERMEABILITY		17	0.541477	1.96971	0.00507614	0.00438229	0.528	3836	tags=41%, list=15%, signal=48%
GOBP_NEGATIVE_REGULATION_OF_TOLL_LIKE_RECEPTOR_SIGNALING_PATHWAY	GOBP_NEGATIVE_REGULATION_OF_TOLL_LIKE_RECEPTOR_SIGNALING_PATHWAY		32	0.445736	1.96858	0	0.00439597	0.528	6238	tags=63%, list=24%, signal=83%
GOBP_REGULATION_OF_VIRAL_GENOME_REPLICATION	GOBP_REGULATION_OF_VIRAL_GENOME_REPLICATION		71	0.364897	1.96813	0	0.00440982	0.529	2000	tags=28%, list=8%, signal=30%
GOBP_POSITIVE_REGULATION_OF_MRNA_SPLICING_VIA_SPLICEOSOME	GOBP_POSITIVE_REGULATION_OF_MRNA_SPLICING_VIA_SPLICEOSOME		21	0.485341	1.96807	0	0.00441193	0.529	6423	tags=71%, list=25%, signal=95%
GOBP_LUNG_ALVEOLUS_DEVELOPMENT	GOBP_LUNG_ALVEOLUS_DEVELOPMENT		48	0.38594	1.96705	0	0.00444303	0.534	5117	tags=46%, list=20%, signal=57%
GOBP_REGULATION_OF_NEURON_PROJECTION_REGENERATION	GOBP_REGULATION_OF_NEURON_PROJECTION_REGENERATION		32	0.435626	1.96691	0	0.00444495	0.534	4984	tags=47%, list=20%, signal=58%
GOBP_NUCLEOTIDE_SALVAGE	GOBP_NUCLEOTIDE_SALVAGE		17	0.540324	1.96477	0	0.00451661	0.54	3697	tags=47%, list=14%, signal=55%
GOBP_CYTOSKELETON_DEPENDENT_INTRACELLULAR_TRANSPORT	GOBP_CYTOSKELETON_DEPENDENT_INTRACELLULAR_TRANSPORT		139	0.329082	1.9646	0	0.00451254	0.54	6217	tags=47%, list=24%, signal=62%
GOBP_POSITIVE_REGULATION_OF_DNA_BINDING	GOBP_POSITIVE_REGULATION_OF_DNA_BINDING		47	0.393787	1.96333	0	0.00456062	0.544	5288	tags=51%, list=21%, signal=64%
GOBP_REGULATION_OF_LYMPHOCYTE_DIFFERENTIATION	GOBP_REGULATION_OF_LYMPHOCYTE_DIFFERENTIATION		181	0.324934	1.96033	0	0.00466759	0.552	5223	tags=40%, list=20%, signal=50%
GOBP_IMP_METABOLIC_PROCESS	GOBP_IMP_METABOLIC_PROCESS		18	0.526408	1.96008	0.00487805	0.00466339	0.552	3109	tags=50%, list=12%, signal=57%
GOBP_REGULATION_OF_FIBROBLAST_GROWTH_FACTOR_RECEPTOR_SIGNALING_PATHWAY	GOBP_REGULATION_OF_FIBROBLAST_GROWTH_FACTOR_RECEPTOR_SIGNALING_PATHWAY		30	0.448008	1.95975	0.00675676	0.00467727	0.553	5142	tags=53%, list=20%, signal=67%
GOBP_REGULATION_OF_ALPHA_BETA_T_CELL_ACTIVATION	GOBP_REGULATION_OF_ALPHA_BETA_T_CELL_ACTIVATION		99	0.332179	1.9596	0	0.00468475	0.554	5681	tags=43%, list=22%, signal=56%
GOBP_REGULATION_OF_GLYCOPROTEIN_METABOLIC_PROCESS	GOBP_REGULATION_OF_GLYCOPROTEIN_METABOLIC_PROCESS		36	0.430735	1.9591	0	0.00470413	0.557	6759	tags=56%, list=26%, signal=75%
GOBP_TRABECULA_FORMATION	GOBP_TRABECULA_FORMATION		24	0.485391	1.95811	0.0110497	0.00473631	0.559	2501	tags=33%, list=10%, signal=37%
GOBP_GRANULOCYTE_CHEMOTAXIS	GOBP_GRANULOCYTE_CHEMOTAXIS		106	0.335873	1.95739	0	0.0047606	0.561	5735	tags=45%, list=22%, signal=58%
GOBP_POSITIVE_REGULATION_OF_GLUCOSE_TRANSMEMBRANE_TRANSPORT	GOBP_POSITIVE_REGULATION_OF_GLUCOSE_TRANSMEMBRANE_TRANSPORT		33	0.431821	1.9552	0	0.00484179	0.566	7718	tags=64%, list=30%, signal=91%
GOBP_REGULATION_OF_TRANSLATIONAL_INITIATION	GOBP_REGULATION_OF_TRANSLATIONAL_INITIATION		30	0.431166	1.95454	0	0.00487161	0.57	4539	tags=50%, list=18%, signal=61%
GOBP_REGULATION_OF_RECEPTOR_LOCALIZATION_TO_SYNAPSE	GOBP_REGULATION_OF_RECEPTOR_LOCALIZATION_TO_SYNAPSE		15	0.534063	1.95451	0	0.00486726	0.57	5200	tags=67%, list=20%, signal=84%
GOBP_REGULATION_OF_CELL_ADHESION_MEDIATED_BY_INTEGRIN	GOBP_REGULATION_OF_CELL_ADHESION_MEDIATED_BY_INTEGRIN		38	0.420476	1.95411	0	0.00488608	0.57	6103	tags=50%, list=24%, signal=66%
GOBP_T_HELPER_1_CELL_DIFFERENTIATION	GOBP_T_HELPER_1_CELL_DIFFERENTIATION		24	0.460189	1.95269	0	0.00491099	0.573	7293	tags=58%, list=29%, signal=82%
GOBP_NEGATIVE_REGULATION_OF_MUSCLE_CELL_DIFFERENTIATION	GOBP_NEGATIVE_REGULATION_OF_MUSCLE_CELL_DIFFERENTIATION		45	0.402326	1.95249	0	0.00490661	0.573	2683	tags=31%, list=10%, signal=35%
GOBP_NEGATIVE_REGULATION_OF_DNA_REPAIR	GOBP_NEGATIVE_REGULATION_OF_DNA_REPAIR		15	0.566352	1.95213	0.00843882	0.00492548	0.574	3238	tags=53%, list=13%, signal=61%
GOBP_COLUMNAR_CUBOIDAL_EPITHELIAL_CELL_DEVELOPMENT	GOBP_COLUMNAR_CUBOIDAL_EPITHELIAL_CELL_DEVELOPMENT		44	0.388818	1.95107	0	0.00497431	0.579	4704	tags=48%, list=18%, signal=58%
GOBP_NEGATIVE_REGULATION_OF_GLIAL_CELL_PROLIFERATION	GOBP_NEGATIVE_REGULATION_OF_GLIAL_CELL_PROLIFERATION		18	0.521695	1.95049	0	0.00497591	0.579	5469	tags=67%, list=21%, signal=85%
GOBP_FACULTATIVE_HETEROCHROMATIN_FORMATION	GOBP_FACULTATIVE_HETEROCHROMATIN_FORMATION		24	0.47627	1.95017	0	0.00498238	0.579	4605	tags=54%, list=18%, signal=66%
GOBP_ACTIN_FILAMENT_DEPOLYMERIZATION	GOBP_ACTIN_FILAMENT_DEPOLYMERIZATION		42	0.412569	1.95017	0	0.00497796	0.579	5210	tags=52%, list=20%, signal=66%
GOBP_REGULATION_OF_HOMOTYPIC_CELL_CELL_ADHESION	GOBP_REGULATION_OF_HOMOTYPIC_CELL_CELL_ADHESION		34	0.416273	1.94914	0	0.00501344	0.583	7786	tags=56%, list=30%, signal=80%
GOBP_POSITIVE_REGULATION_OF_GLIOGENESIS	GOBP_POSITIVE_REGULATION_OF_GLIOGENESIS		70	0.372791	1.949	0	0.00502072	0.584	4515	tags=44%, list=18%, signal=54%
GOBP_TELOMERE_MAINTENANCE_IN_RESPONSE_TO_DNA_DAMAGE	GOBP_TELOMERE_MAINTENANCE_IN_RESPONSE_TO_DNA_DAMAGE		16	0.529673	1.94834	0	0.0050453	0.586	7044	tags=69%, list=28%, signal=95%
GOBP_POSITIVE_REGULATION_OF_COLLAGEN_METABOLIC_PROCESS	GOBP_POSITIVE_REGULATION_OF_COLLAGEN_METABOLIC_PROCESS		31	0.445137	1.94805	0	0.0050465	0.586	5882	tags=55%, list=23%, signal=71%
GOBP_VASCULAR_ENDOTHELIAL_GROWTH_FACTOR_SIGNALING_PATHWAY	GOBP_VASCULAR_ENDOTHELIAL_GROWTH_FACTOR_SIGNALING_PATHWAY		32	0.444772	1.94761	0	0.00504774	0.587	6381	tags=56%, list=25%, signal=75%
GOBP_ESTABLISHMENT_OF_PROTEIN_LOCALIZATION_TO_VACUOLE	GOBP_ESTABLISHMENT_OF_PROTEIN_LOCALIZATION_TO_VACUOLE		30	0.45511	1.94632	0	0.00507731	0.591	5349	tags=63%, list=21%, signal=80%
GOBP_CELLULAR_GLUCOSE_HOMEOSTASIS	GOBP_CELLULAR_GLUCOSE_HOMEOSTASIS		122	0.326492	1.94599	0	0.0050904	0.592	5904	tags=51%, list=23%, signal=66%
GOBP_PROTEIN_K63_LINKED_DEUBIQUITINATION	GOBP_PROTEIN_K63_LINKED_DEUBIQUITINATION		20	0.496863	1.94593	0	0.00508592	0.592	5016	tags=65%, list=20%, signal=81%
GOBP_NEGATIVE_REGULATION_OF_ACTIN_FILAMENT_POLYMERIZATION	GOBP_NEGATIVE_REGULATION_OF_ACTIN_FILAMENT_POLYMERIZATION		49	0.409287	1.94522	0	0.00511031	0.594	6892	tags=61%, list=27%, signal=84%
GOBP_CYTOPLASMIC_MICROTUBULE_ORGANIZATION	GOBP_CYTOPLASMIC_MICROTUBULE_ORGANIZATION		39	0.414178	1.94393	0.0175439	0.00514071	0.595	8086	tags=67%, list=32%, signal=97%
GOBP_INTRINSIC_APOPTOTIC_SIGNALING_PATHWAY_IN_RESPONSE_TO_OXIDATIVE_STRESS	GOBP_INTRINSIC_APOPTOTIC_SIGNALING_PATHWAY_IN_RESPONSE_TO_OXIDATIVE_STRESS		24	0.481674	1.94388	0	0.0051362	0.595	6729	tags=67%, list=26%, signal=90%
GOBP_T_CELL_RECEPTOR_SIGNALING_PATHWAY	GOBP_T_CELL_RECEPTOR_SIGNALING_PATHWAY		114	0.326048	1.93982	0	0.00527623	0.606	5320	tags=42%, list=21%, signal=53%
GOBP_NEGATIVE_REGULATION_OF_MUSCLE_CELL_APOPTOTIC_PROCESS	GOBP_NEGATIVE_REGULATION_OF_MUSCLE_CELL_APOPTOTIC_PROCESS		47	0.407994	1.93817	0	0.00532977	0.611	5531	tags=51%, list=22%, signal=65%
GOBP_CELLULAR_TRANSITION_METAL_ION_HOMEOSTASIS	GOBP_CELLULAR_TRANSITION_METAL_ION_HOMEOSTASIS		78	0.348552	1.93733	0	0.00534782	0.612	6508	tags=56%, list=25%, signal=75%
GOBP_EMBRYONIC_PLACENTA_MORPHOGENESIS	GOBP_EMBRYONIC_PLACENTA_MORPHOGENESIS		28	0.462798	1.93731	0	0.00534315	0.612	4271	tags=46%, list=17%, signal=56%
GOBP_REGULATION_OF_CARTILAGE_DEVELOPMENT	GOBP_REGULATION_OF_CARTILAGE_DEVELOPMENT		64	0.368741	1.93642	0	0.00535551	0.613	5761	tags=42%, list=23%, signal=54%
GOBP_REGULATION_OF_VASCULAR_ENDOTHELIAL_GROWTH_FACTOR_RECEPTOR_SIGNALING_PATHWAY	GOBP_REGULATION_OF_VASCULAR_ENDOTHELIAL_GROWTH_FACTOR_RECEPTOR_SIGNALING_PATHWAY		23	0.475234	1.93627	0.00520833	0.00535083	0.613	6529	tags=61%, list=26%, signal=82%
GOBP_NEGATIVE_REGULATION_OF_GLUCOSE_IMPORT	GOBP_NEGATIVE_REGULATION_OF_GLUCOSE_IMPORT		16	0.540405	1.93556	0	0.00537425	0.615	5817	tags=56%, list=23%, signal=73%
GOBP_POSITIVE_REGULATION_OF_G1_S_TRANSITION_OF_MITOTIC_CELL_CYCLE	GOBP_POSITIVE_REGULATION_OF_G1_S_TRANSITION_OF_MITOTIC_CELL_CYCLE		26	0.467345	1.93534	0.00671141	0.00538037	0.617	3038	tags=46%, list=12%, signal=52%
GOBP_AMYLOID_FIBRIL_FORMATION	GOBP_AMYLOID_FIBRIL_FORMATION		19	0.507659	1.93394	0	0.00540987	0.62	6186	tags=63%, list=24%, signal=83%
GOBP_STRIATED_MUSCLE_CELL_APOPTOTIC_PROCESS	GOBP_STRIATED_MUSCLE_CELL_APOPTOTIC_PROCESS		45	0.40863	1.93388	0	0.00541038	0.62	5097	tags=44%, list=20%, signal=55%
GOBP_POSITIVE_REGULATION_OF_CELL_ADHESION_MEDIATED_BY_INTEGRIN	GOBP_POSITIVE_REGULATION_OF_CELL_ADHESION_MEDIATED_BY_INTEGRIN		17	0.537006	1.9332	0.00471698	0.00544512	0.623	6061	tags=59%, list=24%, signal=77%
GOBP_PLACENTA_DEVELOPMENT	GOBP_PLACENTA_DEVELOPMENT		146	0.312314	1.93277	0	0.00545183	0.624	5385	tags=40%, list=21%, signal=50%
GOBP_CHROMOSOME_LOCALIZATION	GOBP_CHROMOSOME_LOCALIZATION		51	0.39488	1.9324	0	0.00545303	0.625	6406	tags=59%, list=25%, signal=78%
GOBP_POSITIVE_REGULATION_OF_IMMUNOGLOBULIN_PRODUCTION	GOBP_POSITIVE_REGULATION_OF_IMMUNOGLOBULIN_PRODUCTION		43	0.404873	1.93159	0.00909091	0.00546949	0.627	4833	tags=40%, list=19%, signal=49%
GOBP_PHOSPHATIDYLINOSITOL_DEPHOSPHORYLATION	GOBP_PHOSPHATIDYLINOSITOL_DEPHOSPHORYLATION		20	0.509564	1.93158	0.0111111	0.00546475	0.627	9243	tags=90%, list=36%, signal=141%
GOBP_BIOLOGICAL_PROCESS_INVOLVED_IN_INTERACTION_WITH_HOST	GOBP_BIOLOGICAL_PROCESS_INVOLVED_IN_INTERACTION_WITH_HOST		129	0.315174	1.93152	0	0.00546002	0.627	5598	tags=47%, list=22%, signal=60%
GOBP_REGULATION_OF_CARBOHYDRATE_CATABOLIC_PROCESS	GOBP_REGULATION_OF_CARBOHYDRATE_CATABOLIC_PROCESS		41	0.416958	1.93149	0	0.00546087	0.627	6186	tags=63%, list=24%, signal=84%
GOBP_REGULATION_OF_EPIDERMIS_DEVELOPMENT	GOBP_REGULATION_OF_EPIDERMIS_DEVELOPMENT		55	0.370207	1.93108	0	0.00547356	0.627	3445	tags=40%, list=13%, signal=46%
GOBP_CELLULAR_LIPID_CATABOLIC_PROCESS	GOBP_CELLULAR_LIPID_CATABOLIC_PROCESS		164	0.304264	1.92982	0	0.00548622	0.63	7582	tags=51%, list=30%, signal=72%
GOBP_REGULATION_OF_INTRINSIC_APOPTOTIC_SIGNALING_PATHWAY_BY_P53_CLASS_MEDIATOR	GOBP_REGULATION_OF_INTRINSIC_APOPTOTIC_SIGNALING_PATHWAY_BY_P53_CLASS_MEDIATOR		22	0.481069	1.92958	0	0.00549819	0.631	5864	tags=64%, list=23%, signal=83%
GOBP_CELLULAR_POLYSACCHARIDE_CATABOLIC_PROCESS	GOBP_CELLULAR_POLYSACCHARIDE_CATABOLIC_PROCESS		19	0.509537	1.92734	0.0192308	0.00558154	0.638	6498	tags=58%, list=25%, signal=78%
GOBP_SOMATIC_DIVERSIFICATION_OF_IMMUNOGLOBULINS_INVOLVED_IN_IMMUNE_RESPONSE	GOBP_SOMATIC_DIVERSIFICATION_OF_IMMUNOGLOBULINS_INVOLVED_IN_IMMUNE_RESPONSE		38	0.409466	1.9263	0	0.00561051	0.641	7088	tags=53%, list=28%, signal=73%
GOBP_MATURE_B_CELL_DIFFERENTIATION_INVOLVED_IN_IMMUNE_RESPONSE	GOBP_MATURE_B_CELL_DIFFERENTIATION_INVOLVED_IN_IMMUNE_RESPONSE		28	0.453874	1.92573	0	0.00561746	0.642	4691	tags=50%, list=18%, signal=61%
GOBP_RECEPTOR_CLUSTERING	GOBP_RECEPTOR_CLUSTERING		58	0.360049	1.92495	0	0.00562987	0.642	4383	tags=40%, list=17%, signal=48%
GOBP_PROTEIN_LOCALIZATION_TO_CYTOSKELETON	GOBP_PROTEIN_LOCALIZATION_TO_CYTOSKELETON		38	0.407113	1.92477	0	0.00563049	0.642	6958	tags=63%, list=27%, signal=87%
GOBP_PHOSPHATIDYLGLYCEROL_METABOLIC_PROCESS	GOBP_PHOSPHATIDYLGLYCEROL_METABOLIC_PROCESS		22	0.485925	1.92473	0	0.00563087	0.642	3623	tags=45%, list=14%, signal=53%
GOBP_CELLULAR_AMINO_ACID_BIOSYNTHETIC_PROCESS	GOBP_CELLULAR_AMINO_ACID_BIOSYNTHETIC_PROCESS		50	0.388698	1.92465	0	0.00562604	0.642	5110	tags=44%, list=20%, signal=55%
GOBP_POSITIVE_REGULATION_OF_VASCULATURE_DEVELOPMENT	GOBP_POSITIVE_REGULATION_OF_VASCULATURE_DEVELOPMENT		139	0.310439	1.92424	0	0.00563939	0.644	5487	tags=40%, list=21%, signal=51%
GOBP_SPINDLE_LOCALIZATION	GOBP_SPINDLE_LOCALIZATION		37	0.421797	1.92343	0	0.00569638	0.645	5754	tags=59%, list=23%, signal=77%
GOBP_LYMPH_VESSEL_MORPHOGENESIS	GOBP_LYMPH_VESSEL_MORPHOGENESIS		18	0.503207	1.92147	0.0111111	0.00580225	0.651	5964	tags=50%, list=23%, signal=65%
GOBP_PROTEIN_LOCALIZATION_TO_LYSOSOME	GOBP_PROTEIN_LOCALIZATION_TO_LYSOSOME		31	0.422982	1.92043	0.0070922	0.00585066	0.654	6974	tags=68%, list=27%, signal=93%
GOBP_EXTRACELLULAR_VESICLE_BIOGENESIS	GOBP_EXTRACELLULAR_VESICLE_BIOGENESIS		17	0.517417	1.91951	0.00480769	0.00587328	0.654	7055	tags=76%, list=28%, signal=106%
GOBP_STEROL_HOMEOSTASIS	GOBP_STEROL_HOMEOSTASIS		74	0.349764	1.91817	0	0.0059172	0.658	6568	tags=43%, list=26%, signal=58%
GOBP_POSITIVE_REGULATION_OF_MACROPHAGE_CYTOKINE_PRODUCTION	GOBP_POSITIVE_REGULATION_OF_MACROPHAGE_CYTOKINE_PRODUCTION		27	0.446119	1.91809	0	0.00591774	0.658	6436	tags=52%, list=25%, signal=69%
GOBP_POSITIVE_REGULATION_OF_ADAPTIVE_IMMUNE_RESPONSE	GOBP_POSITIVE_REGULATION_OF_ADAPTIVE_IMMUNE_RESPONSE		126	0.314935	1.91759	0	0.00594034	0.659	3914	tags=32%, list=15%, signal=37%
GOBP_DENDRITIC_SPINE_MAINTENANCE	GOBP_DENDRITIC_SPINE_MAINTENANCE		19	0.478885	1.91714	0	0.00597456	0.662	3045	tags=53%, list=12%, signal=60%
GOBP_NEGATIVE_REGULATION_OF_FIBROBLAST_GROWTH_FACTOR_RECEPTOR_SIGNALING_PATHWAY	GOBP_NEGATIVE_REGULATION_OF_FIBROBLAST_GROWTH_FACTOR_RECEPTOR_SIGNALING_PATHWAY		17	0.533758	1.91695	0	0.00596948	0.662	5142	tags=71%, list=20%, signal=88%
GOBP_MEMBRANE_REPOLARIZATION	GOBP_MEMBRANE_REPOLARIZATION		34	0.417928	1.91679	0	0.00596972	0.663	3910	tags=38%, list=15%, signal=45%
GOBP_MEMBRANE_RAFT_ORGANIZATION	GOBP_MEMBRANE_RAFT_ORGANIZATION		19	0.517907	1.91666	0.00515464	0.00596465	0.663	6001	tags=58%, list=23%, signal=76%
GOBP_REGULATION_OF_MYELOID_LEUKOCYTE_DIFFERENTIATION	GOBP_REGULATION_OF_MYELOID_LEUKOCYTE_DIFFERENTIATION		119	0.325725	1.91651	0	0.0059707	0.663	4498	tags=34%, list=18%, signal=42%
GOBP_POSITIVE_REGULATION_OF_CELL_CYCLE_G1_S_PHASE_TRANSITION	GOBP_POSITIVE_REGULATION_OF_CELL_CYCLE_G1_S_PHASE_TRANSITION		35	0.420348	1.91631	0	0.00597086	0.663	3038	tags=43%, list=12%, signal=49%
GOBP_LONG_TERM_MEMORY	GOBP_LONG_TERM_MEMORY		37	0.396653	1.91546	0	0.00599888	0.664	5438	tags=51%, list=21%, signal=65%
GOBP_NEURAL_TUBE_FORMATION	GOBP_NEURAL_TUBE_FORMATION		96	0.339542	1.91501	0	0.00599883	0.665	5893	tags=44%, list=23%, signal=57%
GOBP_REGULATION_OF_MUSCLE_HYPERTROPHY	GOBP_REGULATION_OF_MUSCLE_HYPERTROPHY		53	0.366668	1.91386	0	0.00605394	0.666	5438	tags=45%, list=21%, signal=57%
GOBP_MEMBRANE_LIPID_CATABOLIC_PROCESS	GOBP_MEMBRANE_LIPID_CATABOLIC_PROCESS		28	0.421129	1.91324	0	0.00609311	0.667	8543	tags=75%, list=33%, signal=113%
GOBP_OSTEOBLAST_PROLIFERATION	GOBP_OSTEOBLAST_PROLIFERATION		31	0.436382	1.91099	0	0.006175	0.676	3468	tags=32%, list=14%, signal=37%
GOBP_LABYRINTHINE_LAYER_DEVELOPMENT	GOBP_LABYRINTHINE_LAYER_DEVELOPMENT		48	0.368792	1.91022	0	0.00620839	0.68	5279	tags=48%, list=21%, signal=60%
GOBP_REGULATION_OF_EMBRYONIC_DEVELOPMENT	GOBP_REGULATION_OF_EMBRYONIC_DEVELOPMENT		60	0.371127	1.90908	0	0.0062686	0.683	3174	tags=37%, list=12%, signal=42%
GOBP_NCRNA_CATABOLIC_PROCESS	GOBP_NCRNA_CATABOLIC_PROCESS		26	0.466559	1.90856	0	0.00629045	0.687	7621	tags=81%, list=30%, signal=115%
GOBP_PRODUCTION_OF_MOLECULAR_MEDIATOR_INVOLVED_IN_INFLAMMATORY_RESPONSE	GOBP_PRODUCTION_OF_MOLECULAR_MEDIATOR_INVOLVED_IN_INFLAMMATORY_RESPONSE		78	0.354628	1.90778	0	0.00630067	0.688	3707	tags=31%, list=15%, signal=36%
GOBP_NEGATIVE_REGULATION_OF_TRANSMEMBRANE_TRANSPORT	GOBP_NEGATIVE_REGULATION_OF_TRANSMEMBRANE_TRANSPORT		120	0.323752	1.90657	0	0.00635508	0.692	5531	tags=41%, list=22%, signal=52%
GOBP_GLUCOSE_6_PHOSPHATE_METABOLIC_PROCESS	GOBP_GLUCOSE_6_PHOSPHATE_METABOLIC_PROCESS		22	0.476843	1.9062	0	0.00635476	0.692	3432	tags=50%, list=13%, signal=58%
GOBP_HEART_VALVE_DEVELOPMENT	GOBP_HEART_VALVE_DEVELOPMENT		44	0.399626	1.90586	0	0.00635487	0.693	5438	tags=43%, list=21%, signal=55%
GOBP_REGULATION_OF_EPITHELIAL_CELL_APOPTOTIC_PROCESS	GOBP_REGULATION_OF_EPITHELIAL_CELL_APOPTOTIC_PROCESS		91	0.337928	1.90573	0	0.00636529	0.694	5438	tags=40%, list=21%, signal=50%
GOBP_MAMMARY_GLAND_MORPHOGENESIS	GOBP_MAMMARY_GLAND_MORPHOGENESIS		53	0.386288	1.90572	0	0.00635996	0.694	6774	tags=57%, list=27%, signal=77%
GOBP_POSITIVE_REGULATION_OF_T_HELPER_CELL_DIFFERENTIATION	GOBP_POSITIVE_REGULATION_OF_T_HELPER_CELL_DIFFERENTIATION		20	0.488213	1.90565	0.00502513	0.00635463	0.694	5546	tags=55%, list=22%, signal=70%
GOBP_ENDOTHELIAL_CELL_APOPTOTIC_PROCESS	GOBP_ENDOTHELIAL_CELL_APOPTOTIC_PROCESS		46	0.385099	1.90431	0.010101	0.00640216	0.695	5824	tags=46%, list=23%, signal=59%
GOBP_REGULATION_OF_CARBOHYDRATE_BIOSYNTHETIC_PROCESS	GOBP_REGULATION_OF_CARBOHYDRATE_BIOSYNTHETIC_PROCESS		79	0.339451	1.90377	0	0.00640207	0.696	6010	tags=39%, list=24%, signal=51%
GOBP_NEGATIVE_REGULATION_OF_UBIQUITIN_DEPENDENT_PROTEIN_CATABOLIC_PROCESS	GOBP_NEGATIVE_REGULATION_OF_UBIQUITIN_DEPENDENT_PROTEIN_CATABOLIC_PROCESS		33	0.425428	1.90347	0	0.00641817	0.696	4283	tags=42%, list=17%, signal=51%
GOBP_GLUCOSE_METABOLIC_PROCESS	GOBP_GLUCOSE_METABOLIC_PROCESS		151	0.317969	1.90225	0	0.00647268	0.7	5766	tags=40%, list=23%, signal=52%
GOBP_VASCULAR_ASSOCIATED_SMOOTH_MUSCLE_CELL_MIGRATION	GOBP_VASCULAR_ASSOCIATED_SMOOTH_MUSCLE_CELL_MIGRATION		25	0.463191	1.90198	0	0.00647237	0.7	4704	tags=56%, list=18%, signal=69%
GOBP_POSITIVE_REGULATION_OF_LIPID_METABOLIC_PROCESS	GOBP_POSITIVE_REGULATION_OF_LIPID_METABOLIC_PROCESS		150	0.298276	1.90183	0	0.00646698	0.7	7555	tags=49%, list=30%, signal=69%
GOBP_PROTEIN_LOCALIZATION_TO_CELL_SURFACE	GOBP_PROTEIN_LOCALIZATION_TO_CELL_SURFACE		54	0.365059	1.9008	0	0.00649898	0.701	7365	tags=67%, list=29%, signal=93%
GOBP_MITOCHONDRIAL_GENOME_MAINTENANCE	GOBP_MITOCHONDRIAL_GENOME_MAINTENANCE		18	0.495864	1.90023	0	0.00652548	0.703	8201	tags=67%, list=32%, signal=98%
GOBP_REGULATION_OF_CELL_FATE_SPECIFICATION	GOBP_REGULATION_OF_CELL_FATE_SPECIFICATION		22	0.47972	1.89975	0.0154639	0.00653578	0.705	1778	tags=45%, list=7%, signal=49%
GOBP_T_CELL_DIFFERENTIATION_INVOLVED_IN_IMMUNE_RESPONSE	GOBP_T_CELL_DIFFERENTIATION_INVOLVED_IN_IMMUNE_RESPONSE		71	0.34639	1.89958	0	0.00653566	0.705	5819	tags=42%, list=23%, signal=55%
GOBP_MICROTUBULE_ANCHORING	GOBP_MICROTUBULE_ANCHORING		15	0.536314	1.8995	0.00840336	0.00653024	0.705	4666	tags=47%, list=18%, signal=57%
GOBP_SUPEROXIDE_METABOLIC_PROCESS	GOBP_SUPEROXIDE_METABOLIC_PROCESS		53	0.375083	1.89855	0	0.00658382	0.71	6291	tags=49%, list=25%, signal=65%
GOBP_G0_TO_G1_TRANSITION	GOBP_G0_TO_G1_TRANSITION		24	0.478587	1.89774	0	0.00662256	0.71	6981	tags=71%, list=27%, signal=97%
GOBP_CELLULAR_RESPONSE_TO_LIPOPROTEIN_PARTICLE_STIMULUS	GOBP_CELLULAR_RESPONSE_TO_LIPOPROTEIN_PARTICLE_STIMULUS		31	0.416283	1.89634	0	0.00668797	0.717	7190	tags=58%, list=28%, signal=81%
GOBP_NEURON_PROJECTION_REGENERATION	GOBP_NEURON_PROJECTION_REGENERATION		52	0.374436	1.89633	0	0.00668245	0.717	6341	tags=50%, list=25%, signal=66%
GOBP_GLOMERULAR_EPITHELIUM_DEVELOPMENT	GOBP_GLOMERULAR_EPITHELIUM_DEVELOPMENT		16	0.515244	1.89608	0.00423729	0.00668247	0.718	7895	tags=81%, list=31%, signal=118%
GOBP_POSITIVE_REGULATION_OF_PHAGOCYTOSIS_ENGULFMENT	GOBP_POSITIVE_REGULATION_OF_PHAGOCYTOSIS_ENGULFMENT		15	0.527262	1.89581	0.0132159	0.00670404	0.719	6061	tags=60%, list=24%, signal=79%
GOBP_POSITIVE_REGULATION_OF_FAT_CELL_DIFFERENTIATION	GOBP_POSITIVE_REGULATION_OF_FAT_CELL_DIFFERENTIATION		59	0.35347	1.89509	0	0.00673021	0.72	6944	tags=58%, list=27%, signal=79%
GOBP_POSITIVE_REGULATION_OF_NIK_NF_KAPPAB_SIGNALING	GOBP_POSITIVE_REGULATION_OF_NIK_NF_KAPPAB_SIGNALING		54	0.361415	1.89506	0	0.00672466	0.72	6987	tags=59%, list=27%, signal=81%
GOBP_REGULATION_OF_MEMBRANE_INVAGINATION	GOBP_REGULATION_OF_MEMBRANE_INVAGINATION		18	0.519879	1.89477	0.00826446	0.00672436	0.721	6061	tags=61%, list=24%, signal=80%
GOBP_REGULATION_OF_CELLULAR_SENESCENCE	GOBP_REGULATION_OF_CELLULAR_SENESCENCE		26	0.452095	1.89465	0	0.00671883	0.721	5456	tags=62%, list=21%, signal=78%
GOBP_GLYCOSYL_COMPOUND_CATABOLIC_PROCESS	GOBP_GLYCOSYL_COMPOUND_CATABOLIC_PROCESS		23	0.483224	1.89444	0.00520833	0.00673468	0.724	6148	tags=57%, list=24%, signal=74%
GOBP_REGULATION_OF_B_CELL_APOPTOTIC_PROCESS	GOBP_REGULATION_OF_B_CELL_APOPTOTIC_PROCESS		25	0.450111	1.89278	0	0.00682088	0.731	4652	tags=44%, list=18%, signal=54%
GOBP_POSITIVE_REGULATION_OF_LEUKOCYTE_CHEMOTAXIS	GOBP_POSITIVE_REGULATION_OF_LEUKOCYTE_CHEMOTAXIS		80	0.326526	1.89159	0	0.00687976	0.737	4063	tags=36%, list=16%, signal=43%
GOBP_POSITIVE_REGULATION_OF_HISTONE_DEACETYLATION	GOBP_POSITIVE_REGULATION_OF_HISTONE_DEACETYLATION		18	0.506239	1.8908	0.0046729	0.00689985	0.739	6616	tags=61%, list=26%, signal=82%
GOBP_REGULATION_OF_MORPHOGENESIS_OF_AN_EPITHELIUM	GOBP_REGULATION_OF_MORPHOGENESIS_OF_AN_EPITHELIUM		62	0.350364	1.89002	0	0.00694088	0.74	6251	tags=44%, list=24%, signal=58%
GOBP_SEMI_LUNAR_VALVE_DEVELOPMENT	GOBP_SEMI_LUNAR_VALVE_DEVELOPMENT		26	0.460632	1.88875	0	0.00698829	0.743	3366	tags=31%, list=13%, signal=35%
GOBP_MACROPHAGE_ACTIVATION	GOBP_MACROPHAGE_ACTIVATION		85	0.323147	1.88698	0	0.00705179	0.749	6987	tags=53%, list=27%, signal=73%
GOBP_CELLULAR_RESPONSE_TO_PROSTAGLANDIN_STIMULUS	GOBP_CELLULAR_RESPONSE_TO_PROSTAGLANDIN_STIMULUS		15	0.518395	1.88682	0.00452489	0.00704603	0.749	7309	tags=53%, list=29%, signal=75%
GOBP_T_HELPER_17_TYPE_IMMUNE_RESPONSE	GOBP_T_HELPER_17_TYPE_IMMUNE_RESPONSE		41	0.398491	1.88667	0	0.00705142	0.75	3707	tags=37%, list=15%, signal=43%
GOBP_POSITIVE_REGULATION_OF_PROTEIN_DEACETYLATION	GOBP_POSITIVE_REGULATION_OF_PROTEIN_DEACETYLATION		23	0.468006	1.88593	0	0.00707327	0.751	6616	tags=61%, list=26%, signal=82%
GOBP_HEART_VALVE_MORPHOGENESIS	GOBP_HEART_VALVE_MORPHOGENESIS		37	0.4087	1.88587	0	0.0070675	0.751	5438	tags=41%, list=21%, signal=51%
GOBP_T_HELPER_2_CELL_DIFFERENTIATION	GOBP_T_HELPER_2_CELL_DIFFERENTIATION		16	0.51367	1.88581	0	0.00706175	0.751	5546	tags=50%, list=22%, signal=64%
GOBP_REGULATION_OF_APOPTOTIC_PROCESS_INVOLVED_IN_DEVELOPMENT	GOBP_REGULATION_OF_APOPTOTIC_PROCESS_INVOLVED_IN_DEVELOPMENT		16	0.513901	1.88427	0.012931	0.00713116	0.754	5744	tags=56%, list=22%, signal=73%
GOBP_NEGATIVE_REGULATION_OF_NEURON_PROJECTION_DEVELOPMENT	GOBP_NEGATIVE_REGULATION_OF_NEURON_PROJECTION_DEVELOPMENT		115	0.304789	1.88393	0	0.00714087	0.756	6665	tags=49%, list=26%, signal=66%
GOBP_RESPONSE_TO_PROSTAGLANDIN	GOBP_RESPONSE_TO_PROSTAGLANDIN		22	0.468935	1.88373	0.010101	0.00713507	0.756	3928	tags=36%, list=15%, signal=43%
GOBP_MONOCARBOXYLIC_ACID_BIOSYNTHETIC_PROCESS	GOBP_MONOCARBOXYLIC_ACID_BIOSYNTHETIC_PROCESS		164	0.283353	1.883	0	0.00718665	0.758	6897	tags=49%, list=27%, signal=67%
GOBP_RESPONSE_TO_FIBROBLAST_GROWTH_FACTOR	GOBP_RESPONSE_TO_FIBROBLAST_GROWTH_FACTOR		84	0.334191	1.88265	0	0.00719188	0.759	5383	tags=43%, list=21%, signal=54%
GOBP_MYOTUBE_DIFFERENTIATION	GOBP_MYOTUBE_DIFFERENTIATION		118	0.314363	1.88159	0	0.00724536	0.762	2628	tags=26%, list=10%, signal=29%
GOBP_MATERNAL_PLACENTA_DEVELOPMENT	GOBP_MATERNAL_PLACENTA_DEVELOPMENT		26	0.446545	1.87795	0	0.00739688	0.767	5821	tags=58%, list=23%, signal=75%
GOBP_TEMPERATURE_HOMEOSTASIS	GOBP_TEMPERATURE_HOMEOSTASIS		152	0.291518	1.87782	0	0.00739634	0.767	6236	tags=42%, list=24%, signal=55%
GOBP_CELLULAR_SENESCENCE	GOBP_CELLULAR_SENESCENCE		83	0.324803	1.87774	0	0.00739036	0.767	5832	tags=48%, list=23%, signal=62%
GOBP_AXO_DENDRITIC_TRANSPORT	GOBP_AXO_DENDRITIC_TRANSPORT		55	0.368272	1.87591	0	0.00748422	0.771	6344	tags=51%, list=25%, signal=68%
GOBP_CELL_CELL_ADHESION_MEDIATED_BY_INTEGRIN	GOBP_CELL_CELL_ADHESION_MEDIATED_BY_INTEGRIN		15	0.525861	1.87557	0	0.00751014	0.773	6103	tags=60%, list=24%, signal=79%
GOBP_PLACENTA_BLOOD_VESSEL_DEVELOPMENT	GOBP_PLACENTA_BLOOD_VESSEL_DEVELOPMENT		29	0.420033	1.87484	0	0.00753986	0.775	6082	tags=62%, list=24%, signal=81%
GOBP_MACROPHAGE_DIFFERENTIATION	GOBP_MACROPHAGE_DIFFERENTIATION		33	0.41286	1.87478	0.00641026	0.00753379	0.775	5912	tags=61%, list=23%, signal=79%
GOBP_REGULATION_OF_RECEPTOR_MEDIATED_ENDOCYTOSIS	GOBP_REGULATION_OF_RECEPTOR_MEDIATED_ENDOCYTOSIS		90	0.334247	1.87402	0	0.00755377	0.776	5729	tags=47%, list=22%, signal=60%
GOBP_SOMATIC_DIVERSIFICATION_OF_IMMUNOGLOBULINS	GOBP_SOMATIC_DIVERSIFICATION_OF_IMMUNOGLOBULINS		46	0.373945	1.8737	0	0.00756865	0.776	5210	tags=37%, list=20%, signal=46%
GOBP_POSITIVE_REGULATION_OF_LYMPHOCYTE_CHEMOTAXIS	GOBP_POSITIVE_REGULATION_OF_LYMPHOCYTE_CHEMOTAXIS		15	0.532919	1.87155	0	0.00767315	0.78	3809	tags=47%, list=15%, signal=55%
GOBP_REGULATION_OF_TORC1_SIGNALING	GOBP_REGULATION_OF_TORC1_SIGNALING		28	0.44662	1.87075	0	0.0077152	0.781	7501	tags=61%, list=29%, signal=86%
GOBP_NEGATIVE_REGULATION_OF_CELL_SUBSTRATE_ADHESION	GOBP_NEGATIVE_REGULATION_OF_CELL_SUBSTRATE_ADHESION		47	0.372504	1.8701	0	0.00773593	0.782	3651	tags=34%, list=14%, signal=40%
GOBP_REGULATION_OF_RECEPTOR_RECYCLING	GOBP_REGULATION_OF_RECEPTOR_RECYCLING		22	0.462345	1.87003	0.0117647	0.00772973	0.782	7766	tags=68%, list=30%, signal=98%
GOBP_ACTIVATION_OF_PROTEIN_KINASE_ACTIVITY	GOBP_ACTIVATION_OF_PROTEIN_KINASE_ACTIVITY		83	0.334666	1.87002	0	0.00772354	0.782	5822	tags=43%, list=23%, signal=56%
GOBP_REGULATION_OF_DEPHOSPHORYLATION	GOBP_REGULATION_OF_DEPHOSPHORYLATION		93	0.342705	1.8697	0	0.0077431	0.783	6467	tags=53%, list=25%, signal=70%
GOBP_REGULATION_OF_CARBOHYDRATE_METABOLIC_PROCESS	GOBP_REGULATION_OF_CARBOHYDRATE_METABOLIC_PROCESS		142	0.305248	1.8692	0	0.00776799	0.784	6032	tags=42%, list=24%, signal=55%
GOBP_FAT_CELL_DIFFERENTIATION	GOBP_FAT_CELL_DIFFERENTIATION		196	0.291452	1.86854	0	0.00777267	0.784	6653	tags=47%, list=26%, signal=64%
GOBP_NEGATIVE_REGULATION_OF_LIPID_BIOSYNTHETIC_PROCESS	GOBP_NEGATIVE_REGULATION_OF_LIPID_BIOSYNTHETIC_PROCESS		45	0.375894	1.86813	0.01	0.00777658	0.785	6944	tags=49%, list=27%, signal=67%
GOBP_REGULATION_OF_FATTY_ACID_BIOSYNTHETIC_PROCESS	GOBP_REGULATION_OF_FATTY_ACID_BIOSYNTHETIC_PROCESS		38	0.390696	1.86783	0	0.00779654	0.788	6897	tags=50%, list=27%, signal=68%
GOBP_TOXIN_TRANSPORT	GOBP_TOXIN_TRANSPORT		26	0.437586	1.86736	0.00609756	0.00785447	0.795	5668	tags=58%, list=22%, signal=74%
GOBP_DNA_METHYLATION_DEPENDENT_HETEROCHROMATIN_FORMATION	GOBP_DNA_METHYLATION_DEPENDENT_HETEROCHROMATIN_FORMATION		20	0.469694	1.86624	0.0052356	0.0079044	0.796	3076	tags=45%, list=12%, signal=51%
GOBP_NEGATIVE_REGULATION_OF_PROTEIN_MATURATION	GOBP_NEGATIVE_REGULATION_OF_PROTEIN_MATURATION		23	0.471226	1.86524	0	0.00795508	0.797	7156	tags=65%, list=28%, signal=91%
GOBP_REGULATION_OF_TOLERANCE_INDUCTION	GOBP_REGULATION_OF_TOLERANCE_INDUCTION		15	0.50316	1.86422	0.00843882	0.00801022	0.8	6869	tags=67%, list=27%, signal=91%
GOBP_STEROL_BIOSYNTHETIC_PROCESS	GOBP_STEROL_BIOSYNTHETIC_PROCESS		55	0.356475	1.86384	0	0.0080451	0.802	8291	tags=65%, list=32%, signal=97%
GOBP_MYD88_DEPENDENT_TOLL_LIKE_RECEPTOR_SIGNALING_PATHWAY	GOBP_MYD88_DEPENDENT_TOLL_LIKE_RECEPTOR_SIGNALING_PATHWAY		16	0.527023	1.86196	0.0131004	0.00816335	0.807	6236	tags=56%, list=24%, signal=74%
GOBP_BLASTOCYST_DEVELOPMENT	GOBP_BLASTOCYST_DEVELOPMENT		108	0.315317	1.86183	0	0.00816146	0.807	4176	tags=35%, list=16%, signal=42%
GOBP_REGULATION_OF_ALTERNATIVE_MRNA_SPLICING_VIA_SPLICEOSOME	GOBP_REGULATION_OF_ALTERNATIVE_MRNA_SPLICING_VIA_SPLICEOSOME		33	0.415633	1.8617	0	0.0081817	0.808	6147	tags=61%, list=24%, signal=80%
GOBP_NEUTRAL_LIPID_METABOLIC_PROCESS	GOBP_NEUTRAL_LIPID_METABOLIC_PROCESS		117	0.306861	1.86054	0	0.00826412	0.812	6707	tags=44%, list=26%, signal=59%
GOBP_REGULATION_OF_TUMOR_NECROSIS_FACTOR_MEDIATED_SIGNALING_PATHWAY	GOBP_REGULATION_OF_TUMOR_NECROSIS_FACTOR_MEDIATED_SIGNALING_PATHWAY		28	0.433411	1.85999	0	0.00827344	0.813	5698	tags=57%, list=22%, signal=73%
GOBP_NEGATIVE_REGULATION_OF_MYELOID_LEUKOCYTE_DIFFERENTIATION	GOBP_NEGATIVE_REGULATION_OF_MYELOID_LEUKOCYTE_DIFFERENTIATION		50	0.369335	1.85962	0	0.00828729	0.814	7308	tags=54%, list=29%, signal=75%
GOBP_REGULATION_OF_CANONICAL_WNT_SIGNALING_PATHWAY	GOBP_REGULATION_OF_CANONICAL_WNT_SIGNALING_PATHWAY		177	0.299682	1.85962	0	0.00828074	0.814	5656	tags=45%, list=22%, signal=58%
GOBP_PYRIDINE_CONTAINING_COMPOUND_METABOLIC_PROCESS	GOBP_PYRIDINE_CONTAINING_COMPOUND_METABOLIC_PROCESS		57	0.356888	1.85943	0	0.00829392	0.814	6291	tags=51%, list=25%, signal=67%
GOBP_ACUTE_INFLAMMATORY_RESPONSE	GOBP_ACUTE_INFLAMMATORY_RESPONSE		100	0.317015	1.85887	0	0.00830821	0.815	5864	tags=48%, list=23%, signal=62%
GOBP_GLYCOLIPID_CATABOLIC_PROCESS	GOBP_GLYCOLIPID_CATABOLIC_PROCESS		15	0.532358	1.85887	0.012766	0.00830166	0.815	8543	tags=80%, list=33%, signal=120%
GOBP_NEGATIVE_REGULATION_OF_EXOCYTOSIS	GOBP_NEGATIVE_REGULATION_OF_EXOCYTOSIS		26	0.458289	1.85805	0.00571429	0.00834114	0.816	6061	tags=69%, list=24%, signal=91%
GOBP_RESPONSE_TO_CARBOHYDRATE	GOBP_RESPONSE_TO_CARBOHYDRATE		153	0.311003	1.85473	0	0.00853153	0.825	5904	tags=47%, list=23%, signal=61%
GOBP_GLOMERULUS_DEVELOPMENT	GOBP_GLOMERULUS_DEVELOPMENT		49	0.382434	1.85441	0	0.00852482	0.825	7973	tags=59%, list=31%, signal=86%
GOBP_REGULATION_OF_SODIUM_ION_TRANSMEMBRANE_TRANSPORT	GOBP_REGULATION_OF_SODIUM_ION_TRANSMEMBRANE_TRANSPORT		56	0.357986	1.85415	0	0.00854349	0.825	3910	tags=38%, list=15%, signal=44%
GOBP_TETRAPYRROLE_METABOLIC_PROCESS	GOBP_TETRAPYRROLE_METABOLIC_PROCESS		35	0.406477	1.8538	0	0.00856152	0.825	6409	tags=60%, list=25%, signal=80%
GOBP_LABYRINTHINE_LAYER_MORPHOGENESIS	GOBP_LABYRINTHINE_LAYER_MORPHOGENESIS		25	0.442302	1.85368	0	0.00855972	0.825	4271	tags=48%, list=17%, signal=58%
GOBP_MODULATION_BY_HOST_OF_VIRAL_PROCESS	GOBP_MODULATION_BY_HOST_OF_VIRAL_PROCESS		19	0.486949	1.85232	0.0046083	0.00859927	0.829	2805	tags=53%, list=11%, signal=59%
GOBP_REGULATION_OF_ALPHA_BETA_T_CELL_DIFFERENTIATION	GOBP_REGULATION_OF_ALPHA_BETA_T_CELL_DIFFERENTIATION		60	0.348319	1.85206	0	0.00860352	0.829	5223	tags=43%, list=20%, signal=54%
GOBP_REGULATION_OF_TYPE_2_IMMUNE_RESPONSE	GOBP_REGULATION_OF_TYPE_2_IMMUNE_RESPONSE		30	0.41856	1.85185	0	0.00861127	0.829	5546	tags=33%, list=22%, signal=43%
GOBP_REGULATION_OF_CD4_POSITIVE_ALPHA_BETA_T_CELL_DIFFERENTIATION	GOBP_REGULATION_OF_CD4_POSITIVE_ALPHA_BETA_T_CELL_DIFFERENTIATION		46	0.385534	1.85097	0.00909091	0.00866451	0.83	5546	tags=48%, list=22%, signal=61%
GOBP_LYMPHOCYTE_CHEMOTAXIS	GOBP_LYMPHOCYTE_CHEMOTAXIS		45	0.381385	1.85081	0	0.00865773	0.83	5581	tags=49%, list=22%, signal=62%
GOBP_REGULATION_OF_GLIOGENESIS	GOBP_REGULATION_OF_GLIOGENESIS		112	0.318663	1.85056	0	0.00866595	0.83	5469	tags=46%, list=21%, signal=58%
GOBP_REGULATION_OF_CELLULAR_RESPIRATION	GOBP_REGULATION_OF_CELLULAR_RESPIRATION		46	0.377023	1.84999	0	0.00868479	0.832	5214	tags=43%, list=20%, signal=55%
GOBP_TOLL_LIKE_RECEPTOR_3_SIGNALING_PATHWAY	GOBP_TOLL_LIKE_RECEPTOR_3_SIGNALING_PATHWAY		21	0.467905	1.84932	0	0.00871728	0.834	6436	tags=62%, list=25%, signal=83%
GOBP_NEGATIVE_REGULATION_OF_CHEMOKINE_PRODUCTION	GOBP_NEGATIVE_REGULATION_OF_CHEMOKINE_PRODUCTION		29	0.418262	1.84825	0	0.0087831	0.838	3345	tags=28%, list=13%, signal=32%
GOBP_NUCLEAR_CHROMOSOME_SEGREGATION	GOBP_NUCLEAR_CHROMOSOME_SEGREGATION		176	0.296891	1.8481	0	0.00879626	0.84	4790	tags=40%, list=19%, signal=49%
GOBP_COAGULATION	GOBP_COAGULATION		158	0.286616	1.84605	0	0.0089166	0.843	5648	tags=40%, list=22%, signal=51%
GOBP_NEGATIVE_REGULATION_OF_VASCULAR_PERMEABILITY	GOBP_NEGATIVE_REGULATION_OF_VASCULAR_PERMEABILITY		15	0.531409	1.84411	0.00471698	0.00906719	0.846	8047	tags=73%, list=31%, signal=107%
GOBP_NEGATIVE_REGULATION_OF_REGULATED_SECRETORY_PATHWAY	GOBP_NEGATIVE_REGULATION_OF_REGULATED_SECRETORY_PATHWAY		18	0.487734	1.84354	0.00966184	0.00911677	0.849	6061	tags=72%, list=24%, signal=95%
GOBP_POSITIVE_REGULATION_OF_COLD_INDUCED_THERMOGENESIS	GOBP_POSITIVE_REGULATION_OF_COLD_INDUCED_THERMOGENESIS		83	0.330535	1.84336	0	0.00912004	0.849	5722	tags=42%, list=22%, signal=54%
GOBP_REGULATION_OF_MUSCLE_CELL_DIFFERENTIATION	GOBP_REGULATION_OF_MUSCLE_CELL_DIFFERENTIATION		117	0.307871	1.84284	0	0.00914325	0.849	5438	tags=41%, list=21%, signal=52%
GOBP_POSITIVE_REGULATION_OF_LIPID_KINASE_ACTIVITY	GOBP_POSITIVE_REGULATION_OF_LIPID_KINASE_ACTIVITY		25	0.442245	1.84269	0.0112994	0.00914107	0.849	4628	tags=48%, list=18%, signal=59%
GOBP_NEGATIVE_REGULATION_OF_INTRACELLULAR_STEROID_HORMONE_RECEPTOR_SIGNALING_PATHWAY	GOBP_NEGATIVE_REGULATION_OF_INTRACELLULAR_STEROID_HORMONE_RECEPTOR_SIGNALING_PATHWAY		26	0.454348	1.84262	0.0125786	0.00913399	0.849	4107	tags=50%, list=16%, signal=60%
GOBP_NEGATIVE_REGULATION_OF_ENDOCYTOSIS	GOBP_NEGATIVE_REGULATION_OF_ENDOCYTOSIS		37	0.397925	1.84235	0	0.00913693	0.85	6001	tags=49%, list=23%, signal=63%
GOBP_NEURON_DEATH_IN_RESPONSE_TO_OXIDATIVE_STRESS	GOBP_NEURON_DEATH_IN_RESPONSE_TO_OXIDATIVE_STRESS		26	0.427039	1.84217	0	0.0091407	0.85	6747	tags=69%, list=26%, signal=94%
GOBP_NEGATIVE_REGULATION_OF_ACTIN_FILAMENT_DEPOLYMERIZATION	GOBP_NEGATIVE_REGULATION_OF_ACTIN_FILAMENT_DEPOLYMERIZATION		31	0.425328	1.84162	0	0.00917478	0.852	5210	tags=58%, list=20%, signal=73%
GOBP_MESODERM_MORPHOGENESIS	GOBP_MESODERM_MORPHOGENESIS		58	0.363337	1.84097	0	0.00921691	0.854	5348	tags=45%, list=21%, signal=57%
GOBP_REGULATION_OF_CELLULAR_PH	GOBP_REGULATION_OF_CELLULAR_PH		68	0.333436	1.84056	0	0.00924002	0.854	3775	tags=34%, list=15%, signal=40%
GOBP_REGULATION_OF_MITOCHONDRIAL_MEMBRANE_POTENTIAL	GOBP_REGULATION_OF_MITOCHONDRIAL_MEMBRANE_POTENTIAL		59	0.345054	1.84046	0	0.00923289	0.854	5544	tags=44%, list=22%, signal=56%
GOBP_POSITIVE_REGULATION_OF_RESPONSE_TO_CYTOKINE_STIMULUS	GOBP_POSITIVE_REGULATION_OF_RESPONSE_TO_CYTOKINE_STIMULUS		46	0.378437	1.84039	0	0.00924076	0.854	4731	tags=43%, list=19%, signal=53%
GOBP_NEGATIVE_REGULATION_OF_INTRACELLULAR_PROTEIN_TRANSPORT	GOBP_NEGATIVE_REGULATION_OF_INTRACELLULAR_PROTEIN_TRANSPORT		32	0.408583	1.8388	0	0.00929825	0.858	5011	tags=38%, list=20%, signal=47%
GOBP_REGULATION_OF_HEMATOPOIETIC_PROGENITOR_CELL_DIFFERENTIATION	GOBP_REGULATION_OF_HEMATOPOIETIC_PROGENITOR_CELL_DIFFERENTIATION		19	0.481803	1.83876	0.0143541	0.0092911	0.858	4608	tags=53%, list=18%, signal=64%
GOBP_ALPHA_AMINO_ACID_METABOLIC_PROCESS	GOBP_ALPHA_AMINO_ACID_METABOLIC_PROCESS		137	0.308881	1.83753	0	0.00936932	0.86	6259	tags=47%, list=24%, signal=62%
GOBP_CARDIAC_MUSCLE_CELL_CONTRACTION	GOBP_CARDIAC_MUSCLE_CELL_CONTRACTION		55	0.367574	1.83739	0	0.00937153	0.861	7522	tags=65%, list=29%, signal=93%
GOBP_NEUTROPHIL_MEDIATED_IMMUNITY	GOBP_NEUTROPHIL_MEDIATED_IMMUNITY		35	0.397118	1.83649	0.0070922	0.00942519	0.863	8328	tags=71%, list=33%, signal=106%
GOBP_REGULATION_OF_EPITHELIAL_CELL_DIFFERENTIATION	GOBP_REGULATION_OF_EPITHELIAL_CELL_DIFFERENTIATION		144	0.303581	1.83586	0	0.00946816	0.864	4704	tags=38%, list=18%, signal=47%
GOBP_POSITIVE_REGULATION_OF_DENDRITE_MORPHOGENESIS	GOBP_POSITIVE_REGULATION_OF_DENDRITE_MORPHOGENESIS		34	0.412481	1.83586	0.0138889	0.0094609	0.864	6167	tags=41%, list=24%, signal=54%
GOBP_PEPTIDYL_LYSINE_TRIMETHYLATION	GOBP_PEPTIDYL_LYSINE_TRIMETHYLATION		29	0.429593	1.83537	0	0.00950438	0.865	7250	tags=69%, list=28%, signal=96%
GOBP_ADHESION_OF_SYMBIONT_TO_HOST	GOBP_ADHESION_OF_SYMBIONT_TO_HOST		16	0.505542	1.83343	0.00456621	0.00958566	0.868	4902	tags=56%, list=19%, signal=70%
GOBP_POSITIVE_REGULATION_OF_PROTEIN_IMPORT_INTO_NUCLEUS	GOBP_POSITIVE_REGULATION_OF_PROTEIN_IMPORT_INTO_NUCLEUS		36	0.396314	1.83219	0.00909091	0.00961731	0.869	3283	tags=36%, list=13%, signal=41%
GOBP_MYOBLAST_FUSION	GOBP_MYOBLAST_FUSION		47	0.358382	1.83173	0	0.00965523	0.871	3939	tags=32%, list=15%, signal=38%
GOBP_AORTIC_VALVE_MORPHOGENESIS	GOBP_AORTIC_VALVE_MORPHOGENESIS		18	0.472566	1.82882	0	0.00985045	0.875	4672	tags=39%, list=18%, signal=48%
GOBP_ADAPTIVE_THERMOGENESIS	GOBP_ADAPTIVE_THERMOGENESIS		129	0.298068	1.82849	0	0.00985727	0.875	6236	tags=43%, list=24%, signal=57%
GOBP_FACE_DEVELOPMENT	GOBP_FACE_DEVELOPMENT		47	0.367561	1.8281	0	0.00986956	0.875	4256	tags=38%, list=17%, signal=46%
GOBP_NADPH_REGENERATION	GOBP_NADPH_REGENERATION		15	0.517061	1.82751	0.00925926	0.00989598	0.877	5962	tags=67%, list=23%, signal=87%
GOBP_NEGATIVE_REGULATION_OF_MUSCLE_HYPERTROPHY	GOBP_NEGATIVE_REGULATION_OF_MUSCLE_HYPERTROPHY		27	0.432674	1.8275	0.00632911	0.00988845	0.877	5832	tags=52%, list=23%, signal=67%
GOBP_REGULATION_OF_MEMBRANE_PROTEIN_ECTODOMAIN_PROTEOLYSIS	GOBP_REGULATION_OF_MEMBRANE_PROTEIN_ECTODOMAIN_PROTEOLYSIS		16	0.521773	1.82552	0.00492611	0.00999878	0.878	5495	tags=56%, list=22%, signal=72%
GOBP_LYMPH_VESSEL_DEVELOPMENT	GOBP_LYMPH_VESSEL_DEVELOPMENT		24	0.46387	1.82531	0.0157068	0.0100013	0.878	8098	tags=71%, list=32%, signal=104%
GOBP_POSITIVE_REGULATION_OF_CELLULAR_EXTRAVASATION	GOBP_POSITIVE_REGULATION_OF_CELLULAR_EXTRAVASATION		15	0.527599	1.82408	0.016	0.0100769	0.879	5814	tags=60%, list=23%, signal=78%
GOBP_NEGATIVE_REGULATION_OF_STRIATED_MUSCLE_CELL_APOPTOTIC_PROCESS	GOBP_NEGATIVE_REGULATION_OF_STRIATED_MUSCLE_CELL_APOPTOTIC_PROCESS		29	0.42834	1.82322	0	0.0101292	0.881	7294	tags=62%, list=29%, signal=87%
GOBP_POSITIVE_REGULATION_OF_HEMOPOIESIS	GOBP_POSITIVE_REGULATION_OF_HEMOPOIESIS		166	0.29328	1.82285	0	0.0101411	0.881	6116	tags=43%, list=24%, signal=57%
GOBP_CORTICOSTEROID_HORMONE_SECRETION	GOBP_CORTICOSTEROID_HORMONE_SECRETION		22	0.444121	1.82234	0.0172414	0.0101666	0.881	5328	tags=55%, list=21%, signal=69%
GOBP_NEGATIVE_REGULATION_OF_PROTEASOMAL_PROTEIN_CATABOLIC_PROCESS	GOBP_NEGATIVE_REGULATION_OF_PROTEASOMAL_PROTEIN_CATABOLIC_PROCESS		28	0.427448	1.82051	0.00649351	0.0102429	0.883	4283	tags=43%, list=17%, signal=51%
GOBP_CELLULAR_KETONE_METABOLIC_PROCESS	GOBP_CELLULAR_KETONE_METABOLIC_PROCESS		183	0.281374	1.81974	0	0.0102738	0.884	5762	tags=37%, list=23%, signal=47%
GOBP_HEMATOPOIETIC_STEM_CELL_HOMEOSTASIS	GOBP_HEMATOPOIETIC_STEM_CELL_HOMEOSTASIS		19	0.477212	1.81917	0.0180995	0.0103201	0.884	7599	tags=63%, list=30%, signal=90%
GOBP_POSITIVE_REGULATION_OF_PEPTIDYL_TYROSINE_PHOSPHORYLATION	GOBP_POSITIVE_REGULATION_OF_PEPTIDYL_TYROSINE_PHOSPHORYLATION		161	0.279595	1.81887	0	0.0103367	0.884	4691	tags=34%, list=18%, signal=42%
GOBP_VASCULAR_PROCESS_IN_CIRCULATORY_SYSTEM	GOBP_VASCULAR_PROCESS_IN_CIRCULATORY_SYSTEM		186	0.263731	1.8188	0	0.0103289	0.884	5864	tags=37%, list=23%, signal=48%
GOBP_VENTRICULAR_SEPTUM_MORPHOGENESIS	GOBP_VENTRICULAR_SEPTUM_MORPHOGENESIS		34	0.401809	1.81821	0.00719425	0.0103516	0.885	5821	tags=47%, list=23%, signal=61%
GOBP_VIRAL_RNA_GENOME_REPLICATION	GOBP_VIRAL_RNA_GENOME_REPLICATION		15	0.503485	1.81599	0	0.010497	0.891	2237	tags=47%, list=9%, signal=51%
GOBP_REGULATION_OF_CARDIAC_MUSCLE_CELL_PROLIFERATION	GOBP_REGULATION_OF_CARDIAC_MUSCLE_CELL_PROLIFERATION		39	0.382427	1.81553	0	0.0105085	0.893	3218	tags=31%, list=13%, signal=35%
GOBP_INTERLEUKIN_6_PRODUCTION	GOBP_INTERLEUKIN_6_PRODUCTION		153	0.315275	1.81544	0	0.0105052	0.893	5358	tags=41%, list=21%, signal=51%
GOBP_REGULATION_OF_PHOSPHOPROTEIN_PHOSPHATASE_ACTIVITY	GOBP_REGULATION_OF_PHOSPHOPROTEIN_PHOSPHATASE_ACTIVITY		41	0.372322	1.81502	0	0.0105365	0.893	6061	tags=54%, list=24%, signal=70%
GOBP_LEUKOCYTE_ADHESION_TO_VASCULAR_ENDOTHELIAL_CELL	GOBP_LEUKOCYTE_ADHESION_TO_VASCULAR_ENDOTHELIAL_CELL		40	0.388252	1.81446	0	0.0105721	0.893	7735	tags=65%, list=30%, signal=93%
GOBP_TOLL_LIKE_RECEPTOR_2_SIGNALING_PATHWAY	GOBP_TOLL_LIKE_RECEPTOR_2_SIGNALING_PATHWAY		16	0.50036	1.81386	0.0145631	0.010608	0.896	7959	tags=69%, list=31%, signal=100%
GOBP_REGULATION_OF_ATP_DEPENDENT_ACTIVITY	GOBP_REGULATION_OF_ATP_DEPENDENT_ACTIVITY		44	0.376114	1.81345	0.00892857	0.0106203	0.896	5390	tags=48%, list=21%, signal=60%
GOBP_NEGATIVE_REGULATION_OF_DEPHOSPHORYLATION	GOBP_NEGATIVE_REGULATION_OF_DEPHOSPHORYLATION		33	0.402119	1.81336	0	0.0106123	0.896	6736	tags=52%, list=26%, signal=70%
GOBP_CARDIAC_MUSCLE_CELL_PROLIFERATION	GOBP_CARDIAC_MUSCLE_CELL_PROLIFERATION		50	0.349351	1.81256	0	0.0106482	0.896	1878	tags=24%, list=7%, signal=26%
GOBP_VASCULAR_TRANSPORT	GOBP_VASCULAR_TRANSPORT		21	0.454663	1.81157	0	0.0106978	0.897	8916	tags=76%, list=35%, signal=117%
GOBP_ACETYL_COA_METABOLIC_PROCESS	GOBP_ACETYL_COA_METABOLIC_PROCESS		23	0.443759	1.81124	0.00531915	0.0107095	0.897	7240	tags=65%, list=28%, signal=91%
GOBP_ASPARTATE_FAMILY_AMINO_ACID_BIOSYNTHETIC_PROCESS	GOBP_ASPARTATE_FAMILY_AMINO_ACID_BIOSYNTHETIC_PROCESS		18	0.479261	1.81093	0	0.0107307	0.897	5110	tags=50%, list=20%, signal=62%
GOBP_INTERFERON_GAMMA_MEDIATED_SIGNALING_PATHWAY	GOBP_INTERFERON_GAMMA_MEDIATED_SIGNALING_PATHWAY		16	0.49666	1.81028	0.00995025	0.0107621	0.898	4392	tags=50%, list=17%, signal=60%
GOBP_NEGATIVE_REGULATION_OF_PEPTIDYL_SERINE_PHOSPHORYLATION	GOBP_NEGATIVE_REGULATION_OF_PEPTIDYL_SERINE_PHOSPHORYLATION		19	0.478005	1.80751	0	0.0109824	0.905	7337	tags=74%, list=29%, signal=103%
GOBP_T_HELPER_1_TYPE_IMMUNE_RESPONSE	GOBP_T_HELPER_1_TYPE_IMMUNE_RESPONSE		46	0.369604	1.80727	0	0.0110031	0.905	5819	tags=43%, list=23%, signal=56%
GOBP_T_CELL_CHEMOTAXIS	GOBP_T_CELL_CHEMOTAXIS		18	0.477109	1.80662	0.0145631	0.0110335	0.906	3433	tags=33%, list=13%, signal=38%
GOBP_REGULATION_OF_DENDRITE_DEVELOPMENT	GOBP_REGULATION_OF_DENDRITE_DEVELOPMENT		93	0.31537	1.80632	0	0.0110448	0.906	5777	tags=40%, list=23%, signal=51%
GOBP_NEGATIVE_REGULATION_OF_INTERLEUKIN_6_PRODUCTION	GOBP_NEGATIVE_REGULATION_OF_INTERLEUKIN_6_PRODUCTION		52	0.355171	1.80575	0	0.0110766	0.907	6238	tags=46%, list=24%, signal=61%
GOBP_PROTEIN_SUMOYLATION	GOBP_PROTEIN_SUMOYLATION		35	0.383462	1.80548	0.0263158	0.0110867	0.908	6965	tags=60%, list=27%, signal=82%
GOBP_REGULATION_OF_PLASMINOGEN_ACTIVATION	GOBP_REGULATION_OF_PLASMINOGEN_ACTIVATION		15	0.530643	1.80299	0.0180995	0.0112892	0.911	3298	tags=40%, list=13%, signal=46%
GOBP_INFLAMMATORY_RESPONSE_TO_ANTIGENIC_STIMULUS	GOBP_INFLAMMATORY_RESPONSE_TO_ANTIGENIC_STIMULUS		63	0.345246	1.80241	0	0.0113099	0.911	3579	tags=40%, list=14%, signal=46%
GOBP_OSTEOCLAST_DIFFERENTIATION	GOBP_OSTEOCLAST_DIFFERENTIATION		100	0.312966	1.80192	0	0.0113453	0.912	6277	tags=47%, list=25%, signal=62%
GOBP_REGULATION_OF_MACROPHAGE_DIFFERENTIATION	GOBP_REGULATION_OF_MACROPHAGE_DIFFERENTIATION		16	0.48898	1.80188	0.00930233	0.0113369	0.912	8160	tags=81%, list=32%, signal=119%
GOBP_ALCOHOL_BIOSYNTHETIC_PROCESS	GOBP_ALCOHOL_BIOSYNTHETIC_PROCESS		111	0.3107	1.80152	0	0.0113869	0.913	8291	tags=57%, list=32%, signal=84%
GOBP_NUCLEOSIDE_METABOLIC_PROCESS	GOBP_NUCLEOSIDE_METABOLIC_PROCESS		39	0.386152	1.8011	0	0.0113877	0.913	6148	tags=51%, list=24%, signal=67%
GOBP_POSITIVE_REGULATION_OF_EPITHELIAL_CELL_PROLIFERATION	GOBP_POSITIVE_REGULATION_OF_EPITHELIAL_CELL_PROLIFERATION		188	0.292681	1.79958	0	0.0114892	0.916	5683	tags=38%, list=22%, signal=48%
GOBP_PORPHYRIN_CONTAINING_COMPOUND_METABOLIC_PROCESS	GOBP_PORPHYRIN_CONTAINING_COMPOUND_METABOLIC_PROCESS		28	0.409507	1.79924	0	0.0115107	0.916	6409	tags=68%, list=25%, signal=90%
GOBP_NON_CANONICAL_WNT_SIGNALING_PATHWAY	GOBP_NON_CANONICAL_WNT_SIGNALING_PATHWAY		45	0.365663	1.79886	0	0.0115266	0.916	5588	tags=51%, list=22%, signal=65%
GOBP_REGULATION_OF_FATTY_ACID_OXIDATION	GOBP_REGULATION_OF_FATTY_ACID_OXIDATION		28	0.430522	1.79863	0.0182927	0.0115464	0.916	7582	tags=46%, list=30%, signal=66%
GOBP_LIPOSACCHARIDE_METABOLIC_PROCESS	GOBP_LIPOSACCHARIDE_METABOLIC_PROCESS		73	0.331046	1.79798	0	0.0115908	0.916	5043	tags=44%, list=20%, signal=54%
GOBP_NEGATIVE_REGULATION_OF_PHAGOCYTOSIS	GOBP_NEGATIVE_REGULATION_OF_PHAGOCYTOSIS		16	0.49065	1.79777	0.00458716	0.0116019	0.917	5319	tags=63%, list=21%, signal=79%
GOBP_UNSATURATED_FATTY_ACID_BIOSYNTHETIC_PROCESS	GOBP_UNSATURATED_FATTY_ACID_BIOSYNTHETIC_PROCESS		33	0.395195	1.79769	0	0.0115934	0.917	6897	tags=52%, list=27%, signal=70%
GOBP_NUCLEOSIDE_BISPHOSPHATE_BIOSYNTHETIC_PROCESS	GOBP_NUCLEOSIDE_BISPHOSPHATE_BIOSYNTHETIC_PROCESS		19	0.477296	1.79749	0	0.0116	0.917	7862	tags=79%, list=31%, signal=114%
GOBP_NITRIC_OXIDE_SYNTHASE_BIOSYNTHETIC_PROCESS	GOBP_NITRIC_OXIDE_SYNTHASE_BIOSYNTHETIC_PROCESS		19	0.463748	1.79692	0.00921659	0.0116251	0.917	7974	tags=68%, list=31%, signal=99%
GOBP_REGULATION_OF_RESPONSE_TO_EXTRACELLULAR_STIMULUS	GOBP_REGULATION_OF_RESPONSE_TO_EXTRACELLULAR_STIMULUS		30	0.404483	1.79554	0.0197368	0.0117128	0.917	5698	tags=50%, list=22%, signal=64%
GOBP_CELLULAR_RESPONSE_TO_STEROID_HORMONE_STIMULUS	GOBP_CELLULAR_RESPONSE_TO_STEROID_HORMONE_STIMULUS		118	0.312445	1.79528	0	0.011728	0.917	5722	tags=43%, list=22%, signal=55%
GOBP_REGULATION_OF_INTRACELLULAR_STEROID_HORMONE_RECEPTOR_SIGNALING_PATHWAY	GOBP_REGULATION_OF_INTRACELLULAR_STEROID_HORMONE_RECEPTOR_SIGNALING_PATHWAY		54	0.362702	1.79465	0	0.0117761	0.918	4528	tags=46%, list=18%, signal=56%
GOBP_POSITIVE_REGULATION_OF_MACROPHAGE_MIGRATION	GOBP_POSITIVE_REGULATION_OF_MACROPHAGE_MIGRATION		25	0.433768	1.7945	0.00636943	0.0117772	0.918	3770	tags=44%, list=15%, signal=52%
GOBP_MITOCHONDRIAL_TRANSCRIPTION	GOBP_MITOCHONDRIAL_TRANSCRIPTION		15	0.517317	1.79445	0.00826446	0.0117731	0.918	5722	tags=53%, list=22%, signal=69%
GOBP_MITOCHONDRIAL_DEPOLARIZATION	GOBP_MITOCHONDRIAL_DEPOLARIZATION		19	0.474846	1.79386	0	0.0118111	0.92	7332	tags=68%, list=29%, signal=96%
GOBP_NEGATIVE_REGULATION_OF_CELLULAR_RESPONSE_TO_GROWTH_FACTOR_STIMULUS	GOBP_NEGATIVE_REGULATION_OF_CELLULAR_RESPONSE_TO_GROWTH_FACTOR_STIMULUS		80	0.309377	1.79296	0	0.0118643	0.921	6239	tags=52%, list=24%, signal=69%
GOBP_ENSHEATHMENT_OF_NEURONS	GOBP_ENSHEATHMENT_OF_NEURONS		126	0.300264	1.79248	0	0.0118748	0.921	6297	tags=48%, list=25%, signal=64%
GOBP_T_CELL_CYTOKINE_PRODUCTION	GOBP_T_CELL_CYTOKINE_PRODUCTION		43	0.380097	1.7924	0	0.0118754	0.923	5335	tags=42%, list=21%, signal=53%
GOBP_NEGATIVE_REGULATION_OF_RHO_PROTEIN_SIGNAL_TRANSDUCTION	GOBP_NEGATIVE_REGULATION_OF_RHO_PROTEIN_SIGNAL_TRANSDUCTION		19	0.466061	1.79217	0.0190476	0.0118853	0.923	3668	tags=37%, list=14%, signal=43%
GOBP_BLASTOCYST_GROWTH	GOBP_BLASTOCYST_GROWTH		15	0.507996	1.79196	0.0180995	0.0119005	0.923	2387	tags=47%, list=9%, signal=51%
GOBP_EPITHELIAL_CELL_MATURATION	GOBP_EPITHELIAL_CELL_MATURATION		20	0.453792	1.79176	0.00487805	0.0119007	0.923	3981	tags=45%, list=16%, signal=53%
GOBP_REGULATION_OF_RUFFLE_ASSEMBLY	GOBP_REGULATION_OF_RUFFLE_ASSEMBLY		22	0.438158	1.79173	0.0224719	0.0118921	0.923	5617	tags=36%, list=22%, signal=47%
GOBP_FILOPODIUM_ASSEMBLY	GOBP_FILOPODIUM_ASSEMBLY		57	0.34178	1.79123	0	0.0119355	0.923	6486	tags=51%, list=25%, signal=68%
GOBP_NEUTROPHIL_ACTIVATION_INVOLVED_IN_IMMUNE_RESPONSE	GOBP_NEUTROPHIL_ACTIVATION_INVOLVED_IN_IMMUNE_RESPONSE		16	0.496311	1.79123	0.0182648	0.0119268	0.923	7198	tags=75%, list=28%, signal=104%
GOBP_REGULATION_OF_BIOLOGICAL_PROCESS_INVOLVED_IN_SYMBIOTIC_INTERACTION	GOBP_REGULATION_OF_BIOLOGICAL_PROCESS_INVOLVED_IN_SYMBIOTIC_INTERACTION		58	0.342887	1.78972	0.0116279	0.0120469	0.927	5531	tags=41%, list=22%, signal=53%
GOBP_POSITIVE_REGULATION_OF_INSULIN_RECEPTOR_SIGNALING_PATHWAY	GOBP_POSITIVE_REGULATION_OF_INSULIN_RECEPTOR_SIGNALING_PATHWAY		15	0.510615	1.78868	0.0138889	0.0121131	0.927	7237	tags=67%, list=28%, signal=93%
GOBP_POSITIVE_REGULATION_OF_T_CELL_CYTOKINE_PRODUCTION	GOBP_POSITIVE_REGULATION_OF_T_CELL_CYTOKINE_PRODUCTION		23	0.434732	1.78665	0	0.012269	0.932	5335	tags=39%, list=21%, signal=49%
GOBP_REGULATION_OF_ACUTE_INFLAMMATORY_RESPONSE_TO_ANTIGENIC_STIMULUS	GOBP_REGULATION_OF_ACUTE_INFLAMMATORY_RESPONSE_TO_ANTIGENIC_STIMULUS		18	0.476671	1.78635	0	0.0122982	0.932	4330	tags=67%, list=17%, signal=80%
GOBP_T_CELL_APOPTOTIC_PROCESS	GOBP_T_CELL_APOPTOTIC_PROCESS		56	0.343887	1.78459	0	0.0123889	0.936	7861	tags=57%, list=31%, signal=82%
GOBP_PROSTANOID_BIOSYNTHETIC_PROCESS	GOBP_PROSTANOID_BIOSYNTHETIC_PROCESS		22	0.438448	1.78334	0.0147783	0.0125234	0.938	6897	tags=59%, list=27%, signal=81%
GOBP_RESPONSE_TO_MUSCLE_STRETCH	GOBP_RESPONSE_TO_MUSCLE_STRETCH		16	0.49537	1.78167	0.0101523	0.0126222	0.94	4192	tags=50%, list=16%, signal=60%
GOBP_NEGATIVE_REGULATION_OF_DNA_RECOMBINATION	GOBP_NEGATIVE_REGULATION_OF_DNA_RECOMBINATION		28	0.415801	1.78103	0.00555556	0.0126843	0.94	6089	tags=36%, list=24%, signal=47%
GOBP_SYNCYTIUM_FORMATION	GOBP_SYNCYTIUM_FORMATION		63	0.327754	1.78034	0	0.0127405	0.94	4311	tags=33%, list=17%, signal=40%
GOBP_NEGATIVE_REGULATION_OF_LYMPHOCYTE_DIFFERENTIATION	GOBP_NEGATIVE_REGULATION_OF_LYMPHOCYTE_DIFFERENTIATION		52	0.356003	1.78033	0	0.0127313	0.94	4922	tags=44%, list=19%, signal=55%
GOBP_LIPID_HOMEOSTASIS	GOBP_LIPID_HOMEOSTASIS		134	0.286531	1.77998	0	0.0127642	0.94	6759	tags=44%, list=26%, signal=60%
GOBP_NEGATIVE_REGULATION_OF_WNT_SIGNALING_PATHWAY	GOBP_NEGATIVE_REGULATION_OF_WNT_SIGNALING_PATHWAY		132	0.300633	1.77974	0	0.0127746	0.94	5656	tags=44%, list=22%, signal=56%
GOBP_NEGATIVE_REGULATION_OF_STRIATED_MUSCLE_CELL_DIFFERENTIATION	GOBP_NEGATIVE_REGULATION_OF_STRIATED_MUSCLE_CELL_DIFFERENTIATION		29	0.420873	1.77927	0.0118343	0.0128312	0.941	2683	tags=31%, list=10%, signal=35%
GOBP_POSITIVE_REGULATION_OF_CALCIUM_MEDIATED_SIGNALING	GOBP_POSITIVE_REGULATION_OF_CALCIUM_MEDIATED_SIGNALING		32	0.394406	1.77716	0	0.0130171	0.944	2340	tags=31%, list=9%, signal=34%
GOBP_VENTRICULAR_SEPTUM_DEVELOPMENT	GOBP_VENTRICULAR_SEPTUM_DEVELOPMENT		63	0.317796	1.77712	0	0.0130077	0.944	5821	tags=40%, list=23%, signal=51%
GOBP_REGULATION_OF_ENDOCYTIC_RECYCLING	GOBP_REGULATION_OF_ENDOCYTIC_RECYCLING		15	0.498223	1.77684	0.010101	0.013003	0.944	6341	tags=67%, list=25%, signal=89%
GOBP_HOMOTYPIC_CELL_CELL_ADHESION	GOBP_HOMOTYPIC_CELL_CELL_ADHESION		70	0.326395	1.77615	0	0.013032	0.944	7108	tags=50%, list=28%, signal=69%
GOBP_TOLL_LIKE_RECEPTOR_4_SIGNALING_PATHWAY	GOBP_TOLL_LIKE_RECEPTOR_4_SIGNALING_PATHWAY		38	0.376669	1.77598	0	0.0130226	0.944	6351	tags=47%, list=25%, signal=63%
GOBP_NEGATIVE_REGULATION_OF_OXIDOREDUCTASE_ACTIVITY	GOBP_NEGATIVE_REGULATION_OF_OXIDOREDUCTASE_ACTIVITY		22	0.444336	1.77568	0	0.0130366	0.944	3495	tags=36%, list=14%, signal=42%
GOBP_POSITIVE_REGULATION_OF_LIPID_BIOSYNTHETIC_PROCESS	GOBP_POSITIVE_REGULATION_OF_LIPID_BIOSYNTHETIC_PROCESS		89	0.323561	1.77491	0	0.0130832	0.944	7771	tags=52%, list=30%, signal=74%
GOBP_AXIS_ELONGATION	GOBP_AXIS_ELONGATION		32	0.399754	1.77476	0	0.0130877	0.944	4733	tags=44%, list=19%, signal=54%
GOBP_POSITIVE_REGULATION_OF_ENDOTHELIAL_CELL_CHEMOTAXIS	GOBP_POSITIVE_REGULATION_OF_ENDOTHELIAL_CELL_CHEMOTAXIS		15	0.499445	1.77382	0.00438597	0.013135	0.944	4628	tags=60%, list=18%, signal=73%
GOBP_ACTIN_MEDIATED_CELL_CONTRACTION	GOBP_ACTIN_MEDIATED_CELL_CONTRACTION		78	0.328253	1.77293	0	0.0131919	0.944	6902	tags=54%, list=27%, signal=74%
GOBP_POSITIVE_REGULATION_OF_DEVELOPMENTAL_GROWTH	GOBP_POSITIVE_REGULATION_OF_DEVELOPMENTAL_GROWTH		167	0.282215	1.77263	0	0.013205	0.944	4704	tags=35%, list=18%, signal=43%
GOBP_REGULATION_OF_GLYCOLYTIC_PROCESS	GOBP_REGULATION_OF_GLYCOLYTIC_PROCESS		33	0.392539	1.77235	0	0.0132006	0.944	6186	tags=67%, list=24%, signal=88%
GOBP_REGULATION_OF_INNATE_IMMUNE_RESPONSE	GOBP_REGULATION_OF_INNATE_IMMUNE_RESPONSE		192	0.274645	1.77223	0	0.0131956	0.945	6328	tags=42%, list=25%, signal=56%
GOBP_REGULATION_OF_OSTEOBLAST_PROLIFERATION	GOBP_REGULATION_OF_OSTEOBLAST_PROLIFERATION		25	0.425927	1.77211	0.00591716	0.0131862	0.945	3468	tags=36%, list=14%, signal=42%
GOBP_REGULATION_OF_RECEPTOR_CLUSTERING	GOBP_REGULATION_OF_RECEPTOR_CLUSTERING		19	0.467727	1.77004	0.0108108	0.0133634	0.946	4355	tags=58%, list=17%, signal=70%
GOBP_NEGATIVE_REGULATION_OF_BINDING	GOBP_NEGATIVE_REGULATION_OF_BINDING		123	0.298872	1.76955	0	0.013423	0.948	7180	tags=54%, list=28%, signal=75%
GOBP_REGULATION_OF_ACTIN_CYTOSKELETON_REORGANIZATION	GOBP_REGULATION_OF_ACTIN_CYTOSKELETON_REORGANIZATION		30	0.403554	1.76931	0	0.0134319	0.948	7270	tags=57%, list=28%, signal=79%
GOBP_NEGATIVE_REGULATION_OF_CANONICAL_WNT_SIGNALING_PATHWAY	GOBP_NEGATIVE_REGULATION_OF_CANONICAL_WNT_SIGNALING_PATHWAY		102	0.297706	1.76886	0	0.0134677	0.948	5656	tags=44%, list=22%, signal=56%
GOBP_NEGATIVE_REGULATION_OF_INFLAMMATORY_RESPONSE	GOBP_NEGATIVE_REGULATION_OF_INFLAMMATORY_RESPONSE		123	0.292033	1.76855	0	0.0134717	0.949	5776	tags=41%, list=23%, signal=52%
GOBP_NEGATIVE_REGULATION_OF_PROTEIN_IMPORT_INTO_NUCLEUS	GOBP_NEGATIVE_REGULATION_OF_PROTEIN_IMPORT_INTO_NUCLEUS		15	0.498884	1.76784	0.012987	0.0135218	0.949	12812	tags=100%, list=50%, signal=200%
GOBP_DEVELOPMENTAL_CELL_GROWTH	GOBP_DEVELOPMENTAL_CELL_GROWTH		197	0.276599	1.76772	0	0.0135168	0.949	6357	tags=45%, list=25%, signal=59%
GOBP_CYTOKINE_PRODUCTION_INVOLVED_IN_INFLAMMATORY_RESPONSE	GOBP_CYTOKINE_PRODUCTION_INVOLVED_IN_INFLAMMATORY_RESPONSE		53	0.352452	1.76732	0	0.0135212	0.949	3707	tags=28%, list=15%, signal=33%
GOBP_CELLULAR_RESPONSE_TO_HEAT	GOBP_CELLULAR_RESPONSE_TO_HEAT		38	0.387762	1.76698	0	0.0135303	0.949	4600	tags=42%, list=18%, signal=51%
GOBP_POSITIVE_REGULATION_OF_ATP_DEPENDENT_ACTIVITY	GOBP_POSITIVE_REGULATION_OF_ATP_DEPENDENT_ACTIVITY		25	0.426725	1.76673	0	0.0135621	0.95	5390	tags=56%, list=21%, signal=71%
GOBP_ESTABLISHMENT_OF_EPITHELIAL_CELL_POLARITY	GOBP_ESTABLISHMENT_OF_EPITHELIAL_CELL_POLARITY		27	0.420027	1.76626	0.00507614	0.0135986	0.951	5975	tags=59%, list=23%, signal=77%
GOBP_MOVEMENT_IN_HOST	GOBP_MOVEMENT_IN_HOST		104	0.292472	1.76579	0	0.0136355	0.951	5598	tags=46%, list=22%, signal=59%
GOBP_APOPTOTIC_CELL_CLEARANCE	GOBP_APOPTOTIC_CELL_CLEARANCE		36	0.376208	1.76459	0.0165289	0.0137631	0.951	6391	tags=56%, list=25%, signal=74%
GOBP_NEUROTROPHIN_SIGNALING_PATHWAY	GOBP_NEUROTROPHIN_SIGNALING_PATHWAY		32	0.393577	1.76438	0	0.0137761	0.951	4984	tags=50%, list=20%, signal=62%
GOBP_ACTIVATION_OF_INNATE_IMMUNE_RESPONSE	GOBP_ACTIVATION_OF_INNATE_IMMUNE_RESPONSE		47	0.362767	1.76415	0	0.0137942	0.951	6328	tags=45%, list=25%, signal=59%
GOBP_POSITIVE_REGULATION_OF_HISTONE_METHYLATION	GOBP_POSITIVE_REGULATION_OF_HISTONE_METHYLATION		38	0.368986	1.76365	0	0.0138397	0.952	6844	tags=66%, list=27%, signal=90%
GOBP_MITOCHONDRIAL_OUTER_MEMBRANE_PERMEABILIZATION	GOBP_MITOCHONDRIAL_OUTER_MEMBRANE_PERMEABILIZATION		26	0.418442	1.76294	0.00561798	0.0138851	0.955	5708	tags=50%, list=22%, signal=64%
GOBP_NEGATIVE_REGULATION_OF_HISTONE_METHYLATION	GOBP_NEGATIVE_REGULATION_OF_HISTONE_METHYLATION		16	0.492003	1.76214	0.00448431	0.0139399	0.955	6823	tags=56%, list=27%, signal=77%
GOBP_POSITIVE_REGULATION_OF_FATTY_ACID_METABOLIC_PROCESS	GOBP_POSITIVE_REGULATION_OF_FATTY_ACID_METABOLIC_PROCESS		37	0.368329	1.76179	0	0.0139489	0.955	7555	tags=51%, list=30%, signal=73%
GOBP_REGULATION_OF_ENDOTHELIAL_CELL_CHEMOTAXIS	GOBP_REGULATION_OF_ENDOTHELIAL_CELL_CHEMOTAXIS		21	0.449264	1.76082	0.025	0.0140075	0.955	4628	tags=57%, list=18%, signal=70%
GOBP_PROTEIN_LOCALIZATION_TO_CHROMATIN	GOBP_PROTEIN_LOCALIZATION_TO_CHROMATIN		25	0.419534	1.76023	0	0.0140401	0.955	5560	tags=60%, list=22%, signal=77%
GOBP_PROTEIN_O_LINKED_GLYCOSYLATION	GOBP_PROTEIN_O_LINKED_GLYCOSYLATION		41	0.369801	1.76019	0	0.0140303	0.955	6294	tags=56%, list=25%, signal=74%
GOBP_NEGATIVE_REGULATION_OF_PROTEIN_TYROSINE_KINASE_ACTIVITY	GOBP_NEGATIVE_REGULATION_OF_PROTEIN_TYROSINE_KINASE_ACTIVITY		23	0.426147	1.7586	0.00552486	0.0141798	0.96	7222	tags=57%, list=28%, signal=79%
GOBP_REGULATION_OF_MACROPHAGE_CHEMOTAXIS	GOBP_REGULATION_OF_MACROPHAGE_CHEMOTAXIS		28	0.403117	1.75836	0.00574713	0.0141839	0.96	4281	tags=46%, list=17%, signal=56%
GOBP_NEUTRAL_LIPID_BIOSYNTHETIC_PROCESS	GOBP_NEUTRAL_LIPID_BIOSYNTHETIC_PROCESS		43	0.369793	1.75803	0.00970874	0.0141876	0.96	7512	tags=58%, list=29%, signal=82%
GOBP_POSITIVE_REGULATION_OF_MYELOID_CELL_DIFFERENTIATION	GOBP_POSITIVE_REGULATION_OF_MYELOID_CELL_DIFFERENTIATION		84	0.314597	1.75791	0	0.0141909	0.96	4465	tags=36%, list=17%, signal=43%
GOBP_AMYLOID_BETA_CLEARANCE	GOBP_AMYLOID_BETA_CLEARANCE		30	0.391278	1.75778	0	0.0141809	0.96	7071	tags=57%, list=28%, signal=78%
GOBP_NEGATIVE_REGULATION_OF_NEURON_PROJECTION_REGENERATION	GOBP_NEGATIVE_REGULATION_OF_NEURON_PROJECTION_REGENERATION		16	0.491092	1.75769	0.00858369	0.0141756	0.96	4624	tags=50%, list=18%, signal=61%
GOBP_REGULATION_OF_PLASMA_LIPOPROTEIN_PARTICLE_LEVELS	GOBP_REGULATION_OF_PLASMA_LIPOPROTEIN_PARTICLE_LEVELS		57	0.330056	1.75728	0	0.0142307	0.96	7445	tags=49%, list=29%, signal=69%
GOBP_NEGATIVE_REGULATION_OF_CYCLIN_DEPENDENT_PROTEIN_KINASE_ACTIVITY	GOBP_NEGATIVE_REGULATION_OF_CYCLIN_DEPENDENT_PROTEIN_KINASE_ACTIVITY		19	0.451536	1.75681	0.0201005	0.0142613	0.96	7071	tags=68%, list=28%, signal=95%
GOBP_PROTEIN_LOCALIZATION_TO_MICROTUBULE_ORGANIZING_CENTER	GOBP_PROTEIN_LOCALIZATION_TO_MICROTUBULE_ORGANIZING_CENTER		20	0.432839	1.75614	0.00956938	0.0143208	0.962	5528	tags=55%, list=22%, signal=70%
GOBP_SPLICEOSOMAL_COMPLEX_ASSEMBLY	GOBP_SPLICEOSOMAL_COMPLEX_ASSEMBLY		19	0.464304	1.75598	0.0111111	0.0143199	0.962	3580	tags=47%, list=14%, signal=55%
GOBP_POSITIVE_REGULATION_OF_AXON_EXTENSION	GOBP_POSITIVE_REGULATION_OF_AXON_EXTENSION		39	0.375395	1.75497	0	0.0144129	0.965	5430	tags=54%, list=21%, signal=68%
GOBP_NEGATIVE_REGULATION_OF_OSTEOBLAST_DIFFERENTIATION	GOBP_NEGATIVE_REGULATION_OF_OSTEOBLAST_DIFFERENTIATION		55	0.337331	1.75497	0.0120482	0.0144029	0.965	5097	tags=40%, list=20%, signal=50%
GOBP_REGULATION_OF_CELL_SIZE	GOBP_REGULATION_OF_CELL_SIZE		152	0.27926	1.75462	0	0.0144154	0.965	6215	tags=45%, list=24%, signal=59%
GOBP_SECRETORY_GRANULE_ORGANIZATION	GOBP_SECRETORY_GRANULE_ORGANIZATION		43	0.368271	1.75449	0	0.0144144	0.965	3781	tags=35%, list=15%, signal=41%
GOBP_REGULATION_OF_ANION_TRANSMEMBRANE_TRANSPORT	GOBP_REGULATION_OF_ANION_TRANSMEMBRANE_TRANSPORT		26	0.406696	1.75447	0.010929	0.0144044	0.965	5438	tags=54%, list=21%, signal=68%
GOBP_REGULATION_OF_CELL_PROJECTION_ASSEMBLY	GOBP_REGULATION_OF_CELL_PROJECTION_ASSEMBLY		143	0.283243	1.75443	0	0.0143987	0.965	7290	tags=52%, list=29%, signal=72%
GOBP_POSITIVE_REGULATION_OF_ORGAN_GROWTH	GOBP_POSITIVE_REGULATION_OF_ORGAN_GROWTH		46	0.352197	1.75092	0	0.0147149	0.968	3510	tags=35%, list=14%, signal=40%
GOBP_REGULATION_OF_HETEROTYPIC_CELL_CELL_ADHESION	GOBP_REGULATION_OF_HETEROTYPIC_CELL_CELL_ADHESION		23	0.426706	1.74996	0.0284091	0.0147675	0.968	4123	tags=43%, list=16%, signal=52%
GOBP_RESPONSE_TO_INTERLEUKIN_17	GOBP_RESPONSE_TO_INTERLEUKIN_17		19	0.461219	1.74984	0	0.0147658	0.968	4698	tags=53%, list=18%, signal=64%
GOBP_POSITIVE_REGULATION_OF_DEFENSE_RESPONSE_TO_VIRUS_BY_HOST	GOBP_POSITIVE_REGULATION_OF_DEFENSE_RESPONSE_TO_VIRUS_BY_HOST		24	0.421133	1.74981	0	0.01476	0.968	3564	tags=46%, list=14%, signal=53%
GOBP_PHOSPHATIDYLCHOLINE_METABOLIC_PROCESS	GOBP_PHOSPHATIDYLCHOLINE_METABOLIC_PROCESS		50	0.34168	1.74676	0	0.0150327	0.97	4959	tags=36%, list=19%, signal=45%
GOBP_LABYRINTHINE_LAYER_BLOOD_VESSEL_DEVELOPMENT	GOBP_LABYRINTHINE_LAYER_BLOOD_VESSEL_DEVELOPMENT		19	0.451487	1.746	0.0188679	0.0150672	0.971	4271	tags=53%, list=17%, signal=63%
GOBP_REGULATION_OF_POTASSIUM_ION_TRANSMEMBRANE_TRANSPORT	GOBP_REGULATION_OF_POTASSIUM_ION_TRANSMEMBRANE_TRANSPORT		79	0.316033	1.74526	0	0.0151437	0.972	4311	tags=37%, list=17%, signal=44%
GOBP_POSITIVE_REGULATION_OF_NITRIC_OXIDE_SYNTHASE_BIOSYNTHETIC_PROCESS	GOBP_POSITIVE_REGULATION_OF_NITRIC_OXIDE_SYNTHASE_BIOSYNTHETIC_PROCESS		15	0.481893	1.74515	0.00921659	0.0151464	0.972	7974	tags=73%, list=31%, signal=107%
GOBP_REGULATION_OF_NUCLEOTIDE_EXCISION_REPAIR	GOBP_REGULATION_OF_NUCLEOTIDE_EXCISION_REPAIR		18	0.459492	1.74475	0.00462963	0.0151492	0.972	7533	tags=83%, list=29%, signal=118%
GOBP_REGULATION_OF_CHROMATIN_ORGANIZATION	GOBP_REGULATION_OF_CHROMATIN_ORGANIZATION		24	0.413705	1.74442	0.00598802	0.0151744	0.972	4101	tags=46%, list=16%, signal=55%
GOBP_REGULATION_OF_MEMBRANE_REPOLARIZATION	GOBP_REGULATION_OF_MEMBRANE_REPOLARIZATION		24	0.436649	1.74422	0.012987	0.0151683	0.972	3454	tags=38%, list=14%, signal=43%
GOBP_REGULATION_OF_LYMPHOCYTE_CHEMOTAXIS	GOBP_REGULATION_OF_LYMPHOCYTE_CHEMOTAXIS		20	0.464603	1.7438	0.0100503	0.0151804	0.972	5581	tags=55%, list=22%, signal=70%
GOBP_HEMATOPOIETIC_STEM_CELL_DIFFERENTIATION	GOBP_HEMATOPOIETIC_STEM_CELL_DIFFERENTIATION		29	0.401132	1.74331	0.010929	0.0152055	0.972	4804	tags=45%, list=19%, signal=55%
GOBP_PEPTIDYL_CYSTEINE_MODIFICATION	GOBP_PEPTIDYL_CYSTEINE_MODIFICATION		32	0.391326	1.74226	0	0.0153391	0.973	4190	tags=41%, list=16%, signal=49%
GOBP_INTERLEUKIN_8_PRODUCTION	GOBP_INTERLEUKIN_8_PRODUCTION		66	0.335927	1.74173	0	0.0153783	0.973	5637	tags=39%, list=22%, signal=50%
GOBP_REGULATION_OF_OXIDATIVE_PHOSPHORYLATION	GOBP_REGULATION_OF_OXIDATIVE_PHOSPHORYLATION		21	0.443577	1.74135	0.00512821	0.0153809	0.973	5214	tags=52%, list=20%, signal=66%
GOBP_T_CELL_SELECTION	GOBP_T_CELL_SELECTION		48	0.357979	1.74122	0	0.0153795	0.973	5824	tags=50%, list=23%, signal=65%
GOBP_POSITIVE_REGULATION_OF_MUSCLE_CELL_APOPTOTIC_PROCESS	GOBP_POSITIVE_REGULATION_OF_MUSCLE_CELL_APOPTOTIC_PROCESS		26	0.416225	1.74101	0.0152284	0.0153876	0.973	3604	tags=38%, list=14%, signal=45%
GOBP_NUCLEOBASE_CONTAINING_SMALL_MOLECULE_CATABOLIC_PROCESS	GOBP_NUCLEOBASE_CONTAINING_SMALL_MOLECULE_CATABOLIC_PROCESS		20	0.449377	1.74025	0.015873	0.0154753	0.973	6148	tags=55%, list=24%, signal=72%
GOBP_REGULATION_OF_LEUKOCYTE_CHEMOTAXIS	GOBP_REGULATION_OF_LEUKOCYTE_CHEMOTAXIS		105	0.301006	1.74007	0	0.0154788	0.973	5210	tags=37%, list=20%, signal=46%
GOBP_SCF_DEPENDENT_PROTEASOMAL_UBIQUITIN_DEPENDENT_PROTEIN_CATABOLIC_PROCESS	GOBP_SCF_DEPENDENT_PROTEASOMAL_UBIQUITIN_DEPENDENT_PROTEIN_CATABOLIC_PROCESS		34	0.378258	1.73818	0	0.0156982	0.975	6249	tags=50%, list=24%, signal=66%
GOBP_PEPTIDYL_LYSINE_DIMETHYLATION	GOBP_PEPTIDYL_LYSINE_DIMETHYLATION		16	0.489937	1.73765	0.012766	0.0157458	0.975	5753	tags=69%, list=23%, signal=89%
GOBP_REGULATION_OF_DNA_METHYLATION	GOBP_REGULATION_OF_DNA_METHYLATION		23	0.427371	1.73563	0.0111111	0.0159605	0.977	3666	tags=48%, list=14%, signal=56%
GOBP_INTERLEUKIN_10_PRODUCTION	GOBP_INTERLEUKIN_10_PRODUCTION		61	0.329358	1.73528	0	0.015989	0.978	5319	tags=39%, list=21%, signal=50%
GOBP_REGULATION_OF_SPROUTING_ANGIOGENESIS	GOBP_REGULATION_OF_SPROUTING_ANGIOGENESIS		28	0.403607	1.73482	0	0.0159964	0.978	5383	tags=50%, list=21%, signal=63%
GOBP_POSITIVE_REGULATION_OF_AXONOGENESIS	GOBP_POSITIVE_REGULATION_OF_AXONOGENESIS		72	0.322099	1.73324	0	0.0161308	0.979	6088	tags=47%, list=24%, signal=62%
GOBP_POLYOL_METABOLIC_PROCESS	GOBP_POLYOL_METABOLIC_PROCESS		80	0.310183	1.73282	0	0.0161642	0.979	5109	tags=35%, list=20%, signal=44%
GOBP_FIBROBLAST_APOPTOTIC_PROCESS	GOBP_FIBROBLAST_APOPTOTIC_PROCESS		21	0.426714	1.73159	0.0159574	0.0162731	0.98	6045	tags=67%, list=24%, signal=87%
GOBP_REGULATION_OF_SODIUM_ION_TRANSMEMBRANE_TRANSPORTER_ACTIVITY	GOBP_REGULATION_OF_SODIUM_ION_TRANSMEMBRANE_TRANSPORTER_ACTIVITY		46	0.355901	1.73061	0	0.0163376	0.98	2262	tags=28%, list=9%, signal=31%
GOBP_EMBRYONIC_PLACENTA_DEVELOPMENT	GOBP_EMBRYONIC_PLACENTA_DEVELOPMENT		94	0.29927	1.73036	0	0.0163591	0.98	5992	tags=43%, list=23%, signal=55%
GOBP_REGULATION_OF_FAT_CELL_DIFFERENTIATION	GOBP_REGULATION_OF_FAT_CELL_DIFFERENTIATION		114	0.289718	1.72994	0	0.0164059	0.98	6545	tags=49%, list=26%, signal=66%
GOBP_REGULATION_OF_PLATELET_ACTIVATION	GOBP_REGULATION_OF_PLATELET_ACTIVATION		40	0.361772	1.72985	0	0.0164039	0.98	7939	tags=58%, list=31%, signal=83%
GOBP_RESPONSE_TO_ANGIOTENSIN	GOBP_RESPONSE_TO_ANGIOTENSIN		20	0.453554	1.72893	0.0157895	0.016475	0.98	5531	tags=60%, list=22%, signal=77%
GOBP_DOSAGE_COMPENSATION	GOBP_DOSAGE_COMPENSATION		20	0.438184	1.72754	0.0157068	0.0166092	0.98	6844	tags=70%, list=27%, signal=96%
GOBP_BASEMENT_MEMBRANE_ORGANIZATION	GOBP_BASEMENT_MEMBRANE_ORGANIZATION		32	0.38937	1.7272	0.0127389	0.0166244	0.98	3118	tags=38%, list=12%, signal=43%
GOBP_NEGATIVE_REGULATION_OF_STEM_CELL_PROLIFERATION	GOBP_NEGATIVE_REGULATION_OF_STEM_CELL_PROLIFERATION		22	0.43457	1.72666	0.00518135	0.0167024	0.98	7143	tags=50%, list=28%, signal=69%
GOBP_RENAL_SYSTEM_VASCULATURE_DEVELOPMENT	GOBP_RENAL_SYSTEM_VASCULATURE_DEVELOPMENT		20	0.449774	1.72587	0	0.0168105	0.98	7815	tags=65%, list=31%, signal=94%
GOBP_REGULATION_OF_PHOSPHATIDYLINOSITOL_3_KINASE_SIGNALING	GOBP_REGULATION_OF_PHOSPHATIDYLINOSITOL_3_KINASE_SIGNALING		81	0.303738	1.7258	0	0.0168081	0.98	6121	tags=41%, list=24%, signal=53%
GOBP_RAC_PROTEIN_SIGNAL_TRANSDUCTION	GOBP_RAC_PROTEIN_SIGNAL_TRANSDUCTION		30	0.395623	1.72559	0.00609756	0.0168272	0.98	8135	tags=67%, list=32%, signal=98%
GOBP_COLUMNAR_CUBOIDAL_EPITHELIAL_CELL_DIFFERENTIATION	GOBP_COLUMNAR_CUBOIDAL_EPITHELIAL_CELL_DIFFERENTIATION		120	0.288073	1.72336	0	0.017039	0.982	4704	tags=38%, list=18%, signal=46%
GOBP_DENDRITIC_CELL_CHEMOTAXIS	GOBP_DENDRITIC_CELL_CHEMOTAXIS		18	0.452184	1.72237	0.0238095	0.0171371	0.983	5115	tags=56%, list=20%, signal=69%
GOBP_REGULATION_OF_CARDIAC_MUSCLE_CELL_ACTION_POTENTIAL	GOBP_REGULATION_OF_CARDIAC_MUSCLE_CELL_ACTION_POTENTIAL		19	0.460659	1.72236	0	0.0171256	0.983	6902	tags=58%, list=27%, signal=79%
GOBP_NOTCH_SIGNALING_PATHWAY	GOBP_NOTCH_SIGNALING_PATHWAY		146	0.278736	1.72182	0	0.0171712	0.983	5302	tags=37%, list=21%, signal=46%
GOBP_MESODERM_DEVELOPMENT	GOBP_MESODERM_DEVELOPMENT		100	0.299148	1.72103	0	0.0172398	0.984	5976	tags=46%, list=23%, signal=60%
GOBP_BROWN_FAT_CELL_DIFFERENTIATION	GOBP_BROWN_FAT_CELL_DIFFERENTIATION		56	0.332477	1.72053	0	0.0172623	0.984	7577	tags=55%, list=30%, signal=79%
GOBP_REGULATION_OF_TOLL_LIKE_RECEPTOR_4_SIGNALING_PATHWAY	GOBP_REGULATION_OF_TOLL_LIKE_RECEPTOR_4_SIGNALING_PATHWAY		15	0.485565	1.71833	0.0164609	0.0174692	0.985	5518	tags=60%, list=22%, signal=76%
GOBP_REGULATION_OF_PRODUCTION_OF_SMALL_RNA_INVOLVED_IN_GENE_SILENCING_BY_RNA	GOBP_REGULATION_OF_PRODUCTION_OF_SMALL_RNA_INVOLVED_IN_GENE_SILENCING_BY_RNA		16	0.474557	1.71826	0.00934579	0.0174617	0.985	5138	tags=63%, list=20%, signal=78%
GOBP_QUINONE_METABOLIC_PROCESS	GOBP_QUINONE_METABOLIC_PROCESS		29	0.397808	1.718	0.00628931	0.0174799	0.985	8319	tags=66%, list=33%, signal=97%
GOBP_SEQUESTERING_OF_CALCIUM_ION	GOBP_SEQUESTERING_OF_CALCIUM_ION		96	0.301042	1.71793	0	0.0174724	0.985	6361	tags=41%, list=25%, signal=54%
GOBP_MACROPHAGE_CHEMOTAXIS	GOBP_MACROPHAGE_CHEMOTAXIS		40	0.367129	1.71701	0	0.0175262	0.985	4281	tags=45%, list=17%, signal=54%
GOBP_REGULATION_OF_DENDRITIC_SPINE_DEVELOPMENT	GOBP_REGULATION_OF_DENDRITIC_SPINE_DEVELOPMENT		52	0.341489	1.71669	0	0.0175489	0.985	6255	tags=46%, list=24%, signal=61%
GOBP_REGULATION_OF_HEAT_GENERATION	GOBP_REGULATION_OF_HEAT_GENERATION		16	0.474813	1.71649	0.025	0.017546	0.985	7786	tags=69%, list=30%, signal=99%
GOBP_REGULATION_OF_ESTABLISHMENT_OR_MAINTENANCE_OF_CELL_POLARITY	GOBP_REGULATION_OF_ESTABLISHMENT_OR_MAINTENANCE_OF_CELL_POLARITY		16	0.483807	1.71623	0.0136364	0.0175736	0.985	4422	tags=56%, list=17%, signal=68%
GOBP_REGULATION_OF_CALCIUM_ION_TRANSMEMBRANE_TRANSPORT	GOBP_REGULATION_OF_CALCIUM_ION_TRANSMEMBRANE_TRANSPORT		163	0.266061	1.71615	0	0.0175662	0.985	6361	tags=40%, list=25%, signal=54%
GOBP_REGULATION_OF_CARDIAC_MUSCLE_CELL_MEMBRANE_REPOLARIZATION	GOBP_REGULATION_OF_CARDIAC_MUSCLE_CELL_MEMBRANE_REPOLARIZATION		19	0.456262	1.71604	0.0289855	0.0175719	0.985	3454	tags=42%, list=14%, signal=49%
GOBP_DNA_TEMPLATED_DNA_REPLICATION_MAINTENANCE_OF_FIDELITY	GOBP_DNA_TEMPLATED_DNA_REPLICATION_MAINTENANCE_OF_FIDELITY		22	0.41986	1.71548	0.00549451	0.0176176	0.986	4982	tags=32%, list=19%, signal=39%
GOBP_CARDIAC_MUSCLE_CONTRACTION	GOBP_CARDIAC_MUSCLE_CONTRACTION		105	0.296324	1.71441	0	0.0176881	0.986	5531	tags=41%, list=22%, signal=52%
GOBP_NEGATIVE_REGULATION_OF_COLD_INDUCED_THERMOGENESIS	GOBP_NEGATIVE_REGULATION_OF_COLD_INDUCED_THERMOGENESIS		29	0.387386	1.71353	0	0.0177749	0.986	7308	tags=62%, list=29%, signal=87%
GOBP_REGULATION_OF_MEMBRANE_DEPOLARIZATION	GOBP_REGULATION_OF_MEMBRANE_DEPOLARIZATION		40	0.364118	1.71127	0.00833333	0.0181227	0.988	6146	tags=48%, list=24%, signal=62%
GOBP_PROTEIN_CONTAINING_COMPLEX_LOCALIZATION	GOBP_PROTEIN_CONTAINING_COMPLEX_LOCALIZATION		144	0.285332	1.7093	0	0.018378	0.988	6173	tags=47%, list=24%, signal=61%
GOBP_REGULATION_OF_STEROID_HORMONE_BIOSYNTHETIC_PROCESS	GOBP_REGULATION_OF_STEROID_HORMONE_BIOSYNTHETIC_PROCESS		15	0.47847	1.70915	0.0183486	0.0183743	0.988	4763	tags=40%, list=19%, signal=49%
GOBP_NEGATIVE_REGULATION_OF_T_CELL_PROLIFERATION	GOBP_NEGATIVE_REGULATION_OF_T_CELL_PROLIFERATION		63	0.329726	1.70871	0	0.0184447	0.989	4672	tags=37%, list=18%, signal=45%
GOBP_REGULATION_OF_NOTCH_SIGNALING_PATHWAY	GOBP_REGULATION_OF_NOTCH_SIGNALING_PATHWAY		70	0.316949	1.70746	0	0.0185411	0.99	5800	tags=44%, list=23%, signal=57%
GOBP_REGULATION_OF_GENE_SILENCING_BY_RNA	GOBP_REGULATION_OF_GENE_SILENCING_BY_RNA		31	0.392994	1.70738	0	0.0185453	0.99	5138	tags=58%, list=20%, signal=73%
GOBP_STEM_CELL_PROLIFERATION	GOBP_STEM_CELL_PROLIFERATION		112	0.293318	1.70677	0	0.0186153	0.99	4286	tags=35%, list=17%, signal=42%
GOBP_AXONAL_FASCICULATION	GOBP_AXONAL_FASCICULATION		21	0.441271	1.70618	0.0049505	0.018655	0.99	2981	tags=38%, list=12%, signal=43%
GOBP_SOMATIC_STEM_CELL_POPULATION_MAINTENANCE	GOBP_SOMATIC_STEM_CELL_POPULATION_MAINTENANCE		70	0.311869	1.70607	0	0.018647	0.99	5987	tags=49%, list=23%, signal=63%
GOBP_REGULATION_OF_MITOCHONDRIAL_MEMBRANE_PERMEABILITY_INVOLVED_IN_APOPTOTIC_PROCESS	GOBP_REGULATION_OF_MITOCHONDRIAL_MEMBRANE_PERMEABILITY_INVOLVED_IN_APOPTOTIC_PROCESS		31	0.396471	1.70558	0.0150376	0.0186988	0.99	5708	tags=45%, list=22%, signal=58%
GOBP_POSITIVE_REGULATION_OF_RESPONSE_TO_ENDOPLASMIC_RETICULUM_STRESS	GOBP_POSITIVE_REGULATION_OF_RESPONSE_TO_ENDOPLASMIC_RETICULUM_STRESS		15	0.489127	1.70463	0.0365854	0.0188144	0.99	5531	tags=73%, list=22%, signal=94%
GOBP_NEGATIVE_REGULATION_OF_REACTIVE_OXYGEN_SPECIES_METABOLIC_PROCESS	GOBP_NEGATIVE_REGULATION_OF_REACTIVE_OXYGEN_SPECIES_METABOLIC_PROCESS		36	0.370947	1.70183	0	0.0191194	0.99	4723	tags=44%, list=18%, signal=54%
GOBP_REGULATION_OF_T_HELPER_CELL_DIFFERENTIATION	GOBP_REGULATION_OF_T_HELPER_CELL_DIFFERENTIATION		36	0.363718	1.7018	0.0150376	0.0191112	0.991	5546	tags=44%, list=22%, signal=57%
GOBP_POSITIVE_REGULATION_OF_EXOCYTOSIS	GOBP_POSITIVE_REGULATION_OF_EXOCYTOSIS		77	0.30597	1.7003	0	0.0192401	0.991	6217	tags=43%, list=24%, signal=56%
GOBP_AMP_METABOLIC_PROCESS	GOBP_AMP_METABOLIC_PROCESS		23	0.413142	1.70007	0.0116959	0.0192451	0.991	3225	tags=48%, list=13%, signal=55%
GOBP_AXON_EXTENSION	GOBP_AXON_EXTENSION		96	0.294321	1.70003	0	0.0192452	0.991	6129	tags=46%, list=24%, signal=60%
GOBP_REGULATION_OF_NEUTROPHIL_MIGRATION	GOBP_REGULATION_OF_NEUTROPHIL_MIGRATION		42	0.359835	1.6985	0.0166667	0.0194361	0.993	4202	tags=38%, list=16%, signal=46%
GOBP_ACTIN_FILAMENT_BASED_TRANSPORT	GOBP_ACTIN_FILAMENT_BASED_TRANSPORT		16	0.468783	1.69842	0.012987	0.0194233	0.993	6034	tags=56%, list=24%, signal=74%
GOBP_CERAMIDE_CATABOLIC_PROCESS	GOBP_CERAMIDE_CATABOLIC_PROCESS		18	0.448607	1.69812	0.00966184	0.0194442	0.993	4977	tags=39%, list=19%, signal=48%
GOBP_REGULATION_OF_CHONDROCYTE_DIFFERENTIATION	GOBP_REGULATION_OF_CHONDROCYTE_DIFFERENTIATION		48	0.345291	1.69711	0	0.0195291	0.993	4843	tags=38%, list=19%, signal=46%
GOBP_MYELOID_DENDRITIC_CELL_DIFFERENTIATION	GOBP_MYELOID_DENDRITIC_CELL_DIFFERENTIATION		23	0.42107	1.69709	0.0224719	0.0195203	0.993	6926	tags=65%, list=27%, signal=89%
GOBP_MUSCLE_HYPERTROPHY	GOBP_MUSCLE_HYPERTROPHY		78	0.295232	1.69597	0	0.0196791	0.994	5438	tags=38%, list=21%, signal=49%
GOBP_SOMATIC_DIVERSIFICATION_OF_IMMUNE_RECEPTORS	GOBP_SOMATIC_DIVERSIFICATION_OF_IMMUNE_RECEPTORS		52	0.329991	1.69582	0	0.0196827	0.994	7765	tags=54%, list=30%, signal=77%
GOBP_POSITIVE_REGULATION_OF_ERK1_AND_ERK2_CASCADE	GOBP_POSITIVE_REGULATION_OF_ERK1_AND_ERK2_CASCADE		195	0.273159	1.69569	0	0.0196957	0.995	5882	tags=44%, list=23%, signal=56%
GOBP_REGULATION_OF_HEART_GROWTH	GOBP_REGULATION_OF_HEART_GROWTH		65	0.306274	1.69539	0	0.0197382	0.995	3791	tags=31%, list=15%, signal=36%
GOBP_AMYLOID_PRECURSOR_PROTEIN_CATABOLIC_PROCESS	GOBP_AMYLOID_PRECURSOR_PROTEIN_CATABOLIC_PROCESS		43	0.34578	1.69537	0	0.0197253	0.995	6974	tags=53%, list=27%, signal=73%
GOBP_MYELOID_DENDRITIC_CELL_ACTIVATION	GOBP_MYELOID_DENDRITIC_CELL_ACTIVATION		35	0.364095	1.69485	0.0208333	0.0197813	0.995	6926	tags=51%, list=27%, signal=70%
GOBP_NEURAL_TUBE_DEVELOPMENT	GOBP_NEURAL_TUBE_DEVELOPMENT		148	0.296704	1.69407	0	0.0198512	0.995	6506	tags=47%, list=25%, signal=63%
GOBP_DENDRITIC_CELL_MIGRATION	GOBP_DENDRITIC_CELL_MIGRATION		23	0.410486	1.69382	0.0163043	0.0198642	0.995	5115	tags=48%, list=20%, signal=60%
GOBP_MEMBRANE_DISRUPTION_IN_ANOTHER_ORGANISM	GOBP_MEMBRANE_DISRUPTION_IN_ANOTHER_ORGANISM		28	0.41209	1.69311	0.0232558	0.0199875	0.995	7442	tags=68%, list=29%, signal=96%
GOBP_REGULATION_OF_LYMPHOCYTE_APOPTOTIC_PROCESS	GOBP_REGULATION_OF_LYMPHOCYTE_APOPTOTIC_PROCESS		69	0.318682	1.69277	0	0.0200039	0.995	5668	tags=36%, list=22%, signal=46%
GOBP_POSITIVE_REGULATION_OF_PROTEIN_LOCALIZATION_TO_CELL_PERIPHERY	GOBP_POSITIVE_REGULATION_OF_PROTEIN_LOCALIZATION_TO_CELL_PERIPHERY		52	0.329755	1.69237	0.0131579	0.0200367	0.995	3344	tags=29%, list=13%, signal=33%
GOBP_REGULATION_OF_MUSCLE_ADAPTATION	GOBP_REGULATION_OF_MUSCLE_ADAPTATION		73	0.30499	1.69234	0	0.0200236	0.995	3791	tags=30%, list=15%, signal=35%
GOBP_POSITIVE_T_CELL_SELECTION	GOBP_POSITIVE_T_CELL_SELECTION		36	0.365129	1.69186	0.00746269	0.0200874	0.995	5824	tags=53%, list=23%, signal=68%
GOBP_POSITIVE_REGULATION_OF_STRIATED_MUSCLE_CELL_APOPTOTIC_PROCESS	GOBP_POSITIVE_REGULATION_OF_STRIATED_MUSCLE_CELL_APOPTOTIC_PROCESS		16	0.467503	1.69152	0.0174673	0.0201262	0.995	3432	tags=38%, list=13%, signal=43%
GOBP_ESTABLISHMENT_OR_MAINTENANCE_OF_MONOPOLAR_CELL_POLARITY	GOBP_ESTABLISHMENT_OR_MAINTENANCE_OF_MONOPOLAR_CELL_POLARITY		19	0.447084	1.69132	0.025	0.0201555	0.995	5440	tags=53%, list=21%, signal=67%
GOBP_REGULATION_OF_MYELOID_CELL_APOPTOTIC_PROCESS	GOBP_REGULATION_OF_MYELOID_CELL_APOPTOTIC_PROCESS		31	0.392182	1.69057	0.00632911	0.0202279	0.995	5546	tags=45%, list=22%, signal=58%
GOBP_REGULATION_OF_PEPTIDYL_THREONINE_PHOSPHORYLATION	GOBP_REGULATION_OF_PEPTIDYL_THREONINE_PHOSPHORYLATION		33	0.382646	1.68997	0	0.0202782	0.995	5427	tags=48%, list=21%, signal=61%
GOBP_MITOCHONDRIAL_TRANSMEMBRANE_TRANSPORT	GOBP_MITOCHONDRIAL_TRANSMEMBRANE_TRANSPORT		48	0.335575	1.68697	0	0.020583	0.995	7508	tags=58%, list=29%, signal=82%
GOBP_MUSCLE_ADAPTATION	GOBP_MUSCLE_ADAPTATION		95	0.289436	1.68683	0	0.0205819	0.995	3939	tags=29%, list=15%, signal=35%
GOBP_REGULATION_OF_INTEGRIN_MEDIATED_SIGNALING_PATHWAY	GOBP_REGULATION_OF_INTEGRIN_MEDIATED_SIGNALING_PATHWAY		16	0.481518	1.68634	0.030303	0.0206397	0.995	6063	tags=63%, list=24%, signal=82%
GOBP_RESPONSE_TO_TUMOR_CELL	GOBP_RESPONSE_TO_TUMOR_CELL		42	0.349538	1.68601	0.00854701	0.0206388	0.995	5668	tags=50%, list=22%, signal=64%
GOBP_PROTEIN_PALMITOYLATION	GOBP_PROTEIN_PALMITOYLATION		25	0.406912	1.6842	0.00555556	0.0208361	0.996	4190	tags=44%, list=16%, signal=53%
GOBP_FATTY_ACID_BIOSYNTHETIC_PROCESS	GOBP_FATTY_ACID_BIOSYNTHETIC_PROCESS		122	0.28435	1.68379	0	0.0208729	0.997	6435	tags=48%, list=25%, signal=63%
GOBP_T_CELL_HOMEOSTASIS	GOBP_T_CELL_HOMEOSTASIS		41	0.363276	1.68333	0.0183486	0.0209226	0.997	3222	tags=29%, list=13%, signal=33%
GOBP_REGULATION_OF_CALCIUM_ION_DEPENDENT_EXOCYTOSIS	GOBP_REGULATION_OF_CALCIUM_ION_DEPENDENT_EXOCYTOSIS		42	0.361202	1.68289	0	0.0209389	0.997	5198	tags=43%, list=20%, signal=54%
GOBP_POSITIVE_REGULATION_OF_PROTEIN_LOCALIZATION_TO_CELL_SURFACE	GOBP_POSITIVE_REGULATION_OF_PROTEIN_LOCALIZATION_TO_CELL_SURFACE		18	0.447762	1.68272	0.0193237	0.020942	0.997	6867	tags=72%, list=27%, signal=99%
GOBP_NEGATIVE_REGULATION_OF_ENDOTHELIAL_CELL_APOPTOTIC_PROCESS	GOBP_NEGATIVE_REGULATION_OF_ENDOTHELIAL_CELL_APOPTOTIC_PROCESS		28	0.392761	1.68258	0	0.0209324	0.997	4422	tags=39%, list=17%, signal=47%
GOBP_NEUROINFLAMMATORY_RESPONSE	GOBP_NEUROINFLAMMATORY_RESPONSE		58	0.326412	1.68253	0	0.0209278	0.997	6962	tags=52%, list=27%, signal=71%
GOBP_ORGANIC_ACID_CATABOLIC_PROCESS	GOBP_ORGANIC_ACID_CATABOLIC_PROCESS		162	0.255928	1.68244	0	0.0209268	0.997	6303	tags=41%, list=25%, signal=54%
GOBP_REGULATION_OF_POTASSIUM_ION_TRANSMEMBRANE_TRANSPORTER_ACTIVITY	GOBP_REGULATION_OF_POTASSIUM_ION_TRANSMEMBRANE_TRANSPORTER_ACTIVITY		53	0.336119	1.6822	0	0.0209343	0.997	4311	tags=40%, list=17%, signal=48%
GOBP_CENTROSOME_DUPLICATION	GOBP_CENTROSOME_DUPLICATION		37	0.353652	1.67919	0.0280374	0.0213201	0.997	5463	tags=49%, list=21%, signal=62%
GOBP_RESPONSE_TO_STEROID_HORMONE	GOBP_RESPONSE_TO_STEROID_HORMONE		168	0.286894	1.67914	0	0.0213188	0.997	5726	tags=42%, list=22%, signal=53%
GOBP_AXONAL_TRANSPORT	GOBP_AXONAL_TRANSPORT		43	0.357529	1.67848	0	0.0213678	0.997	6344	tags=49%, list=25%, signal=65%
GOBP_NEUTRAL_AMINO_ACID_TRANSPORT	GOBP_NEUTRAL_AMINO_ACID_TRANSPORT		40	0.36298	1.67836	0.00714286	0.0213791	0.997	5731	tags=43%, list=22%, signal=55%
GOBP_SPHINGOID_METABOLIC_PROCESS	GOBP_SPHINGOID_METABOLIC_PROCESS		15	0.482719	1.67809	0.0215517	0.0213911	0.997	6841	tags=60%, list=27%, signal=82%
GOBP_POSITIVE_REGULATION_OF_CELLULAR_RESPONSE_TO_INSULIN_STIMULUS	GOBP_POSITIVE_REGULATION_OF_CELLULAR_RESPONSE_TO_INSULIN_STIMULUS		20	0.439658	1.67527	0.030303	0.0217246	0.997	7237	tags=65%, list=28%, signal=91%
GOBP_DIOL_METABOLIC_PROCESS	GOBP_DIOL_METABOLIC_PROCESS		22	0.412815	1.67448	0.0111732	0.0218149	0.997	5109	tags=50%, list=20%, signal=62%
GOBP_POSITIVE_REGULATION_OF_ENDOTHELIAL_CELL_APOPTOTIC_PROCESS	GOBP_POSITIVE_REGULATION_OF_ENDOTHELIAL_CELL_APOPTOTIC_PROCESS		16	0.44895	1.67386	0.0273973	0.0219012	0.997	7521	tags=69%, list=29%, signal=97%
GOBP_SUPEROXIDE_ANION_GENERATION	GOBP_SUPEROXIDE_ANION_GENERATION		38	0.366133	1.67364	0.0075188	0.0219037	0.997	6578	tags=53%, list=26%, signal=71%
GOBP_HYPERSENSITIVITY	GOBP_HYPERSENSITIVITY		15	0.476685	1.67318	0.0208333	0.0219402	0.997	4330	tags=67%, list=17%, signal=80%
GOBP_ORGANOPHOSPHATE_CATABOLIC_PROCESS	GOBP_ORGANOPHOSPHATE_CATABOLIC_PROCESS		110	0.284621	1.67227	0	0.0220272	0.997	7742	tags=53%, list=30%, signal=75%
GOBP_REGULATION_OF_AMYLOID_BETA_CLEARANCE	GOBP_REGULATION_OF_AMYLOID_BETA_CLEARANCE		16	0.456497	1.67072	0.0215517	0.0222442	0.997	3140	tags=38%, list=12%, signal=43%
GOBP_NEGATIVE_REGULATION_OF_TRANSPORTER_ACTIVITY	GOBP_NEGATIVE_REGULATION_OF_TRANSPORTER_ACTIVITY		75	0.302837	1.67024	0	0.022298	0.997	3378	tags=31%, list=13%, signal=35%
GOBP_OSTEOBLAST_DIFFERENTIATION	GOBP_OSTEOBLAST_DIFFERENTIATION		174	0.24624	1.67	0	0.0223089	0.997	5142	tags=34%, list=20%, signal=43%
GOBP_POSITIVE_REGULATION_OF_AMYLOID_PRECURSOR_PROTEIN_CATABOLIC_PROCESS	GOBP_POSITIVE_REGULATION_OF_AMYLOID_PRECURSOR_PROTEIN_CATABOLIC_PROCESS		19	0.433805	1.66936	0.0197044	0.0223852	0.997	4183	tags=47%, list=16%, signal=57%
GOBP_STRIATED_MUSCLE_CELL_PROLIFERATION	GOBP_STRIATED_MUSCLE_CELL_PROLIFERATION		62	0.307884	1.66908	0	0.0223987	0.997	2569	tags=26%, list=10%, signal=29%
GOBP_GRANULOCYTE_DIFFERENTIATION	GOBP_GRANULOCYTE_DIFFERENTIATION		36	0.369508	1.66877	0	0.0224384	0.997	7308	tags=58%, list=29%, signal=82%
GOBP_REGULATION_OF_NUCLEOTIDE_BIOSYNTHETIC_PROCESS	GOBP_REGULATION_OF_NUCLEOTIDE_BIOSYNTHETIC_PROCESS		29	0.375609	1.66789	0.0060241	0.022554	0.997	5862	tags=48%, list=23%, signal=63%
GOBP_POSITIVE_REGULATION_OF_FATTY_ACID_BIOSYNTHETIC_PROCESS	GOBP_POSITIVE_REGULATION_OF_FATTY_ACID_BIOSYNTHETIC_PROCESS		23	0.405288	1.66727	0.0393258	0.0226236	0.997	6897	tags=52%, list=27%, signal=71%
GOBP_NEGATIVE_REGULATION_OF_INTERLEUKIN_2_PRODUCTION	GOBP_NEGATIVE_REGULATION_OF_INTERLEUKIN_2_PRODUCTION		26	0.410416	1.66557	0.00675676	0.0228556	0.997	3390	tags=31%, list=13%, signal=35%
GOBP_PIGMENT_GRANULE_ORGANIZATION	GOBP_PIGMENT_GRANULE_ORGANIZATION		27	0.386905	1.66551	0.00561798	0.0228411	0.997	7161	tags=67%, list=28%, signal=93%
GOBP_PHOSPHATIDIC_ACID_METABOLIC_PROCESS	GOBP_PHOSPHATIDIC_ACID_METABOLIC_PROCESS		21	0.421407	1.66525	0.00505051	0.0228388	0.997	6707	tags=52%, list=26%, signal=71%
GOBP_LIPID_MODIFICATION	GOBP_LIPID_MODIFICATION		156	0.257912	1.6634	0	0.0230986	0.997	6759	tags=39%, list=26%, signal=53%
GOBP_LYMPHANGIOGENESIS	GOBP_LYMPHANGIOGENESIS		15	0.471719	1.66269	0.0285714	0.0231585	0.997	7613	tags=60%, list=30%, signal=85%
GOBP_NEGATIVE_REGULATION_OF_NUCLEOTIDE_METABOLIC_PROCESS	GOBP_NEGATIVE_REGULATION_OF_NUCLEOTIDE_METABOLIC_PROCESS		23	0.411447	1.66269	0.0268817	0.0231438	0.997	6148	tags=74%, list=24%, signal=97%
GOBP_CARTILAGE_DEVELOPMENT	GOBP_CARTILAGE_DEVELOPMENT		182	0.252701	1.66258	0	0.0231373	0.997	5337	tags=35%, list=21%, signal=44%
GOBP_REGULATION_OF_CELLULAR_RESPONSE_TO_VASCULAR_ENDOTHELIAL_GROWTH_FACTOR_STIMULUS	GOBP_REGULATION_OF_CELLULAR_RESPONSE_TO_VASCULAR_ENDOTHELIAL_GROWTH_FACTOR_STIMULUS		18	0.446694	1.66198	0.0102041	0.0232107	0.997	5966	tags=56%, list=23%, signal=72%
GOBP_POSITIVE_REGULATION_OF_INTERLEUKIN_12_PRODUCTION	GOBP_POSITIVE_REGULATION_OF_INTERLEUKIN_12_PRODUCTION		42	0.340175	1.66091	0.0190476	0.0233279	0.997	5319	tags=48%, list=21%, signal=60%
GOBP_REGULATION_OF_PROTEIN_TYROSINE_KINASE_ACTIVITY	GOBP_REGULATION_OF_PROTEIN_TYROSINE_KINASE_ACTIVITY		63	0.324321	1.66052	0	0.0233907	0.997	7330	tags=51%, list=29%, signal=71%
GOBP_NEGATIVE_REGULATION_OF_CELL_DEVELOPMENT	GOBP_NEGATIVE_REGULATION_OF_CELL_DEVELOPMENT		161	0.266816	1.65998	0	0.0234349	0.997	6251	tags=46%, list=24%, signal=60%
GOBP_PEPTIDYL_L_CYSTEINE_S_PALMITOYLATION	GOBP_PEPTIDYL_L_CYSTEINE_S_PALMITOYLATION		17	0.462338	1.65922	0.0186916	0.0235266	0.998	4190	tags=47%, list=16%, signal=56%
GOBP_CLATHRIN_DEPENDENT_ENDOCYTOSIS	GOBP_CLATHRIN_DEPENDENT_ENDOCYTOSIS		29	0.380746	1.65898	0	0.0235371	0.998	5403	tags=45%, list=21%, signal=57%
GOBP_NEGATIVE_REGULATION_OF_DEFENSE_RESPONSE	GOBP_NEGATIVE_REGULATION_OF_DEFENSE_RESPONSE		200	0.264871	1.65889	0	0.0235389	0.998	5776	tags=39%, list=23%, signal=50%
GOBP_KILLING_BY_HOST_OF_SYMBIONT_CELLS	GOBP_KILLING_BY_HOST_OF_SYMBIONT_CELLS		36	0.366088	1.65855	0.00740741	0.0235774	0.998	6915	tags=61%, list=27%, signal=84%
GOBP_LIVER_MORPHOGENESIS	GOBP_LIVER_MORPHOGENESIS		28	0.382694	1.65763	0.0133333	0.0237022	0.998	5383	tags=36%, list=21%, signal=45%
GOBP_SYNAPTIC_VESICLE_TRANSPORT	GOBP_SYNAPTIC_VESICLE_TRANSPORT		32	0.369227	1.65476	0.00613497	0.0240977	0.998	6558	tags=50%, list=26%, signal=67%
GOBP_POSITIVE_REGULATION_OF_MITOTIC_NUCLEAR_DIVISION	GOBP_POSITIVE_REGULATION_OF_MITOTIC_NUCLEAR_DIVISION		32	0.380839	1.65473	0	0.0240865	0.998	6841	tags=56%, list=27%, signal=77%
GOBP_POSITIVE_REGULATION_OF_SIGNAL_TRANSDUCTION_BY_P53_CLASS_MEDIATOR	GOBP_POSITIVE_REGULATION_OF_SIGNAL_TRANSDUCTION_BY_P53_CLASS_MEDIATOR		20	0.416231	1.65257	0.025	0.024495	0.999	6059	tags=60%, list=24%, signal=79%
GOBP_POSITIVE_REGULATION_OF_ION_TRANSMEMBRANE_TRANSPORT	GOBP_POSITIVE_REGULATION_OF_ION_TRANSMEMBRANE_TRANSPORT		175	0.258935	1.65223	0	0.0245287	0.999	6440	tags=44%, list=25%, signal=58%
GOBP_LAMELLIPODIUM_ASSEMBLY	GOBP_LAMELLIPODIUM_ASSEMBLY		49	0.318144	1.65162	0	0.0246072	0.999	7397	tags=63%, list=29%, signal=89%
GOBP_POSITIVE_REGULATION_OF_VIRAL_GENOME_REPLICATION	GOBP_POSITIVE_REGULATION_OF_VIRAL_GENOME_REPLICATION		20	0.418573	1.65072	0.0193237	0.024735	0.999	4926	tags=65%, list=19%, signal=80%
GOBP_PHOSPHATIDYLINOSITOL_3_KINASE_SIGNALING	GOBP_PHOSPHATIDYLINOSITOL_3_KINASE_SIGNALING		105	0.281502	1.65039	0	0.0247807	0.999	4710	tags=32%, list=18%, signal=40%
GOBP_POSITIVE_REGULATION_OF_INTERFERON_BETA_PRODUCTION	GOBP_POSITIVE_REGULATION_OF_INTERFERON_BETA_PRODUCTION		33	0.358723	1.64951	0	0.0249179	0.999	5358	tags=45%, list=21%, signal=57%
GOBP_REGULATION_OF_RELEASE_OF_SEQUESTERED_CALCIUM_ION_INTO_CYTOSOL	GOBP_REGULATION_OF_RELEASE_OF_SEQUESTERED_CALCIUM_ION_INTO_CYTOSOL		62	0.31367	1.64792	0.015873	0.0251125	0.999	6361	tags=42%, list=25%, signal=56%
GOBP_MUCOPOLYSACCHARIDE_METABOLIC_PROCESS	GOBP_MUCOPOLYSACCHARIDE_METABOLIC_PROCESS		71	0.304174	1.64735	0	0.0251866	0.999	6224	tags=44%, list=24%, signal=58%
GOBP_REGULATION_OF_RAC_PROTEIN_SIGNAL_TRANSDUCTION	GOBP_REGULATION_OF_RAC_PROTEIN_SIGNAL_TRANSDUCTION		16	0.433114	1.64558	0.0257511	0.0254203	0.999	8135	tags=75%, list=32%, signal=110%
GOBP_REGULATION_OF_CELLULAR_EXTRAVASATION	GOBP_REGULATION_OF_CELLULAR_EXTRAVASATION		33	0.366022	1.64505	0.00694444	0.0254855	0.999	7786	tags=64%, list=30%, signal=91%
GOBP_NATURAL_KILLER_CELL_DIFFERENTIATION	GOBP_NATURAL_KILLER_CELL_DIFFERENTIATION		29	0.369047	1.64502	0.0307692	0.0254778	0.999	7860	tags=66%, list=31%, signal=95%
GOBP_MICROVILLUS_ORGANIZATION	GOBP_MICROVILLUS_ORGANIZATION		16	0.463943	1.64488	0.026087	0.025491	0.999	8477	tags=69%, list=33%, signal=103%
GOBP_MEMBRANE_LIPID_METABOLIC_PROCESS	GOBP_MEMBRANE_LIPID_METABOLIC_PROCESS		142	0.267504	1.64411	0	0.0255722	0.999	5109	tags=39%, list=20%, signal=49%
GOBP_POSITIVE_REGULATION_OF_TRIGLYCERIDE_METABOLIC_PROCESS	GOBP_POSITIVE_REGULATION_OF_TRIGLYCERIDE_METABOLIC_PROCESS		23	0.403196	1.64394	0.0217391	0.0255896	0.999	7852	tags=61%, list=31%, signal=88%
GOBP_MODULATION_OF_PROCESS_OF_ANOTHER_ORGANISM	GOBP_MODULATION_OF_PROCESS_OF_ANOTHER_ORGANISM		49	0.330156	1.64382	0	0.0255901	0.999	5470	tags=43%, list=21%, signal=54%
GOBP_POSITIVE_REGULATION_OF_RECEPTOR_MEDIATED_ENDOCYTOSIS	GOBP_POSITIVE_REGULATION_OF_RECEPTOR_MEDIATED_ENDOCYTOSIS		42	0.335664	1.64369	0.008	0.0256026	0.999	5335	tags=48%, list=21%, signal=60%
GOBP_STRESS_GRANULE_ASSEMBLY	GOBP_STRESS_GRANULE_ASSEMBLY		17	0.452969	1.64299	0.0456621	0.0256992	0.999	5682	tags=76%, list=22%, signal=98%
GOBP_NEGATIVE_REGULATION_OF_CALCIUM_ION_TRANSPORT	GOBP_NEGATIVE_REGULATION_OF_CALCIUM_ION_TRANSPORT		61	0.308441	1.64264	0	0.0257313	0.999	2259	tags=20%, list=9%, signal=22%
GOBP_MORPHOGENESIS_OF_AN_EPITHELIAL_SHEET	GOBP_MORPHOGENESIS_OF_AN_EPITHELIAL_SHEET		48	0.334262	1.6422	0.02	0.0257875	0.999	6615	tags=52%, list=26%, signal=70%
GOBP_POSITIVE_REGULATION_OF_GLIAL_CELL_DIFFERENTIATION	GOBP_POSITIVE_REGULATION_OF_GLIAL_CELL_DIFFERENTIATION		48	0.329311	1.64139	0.00840336	0.0259123	0.999	5438	tags=46%, list=21%, signal=58%
GOBP_INTRACELLULAR_ESTROGEN_RECEPTOR_SIGNALING_PATHWAY	GOBP_INTRACELLULAR_ESTROGEN_RECEPTOR_SIGNALING_PATHWAY		36	0.35069	1.64055	0.0197368	0.0260156	0.999	5722	tags=58%, list=22%, signal=75%
GOBP_REGULATION_OF_LIPID_CATABOLIC_PROCESS	GOBP_REGULATION_OF_LIPID_CATABOLIC_PROCESS		57	0.303191	1.6404	0.012987	0.0260119	0.999	7718	tags=51%, list=30%, signal=73%
GOBP_REGULATION_OF_OSTEOBLAST_DIFFERENTIATION	GOBP_REGULATION_OF_OSTEOBLAST_DIFFERENTIATION		123	0.283914	1.63962	0	0.0261734	0.999	3634	tags=31%, list=14%, signal=36%
GOBP_NEGATIVE_REGULATION_OF_LEUKOCYTE_MIGRATION	GOBP_NEGATIVE_REGULATION_OF_LEUKOCYTE_MIGRATION		41	0.34448	1.6396	0	0.0261612	0.999	6929	tags=49%, list=27%, signal=67%
GOBP_RESPONSE_TO_CADMIUM_ION	GOBP_RESPONSE_TO_CADMIUM_ION		32	0.370779	1.63842	0	0.0262987	0.999	3434	tags=38%, list=13%, signal=43%
GOBP_POSITIVE_REGULATION_OF_OSTEOBLAST_DIFFERENTIATION	GOBP_POSITIVE_REGULATION_OF_OSTEOBLAST_DIFFERENTIATION		60	0.321945	1.63779	0.0117647	0.0263667	0.999	3472	tags=37%, list=14%, signal=42%
GOBP_POSITIVE_REGULATION_OF_LIPID_LOCALIZATION	GOBP_POSITIVE_REGULATION_OF_LIPID_LOCALIZATION		97	0.271679	1.63755	0	0.0263745	0.999	6506	tags=40%, list=25%, signal=54%
GOBP_ASTROCYTE_DIFFERENTIATION	GOBP_ASTROCYTE_DIFFERENTIATION		75	0.298853	1.63653	0	0.0265381	0.999	5562	tags=47%, list=22%, signal=59%
GOBP_POSITIVE_REGULATION_OF_SODIUM_ION_TRANSMEMBRANE_TRANSPORT	GOBP_POSITIVE_REGULATION_OF_SODIUM_ION_TRANSMEMBRANE_TRANSPORT		19	0.429652	1.63623	0.0253807	0.026574	0.999	3910	tags=37%, list=15%, signal=43%
GOBP_APOPTOTIC_PROCESS_INVOLVED_IN_DEVELOPMENT	GOBP_APOPTOTIC_PROCESS_INVOLVED_IN_DEVELOPMENT		39	0.349688	1.63604	0.0169492	0.0265895	0.999	5744	tags=49%, list=22%, signal=63%
GOBP_REGULATION_OF_MITOCHONDRIAL_OUTER_MEMBRANE_PERMEABILIZATION_INVOLVED_IN_APOPTOTIC_SIGNALING_PATHWAY	GOBP_REGULATION_OF_MITOCHONDRIAL_OUTER_MEMBRANE_PERMEABILIZATION_INVOLVED_IN_APOPTOTIC_SIGNALING_PATHWAY		19	0.429511	1.63492	0	0.0267217	0.999	5708	tags=47%, list=22%, signal=61%
GOBP_GLANDULAR_EPITHELIAL_CELL_DEVELOPMENT	GOBP_GLANDULAR_EPITHELIAL_CELL_DEVELOPMENT		28	0.369422	1.63485	0.0127389	0.0267136	0.999	4704	tags=43%, list=18%, signal=52%
GOBP_DICARBOXYLIC_ACID_METABOLIC_PROCESS	GOBP_DICARBOXYLIC_ACID_METABOLIC_PROCESS		60	0.308196	1.6341	0	0.0268239	0.999	6171	tags=48%, list=24%, signal=64%
GOBP_NEGATIVE_REGULATION_OF_PROTEIN_LOCALIZATION_TO_NUCLEUS	GOBP_NEGATIVE_REGULATION_OF_PROTEIN_LOCALIZATION_TO_NUCLEUS		30	0.376412	1.63404	0.0188679	0.0268151	0.999	5098	tags=40%, list=20%, signal=50%
GOBP_FOAM_CELL_DIFFERENTIATION	GOBP_FOAM_CELL_DIFFERENTIATION		21	0.412982	1.63302	0.0357143	0.0269876	0.999	6324	tags=48%, list=25%, signal=63%
GOBP_PROTEIN_ADP_RIBOSYLATION	GOBP_PROTEIN_ADP_RIBOSYLATION		21	0.419095	1.63261	0.016129	0.0270558	0.999	6771	tags=52%, list=26%, signal=71%
GOBP_PROTEIN_LOCALIZATION_TO_CELL_JUNCTION	GOBP_PROTEIN_LOCALIZATION_TO_CELL_JUNCTION		88	0.273322	1.63234	0	0.0270781	1	6083	tags=47%, list=24%, signal=61%
GOBP_SCHWANN_CELL_DIFFERENTIATION	GOBP_SCHWANN_CELL_DIFFERENTIATION		33	0.352323	1.63156	0	0.0272179	1	5306	tags=52%, list=21%, signal=65%
GOBP_REGULATORY_T_CELL_DIFFERENTIATION	GOBP_REGULATORY_T_CELL_DIFFERENTIATION		38	0.351817	1.62957	0.0155039	0.0275729	1	5223	tags=42%, list=20%, signal=53%
GOBP_NEURON_PROJECTION_EXTENSION	GOBP_NEURON_PROJECTION_EXTENSION		145	0.261424	1.62869	0	0.0277354	1	6357	tags=46%, list=25%, signal=60%
GOBP_REGULATION_OF_GRANULOCYTE_CHEMOTAXIS	GOBP_REGULATION_OF_GRANULOCYTE_CHEMOTAXIS		46	0.318303	1.62727	0	0.027989	1	3770	tags=33%, list=15%, signal=38%
GOBP_ASPARTATE_FAMILY_AMINO_ACID_METABOLIC_PROCESS	GOBP_ASPARTATE_FAMILY_AMINO_ACID_METABOLIC_PROCESS		30	0.374751	1.62598	0.0138889	0.0281838	1	5110	tags=43%, list=20%, signal=54%
GOBP_POSITIVE_REGULATION_OF_SMALL_MOLECULE_METABOLIC_PROCESS	GOBP_POSITIVE_REGULATION_OF_SMALL_MOLECULE_METABOLIC_PROCESS		126	0.27293	1.6257	0	0.0281945	1	7318	tags=43%, list=29%, signal=60%
GOBP_PEPTIDYL_TYROSINE_DEPHOSPHORYLATION	GOBP_PEPTIDYL_TYROSINE_DEPHOSPHORYLATION		31	0.364797	1.62517	0.0211268	0.0282811	1	6510	tags=55%, list=25%, signal=73%
GOBP_MONOCYTE_DIFFERENTIATION	GOBP_MONOCYTE_DIFFERENTIATION		29	0.375275	1.62428	0.0130719	0.0284155	1	6328	tags=48%, list=25%, signal=64%
GOBP_HEAD_MORPHOGENESIS	GOBP_HEAD_MORPHOGENESIS		37	0.347338	1.62386	0.0127389	0.0285025	1	4256	tags=38%, list=17%, signal=45%
GOBP_RESPONSE_TO_TEMPERATURE_STIMULUS	GOBP_RESPONSE_TO_TEMPERATURE_STIMULUS		135	0.268892	1.62338	0	0.0285578	1	5438	tags=41%, list=21%, signal=51%
GOBP_ACUTE_INFLAMMATORY_RESPONSE_TO_ANTIGENIC_STIMULUS	GOBP_ACUTE_INFLAMMATORY_RESPONSE_TO_ANTIGENIC_STIMULUS		28	0.370932	1.62073	0	0.0290034	1	3579	tags=46%, list=14%, signal=54%
GOBP_POSITIVE_REGULATION_OF_LEUKOCYTE_MEDIATED_IMMUNITY	GOBP_POSITIVE_REGULATION_OF_LEUKOCYTE_MEDIATED_IMMUNITY		146	0.25749	1.61965	0	0.0292154	1	4833	tags=34%, list=19%, signal=41%
GOBP_NEGATIVE_REGULATION_OF_CELL_MATRIX_ADHESION	GOBP_NEGATIVE_REGULATION_OF_CELL_MATRIX_ADHESION		28	0.37279	1.61896	0.00591716	0.0293289	1	5091	tags=39%, list=20%, signal=49%
GOBP_MEMBRANE_LIPID_BIOSYNTHETIC_PROCESS	GOBP_MEMBRANE_LIPID_BIOSYNTHETIC_PROCESS		97	0.269824	1.61878	0	0.029354	1	7119	tags=58%, list=28%, signal=80%
GOBP_ANTEROGRADE_AXONAL_TRANSPORT	GOBP_ANTEROGRADE_AXONAL_TRANSPORT		36	0.349148	1.61838	0	0.0294195	1	6116	tags=47%, list=24%, signal=62%
GOBP_VENTRICULAR_CARDIAC_MUSCLE_CELL_MEMBRANE_REPOLARIZATION	GOBP_VENTRICULAR_CARDIAC_MUSCLE_CELL_MEMBRANE_REPOLARIZATION		18	0.421384	1.61821	0.0181818	0.0294414	1	3454	tags=39%, list=14%, signal=45%
GOBP_REGULATION_OF_MUSCLE_SYSTEM_PROCESS	GOBP_REGULATION_OF_MUSCLE_SYSTEM_PROCESS		196	0.262059	1.61757	0	0.0295542	1	5531	tags=37%, list=22%, signal=47%
GOBP_REGULATION_OF_PHOSPHATASE_ACTIVITY	GOBP_REGULATION_OF_PHOSPHATASE_ACTIVITY		60	0.324717	1.61526	0.0116279	0.0300351	1	6061	tags=48%, list=24%, signal=63%
GOBP_REGULATION_OF_NON_CANONICAL_WNT_SIGNALING_PATHWAY	GOBP_REGULATION_OF_NON_CANONICAL_WNT_SIGNALING_PATHWAY		17	0.438806	1.6141	0.0280374	0.030242	1	4113	tags=47%, list=16%, signal=56%
GOBP_DNA_RECOMBINATION	GOBP_DNA_RECOMBINATION		187	0.24749	1.61289	0	0.0304835	1	5489	tags=37%, list=21%, signal=47%
GOBP_POSITIVE_REGULATION_OF_NERVOUS_SYSTEM_PROCESS	GOBP_POSITIVE_REGULATION_OF_NERVOUS_SYSTEM_PROCESS		51	0.317463	1.61209	0	0.0306167	1	5788	tags=49%, list=23%, signal=63%
GOBP_NEGATIVE_REGULATION_OF_RESPONSE_TO_BIOTIC_STIMULUS	GOBP_NEGATIVE_REGULATION_OF_RESPONSE_TO_BIOTIC_STIMULUS		93	0.278745	1.61135	0	0.0307163	1	5659	tags=39%, list=22%, signal=50%
GOBP_POSITIVE_REGULATION_OF_MONOOXYGENASE_ACTIVITY	GOBP_POSITIVE_REGULATION_OF_MONOOXYGENASE_ACTIVITY		22	0.395849	1.61068	0.015625	0.0308266	1	5456	tags=41%, list=21%, signal=52%
GOBP_NEGATIVE_REGULATION_OF_BIOMINERALIZATION	GOBP_NEGATIVE_REGULATION_OF_BIOMINERALIZATION		24	0.389482	1.61027	0.00621118	0.0309034	1	3890	tags=38%, list=15%, signal=44%
GOBP_NEGATIVE_REGULATION_OF_MONONUCLEAR_CELL_MIGRATION	GOBP_NEGATIVE_REGULATION_OF_MONONUCLEAR_CELL_MIGRATION		18	0.43444	1.60782	0.0334728	0.0313602	1	6929	tags=50%, list=27%, signal=69%
GOBP_POSITIVE_REGULATION_OF_ERBB_SIGNALING_PATHWAY	GOBP_POSITIVE_REGULATION_OF_ERBB_SIGNALING_PATHWAY		28	0.369127	1.60747	0.0114943	0.0313761	1	4762	tags=39%, list=19%, signal=48%
GOBP_REGULATION_OF_MAST_CELL_ACTIVATION_INVOLVED_IN_IMMUNE_RESPONSE	GOBP_REGULATION_OF_MAST_CELL_ACTIVATION_INVOLVED_IN_IMMUNE_RESPONSE		34	0.354606	1.6069	0.0075188	0.0314607	1	7385	tags=56%, list=29%, signal=78%
GOBP_REGULATION_OF_BICELLULAR_TIGHT_JUNCTION_ASSEMBLY	GOBP_REGULATION_OF_BICELLULAR_TIGHT_JUNCTION_ASSEMBLY		18	0.432459	1.60672	0.0384615	0.031465	1	7357	tags=67%, list=29%, signal=94%
GOBP_NEGATIVE_REGULATION_OF_RESPONSE_TO_WOUNDING	GOBP_NEGATIVE_REGULATION_OF_RESPONSE_TO_WOUNDING		82	0.299558	1.6047	0.016129	0.0318479	1	5351	tags=37%, list=21%, signal=46%
GOBP_POSITIVE_REGULATION_OF_POTASSIUM_ION_TRANSMEMBRANE_TRANSPORT	GOBP_POSITIVE_REGULATION_OF_POTASSIUM_ION_TRANSMEMBRANE_TRANSPORT		35	0.349315	1.60439	0.00735294	0.0318749	1	5372	tags=49%, list=21%, signal=61%
GOBP_REGULATION_OF_B_CELL_MEDIATED_IMMUNITY	GOBP_REGULATION_OF_B_CELL_MEDIATED_IMMUNITY		58	0.303651	1.60428	0	0.0318758	1	3579	tags=28%, list=14%, signal=32%
GOBP_PROSTANOID_METABOLIC_PROCESS	GOBP_PROSTANOID_METABOLIC_PROCESS		44	0.317599	1.60402	0.008	0.0318957	1	5546	tags=39%, list=22%, signal=49%
GOBP_CARBOHYDRATE_DERIVATIVE_CATABOLIC_PROCESS	GOBP_CARBOHYDRATE_DERIVATIVE_CATABOLIC_PROCESS		122	0.261047	1.6034	0	0.0320049	1	5309	tags=35%, list=21%, signal=44%
GOBP_ENDOCARDIAL_CUSHION_FORMATION	GOBP_ENDOCARDIAL_CUSHION_FORMATION		22	0.41419	1.60301	0.0263158	0.0320769	1	5279	tags=41%, list=21%, signal=52%
GOBP_REGULATION_OF_NEUROINFLAMMATORY_RESPONSE	GOBP_REGULATION_OF_NEUROINFLAMMATORY_RESPONSE		24	0.38381	1.60225	0.0388889	0.0322216	1	4424	tags=38%, list=17%, signal=45%
GOBP_PLASMA_LIPOPROTEIN_PARTICLE_CLEARANCE	GOBP_PLASMA_LIPOPROTEIN_PARTICLE_CLEARANCE		32	0.363132	1.60209	0.013245	0.0322487	1	7308	tags=50%, list=29%, signal=70%
GOBP_TISSUE_REGENERATION	GOBP_TISSUE_REGENERATION		54	0.31794	1.60031	0.0117647	0.0326047	1	4949	tags=43%, list=19%, signal=53%
GOBP_REGULATION_OF_POLYSACCHARIDE_BIOSYNTHETIC_PROCESS	GOBP_REGULATION_OF_POLYSACCHARIDE_BIOSYNTHETIC_PROCESS		30	0.368863	1.6002	0.00641026	0.032605	1	6491	tags=50%, list=25%, signal=67%
GOBP_POSITIVE_REGULATION_OF_INTERLEUKIN_8_PRODUCTION	GOBP_POSITIVE_REGULATION_OF_INTERLEUKIN_8_PRODUCTION		49	0.324291	1.59959	0.0190476	0.0327209	1	7959	tags=59%, list=31%, signal=86%
GOBP_AMYLOID_BETA_FORMATION	GOBP_AMYLOID_BETA_FORMATION		35	0.351209	1.59914	0.00684931	0.032787	1	6974	tags=54%, list=27%, signal=75%
GOBP_REGULATION_OF_STRIATED_MUSCLE_CELL_DIFFERENTIATION	GOBP_REGULATION_OF_STRIATED_MUSCLE_CELL_DIFFERENTIATION		81	0.280603	1.59878	0	0.0328332	1	4672	tags=37%, list=18%, signal=45%
GOBP_TRANSITION_METAL_ION_TRANSPORT	GOBP_TRANSITION_METAL_ION_TRANSPORT		83	0.292115	1.59844	0	0.0329069	1	6508	tags=48%, list=25%, signal=64%
GOBP_NEGATIVE_REGULATION_OF_TRANSMEMBRANE_RECEPTOR_PROTEIN_SERINE_THREONINE_KINASE_SIGNALING_PATHWAY	GOBP_NEGATIVE_REGULATION_OF_TRANSMEMBRANE_RECEPTOR_PROTEIN_SERINE_THREONINE_KINASE_SIGNALING_PATHWAY		100	0.292854	1.59822	0	0.0329179	1	4749	tags=37%, list=19%, signal=45%
GOBP_POSITIVE_REGULATION_OF_T_CELL_PROLIFERATION	GOBP_POSITIVE_REGULATION_OF_T_CELL_PROLIFERATION		92	0.28398	1.59617	0	0.033334	1	5681	tags=39%, list=22%, signal=50%
GOBP_PROTEIN_DESTABILIZATION	GOBP_PROTEIN_DESTABILIZATION		39	0.325733	1.5944	0.0288462	0.0337297	1	5510	tags=51%, list=22%, signal=65%
GOBP_RESPONSE_TO_VITAMIN	GOBP_RESPONSE_TO_VITAMIN		28	0.372212	1.5938	0.0180723	0.0338226	1	3890	tags=36%, list=15%, signal=42%
GOBP_GLIAL_CELL_DEVELOPMENT	GOBP_GLIAL_CELL_DEVELOPMENT		100	0.286907	1.59198	0	0.0340926	1	5319	tags=46%, list=21%, signal=58%
GOBP_NEGATIVE_REGULATION_OF_ORGAN_GROWTH	GOBP_NEGATIVE_REGULATION_OF_ORGAN_GROWTH		27	0.380222	1.59196	0	0.0340722	1	5821	tags=48%, list=23%, signal=62%
GOBP_REGULATION_OF_CELL_DIVISION	GOBP_REGULATION_OF_CELL_DIVISION		141	0.253386	1.59129	0	0.0341828	1	3502	tags=28%, list=14%, signal=33%
GOBP_DOUBLE_STRAND_BREAK_REPAIR_VIA_NONHOMOLOGOUS_END_JOINING	GOBP_DOUBLE_STRAND_BREAK_REPAIR_VIA_NONHOMOLOGOUS_END_JOINING		37	0.340727	1.58932	0.0234375	0.0345723	1	5108	tags=41%, list=20%, signal=51%
GOBP_REGULATION_OF_LIPID_LOCALIZATION	GOBP_REGULATION_OF_LIPID_LOCALIZATION		141	0.252154	1.58908	0	0.0345966	1	6156	tags=37%, list=24%, signal=48%
GOBP_INCLUSION_BODY_ASSEMBLY	GOBP_INCLUSION_BODY_ASSEMBLY		20	0.413774	1.5889	0.0425532	0.0346035	1	5390	tags=60%, list=21%, signal=76%
GOBP_REGULATION_OF_EXTRINSIC_APOPTOTIC_SIGNALING_PATHWAY_VIA_DEATH_DOMAIN_RECEPTORS	GOBP_REGULATION_OF_EXTRINSIC_APOPTOTIC_SIGNALING_PATHWAY_VIA_DEATH_DOMAIN_RECEPTORS		40	0.333414	1.58845	0.00819672	0.0346722	1	4932	tags=45%, list=19%, signal=56%
GOBP_CHONDROCYTE_DIFFERENTIATION	GOBP_CHONDROCYTE_DIFFERENTIATION		96	0.278279	1.5882	0	0.0346985	1	5337	tags=39%, list=21%, signal=49%
GOBP_T_HELPER_17_CELL_DIFFERENTIATION	GOBP_T_HELPER_17_CELL_DIFFERENTIATION		28	0.379258	1.58717	0.0294118	0.0348598	1	4922	tags=43%, list=19%, signal=53%
GOBP_GLYCOSIDE_METABOLIC_PROCESS	GOBP_GLYCOSIDE_METABOLIC_PROCESS		17	0.430748	1.58712	0.0416667	0.0348503	1	4977	tags=35%, list=19%, signal=44%
GOBP_NEGATIVE_REGULATION_OF_KERATINOCYTE_PROLIFERATION	GOBP_NEGATIVE_REGULATION_OF_KERATINOCYTE_PROLIFERATION		19	0.419026	1.58677	0.036036	0.0349069	1	6506	tags=47%, list=25%, signal=64%
GOBP_POSITIVE_REGULATION_OF_FIBROBLAST_MIGRATION	GOBP_POSITIVE_REGULATION_OF_FIBROBLAST_MIGRATION		16	0.447319	1.58629	0.0380952	0.0349914	1	4628	tags=63%, list=18%, signal=76%
GOBP_STEROID_HORMONE_SECRETION	GOBP_STEROID_HORMONE_SECRETION		29	0.35819	1.58508	0.0134228	0.0352483	1	5328	tags=45%, list=21%, signal=57%
GOBP_POSITIVE_REGULATION_OF_B_CELL_PROLIFERATION	GOBP_POSITIVE_REGULATION_OF_B_CELL_PROLIFERATION		38	0.335617	1.585	0.00689655	0.0352428	1	4691	tags=29%, list=18%, signal=35%
GOBP_REGULATION_OF_HORMONE_METABOLIC_PROCESS	GOBP_REGULATION_OF_HORMONE_METABOLIC_PROCESS		39	0.339916	1.58469	0.015625	0.0352961	1	3389	tags=28%, list=13%, signal=32%
GOBP_INOSITOL_LIPID_MEDIATED_SIGNALING	GOBP_INOSITOL_LIPID_MEDIATED_SIGNALING		128	0.27017	1.58456	0	0.0352991	1	4939	tags=33%, list=19%, signal=40%
GOBP_NEGATIVE_REGULATION_OF_PROTEIN_KINASE_B_SIGNALING	GOBP_NEGATIVE_REGULATION_OF_PROTEIN_KINASE_B_SIGNALING		34	0.34741	1.58366	0.0310078	0.035446	1	5309	tags=47%, list=21%, signal=59%
GOBP_ADHERENS_JUNCTION_ORGANIZATION	GOBP_ADHERENS_JUNCTION_ORGANIZATION		37	0.345029	1.58282	0.016	0.0356024	1	4945	tags=57%, list=19%, signal=70%
GOBP_PROTEOGLYCAN_METABOLIC_PROCESS	GOBP_PROTEOGLYCAN_METABOLIC_PROCESS		80	0.283174	1.58213	0	0.0357512	1	6306	tags=44%, list=25%, signal=58%
GOBP_DECIDUALIZATION	GOBP_DECIDUALIZATION		17	0.423272	1.57997	0.0253807	0.0362269	1	7939	tags=76%, list=31%, signal=111%
GOBP_POSITIVE_REGULATION_OF_ACTIN_FILAMENT_POLYMERIZATION	GOBP_POSITIVE_REGULATION_OF_ACTIN_FILAMENT_POLYMERIZATION		37	0.340439	1.57932	0.0172414	0.0363075	1	6061	tags=46%, list=24%, signal=60%
GOBP_MESENCHYMAL_CELL_PROLIFERATION	GOBP_MESENCHYMAL_CELL_PROLIFERATION		43	0.32173	1.57881	0	0.0363872	1	5279	tags=40%, list=21%, signal=50%
GOBP_POSITIVE_REGULATION_OF_MACROPHAGE_CHEMOTAXIS	GOBP_POSITIVE_REGULATION_OF_MACROPHAGE_CHEMOTAXIS		20	0.406543	1.5788	0.0274725	0.0363657	1	3770	tags=45%, list=15%, signal=53%
GOBP_SPLEEN_DEVELOPMENT	GOBP_SPLEEN_DEVELOPMENT		31	0.347872	1.57871	0.0215827	0.0363633	1	7724	tags=58%, list=30%, signal=83%
GOBP_BRANCHING_INVOLVED_IN_BLOOD_VESSEL_MORPHOGENESIS	GOBP_BRANCHING_INVOLVED_IN_BLOOD_VESSEL_MORPHOGENESIS		32	0.352751	1.57824	0.0144928	0.0364711	1	2493	tags=22%, list=10%, signal=24%
GOBP_RAB_PROTEIN_SIGNAL_TRANSDUCTION	GOBP_RAB_PROTEIN_SIGNAL_TRANSDUCTION		16	0.434798	1.57779	0.0416667	0.036534	1	5038	tags=38%, list=20%, signal=47%
GOBP_PEROXISOME_PROLIFERATOR_ACTIVATED_RECEPTOR_SIGNALING_PATHWAY	GOBP_PEROXISOME_PROLIFERATOR_ACTIVATED_RECEPTOR_SIGNALING_PATHWAY		20	0.401061	1.57757	0.021978	0.0365586	1	6034	tags=55%, list=24%, signal=72%
GOBP_REGULATION_OF_ORGAN_GROWTH	GOBP_REGULATION_OF_ORGAN_GROWTH		87	0.284479	1.57691	0	0.0366491	1	5943	tags=43%, list=23%, signal=55%
GOBP_REGULATION_OF_COAGULATION	GOBP_REGULATION_OF_COAGULATION		70	0.30039	1.57691	0	0.0366275	1	7959	tags=60%, list=31%, signal=87%
GOBP_REGULATION_OF_SMAD_PROTEIN_SIGNAL_TRANSDUCTION	GOBP_REGULATION_OF_SMAD_PROTEIN_SIGNAL_TRANSDUCTION		20	0.401022	1.57642	0.0263158	0.0366888	1	5457	tags=55%, list=21%, signal=70%
GOBP_NEGATIVE_REGULATION_OF_ION_TRANSMEMBRANE_TRANSPORT	GOBP_NEGATIVE_REGULATION_OF_ION_TRANSMEMBRANE_TRANSPORT		95	0.275742	1.5762	0	0.0367168	1	5531	tags=38%, list=22%, signal=48%
GOBP_POSITIVE_REGULATION_OF_LEUKOCYTE_ADHESION_TO_VASCULAR_ENDOTHELIAL_CELL	GOBP_POSITIVE_REGULATION_OF_LEUKOCYTE_ADHESION_TO_VASCULAR_ENDOTHELIAL_CELL		22	0.392219	1.57587	0.0350877	0.0367801	1	5083	tags=41%, list=20%, signal=51%
GOBP_RECEPTOR_INTERNALIZATION	GOBP_RECEPTOR_INTERNALIZATION		108	0.244289	1.57533	0	0.0368781	1	4424	tags=34%, list=17%, signal=41%
GOBP_NEGATIVE_REGULATION_OF_DNA_BINDING	GOBP_NEGATIVE_REGULATION_OF_DNA_BINDING		39	0.339228	1.57511	0	0.0369132	1	7180	tags=56%, list=28%, signal=78%
GOBP_POSITIVE_REGULATION_OF_TOLL_LIKE_RECEPTOR_SIGNALING_PATHWAY	GOBP_POSITIVE_REGULATION_OF_TOLL_LIKE_RECEPTOR_SIGNALING_PATHWAY		24	0.387862	1.57306	0.025	0.0374054	1	8056	tags=75%, list=32%, signal=109%
GOBP_REGULATION_OF_MUSCLE_CONTRACTION	GOBP_REGULATION_OF_MUSCLE_CONTRACTION		130	0.263244	1.57275	0	0.0374527	1	7108	tags=48%, list=28%, signal=67%
GOBP_NEGATIVE_REGULATION_OF_INTERLEUKIN_1_PRODUCTION	GOBP_NEGATIVE_REGULATION_OF_INTERLEUKIN_1_PRODUCTION		35	0.346141	1.57099	0	0.0378345	1	5744	tags=40%, list=22%, signal=52%
GOBP_REGULATION_OF_STEM_CELL_PROLIFERATION	GOBP_REGULATION_OF_STEM_CELL_PROLIFERATION		85	0.291279	1.57035	0	0.0379657	1	3502	tags=29%, list=14%, signal=34%
GOBP_POSITIVE_REGULATION_OF_TOR_SIGNALING	GOBP_POSITIVE_REGULATION_OF_TOR_SIGNALING		23	0.379206	1.57026	0.0209424	0.0379664	1	7440	tags=65%, list=29%, signal=92%
GOBP_NEGATIVE_REGULATION_OF_PLATELET_ACTIVATION	GOBP_NEGATIVE_REGULATION_OF_PLATELET_ACTIVATION		16	0.432355	1.57004	0.0387931	0.0379822	1	7786	tags=69%, list=30%, signal=99%
GOBP_RESPONSE_TO_FATTY_ACID	GOBP_RESPONSE_TO_FATTY_ACID		32	0.353341	1.56975	0.016129	0.0380273	1	6323	tags=50%, list=25%, signal=66%
GOBP_DENDRITIC_SPINE_DEVELOPMENT	GOBP_DENDRITIC_SPINE_DEVELOPMENT		83	0.28495	1.56967	0	0.0380126	1	6634	tags=46%, list=26%, signal=62%
GOBP_POSITIVE_REGULATION_OF_HEART_GROWTH	GOBP_POSITIVE_REGULATION_OF_HEART_GROWTH		36	0.348118	1.56932	0.0155039	0.0380702	1	3510	tags=36%, list=14%, signal=42%
GOBP_POSITIVE_REGULATION_OF_CATECHOLAMINE_SECRETION	GOBP_POSITIVE_REGULATION_OF_CATECHOLAMINE_SECRETION		18	0.427754	1.56918	0.0502513	0.038087	1	4719	tags=44%, list=18%, signal=54%
GOBP_MYELOID_LEUKOCYTE_MEDIATED_IMMUNITY	GOBP_MYELOID_LEUKOCYTE_MEDIATED_IMMUNITY		106	0.272549	1.56912	0	0.0380798	1	6756	tags=44%, list=26%, signal=60%
GOBP_REGULATION_OF_PROTEIN_SUMOYLATION	GOBP_REGULATION_OF_PROTEIN_SUMOYLATION		20	0.397174	1.56912	0.0271739	0.0380576	1	6965	tags=65%, list=27%, signal=89%
GOBP_DETERMINATION_OF_ADULT_LIFESPAN	GOBP_DETERMINATION_OF_ADULT_LIFESPAN		20	0.393839	1.56743	0.0193237	0.038439	1	8364	tags=65%, list=33%, signal=97%
GOBP_TUBE_FORMATION	GOBP_TUBE_FORMATION		137	0.255686	1.56677	0	0.0385883	1	5893	tags=36%, list=23%, signal=46%
GOBP_REGULATION_OF_MYOTUBE_DIFFERENTIATION	GOBP_REGULATION_OF_MYOTUBE_DIFFERENTIATION		40	0.328978	1.56601	0	0.0387615	1	2980	tags=30%, list=12%, signal=34%
GOBP_NEGATIVE_REGULATION_OF_CARBOHYDRATE_METABOLIC_PROCESS	GOBP_NEGATIVE_REGULATION_OF_CARBOHYDRATE_METABOLIC_PROCESS		41	0.330385	1.5657	0	0.0388364	1	6010	tags=51%, list=24%, signal=67%
GOBP_CARDIAC_EPITHELIAL_TO_MESENCHYMAL_TRANSITION	GOBP_CARDIAC_EPITHELIAL_TO_MESENCHYMAL_TRANSITION		27	0.376795	1.56565	0.0123457	0.0388138	1	5740	tags=44%, list=22%, signal=57%
GOBP_ASTROCYTE_DEVELOPMENT	GOBP_ASTROCYTE_DEVELOPMENT		30	0.36224	1.56548	0.033557	0.0388401	1	6236	tags=60%, list=24%, signal=79%
GOBP_NEGATIVE_REGULATION_OF_CARDIAC_MUSCLE_TISSUE_GROWTH	GOBP_NEGATIVE_REGULATION_OF_CARDIAC_MUSCLE_TISSUE_GROWTH		21	0.394791	1.56448	0.026455	0.0390764	1	5821	tags=43%, list=23%, signal=55%
GOBP_NEGATIVE_REGULATION_OF_LIPID_LOCALIZATION	GOBP_NEGATIVE_REGULATION_OF_LIPID_LOCALIZATION		45	0.315123	1.56447	0	0.0390537	1	3298	tags=24%, list=13%, signal=28%
GOBP_HORMONE_MEDIATED_SIGNALING_PATHWAY	GOBP_HORMONE_MEDIATED_SIGNALING_PATHWAY		116	0.266484	1.56337	0	0.039289	1	5279	tags=41%, list=21%, signal=51%
GOBP_MORPHOGENESIS_OF_EMBRYONIC_EPITHELIUM	GOBP_MORPHOGENESIS_OF_EMBRYONIC_EPITHELIUM		141	0.251068	1.56313	0	0.0393255	1	5983	tags=38%, list=23%, signal=50%
GOBP_RESPONSE_TO_SALT_STRESS	GOBP_RESPONSE_TO_SALT_STRESS		28	0.373162	1.56244	0.0227273	0.0394518	1	7503	tags=61%, list=29%, signal=86%
GOBP_BONE_TRABECULA_MORPHOGENESIS	GOBP_BONE_TRABECULA_MORPHOGENESIS		17	0.41809	1.56115	0.0327103	0.039741	1	2801	tags=29%, list=11%, signal=33%
GOBP_NEGATIVE_REGULATION_OF_EPITHELIAL_CELL_APOPTOTIC_PROCESS	GOBP_NEGATIVE_REGULATION_OF_EPITHELIAL_CELL_APOPTOTIC_PROCESS		56	0.303581	1.56051	0.0107527	0.0398748	1	5438	tags=38%, list=21%, signal=48%
GOBP_HINDBRAIN_DEVELOPMENT	GOBP_HINDBRAIN_DEVELOPMENT		130	0.257954	1.55985	0	0.0399789	1	5374	tags=39%, list=21%, signal=49%
GOBP_CARDIAC_SEPTUM_DEVELOPMENT	GOBP_CARDIAC_SEPTUM_DEVELOPMENT		93	0.280293	1.55841	0	0.0402685	1	6082	tags=40%, list=24%, signal=52%
GOBP_SYNAPTIC_VESICLE_LOCALIZATION	GOBP_SYNAPTIC_VESICLE_LOCALIZATION		41	0.325616	1.55832	0.00917431	0.0402786	1	4789	tags=37%, list=19%, signal=45%
GOBP_ENDOCHONDRAL_BONE_MORPHOGENESIS	GOBP_ENDOCHONDRAL_BONE_MORPHOGENESIS		54	0.299193	1.55826	0.00970874	0.0402593	1	5560	tags=43%, list=22%, signal=54%
GOBP_REGULATION_OF_GRANULOCYTE_DIFFERENTIATION	GOBP_REGULATION_OF_GRANULOCYTE_DIFFERENTIATION		18	0.413807	1.55769	0.0520833	0.0403978	1	7308	tags=56%, list=29%, signal=78%
GOBP_NEGATIVE_REGULATION_OF_STEROID_METABOLIC_PROCESS	GOBP_NEGATIVE_REGULATION_OF_STEROID_METABOLIC_PROCESS		24	0.389805	1.55767	0.0350877	0.0403745	1	5212	tags=33%, list=20%, signal=42%
GOBP_REGULATION_OF_LONG_TERM_SYNAPTIC_POTENTIATION	GOBP_REGULATION_OF_LONG_TERM_SYNAPTIC_POTENTIATION		44	0.319163	1.55723	0.017094	0.0404884	1	4789	tags=45%, list=19%, signal=56%
GOBP_BRANCH_ELONGATION_OF_AN_EPITHELIUM	GOBP_BRANCH_ELONGATION_OF_AN_EPITHELIUM		21	0.408145	1.55697	0.0520833	0.0405139	1	5383	tags=48%, list=21%, signal=60%
GOBP_ENERGY_RESERVE_METABOLIC_PROCESS	GOBP_ENERGY_RESERVE_METABOLIC_PROCESS		69	0.284312	1.55687	0	0.0405247	1	6498	tags=42%, list=25%, signal=56%
GOBP_NEUROEPITHELIAL_CELL_DIFFERENTIATION	GOBP_NEUROEPITHELIAL_CELL_DIFFERENTIATION		40	0.331679	1.5559	0.024	0.0407555	1	3401	tags=33%, list=13%, signal=37%
GOBP_IRON_ION_HOMEOSTASIS	GOBP_IRON_ION_HOMEOSTASIS		63	0.288429	1.55526	0	0.0408841	1	5679	tags=46%, list=22%, signal=59%
GOBP_NEGATIVE_REGULATION_OF_NEURON_APOPTOTIC_PROCESS	GOBP_NEGATIVE_REGULATION_OF_NEURON_APOPTOTIC_PROCESS		158	0.260029	1.5552	0	0.0408793	1	5541	tags=40%, list=22%, signal=51%
GOBP_VITAMIN_METABOLIC_PROCESS	GOBP_VITAMIN_METABOLIC_PROCESS		70	0.283823	1.55473	0	0.0409269	1	6769	tags=41%, list=26%, signal=56%
GOBP_POSITIVE_REGULATION_OF_NITRIC_OXIDE_METABOLIC_PROCESS	GOBP_POSITIVE_REGULATION_OF_NITRIC_OXIDE_METABOLIC_PROCESS		44	0.314379	1.5547	0.00900901	0.0409148	1	5438	tags=41%, list=21%, signal=52%
GOBP_ENDOCRINE_PANCREAS_DEVELOPMENT	GOBP_ENDOCRINE_PANCREAS_DEVELOPMENT		44	0.33217	1.55438	0.00884956	0.040966	1	5546	tags=45%, list=22%, signal=58%
GOBP_GLYCOLIPID_BIOSYNTHETIC_PROCESS	GOBP_GLYCOLIPID_BIOSYNTHETIC_PROCESS		49	0.311404	1.55433	0.010101	0.0409617	1	5043	tags=47%, list=20%, signal=58%
GOBP_SIGNAL_TRANSDUCTION_IN_ABSENCE_OF_LIGAND	GOBP_SIGNAL_TRANSDUCTION_IN_ABSENCE_OF_LIGAND		67	0.291829	1.55312	0	0.0412226	1	5561	tags=39%, list=22%, signal=49%
GOBP_MOTOR_NEURON_APOPTOTIC_PROCESS	GOBP_MOTOR_NEURON_APOPTOTIC_PROCESS		16	0.437606	1.55282	0.0608696	0.0412728	1	7725	tags=69%, list=30%, signal=98%
GOBP_POSITIVE_REGULATION_OF_DENDRITE_DEVELOPMENT	GOBP_POSITIVE_REGULATION_OF_DENDRITE_DEVELOPMENT		18	0.415789	1.55273	0.0380952	0.0412722	1	5279	tags=39%, list=21%, signal=49%
GOBP_REGULATION_OF_FATTY_ACID_BETA_OXIDATION	GOBP_REGULATION_OF_FATTY_ACID_BETA_OXIDATION		16	0.422317	1.55156	0.0405405	0.0415838	1	7582	tags=56%, list=30%, signal=80%
GOBP_REGULATION_OF_POSTSYNAPTIC_NEUROTRANSMITTER_RECEPTOR_INTERNALIZATION	GOBP_REGULATION_OF_POSTSYNAPTIC_NEUROTRANSMITTER_RECEPTOR_INTERNALIZATION		18	0.421496	1.55115	0.0409091	0.0416747	1	4410	tags=56%, list=17%, signal=67%
GOBP_AORTA_DEVELOPMENT	GOBP_AORTA_DEVELOPMENT		54	0.311098	1.55095	0.0128205	0.0416921	1	5270	tags=41%, list=21%, signal=51%
GOBP_REGULATION_OF_FILOPODIUM_ASSEMBLY	GOBP_REGULATION_OF_FILOPODIUM_ASSEMBLY		39	0.331493	1.55009	0.0149254	0.0418522	1	5269	tags=44%, list=21%, signal=55%
GOBP_NEGATIVE_REGULATION_OF_OXIDATIVE_STRESS_INDUCED_NEURON_DEATH	GOBP_NEGATIVE_REGULATION_OF_OXIDATIVE_STRESS_INDUCED_NEURON_DEATH		17	0.409118	1.54781	0.0382775	0.0424215	1	6747	tags=71%, list=26%, signal=96%
GOBP_NEGATIVE_REGULATION_OF_EPITHELIAL_TO_MESENCHYMAL_TRANSITION	GOBP_NEGATIVE_REGULATION_OF_EPITHELIAL_TO_MESENCHYMAL_TRANSITION		27	0.365759	1.54774	0.0243902	0.0424084	1	5011	tags=41%, list=20%, signal=51%
GOBP_REGULATION_OF_CELL_FATE_COMMITMENT	GOBP_REGULATION_OF_CELL_FATE_COMMITMENT		35	0.337687	1.54736	0.0205479	0.0424983	1	3310	tags=40%, list=13%, signal=46%
GOBP_T_CELL_ACTIVATION_INVOLVED_IN_IMMUNE_RESPONSE	GOBP_T_CELL_ACTIVATION_INVOLVED_IN_IMMUNE_RESPONSE		114	0.257054	1.54726	0	0.0424961	1	5819	tags=36%, list=23%, signal=46%
GOBP_TROPHECTODERMAL_CELL_DIFFERENTIATION	GOBP_TROPHECTODERMAL_CELL_DIFFERENTIATION		23	0.384616	1.54689	0.0320856	0.0425858	1	6685	tags=61%, list=26%, signal=82%
GOBP_POSITIVE_REGULATION_OF_PHOSPHOLIPASE_ACTIVITY	GOBP_POSITIVE_REGULATION_OF_PHOSPHOLIPASE_ACTIVITY		37	0.323583	1.54599	0	0.0427797	1	6324	tags=49%, list=25%, signal=65%
GOBP_HEART_GROWTH	GOBP_HEART_GROWTH		89	0.26751	1.5453	0	0.0429101	1	3791	tags=27%, list=15%, signal=32%
GOBP_REGULATION_OF_POSTSYNAPTIC_MEMBRANE_NEUROTRANSMITTER_RECEPTOR_LEVELS	GOBP_REGULATION_OF_POSTSYNAPTIC_MEMBRANE_NEUROTRANSMITTER_RECEPTOR_LEVELS		66	0.289354	1.54503	0	0.0429459	1	5200	tags=45%, list=20%, signal=57%
GOBP_GLUCOCORTICOID_SECRETION	GOBP_GLUCOCORTICOID_SECRETION		15	0.437098	1.54489	0.0420561	0.0429512	1	4868	tags=53%, list=19%, signal=66%
GOBP_REGULATION_OF_STRIATED_MUSCLE_CONTRACTION	GOBP_REGULATION_OF_STRIATED_MUSCLE_CONTRACTION		70	0.282866	1.54446	0.015873	0.0429934	1	5531	tags=40%, list=22%, signal=51%
GOBP_TELENCEPHALON_GLIAL_CELL_MIGRATION	GOBP_TELENCEPHALON_GLIAL_CELL_MIGRATION		22	0.383954	1.54316	0.0376344	0.0433127	1	4383	tags=36%, list=17%, signal=44%
GOBP_NEGATIVE_REGULATION_OF_SECRETION	GOBP_NEGATIVE_REGULATION_OF_SECRETION		159	0.242979	1.54225	0	0.0434942	1	4859	tags=36%, list=19%, signal=45%
GOBP_REGULATION_OF_MICROTUBULE_DEPOLYMERIZATION	GOBP_REGULATION_OF_MICROTUBULE_DEPOLYMERIZATION		29	0.362492	1.54154	0.0469799	0.0435896	1	6867	tags=66%, list=27%, signal=89%
GOBP_CARDIAC_MUSCLE_CELL_MEMBRANE_REPOLARIZATION	GOBP_CARDIAC_MUSCLE_CELL_MEMBRANE_REPOLARIZATION		24	0.387857	1.54082	0.0465116	0.0437719	1	3454	tags=33%, list=14%, signal=39%
GOBP_PIGMENT_METABOLIC_PROCESS	GOBP_PIGMENT_METABOLIC_PROCESS		48	0.309774	1.5398	0.0188679	0.0439987	1	5138	tags=44%, list=20%, signal=55%
GOBP_TISSUE_REMODELING	GOBP_TISSUE_REMODELING		163	0.251104	1.53979	0	0.0439776	1	7419	tags=52%, list=29%, signal=73%
GOBP_PEPTIDYL_TYROSINE_AUTOPHOSPHORYLATION	GOBP_PEPTIDYL_TYROSINE_AUTOPHOSPHORYLATION		17	0.420035	1.53836	0.0546218	0.0443545	1	7237	tags=76%, list=28%, signal=107%
GOBP_CIRCADIAN_REGULATION_OF_GENE_EXPRESSION	GOBP_CIRCADIAN_REGULATION_OF_GENE_EXPRESSION		49	0.30503	1.53811	0.0275229	0.0443996	1	5761	tags=47%, list=23%, signal=60%
GOBP_VASODILATION	GOBP_VASODILATION		46	0.316027	1.53658	0.0421053	0.0447511	1	3389	tags=28%, list=13%, signal=33%
GOBP_COLLAGEN_ACTIVATED_SIGNALING_PATHWAY	GOBP_COLLAGEN_ACTIVATED_SIGNALING_PATHWAY		15	0.422411	1.53565	0.0464135	0.0449924	1	6277	tags=53%, list=25%, signal=71%
GOBP_SERINE_FAMILY_AMINO_ACID_METABOLIC_PROCESS	GOBP_SERINE_FAMILY_AMINO_ACID_METABOLIC_PROCESS		28	0.356896	1.53561	0.00591716	0.044967	1	4491	tags=36%, list=18%, signal=43%
GOBP_REGULATION_OF_FIBROBLAST_APOPTOTIC_PROCESS	GOBP_REGULATION_OF_FIBROBLAST_APOPTOTIC_PROCESS		19	0.399234	1.53496	0.0640394	0.045132	1	6045	tags=63%, list=24%, signal=83%
GOBP_POSITIVE_REGULATION_OF_CARTILAGE_DEVELOPMENT	GOBP_POSITIVE_REGULATION_OF_CARTILAGE_DEVELOPMENT		28	0.357393	1.53411	0.017341	0.0453446	1	5602	tags=43%, list=22%, signal=55%
GOBP_REGULATION_OF_INTRACELLULAR_ESTROGEN_RECEPTOR_SIGNALING_PATHWAY	GOBP_REGULATION_OF_INTRACELLULAR_ESTROGEN_RECEPTOR_SIGNALING_PATHWAY		26	0.356347	1.53302	0.0294118	0.045602	1	4107	tags=50%, list=16%, signal=60%
GOBP_RESPONSE_TO_PLATELET_DERIVED_GROWTH_FACTOR	GOBP_RESPONSE_TO_PLATELET_DERIVED_GROWTH_FACTOR		17	0.403179	1.53298	0.0338164	0.0455953	1	4628	tags=35%, list=18%, signal=43%
GOBP_PTERIDINE_CONTAINING_COMPOUND_METABOLIC_PROCESS	GOBP_PTERIDINE_CONTAINING_COMPOUND_METABOLIC_PROCESS		22	0.393261	1.53295	0.0376344	0.045588	1	5110	tags=45%, list=20%, signal=57%
GOBP_REGULATION_OF_TUBE_SIZE	GOBP_REGULATION_OF_TUBE_SIZE		137	0.245856	1.53251	0	0.0456396	1	5864	tags=37%, list=23%, signal=48%
GOBP_REGULATION_OF_PHOSPHOLIPASE_ACTIVITY	GOBP_REGULATION_OF_PHOSPHOLIPASE_ACTIVITY		48	0.315097	1.53137	0.021978	0.0459551	1	5882	tags=44%, list=23%, signal=57%
GOBP_REGULATION_OF_LAMELLIPODIUM_ORGANIZATION	GOBP_REGULATION_OF_LAMELLIPODIUM_ORGANIZATION		33	0.338827	1.53065	0.037037	0.0461147	1	7290	tags=70%, list=29%, signal=97%
GOBP_FATTY_ACID_DERIVATIVE_CATABOLIC_PROCESS	GOBP_FATTY_ACID_DERIVATIVE_CATABOLIC_PROCESS		15	0.426948	1.52999	0.0265487	0.0462527	1	6146	tags=67%, list=24%, signal=88%
GOBP_CARDIAC_CHAMBER_DEVELOPMENT	GOBP_CARDIAC_CHAMBER_DEVELOPMENT		150	0.250899	1.52941	0	0.0463834	1	6082	tags=39%, list=24%, signal=51%
GOBP_FIBROBLAST_GROWTH_FACTOR_RECEPTOR_SIGNALING_PATHWAY	GOBP_FIBROBLAST_GROWTH_FACTOR_RECEPTOR_SIGNALING_PATHWAY		68	0.283455	1.52873	0.0196078	0.0465122	1	4801	tags=35%, list=19%, signal=43%
GOBP_MYELOID_CELL_APOPTOTIC_PROCESS	GOBP_MYELOID_CELL_APOPTOTIC_PROCESS		37	0.337821	1.52761	0.0168067	0.0468779	1	5948	tags=46%, list=23%, signal=60%
GOBP_POSITIVE_REGULATION_OF_NUCLEAR_DIVISION	GOBP_POSITIVE_REGULATION_OF_NUCLEAR_DIVISION		46	0.304937	1.52759	0	0.0468517	1	6117	tags=43%, list=24%, signal=57%
GOBP_REGULATION_OF_CELLULAR_CARBOHYDRATE_METABOLIC_PROCESS	GOBP_REGULATION_OF_CELLULAR_CARBOHYDRATE_METABOLIC_PROCESS		118	0.264027	1.52758	0.0294118	0.0468321	1	6010	tags=37%, list=24%, signal=49%
GOBP_RESPONSE_TO_SALT	GOBP_RESPONSE_TO_SALT		16	0.428685	1.52752	0.0497738	0.0468207	1	6036	tags=69%, list=24%, signal=90%
GOBP_NEGATIVE_REGULATION_OF_RECEPTOR_MEDIATED_ENDOCYTOSIS	GOBP_NEGATIVE_REGULATION_OF_RECEPTOR_MEDIATED_ENDOCYTOSIS		23	0.381481	1.52687	0.039548	0.0470191	1	5079	tags=39%, list=20%, signal=49%
GOBP_NEGATIVE_REGULATION_OF_PLASMA_MEMBRANE_BOUNDED_CELL_PROJECTION_ASSEMBLY	GOBP_NEGATIVE_REGULATION_OF_PLASMA_MEMBRANE_BOUNDED_CELL_PROJECTION_ASSEMBLY		27	0.357653	1.52544	0.0193548	0.047392	1	8352	tags=70%, list=33%, signal=104%
GOBP_GLANDULAR_EPITHELIAL_CELL_DIFFERENTIATION	GOBP_GLANDULAR_EPITHELIAL_CELL_DIFFERENTIATION		67	0.278734	1.52311	0	0.048032	1	4704	tags=39%, list=18%, signal=47%
GOBP_REGULATION_OF_GLUCOSE_METABOLIC_PROCESS	GOBP_REGULATION_OF_GLUCOSE_METABOLIC_PROCESS		78	0.283895	1.52209	0	0.0483045	1	6010	tags=38%, list=24%, signal=50%
GOBP_ATRIOVENTRICULAR_VALVE_DEVELOPMENT	GOBP_ATRIOVENTRICULAR_VALVE_DEVELOPMENT		21	0.401776	1.52108	0.0324324	0.0486073	1	5288	tags=43%, list=21%, signal=54%
GOBP_DNA_MODIFICATION	GOBP_DNA_MODIFICATION		77	0.276342	1.51969	0	0.0489617	1	3666	tags=34%, list=14%, signal=39%
GOBP_POLYOL_BIOSYNTHETIC_PROCESS	GOBP_POLYOL_BIOSYNTHETIC_PROCESS		46	0.323408	1.5175	0	0.0494948	1	5109	tags=37%, list=20%, signal=46%
GOBP_POSITIVE_REGULATION_OF_CALCIUM_ION_DEPENDENT_EXOCYTOSIS	GOBP_POSITIVE_REGULATION_OF_CALCIUM_ION_DEPENDENT_EXOCYTOSIS		15	0.42237	1.51688	0.0384615	0.0496586	1	5188	tags=47%, list=20%, signal=59%
GOBP_MONOCARBOXYLIC_ACID_CATABOLIC_PROCESS	GOBP_MONOCARBOXYLIC_ACID_CATABOLIC_PROCESS		87	0.271027	1.51664	0	0.0496819	1	7582	tags=52%, list=30%, signal=73%
GOBP_ORGANISM_EMERGENCE_FROM_PROTECTIVE_STRUCTURE	GOBP_ORGANISM_EMERGENCE_FROM_PROTECTIVE_STRUCTURE		30	0.341366	1.5157	0.0238095	0.0499603	1	2948	tags=30%, list=12%, signal=34%
GOBP_SOMITOGENESIS	GOBP_SOMITOGENESIS		60	0.289288	1.51553	0	0.0499724	1	5117	tags=40%, list=20%, signal=50%
GOBP_NEGATIVE_REGULATION_OF_MEMBRANE_POTENTIAL	GOBP_NEGATIVE_REGULATION_OF_MEMBRANE_POTENTIAL		15	0.420898	1.51459	0.0420561	0.0502605	1	4140	tags=40%, list=16%, signal=48%
GOBP_VASCULAR_ENDOTHELIAL_GROWTH_FACTOR_PRODUCTION	GOBP_VASCULAR_ENDOTHELIAL_GROWTH_FACTOR_PRODUCTION		25	0.353653	1.51447	0.0419162	0.0502581	1	7452	tags=52%, list=29%, signal=73%
GOBP_NEGATIVE_REGULATION_OF_MUSCLE_TISSUE_DEVELOPMENT	GOBP_NEGATIVE_REGULATION_OF_MUSCLE_TISSUE_DEVELOPMENT		18	0.400008	1.51423	0.0837209	0.0502735	1	4672	tags=50%, list=18%, signal=61%
GOBP_PYROPTOSIS	GOBP_PYROPTOSIS		29	0.339814	1.51391	0.0240964	0.0503535	1	5060	tags=31%, list=20%, signal=39%
GOBP_REGULATION_OF_T_CELL_MEDIATED_IMMUNITY	GOBP_REGULATION_OF_T_CELL_MEDIATED_IMMUNITY		95	0.261569	1.51246	0	0.0507997	1	5335	tags=37%, list=21%, signal=46%
GOBP_LIPID_OXIDATION	GOBP_LIPID_OXIDATION		80	0.271124	1.51163	0	0.0510561	1	7582	tags=48%, list=30%, signal=67%
GOBP_NEGATIVE_REGULATION_OF_CD4_POSITIVE_ALPHA_BETA_T_CELL_ACTIVATION	GOBP_NEGATIVE_REGULATION_OF_CD4_POSITIVE_ALPHA_BETA_T_CELL_ACTIVATION		27	0.36212	1.51052	0.0129032	0.0513924	1	5668	tags=48%, list=22%, signal=62%
GOBP_KERATINOCYTE_MIGRATION	GOBP_KERATINOCYTE_MIGRATION		18	0.382786	1.50835	0.0375587	0.0520728	1	7734	tags=67%, list=30%, signal=96%
GOBP_WATER_SOLUBLE_VITAMIN_METABOLIC_PROCESS	GOBP_WATER_SOLUBLE_VITAMIN_METABOLIC_PROCESS		28	0.353082	1.50829	0.0544218	0.0520797	1	8116	tags=64%, list=32%, signal=94%
GOBP_RESPONSE_TO_AMYLOID_BETA	GOBP_RESPONSE_TO_AMYLOID_BETA		32	0.359318	1.50801	0.0344828	0.0521157	1	4801	tags=44%, list=19%, signal=54%
GOBP_ORGAN_GROWTH	GOBP_ORGAN_GROWTH		157	0.233736	1.50773	0	0.0521544	1	3791	tags=25%, list=15%, signal=30%
GOBP_BLASTOCYST_FORMATION	GOBP_BLASTOCYST_FORMATION		44	0.311122	1.50657	0.0192308	0.0524687	1	4536	tags=39%, list=18%, signal=47%
GOBP_INTERLEUKIN_17_PRODUCTION	GOBP_INTERLEUKIN_17_PRODUCTION		44	0.306913	1.50576	0.00854701	0.0526367	1	6236	tags=45%, list=24%, signal=60%
GOBP_NUCLEOSIDE_CATABOLIC_PROCESS	GOBP_NUCLEOSIDE_CATABOLIC_PROCESS		16	0.422333	1.50466	0.0418605	0.0529037	1	6148	tags=56%, list=24%, signal=74%
GOBP_DEMETHYLATION	GOBP_DEMETHYLATION		53	0.302011	1.50427	0	0.0529531	1	1611	tags=25%, list=6%, signal=26%
GOBP_NEGATIVE_REGULATION_OF_INTERFERON_GAMMA_PRODUCTION	GOBP_NEGATIVE_REGULATION_OF_INTERFERON_GAMMA_PRODUCTION		36	0.333149	1.50315	0.0223881	0.0532951	1	5698	tags=42%, list=22%, signal=54%
GOBP_POSITIVE_REGULATION_OF_CREB_TRANSCRIPTION_FACTOR_ACTIVITY	GOBP_POSITIVE_REGULATION_OF_CREB_TRANSCRIPTION_FACTOR_ACTIVITY		15	0.42635	1.50262	0.0542986	0.0534057	1	4952	tags=40%, list=19%, signal=50%
GOBP_ENTRY_INTO_HOST	GOBP_ENTRY_INTO_HOST		90	0.254149	1.50018	0	0.0540615	1	5598	tags=43%, list=22%, signal=55%
GOBP_REGULATION_OF_ENDOPLASMIC_RETICULUM_STRESS_INDUCED_INTRINSIC_APOPTOTIC_SIGNALING_PATHWAY	GOBP_REGULATION_OF_ENDOPLASMIC_RETICULUM_STRESS_INDUCED_INTRINSIC_APOPTOTIC_SIGNALING_PATHWAY		15	0.430016	1.49983	0.0769231	0.0541677	1	5142	tags=53%, list=20%, signal=67%
GOBP_ALPHA_BETA_T_CELL_PROLIFERATION	GOBP_ALPHA_BETA_T_CELL_PROLIFERATION		49	0.298104	1.49885	0.03	0.0544233	1	5681	tags=39%, list=22%, signal=50%
GOBP_REGULATION_OF_CALCIUM_ION_TRANSMEMBRANE_TRANSPORTER_ACTIVITY	GOBP_REGULATION_OF_CALCIUM_ION_TRANSMEMBRANE_TRANSPORTER_ACTIVITY		77	0.278842	1.49823	0	0.0545946	1	6361	tags=43%, list=25%, signal=57%
GOBP_PIGMENT_BIOSYNTHETIC_PROCESS	GOBP_PIGMENT_BIOSYNTHETIC_PROCESS		38	0.33517	1.4982	0.0378788	0.0545714	1	5138	tags=47%, list=20%, signal=59%
GOBP_EPITHELIAL_TO_MESENCHYMAL_TRANSITION_INVOLVED_IN_ENDOCARDIAL_CUSHION_FORMATION	GOBP_EPITHELIAL_TO_MESENCHYMAL_TRANSITION_INVOLVED_IN_ENDOCARDIAL_CUSHION_FORMATION		15	0.422291	1.49786	0.0466102	0.0546591	1	4672	tags=40%, list=18%, signal=49%
GOBP_INFLAMMASOME_COMPLEX_ASSEMBLY	GOBP_INFLAMMASOME_COMPLEX_ASSEMBLY		18	0.404784	1.49778	0.0420561	0.0546505	1	6238	tags=44%, list=24%, signal=59%
GOBP_CENTRAL_NERVOUS_SYSTEM_NEURON_AXONOGENESIS	GOBP_CENTRAL_NERVOUS_SYSTEM_NEURON_AXONOGENESIS		33	0.336054	1.49551	0.0306748	0.0553566	1	3564	tags=30%, list=14%, signal=35%
GOBP_SKELETAL_MUSCLE_TISSUE_REGENERATION	GOBP_SKELETAL_MUSCLE_TISSUE_REGENERATION		33	0.339365	1.49551	0.0220588	0.0553262	1	3939	tags=39%, list=15%, signal=47%
GOBP_POSITIVE_REGULATION_OF_NATURAL_KILLER_CELL_ACTIVATION	GOBP_POSITIVE_REGULATION_OF_NATURAL_KILLER_CELL_ACTIVATION		27	0.352525	1.49372	0.0372671	0.0558648	1	6217	tags=52%, list=24%, signal=68%
GOBP_NEGATIVE_REGULATION_OF_ATP_DEPENDENT_ACTIVITY	GOBP_NEGATIVE_REGULATION_OF_ATP_DEPENDENT_ACTIVITY		17	0.425022	1.4929	0.0336538	0.0561104	1	1399	tags=29%, list=5%, signal=31%
GOBP_REGULATION_OF_HETEROCHROMATIN_FORMATION	GOBP_REGULATION_OF_HETEROCHROMATIN_FORMATION		21	0.375775	1.4923	0.0531915	0.0563012	1	4101	tags=43%, list=16%, signal=51%
GOBP_REGULATION_OF_MYELINATION	GOBP_REGULATION_OF_MYELINATION		42	0.310279	1.49222	0.0431035	0.0562776	1	5788	tags=48%, list=23%, signal=61%
GOBP_POSITIVE_REGULATION_OF_POTASSIUM_ION_TRANSPORT	GOBP_POSITIVE_REGULATION_OF_POTASSIUM_ION_TRANSPORT		41	0.316283	1.49203	0.016	0.056307	1	5600	tags=46%, list=22%, signal=59%
GOBP_REGULATION_OF_MONOCYTE_DIFFERENTIATION	GOBP_REGULATION_OF_MONOCYTE_DIFFERENTIATION		16	0.420959	1.49167	0.0724638	0.0563997	1	2759	tags=31%, list=11%, signal=35%
GOBP_PULMONARY_VALVE_DEVELOPMENT	GOBP_PULMONARY_VALVE_DEVELOPMENT		17	0.40455	1.49055	0.046729	0.0567508	1	6603	tags=41%, list=26%, signal=55%
GOBP_THYMIC_T_CELL_SELECTION	GOBP_THYMIC_T_CELL_SELECTION		23	0.367011	1.49042	0.0502793	0.0567407	1	4650	tags=48%, list=18%, signal=58%
GOBP_NEUROTRANSMITTER_RECEPTOR_INTERNALIZATION	GOBP_NEUROTRANSMITTER_RECEPTOR_INTERNALIZATION		30	0.342652	1.48938	0.0333333	0.057052	1	4410	tags=50%, list=17%, signal=60%
GOBP_REGULATION_OF_OSSIFICATION	GOBP_REGULATION_OF_OSSIFICATION		115	0.244817	1.48921	0	0.0571035	1	5279	tags=39%, list=21%, signal=49%
GOBP_BONE_REMODELING	GOBP_BONE_REMODELING		88	0.266572	1.48836	0	0.0572638	1	7397	tags=57%, list=29%, signal=80%
GOBP_POST_TRANSLATIONAL_PROTEIN_MODIFICATION	GOBP_POST_TRANSLATIONAL_PROTEIN_MODIFICATION		17	0.413628	1.48679	0.0444444	0.0577792	1	6759	tags=76%, list=26%, signal=104%
GOBP_POSITIVE_REGULATION_OF_CHONDROCYTE_DIFFERENTIATION	GOBP_POSITIVE_REGULATION_OF_CHONDROCYTE_DIFFERENTIATION		19	0.390828	1.48678	0.0842697	0.0577585	1	5602	tags=47%, list=22%, signal=61%
GOBP_REGULATION_OF_CHOLESTEROL_BIOSYNTHETIC_PROCESS	GOBP_REGULATION_OF_CHOLESTEROL_BIOSYNTHETIC_PROCESS		16	0.412842	1.48573	0.0666667	0.0580839	1	7445	tags=56%, list=29%, signal=79%
GOBP_GLUTAMINE_FAMILY_AMINO_ACID_CATABOLIC_PROCESS	GOBP_GLUTAMINE_FAMILY_AMINO_ACID_CATABOLIC_PROCESS		21	0.370332	1.4857	0.0591398	0.0580523	1	2045	tags=24%, list=8%, signal=26%
GOBP_POSITIVE_REGULATION_OF_PLASMA_MEMBRANE_BOUNDED_CELL_PROJECTION_ASSEMBLY	GOBP_POSITIVE_REGULATION_OF_PLASMA_MEMBRANE_BOUNDED_CELL_PROJECTION_ASSEMBLY		79	0.267249	1.48546	0.0566038	0.058103	1	5617	tags=39%, list=22%, signal=50%
GOBP_REGULATION_OF_EXTENT_OF_CELL_GROWTH	GOBP_REGULATION_OF_EXTENT_OF_CELL_GROWTH		90	0.252809	1.48475	0	0.0583869	1	6129	tags=42%, list=24%, signal=55%
GOBP_SERTOLI_CELL_DIFFERENTIATION	GOBP_SERTOLI_CELL_DIFFERENTIATION		22	0.374616	1.48434	0.046729	0.058514	1	3613	tags=41%, list=14%, signal=48%
GOBP_NEUROTRANSMITTER_METABOLIC_PROCESS	GOBP_NEUROTRANSMITTER_METABOLIC_PROCESS		25	0.356963	1.48387	0.021164	0.058613	1	4290	tags=40%, list=17%, signal=48%
GOBP_LEUKOTRIENE_METABOLIC_PROCESS	GOBP_LEUKOTRIENE_METABOLIC_PROCESS		16	0.408727	1.4814	0.078341	0.0593915	1	7939	tags=75%, list=31%, signal=109%
GOBP_NEGATIVE_REGULATION_OF_IMMUNE_EFFECTOR_PROCESS	GOBP_NEGATIVE_REGULATION_OF_IMMUNE_EFFECTOR_PROCESS		123	0.241992	1.47918	0	0.0600332	1	4644	tags=32%, list=18%, signal=39%
GOBP_POLYSACCHARIDE_METABOLIC_PROCESS	GOBP_POLYSACCHARIDE_METABOLIC_PROCESS		85	0.267918	1.47447	0	0.0617039	1	6498	tags=45%, list=25%, signal=60%
GOBP_CELL_CELL_JUNCTION_ORGANIZATION	GOBP_CELL_CELL_JUNCTION_ORGANIZATION		175	0.238978	1.47414	0	0.0618164	1	6265	tags=46%, list=25%, signal=61%
GOBP_CELLULAR_RESPONSE_TO_CADMIUM_ION	GOBP_CELLULAR_RESPONSE_TO_CADMIUM_ION		22	0.354458	1.47267	0.0346821	0.0623201	1	3434	tags=36%, list=13%, signal=42%
GOBP_OOCYTE_MATURATION	GOBP_OOCYTE_MATURATION		24	0.361433	1.47259	0.0493827	0.0623007	1	4264	tags=46%, list=17%, signal=55%
GOBP_LIPID_EXPORT_FROM_CELL	GOBP_LIPID_EXPORT_FROM_CELL		48	0.296392	1.4725	0.00970874	0.0622925	1	5623	tags=38%, list=22%, signal=48%
GOBP_PHOSPHATIDYLSERINE_METABOLIC_PROCESS	GOBP_PHOSPHATIDYLSERINE_METABOLIC_PROCESS		19	0.394736	1.47245	0.0502513	0.0622766	1	6707	tags=53%, list=26%, signal=71%
GOBP_NEGATIVE_REGULATION_OF_PHOSPHATIDYLINOSITOL_3_KINASE_SIGNALING	GOBP_NEGATIVE_REGULATION_OF_PHOSPHATIDYLINOSITOL_3_KINASE_SIGNALING		16	0.419373	1.47217	0.0593607	0.0623371	1	4710	tags=44%, list=18%, signal=54%
GOBP_POSITIVE_REGULATION_OF_TYPE_2_IMMUNE_RESPONSE	GOBP_POSITIVE_REGULATION_OF_TYPE_2_IMMUNE_RESPONSE		16	0.411794	1.47206	0.0721649	0.0623594	1	1400	tags=19%, list=5%, signal=20%
GOBP_NEGATIVE_REGULATION_OF_LEUKOCYTE_APOPTOTIC_PROCESS	GOBP_NEGATIVE_REGULATION_OF_LEUKOCYTE_APOPTOTIC_PROCESS		66	0.274802	1.47165	0	0.0624628	1	4189	tags=30%, list=16%, signal=36%
GOBP_NEGATIVE_REGULATION_OF_INTERLEUKIN_1_BETA_PRODUCTION	GOBP_NEGATIVE_REGULATION_OF_INTERLEUKIN_1_BETA_PRODUCTION		28	0.339385	1.47105	0.0202703	0.0627001	1	3345	tags=29%, list=13%, signal=33%
GOBP_PLASMA_MEMBRANE_ORGANIZATION	GOBP_PLASMA_MEMBRANE_ORGANIZATION		126	0.253803	1.4709	0	0.0627212	1	8337	tags=58%, list=33%, signal=86%
GOBP_ASTROCYTE_ACTIVATION	GOBP_ASTROCYTE_ACTIVATION		16	0.406268	1.47026	0.0631068	0.0629162	1	4704	tags=56%, list=18%, signal=69%
GOBP_DNA_DEALKYLATION	GOBP_DNA_DEALKYLATION		19	0.389173	1.47014	0.0476191	0.0629316	1	3481	tags=37%, list=14%, signal=43%
GOBP_MYOBLAST_DIFFERENTIATION	GOBP_MYOBLAST_DIFFERENTIATION		89	0.257238	1.47014	0	0.0628978	1	5228	tags=36%, list=20%, signal=45%
GOBP_HEPARAN_SULFATE_PROTEOGLYCAN_METABOLIC_PROCESS	GOBP_HEPARAN_SULFATE_PROTEOGLYCAN_METABOLIC_PROCESS		35	0.32489	1.47	0.037037	0.0629196	1	6660	tags=51%, list=26%, signal=69%
GOBP_BONE_MINERALIZATION	GOBP_BONE_MINERALIZATION		105	0.242054	1.46878	0.030303	0.063233	1	7238	tags=50%, list=28%, signal=69%
GOBP_LEUKOCYTE_ACTIVATION_INVOLVED_IN_INFLAMMATORY_RESPONSE	GOBP_LEUKOCYTE_ACTIVATION_INVOLVED_IN_INFLAMMATORY_RESPONSE		39	0.312309	1.46874	0.0151515	0.0632099	1	6962	tags=51%, list=27%, signal=70%
GOBP_REGULATION_OF_STEROID_METABOLIC_PROCESS	GOBP_REGULATION_OF_STEROID_METABOLIC_PROCESS		97	0.260192	1.46831	0	0.0633116	1	5383	tags=31%, list=21%, signal=39%
GOBP_RESPONSE_TO_OSMOTIC_STRESS	GOBP_RESPONSE_TO_OSMOTIC_STRESS		73	0.267654	1.46725	0	0.0636149	1	5880	tags=45%, list=23%, signal=59%
GOBP_CELLULAR_CARBOHYDRATE_BIOSYNTHETIC_PROCESS	GOBP_CELLULAR_CARBOHYDRATE_BIOSYNTHETIC_PROCESS		57	0.282456	1.46672	0.0222222	0.0637715	1	7558	tags=51%, list=30%, signal=72%
GOBP_HISTONE_H3_K9_METHYLATION	GOBP_HISTONE_H3_K9_METHYLATION		22	0.365666	1.46302	0.0638298	0.0651286	1	6823	tags=59%, list=27%, signal=81%
GOBP_REGULATION_OF_BLOOD_PRESSURE	GOBP_REGULATION_OF_BLOOD_PRESSURE		194	0.215633	1.46249	0	0.0652633	1	3895	tags=27%, list=15%, signal=31%
GOBP_REGULATION_OF_PLATELET_DERIVED_GROWTH_FACTOR_RECEPTOR_SIGNALING_PATHWAY	GOBP_REGULATION_OF_PLATELET_DERIVED_GROWTH_FACTOR_RECEPTOR_SIGNALING_PATHWAY		20	0.385411	1.46232	0.0391061	0.0652913	1	7870	tags=75%, list=31%, signal=108%
GOBP_REGULATION_OF_LEUKOCYTE_DEGRANULATION	GOBP_REGULATION_OF_LEUKOCYTE_DEGRANULATION		46	0.301322	1.46177	0.0235294	0.0654258	1	6756	tags=48%, list=26%, signal=65%
GOBP_VENTRICULAR_SYSTEM_DEVELOPMENT	GOBP_VENTRICULAR_SYSTEM_DEVELOPMENT		26	0.339201	1.46172	0.0310559	0.0654117	1	4825	tags=46%, list=19%, signal=57%
GOBP_NEGATIVE_REGULATION_OF_HOMOTYPIC_CELL_CELL_ADHESION	GOBP_NEGATIVE_REGULATION_OF_HOMOTYPIC_CELL_CELL_ADHESION		16	0.413589	1.46159	0.0666667	0.0654292	1	7786	tags=69%, list=30%, signal=99%
GOBP_CELLULAR_MONOVALENT_INORGANIC_CATION_HOMEOSTASIS	GOBP_CELLULAR_MONOVALENT_INORGANIC_CATION_HOMEOSTASIS		93	0.263181	1.46074	0	0.0656706	1	3910	tags=31%, list=15%, signal=37%
GOBP_POSITIVE_REGULATION_OF_GRANULOCYTE_CHEMOTAXIS	GOBP_POSITIVE_REGULATION_OF_GRANULOCYTE_CHEMOTAXIS		23	0.356671	1.45968	0.0607735	0.066027	1	3516	tags=39%, list=14%, signal=45%
GOBP_REGULATION_OF_ADIPOSE_TISSUE_DEVELOPMENT	GOBP_REGULATION_OF_ADIPOSE_TISSUE_DEVELOPMENT		16	0.409843	1.45962	0.0689655	0.0660293	1	5832	tags=63%, list=23%, signal=81%
GOBP_INTERLEUKIN_4_PRODUCTION	GOBP_INTERLEUKIN_4_PRODUCTION		36	0.312376	1.45946	0.0359712	0.0660389	1	6213	tags=47%, list=24%, signal=62%
GOBP_REGULATION_OF_CALCIUM_MEDIATED_SIGNALING	GOBP_REGULATION_OF_CALCIUM_MEDIATED_SIGNALING		68	0.27079	1.45823	0.0149254	0.0664467	1	5928	tags=38%, list=23%, signal=50%
GOBP_INSULIN_SECRETION_INVOLVED_IN_CELLULAR_RESPONSE_TO_GLUCOSE_STIMULUS	GOBP_INSULIN_SECRETION_INVOLVED_IN_CELLULAR_RESPONSE_TO_GLUCOSE_STIMULUS		71	0.271469	1.45729	0.0140845	0.0667654	1	5904	tags=45%, list=23%, signal=58%
GOBP_ENTRAINMENT_OF_CIRCADIAN_CLOCK	GOBP_ENTRAINMENT_OF_CIRCADIAN_CLOCK		26	0.353514	1.45672	0.0377359	0.0669234	1	1258	tags=23%, list=5%, signal=24%
GOBP_RESPONSE_TO_COPPER_ION	GOBP_RESPONSE_TO_COPPER_ION		26	0.34144	1.45653	0.0375	0.0669541	1	5212	tags=38%, list=20%, signal=48%
GOBP_BONE_RESORPTION	GOBP_BONE_RESORPTION		67	0.269024	1.456	0	0.0671252	1	7397	tags=60%, list=29%, signal=84%
GOBP_REGULATION_OF_LIPID_STORAGE	GOBP_REGULATION_OF_LIPID_STORAGE		39	0.326992	1.45498	0.057554	0.0674833	1	4902	tags=31%, list=19%, signal=38%
GOBP_NLRP3_INFLAMMASOME_COMPLEX_ASSEMBLY	GOBP_NLRP3_INFLAMMASOME_COMPLEX_ASSEMBLY		15	0.397345	1.4549	0.0829493	0.0674791	1	6238	tags=47%, list=24%, signal=62%
GOBP_BRANCHING_INVOLVED_IN_SALIVARY_GLAND_MORPHOGENESIS	GOBP_BRANCHING_INVOLVED_IN_SALIVARY_GLAND_MORPHOGENESIS		22	0.349927	1.45472	0.0574713	0.0675364	1	8503	tags=73%, list=33%, signal=109%
GOBP_L_ALPHA_AMINO_ACID_TRANSMEMBRANE_TRANSPORT	GOBP_L_ALPHA_AMINO_ACID_TRANSMEMBRANE_TRANSPORT		47	0.287473	1.45384	0.0188679	0.0677973	1	4155	tags=32%, list=16%, signal=38%
GOBP_ANTIGEN_PROCESSING_AND_PRESENTATION_OF_PEPTIDE_ANTIGEN_VIA_MHC_CLASS_I	GOBP_ANTIGEN_PROCESSING_AND_PRESENTATION_OF_PEPTIDE_ANTIGEN_VIA_MHC_CLASS_I		46	0.295937	1.45331	0.0165289	0.0680031	1	3914	tags=35%, list=15%, signal=41%
GOBP_POSITIVE_REGULATION_OF_GLUCOSE_IMPORT	GOBP_POSITIVE_REGULATION_OF_GLUCOSE_IMPORT		25	0.349527	1.45322	0.0295858	0.0679946	1	7718	tags=56%, list=30%, signal=80%
GOBP_REGULATION_OF_EPIDERMAL_GROWTH_FACTOR_ACTIVATED_RECEPTOR_ACTIVITY	GOBP_REGULATION_OF_EPIDERMAL_GROWTH_FACTOR_ACTIVATED_RECEPTOR_ACTIVITY		21	0.366431	1.45168	0.037234	0.0685638	1	1898	tags=24%, list=7%, signal=26%
GOBP_REGULATION_OF_BROWN_FAT_CELL_DIFFERENTIATION	GOBP_REGULATION_OF_BROWN_FAT_CELL_DIFFERENTIATION		23	0.35799	1.4514	0.0685714	0.0686411	1	6897	tags=61%, list=27%, signal=83%
GOBP_REGULATION_OF_NEUTROPHIL_CHEMOTAXIS	GOBP_REGULATION_OF_NEUTROPHIL_CHEMOTAXIS		28	0.345397	1.44976	0.03125	0.0692872	1	3516	tags=32%, list=14%, signal=37%
GOBP_OLIGODENDROCYTE_DIFFERENTIATION	GOBP_OLIGODENDROCYTE_DIFFERENTIATION		105	0.243923	1.44944	0	0.0693676	1	4789	tags=37%, list=19%, signal=46%
GOBP_REGULATION_OF_SMOOTH_MUSCLE_CONTRACTION	GOBP_REGULATION_OF_SMOOTH_MUSCLE_CONTRACTION		52	0.285031	1.44872	0.0104167	0.0696191	1	7108	tags=54%, list=28%, signal=74%
GOBP_NEGATIVE_REGULATION_OF_SMOOTHENED_SIGNALING_PATHWAY	GOBP_NEGATIVE_REGULATION_OF_SMOOTHENED_SIGNALING_PATHWAY		30	0.332653	1.44863	0.031746	0.0696199	1	6633	tags=53%, list=26%, signal=72%
GOBP_PLATELET_AGGREGATION	GOBP_PLATELET_AGGREGATION		48	0.277066	1.4468	0.029703	0.070292	1	7108	tags=50%, list=28%, signal=69%
GOBP_REGULATION_OF_CELL_GROWTH_INVOLVED_IN_CARDIAC_MUSCLE_CELL_DEVELOPMENT	GOBP_REGULATION_OF_CELL_GROWTH_INVOLVED_IN_CARDIAC_MUSCLE_CELL_DEVELOPMENT		22	0.361002	1.4462	0.0588235	0.0704825	1	5438	tags=50%, list=21%, signal=63%
GOBP_REGULATION_OF_AXONOGENESIS	GOBP_REGULATION_OF_AXONOGENESIS		132	0.241378	1.44604	0	0.0705172	1	6186	tags=40%, list=24%, signal=53%
GOBP_SMOOTH_MUSCLE_CELL_APOPTOTIC_PROCESS	GOBP_SMOOTH_MUSCLE_CELL_APOPTOTIC_PROCESS		19	0.380676	1.44528	0.0483092	0.0707844	1	5855	tags=53%, list=23%, signal=68%
GOBP_SERTOLI_CELL_DEVELOPMENT	GOBP_SERTOLI_CELL_DEVELOPMENT		16	0.406111	1.44511	0.0742358	0.0708022	1	3613	tags=44%, list=14%, signal=51%
GOBP_DIOL_BIOSYNTHETIC_PROCESS	GOBP_DIOL_BIOSYNTHETIC_PROCESS		15	0.405165	1.44492	0.0681818	0.0708299	1	6841	tags=60%, list=27%, signal=82%
GOBP_NEGATIVE_REGULATION_OF_CYTOKINE_PRODUCTION_INVOLVED_IN_INFLAMMATORY_RESPONSE	GOBP_NEGATIVE_REGULATION_OF_CYTOKINE_PRODUCTION_INVOLVED_IN_INFLAMMATORY_RESPONSE		18	0.382503	1.44487	0.056338	0.0708162	1	3345	tags=28%, list=13%, signal=32%
GOBP_POSITIVE_REGULATION_OF_NEUTROPHIL_MIGRATION	GOBP_POSITIVE_REGULATION_OF_NEUTROPHIL_MIGRATION		31	0.316046	1.44459	0.0300752	0.0708643	1	4178	tags=39%, list=16%, signal=46%
GOBP_MONOCYTE_CHEMOTAXIS	GOBP_MONOCYTE_CHEMOTAXIS		52	0.282128	1.44348	0.0309278	0.0712576	1	4628	tags=37%, list=18%, signal=45%
GOBP_CALCIUM_MEDIATED_SIGNALING	GOBP_CALCIUM_MEDIATED_SIGNALING		155	0.240264	1.44275	0	0.0715177	1	5928	tags=39%, list=23%, signal=50%
GOBP_REGULATION_OF_HEART_CONTRACTION	GOBP_REGULATION_OF_HEART_CONTRACTION		160	0.234037	1.44225	0	0.0716541	1	3907	tags=28%, list=15%, signal=33%
GOBP_EMBRYONIC_HEART_TUBE_DEVELOPMENT	GOBP_EMBRYONIC_HEART_TUBE_DEVELOPMENT		65	0.267516	1.44129	0.0422535	0.072038	1	6251	tags=46%, list=24%, signal=61%
GOBP_POSITIVE_REGULATION_OF_INTERLEUKIN_10_PRODUCTION	GOBP_POSITIVE_REGULATION_OF_INTERLEUKIN_10_PRODUCTION		39	0.31184	1.44009	0.0538462	0.072512	1	5668	tags=46%, list=22%, signal=59%
GOBP_POSITIVE_REGULATION_OF_PHOSPHATIDYLINOSITOL_3_KINASE_SIGNALING	GOBP_POSITIVE_REGULATION_OF_PHOSPHATIDYLINOSITOL_3_KINASE_SIGNALING		57	0.277223	1.43957	0.0410959	0.0726705	1	4635	tags=32%, list=18%, signal=38%
GOBP_CELLULAR_RESPONSE_TO_INTERFERON_ALPHA	GOBP_CELLULAR_RESPONSE_TO_INTERFERON_ALPHA		17	0.385008	1.43954	0.0720721	0.0726461	1	3890	tags=29%, list=15%, signal=35%
GOBP_MAMMARY_GLAND_ALVEOLUS_DEVELOPMENT	GOBP_MAMMARY_GLAND_ALVEOLUS_DEVELOPMENT		19	0.377406	1.43952	0.0852018	0.072608	1	7180	tags=53%, list=28%, signal=73%
GOBP_AORTA_MORPHOGENESIS	GOBP_AORTA_MORPHOGENESIS		30	0.321494	1.43873	0.038961	0.0728707	1	6057	tags=53%, list=24%, signal=70%
GOBP_REGULATION_OF_VESICLE_SIZE	GOBP_REGULATION_OF_VESICLE_SIZE		15	0.410278	1.43872	0.0625	0.0728326	1	8584	tags=73%, list=34%, signal=110%
GOBP_ERYTHROCYTE_DEVELOPMENT	GOBP_ERYTHROCYTE_DEVELOPMENT		41	0.304425	1.43851	0.0378788	0.0728952	1	6566	tags=49%, list=26%, signal=66%
GOBP_TYPE_B_PANCREATIC_CELL_DEVELOPMENT	GOBP_TYPE_B_PANCREATIC_CELL_DEVELOPMENT		17	0.387766	1.43769	0.0540541	0.0731882	1	4704	tags=41%, list=18%, signal=50%
GOBP_POSITIVE_REGULATION_OF_POTASSIUM_ION_TRANSMEMBRANE_TRANSPORTER_ACTIVITY	GOBP_POSITIVE_REGULATION_OF_POTASSIUM_ION_TRANSMEMBRANE_TRANSPORTER_ACTIVITY		20	0.363565	1.43573	0.031746	0.0739405	1	5372	tags=50%, list=21%, signal=63%
GOBP_N_TERMINAL_PROTEIN_AMINO_ACID_MODIFICATION	GOBP_N_TERMINAL_PROTEIN_AMINO_ACID_MODIFICATION		16	0.406052	1.43512	0.0746269	0.0741732	1	5022	tags=63%, list=20%, signal=78%
GOBP_STRIATED_MUSCLE_CONTRACTION	GOBP_STRIATED_MUSCLE_CONTRACTION		143	0.234764	1.43498	0	0.0741989	1	5531	tags=36%, list=22%, signal=45%
GOBP_MICROTUBULE_DEPOLYMERIZATION	GOBP_MICROTUBULE_DEPOLYMERIZATION		39	0.30304	1.43489	0.037037	0.074201	1	6867	tags=59%, list=27%, signal=81%
GOBP_POSITIVE_REGULATION_OF_LIPASE_ACTIVITY	GOBP_POSITIVE_REGULATION_OF_LIPASE_ACTIVITY		49	0.295994	1.43459	0.0136986	0.0742852	1	5882	tags=43%, list=23%, signal=56%
GOBP_CELL_MIGRATION_IN_HINDBRAIN	GOBP_CELL_MIGRATION_IN_HINDBRAIN		16	0.401479	1.43447	0.0807175	0.0743116	1	3383	tags=38%, list=13%, signal=43%
GOBP_RESPONSE_TO_CALCIUM_ION	GOBP_RESPONSE_TO_CALCIUM_ION		106	0.245332	1.43344	0.03125	0.074669	1	5531	tags=39%, list=22%, signal=49%
GOBP_REGULATION_OF_OSTEOCLAST_DIFFERENTIATION	GOBP_REGULATION_OF_OSTEOCLAST_DIFFERENTIATION		72	0.268705	1.43336	0	0.0746609	1	6448	tags=44%, list=25%, signal=59%
GOBP_POSITIVE_REGULATION_OF_LIPID_STORAGE	GOBP_POSITIVE_REGULATION_OF_LIPID_STORAGE		18	0.376706	1.43247	0.0536585	0.0750211	1	6323	tags=50%, list=25%, signal=66%
GOBP_HEMATOPOIETIC_PROGENITOR_CELL_DIFFERENTIATION	GOBP_HEMATOPOIETIC_PROGENITOR_CELL_DIFFERENTIATION		128	0.247383	1.43212	0	0.0750861	1	5824	tags=38%, list=23%, signal=48%
GOBP_METENCEPHALON_DEVELOPMENT	GOBP_METENCEPHALON_DEVELOPMENT		87	0.24938	1.43209	0	0.0750607	1	5827	tags=43%, list=23%, signal=55%
GOBP_SYNAPTIC_VESICLE_RECYCLING	GOBP_SYNAPTIC_VESICLE_RECYCLING		65	0.271034	1.432	0.025641	0.0750648	1	7974	tags=62%, list=31%, signal=89%
GOBP_NUCLEOSIDE_PHOSPHATE_CATABOLIC_PROCESS	GOBP_NUCLEOSIDE_PHOSPHATE_CATABOLIC_PROCESS		57	0.27837	1.43169	0	0.0751761	1	7147	tags=46%, list=28%, signal=63%
GOBP_HEART_PROCESS	GOBP_HEART_PROCESS		198	0.218105	1.43119	0	0.0753181	1	5438	tags=35%, list=21%, signal=44%
GOBP_PYRIMIDINE_CONTAINING_COMPOUND_CATABOLIC_PROCESS	GOBP_PYRIMIDINE_CONTAINING_COMPOUND_CATABOLIC_PROCESS		21	0.364006	1.43035	0.0378378	0.075657	1	2744	tags=33%, list=11%, signal=37%
GOBP_POSITIVE_REGULATION_OF_ISOTYPE_SWITCHING	GOBP_POSITIVE_REGULATION_OF_ISOTYPE_SWITCHING		19	0.371699	1.43026	0.0673077	0.0756757	1	4833	tags=37%, list=19%, signal=45%
GOBP_KETONE_BIOSYNTHETIC_PROCESS	GOBP_KETONE_BIOSYNTHETIC_PROCESS		33	0.319869	1.43014	0.0714286	0.0756692	1	5322	tags=39%, list=21%, signal=50%
GOBP_LIPID_IMPORT_INTO_CELL	GOBP_LIPID_IMPORT_INTO_CELL		20	0.355787	1.42823	0.0666667	0.0763156	1	7921	tags=55%, list=31%, signal=80%
GOBP_REGULATION_OF_DENDRITE_MORPHOGENESIS	GOBP_REGULATION_OF_DENDRITE_MORPHOGENESIS		60	0.286586	1.42817	0.0147059	0.0763058	1	4548	tags=32%, list=18%, signal=38%
GOBP_REGULATION_OF_LIPASE_ACTIVITY	GOBP_REGULATION_OF_LIPASE_ACTIVITY		67	0.279701	1.42757	0.0135135	0.0765326	1	5882	tags=39%, list=23%, signal=50%
GOBP_NEGATIVE_REGULATION_OF_POTASSIUM_ION_TRANSMEMBRANE_TRANSPORT	GOBP_NEGATIVE_REGULATION_OF_POTASSIUM_ION_TRANSMEMBRANE_TRANSPORT		26	0.347208	1.4273	0.0779221	0.076577	1	3377	tags=31%, list=13%, signal=35%
GOBP_REGULATION_OF_CYTOKINESIS	GOBP_REGULATION_OF_CYTOKINESIS		64	0.267627	1.42719	0.0416667	0.0765851	1	5162	tags=36%, list=20%, signal=45%
GOBP_REGULATION_OF_POTASSIUM_ION_TRANSPORT	GOBP_REGULATION_OF_POTASSIUM_ION_TRANSPORT		95	0.251761	1.42697	0.0163934	0.0766535	1	4698	tags=35%, list=18%, signal=42%
GOBP_RETINA_VASCULATURE_DEVELOPMENT_IN_CAMERA_TYPE_EYE	GOBP_RETINA_VASCULATURE_DEVELOPMENT_IN_CAMERA_TYPE_EYE		18	0.38717	1.4259	0.0879121	0.0770718	1	5882	tags=44%, list=23%, signal=58%
GOBP_ANTIMICROBIAL_HUMORAL_IMMUNE_RESPONSE_MEDIATED_BY_ANTIMICROBIAL_PEPTIDE	GOBP_ANTIMICROBIAL_HUMORAL_IMMUNE_RESPONSE_MEDIATED_BY_ANTIMICROBIAL_PEPTIDE		115	0.250013	1.42443	0	0.0775924	1	5636	tags=39%, list=22%, signal=50%
GOBP_NEGATIVE_REGULATION_OF_DEVELOPMENTAL_GROWTH	GOBP_NEGATIVE_REGULATION_OF_DEVELOPMENTAL_GROWTH		93	0.252013	1.42347	0	0.0779863	1	7224	tags=48%, list=28%, signal=67%
GOBP_SULFUR_COMPOUND_CATABOLIC_PROCESS	GOBP_SULFUR_COMPOUND_CATABOLIC_PROCESS		27	0.319933	1.42042	0.075	0.0791726	1	6146	tags=52%, list=24%, signal=68%
GOBP_CELLULAR_RESPONSE_TO_METAL_ION	GOBP_CELLULAR_RESPONSE_TO_METAL_ION		145	0.224835	1.42039	0	0.0791318	1	6149	tags=40%, list=24%, signal=52%
GOBP_PHOSPHATE_ION_TRANSPORT	GOBP_PHOSPHATE_ION_TRANSPORT		22	0.352418	1.42027	0.0662983	0.0791272	1	3020	tags=32%, list=12%, signal=36%
GOBP_CELLULAR_RESPONSE_TO_KETONE	GOBP_CELLULAR_RESPONSE_TO_KETONE		97	0.245157	1.41961	0	0.079357	1	5549	tags=34%, list=22%, signal=43%
GOBP_POSITIVE_REGULATION_OF_TRANSPORTER_ACTIVITY	GOBP_POSITIVE_REGULATION_OF_TRANSPORTER_ACTIVITY		111	0.240901	1.41808	0.03125	0.0800206	1	6440	tags=44%, list=25%, signal=59%
GOBP_POSITIVE_REGULATION_OF_INTERLEUKIN_4_PRODUCTION	GOBP_POSITIVE_REGULATION_OF_INTERLEUKIN_4_PRODUCTION		24	0.338096	1.41778	0.0591398	0.0800853	1	6213	tags=54%, list=24%, signal=71%
GOBP_REGULATION_OF_STEROID_BIOSYNTHETIC_PROCESS	GOBP_REGULATION_OF_STEROID_BIOSYNTHETIC_PROCESS		69	0.261079	1.41755	0.0169492	0.0801762	1	5383	tags=29%, list=21%, signal=37%
GOBP_PROTEIN_KINASE_A_SIGNALING	GOBP_PROTEIN_KINASE_A_SIGNALING		33	0.315188	1.41688	0.0336134	0.0804638	1	2162	tags=24%, list=8%, signal=26%
GOBP_VITAMIN_BIOSYNTHETIC_PROCESS	GOBP_VITAMIN_BIOSYNTHETIC_PROCESS		19	0.374268	1.41608	0.0773481	0.0807689	1	6769	tags=47%, list=26%, signal=64%
GOBP_REGULATION_OF_HISTONE_H3_K9_METHYLATION	GOBP_REGULATION_OF_HISTONE_H3_K9_METHYLATION		18	0.380818	1.416	0.0717489	0.0807606	1	6823	tags=61%, list=27%, signal=83%
GOBP_STEROL_TRANSPORT	GOBP_STEROL_TRANSPORT		90	0.245358	1.4151	0.0294118	0.0811252	1	7551	tags=48%, list=30%, signal=68%
GOBP_ARTERY_DEVELOPMENT	GOBP_ARTERY_DEVELOPMENT		93	0.246904	1.41457	0.0243902	0.0812928	1	5270	tags=35%, list=21%, signal=45%
GOBP_REPLACEMENT_OSSIFICATION	GOBP_REPLACEMENT_OSSIFICATION		29	0.337354	1.4141	0.056962	0.0814383	1	5332	tags=45%, list=21%, signal=57%
GOBP_NEGATIVE_REGULATION_OF_LIPID_CATABOLIC_PROCESS	GOBP_NEGATIVE_REGULATION_OF_LIPID_CATABOLIC_PROCESS		25	0.334174	1.41362	0.0666667	0.0816462	1	5783	tags=36%, list=23%, signal=46%
GOBP_REGULATION_OF_LIPID_TRANSPORT	GOBP_REGULATION_OF_LIPID_TRANSPORT		121	0.242809	1.41339	0	0.0817042	1	6156	tags=36%, list=24%, signal=48%
GOBP_GLUCAN_BIOSYNTHETIC_PROCESS	GOBP_GLUCAN_BIOSYNTHETIC_PROCESS		33	0.319366	1.41109	0.028169	0.0826457	1	6491	tags=42%, list=25%, signal=57%
GOBP_T_CELL_MEDIATED_IMMUNITY	GOBP_T_CELL_MEDIATED_IMMUNITY		126	0.241186	1.4106	0	0.0828358	1	5335	tags=36%, list=21%, signal=45%
GOBP_POLYSACCHARIDE_BIOSYNTHETIC_PROCESS	GOBP_POLYSACCHARIDE_BIOSYNTHETIC_PROCESS		56	0.284022	1.41013	0.025	0.0830656	1	5974	tags=41%, list=23%, signal=53%
GOBP_POSITIVE_REGULATION_OF_ALPHA_BETA_T_CELL_PROLIFERATION	GOBP_POSITIVE_REGULATION_OF_ALPHA_BETA_T_CELL_PROLIFERATION		26	0.335704	1.41006	0.0535714	0.0830467	1	5681	tags=35%, list=22%, signal=44%
GOBP_NEGATIVE_REGULATION_OF_OSSIFICATION	GOBP_NEGATIVE_REGULATION_OF_OSSIFICATION		41	0.292031	1.40937	0.042735	0.0833377	1	5119	tags=39%, list=20%, signal=49%
GOBP_REGULATION_OF_INTERLEUKIN_4_PRODUCTION	GOBP_REGULATION_OF_INTERLEUKIN_4_PRODUCTION		30	0.327205	1.40912	0.0769231	0.0834218	1	6213	tags=50%, list=24%, signal=66%
GOBP_CARTILAGE_DEVELOPMENT_INVOLVED_IN_ENDOCHONDRAL_BONE_MORPHOGENESIS	GOBP_CARTILAGE_DEVELOPMENT_INVOLVED_IN_ENDOCHONDRAL_BONE_MORPHOGENESIS		33	0.313664	1.40869	0.0300752	0.0835788	1	3298	tags=30%, list=13%, signal=35%
GOBP_EPIBOLY	GOBP_EPIBOLY		30	0.318069	1.40864	0.0559441	0.0835694	1	5627	tags=50%, list=22%, signal=64%
GOBP_POSITIVE_REGULATION_OF_ANIMAL_ORGAN_MORPHOGENESIS	GOBP_POSITIVE_REGULATION_OF_ANIMAL_ORGAN_MORPHOGENESIS		38	0.299336	1.40851	0.075	0.0835756	1	2882	tags=26%, list=11%, signal=30%
GOBP_POSITIVE_REGULATION_OF_LIPID_TRANSPORT	GOBP_POSITIVE_REGULATION_OF_LIPID_TRANSPORT		81	0.257051	1.40783	0.0566038	0.083873	1	6506	tags=38%, list=25%, signal=51%
GOBP_GLYCEROLIPID_CATABOLIC_PROCESS	GOBP_GLYCEROLIPID_CATABOLIC_PROCESS		54	0.264862	1.40738	0.0120482	0.0840854	1	7523	tags=52%, list=29%, signal=73%
GOBP_NEGATIVE_REGULATION_OF_MYOBLAST_DIFFERENTIATION	GOBP_NEGATIVE_REGULATION_OF_MYOBLAST_DIFFERENTIATION		29	0.332013	1.40733	0.0490798	0.0840727	1	3061	tags=31%, list=12%, signal=35%
GOBP_VASCULOGENESIS	GOBP_VASCULOGENESIS		76	0.255569	1.40686	0.0576923	0.0842356	1	5882	tags=43%, list=23%, signal=56%
GOBP_POSTSYNAPSE_ORGANIZATION	GOBP_POSTSYNAPSE_ORGANIZATION		149	0.227074	1.40576	0.0434783	0.0847289	1	4494	tags=30%, list=18%, signal=36%
GOBP_NEGATIVE_REGULATION_OF_ION_TRANSPORT	GOBP_NEGATIVE_REGULATION_OF_ION_TRANSPORT		152	0.225428	1.40428	0	0.0854301	1	5274	tags=32%, list=21%, signal=40%
GOBP_GLIAL_CELL_ACTIVATION	GOBP_GLIAL_CELL_ACTIVATION		43	0.303009	1.40401	0.0535714	0.0855177	1	6962	tags=53%, list=27%, signal=73%
GOBP_FOLIC_ACID_CONTAINING_COMPOUND_METABOLIC_PROCESS	GOBP_FOLIC_ACID_CONTAINING_COMPOUND_METABOLIC_PROCESS		18	0.372671	1.40265	0.0941704	0.0860858	1	2001	tags=28%, list=8%, signal=30%
GOBP_CARDIAC_SEPTUM_MORPHOGENESIS	GOBP_CARDIAC_SEPTUM_MORPHOGENESIS		59	0.264004	1.40264	0	0.0860422	1	6313	tags=44%, list=25%, signal=58%
GOBP_POSITIVE_REGULATION_OF_AMYLOID_BETA_FORMATION	GOBP_POSITIVE_REGULATION_OF_AMYLOID_BETA_FORMATION		16	0.388159	1.40262	0.086758	0.0860048	1	4183	tags=44%, list=16%, signal=52%
GOBP_LYMPHOID_PROGENITOR_CELL_DIFFERENTIATION	GOBP_LYMPHOID_PROGENITOR_CELL_DIFFERENTIATION		15	0.392291	1.40222	0.0941704	0.0861112	1	5039	tags=53%, list=20%, signal=66%
GOBP_ESTABLISHMENT_OF_MITOCHONDRION_LOCALIZATION	GOBP_ESTABLISHMENT_OF_MITOCHONDRION_LOCALIZATION		18	0.368453	1.40204	0.0761905	0.0861104	1	6344	tags=50%, list=25%, signal=66%
GOBP_NEGATIVE_REGULATION_OF_CARTILAGE_DEVELOPMENT	GOBP_NEGATIVE_REGULATION_OF_CARTILAGE_DEVELOPMENT		28	0.332955	1.4015	0.0822785	0.0862778	1	5028	tags=36%, list=20%, signal=44%
GOBP_CHEMOKINE_C_X_C_MOTIF_LIGAND_2_PRODUCTION	GOBP_CHEMOKINE_C_X_C_MOTIF_LIGAND_2_PRODUCTION		23	0.353769	1.40125	0.100559	0.0863787	1	3516	tags=26%, list=14%, signal=30%
GOBP_REGULATION_OF_CHOLESTEROL_EFFLUX	GOBP_REGULATION_OF_CHOLESTEROL_EFFLUX		38	0.293489	1.40003	0.0283019	0.0868632	1	3273	tags=26%, list=13%, signal=30%
GOBP_MIRNA_METABOLIC_PROCESS	GOBP_MIRNA_METABOLIC_PROCESS		87	0.248409	1.39923	0.0196078	0.0872089	1	4851	tags=37%, list=19%, signal=45%
GOBP_POSITIVE_REGULATION_OF_REGULATED_SECRETORY_PATHWAY	GOBP_POSITIVE_REGULATION_OF_REGULATED_SECRETORY_PATHWAY		51	0.270155	1.3988	0.0632911	0.0873735	1	6756	tags=43%, list=26%, signal=59%
GOBP_ALPHA_BETA_T_CELL_LINEAGE_COMMITMENT	GOBP_ALPHA_BETA_T_CELL_LINEAGE_COMMITMENT		19	0.367533	1.39824	0.0677083	0.0875992	1	5438	tags=47%, list=21%, signal=60%
GOBP_POSITIVE_REGULATION_OF_SODIUM_ION_TRANSPORT	GOBP_POSITIVE_REGULATION_OF_SODIUM_ION_TRANSPORT		35	0.303236	1.3982	0.0296296	0.0875776	1	7433	tags=57%, list=29%, signal=80%
GOBP_NEGATIVE_REGULATION_OF_LIPID_TRANSPORT	GOBP_NEGATIVE_REGULATION_OF_LIPID_TRANSPORT		28	0.330811	1.3982	0.0816327	0.0875367	1	4859	tags=36%, list=19%, signal=44%
GOBP_NEURON_PROJECTION_ORGANIZATION	GOBP_NEURON_PROJECTION_ORGANIZATION		75	0.25738	1.39766	0.015625	0.0877304	1	3045	tags=25%, list=12%, signal=29%
GOBP_REGULATION_OF_MORPHOGENESIS_OF_A_BRANCHING_STRUCTURE	GOBP_REGULATION_OF_MORPHOGENESIS_OF_A_BRANCHING_STRUCTURE		56	0.279181	1.39661	0.0380952	0.088186	1	6251	tags=36%, list=24%, signal=47%
GOBP_REGULATION_OF_MESENCHYMAL_CELL_PROLIFERATION	GOBP_REGULATION_OF_MESENCHYMAL_CELL_PROLIFERATION		31	0.320644	1.39627	0.0813954	0.0883493	1	5182	tags=39%, list=20%, signal=48%
GOBP_PHOSPHOLIPID_CATABOLIC_PROCESS	GOBP_PHOSPHOLIPID_CATABOLIC_PROCESS		43	0.280822	1.39588	0.0181818	0.0885058	1	7718	tags=56%, list=30%, signal=80%
GOBP_REGULATION_OF_CARDIOCYTE_DIFFERENTIATION	GOBP_REGULATION_OF_CARDIOCYTE_DIFFERENTIATION		24	0.342679	1.39493	0.0655738	0.0889828	1	2259	tags=29%, list=9%, signal=32%
GOBP_NEGATIVE_REGULATION_OF_ENDOPEPTIDASE_ACTIVITY	GOBP_NEGATIVE_REGULATION_OF_ENDOPEPTIDASE_ACTIVITY		157	0.214356	1.39452	0	0.089172	1	3939	tags=27%, list=15%, signal=32%
GOBP_POSITIVE_REGULATION_OF_PROTEIN_MATURATION	GOBP_POSITIVE_REGULATION_OF_PROTEIN_MATURATION		25	0.338569	1.39441	0.0696517	0.0891957	1	5022	tags=36%, list=20%, signal=45%
GOBP_CHEMOKINE_PRODUCTION	GOBP_CHEMOKINE_PRODUCTION		101	0.242458	1.39408	0	0.089325	1	5698	tags=34%, list=22%, signal=43%
GOBP_LEUKOCYTE_TETHERING_OR_ROLLING	GOBP_LEUKOCYTE_TETHERING_OR_ROLLING		29	0.315255	1.39311	0.0268456	0.0897858	1	7735	tags=62%, list=30%, signal=89%
GOBP_GRANULOCYTE_ACTIVATION	GOBP_GRANULOCYTE_ACTIVATION		38	0.299474	1.39235	0.0746269	0.0901359	1	7959	tags=63%, list=31%, signal=92%
GOBP_REGULATION_OF_CELL_JUNCTION_ASSEMBLY	GOBP_REGULATION_OF_CELL_JUNCTION_ASSEMBLY		176	0.212397	1.39226	0	0.0901424	1	7357	tags=47%, list=29%, signal=65%
GOBP_PLASMA_LIPOPROTEIN_PARTICLE_ASSEMBLY	GOBP_PLASMA_LIPOPROTEIN_PARTICLE_ASSEMBLY		20	0.351198	1.39129	0.0666667	0.0906121	1	6568	tags=45%, list=26%, signal=61%
GOBP_VESICLE_FUSION_TO_PLASMA_MEMBRANE	GOBP_VESICLE_FUSION_TO_PLASMA_MEMBRANE		22	0.351111	1.39127	0.0989583	0.09057	1	4495	tags=36%, list=18%, signal=44%
GOBP_NEGATIVE_REGULATION_OF_T_HELPER_CELL_DIFFERENTIATION	GOBP_NEGATIVE_REGULATION_OF_T_HELPER_CELL_DIFFERENTIATION		17	0.368555	1.39066	0.0933333	0.090826	1	5546	tags=47%, list=22%, signal=60%
GOBP_NEUROTRANSMITTER_RECEPTOR_TRANSPORT_TO_PLASMA_MEMBRANE	GOBP_NEUROTRANSMITTER_RECEPTOR_TRANSPORT_TO_PLASMA_MEMBRANE		17	0.384685	1.39036	0.0878049	0.090953	1	4196	tags=47%, list=16%, signal=56%
GOBP_REGULATION_OF_AMYLOID_BETA_FORMATION	GOBP_REGULATION_OF_AMYLOID_BETA_FORMATION		27	0.321426	1.39001	0.0588235	0.0911032	1	6974	tags=56%, list=27%, signal=76%
[truncated: 754 more rows]
