# Supplementary material for: Host Functional Response to a Prototypic Orally Delivered Self-Replicating Vaccine Platform
Source: Vaccines (Basel). 2024 Jun 21;12(7):701. doi: 10.3390/vaccines12070701 (PMC11281611; doi:10.3390/vaccines12070701)
Supplement: Supplementary file 1 [file vaccines-12-00701-s001.zip › Supp-Tables-and-Figures/Table S10 GAD85vsNCK56 All FDR0.25 (Cystoscape table).xlsx]

## Sheet: T.10 GAD85vsNCK56 all FDR<0.25
Table S10 GSEA comparison results for GAD85 vs NCK56 at FDR0.25 (Cystoscape table)
Enriched Group	Cluster	Shared Name	Edited name	EnrichmentMap::GS_DESCR	EnrichmentMap::Genes	EnrichmentMap::gs_size	EnrichmentMap::ES	EnrichmentMap::NES	EnrichmentMap::pvalue	EnrichmentMap::fdr_qvalue	EnrichmentMap::fwer_qvalue
GAD85	Adaptive Immune Response	GOBP_ALPHA_BETA_T_CELL_PROLIFERATION	Alpha Beta T Cell Proliferation	http://www.gsea-msigdb.org/gsea/msigdb/mouse/geneset/GOBP_ALPHA_BETA_T_CELL_PROLIFERATION	XCL1|TYK2|ZAP70|DOCK2|TWSG1|CD24A|ELF4|CD81|CCR2|CD274|ARG2|PRKCQ|MYC|IL2RA|IL23A|TNFSF18|NDFIP1|IRF1|TARM1|CARD11|LGALS7|MAPK8IP1|RASAL3|PTPN22|TGFBR2|IL18|RIPK2|CD3E|LILRB4A|CD80|BLM|CD28|BTLA|ZBTB7B|CBLB|CD55|IL12A|CD55B|IL12B|IL2|IL23R|PTPRC|FOXP3|SYK|VSIR|IL15|CLEC4G|TNFSF4|CD44	49	0.4617	1.6991	0	0.1418	1
GAD85	Adaptive Immune Response	GOBP_CD4_POSITIVE_ALPHA_BETA_T_CELL_PROLIFERATION	Cd4 Positive Alpha Beta T Cell Proliferation	http://www.gsea-msigdb.org/gsea/msigdb/mouse/geneset/GOBP_CD4_POSITIVE_ALPHA_BETA_T_CELL_PROLIFERATION	XCL1|RIPK2|TWSG1|CD24A|CD81|CD3E|LILRB4A|CD274|ARG2|CD28|PRKCQ|IL2RA|CBLB|TNFSF18|CD55|CD55B|NDFIP1|IL2|TARM1|CARD11|FOXP3|VSIR|LGALS7|TGFBR2|CD44	25	0.54	1.6801	0.0108	0.1539	1
GAD85	Adaptive Immune Response	GOBP_INFLAMMATORY_RESPONSE_TO_ANTIGENIC_STIMULUS	Inflammatory Response To Antigenic Stimulus	http://www.gsea-msigdb.org/gsea/msigdb/mouse/geneset/GOBP_INFLAMMATORY_RESPONSE_TO_ANTIGENIC_STIMULUS	MIR301|CD6|CD24A|IL31RA|CD81|EXT1|CCR7|IGHG2B|CNR1|IGHG1|TREM2|KARS|EPHB6|IL2RA|NOTCH1|MKRN2|AK7|ADCYAP1|NPY5R|PSMB4|AHCY|GPR17|NOTCH2|PNMA1|FCER1A|FCGR2B|TNF|ICAM1|IL10|RASGRP1|CXCR2|FCGR1|PLA2G2D|NLRP6|CD68|LILRB4A|NOD2|NPY|CD28|IL25|SPN|ELANE|IL1F10|IL12B|IL5RA|C3|LTA|SERPINB9|FUT7|RAB44|IL20RB|FCER1G|FCGR3|GPX2|ZFP35|IL1RN|BDKRB2|ZP3	58	0.3933	1.5299	0.0216	0.2491	1
GAD85	Adaptive Immune Response	GOBP_LEUKOCYTE_MEDIATED_CYTOTOXICITY	Leukocyte Mediated Cytotoxicity	http://www.gsea-msigdb.org/gsea/msigdb/mouse/geneset/GOBP_LEUKOCYTE_MEDIATED_CYTOTOXICITY	CRTAM|CD226|DNASE1|DNASE1L3|PRF1|GM7030|H60B|GM8909|H60C|PLEKHM2|GIMAP5|CLEC12B|MYD88|KLRK1|KLRB1B|ARRB2|CLEC2D|SERPINB9G|B2M|TUSC2|IL23A|P2RX7|KLRE1|GIMAP3|NCKAP1L|CXCL5|SH2D1B1|RAB27A|SLAMF6|GFUS|RASGRP1|TYROBP|EMP2|CD1D1|CD1D2|CD2|NLRP6|CX3CR1|PIK3R6|NCF1|CCL2|ARG1|LYST|ELANE|CTSG|IL12A|IL12B|RIPK3|CYRIB|FADD|PTPRC|FCGR3|SPI1|NKG7|CORO1A|UNC13D|AGER|H2-M3|POMC|MUC4|SH2D1B2|MR1|NECTIN2|STAP1|H2…	145	0.4104	1.824	0	0.0794	0.948
GAD85	Adaptive Immune Response	GOBP_NATURAL_KILLER_CELL_MEDIATED_IMMUNITY	Natural Killer Cell Mediated Immunity	http://www.gsea-msigdb.org/gsea/msigdb/mouse/geneset/GOBP_NATURAL_KILLER_CELL_MEDIATED_IMMUNITY	NECTIN2|CRTAM|CD226|H60B|H60C|PLEKHM2|GIMAP5|CLEC12B|KLRK1|KLRC3|KLRB1B|ARRB2|CD96|CLEC2D|SERPINB9G|IL21|STX11|IL18RAP|KLRE1|GIMAP3|DPP4|KLRC1|KLRC2|SH2D1B1|KLRD1|LAG3|CLNK|KLRB1|RAB27A|SLAMF6|KLRB1C|CD160|GFER|IL18|RASGRP1|CD2|H2-BL|PIK3R6|STAT5A|STAT5B|RAET1D|CEACAM1|LAMP1|KLRB1A|PTPN6|LEP|LYST|SH2D1A|IL12A|SERPINB9B|IL12B|SERPINB9C|SERPINB9F|IGF2|SERPINB9E|SERPINB9|SERPINB9D|TAP1|TAP2|9230019H…	73	0.4082	1.6232	0.0017	0.186	1
GAD85	Adaptive Immune Response	GOBP_NEGATIVE_REGULATION_OF_LYMPHOCYTE_MEDIATED_IMMUNITY	Negative Regulation Of Lymphocyte Mediated Immunity	http://www.gsea-msigdb.org/gsea/msigdb/mouse/geneset/GOBP_NEGATIVE_REGULATION_OF_LYMPHOCYTE_MEDIATED_IMMUNITY	SMAD7|PARP3|CLEC12B|IFNB1|KLRB1B|ARRB2|CD96|CLEC2D|SERPINB9G|IL4I1|CR1L|TBX21|NDFIP1|KLRE1|NCKAP1L|SH2D1B1|KLRD1|FCGR2B|DUSP22|GFER|IL7R|C4BP|H2-BL|FOXJ1|BCL6|LILRB4A|CSMD3|NOD2|ARG1|CEACAM1|CR2|PTPN6|SPN|CD55|SERPINB9B|CD55B|SERPINB9C|SERPINB9F|IGF2|SERPINB9E|SUSD4|SERPINB9|SERPINB9D|TAP1|PTPRC|TAP2|IL20RB|FOXP3|VSIR|HAVCR2|CD46|CLEC4G|MUC4|SH2D1B2|SLAMF1|ZP3R|SERPINB9H	57	0.4104	1.5609	0.01	0.2337	1
GAD85	Adaptive Immune Response	GOBP_NK_T_CELL_ACTIVATION	Nk T Cell Activation	http://www.gsea-msigdb.org/gsea/msigdb/mouse/geneset/GOBP_NK_T_CELL_ACTIVATION	IL12A|TYK2|IL12B|IL23R|CD1D1|ELF4|CD1D2|CLEC4F|IL15|HSPH1|CD300A|RASAL3|MYC|ZBTB7B|IL23A|IL18	16	0.6137	1.7378	0.0036	0.1138	1
GAD85	Adaptive Immune Response	GOBP_POSITIVE_REGULATION_OF_ADAPTIVE_IMMUNE_RESPONSE	Positive Regulation Of Adaptive Immune Response	http://www.gsea-msigdb.org/gsea/msigdb/mouse/geneset/GOBP_POSITIVE_REGULATION_OF_ADAPTIVE_IMMUNE_RESPONSE	XCL1|CD226|MLH1|GM7030|GM8909|MIF|GIMAP5|CARD9|B2M|TGFB1|PRKCQ|NFKBIZ|MALT1|IL23A|HPX|P2RX7|NFKBID|GIMAP3|PRKCZ|RIPK2|CD1D1|CD1D2|PLA2G4A|PYCARD|CD28|CD55|IL12A|CD55B|IFNG|IL12B|IL2|IL4|LTA|CYRIB|FADD|PTPRC|FZD5|FCER1G|FCGR3|FOXP3|STAT6|GATA3|H2-AB1|H2-M3|H2-DMA|CD40|TNFSF4|MR1|ZP3|HSPD1|NECTIN2|MIR301|HMCES|TYK2|KMT5C|CD24A|CD4|CD81|H2-Q2|H2-Q7|TRP53BP1|TRAF2|CCR2|IGHG2B|IL27RA|HSPA8|IGHG1|TREM2…	126	0.3515	1.5163	0.0031	0.2489	1
GAD85	Adaptive Immune Response	GOBP_POSITIVE_REGULATION_OF_ALPHA_BETA_T_CELL_PROLIFERATION	Positive Regulation Of Alpha Beta T Cell Proliferation	http://www.gsea-msigdb.org/gsea/msigdb/mouse/geneset/GOBP_POSITIVE_REGULATION_OF_ALPHA_BETA_T_CELL_PROLIFERATION	XCL1|RIPK2|TYK2|ZAP70|CD24A|CD81|CD3E|CCR2|CD80|BLM|CD28|PRKCQ|IL23A|CD55|IL12A|CD55B|IL12B|IL23R|CARD11|PTPRC|SYK|TNFSF4|RASAL3|PTPN22|TGFBR2|IL18	26	0.4982	1.5829	0.0208	0.217	1
GAD85	Adaptive Immune Response	GOBP_POSITIVE_REGULATION_OF_CELL_KILLING	Positive Regulation Of Cell Killing	http://www.gsea-msigdb.org/gsea/msigdb/mouse/geneset/GOBP_POSITIVE_REGULATION_OF_CELL_KILLING	CRTAM|NECTIN2|CD226|PRF1|GM7030|GM8909|CLEC7A|STAP1|GIMAP5|H2-Q2|KLRK1|H2-Q7|KLRC3|KLRH1|HSPA8|IL21|B2M|IL18RAP|IL23A|NOS2|P2RX7|KLRE1|GIMAP3|ITGAM|KLRC1|SH2D1B1|KLRC2|KLRD1|F2RL1|LAG3|BAD|SLAMF6|GM11127|KLRB1C|SLC22A13|H2-Q6|CD160|H2-M10.3|CD5L|AZGP1|RASGRP1|TYROBP|CD1D1|CD1D2|FCER2A|CXCL1|H2-BL|H2-D1|H2-M10.1|H2-M2|H2-M9|STAT5A|H2-Q1|STAT5B|H2-Q10|RAET1D|CCL2|H2-Q4|H2-T10|ARG1|H2-T22|H2-T23|H2-…	90	0.429	1.7619	0	0.1033	1
GAD85	Adaptive Immune Response	GOBP_POSITIVE_REGULATION_OF_INFLAMMATORY_RESPONSE_TO_ANTIGENIC_STIMULUS	Positive Regulation Of Inflammatory Response To Antigenic Stimulus	http://www.gsea-msigdb.org/gsea/msigdb/mouse/geneset/GOBP_POSITIVE_REGULATION_OF_INFLAMMATORY_RESPONSE_TO_ANTIGENIC_STIMULUS	C3|CD24A|LTA|CD81|FCGR1|FCER1G|FCGR3|CCR7|IGHG2B|CNR1|IGHG1|FCER1A|KARS|TNF|CD28|ZP3	16	0.5364	1.5283	0.0311	0.247	1
GAD85	Adaptive Immune Response	GOBP_POSITIVE_REGULATION_OF_LEUKOCYTE_MEDIATED_IMMUNITY	Positive Regulation Of Leukocyte Mediated Immunity	http://www.gsea-msigdb.org/gsea/msigdb/mouse/geneset/GOBP_POSITIVE_REGULATION_OF_LEUKOCYTE_MEDIATED_IMMUNITY	XCL1|CRTAM|CD226|MLH1|GM7030|GM8909|GIMAP5|KLRK1|SCIMP|LYPD10|B2M|TGFB1|MALT1|IL23A|HPX|P2RX7|KLRE1|GIMAP3|DPP4|SH2D1B1|PRKCZ|CLNK|SLAMF6|RASGRP1|TYROBP|CD1D1|CD1D2|CCL2|ARG1|CD28|CD55|IL12A|CD55B|IFNG|IL12B|IL2|IL4|LTA|ITGB2|CYRIB|FADD|PTPRC|FZD5|FCER1G|FCGR3|FOXP3|SPI1|STAT6|GATA3|H2-M3|POMC|CD40|TNFSF4|SH2D1B2|MR1|ZP3|HSPD1|NECTIN2|HMCES|KMT5C|CD24A|CD81|STAP1|H2-Q2|H2-Q7|TRP53BP1|TRAF2|KLRC3|…	146	0.4098	1.8245	0	0.082	0.948
GAD85	Adaptive Immune Response	GOBP_POSITIVE_REGULATION_OF_NATURAL_KILLER_CELL_MEDIATED_IMMUNITY	Positive Regulation Of Natural Killer Cell Mediated Immunity	http://www.gsea-msigdb.org/gsea/msigdb/mouse/geneset/GOBP_POSITIVE_REGULATION_OF_NATURAL_KILLER_CELL_MEDIATED_IMMUNITY	NECTIN2|CRTAM|CD226|RASGRP1|GIMAP5|KLRK1|KLRC3|STAT5A|STAT5B|RAET1D|IL21|LAMP1|IL18RAP|SH2D1A|IL12A|IL12B|KLRE1|GIMAP3|DPP4|KLRC1|KLRC2|SH2D1B1|KLRD1|KLRI2|LAG3|CLNK|H2-M3|SLAMF6|SH2D1B2|KLRB1C|VAV1|KLRI1|PVR|CD160|ULBP1	35	0.5045	1.7369	0.0055	0.1084	1
GAD85	Adaptive Immune Response	GOBP_POSITIVE_REGULATION_OF_T_CELL_MEDIATED_IMMUNITY	Positive Regulation Of T Cell Mediated Immunity	http://www.gsea-msigdb.org/gsea/msigdb/mouse/geneset/GOBP_POSITIVE_REGULATION_OF_T_CELL_MEDIATED_IMMUNITY	HSPD1|XCL1|NECTIN2|GM7030|CD24A|CD81|GM8909|H2-Q2|H2-Q7|TRAF2|HSPA8|B2M|TBX21|MALT1|IL23A|P2RX7|ARID5A|PRKCZ|GM11127|TRAF6|SLC22A13|H2-Q6|H2-M10.3|IL18|AZGP1|IL1B|CD1D1|CD1D2|H2-BL|H2-D1|H2-M10.1|H2-M2|H2-M9|H2-Q1|H2-Q10|H2-Q4|H2-T10|H2-T22|H2-T23|H2-T24|CD55|IL12A|CD55B|IL12B|IL4|CYRIB|FADD|PTPRC|TAP2|FZD5|H2-M10.4|H2-M11|FOXP3|H2-M1|NLRP3|H2-M10.5|SASH3|RSAD2|IL18R1|H2-M5|GATA3|IL6|H2-M10.2|H2-…	70	0.3951	1.5478	0.007	0.2413	1
GAD85	Adaptive Immune Response	GOBP_POSITIVE_REGULATION_OF_T_CELL_PROLIFERATION	Positive Regulation Of T Cell Proliferation	http://www.gsea-msigdb.org/gsea/msigdb/mouse/geneset/GOBP_POSITIVE_REGULATION_OF_T_CELL_PROLIFERATION	XCL1|TYK2|ZAP70|CD6|CD24A|CD4|EFNB1|CD81|TNFSF9|PDCD1LG2|CCR2|CCR7|IGFBP2|IL27RA|CARMIL2|IL21|CD274|CCDC88B|PRKCQ|IL23A|IL2RA|ITGAL|NCKAP1L|CARD11|SHH|JAK3|CD276|ADK|SLC7A1|TRAF6|SPTA1|RASAL3|PTPN22|TGFBR2|IL18|CCL19|RIPK2|IL1A|IL1B|DHPS|HES1|CD59B|IL6ST|VCAM1|CD1D1|EPO|CD3E|SLC4A1|PYCARD|STAT5A|STAT5B|CD80|CD86|CCL5|BLM|CD28|AIF1|LEP|SPN|CD55|IL12A|VTCN1|CD55B|IFNG|IL12B|TNFRSF13C|IL2|IL4|IGF2|I…	92	0.4023	1.6642	0.0031	0.165	1
GAD85	Adaptive Immune Response	GOBP_POSITIVE_REGULATION_OF_TYPE_2_IMMUNE_RESPONSE	Positive Regulation Of Type 2 Immune Response	http://www.gsea-msigdb.org/gsea/msigdb/mouse/geneset/GOBP_POSITIVE_REGULATION_OF_TYPE_2_IMMUNE_RESPONSE	XCL1|IDO1|IL4|CD81|IL33|CD74|NLRP3|RSAD2|GATA3|IL6|PRKCZ|NOD2|TNFSF4|IL4RA|CLCF1|IL18	16	0.5614	1.6155	0.0274	0.1903	1
GAD85	Adaptive Immune Response	GOBP_REGULATION_OF_ALPHA_BETA_T_CELL_ACTIVATION	Regulation Of Alpha Beta T Cell Activation	http://www.gsea-msigdb.org/gsea/msigdb/mouse/geneset/GOBP_REGULATION_OF_ALPHA_BETA_T_CELL_ACTIVATION	XCL1|SMAD7|CRTAM|ZAP70|GIMAP5|ITPKB|AP3D1|TGFB1|PRKCQ|NFKBIZ|MALT1|IL23A|TNFSF18|NFKBID|GIMAP3|TARM1|NCKAP1L|CARD11|IL27|PRKCZ|MAPK8IP1|SOCS1|RASAL3|PTPN22|TGFBR2|RIPK2|CD1D1|CD1D2|ADORA2A|CD3E|CD80|CCL20|CD83|BLM|CD28|IL4RA|CD55|IL12A|CD55B|IFNG|IL12B|IL2|IL4|PTPRC|FOXP3|SYK|ZFP35|RUNX3|GATA3|AGER|H2-AB1|TNFSF4|CD300A|HLX|MIR301|TYK2|TWSG1|CD24A|SHB|SOCS5|CD81|CCR2|CCR7|CD274|ARG2|ANKLE1|ZBTB16|…	98	0.3633	1.5317	0.0077	0.2492	1
GAD85	Adaptive Immune Response	GOBP_REGULATION_OF_CD4_POSITIVE_ALPHA_BETA_T_CELL_ACTIVATION	Regulation Of Cd4 Positive Alpha Beta T Cell Activation	http://www.gsea-msigdb.org/gsea/msigdb/mouse/geneset/GOBP_REGULATION_OF_CD4_POSITIVE_ALPHA_BETA_T_CELL_ACTIVATION	XCL1|SMAD7|MIR301|TWSG1|CD24A|SHB|SOCS5|CD81|GIMAP5|CCR2|CCR7|CD274|ARG2|TGFB1|PRKCQ|TBX21|NFKBIZ|IL2RA|MALT1|IL23A|TNFSF18|IL2RG|NDFIP1|NFKBID|GIMAP3|ZC3H12A|IRF1|TARM1|NCKAP1L|CARD11|IL27|JAK3|PRKCZ|LGALS7|SOCS1|CD160|TGFBR2|IL18|CCL19|RIPK2|BCL6|CD3E|CCL20|CD83|CD28|IL4RA|ZBTB7B|CBLB|CD55|CD55B|IFNG|IL2|MIR326|IL4|ANXA1|FOXP3|VSIR|NLRP3|ZFP35|SASH3|RUNX3|GATA3|IL6|AGER|CCR6|TNFSF4|HLX|CD44	68	0.3867	1.5406	0.0102	0.2439	1
GAD85	Adaptive Immune Response	GOBP_REGULATION_OF_CELL_KILLING	Regulation Of Cell Killing	http://www.gsea-msigdb.org/gsea/msigdb/mouse/geneset/GOBP_REGULATION_OF_CELL_KILLING	CRTAM|CD226|CFH|DNASE1|DNASE1L3|PRF1|GM7030|GM8909|GIMAP5|CLEC12B|KLRK1|KLRH1|KLRB1B|ARRB2|CLEC2D|SERPINB9G|B2M|CR1L|IL23A|NOS2|P2RX7|KLRE1|GIMAP3|NCKAP1L|CXCL5|SH2D1B1|SLAMF6|RASGRP1|TYROBP|CD59B|CD1D1|CD1D2|CX3CR1|PIK3R6|CCL2|ARG1|CD55|IL12A|IFNG|IL12B|RIPK3|IL4|CYRIB|FADD|PTPRC|SPI1|SYK|AGER|H2-M3|POMC|MUC4|SH2D1B2|MR1|NECTIN2|CLEC7A|STAP1|H2-Q2|H2-Q7|KLRC3|HSPA8|IL21|IL18RAP|ITGAM|KLRC1|KLRC2…	130	0.4411	1.9165	0	0.0475	0.589
GAD85	Adaptive Immune Response	GOBP_REGULATION_OF_LYMPHOCYTE_MEDIATED_IMMUNITY	Regulation Of Lymphocyte Mediated Immunity	http://www.gsea-msigdb.org/gsea/msigdb/mouse/geneset/GOBP_REGULATION_OF_LYMPHOCYTE_MEDIATED_IMMUNITY	XCL1|CRTAM|SMAD7|CD226|MLH1|GM7030|GM8909|GIMAP5|CLEC12B|KLRK1|KLRB1B|CLEC2D|ARRB2|CD96|SERPINB9G|B2M|IL4I1|TGFB1|CR1L|IL23A|MALT1|HPX|P2RX7|KLRE1|GIMAP3|DPP4|NCKAP1L|SH2D1B1|PRKCZ|CLNK|SLAMF6|DUSP22|RASGRP1|CD1D1|CD1D2|PIK3R6|SLC15A4|CCL20|ARG1|CD28|SPN|CD55|IL12A|CD55B|IFNG|IL12B|IL2|RIPK3|IL4|LTA|CYRIB|FUT7|FADD|PTPRC|FZD5|FCER1G|FCGR3|FOXP3|STAT6|GATA3|AGER|H2-M3|CD40|TNFSF4|WAS|MUC4|SH2D1B2|…	190	0.3859	1.8041	0	0.0922	0.975
GAD85	Adaptive Immune Response	GOBP_REGULATION_OF_NATURAL_KILLER_CELL_MEDIATED_IMMUNITY	Regulation Of Natural Killer Cell Mediated Immunity	http://www.gsea-msigdb.org/gsea/msigdb/mouse/geneset/GOBP_REGULATION_OF_NATURAL_KILLER_CELL_MEDIATED_IMMUNITY	NECTIN2|CRTAM|CD226|GIMAP5|CLEC12B|KLRK1|KLRC3|KLRB1B|ARRB2|CD96|CLEC2D|SERPINB9G|IL21|IL18RAP|KLRE1|GIMAP3|DPP4|KLRC1|KLRC2|SH2D1B1|KLRD1|LAG3|CLNK|KLRB1|SLAMF6|KLRB1C|CD160|GFER|RASGRP1|H2-BL|PIK3R6|STAT5A|STAT5B|RAET1D|CEACAM1|LAMP1|KLRB1A|LEP|SH2D1A|IL12A|SERPINB9B|IL12B|SERPINB9C|SERPINB9F|IGF2|SERPINB9E|SERPINB9|SERPINB9D|TAP1|TAP2|KLRB1F|HAVCR2|KLRI2|H2-M3|SH2D1B2|VAV1|KLRI1|PVR|SERPINB9H|…	60	0.477	1.8307	0	0.0788	0.936
GAD85	Adaptive Immune Response	GOBP_REGULATION_OF_T_CELL_PROLIFERATION	Regulation Of T Cell Proliferation	http://www.gsea-msigdb.org/gsea/msigdb/mouse/geneset/GOBP_REGULATION_OF_T_CELL_PROLIFERATION	XCL1|CRTAM|ZAP70|CD6|TMEM131L|LGALS3|CEBPB|TNFSF9|CARMIL2|RAC2|CCDC88B|IL4I1|TGFB1|PRKCQ|IL23A|TNFSF18|TNFRSF21|TARM1|NCKAP1L|CARD11|IL27|ADK|VSIG4|MAPK8IP1|SLC7A1|SPTA1|RASAL3|PTPN22|TGFBR2|BTN1A1|RIPK2|DHPS|CTLA4|CD59B|CD1D1|LMO1|EPO|ERBB2|CD3E|SLC4A1|PYCARD|CD80|ARG1|CD86|CD37|CCL5|BLM|CD28|SPN|CD55|IL12A|VTCN1|CD55B|IFNG|IL12B|TSPAN32|LRRC32|IL2|RIPK3|IL4|FADD|PTPRC|ICOSL|FOXP3|SYK|CORO1A|GPA…	159	0.3549	1.5902	0.0015	0.2121	1
GAD85	Adaptive Immune Response	GOBP_REGULATION_OF_TYPE_2_IMMUNE_RESPONSE	Regulation Of Type 2 Immune Response	http://www.gsea-msigdb.org/gsea/msigdb/mouse/geneset/GOBP_REGULATION_OF_TYPE_2_IMMUNE_RESPONSE	XCL1|IDO1|SOCS5|CD81|IL33|IFNB1|BCL6|CCR2|IL27RA|NOD2|ARG1|ARG2|IL4RA|CLCF1|TBX21|NDFIP1|IL4|IRF1|ANXA1|CD74|STAT6|NLRP3|ZFP35|RSAD2|GATA3|IL6|PRKCZ|TNFSF4|HLX|IL18	30	0.4751	1.576	0.0107	0.2196	1
GAD85	Adaptive Immune Response	GOBP_T_CELL_PROLIFERATION	T Cell Proliferation	http://www.gsea-msigdb.org/gsea/msigdb/mouse/geneset/GOBP_T_CELL_PROLIFERATION	XCL1|CRTAM|DOCK8|DOCK2|CD6|LGALS3|TNFSF9|TRP53|CCDC88B|IL4I1|IL23A|P2RX7|TNFRSF21|NCKAP1L|CARD11|CRIP3|ADK|MAPK8IP1|SLC7A1|FYN|PTPN22|TGFBR2|BTN1A1|RIPK2|CD151|RASGRP1|CTLA4|CD1D1|LMO1|CD3E|SLC4A1|CD80|CD86|CCL5|BLM|CD28|CD55|IL12A|CD55B|IFNG|IL12B|IL2|RIPK3|IL4|ITGAX|ITGB2|FADD|PTPRC|FOXP3|SYK|CORO1A|GPAM|H2-AA|CCND3|PRDX2|H2-DMB1|H2-DMB2|TNFSF4|IDO1|TWSG1|EFNB1|IFNAR2|PLA2G2F|ZBTB32|IGFBP2|IL27…	196	0.351	1.6291	0.0015	0.1849	1
GAD85	Aerobic Respiration & ETC	GOBP_AEROBIC_ELECTRON_TRANSPORT_CHAIN	Aerobic Electron Transport Chain	http://www.gsea-msigdb.org/gsea/msigdb/mouse/geneset/GOBP_AEROBIC_ELECTRON_TRANSPORT_CHAIN	NDUFV1|NDUFA8|UQCRC1|NDUFS8|NDUFS2|NDUFS7|NDUFB6|CYCS|COX4I2|ISCU|BDNF|SDHC|UQCC3|UQCR10|NDUFA7|COX5B|CYC1|COX6A1|COX6A2|COX7C|UQCR11|DNAJC15|CYCT|PINK1|NDUFB8|NDUFA10|UQCRB|COQ9	28	0.5596	1.8317	0.0018	0.0809	0.935
GAD85	Aerobic Respiration & ETC	GOBP_AEROBIC_RESPIRATION	Aerobic Respiration	http://www.gsea-msigdb.org/gsea/msigdb/mouse/geneset/GOBP_AEROBIC_RESPIRATION	SNCA|SIRT3|SUCLG1|MRPS36|ATP7A|UCN|MYC|SLC25A33|PPIF|MACROH2A1|CSL|ATP5B|MDH1B|FH1|ACO1|CYCS|ISCU|BDNF|NDUFB1|BNIP3|NDUFB11|UQCC3|ADSL|ATP5K|SHMT2|AK4|CBFA2T3|COX5B|COX7A1|COX6A1|COX7A2|COX6A2|COX7A2L|COX7C|LEXM|DNAJC15|CYCT|SLC25A23|CHCHD2|PINK1|NIPSNAP2|COX10|BLOC1S1|MTFR2|MTFR1L|PDE2A|NDUFV1|SUCLG2|ANTKMT|UQCRC1|NDUFS8|NDUFS2|NDUFB6|CDK1|DHTKD1|DGUOK|ATP5O|ARL2|NDUFA1|ATP5J2|NDUFS5|TRPV4|PDHA2…	107	0.4286	1.8192	0	0.0803	0.953
GAD85	Aerobic Respiration & ETC	GOBP_ATP_SYNTHESIS_COUPLED_ELECTRON_TRANSPORT	Atp Synthesis Coupled Electron Transport	http://www.gsea-msigdb.org/gsea/msigdb/mouse/geneset/GOBP_ATP_SYNTHESIS_COUPLED_ELECTRON_TRANSPORT	SNCA|NDUFV1|NDUFA8|UQCRC1|NDUFS8|NDUFS2|NDUFS7|NDUFB6|NDUFV3|CDK1|CYCS|COX4I2|DGUOK|ISCU|BDNF|SDHC|UQCC3|BID|UQCR10|NDUFA12|NDUFA7|COX5B|CYC1|COX6A1|COX6A2|COX7C|UQCR11|DNAJC15|CYCT|CHCHD2|PINK1|CCNB1|NDUFB8|NDUFA10|UQCRB|COA6|COQ9	37	0.5401	1.8592	0.0018	0.0677	0.854
GAD85	Aerobic Respiration & ETC	GOBP_CELLULAR_RESPIRATION	Cellular Respiration	http://www.gsea-msigdb.org/gsea/msigdb/mouse/geneset/GOBP_CELLULAR_RESPIRATION	PLEC|SNCA|SIRT3|SUCLG1|PPARGC1A|FLCN|MRPS36|ATP7A|UCN|SLC25A25|MYC|SLC25A33|PPIF|MACROH2A1|CSL|MTLN|NR4A3|SLC1A3|SLC25A13|ATP5B|MDH1B|SLC25A22|SLC25A18|PRKACA|FH1|OAS1D|OAS1C|ACO1|CYCS|ISCU|BDNF|NDUFB1|BNIP3|HOXB3OS|IFNG|NDUFB11|UQCC3|IL4|ADSL|ATP5K|SHMT2|AK4|CBFA2T3|COX5B|COX7A1|COX6A1|COX7A2|COX6A2|COX7A2L|COX7C|LEXM|DNAJC15|CYCT|SLC25A23|OPN3|CHCHD2|PINK1|NIPSNAP2|COX10|BLOC1S1|MTFR2|MTFR1L|PD…	142	0.4062	1.8007	0	0.0844	0.976
GAD85	Aerobic Respiration & ETC	GOBP_ELECTRON_TRANSPORT_CHAIN	Electron Transport Chain	http://www.gsea-msigdb.org/gsea/msigdb/mouse/geneset/GOBP_ELECTRON_TRANSPORT_CHAIN	PLEC|SNCA|GPD1|NDUFV1|MYBBP1A|PPARGC1A|UQCRC1|NDUFS8|NDUFS2|NDUFB6|CDK1|THAP11|DGUOK|ETFDH|WDR93|SDHC|UQCR10|NDUFA12|NDUFA7|CYC1|NDUFB3|UQCR11|SLC1A3|FDX1|NDUFB8|SLC25A13|NDUFA10|UQCRB|COA6|COQ9|SLC25A22|FDX2|SLC25A18|NDUFA8|GBA|DHRS2|NDUFS7|NDUFV3|CYCS|NDOR1|COX4I2|ISCU|BDNF|HOXB3OS|UQCC3|BID|COX5B|COX6A1|COX6A2|COX7C|CYB561|DNAJC15|CYCT|CHCHD2|PINK1|SLC37A2|CCNB1	57	0.4552	1.7383	0.0034	0.1156	1
GAD85	Aerobic Respiration & ETC	GOBP_OXIDATIVE_PHOSPHORYLATION	Oxidative Phosphorylation	http://www.gsea-msigdb.org/gsea/msigdb/mouse/geneset/GOBP_OXIDATIVE_PHOSPHORYLATION	SNCA|PDE2A|NDUFV1|ANTKMT|UQCRC1|NDUFS8|NDUFS2|ATP7A|NDUFB6|CDK1|DGUOK|ATP5O|NDUFA1|MYC|SLC25A33|ATP5J2|NDUFS5|PPIF|MACROH2A1|SDHC|NDUFA3|DNAJC30|UQCR10|NDUFC1|NDUFA12|NDUFA7|CYC1|NDUFB3|UQCR11|APOC3|NDUFB7|ATP5E|NDUFA6|NDUFB8|NDUFA10|UQCRB|ATP5B|COA6|COQ9|ATPSCKMT|ACTN3|NDUFB4|MYOG|NDUFB10|NUPR1|NDUFA8|NDUFA11|NDUFS7|NDUFV3|CYCS|COX4I2|ISCU|BDNF|NDUFB1|NDUFB11|UQCC3|BID|ATP5K|SHMT2|AK4|COX5B|COX7…	78	0.5557	2.2311	0	0.002	0.005
GAD85	Aerobic Respiration & ETC	GOBP_REGULATION_OF_GENERATION_OF_PRECURSOR_METABOLITES_AND_ENERGY	Regulation Of Generation Of Precursor Metabolites And Energy	http://www.gsea-msigdb.org/gsea/msigdb/mouse/geneset/GOBP_REGULATION_OF_GENERATION_OF_PRECURSOR_METABOLITES_AND_ENERGY	PPARGC1A|ESRRB|FLCN|TRP53|NKX1-1|ATP7A|GIT1|MYC|SLC25A33|PPIF|P2RX7|MACROH2A1|MLST8|PHLDA2|EP300|PRKACA|OAS1D|SLC4A1|OAS1C|PSEN1|CYCS|ISCU|CAVIN3|C1QTNF2|TIGAR|BNIP3|IFNG|IL4|COX17|SHMT2|AK4|ADRA1B|CBFA2T3|COX7A1|COX7A2|GAPDHS|COX7A2L|LEXM|DNAJC15|SLC25A23|OPN3|CHCHD2|PINK1|CD36|POMC|MYO5A|GCGR|PDE2A|GPD1|NDUFA4|ZBTB20|GCK|PPP1R3E|IFNAR1|PPP1R3A|HSD11B1|SIRT6|GFPT1|CDK1|ARL2|OAS1E|PPP1CA|IER3|PTH…	105	0.3712	1.5464	0.0049	0.2401	1
GAD85	Aerobic Respiration & ETC	GOBP_REGULATION_OF_OXIDATIVE_PHOSPHORYLATION	Regulation Of Oxidative Phosphorylation	http://www.gsea-msigdb.org/gsea/msigdb/mouse/geneset/GOBP_REGULATION_OF_OXIDATIVE_PHOSPHORYLATION	ACTN3|PPIF|PDE2A|MACROH2A1|MYOG|NUPR1|SHMT2|AK4|COX7A1|ABCD1|COX7A2|COX7A2L|LEXM|DNAJC15|APOC3|SLC25A23|ATP7A|PINK1|PDE12|MYC|SLC25A33	21	0.5003	1.5216	0.0354	0.2466	1
GAD85	Anoikis	GOBP_ANOIKIS	Anoikis	http://www.gsea-msigdb.org/gsea/msigdb/mouse/geneset/GOBP_ANOIKIS	NOTCH1|ITGA5|MYBBP1A|CLCA3A2|SRC|BCL2|CAV1|BCL2L1|TSC2|PDK4|SNAI2|TLE5|CRYBA1|BMF|SIK1|E2F1|NTRK2|BRMS1	18	0.546	1.6024	0.0295	0.2008	1
GAD85	Antigen Processing & Presentation	GOBP_DENDRITIC_CELL_ANTIGEN_PROCESSING_AND_PRESENTATION	Dendritic Cell Antigen Processing And Presentation	http://www.gsea-msigdb.org/gsea/msigdb/mouse/geneset/GOBP_DENDRITIC_CELL_ANTIGEN_PROCESSING_AND_PRESENTATION	THBS1|CLEC4A3|FCGR4|CLEC4A4|FGL2|CD74|CLEC4A1|CD68|CCR7|NOD1|WASHC1|NOD2|CCL21A|CLEC4B1|CCL19	15	0.5521	1.5154	0.0492	0.2493	1
GAD85	Antigen Processing & Presentation	GOBP_REGULATION_OF_ANTIGEN_PROCESSING_AND_PRESENTATION	Regulation Of Antigen Processing And Presentation	http://www.gsea-msigdb.org/gsea/msigdb/mouse/geneset/GOBP_REGULATION_OF_ANTIGEN_PROCESSING_AND_PRESENTATION	THBS1|YTHDF1|TAP2|CLEC4B2|FGL2|CD74|PYCARD|CD68|CCR7|NOD1|H2-AB1|NOD2|TREM2|CCL21A|TAPBPL|H2-OA|WAS|H2-OB|PTPN22|CCL19	20	0.5723	1.7001	0.0122	0.1427	1
GAD85	Antimicrobial Humoral Immune Response	GOBP_ANTIBACTERIAL_HUMORAL_RESPONSE	Antibacterial Humoral Response	http://www.gsea-msigdb.org/gsea/msigdb/mouse/geneset/GOBP_ANTIBACTERIAL_HUMORAL_RESPONSE	DMBT1|DEFA28|DEFA26|DEFA21|ANG4|WAP|SPAG11A|WFDC2|IGHG1|B2M|WFDC13|LTF|WFDC16|DEFA30|DEFB1|DEFA35|DEFA41|DEFA40|LGALS4|DEFA27|MMP7|DEFA37|DEFA34|ADM|BPIFA1|DEFA2|PLA2G1B|AY761185|ANG|FGA|TRF|ANG5|ANG2|SPRR2A1|BPIFA5|WFDC12|BPI|DEFA38|DEFA29|DEFA42|DEFA31|DEFA20|DEFA25|DEFA3|WFDC9|ANG6|WFDC3|DEFA5|WFDC10|SPON2|WFDC11|VIP|CAMP|FAU|NOD2|WFDC15A|IGHG2C|NPY|SFTPD|WFDC17|SLPI|FGB|ELANE|CTSG|RNASE6|PGC|…	84	0.5072	2.0825	0	0.0087	0.064
GAD85	Antimicrobial Humoral Immune Response	GOBP_ANTIMICROBIAL_HUMORAL_IMMUNE_RESPONSE_MEDIATED_BY_ANTIMICROBIAL_PEPTIDE	Antimicrobial Humoral Immune Response Mediated By Antimicrobial Peptide	http://www.gsea-msigdb.org/gsea/msigdb/mouse/geneset/GOBP_ANTIMICROBIAL_HUMORAL_IMMUNE_RESPONSE_MEDIATED_BY_ANTIMICROBIAL_PEPTIDE	DMBT1|CXCL14|PPBP|DEFA28|DEFA26|DEFA21|LGALS3|NPPB|NTS|GALP|SPAG11A|B2M|REG1|REG2|REG3G|LEAP2|LTF|REG3D|DEFB1|CXCL5|FAM3A|DEFB22|ADM|CCL21A|BPIFA1|PLA2G1B|ANG|ANG5|SPAG11B|ANG2|BPIFA5|BPI|DEFA38|DEFA42|DEFA20|CCL21B|VIP|CAMP|REG3B|CXCL13|CCL1|CCL12|CCL17|CCL20|CCL22|HAMP2|NPY|S100A9|CXCL15|CCL8|CXCL2|ELANE|IL17F|CXCL10|CXCL3|ROMO1|PF4|RNASE6|TSLP|HAMP|HRG|CXCL11|POMC|PGLYRP1|PGLYRP3|PGLYRP4|ANG4|…	115	0.4344	1.871	0	0.0643	0.804
GAD85	Antimicrobial Humoral Immune Response	GOBP_ANTIMICROBIAL_HUMORAL_RESPONSE	Antimicrobial Humoral Response	http://www.gsea-msigdb.org/gsea/msigdb/mouse/geneset/GOBP_ANTIMICROBIAL_HUMORAL_RESPONSE	DMBT1|CXCL14|PPBP|DEFA28|DEFA26|DEFA21|LGALS3|NPPB|NTS|WAP|GALP|SPAG11A|WFDC2|B2M|REG1|REG2|REG3G|LEAP2|LTF|WFDC16|REG3D|DEFB1|CXCL5|FAM3A|DEFB22|ADM|CCL21A|BPIFA1|PLA2G1B|ANG|TRF|ANG5|SPAG11B|ANG2|SPRR2A1|BPIFA5|BPI|DEFA38|DEFA42|DEFA20|CCL21B|WFDC9|WFDC3|WFDC10|SPON2|WFDC11|VIP|CAMP|REG3B|CXCL13|COLEC11|CCL1|CCL12|CCL17|CCL20|CCL22|WFDC15A|BCL3|HAMP2|IGHG2C|NPY|S100A9|CXCL15|CCL8|CXCL2|SLPI|FGB…	147	0.4439	1.9527	0	0.0361	0.414
GAD85	Antimicrobial Humoral Immune Response	GOBP_DEFENSE_RESPONSE_TO_GRAM_POSITIVE_BACTERIUM	Defense Response To Gram Positive Bacterium	http://www.gsea-msigdb.org/gsea/msigdb/mouse/geneset/GOBP_DEFENSE_RESPONSE_TO_GRAM_POSITIVE_BACTERIUM	DMBT1|DEFA28|DEFA26|DEFA21|PPP1R11|MYD88|KLRK1|9530003J23RIK|CARD9|B2M|GBP4|REG3G|DEFB15|DEFB19|P2RX7|LTF|DEFB1|DEFB34|2610528A11RIK|ADM|DEFB2|EAR1|RNASE13|EAR2|RNASE12|PLA2G1B|RNASE11|DEFB9|ANG|DEFB11|RNASE9|ANG5|DEFB10|ANG2|DEFB37|DEFB38|PFPL|SPRR2A1|DEFB39|DEFB4|DEFB40|EAR14|C5AR1|RIPK2|RNASE2B|RNASE4|DEFA38|DEFA42|DEFA20|EAR6|EAR10|RNASE2A|MPO|VIP|CAMP|MBL1|REG3B|NLRP6|TNFAIP8|MBL2|NCF1|PYCAR…	142	0.3733	1.6522	0	0.1746	1
GAD85	Antimicrobial Humoral Immune Response	GOBP_INNATE_IMMUNE_RESPONSE_IN_MUCOSA	Innate Immune Response In Mucosa	http://www.gsea-msigdb.org/gsea/msigdb/mouse/geneset/GOBP_INNATE_IMMUNE_RESPONSE_IN_MUCOSA	DEFA28|DEFA26|DEFA21|BPIFB1|LTF|APOA4|DEFA30|DEFB1|DEFA35|DEFA41|DEFA40|DEFA27|DEFA37|DEFA34|DEFB2|EAR1|EAR2|DEFA2|PLA2G1B|AY761185|DEFB9|DEFB11|DEFB10|DEFB37|DEFB38|DEFB39|DEFB40|EAR14|RNASE2B|DEFA38|DEFA29|DEFA42|DEFA31|DEFA20|DEFA25|EAR6|DEFA3|EAR10|DEFA5|RNASE2A|CAMP|FAU|NOD2|IL4|DEFA17|DEFA39|DEFA22|DEFA23|DEFA24|RPL39	50	0.4583	1.6837	0.0051	0.1511	1
GAD85	Antimicrobial Humoral Immune Response	GOBP_MEMBRANE_DISRUPTION_IN_ANOTHER_ORGANISM	Membrane Disruption In Another Organism	http://www.gsea-msigdb.org/gsea/msigdb/mouse/geneset/GOBP_MEMBRANE_DISRUPTION_IN_ANOTHER_ORGANISM	DEFA38|DEFA29|DEFA28|DEFA42|DEFA31|DEFA26|DEFA20|DEFA25|DEFA3|DEFA21|DEFA5|LTF|DEFA30|DEFA35|DEFA17|DEFA41|DEFA40|MPEG1|DEFA27|DEFA37|DEFA34|DEFA39|DEFA22|DEFA2|AY761185|DEFB21|DEFA23|DEFA24	28	0.6307	2.0955	0	0.0082	0.05
GAD85	Antimicrobial Humoral Immune Response	GOBP_MODULATION_OF_PROCESS_OF_ANOTHER_ORGANISM	Modulation Of Process Of Another Organism	http://www.gsea-msigdb.org/gsea/msigdb/mouse/geneset/GOBP_MODULATION_OF_PROCESS_OF_ANOTHER_ORGANISM	DEFA28|DEFA26|PRF1|DEFA21|CLEC7A|GALP|KLRH1|REG1|REG2|REG3G|NOS2|LTF|REG3D|DEFA30|DEFA35|DEFA41|DEFA40|DEFA27|DEFA37|DEFA34|BAD|DEFA2|AY761185|DEFA38|DEFA29|DEFA42|DEFA31|DEFA20|DEFA25|DEFA3|DEFA5|FCER2A|CAMP|REG3B|BCL2L1|S100A9|SLPI|IFNG|C3|SYK|DEFA17|MPEG1|DEFA39|POMC|DEFA22|DEFB21|DEFA23|DEFA24|REG3A	49	0.4915	1.7857	0	0.0912	0.991
GAD85	Antimicrobial Humoral Immune Response	GOBP_ORGAN_OR_TISSUE_SPECIFIC_IMMUNE_RESPONSE	Organ Or Tissue Specific Immune Response	http://www.gsea-msigdb.org/gsea/msigdb/mouse/geneset/GOBP_ORGAN_OR_TISSUE_SPECIFIC_IMMUNE_RESPONSE	XCL1|CFH|DEFA28|DEFA26|DEFA21|IGHA|BPIFB1|LTF|APOA4|TNFSF13|DEFA30|DEFB1|DEFA35|DEFA41|DEFA40|DEFA27|DEFA37|DEFA34|DEFB2|EAR1|EAR2|DEFA2|PLA2G1B|AY761185|DEFB9|DEFB11|DEFB10|DEFB37|DEFB38|CD160|DEFB39|DEFB40|EAR14|RNASE2B|DEFA38|DEFA29|DEFA42|DEFA31|DEFA20|DEFA25|EAR6|DEFA3|EAR10|DEFA5|RNASE2A|CAMP|UMOD|FAU|NOD2|GCNT3|FFAR3|IL4|PIGR|RAB17|IFNL2|GP2|DEFA17|IL6|DEFA39|DEFA22|DEFA23|DEFA24|RPL39|603…	64	0.4556	1.7935	0.0017	0.0864	0.985
GAD85	Antimicrobial Humoral Immune Response	GOBP_RESPONSE_TO_YEAST	Response To Yeast	http://www.gsea-msigdb.org/gsea/msigdb/mouse/geneset/GOBP_RESPONSE_TO_YEAST	ANG6|MPO|VIP|CLEC7A|CAMP|ANG4|TAC1|NCF1|PLCG2|ANG|NPY|ANG5|CD209B|ANG2|PTX3|ELANE	16	0.5423	1.5286	0.0386	0.2498	1
GAD85	ATP Synthesis	GOBP_ATP_BIOSYNTHETIC_PROCESS	Atp Biosynthetic Process	http://www.gsea-msigdb.org/gsea/msigdb/mouse/geneset/GOBP_ATP_BIOSYNTHETIC_PROCESS	PARP1|NDUFV1|PPARGC1A|ANTKMT|FLCN|NDUFS8|NDUFS2|NDUFB6|TREM2|DGUOK|ATP5O|TGFB1|NDUFA1|MYC|ATP5J2|NDUFS5|AK9|SDHC|NDUFA3|ALDOART2|PKLR|DNAJC30|NDUFC1|NDUFA12|NDUFA7|NDUFB3|PID1|ALDOA|NDUFB7|ATP5E|NDUFA6|NDUFB8|SLC25A13|NDUFA10|ATP5B|ATPSCKMT|ATP5L|NDUFB4|ATP5G2|NDUFB10|NDUFA8|NDUFA11|ENTPD1|BCL2L1|ALDOART1|STAT3|NDUFS7|NDUFV3|ENO1B|ATP5G1|LDHC|PRKN|NDUFB1|NUDT2|NDUFB11|UQCC3|IL4|ATP5K|AK4|HNF1A|LD…	61	0.513	1.9778	0	0.0297	0.304
GAD85	ATP Synthesis	GOBP_ATP_METABOLIC_PROCESS	Atp Metabolic Process	http://www.gsea-msigdb.org/gsea/msigdb/mouse/geneset/GOBP_ATP_METABOLIC_PROCESS	PARP1|CFH|PPARGC1A|FOXK1|ESRRB|FLCN|AMPD3|ATP7A|SLC25A25|MYH6|GIT1|TGFB1|MYH7|MYC|ATP1A2|P2RX7|ATP6V1B2|ALDOART2|GPI1|ADPGK|MLST8|GALE|SLC25A13|ATP5B|EP300|PGK2|ENTPD1|ALDOART1|ATPIF1|SLC4A1|TSPO|PSEN1|HK2|HK3|ENO1B|BPGM|ATP5G1|TIGAR|PRKN|NDUFB1|IFNG|NDUFB11|UQCC3|IL4|ENO4|ATP5K|AK4|CBFA2T3|FIS1|GAPDHS|ALDOC|ENO2|AK1|GALT|ZBTB20|GPD1|NDUFV1|GCK|GALK1|MYH3|MYH8|ANTKMT|AMPD2|NDUFS8|SIRT6|NDUFS2|HSP…	135	0.349	1.535	0	0.2479	1
GAD85	ATP Synthesis	GOBP_MITOCHONDRIAL_RESPIRATORY_CHAIN_COMPLEX_ASSEMBLY	Mitochondrial Respiratory Chain Complex Assembly	http://www.gsea-msigdb.org/gsea/msigdb/mouse/geneset/GOBP_MITOCHONDRIAL_RESPIRATORY_CHAIN_COMPLEX_ASSEMBLY	NDUFB4|ACAD9|TMEM126A|NDUFB10|COX16|NDUFA8|SMIM20|OXA1L|COX20|NDUFA11|FASTKD3|NDUFAF3|NDUFS8|DMAC1|NDUFS2|COX19|NDUFS7|LYRM7|NDUFB6|OMA1|COA4|SDHAF1|SAMM50|NDUFA1|SLC25A33|COX18|NDUFS5|BCS1L|NDUFB11|UQCC3|NDUFA3|NDUFAF2|COX17|DMAC2|NDUFC1|NDUFA12|PET100|NDUFB3|NDUFB7|NDUFAF8|SURF1|NDUFA6|NDUFB8|NDUFAF4|NDUFA10|SDHAF3|FOXRED1	47	0.5022	1.8729	0	0.0663	0.799
GAD85	ATP Synthesis	GOBP_NADH_DEHYDROGENASE_COMPLEX_ASSEMBLY	Nadh Dehydrogenase Complex Assembly	http://www.gsea-msigdb.org/gsea/msigdb/mouse/geneset/GOBP_NADH_DEHYDROGENASE_COMPLEX_ASSEMBLY	NDUFB4|ACAD9|TMEM126A|NDUFB10|NDUFA8|OXA1L|NDUFA11|NDUFAF3|NDUFS8|DMAC1|NDUFS2|NDUFS7|NDUFB6|NDUFA1|NDUFS5|BCS1L|NDUFB11|NDUFA3|NDUFAF2|DMAC2|NDUFC1|NDUFA12|NDUFB3|NDUFB7|NDUFAF8|NDUFA6|NDUFB8|NDUFAF4|NDUFA10|FOXRED1	30	0.5405	1.7974	0	0.0854	0.982
GAD85	ATP Synthesis	GOBP_NUCLEOSIDE_PHOSPHATE_BIOSYNTHETIC_PROCESS	Nucleoside Phosphate Biosynthetic Process	http://www.gsea-msigdb.org/gsea/msigdb/mouse/geneset/GOBP_NUCLEOSIDE_PHOSPHATE_BIOSYNTHETIC_PROCESS	PARP1|G6PDX|SNCA|UCK1|PPARGC1A|PANK3|PANK4|PPCDC|NPPB|ACSS2|UCK2|FLCN|ADCY10|AMPD3|ADCY1|OASL2|TGFB1|MYC|IMPDH1|IMPDH2|NOS2|NOS3|QPRT|AK7|NPPC|MTHFD2L|ALDOART2|NOS1|ADORA2B|ADK|ACLY|PRPSAP2|KYNU|SLC25A13|ATP5B|CDA|HAAO|ATIC|DIP2A|ENTPD1|PDK2|ALDOART1|ADCY7|ADSSL1|ENO1B|PAPSS2|ATP5G1|PRKN|NDUFB1|CMPK2|NDUFB11|NMRK2|ADCY3|UQCC3|IL4|ADSL|NME7|ATP5K|DHODH|AK4|CTPS|GART|CAD|AK1|IDO1|NDUFV1|NPPA|ANTKMT…	172	0.3349	1.5228	0.0015	0.246	1
GAD85	ATP Synthesis	GOBP_NUCLEOSIDE_TRIPHOSPHATE_BIOSYNTHETIC_PROCESS	Nucleoside Triphosphate Biosynthetic Process	http://www.gsea-msigdb.org/gsea/msigdb/mouse/geneset/GOBP_NUCLEOSIDE_TRIPHOSPHATE_BIOSYNTHETIC_PROCESS	PARP1|UCK1|NDUFV1|PPARGC1A|UCK2|ANTKMT|FLCN|NDUFS8|NDUFS2|NDUFB6|TREM2|DGUOK|ATP5O|TGFB1|NDUFA1|MYC|IMPDH1|IMPDH2|ATP5J2|NDUFS5|AK9|AK5|AK7|SDHC|NDUFA3|ALDOART2|PKLR|DNAJC30|NDUFC1|NDUFA12|AK8|NDUFA7|NDUFB3|ADK|PID1|ALDOA|NDUFB7|ATP5E|NDUFA6|NDUFB8|SLC25A13|NDUFA10|ATP5B|ATPSCKMT|ATP5L|NDUFB4|ATP5G2|NDUFB10|NDUFA8|NME1|NDUFA11|ENTPD1|BCL2L1|NME2|ALDOART1|STAT3|NDUFS7|NDUFV3|ENO1B|ATP5G1|LDHC|PRKN…	81	0.4685	1.9099	0	0.0486	0.625
GAD85	ATP Synthesis	GOBP_NUCLEOSIDE_TRIPHOSPHATE_METABOLIC_PROCESS	Nucleoside Triphosphate Metabolic Process	http://www.gsea-msigdb.org/gsea/msigdb/mouse/geneset/GOBP_NUCLEOSIDE_TRIPHOSPHATE_METABOLIC_PROCESS	PARP1|CFH|UCK1|PPARGC1A|FOXK1|ESRRB|DCTPP1|UCK2|FLCN|AMPD3|ATP7A|SLC25A25|MYH6|GIT1|TGFB1|MYH7|MYC|IMPDH1|IMPDH2|ATP1A2|ENTPD7|P2RX7|RAB23|AK7|ATP6V1B2|ALDOART2|GPI1|ADPGK|MLST8|ADK|GALE|NUDT15|SLC25A13|ATP5B|EP300|PGK2|ENTPD1|LRRK2|ALDOART1|ATPIF1|SLC4A1|TSPO|PSEN1|HK2|HK3|SMPDL3A|ENO1B|BPGM|ATP5G1|TIGAR|PRKN|NDUFB1|CMPK2|IFNG|NDUFB11|UQCC3|IL4|GTPBP1|ENO4|NME7|ATP5K|AK4|CTPS|CBFA2T3|FIS1|GAPDHS…	169	0.3589	1.6273	0	0.1856	1
GAD85	ATP Synthesis	GOBP_PROTON_MOTIVE_FORCE_DRIVEN_ATP_SYNTHESIS	Proton Motive Force Driven Atp Synthesis	http://www.gsea-msigdb.org/gsea/msigdb/mouse/geneset/GOBP_PROTON_MOTIVE_FORCE_DRIVEN_ATP_SYNTHESIS	ATPSCKMT|ATP5L|NDUFB4|ATP5G2|NDUFV1|NDUFB10|NDUFA8|NDUFA11|ANTKMT|NDUFS8|NDUFS2|NDUFS7|NDUFB6|NDUFV3|ATP5O|ATP5G1|NDUFA1|ATP5J2|NDUFS5|NDUFB1|NDUFB11|SDHC|NDUFA3|DNAJC30|ATP5K|NDUFC1|NDUFA12|NDUFA7|NDUFB3|NDUFB7|ATP5E|NDUFA6|NDUFB8|NDUFA10|ATP5B	35	0.6503	2.2225	0	0.0013	0.005
GAD85	ATP Synthesis	GOBP_PURINE_CONTAINING_COMPOUND_BIOSYNTHETIC_PROCESS	Purine Containing Compound Biosynthetic Process	http://www.gsea-msigdb.org/gsea/msigdb/mouse/geneset/GOBP_PURINE_CONTAINING_COMPOUND_BIOSYNTHETIC_PROCESS	PARP1|SNCA|PPARGC1A|PANK3|PANK4|PPCDC|NPPB|ACSS2|FLCN|ADCY10|AMPD3|ADCY1|OASL2|TGFB1|MYC|IMPDH1|IMPDH2|NOS2|NOS3|NPPC|MTHFD2L|MTAP|ALDOART2|NOS1|ADORA2B|ADK|ACLY|PRPSAP2|SLC25A13|ATP5B|ATIC|DIP2A|ENTPD1|PDK2|ALDOART1|ADCY7|ADSSL1|ENO1B|PAPSS2|ATP5G1|PRKN|NDUFB1|NDUFB11|ADCY3|UQCC3|IL4|ADSL|NME7|ATP5K|SHMT2|AK4|GART|AK1|NDUFV1|NPPA|ANTKMT|AMPD2|NDUFS8|SHMT1|NDUFS2|HPCA|NDUFB6|TREM2|PDK4|DGUOK|ATP5…	145	0.3806	1.6961	0	0.141	1
GAD85	ATP Synthesis	GOBP_RIBOSE_PHOSPHATE_BIOSYNTHETIC_PROCESS	Ribose Phosphate Biosynthetic Process	http://www.gsea-msigdb.org/gsea/msigdb/mouse/geneset/GOBP_RIBOSE_PHOSPHATE_BIOSYNTHETIC_PROCESS	G6PD2|PARP1|G6PDX|SNCA|UCK1|PPARGC1A|PANK3|PANK4|PPCDC|NPPB|ACSS2|UCK2|FLCN|ADCY10|AMPD3|ADCY1|TGFB1|MYC|IMPDH1|IMPDH2|TKT|NPPC|ALDOART2|ADK|ACLY|PRPSAP2|SLC25A13|ATP5B|CDA|ATIC|DIP2A|ENTPD1|PDK2|ALDOART1|ADCY7|ADSSL1|ENO1B|PAPSS2|ATP5G1|PRKN|NDUFB1|NDUFB11|ADCY3|UQCC3|IL4|ADSL|NME7|ATP5K|DHODH|AK4|CTPS|GART|CAD|AK1|NDUFV1|NPPA|ANTKMT|AMPD2|NDUFS8|NDUFS2|NDUFB6|TREM2|PDK4|DGUOK|ATP5O|NDUFA1|PRPSA…	143	0.3556	1.6009	0	0.2014	1
GAD85	B Cell, Phagocytosis, & Complement Activation	GOBP_B_CELL_RECEPTOR_SIGNALING_PATHWAY	B Cell Receptor Signaling Pathway	http://www.gsea-msigdb.org/gsea/msigdb/mouse/geneset/GOBP_B_CELL_RECEPTOR_SIGNALING_PATHWAY	GCSAM|PLCL2|IGHV5-15|IGHV2-7|IGHV5-17|PRKCH|IGHV7-1|LYN|IGHV7-2|IGHV14-1|IGHV4-1|IGHV3-1|IGHV11-1|FCRL5|IGHV11-2|IGHV9-3|IGHV3-6|IGHV3-8|IGHV15-2|IGHV1-22|IGHV1-24|IGHV1-39|MEF2C|IGHV1-50|TRDV4|IGHV1-53|TRDC|IGHV1-55|IGHV2-3|IGHV8-8|IGHV14-3|IGHV1-58|TRBC1|IGHV6-6|IGHV1-63|TRBC2|IGHA|IGHV8-12|IGHV1-62-2|IGHV2-9-1|IGHV2-6-8|IGHV8-13|IGHV1-74|IGHV1-76|IGHV1-82|NFATC2|NCKAP1L|LPXN|IGLC1|IGLC2|IGLC3|…	172	0.3818	1.7467	0	0.1115	1
GAD85	B Cell, Phagocytosis, & Complement Activation	GOBP_COMPLEMENT_ACTIVATION	Complement Activation	http://www.gsea-msigdb.org/gsea/msigdb/mouse/geneset/GOBP_COMPLEMENT_ACTIVATION	IGHV5-15|IGHV2-7|CFH|IGHV5-17|IGHV7-1|IGHV7-2|IGHV14-1|IGHV4-1|IGHV3-1|IGHV11-1|IGHV11-2|IGHV9-3|IGHV3-6|IGHV3-8|IGHV15-2|IGHV1-22|IGHV1-24|IGHV1-39|IGHV1-50|TRDV4|IGHV1-53|TRDC|IGHV1-55|IGHV2-3|IGHV8-8|IGHV14-3|IGHV1-58|TRBC1|IGHV6-6|IGHV1-63|TRBC2|IGHA|IGHV8-12|IGHV1-62-2|IGHV2-9-1|IGHV2-6-8|CR1L|IGHV8-13|IGHV1-74|IGHV1-76|IGHV1-82|IGLC1|IGLC2|IGLC3|VSIG4|C1QA|C6|PHB|CD59B|SERPING1|FCNA|FCNB|KR…	182	0.4025	1.852	0	0.0701	0.88
GAD85	B Cell, Phagocytosis, & Complement Activation	GOBP_HUMORAL_IMMUNE_RESPONSE_MEDIATED_BY_CIRCULATING_IMMUNOGLOBULIN	Humoral Immune Response Mediated By Circulating Immunoglobulin	http://www.gsea-msigdb.org/gsea/msigdb/mouse/geneset/GOBP_HUMORAL_IMMUNE_RESPONSE_MEDIATED_BY_CIRCULATING_IMMUNOGLOBULIN	IGHV5-15|IGHV2-7|IGHV5-17|IGHV7-1|IGHV7-2|IGHV14-1|IGHV4-1|IGHV3-1|IGHV11-1|IGHV11-2|IGHV9-3|IGHV3-6|GIMAP5|IGHV3-8|IGHV15-2|IGHV1-22|IGHV1-24|IGHV1-39|IGHV1-50|TRDV4|IGHV1-53|TRDC|IGHV1-55|IGHV2-3|IGHV8-8|IGHV14-3|IGHV1-58|TRBC1|IGHV6-6|IGHV1-63|TRBC2|IGHA|IGHV8-12|IGHV1-62-2|IGHV2-9-1|IGHV2-6-8|CR1L|IGHV8-13|IGHV1-74|IGHV1-76|HPX|IGHV1-82|GIMAP3|IGLC1|IGLC2|IGLC3|C1QA|SERPING1|IGHE|MASP2|IGHG3|…	172	0.3838	1.7372	0	0.1103	1
GAD85	B Cell, Phagocytosis, & Complement Activation	GOBP_MEMBRANE_INVAGINATION	Membrane Invagination	http://www.gsea-msigdb.org/gsea/msigdb/mouse/geneset/GOBP_MEMBRANE_INVAGINATION	IGHV5-15|IGHV2-7|IGHV5-17|TIMD4|IGHV7-1|IGHV7-2|XKR5|IGHV14-1|IGHV4-1|IGHV3-1|IGHV11-1|SYT11|IGHV11-2|IGHV9-3|IGHV3-6|IGHV3-8|IGHV15-2|IGHV1-22|IGHV1-24|IGHV1-39|IGHV1-50|TRDV4|IGHV1-53|BIN2|TRDC|MYH9|IGHV1-55|IGHV8-8|IGHV2-3|IGHV1-58|RAC2|IGHV14-3|TRBC1|IGHV1-63|IGHV6-6|TRBC2|IGHV8-12|IGHA|IGHV2-9-1|IGHV1-62-2|IGHV2-6-8|GULP1|IGHV8-13|IGHV1-74|IGHV1-76|IGHV1-82|TREML4|TIMD2|RHOG|NCKAP1L|ITGA2|AD…	189	0.3564	1.6506	0	0.1682	1
GAD85	B Cell, Phagocytosis, & Complement Activation	GOBP_PHAGOCYTOSIS_RECOGNITION	Phagocytosis Recognition	http://www.gsea-msigdb.org/gsea/msigdb/mouse/geneset/GOBP_PHAGOCYTOSIS_RECOGNITION	IGHV5-15|IGHV2-7|IGHV5-17|IGHV7-1|IGHV7-2|IGHV14-1|IGHV4-1|IGHV3-1|IGHV11-1|IGHV11-2|IGHV9-3|IGHV3-6|IGHV3-8|IGHV15-2|IGHV1-22|KLRH1|IGHV1-24|IGHV1-39|IGHV1-50|TRDV4|IGHV1-53|TRDC|IGHV1-55|IGHV2-3|IGHV8-8|IGHV14-3|IGHV1-58|TRBC1|IGHV6-6|IGHV1-63|TRBC2|COLEC12|IGHA|IGHV8-12|IGHV1-62-2|IGHV2-9-1|IGHV2-6-8|IGHV8-13|IGHV1-74|IGHV1-76|IGHV1-82|ADGRB1|IGLC1|IGLC2|IGLC3|PLA2G5|SCARB1|SIRPA|MYO18A|SPON2|…	162	0.392	1.7739	0	0.1005	0.998
GAD85	B Cell, Phagocytosis, & Complement Activation	GOBP_POSITIVE_REGULATION_OF_B_CELL_ACTIVATION	Positive Regulation Of B Cell Activation	http://www.gsea-msigdb.org/gsea/msigdb/mouse/geneset/GOBP_POSITIVE_REGULATION_OF_B_CELL_ACTIVATION	IGHV5-15|IGHV2-7|MLH1|IGHV5-17|IGHV7-1|IGHV7-2|IGHV14-1|IGHV4-1|IGHV3-1|IGHV11-1|MIF|IGHV11-2|IGHV9-3|IGHV3-6|IGHV3-8|IGHV15-2|IGHV1-22|TNIP2|GPR183|IGHV1-24|MMP14|IGHV1-39|IGHV1-50|MEF2C|TRDV4|IGHV1-53|TRDC|IGHV1-55|IGHV8-8|IGHV2-3|IGHV1-58|IGHV14-3|TRBC1|IGHV1-63|IGHV6-6|TRBC2|IGHV8-12|IGHA|IGHV2-9-1|IGHV1-62-2|IGHV2-6-8|TGFB1|IGHV8-13|IGHV1-74|IGHV1-76|IGHV1-82|NFATC2|NCKAP1L|CARD11|WNT3A|IGLC…	192	0.356	1.6268	0	0.1821	1
GAD85	Cold Induced Thermogenesis	GOBP_POSITIVE_REGULATION_OF_COLD_INDUCED_THERMOGENESIS	Positive Regulation Of Cold Induced Thermogenesis	http://www.gsea-msigdb.org/gsea/msigdb/mouse/geneset/GOBP_POSITIVE_REGULATION_OF_COLD_INDUCED_THERMOGENESIS	BSCL2|PLAC8|CNOT3|GPR3|PHOX2B|PPARGC1A|ESRRG|CEBPB|EHMT1|ZFP516|CCR2|SIRT6|CXCR4|SLN|OMA1|KSR2|GATM|EPAS1|YBX2|THRA|ALMS1|LCN2|ADCYAP1|DBH|PDGFC|OXT|OXTR|ALPL|HSF1|FGF21|GADD45G|IGF1R|HCRT|ADRB1|IL18|PER2|ADIPOR1|ACHE|FH1|PPARGC1B|VEGFA|PRDM16|FFAR4|GRB10|KDM6B|UCP1|UCP2|IL4RA|IRF4|LEP|LEPR|ZBTB7B|PRKAB2|MFAP2|ACADL|ADIPOQ|IL4|FABP4|CPT2|PRLR|DIO2|EBF2|G0S2|CMKLR1|GHRL|CAV1|SYK|STAT6|IL13|ELOVL3|…	83	0.3812	1.5538	0.0068	0.2392	1
GAD85	Cytoplasmic Translation	GOBP_CYTOPLASMIC_TRANSLATION	Cytoplasmic Translation	http://www.gsea-msigdb.org/gsea/msigdb/mouse/geneset/GOBP_CYTOPLASMIC_TRANSLATION	RPL34|EIF4EBP1|MIF4GD|DPH5|ZCCHC13|CKAP5|RPL18A|CPEB1|EIF2S2|LIN28A|RPS7|EIF4H|UNK|RPL4|RPL13|RPS21|RPS16|RPS8|RPS6|RBM4|RPL23|RPL26|RPL7|EIF2D|PABPC2|EIF2S3X|EIF2S3Y|MCTS2|RPL10A|RPL7A|EIF4B|PABPC6|NCBP2|RPLP0|EIF2B3|RPL31|DPH1|DRG2|METTL3|EEF2|RPL23A|FAU|RPL18|RPL11|RPL21|RPL27|RPL38|RPL28|RPL29|RPL32|RPL24|RPL22|RPL37A|RPL36A|RPL9|RPS12|RPS17|RPSA|RPS18|RPS2|RPS24|RPS29|RPS14|RPS3A1|RPL30|RPS4…	98	0.6601	2.7562	0	0	0
GAD85	Dendritic Cell Differentiation	GOBP_DENDRITIC_CELL_DIFFERENTIATION	Dendritic Cell Differentiation	http://www.gsea-msigdb.org/gsea/msigdb/mouse/geneset/GOBP_DENDRITIC_CELL_DIFFERENTIATION	CSF2|ITGB6|LTBR|LYN|CAMK4|BATF3|DCSTAMP|CEBPB|PIRB|RELB|TNFSF9|GIMAP5|PRTN3|TRPM2|CCR7|PSEN1|TREM2|TGFB1|IRF4|IRF8|UBD|ZBTB46|IL4|BATF|GIMAP3|TMEM176B|TMEM176A|ITGB8|SPI1|BATF2|FLT3|NOTCH2|GATA1|AGER|F2RL1|CD40LG|TRAF6|BLK|TGFBR2|CCL19	40	0.465	1.6522	0.0068	0.1723	1
GAD85	Dendritic Cell Differentiation	GOBP_MYELOID_DENDRITIC_CELL_DIFFERENTIATION	Myeloid Dendritic Cell Differentiation	http://www.gsea-msigdb.org/gsea/msigdb/mouse/geneset/GOBP_MYELOID_DENDRITIC_CELL_DIFFERENTIATION	CSF2|ITGB6|LTBR|UBD|IL4|BATF|GIMAP3|CAMK4|BATF3|DCSTAMP|ITGB8|PIRB|RELB|SPI1|TNFSF9|GIMAP5|BATF2|NOTCH2|PSEN1|TRAF6|TGFB1|IRF4|TGFBR2	23	0.5056	1.5492	0.0372	0.2424	1
GAD85	Developmental Programmed Cell Death	GOBP_PROGRAMMED_CELL_DEATH_INVOLVED_IN_CELL_DEVELOPMENT	Programmed Cell Death Involved In Cell Development	http://www.gsea-msigdb.org/gsea/msigdb/mouse/geneset/GOBP_PROGRAMMED_CELL_DEATH_INVOLVED_IN_CELL_DEVELOPMENT	FGF2|IL1A|IL1B|RHOX5|BHLHE23|DNASE1L3|UNC5C|MAEL|BAX|BCL2|BCL2L1|CNTF|INSL6|KIT|BDNF|FASL|NTRK1|CASP4|DDB1|TOPAZ1|CASP6|SOD1|SYCP2|SYCE3|TEX11	25	0.4871	1.5492	0.0236	0.2443	1
GAD85	DNA Catabolism	GOBP_DNA_CATABOLIC_PROCESS	Dna Catabolic Process	http://www.gsea-msigdb.org/gsea/msigdb/mouse/geneset/GOBP_DNA_CATABOLIC_PROCESS	CIDEA|APEX1|DFFA|CDKN2A|DNASE1|ENDOG|DNASE1L3|DNASE2A|EXOG|REXO4|BAX|IGFBP3|DNASE2B|DNASE1L2|DNASE1L1|MUS81|TREX2|ISG20|DICER1|HSF1|IL6|RGN|FOXL2	23	0.5159	1.5994	0.0102	0.2017	1
GAD85	Fatty Acid & Prostanoid Metabolism	GOBP_CELLULAR_HORMONE_METABOLIC_PROCESS	Cellular Hormone Metabolic Process	http://www.gsea-msigdb.org/gsea/msigdb/mouse/geneset/GOBP_CELLULAR_HORMONE_METABOLIC_PROCESS	RETSAT|HSD17B7|PPARGC1A|ADH6A|SDR9C7|HSD17B2|PLB1|AKR1CL|SDR16C5|CYP2D40|AKR1C21|COMT|RDH12|LRAT|IL4I1|BCO2|DGKQ|HSD3B2|HSD3B3|CYP11A1|HSD3B6|CYP19A1|SRD5A1|DHRS3|SCHIP1|AKR1C6|SCARB1|ADM|CYP1B1|EDNRB|EGR1|SRD5A2|CHST10|RDH10|TIPARP|ESR1|PLEKHA1|WNT4|STARD3|MED1|REST|CRABP1|2610005L07RIK|CYP26A1|BMP2|LCN5|AKR1C18|CYP26C1|CYP2D10|CYP2D9|ASMT|CRABP2|H2-KE6|UGT2B38|UGT2B37|UGT2B5|CYP2D34|UGT2B36|UGT…	127	0.3766	1.6594	0	0.1651	1
GAD85	Fatty Acid & Prostanoid Metabolism	GOBP_ICOSANOID_METABOLIC_PROCESS	Icosanoid Metabolic Process	http://www.gsea-msigdb.org/gsea/msigdb/mouse/geneset/GOBP_ICOSANOID_METABOLIC_PROCESS	MIF|PDPN|AKR1CL|PTGES|DPEP1|AKR1C21|MGST3|PRXL2B|ALOX12|PTGR1|AKR1C6|CES2A|PLA2G5|CYP1B1|EDN1|EDN2|CES2F|CES2G|PLA2G4A|CES2C|NCF1|PTGR2|PTGES2|CYP2C69|CYP2J11|CYP4F15|CYP2C50|ALOX12E|ALOX8|CYP2A12|CYP2A4|CYP2A5|SPHK1|CYP2B10|CYP2B13|CYP2B19|SYK|CYP2B9|CYP2C29|AKR1C18|CYP2C37|CYP2C38|PRG3|CYP2C39|CYP2C40|CYP2D10|PTGDS|ALOX12B|CYP2D9|ALOX15|CYP2E1|CYP2F2|CYP2G1|CYP2J5|PTGIS|CYP2J6|EPHX1|PTGS2|CYP4F…	120	0.3581	1.553	0.0031	0.2388	1
GAD85	Fatty Acid & Prostanoid Metabolism	GOBP_ISOPRENOID_METABOLIC_PROCESS	Isoprenoid Metabolic Process	http://www.gsea-msigdb.org/gsea/msigdb/mouse/geneset/GOBP_ISOPRENOID_METABOLIC_PROCESS	DHDDS|RETSAT|CYP2D34|RPE65|ISX|PMVK|ADH6A|SDR9C7|PLB1|SDR16C5|CYP2D12|CYP2D40|RBP4|CYP26B1|ADH6B|RDH12|CYP2D11|LRAT|RDH14|BCO2|RARRES2|PECR|ADH1|ALDH3A2|BCO1|ADH7|CYP2C55|AKR1B3|CYP2S1|DHRS3|DHRS13|CYP2D26|CYP1A2|ALDH1A2|DPM1|DPM2|FDFT1|IDI1|CYP1B1|HMGCS2|RDH9|RDH1|LSS|RBP1|RDH16|RDH19|RDH13|RDH11|RDH16F2|ALDH8A1|MVK|DHRS9|MVD|RDH10|HMGCS1|PHYH|TTR|RDH8|ALDH1A7|PPARD|HMGCR|CRABP1|ADH4|CYP26A1|HSD…	83	0.4025	1.6335	0.0031	0.1866	1
GAD85	Fatty Acid & Prostanoid Metabolism	GOBP_LINOLEIC_ACID_METABOLIC_PROCESS	Linoleic Acid Metabolic Process	http://www.gsea-msigdb.org/gsea/msigdb/mouse/geneset/GOBP_LINOLEIC_ACID_METABOLIC_PROCESS	CYP4A30B|CYP2J13|ALOXE3|CYP2J12|CYP4A32|CYP4A31|CYP2C54|GSTP2|GSTP1|CYP4A10|CYP4A12B|CYP2J8|ALOX12|CYP4A14|CYP2J11|GSTM7|CYP2C50|ALOX12E|ALOX8|CYP2C55|CYP2J9|ALOX12B|ALOX15|CYP2J5|CYP4A29|CYP2J6|EPHX2|CYP4A12A	28	0.4807	1.5711	0.0193	0.2226	1
GAD85	Fatty Acid & Prostanoid Metabolism	GOBP_LONG_CHAIN_FATTY_ACID_METABOLIC_PROCESS	Long Chain Fatty Acid Metabolic Process	http://www.gsea-msigdb.org/gsea/msigdb/mouse/geneset/GOBP_LONG_CHAIN_FATTY_ACID_METABOLIC_PROCESS	SLC27A1|ACSBG1|ALOX12|ADTRP|CYP1B1|ACSBG2|PLA2G4A|HACL1|CYP2C69|CYP2J11|CYP4F15|CYP2C50|ALOX12E|ALOX8|PNPLA3|CPT1A|CYP2A12|CYP2A4|CYP2A5|SPHK1|CYP2B10|CYP2B13|CYP2B19|CYP2B9|CYP2C29|CYP2C37|CYP2C38|CYP2C39|CYP2C40|CYP2D10|ALOX12B|CYP2D9|ALOX15|CYP2E1|CD36|CYP2F2|CYP2G1|CYP2J5|CYP2J6|EPHX1|PTGS2|EPHX2|GSTM4|MYO5A|PAM|PLP1|CYP2D34|SLC27A6|CYP2C70|CYP2C23|ACAD9|CYP2J13|CYP2A22|ALOXE3|CYP2J12|CYP4A32…	105	0.4059	1.7325	0	0.1113	1
GAD85	Fatty Acid & Prostanoid Metabolism	GOBP_OLEFINIC_COMPOUND_METABOLIC_PROCESS	Olefinic Compound Metabolic Process	http://www.gsea-msigdb.org/gsea/msigdb/mouse/geneset/GOBP_OLEFINIC_COMPOUND_METABOLIC_PROCESS	RETSAT|PPARGC1A|ADH6A|SDR9C7|PLB1|AKR1CL|SDR16C5|CYP2D40|AKR1C21|RDH12|LRAT|BCO2|ALOX12|DGKQ|CYP11A1|CYP19A1|BCO1|SRD5A1|DHRS3|DHRS13|AKR1C6|CYP1B1|EDNRB|EGR1|SRD5A2|RDH10|PLA2G4A|WNT4|STARD3|CYP2C69|REST|CYP2J11|CYP4F15|CYP2C50|ALOX12E|ALOX8|H6PD|BMP2|CYP2A12|CYP2A4|CYP2A5|SPHK1|CYP2B10|CYP2B13|CYP2B19|CYP2B9|CYP2C29|AKR1C18|ABCA4|CYP2C37|CYP2C38|CYP2C39|CYP2C40|CYP2D10|ALOX12B|CYP2D9|ALOX15|CYP…	151	0.3875	1.7375	0	0.112	1
GAD85	Fatty Acid & Prostanoid Metabolism	GOBP_PROGESTERONE_METABOLIC_PROCESS	Progesterone Metabolic Process	http://www.gsea-msigdb.org/gsea/msigdb/mouse/geneset/GOBP_PROGESTERONE_METABOLIC_PROCESS	DGKQ|EGR1|DHRS9|AKR1C20|SRD5A1|SCP2|PPARGC1A|AFP|AKR1C6|CYP46A1|AKR1C18|AKR1CL|STAT5B|AKR1C21|STARD3|AKR1C14|CYP17A1|CYP21A1	18	0.5412	1.5652	0.0353	0.2295	1
GAD85	Fatty Acid & Prostanoid Metabolism	GOBP_PROSTANOID_METABOLIC_PROCESS	Prostanoid Metabolic Process	http://www.gsea-msigdb.org/gsea/msigdb/mouse/geneset/GOBP_PROSTANOID_METABOLIC_PROCESS	IL1B|CES2F|AVP|CES2G|MIF|PDPN|PLA2G4A|TNFRSF1A|CES2C|AKR1CL|PTGES|PTGR2|AKR1C21|PRXL2B|GSTP2|AKR1C14|GSTP1|PLA2G4F|PTGES2|PTGR1|AKR1C20|PLA2G3|CYP2S1|AVPR1A|ANXA1|SPHK1|AKR1C6|HPGD|CD74|MAPK9|CES2A|AKR1C18|TBXAS1|PLA2G10|ATP6V1B1|FABP5|PTGDS|CES2H|PTGIS|PTGS2|CES2B|CES2E|EDN1|EDN2	44	0.4736	1.6989	0.0033	0.1396	1
GAD85	Fatty Acid & Prostanoid Metabolism	GOBP_RETINOIC_ACID_METABOLIC_PROCESS	Retinoic Acid Metabolic Process	http://www.gsea-msigdb.org/gsea/msigdb/mouse/geneset/GOBP_RETINOIC_ACID_METABOLIC_PROCESS	ALDH8A1|DHRS9|RDH10|ADH6A|CYP26B1|ADH6B|ALDH1A7|BCO2|CRABP1|ADH1|CYP26A1|ADH7|ALDH1A1|CYP2C55|CYP2S1|LCN5|ALDH1A2|CYP26C1|CRABP2|RDH9|RDH1|CYP2W1|CYP1A1|RBP1|RDH16|RDH19|RDH16F2	27	0.5303	1.7044	0.0089	0.14	1
GAD85	Fatty Acid & Prostanoid Metabolism	GOBP_RETINOL_METABOLIC_PROCESS	Retinol Metabolic Process	http://www.gsea-msigdb.org/gsea/msigdb/mouse/geneset/GOBP_RETINOL_METABOLIC_PROCESS	DHRS9|CYP2D34|RETSAT|RPE65|RDH10|ADH6A|SDR9C7|PLB1|SDR16C5|CYP2D12|TTR|CYP2D40|RBP4|ADH6B|CYP2D11|RDH12|RDH8|LRAT|RDH14|ADH4|ADH1|HSD17B6|ADH7|ALDH1A1|DHRS3|CYP2D26|CYP1A2|RDH7|CYP2D10|CYP2D9|CYP1B1|RDH9|RDH1|CYP1A1|RBP1|RDH16|RDH19|DHRS7|RDH11|RDH16F2	40	0.5094	1.8037	0.0034	0.0896	0.975
GAD85	Fatty Acid & Prostanoid Metabolism	GOBP_TERPENOID_METABOLIC_PROCESS	Terpenoid Metabolic Process	http://www.gsea-msigdb.org/gsea/msigdb/mouse/geneset/GOBP_TERPENOID_METABOLIC_PROCESS	CYP2D34|RETSAT|RPE65|ISX|ADH6A|SDR9C7|PLB1|SDR16C5|CYP2D12|CYP2D40|RBP4|CYP26B1|ADH6B|CYP2D11|RDH12|LRAT|RDH14|BCO2|RARRES2|PECR|ADH1|ADH7|ALDH3A2|BCO1|CYP2C55|AKR1B3|CYP2S1|DHRS3|DHRS13|CYP2D26|CYP1A2|ALDH1A2|FDFT1|CYP1B1|HMGCS2|RDH9|RDH1|LSS|RBP1|RDH16|RDH19|RDH13|RDH11|RDH16F2|ALDH8A1|DHRS9|RDH10|HMGCS1|TTR|RDH8|ALDH1A7|PPARD|CRABP1|ADH4|CYP26A1|HSD17B6|ALDH1A1|LCN5|RDH7|ABCA4|CYP26C1|CYP2D10|…	72	0.4357	1.7402	0	0.1153	1
GAD85	Fatty Acid & Prostanoid Metabolism	GOBP_UNSATURATED_FATTY_ACID_METABOLIC_PROCESS	Unsaturated Fatty Acid Metabolic Process	http://www.gsea-msigdb.org/gsea/msigdb/mouse/geneset/GOBP_UNSATURATED_FATTY_ACID_METABOLIC_PROCESS	ABCD2|MIF|PDPN|AKR1CL|PTGES|AKR1C21|PRXL2B|ALOX12|PTGR1|AKR1C6|CES2A|CYP1B1|EDN1|EDN2|CES2F|CES2G|PLA2G4A|CES2C|PTGR2|PTGES2|CYP2C69|CYP2J11|CYP4F15|CYP2C50|ALOX12E|ALOX8|CYP2A12|CYP2A4|CYP2A5|SPHK1|CYP2B10|CYP2B13|CYP2B19|CYP2B9|CYP2C29|AKR1C18|CYP2C37|CYP2C38|CYP2C39|CYP2C40|CYP2D10|PTGDS|ALOX12B|CYP2D9|ALOX15|CYP2E1|CYP2F2|CYP2G1|CYP2J5|PTGIS|CYP2J6|EPHX1|PTGS2|EPHX2|CYP2D34|CYP2C70|CYP2C23|CY…	117	0.3732	1.6156	0	0.1922	1
GAD85	Fatty Acid Metabolism	GOBP_POSITIVE_REGULATION_OF_FATTY_ACID_METABOLIC_PROCESS	Positive Regulation Of Fatty Acid Metabolic Process	http://www.gsea-msigdb.org/gsea/msigdb/mouse/geneset/GOBP_POSITIVE_REGULATION_OF_FATTY_ACID_METABOLIC_PROCESS	ABCD2|NR1H3|IL1B|NR1H2|OBP2A|AVP|MID1IP1|ELOVL5|PPARGC1A|PLA2G4A|GHSR|PPARG|APOA1|RGN|APOC2|PPARD|C1QTNF2|HNF4A|PLIN5|ADIPOQ|PLA2G3|CPT1A|APOA4|AVPR1A|ANXA1|IRS2|MTLN|AGT|CD74|MAPK9|NR4A3|ABCD1|SLC45A3|FABP1|PTGS2|APOA5|TWIST1	37	0.4766	1.651	0.009	0.1697	1
GAD85	Fatty Acid Metabolism	GOBP_POSITIVE_REGULATION_OF_LIPID_CATABOLIC_PROCESS	Positive Regulation Of Lipid Catabolic Process	http://www.gsea-msigdb.org/gsea/msigdb/mouse/geneset/GOBP_POSITIVE_REGULATION_OF_LIPID_CATABOLIC_PROCESS	ABCD2|IL1B|OBP2A|APOA1|APOA2|APOC2|SCTR|PLIN5|CPT1A|ANGPTL3|ABHD5|APOA4|PNPLA2|IRS2|MTLN|ADORA1|SCT|ABCD1|ENPP7|PRKCD|PRKCE|FGF21|AADAC|LDLR|FABP1|APOA5|APOH|TWIST1	28	0.479	1.5476	0.0205	0.2398	1
GAD85	Fatty Acid Metabolism	GOBP_REGULATION_OF_FATTY_ACID_BIOSYNTHETIC_PROCESS	Regulation Of Fatty Acid Biosynthetic Process	http://www.gsea-msigdb.org/gsea/msigdb/mouse/geneset/GOBP_REGULATION_OF_FATTY_ACID_BIOSYNTHETIC_PROCESS	ABCD2|NR1H3|IL1B|NR1H2|GIP|AVP|MID1IP1|ELOVL5|PLA2G4A|INSIG1|APOA1|ERLIN1|PDK4|RGN|CEACAM1|APOC2|CEACAM2|INSIG2|SCAP|HNF4A|ACADL|TRIB3|PLA2G3|APOC1|APOA4|AVPR1A|ANXA1|AGT|CD74|MAPK9|ABCD1|WDTC1|FABP5|SLC45A3|APOC3|CYP7A1|PTGS2|APOA5	38	0.454	1.5897	0.014	0.211	1
GAD85	Fatty Acid Metabolism	GOBP_REGULATION_OF_FATTY_ACID_METABOLIC_PROCESS	Regulation Of Fatty Acid Metabolic Process	http://www.gsea-msigdb.org/gsea/msigdb/mouse/geneset/GOBP_REGULATION_OF_FATTY_ACID_METABOLIC_PROCESS	ABCD2|FMO2|SNCA|ELOVL5|PPARGC1A|GK|CNR1|DGAT2|PDK4|RGN|MFSD2A|INSIG2|PLIN5|HNF4A|PLA2G3|APOC1|APOA4|AVPR1A|NFE2L1|MTLN|IRS2|AGT|NR4A3|SLC45A3|AKT1|APOC3|CYP7A1|SOX9|FABP1|SLC22A13|TWIST1|ERFE|TYSND1|NR1H3|IL1B|NR1H2|OBP2A|GIP|AVP|MID1IP1|PLA2G4A|PDK3|PDK2|GHSR|INSIG1|PPARG|APOA1|ERLIN1|CEACAM1|MTOR|APOC2|CEACAM2|SCAP|PPARD|C1QTNF2|ABCB11|ACADL|ADIPOQ|TRIB3|CPT1A|DBI|ANXA1|CAV1|CD74|MAPK9|FABP3|AB…	72	0.4167	1.6665	0.0017	0.1639	1
GAD85	Female Sexual Characteristics	GOBP_DEVELOPMENT_OF_PRIMARY_FEMALE_SEXUAL_CHARACTERISTICS	Development Of Primary Female Sexual Characteristics	http://www.gsea-msigdb.org/gsea/msigdb/mouse/geneset/GOBP_DEVELOPMENT_OF_PRIMARY_FEMALE_SEXUAL_CHARACTERISTICS	ARRB1|GNRH1|GPR149|MMP2|SPO11|GRK2|CEBPB|ARRB2|COL9A3|UMODL1|EIF2B2|NOS2|NOS3|CYP19A1|ADAMTS1|LHFPL2|ADCYAP1|SFRP1|SCHIP1|SGPL1|NOBOX|AFP|ANGPT1|TNFAIP6|AGT|FANCF|SOD1|DMC1|AMH|NR2F2|EDN2|UBB|DACH2|MSH4|CSMD1|EIF2B4|PGR|INHA|INHBA|SPRR2D|VEGFA|BAX|NUPR1|OAS1D|SRC|PLA2G4A|TIPARP|SERPINE1|BCL2|BCL2L1|DMRTA1|ADRM1|EREG|FOXO3|ESR1|ESR2|STAT5A|CCDC182|STAT5B|PLEKHA1|WNT4|BMP15|NEFH|BMP4|FANCA|KIT|WT1|…	95	0.3692	1.5207	0.0158	0.2451	1
GAD85	Female Sexual Characteristics	GOBP_OVULATION	Ovulation	http://www.gsea-msigdb.org/gsea/msigdb/mouse/geneset/GOBP_OVULATION	NOS2|GPR149|NOS3|ALMS1|PGR|INHBA|ADAMTS1|INHBB|OAS1D|PLA2G4A|AFP|PLAT|AGT|EREG|PLAU|FOXO3|KMT2B|PTGS2|LEP|EDN2	20	0.5361	1.615	0.0126	0.1891	1
GAD85	Fibrinolysis	GOBP_FIBRINOLYSIS	Fibrinolysis	http://www.gsea-msigdb.org/gsea/msigdb/mouse/geneset/GOBP_FIBRINOLYSIS	THBS1|F12|SERPING1|KLKB1|SERPINE1|GP1BA|PLAT|PLAU|PLAUR|HRG|SERPINF2|VTN|PLG|F11|ANXA2|FGA|CPB2|APOH|FGB|F2|FGG	21	0.5682	1.7476	0.0054	0.1127	1
GAD85	Fibrinolysis	GOBP_PLASMINOGEN_ACTIVATION	Plasminogen Activation	http://www.gsea-msigdb.org/gsea/msigdb/mouse/geneset/GOBP_PLASMINOGEN_ACTIVATION	THBS1|CLEC3B|F12|DHCR24|TMPRSS9|KLKB1|SERPINE1|PLAT|PLAU|PLAUR|MELTF|PLGRKT|H2BC1|SERPINF2|HPN|F11|ENO1B|FGA|CPB2|APOH|FGB|S100A10|SERPINE2|FGG	24	0.6337	1.9853	0	0.033	0.273
GAD85	Fibrinolysis	GOBP_REGULATION_OF_PLASMINOGEN_ACTIVATION	Regulation Of Plasminogen Activation	http://www.gsea-msigdb.org/gsea/msigdb/mouse/geneset/GOBP_REGULATION_OF_PLASMINOGEN_ACTIVATION	THBS1|CLEC3B|F12|SERPINE1|PLAT|PLAU|PLAUR|MELTF|PLGRKT|SERPINF2|HPN|ENO1B|CPB2|S100A10|SERPINE2	15	0.6832	1.8953	0	0.0559	0.689
GAD85	Fibrinolysis	GOBP_ZYMOGEN_ACTIVATION	Zymogen Activation	http://www.gsea-msigdb.org/gsea/msigdb/mouse/geneset/GOBP_ZYMOGEN_ACTIVATION	THBS1|BC051665|F12|KLKB1|PLGRKT|MMP14|OMA1|CIDEB|TRY5|CTSH|CYFIP2|CPB2|PRSS1|S100A10|F2|FGG|CTSL|LGMN|TMPRSS9|CTSLL3|CASP6|NLRC4|SERPINF2|PRSS12|BAD|HPN|PRSS2|PRSS3|IFI206|TRY4|FGA|APOH|SERPINE2|HGFAC|CD5L|RIPK2|CTS7|CLEC3B|CTS8|CASP8|TRY10|BAK1|TBC1D10A|SERPINE1|NLRP6|CTSQ|PLAT|CTSR|PLAU|PLAUR|MELTF|CUZD1|CTS6|H2BC1|PYCARD|C1RL|KLK1B22|CYCS|KLK1B9|F5|F11|ENO1B|IFI207|KLK1|PERP|KLK1B11|C1RA|KLK1B…	90	0.4323	1.7685	0.0017	0.104	0.998
GAD85	Glucose Metabolism Regulation	GOBP_POSITIVE_REGULATION_OF_GLUCOSE_METABOLIC_PROCESS	Positive Regulation Of Glucose Metabolic Process	http://www.gsea-msigdb.org/gsea/msigdb/mouse/geneset/GOBP_POSITIVE_REGULATION_OF_GLUCOSE_METABOLIC_PROCESS	ACTN3|GCK|PPP1R3E|SRC|ESRRB|GCG|KAT2A|DGAT2|RGN|C1QTNF2|PTH|SORBS1|NNMT|HNF4A|IGF2|WDR5|DDB1|IRS2|ADRA1B|SLC45A3|AKT1|MUP1|CD36|PMAIP1|PPP1R3G|CYP2J6|EPM2AIP1|GPT|SUPT20	29	0.475	1.5769	0.0146	0.22	1
GAD85	Hormone Metabolism Regulation	GOBP_POSITIVE_REGULATION_OF_HORMONE_METABOLIC_PROCESS	Positive Regulation Of Hormone Metabolic Process	http://www.gsea-msigdb.org/gsea/msigdb/mouse/geneset/GOBP_POSITIVE_REGULATION_OF_HORMONE_METABOLIC_PROCESS	EGR1|LHCGR|IGF2|PPARGC1A|RDH10|PAX8|GH|GATA3|WNT4|HPN|BMP6|RDH9|SLCO1C1|CYP17A1|RDH1|IGF1R|RDH16|RDH19|RDH16F2	19	0.5118	1.5406	0.0345	0.2457	1
GAD85	IL-1 Beta Production	GOBP_INTERLEUKIN_1_BETA_PRODUCTION	Interleukin 1 Beta Production	http://www.gsea-msigdb.org/gsea/msigdb/mouse/geneset/GOBP_INTERLEUKIN_1_BETA_PRODUCTION	TNFAIP3|TLR4|TLR6|USP50|IFNAR1|SPAG11A|MYD88|CPTP|IFI205|ARRB2|CCR7|CHRNA7|TREM2|ARG2|GIT1|IL17A|FFAR1|MALT1|SUCNR1|PML|P2RX7|ZC3H12A|NLRC3|LILRA5|NLRC4|F2R|F2RL1|HK1|TNF|SERPINB1B|IFI206|SIRPA|CCL19|RIPK2|EGR1|ACP5|IL1B|CASP1|CASP8|SERPINB1C|TYROBP|IFI211|TLR2|AIM2|FOXP1|GSDMA3|CD33|NLRP6|TNFAIP8|GHSR|CX3CR1|STAT3|PYCARD|FFAR4|LILRB4A|NOD1|APOA1|INAVA|MEFV|NOD2|WNT5A|PANX1|CCL3|IFI207|GSTP2|S1PR…	90	0.391	1.6158	0.0034	0.1939	1
GAD85	IL-1 Beta Production	GOBP_POSITIVE_REGULATION_OF_INTERLEUKIN_1_BETA_PRODUCTION	Positive Regulation Of Interleukin 1 Beta Production	http://www.gsea-msigdb.org/gsea/msigdb/mouse/geneset/GOBP_POSITIVE_REGULATION_OF_INTERLEUKIN_1_BETA_PRODUCTION	TLR4|TLR6|USP50|IFNAR1|MYD88|IFI205|CCR7|IL17A|MALT1|P2RX7|LILRA5|NLRC4|F2RL1|HK1|TNF|IFI206|CCL19|RIPK2|EGR1|CASP1|CASP8|TYROBP|IFI211|TLR2|AIM2|GSDMA3|STAT3|PYCARD|NOD1|MEFV|INAVA|NOD2|WNT5A|PANX1|CCL3|IFI207|HSPB1|NLRP1B|IFNG|LPL|MNDAL|CCN1|FZD5|TLR8|CASP4|ISL1|NLRP3|CCR5|IL6|AGER|CD36|TMEM106A|NLRP1A|SMAD3	54	0.4699	1.7662	0	0.1038	0.998
GAD85	IL-1 Beta Production	GOBP_POSITIVE_REGULATION_OF_INTERLEUKIN_1_PRODUCTION	Positive Regulation Of Interleukin 1 Production	http://www.gsea-msigdb.org/gsea/msigdb/mouse/geneset/GOBP_POSITIVE_REGULATION_OF_INTERLEUKIN_1_PRODUCTION	TLR4|TLR6|USP50|IFNAR1|MYD88|IFI205|CCR7|IL16|IL17A|MALT1|S100A13|P2RX7|NLRP10|LILRA5|NLRC4|F2RL1|HK1|TNF|IFI206|CCL19|RIPK2|EGR1|CASP1|CASP8|TYROBP|IFI211|TLR2|AIM2|PANX2|GSDMA3|IGHD|STAT3|PYCARD|NOD1|MEFV|INAVA|NOD2|CCL20|WNT5A|PANX1|CCL3|IFI207|HSPB1|NLRP1B|IFNG|LPL|CALCA|MNDAL|CCN1|FZD5|TLR8|CASP4|ISL1|NLRP3|HAVCR2|CCR5|IL6|AGER|CD36|TMEM106A|NLRP1A|SMAD3|PANX3	63	0.4217	1.617	0.008	0.1942	1
GAD85	IL-4 Production	GOBP_INTERLEUKIN_4_PRODUCTION	Interleukin 4 Production	http://www.gsea-msigdb.org/gsea/msigdb/mouse/geneset/GOBP_INTERLEUKIN_4_PRODUCTION	MIR301|SCGB1A1|CD1D1|CD1D2|IL33|CEBPB|CD3E|CD83|CD28|PRKCQ|EPX|IRF4|ZFPM1|VTCN1|NDFIP1|NOTCH1|IL20RB|FCER1G|ITK|ICOSL|FOXP3|SYK|NLRP3|SASH3|HAVCR2|NOTCH2|GATA3|PRKCZ|CD40LG|LEF1|PRG2|ZG16|TNFSF4|TXK|ZP3|SLC7A5	36	0.5091	1.7564	0.0017	0.1048	1
GAD85	IL-4 Production	GOBP_POSITIVE_REGULATION_OF_INTERLEUKIN_4_PRODUCTION	Positive Regulation Of Interleukin 4 Production	http://www.gsea-msigdb.org/gsea/msigdb/mouse/geneset/GOBP_POSITIVE_REGULATION_OF_INTERLEUKIN_4_PRODUCTION	CD1D1|CD1D2|IL33|IL20RB|CEBPB|FCER1G|ICOSL|FOXP3|SYK|NLRP3|SASH3|HAVCR2|CD3E|GATA3|PRKCZ|CD40LG|PRG2|TNFSF4|CD28|PRKCQ|EPX|IRF4|ZP3|SLC7A5	24	0.4904	1.5272	0.0305	0.2474	1
GAD85	IL-4 Production	GOBP_REGULATION_OF_INTERLEUKIN_4_PRODUCTION	Regulation Of Interleukin 4 Production	http://www.gsea-msigdb.org/gsea/msigdb/mouse/geneset/GOBP_REGULATION_OF_INTERLEUKIN_4_PRODUCTION	MIR301|SCGB1A1|CD1D1|CD1D2|IL33|CEBPB|CD3E|CD83|CD28|PRKCQ|EPX|IRF4|ZFPM1|NDFIP1|IL20RB|FCER1G|ICOSL|FOXP3|SYK|NLRP3|SASH3|HAVCR2|GATA3|PRKCZ|CD40LG|LEF1|PRG2|TNFSF4|ZP3|SLC7A5	30	0.5283	1.7647	0.0037	0.1029	0.999
GAD85	Immune Tolerance Induction	GOBP_REGULATION_OF_TOLERANCE_INDUCTION	Regulation Of Tolerance Induction	http://www.gsea-msigdb.org/gsea/msigdb/mouse/geneset/GOBP_REGULATION_OF_TOLERANCE_INDUCTION	IDO1|FOXJ1|FOXP3|HAVCR2|CD3E|CCR7|LILRB4A|CD274|IRAK3|CD86|IL2RA|PDCD1|TGFBR2|CBLB	14	0.5535	1.5489	0.0306	0.2412	1
GAD85	Immune Tolerance Induction	GOBP_TOLERANCE_INDUCTION	Tolerance Induction	http://www.gsea-msigdb.org/gsea/msigdb/mouse/geneset/GOBP_TOLERANCE_INDUCTION	IDO1|TNFAIP3|LYN|CCR4|ACOD1|FOXJ1|FOXP3|HAVCR2|CD3E|CCR7|LILRB4A|ICOS|XKR8|CD274|IRAK3|AIRE|CD86|TGFB1|BLK|IL2RA|PDCD1|TGFBR2|CBLB	23	0.4955	1.5594	0.0323	0.2325	1
GAD85	Innate Immunity Activation	GOBP_ACTIVATION_OF_INNATE_IMMUNE_RESPONSE	Activation Of Innate Immune Response	http://www.gsea-msigdb.org/gsea/msigdb/mouse/geneset/GOBP_ACTIVATION_OF_INNATE_IMMUNE_RESPONSE	STING1|TRIM12A|TYROBP|IFI211|TLR4|TLR2|AIM2|TRIM12C|CLEC7A|MASP1|MASP2|TRIM30A|IFI208|MBL2|IFI203|KLRK1|IFI209|KLRC3|TRIM5|IFI205|TLR9|MAVS|IFI214|PYCARD|ZBP1|PSPC1|ZNFX1|HEXIM1|IFI207|PQBP1|XRCC5|KLRE1|MNDAL|TRIM30D|SYK|KLRC1|CASP6|KLRC2|KLRD1|CGAS|PLCG2|NLRC4|KLRI2|ZCCHC3|IFI206|HSP90AA1|KLRI1	47	0.4473	1.6621	0.0017	0.1658	1
GAD85	Innate Immunity Activation	GOBP_INNATE_IMMUNE_RESPONSE_ACTIVATING_SIGNAL_TRANSDUCTION	Innate Immune Response Activating Signal Transduction	http://www.gsea-msigdb.org/gsea/msigdb/mouse/geneset/GOBP_INNATE_IMMUNE_RESPONSE_ACTIVATING_SIGNAL_TRANSDUCTION	TYROBP|KLRE1|TLR4|TLR2|CLEC7A|MASP1|MASP2|SYK|MBL2|KLRC1|KLRK1|KLRC2|KLRC3|KLRD1|PLCG2|KLRI2|KLRI1	17	0.5621	1.6292	0.0199	0.1869	1
GAD85	LCFA Import	GOBP_FATTY_ACID_TRANSPORT	Fatty Acid Transport	http://www.gsea-msigdb.org/gsea/msigdb/mouse/geneset/GOBP_FATTY_ACID_TRANSPORT	ABCD2|THBS1|SLC27A6|PROCA1|TNFRSF11A|MIF|TNFSF11|SLC27A1|SLC27A3|PLA2G2F|PTGES|ACE|AGTR2|SLC25A17|DRD3|REPIN1|MFSD2A|DRD2|P2RX7|SPX|SLC5A8|PLA2G3|ACSL3|IRS2|PLA2G2E|OXT|PLA2G5|AKT1|P2RY2|DRD4|HRH2|PLA2G1B|FABP1|RBP1|EDN1|ERFE|IL1A|EPRS|IL1B|CROT|PLA2G4A|PMP2|PLA2G2D|NTSR1|PPARG|FABP9|AVPR1B|PLA2G4F|PPARD|RBP7|CPT1B|CRABP1|KISS1R|LHCGR|ABCC1|PLA2G12A|FABP4|SSTR4|FABP7|FABP12|ANXA1|OC90|SYK|SLC2A1|…	86	0.389	1.5854	0.0017	0.2144	1
GAD85	LCFA Import	GOBP_LONG_CHAIN_FATTY_ACID_IMPORT_INTO_CELL	Long Chain Fatty Acid Import Into Cell	http://www.gsea-msigdb.org/gsea/msigdb/mouse/geneset/GOBP_LONG_CHAIN_FATTY_ACID_IMPORT_INTO_CELL	THBS1|EPRS|ABCC1|SPX|ACSL3|SLC27A1|IRS2|SLC2A1|FABP3|ACSL1|AKT1|CD36|ACSL6|SLC27A2|SLC27A5|SLC27A4	16	0.5509	1.579	0.0223	0.2199	1
GAD85	Lipid Absorption & Digestion	GOBP_INTESTINAL_LIPID_ABSORPTION	Intestinal Lipid Absorption	http://www.gsea-msigdb.org/gsea/msigdb/mouse/geneset/GOBP_INTESTINAL_LIPID_ABSORPTION	NPC1|CYP8B1|APOA4|ACAT2|FABP2|ENPP7|ABCG8|APOA1|APOA2|SCARB1|PRAP1|CD36|LDLR|LPCAT3|APOA5|LEP|PNLIP	17	0.5802	1.6843	0.0089	0.1527	1
GAD85	Lipid Absorption & Digestion	GOBP_LIPID_DIGESTION	Lipid Digestion	http://www.gsea-msigdb.org/gsea/msigdb/mouse/geneset/GOBP_LIPID_DIGESTION	NPC1|CYP8B1|APOA4|AQP1|ACAT2|ENPP7|ABCG8|APOA1|APOA2|CD36|ASAH2|LDLR|LPCAT3|APOA5|ARX|LEP|PNLIP	17	0.5307	1.5259	0.0428	0.2467	1
GAD85	Lipid Absorption & Digestion	GOBP_REGULATION_OF_INTESTINAL_ABSORPTION	Regulation Of Intestinal Absorption	http://www.gsea-msigdb.org/gsea/msigdb/mouse/geneset/GOBP_REGULATION_OF_INTESTINAL_ABSORPTION	ABCG2|CYP8B1|ABCB1A|ISX|APOA4|ACAT2|ENPP7|ABCG8|HAMP|APOA1|APOA2|PRAP1|LPCAT3|HAMP2|APOA5|LEP|EPB41	17	0.5336	1.5323	0.0307	0.25	1
GAD85	Lipid Catabolism	GOBP_NEUTRAL_LIPID_CATABOLIC_PROCESS	Neutral Lipid Catabolic Process	http://www.gsea-msigdb.org/gsea/msigdb/mouse/geneset/GOBP_NEUTRAL_LIPID_CATABOLIC_PROCESS	PIK3CG|PNPLA1|PLB1|ABHD6|APOA1|APOA2|FAAH|APOC2|PNPLA5|CES1D|PLIN5|ABHD12B|PNPLA3|LPL|LIPI|ABHD5|SORL1|APOA4|APOB|PNPLA2|LIPC|MGLL|ABHD16A|PNLIPRP2|APOC3|FGF21|AADAC|LDLR|ABHD16B|GPIHBP1|LYPLA2|APOA5|ABHD12|APOH|LIPG	35	0.4883	1.7057	0.0116	0.1409	1
GAD85	Lipid Catabolism	GOBP_NEUTRAL_LIPID_METABOLIC_PROCESS	Neutral Lipid Metabolic Process	http://www.gsea-msigdb.org/gsea/msigdb/mouse/geneset/GOBP_NEUTRAL_LIPID_METABOLIC_PROCESS	SNCA|PIK3CG|DGKB|THRSP|SLC27A1|PLB1|LPIN2|LPIN3|DGKD|ABHD6|DGAT2|LMF1|GPAT3|SERPINA12|SIK1|MOGAT1|PLIN5|DGKQ|ABHD12B|ABHD5|AWAT2|APOA4|SLC37A4|CTDNEP1|ABHD16A|KAT5|SCARB1|FGF21|ABHD16B|MIR423|ANG|ANG5|ANG2|APOH|DGKK|ABCA17|PNPLA1|ATG14|PLA2G4A|INSIG1|GPAT4|ESR1|APOA1|APOA2|APOC2|PNPLA3|LPL|NR1H4|CPT1A|DBI|DGAT2L6|SORL1|PNPLA2|LIPC|CAV1|GPAM|AADAC|CYP2E1|CD36|PLCE1|APOE|GPIHBP1|LYPLA2|GK2|PTPN11|A…	117	0.3886	1.6521	0.0032	0.1703	1
GAD85	Lipid Catabolism	GOBP_TRIGLYCERIDE_CATABOLIC_PROCESS	Triglyceride Catabolic Process	http://www.gsea-msigdb.org/gsea/msigdb/mouse/geneset/GOBP_TRIGLYCERIDE_CATABOLIC_PROCESS	PIK3CG|PNPLA1|PLB1|APOA1|APOC2|PNPLA5|PLIN5|PNPLA3|LPL|LIPI|ABHD5|SORL1|APOA4|APOB|PNPLA2|LIPC|PNLIPRP2|APOC3|FGF21|AADAC|LDLR|GPIHBP1|APOA5|APOH|LIPG	25	0.552	1.7435	0.0072	0.1135	1
GAD85	Lipid Catabolism	GOBP_TRIGLYCERIDE_METABOLIC_PROCESS	Triglyceride Metabolic Process	http://www.gsea-msigdb.org/gsea/msigdb/mouse/geneset/GOBP_TRIGLYCERIDE_METABOLIC_PROCESS	CAV3|FITM2|PIK3CG|THRSP|GYKL1|SLC27A1|GNB3|PLAAT3|PCSK9|PLB1|GK|LPIN2|LPIN3|DGAT2|LMF1|GPAT3|RGN|SERPINA12|APOF|SIK1|MFSD2A|MOGAT1|INSIG2|PNPLA5|GPAT2|MBOAT7|PLIN5|APOBEC1|ANGPTL3|ABHD5|APOC1|APOA4|APOB|SLC37A4|CES1G|CTDNEP1|KAT5|TNXB|APOC3|SCARB1|FGF21|MIR423|LDLR|PCK1|APOH|APOBR|G6PC|MTTP|NR1H3|NR1H2|IL6ST|PNPLA1|ATG14|MOGAT2|INSIG1|GPAT4|ESR1|APOA1|APOC2|PCK2|C3|PNPLA3|LPL|NR1H4|CPT1A|DBI|LIPI…	86	0.448	1.8472	0	0.0705	0.898
GAD85	Lipid Oxidation	GOBP_LIPID_OXIDATION	Lipid Oxidation	http://www.gsea-msigdb.org/gsea/msigdb/mouse/geneset/GOBP_LIPID_OXIDATION	ABCD2|FMO2|HAO2|IVD|PPARGC1A|ACOX2|TUBA8|SESN2|SLC25A17|CNR1|DGAT2|PDK4|MFSD2A|ETFDH|CYGB|ALDH1L2|ALOX12|PLIN5|PRKAA1|CYP4F18|ADH7|SAMD1|APOD|ACAT3|MTLN|IRS2|CYP4V3|NR4A3|ECI3|BDH2|AKT1|SOX9|FABP1|ACSBG2|TWIST1|TYSND1|OBP2A|ADIPOR1|MAPK14|ECI2|SCP2|CROT|ACOXL|EHHADH|ACAT2|HAO1|PHYH|PPARG|HACL1|ACADS|MTOR|ACOX3|PPARD|C1QTNF2|LEP|HADHA|ABCB11|ADH4|ALOX12E|CYP24A1|ACADL|ALOX8|ADIPOQ|CPT1A|DBI|CPT2|A…	80	0.3821	1.5378	0.0048	0.2462	1
GAD85	Lipoprotein Particle Assembly	GOBP_PLASMA_LIPOPROTEIN_PARTICLE_ASSEMBLY	Plasma Lipoprotein Particle Assembly	http://www.gsea-msigdb.org/gsea/msigdb/mouse/geneset/GOBP_PLASMA_LIPOPROTEIN_PARTICLE_ASSEMBLY	MTTP|ARF1|NR1H2|ACSL3|APOA4|FECH|SOAT1|CES1G|ABCA1|PLAGL2|APOA1|APOA2|APOE|LPCAT3|MFSD2A|LCAT|APOA5|APOM|ABCA7|CES1D	20	0.5167	1.5229	0.0339	0.2474	1
GAD85	Lymphocyte Apoptosis (Negative) Regulation	GOBP_NEGATIVE_REGULATION_OF_LYMPHOCYTE_APOPTOTIC_PROCESS	Negative Regulation Of Lymphocyte Apoptotic Process	http://www.gsea-msigdb.org/gsea/msigdb/mouse/geneset/GOBP_NEGATIVE_REGULATION_OF_LYMPHOCYTE_APOPTOTIC_PROCESS	IDO1|DOCK8|MIR363|VHL|FOXP1|CD27|MIF|BCL2|NOC2L|BMP4|RAG1|ARG2|EFNA1|PIP|BCL3|CCL5|BLM|PRKCQ|ADA|FCMR|RORC|HSH2D|IL2|SERPINB9|BCL2A1A|FADD|TSC22D3|IRS2|JAK3|CD74|PTCRA|GPAM|IL3|MIR93|MIR106B|TNFRSF4|MIR25|TNFSF4|SLC46A2|BCL11B|BCL10|ST3GAL1|MIR18B|IL7R|PDCD1|CD44	46	0.4129	1.5149	0.0287	0.2488	1
GAD85	Lymphocyte Apoptosis (Negative) Regulation	GOBP_NEGATIVE_REGULATION_OF_T_CELL_APOPTOTIC_PROCESS	Negative Regulation Of T Cell Apoptotic Process	http://www.gsea-msigdb.org/gsea/msigdb/mouse/geneset/GOBP_NEGATIVE_REGULATION_OF_T_CELL_APOPTOTIC_PROCESS	IDO1|DOCK8|VHL|CD27|BCL2|BMP4|RAG1|ARG2|BCL3|EFNA1|PIP|CCL5|BLM|PRKCQ|ADA|RORC|SERPINB9|FADD|TSC22D3|JAK3|PTCRA|GPAM|TNFRSF4|TNFSF4|SLC46A2|BCL11B|ST3GAL1|IL7R	28	0.4746	1.5402	0.0135	0.243	1
GAD85	Lymphocyte Apoptosis (Negative) Regulation	GOBP_REGULATION_OF_LYMPHOCYTE_APOPTOTIC_PROCESS	Regulation Of Lymphocyte Apoptotic Process	http://www.gsea-msigdb.org/gsea/msigdb/mouse/geneset/GOBP_REGULATION_OF_LYMPHOCYTE_APOPTOTIC_PROCESS	IDO1|DOCK8|LYN|CD24A|GIMAP8|BBC3|LGALS3|CD27|MIF|ZC3H8|NOC2L|TRP53|BIRC7|PDCD7|CD274|ARG2|EFNA1|PIP|PRKCQ|TGFB2|MYC|ADA|FCMR|P2RX7|NFKBID|BCL2A1A|TSC22D3|IRS2|JAK3|SLC46A2|BCL11B|BLK|MIR18B|IL7R|PDCD1|CASP8|IL10|MIR363|VHL|FOXP1|BAX|BCL2|CD3G|BMP4|RAG1|WNT5A|BCL3|CCL5|BLM|RORC|HSH2D|IL2|RIPK3|SIGLEC1|SERPINB9|FADD|ADAM8|CD74|PTCRA|GPAM|IL3|MIR93|MIR106B|TNFRSF4|MIR25|TNFSF4|BCL10|ST3GAL1|CD44	69	0.3867	1.5256	0.0119	0.2456	1
GAD85	Lymphocyte Apoptosis (Negative) Regulation	GOBP_REGULATION_OF_T_CELL_APOPTOTIC_PROCESS	Regulation Of T Cell Apoptotic Process	http://www.gsea-msigdb.org/gsea/msigdb/mouse/geneset/GOBP_REGULATION_OF_T_CELL_APOPTOTIC_PROCESS	IDO1|DOCK8|CASP8|GIMAP8|VHL|BBC3|LGALS3|CD27|BCL2|ZC3H8|TRP53|PDCD7|BMP4|RAG1|CD274|WNT5A|ARG2|EFNA1|PIP|BCL3|CCL5|BLM|PRKCQ|TGFB2|ADA|RORC|P2RX7|RIPK3|NFKBID|SIGLEC1|SERPINB9|FADD|TSC22D3|ADAM8|JAK3|PTCRA|GPAM|TNFRSF4|TNFSF4|SLC46A2|BCL11B|ST3GAL1|IL7R|PDCD1	44	0.4174	1.5407	0.0157	0.2474	1
GAD85	Membrane Permeability Positive Regulation	GOBP_POSITIVE_REGULATION_OF_MEMBRANE_PERMEABILITY	Positive Regulation Of Membrane Permeability	http://www.gsea-msigdb.org/gsea/msigdb/mouse/geneset/GOBP_POSITIVE_REGULATION_OF_MEMBRANE_PERMEABILITY	TMEM102|DEFA28|DEFA26|VDAC2|DEFA5|BBC3|BAK1|BAX|SLC25A4|SLC25A5|BCL2L1|ATPIF1|TRP53|HSPA8|ZFP13|SLC9A1|BOK|IER3|RHOT2|MOAP1|MUL1|HEBP2|BNIP3|PPIF|EYA2|SLC35F6|GSK3A|STPG1|MT3|MPV17L|BID|DEFA30|DEFA35|CASP6|DEFA41|DEFA40|DEFA27|DEFA34|SLC25A31|CHCHD10|PMAIP1|SPG7|ACAA2|DEFA24|LAPTM5	45	0.4962	1.8016	0	0.0889	0.975
GAD85	Membrane Permeability Positive Regulation	GOBP_REGULATION_OF_MEMBRANE_PERMEABILITY	Regulation Of Membrane Permeability	http://www.gsea-msigdb.org/gsea/msigdb/mouse/geneset/GOBP_REGULATION_OF_MEMBRANE_PERMEABILITY	TMEM102|DEFA28|DEFA26|BBC3|GIMAP5|TRP53|HSPA8|ALKBH7|DYNLT1C|BOK|IER3|RHOT2|MOAP1|HEG1|HEBP2|TMIGD1|PPIF|PLEKHF1|EYA2|GIMAP3|SLC35F6|STPG1|MT3|MPV17L|DEFA30|DEFA35|CASP6|DEFA41|DEFA40|DEFA27|DEFA34|BAD|SLC25A31|PMAIP1|SPG7|CNP|NAIF1|F11R|VDAC2|DEFA5|BAK1|BAX|SLC25A4|BCL2|SLC25A5|BCL2L1|BCL2L2|ATPIF1|LAPTM4B|STAT3|RASIP1|THEM4|HK2|NOL3|ZFP13|SLC9A1|MTOR|MIR874|MUL1|BNIP3|GSK3A|BID|CLDN3|DYNLT1B|CH…	68	0.3987	1.5723	0.0098	0.2222	1
GAD85	Mitochondrial Translation	GOBP_MITOCHONDRIAL_TRANSLATION	Mitochondrial Translation	http://www.gsea-msigdb.org/gsea/msigdb/mouse/geneset/GOBP_MITOCHONDRIAL_TRANSLATION	TRMT10C|TSFM|MRPL14|MRPL53|MRPS18A|MRPL28|CDK5RAP1|MRPL52|MTRF1|FASTKD3|MRPL47|MRPL32|WARS2|SARS2|MTG2|MRPL9|MRPS34|MRPL27|NOA1|MRPL34|MRPL43|MRPS26|MRPL10|MRPL30|MRPS2|MRPS6|NSUN3|MRPS33|ALKBH1|NDUFA7|MRPL44|RPUSD4|MRPL22|MPV17L2|MRPS12|MRPL2|MRPL21|QRSL1|MRPL48|MRPL37|MRPL19|MTIF3|MRPS31|MRPS30|MRPL38|C1QBP|MRPS24|MRPS7|MRPL54|MIEF1|CHCHD1|MRPS11|SHMT2|MRPL35|IARS2|MRPS17|GATC|MRPS21|MRPL51|MRP…	70	0.4165	1.6391	0.0017	0.1824	1
GAD85	Neutrophil Chemotaxis	GOBP_NEUTROPHIL_CHEMOTAXIS	Neutrophil Chemotaxis	http://www.gsea-msigdb.org/gsea/msigdb/mouse/geneset/GOBP_NEUTROPHIL_CHEMOTAXIS	XCL1|PPBP|LGALS3|MOSPD2|C5AR2|CCR7|MPP1|DPEP1|RAC2|SELL|IL23A|CAMK1D|CXADR|EDN3|DPP4|NCKAP1L|CCL26|ITGAM|SLC37A4|TNFAIP6|PDE4B|CXCL5|CCL24|CCL21A|SLIT2|PPIB|BST1|EDN1|EDN2|CCL19|C5AR1|IL1B|CCL21B|CSF3R|CXCR2|CKLF|CXCL1|CXCL13|SPP1|CCL1|CCL11|CCL12|CCL17|CCL2|NOD2|CCL20|CCL22|IL17B|GBF1|CCL3|CCL4|S100A8|CCL5|S100A9|CCL6|ITGA1|CCL7|CXCL15|CCL8|CXCL2|THBS4|TREM1|TREM3|CX3CL1|BSG|CXCL9|CXCL10|IFNG|C1…	84	0.3706	1.5144	0.0096	0.2482	1
GAD85	Neutrophil Mediated Immunity	GOBP_NEUTROPHIL_MEDIATED_IMMUNITY	Neutrophil Mediated Immunity	http://www.gsea-msigdb.org/gsea/msigdb/mouse/geneset/GOBP_NEUTROPHIL_MEDIATED_IMMUNITY	DNASE1|DNASE1L3|MYO1F|PRAM1|CXCL1|NLRP6|MYD88|ACE|NCF1|LYPD10|CARD9|ARG1|CD177|SCNN1B|JAGN1|STX11|TUSC2|TREM1|LYST|TREM3|F2|ELANE|CTSG|LYPD11|ITGB2|ITGAM|SPI1|SYK|CXCL5|CD300LB|IRAK4|F2RL1|WDR1|POMC|KMT2E	35	0.4453	1.5238	0.0248	0.2472	1
GAD85	NK Cell Activation	GOBP_POSITIVE_REGULATION_OF_NATURAL_KILLER_CELL_ACTIVATION	Positive Regulation Of Natural Killer Cell Activation	http://www.gsea-msigdb.org/gsea/msigdb/mouse/geneset/GOBP_POSITIVE_REGULATION_OF_NATURAL_KILLER_CELL_ACTIVATION	TYK2|RASGRP1|TYROBP|FLT3L|BLOC1S6|GAS6|KLRC3|STAT5A|BLOC1S3|STAT5B|RAET1D|IL21|IL15RA|LAMP1|LYST|IL23A|IL12A|IL12B|AXL|IRF1|KLRC1|IL15|KLRC2|HPS1|CD160|ULBP1|IL18	27	0.5121	1.6324	0.0106	0.1863	1
GAD85	NK Cell Activation	GOBP_REGULATION_OF_NATURAL_KILLER_CELL_ACTIVATION	Regulation Of Natural Killer Cell Activation	http://www.gsea-msigdb.org/gsea/msigdb/mouse/geneset/GOBP_REGULATION_OF_NATURAL_KILLER_CELL_ACTIVATION	PGLYRP1|TYK2|PGLYRP3|RASGRP1|TYROBP|PGLYRP4|PGLYRP2|FLT3L|BLOC1S6|GAS6|KLRC3|BLOC1S3|STAT5A|PRDM1|LILRB4A|STAT5B|RAET1D|IL21|IL15RA|LAMP1|LEP|LYST|IL23A|FGR|IL12A|IL12B|AXL|IRF1|KLRC1|KLRC2|IL15|HAVCR2|KLRD1|CLNK|SLAMF7|DCAF15|HPS1|SH2D1B2|CD160|PTPN22|ULBP1|IL18	42	0.4563	1.6382	0.0069	0.1815	1
GAD85	Nucleobase Metabolism	GOBP_NUCLEOBASE_CONTAINING_SMALL_MOLECULE_CATABOLIC_PROCESS	Nucleobase Containing Small Molecule Catabolic Process	http://www.gsea-msigdb.org/gsea/msigdb/mouse/geneset/GOBP_NUCLEOBASE_CONTAINING_SMALL_MOLECULE_CATABOLIC_PROCESS	CDA|ENTPD7|GALT|GDA|AHCY|ENTPD4B|UPB1|PYCRL|AICDA|UOX|MGAT1|URAD|DPYD|UPP1|ADA|NUDT1|URAH|ENPP4|UPP2	19	0.5163	1.5377	0.0255	0.2445	1
GAD85	Nucleobase Metabolism	GOBP_NUCLEOSIDE_CATABOLIC_PROCESS	Nucleoside Catabolic Process	http://www.gsea-msigdb.org/gsea/msigdb/mouse/geneset/GOBP_NUCLEOSIDE_CATABOLIC_PROCESS	CDA|GDA|AHCY|UPB1|PYCRL|AICDA|UOX|URAD|UPP1|DPYD|ADA|NUDT1|URAH|ENPP4|UPP2	15	0.5757	1.6079	0.0216	0.1973	1
GAD85	Nucleobase Metabolism	GOBP_NUCLEOSIDE_METABOLIC_PROCESS	Nucleoside Metabolic Process	http://www.gsea-msigdb.org/gsea/msigdb/mouse/geneset/GOBP_NUCLEOSIDE_METABOLIC_PROCESS	CDA|ATIC|PGM2|MACROD2|GDA|PYCRL|DGUOK|UOX|GNMT|NT5C1A|APRT|URAD|TK2|PRPSAP1|NT5C1B|UCKL1|DPYD|ADA|NUDT1|URAH|ENPP4|MTAP|ICMT|AHCY|GAMT|ACPP|PTGDR|UPB1|ADK|AICDA|PRPSAP2|NT5E|PEMT|UMPS|TK1|UPP1|AK1|UPP2	38	0.4344	1.5181	0.0314	0.2488	1
GAD85	Nucleobase Metabolism	GOBP_RIBONUCLEOSIDE_METABOLIC_PROCESS	Ribonucleoside Metabolic Process	http://www.gsea-msigdb.org/gsea/msigdb/mouse/geneset/GOBP_RIBONUCLEOSIDE_METABOLIC_PROCESS	CDA|PGM2|PYCRL|UOX|GNMT|NT5C1A|APRT|URAD|NT5C1B|ADA|URAH|ENPP4|MTAP|ICMT|GAMT|AHCY|ACPP|PTGDR|ADK|AICDA|NT5E|PEMT|UPP1|AK1|UPP2	25	0.4963	1.5604	0.0261	0.2327	1
GAD85	Nucleotide Monophosphate Metabolism	GOBP_PYRIMIDINE_NUCLEOSIDE_MONOPHOSPHATE_METABOLIC_PROCESS	Pyrimidine Nucleoside Monophosphate Metabolic Process	http://www.gsea-msigdb.org/gsea/msigdb/mouse/geneset/GOBP_PYRIMIDINE_NUCLEOSIDE_MONOPHOSPHATE_METABOLIC_PROCESS	CDA|UCK1|NME1|DHODH|UCK2|NME2|DPYS|SHMT1|UPB1|CAD|UMPS|NT5C|UPP1|DPYD|UPP2	15	0.5701	1.5969	0.0301	0.202	1
GAD85	Nucleotide Monophosphate Metabolism	GOBP_PYRIMIDINE_NUCLEOTIDE_METABOLIC_PROCESS	Pyrimidine Nucleotide Metabolic Process	http://www.gsea-msigdb.org/gsea/msigdb/mouse/geneset/GOBP_PYRIMIDINE_NUCLEOTIDE_METABOLIC_PROCESS	CDA|ENTPD5|UCK1|DCTPP1|ENTPD4|NME1|UCK2|NME2|DPYS|SHMT1|NT5C|DPYD|CMPK2|ENTPD7|ENPP3|NME7|DHODH|CTPS|NME4|NME9|ENTPD4B|UPB1|NME5|CAD|UMPS|CMPK1|UPP1|CTPS2|UPP2	29	0.4767	1.5875	0.0161	0.2129	1
GAD85	Organ Regeneration	GOBP_ANIMAL_ORGAN_REGENERATION	Animal Organ Regeneration	http://www.gsea-msigdb.org/gsea/msigdb/mouse/geneset/GOBP_ANIMAL_ORGAN_REGENERATION	CXCL12|HMOX1|EZH1|ITPR1|WNT1|CEBPB|CXCL5|ACE|GATA1|IL6|APOA1|APOA2|CDK1|CCND1|SULF2|MED1|REG1|TGFB1|GLI1|APOH|GFER	21	0.5171	1.5819	0.0347	0.2167	1
GAD85	Oxidoreductase Positive Regulation	GOBP_POSITIVE_REGULATION_OF_OXIDOREDUCTASE_ACTIVITY	Positive Regulation Of Oxidoreductase Activity	http://www.gsea-msigdb.org/gsea/msigdb/mouse/geneset/GOBP_POSITIVE_REGULATION_OF_OXIDOREDUCTASE_ACTIVITY	TERT|IL1B|FGF23|FDX2|SNCA|SIRT3|NDUFA4|VDR|FCER2A|RFK|ABL2|ESR1|AGTR2|NOD1|ATP7A|NOD2|RGN|CDH3|GNAI3|NPR3|FTMT|ABL1|CYP27B1|IFNG|RIPK3|EDN3|S100A1|GDNF|COX17|AKT1|SCARB1|TERF2|FDX1|TNF|APOE|PDP1|PTK2B|GCH1|EDN1|CYBA|EDN2|MYO5A	42	0.426	1.5284	0.0255	0.2484	1
GAD85	Protein Folding	GOBP_CHAPERONE_COFACTOR_DEPENDENT_PROTEIN_REFOLDING	Chaperone Cofactor Dependent Protein Refolding	http://www.gsea-msigdb.org/gsea/msigdb/mouse/geneset/GOBP_CHAPERONE_COFACTOR_DEPENDENT_PROTEIN_REFOLDING	DNAJB14|CD74|HSPA1L|DNAJC18|HSPH1|DNAJB13|TOR1B|HSPA8|DNAJB1|HSPA1B|HSPA2|H2-DMA|H2-DMB1|H2-DMB2|HSPA5|HSPA1A|DNAJB12|HSPE1|DNAJB4|DNAJB5	20	0.6459	1.9464	0	0.0362	0.443
GAD85	Protein Folding	GOBP_CHAPERONE_MEDIATED_PROTEIN_FOLDING	Chaperone Mediated Protein Folding	http://www.gsea-msigdb.org/gsea/msigdb/mouse/geneset/GOBP_CHAPERONE_MEDIATED_PROTEIN_FOLDING	DFFA|DNAJB14|UMOD|UNC45A|DNAJC18|HSPH1|DNAJB13|HSPA8|PDIA4|DNAJB1|DNAJC5|HSPA5|DNAJB3|HSPE1|HSPB6|HSPB1|PEX19|UNC45B|CD74|HSPA1L|TOR1B|DNAJB2|CLU|SGTA|HSPA1B|HSPA2|H2-DMA|PPID|H2-DMB1|FKBP1B|CHORDC1|CCT2|H2-DMB2|FKBP5|DNAJB8|CCT3|HSPA1A|DNAJB12|DNAJB7|DNAJB4|CCT8|DNAJB5	42	0.4487	1.6066	0.0178	0.1976	1
GAD85	Protein Folding	GOBP_DE_NOVO_PROTEIN_FOLDING	De Novo Protein Folding	http://www.gsea-msigdb.org/gsea/msigdb/mouse/geneset/GOBP_DE_NOVO_PROTEIN_FOLDING	ENTPD5|DNAJB14|CD74|HSPA1L|DNAJC18|HSPH1|DNAJB13|TOR1B|HSPA8|DNAJB1|HSPA1B|HSPA2|H2-DMA|H2-DMB1|CCT2|H2-DMB2|HSPA5|HSPA1A|DNAJB12|HSPE1|DNAJB4|DNAJB5	22	0.618	1.8943	0.0035	0.0533	0.693
GAD85	Protein Folding	GOBP_PROTEIN_FOLDING	Protein Folding	http://www.gsea-msigdb.org/gsea/msigdb/mouse/geneset/GOBP_PROTEIN_FOLDING	DFFA|ENTPD5|FKBP10|NPPB|PPIL1|UNC45A|QSOX1|TXNDC5|CALR4|CLGN|PFDN4|AIP|PDIA4|DNAJB1|B2M|CCT6B|DNAJC5|HSPA5|PFDN6|DNAJB3|HSPE1|HSPA4L|PFDN2|PEX19|PPIF|NUDCD3|TBCA|NPPC|UNC45B|AHSA1|CCT8L1|AHSA2|FKBP9|TOR1B|DNAJB2|AU015836|CRYAA|SGTA|DNLZ|FKBP1B|PFDN5|FKBP5|DNAJB8|DNAJB12|PPIB|DNAJB7|PPIC|DNAJB4|ERO1B|ERP27|FKBP6|PDIA2|PPIL6|HSPB2|DNAJB14|UMOD|PDIA5|PTGES3L|DNAJC18|PDCL2|DNAJA4|CDC37|HSPB1|CLU|H2-D…	104	0.3726	1.5777	0.0033	0.2206	1
GAD85	Protein Maturation Negative Regulation	GOBP_NEGATIVE_REGULATION_OF_PROTEIN_MATURATION	Negative Regulation Of Protein Maturation	http://www.gsea-msigdb.org/gsea/msigdb/mouse/geneset/GOBP_NEGATIVE_REGULATION_OF_PROTEIN_MATURATION	THBS1|IL1R2|FCMR|SNX12|CDH1|TMEM98|TMEM59|GAS1|SERPINE1|GLG1|BCL2L12|PLAT|PLAU|LRRK2|NOL3|SERPINF2|ACP4|CPB2|CST7|PPP1R15A|CTLA2A|CHAC1|SERPINE2	23	0.5176	1.627	0.0164	0.1838	1
GAD85	Protein Targeting to Mitochondrion	GOBP_PROTEIN_TARGETING_TO_MITOCHONDRION	Protein Targeting To Mitochondrion	http://www.gsea-msigdb.org/gsea/msigdb/mouse/geneset/GOBP_PROTEIN_TARGETING_TO_MITOCHONDRION	HSPD1|FBXO7|TIMM17A|TOMM40|BCAP31|MTERF4|LRRK2|ATPIF1|DUSP21|TRMT10B|AIP|TOMM34|DUSP18|NOL3|SIAH3|MGARP|SAMM50|TIMM29|AGK|TIMM50|PRKAA1|FBXW7|PARL|CDKN2A|GDAP1|GSK3A|ROMO1|BID|TOMM7|HSPA1L|FIS1|AU015836|MIPEP|TOMM20L|IMMP1L|DNAJC15|PINK1|DNLZ|HSP90AA1|PPP2R2B|PTPN5|TIMM8A1|TIMM10|4930550C14RIK	44	0.4203	1.5174	0.016	0.2484	1
GAD85	Renal Absorption	GOBP_RENAL_ABSORPTION	Renal Absorption	http://www.gsea-msigdb.org/gsea/msigdb/mouse/geneset/GOBP_RENAL_ABSORPTION	EDNRB|AQP7|KCNJ1|UMOD|KLHL3|KCNQ1|AQP3|CLCNKB|GUCA2B|AMN|SCTR|WNK4|ADIPOQ|AQP1|SLC15A2|MAGED2|RHPN1|CLDN4|SLC9A3R1|HNF1A|MLLT6|KIRREL|ANG2|EDN1|GSN	25	0.5417	1.6849	0.0102	0.1543	1
GAD85	Response to Interferon Beta	GOBP_RESPONSE_TO_INTERFERON_BETA	Response To Interferon Beta	http://www.gsea-msigdb.org/gsea/msigdb/mouse/geneset/GOBP_RESPONSE_TO_INTERFERON_BETA	IRGC1|IFITM7|IFITM6|STING1|TGTP1|GM4841|UBE2G2|TRIM6|IFI208|IFNAR2|IFI203|IFNB1|XAF1|IFI209|IFI205|IFI214|GM4951|F830016B08RIK|OAS1E|DDX41|OAS1G|IRF1|OAS1F|OAS1H|OAS1A|IKBKE|GM5431|IRGM1|IGTP|IFI206|BST2|IFI211|GM12185|AIM2|OAS1D|ACOD1|OAS1C|9930111J21RIK1|GBP6|IFI207|GBP2|IFIT3|TGTP2|IRGM2|HTRA2|MNDAL|IIGP1|IFITM2|GM11772|IFI47|IFIT1|IFITM3|IFI202B|IFITM1|SHFL|IFI213|CDC34|STAT1	58	0.4099	1.5313	0.0182	0.2482	1
GAD85	Response to Protozoan	GOBP_RESPONSE_TO_PROTOZOAN	Response To Protozoan	http://www.gsea-msigdb.org/gsea/msigdb/mouse/geneset/GOBP_RESPONSE_TO_PROTOZOAN	IL10|MYD88|TRBV13-3|GBP6|ARG1|GBP4|BCL3|BPGM|CCDC88B|CD37|GBP2|IER3|IL4RA|IRF4|LYST|SPN|HRAS|IRF8|GBP9|IL12A|VTCN1|IFNG|IL12B|TSPAN32|TLR12|IL4|BATF|IRGM2|PF4|IIGP1|GBP10|GBP11|NKG7|BATF2|GBP8|NRAS|IL6|CD40	38	0.4626	1.6119	0.0177	0.1923	1
GAD85	Ribosome Assembly	GOBP_RIBONUCLEOPROTEIN_COMPLEX_SUBUNIT_ORGANIZATION	Ribonucleoprotein Complex Subunit Organization	http://www.gsea-msigdb.org/gsea/msigdb/mouse/geneset/GOBP_RIBONUCLEOPROTEIN_COMPLEX_SUBUNIT_ORGANIZATION	PRMT7|SNRPG|CKAP5|RAMAC|AGO4|GEMIN7|SNRPF|DYRK3|PRPF8|LSM2|SART3|PRMT5|PRPF6|PRPF31|EIF2S2|PRPF3|CELF2|SLU7|SNRPC|SRPK1|ZRSR1|SRSF12|CELF5|GCFC2|SRPK3|ISY1|LUC7L|SF3A1|EIF4H|PUF60|KHDC4|CELF6|NOL3|RBM5|RUVBL2|DICER1|SNRPD2|COIL|DDX20|EIF2D|SNRPB|SNRPD1|RPL10L|EIF2S3X|EIF2S3Y|MCTS2|EIF4B|GEMIN5|DHX8|AGO2|HSP90AB1|PIH1D2|HSP90AA1|MDN1|NOP2|GEMIN8|DNAJC17|RPL10|RPLP0|CPSF7|BOP1|MT-RNR2|PRPF19|TRAF7|…	102	0.3943	1.6746	0.0016	0.1566	1
GAD85	Ribosome Assembly	GOBP_RIBOSOMAL_LARGE_SUBUNIT_ASSEMBLY	Ribosomal Large Subunit Assembly	http://www.gsea-msigdb.org/gsea/msigdb/mouse/geneset/GOBP_RIBOSOMAL_LARGE_SUBUNIT_ASSEMBLY	MDN1|NOP2|RPL10|RPLP0|BOP1|MT-RNR2|RPL10L|TRAF7|PPAN|RPL23A|RRS1|RPL11|RPL38|NOP53|RPL24|DDX28|DHX30	17	0.6002	1.7291	0.0092	0.1133	1
GAD85	Ribosome Assembly	GOBP_RIBOSOMAL_LARGE_SUBUNIT_BIOGENESIS	Ribosomal Large Subunit Biogenesis	http://www.gsea-msigdb.org/gsea/msigdb/mouse/geneset/GOBP_RIBOSOMAL_LARGE_SUBUNIT_BIOGENESIS	RSL24D1|URB1|MDN1|NOP2|RPL10|PES1|RPLP0|RRP15|BOP1|MT-RNR2|MAK16|TRAF7|PPAN|NOC2L|SNU13|RPL23A|NOL9|RRS1|LAS1L|RPL11|SURF6|RPL38|NOP53|NOP16|RPL24|HEATR3|DDX28|GTF3A|DHX30|PAK1IP1|ZFP622|RPL26|RPL7|RPL7L1|RPL35|RPL10L|DDX18|NIFK|RPL10A|RPL7A|RPL35A|FTSJ3|WDR74|RPL14|LTO1|SDAD1	46	0.541	1.9785	0	0.0325	0.299
GAD85	Ribosome Assembly	GOBP_RIBOSOMAL_SMALL_SUBUNIT_ASSEMBLY	Ribosomal Small Subunit Assembly	http://www.gsea-msigdb.org/gsea/msigdb/mouse/geneset/GOBP_RIBOSOMAL_SMALL_SUBUNIT_ASSEMBLY	RPS19|RPS5|XRCC5|ABT1|MRPS7|RPS28|RPS27|ERAL1|RPS27L|MRPS11|RRP7A|RPS25|RPL38|PWP2|RPSA|RPS2|MT-RNR1|RPS14	18	0.7274	2.1193	0	0.0068	0.033
GAD85	Ribosome Assembly	GOBP_RIBOSOMAL_SMALL_SUBUNIT_BIOGENESIS	Ribosomal Small Subunit Biogenesis	http://www.gsea-msigdb.org/gsea/msigdb/mouse/geneset/GOBP_RIBOSOMAL_SMALL_SUBUNIT_BIOGENESIS	FCF1|NOP9|FAM207A|SURF6|RPS16|RPS8|TBL3|NOL11|UTP25|NOL10|UTP4|HEATR1|RPS6|RRP36|BYSL|WDR46|NGDN|NOB1|SRFBP1|RPS7|TSR3|DHX37|SNU13|RRS1|RPL38|METTL17|PWP2|RPS17|RPSA|RPS2|RPS24|ERCC2|MT-RNR1|RPS14|RPS19|RPS5|XRCC5|ABT1|MRPS7|RPS28|RPS27|ERAL1|RPS27L|MRPS11|RRP7A|RPS25|RPP40|KRI1|RPS21	49	0.5232	1.934	0	0.0406	0.506
GAD85	Ribosome Assembly	GOBP_RIBOSOME_ASSEMBLY	Ribosome Assembly	http://www.gsea-msigdb.org/gsea/msigdb/mouse/geneset/GOBP_RIBOSOME_ASSEMBLY	MDN1|NOP2|RPL10|RPLP0|BOP1|MPV17L2|MT-RNR2|D1PAS1|DHX37|TRAF7|PPAN|MTERF4|RPL23A|RRS1|RPL11|SURF6|RPL38|NOP53|RPL24|DDX28|DHX30|PWP2|RPSA|RPS2|MT-RNR1|RPS14|RPS19|RPS5|C1QBP|XRCC5|ABT1|MRPS2|MRPS7|RPS28|RPS27|ERAL1|RPS27L|MRPS11|RPL10L|RRP7A|RPS25|MRPL22	42	0.5859	2.0514	0	0.0126	0.106
GAD85	Ribosome Assembly	GOBP_RIBOSOME_BIOGENESIS	Ribosome Biogenesis	http://www.gsea-msigdb.org/gsea/msigdb/mouse/geneset/GOBP_RIBOSOME_BIOGENESIS	EXOSC2|REXO4|EXOSC9|MTERF4|ISG20|GRWD1|IPO9|NOC4L|SURF6|EXOSC8|DDX31|ISG20L2|RPP25|GNL2|NOP16|EXOSC4|RPP38|HEATR3|RPP30|POP4|GTF3A|NOP56|PAK1IP1|POP7|NSUN5|ZFP622|NSUN3|RPUSD1|FBL|EMG1|MRM1|TFB1M|FBLL1|RPUSD2|CHD7|FTSJ3|BUD23|NOP10|RPS7|MRM3|IPO4|TRMT112|GAR1|TSR3|RPUSD4|METTL5|METTL15|WDR18|GLUL|ERCC2|DROSHA|RASL2-9|RPP40|KRI1|SDAD1|RPS21|FCF1|URB1|NOP9|1700009N14RIK|PES1|MYBBP1A|RRP15|MAK16|D1P…	181	0.3598	1.662	0.0016	0.1636	1
GAD85	Ribosome Assembly	GOBP_RRNA_PROCESSING	Rrna Processing	http://www.gsea-msigdb.org/gsea/msigdb/mouse/geneset/GOBP_RRNA_PROCESSING	EXOSC2|REXO4|EXOSC9|MTERF4|ISG20|EXOSC8|RPP25|EXOSC4|RPP38|RPP30|POP4|POP7|NSUN5|NSUN3|RPUSD1|FBL|EMG1|MRM1|TFB1M|FBLL1|RPUSD2|CHD7|FTSJ3|BUD23|NOP10|RPS7|MRM3|TRMT112|GAR1|TSR3|RPUSD4|METTL5|METTL15|WDR18|ERCC2|RPP40|KRI1|RPS21|FCF1|URB1|NOP9|PES1|RRP15|MAK16|NOL9|LAS1L|UTP14B|FAM207A|RPS16|RPS8|NOL11|TBL3|WDR75|UTP25|NOL10|UTP4|HEATR1|RPS6|RPS27RT|RRP36|IMP3|BYSL|RRP12|WDR46|RRP1|NGDN|YBEY|EXOS…	129	0.3647	1.5982	0.0031	0.2017	1
GAD85	Superoxide (ROS) Generation	GOBP_POSITIVE_REGULATION_OF_REACTIVE_OXYGEN_SPECIES_METABOLIC_PROCESS	Positive Regulation Of Reactive Oxygen Species Metabolic Process	http://www.gsea-msigdb.org/gsea/msigdb/mouse/geneset/GOBP_POSITIVE_REGULATION_OF_REACTIVE_OXYGEN_SPECIES_METABOLIC_PROCESS	THBS1|SNCA|TLR4|TLR6|GADD45A|GRIN1|MMP8|TRP53|LYPD10|DCXR|CDKN1A|EIF5A|TGFB1|F2|NOX4|LCN2|ZC3H12A|ITGAM|PDGFB|PDGFRB|ADGRB1|AGT|PRKCD|DUOXA1|SOD1|PLCG2|F2RL1|PID1|NOX1|CYP1B1|AGTR1A|RAB27A|DUOXA2|TGFBR2|IL18|TYROBP|MAPK14|CXCL1|ACOD1|PLAU|FOXO3|TSPO|GRB2|ZFP13|CD177|CBR1|GNAI3|CRP|GSTP1|LEP|RIPK3|IL4|ITGB2|ROMO1|SYK|SLC5A3|AGER|CD36|PTK2B|FPR2|CYBA|HVCN1	62	0.4225	1.6057	0.0017	0.1973	1
GAD85	Superoxide (ROS) Generation	GOBP_REACTIVE_OXYGEN_SPECIES_METABOLIC_PROCESS	Reactive Oxygen Species Metabolic Process	http://www.gsea-msigdb.org/gsea/msigdb/mouse/geneset/GOBP_REACTIVE_OXYGEN_SPECIES_METABOLIC_PROCESS	G6PD2|ABCD2|G6PDX|SNCA|SIRT2|DUOX2|SH3PXD2A|MMP8|TRP53|SESN2|LYPD10|ATP7A|DCXR|NGFR|MYCN|ALDH2|TGFB1|TUSC2|SLC25A33|BCO2|PLIN5|NOS2|NOS3|NOX4|P2RX7|LCN2|PRDX6|MT3|APOA4|PDGFB|PDGFRB|ADGRB1|HBB-BS|PRKCD|DUOXA1|SLC1A1|CYP1B1|PMAIP1|AGTR1A|DRD5|RAB27A|PAX2|FYN|DUOXA2|GCH1|EDN1|SLC30A10|TGFBR2|HBA-A1|TYROBP|MMP3|MPO|NQO1|TRIM30A|PLAU|HBQ1A|LRRK2|HBQ1B|ATPIF1|TSPO|ESR2|NCF1|SOD3|INAVA|HK2|CYCS|NCF2|UC…	177	0.3413	1.5616	0	0.2342	1
GAD85	Superoxide (ROS) Generation	GOBP_REGULATION_OF_SUPEROXIDE_ANION_GENERATION	Regulation Of Superoxide Anion Generation	http://www.gsea-msigdb.org/gsea/msigdb/mouse/geneset/GOBP_REGULATION_OF_SUPEROXIDE_ANION_GENERATION	ACP5|TYROBP|ITGB2|ITGAM|CXCL1|SYK|AGT|PRKCD|SOD1|LYPD10|AKT1|F2RL1|CD177|GNAI3|AGTR1A|CRP|GSTP1|TGFB1|FPR2|CYBA|HVCN1|IL18	22	0.5787	1.7579	0.005	0.1055	1
GAD85	Superoxide (ROS) Generation	GOBP_REGULATION_OF_SUPEROXIDE_METABOLIC_PROCESS	Regulation Of Superoxide Metabolic Process	http://www.gsea-msigdb.org/gsea/msigdb/mouse/geneset/GOBP_REGULATION_OF_SUPEROXIDE_METABOLIC_PROCESS	ACP5|TYROBP|CXCL1|LYPD10|CD177|GNAI3|CRP|GSTP1|TGFB1|SHC1|ITGB2|ITGAM|SYK|AGT|PRKCD|SOD1|AKT1|F2RL1|CD36|AGTR1A|FPR2|GCH1|CYBA|HVCN1|IL18	25	0.6179	1.958	0	0.036	0.387
GAD85	Superoxide (ROS) Generation	GOBP_SUPEROXIDE_ANION_GENERATION	Superoxide Anion Generation	http://www.gsea-msigdb.org/gsea/msigdb/mouse/geneset/GOBP_SUPEROXIDE_ANION_GENERATION	ACP5|TYROBP|DUOX2|SH3PXD2A|CXCL1|NCF1|LYPD10|NCF2|CD177|GNAI3|CRP|GSTP1|TGFB1|NOX4|ITGB2|ITGAM|SYK|AGT|PRKCD|PRG3|SOD1|SH3PXD2B|AKT1|F2RL1|NOX1|AGTR1A|CYBB|NCF4|FPR2|NOXA1|TAFA4|CYBA|EDN1|NOXO1|HVCN1|IL18|NOX3|DUOX1	38	0.4632	1.6304	0.0069	0.1873	1
GAD85	Superoxide (ROS) Generation	GOBP_SUPEROXIDE_METABOLIC_PROCESS	Superoxide Metabolic Process	http://www.gsea-msigdb.org/gsea/msigdb/mouse/geneset/GOBP_SUPEROXIDE_METABOLIC_PROCESS	DUOX2|SH3PXD2A|NRROS|LYPD10|ATP7A|TGFB1|NOS2|NOS3|NOX4|MT3|APOA4|ITGAM|AGT|PRKCD|SLC1A1|SOD1|AKT1|F2RL1|NOX1|AGTR1A|GCH1|EDN1|IL18|ACP5|TYROBP|MPO|CXCL1|NQO1|NCF1|SOD3|NCF2|CD177|GNAI3|CRP|GSTP1|SHC1|ITGB2|SYK|CBS|PRG3|SH3PXD2B|CD36|PRDX2|CYBB|NCF4|FPR2|NOXA1|TAFA4|CYBA|NOXO1|HVCN1|NOX3|DUOX1	53	0.4071	1.5212	0.0204	0.2457	1
GAD85	Symbiont Host Interaction (Killing)	GOBP_BIOLOGICAL_PROCESS_INVOLVED_IN_INTERACTION_WITH_SYMBIONT	Biological Process Involved In Interaction With Symbiont	http://www.gsea-msigdb.org/gsea/msigdb/mouse/geneset/GOBP_BIOLOGICAL_PROCESS_INVOLVED_IN_INTERACTION_WITH_SYMBIONT	HSPD1|RAB9|DEFA28|DEFA26|CCNT1|NAPEPLD|MYD88|HSPA8|CARD9|CDK9|REG3G|TUSC2|HMGA2|F2|PSMC3|PCX|LTF|ZC3H12A|DDB1|REG3D|DEFA30|CXCL5|DEFA35|DEFA41|STOM|SMARCB1|DEFA40|DEFA27|F2RL1|DEFA34|HPN|CFL1|SP1|SPAG11B|PPIB|SPRR2A1|EP300|PHB|DEFA20|LRRC19|DEFA5|FN1|CAMP|FBXL2|CXCL1|MBL1|REG3B|NLRP6|MBL2|CX3CR1|APCS|NCF1|CCL12|ARG1|SCNN1B|CCL5|HDAC1|SFTPD|IGF2R|CCL8|TREM1|CHD1|TREM3|REST|ELANE|CTSG|PRKN|IFNG|ROM…	82	0.3804	1.5539	0.0113	0.2409	1
GAD85	Symbiont Host Interaction (Killing)	GOBP_KILLING_BY_HOST_OF_SYMBIONT_CELLS	Killing By Host Of Symbiont Cells	http://www.gsea-msigdb.org/gsea/msigdb/mouse/geneset/GOBP_KILLING_BY_HOST_OF_SYMBIONT_CELLS	DEFA28|DEFA26|DEFA20|DEFA5|CAMP|CXCL1|MBL1|REG3B|NLRP6|MBL2|MYD88|NCF1|ARG1|SCNN1B|REG3G|TUSC2|TREM1|TREM3|F2|ELANE|CTSG|ROMO1|REG3D|DEFA30|DEFA35|CXCL5|DEFA41|DEFA40|HRG|DEFA27|F2RL1|DEFA34|POMC|DEFA24|SPAG11B|REG3A	36	0.5426	1.8652	0.0017	0.0664	0.831
GAD85	T Cell Proliferation & Differentiation	GOBP_REGULATION_OF_IMMATURE_T_CELL_PROLIFERATION	Regulation Of Immature T Cell Proliferation	http://www.gsea-msigdb.org/gsea/msigdb/mouse/geneset/GOBP_REGULATION_OF_IMMATURE_T_CELL_PROLIFERATION	IL1A|RIPK2|IL1B|CDKN2A|GNRH1|CD1D1|TMEM131L|SHH|ERBB2|FOXP3|TNFSF9|TNFRSF9|BMP4|CLEC4G|BLM	15	0.5704	1.5694	0.0267	0.2238	1
GAD85	T Cell Proliferation & Differentiation	GOBP_T_CELL_DIFFERENTIATION_IN_THYMUS	T Cell Differentiation In Thymus	http://www.gsea-msigdb.org/gsea/msigdb/mouse/geneset/GOBP_T_CELL_DIFFERENTIATION_IN_THYMUS	ZAP70|DOCK2|CLPTM1|JMJD6|TMEM131L|TNFSF9|IFNAR2|ZC3H8|ITPKB|ABL2|TRP53|CCR7|B2M|NCAPH2|ANKLE1|RPS6|ADA|ZEB1|IL2RG|MINK1|TCF3|FZD7|NFKBID|CARD11|SHH|MAFB|GLI3|AIRE|BCL11B|SKINT1|SRF|IL7R|RIPK2|IL1A|IL1B|RASGRP1|CD1D1|WNT1|FZD8|ERBB2|BCL2|GBA|FOXJ1|ADRM1|CD3D|CD3E|EGR3|CD3G|JAG2|STAT5A|STAT5B|TESPA1|WNT4|BMP4|RAG1|RAG2|BLM|CD28|BRAF|SPN|ABL1|PRR7|RORC|CDKN2A|RIPK3|PSMB11|FADD|PTPRC|FZD5|ADAM8|FOXP3…	85	0.3825	1.5755	0	0.2185	1
GAD85	T Cell Receptor Signaling	GOBP_POSITIVE_REGULATION_OF_T_CELL_RECEPTOR_SIGNALING_PATHWAY	Positive Regulation Of T Cell Receptor Signaling Pathway	http://www.gsea-msigdb.org/gsea/msigdb/mouse/geneset/GOBP_POSITIVE_REGULATION_OF_T_CELL_RECEPTOR_SIGNALING_PATHWAY	NECTIN2|CD226|KCNN4|RAB29|USP12|CD81|CARD11|PRKD2|CCR7|TESPA1|RPS3|TRAT1|BCL10|RELA|USP46|ADA	16	0.547	1.5269	0.0375	0.2465	1
GAD85	T Cell Receptor Signaling	GOBP_REGULATION_OF_ANTIGEN_RECEPTOR_MEDIATED_SIGNALING_PATHWAY	Regulation Of Antigen Receptor Mediated Signaling Pathway	http://www.gsea-msigdb.org/gsea/msigdb/mouse/geneset/GOBP_REGULATION_OF_ANTIGEN_RECEPTOR_MEDIATED_SIGNALING_PATHWAY	GCSAM|NECTIN2|PLCL2|CD226|KCNN4|PRKCH|RAB29|LYN|USP12|DGKZ|CD81|LGALS3|FCRL5|STAP1|SLA2|CCR7|USP46|ADA|MALT1|CARD11|LPXN|BTN2A2|DUSP22|BLK|CD160|PTPN22|UBASH3A|PTPRJ|LCK|CD19|EZR|FOXP1|PRKD2|CD22|PRKCB|PRNP|LILRB4A|TESPA1|TRAT1|ELF1|PTPN6|RELA|THY1|CBLB|SH2D1A|PHPT1|PTPRC|CMTM3|NFAM1|DUSP3|RPS3|CD300A|PVRIG|BCL10|LAPTM5|GPS2	56	0.4421	1.6701	0.0098	0.1609	1
GAD85	T Cell Receptor Signaling	GOBP_REGULATION_OF_T_CELL_RECEPTOR_SIGNALING_PATHWAY	Regulation Of T Cell Receptor Signaling Pathway	http://www.gsea-msigdb.org/gsea/msigdb/mouse/geneset/GOBP_REGULATION_OF_T_CELL_RECEPTOR_SIGNALING_PATHWAY	NECTIN2|CD226|PTPRJ|KCNN4|RAB29|LCK|USP12|DGKZ|EZR|CD81|LGALS3|PRKD2|SLA2|PRNP|CCR7|LILRB4A|TESPA1|TRAT1|ELF1|PTPN6|USP46|RELA|THY1|ADA|MALT1|CBLB|SH2D1A|PHPT1|CARD11|DUSP3|BTN2A2|RPS3|CD300A|PVRIG|BCL10|DUSP22|CD160|LAPTM5|PTPN22|UBASH3A	40	0.4749	1.6798	0.0068	0.1519	1
GAD85	VEGF Production	GOBP_POSITIVE_REGULATION_OF_VASCULAR_ENDOTHELIAL_GROWTH_FACTOR_PRODUCTION	Positive Regulation Of Vascular Endothelial Growth Factor Production	http://www.gsea-msigdb.org/gsea/msigdb/mouse/geneset/GOBP_POSITIVE_REGULATION_OF_VASCULAR_ENDOTHELIAL_GROWTH_FACTOR_PRODUCTION	C5AR1|IL1A|IL1B|SULF1|C3|FLT4|ISL1|ADORA2B|CXCL17|IL6|GATA4|HPSE|CYP1B1|SULF2|PTGS2|HC|BSG|NODAL	18	0.6147	1.8008	0.0038	0.0868	0.976
GAD85	Viral Life Cycle Negative Regulation	GOBP_NEGATIVE_REGULATION_OF_VIRAL_LIFE_CYCLE	Negative Regulation Of Viral Life Cycle	http://www.gsea-msigdb.org/gsea/msigdb/mouse/geneset/GOBP_NEGATIVE_REGULATION_OF_VIRAL_LIFE_CYCLE	IFITM7|IFITM6|TRIM12A|TRIM31|TRIM12C|TRIM30A|APCS|TRIM5|MID2|LY6E|TRIM59|TRIM10|SNX3|TRIM56|CIITA|IFITM2|CH25H|TRIM30D|TRIM65|CD74|TRIM8|IFITM3|PPIA|TRIM11|IFITM1|TRIM15|BST2|PTX3|GSN	29	0.498	1.6454	0.0131	0.1745	1
GAD85	Vitamin Metabolism	GOBP_VITAMIN_METABOLIC_PROCESS	Vitamin Metabolic Process	http://www.gsea-msigdb.org/gsea/msigdb/mouse/geneset/GOBP_VITAMIN_METABOLIC_PROCESS	LRP2|AKR1A1|ISX|UGT1A5|SHMT1|CYP26B1|RGN|CYP27A1|PDXP|GSTO2|LRAT|PNPO|CYP4F40|CBLIF|MTRR|THTPA|ALDH1L2|NNMT|MTR|PDXK|CYP4F18|FGFR1|NFKB1|SNAI1|ALPL|GFI1|TNF|RDH9|RDH1|RBP1|RDH16|RDH19|RDH16F2|UBIAD1|ALDH1L1|FGFR4|FGF23|MMAA|RDH10|CBR3|NQO1|RFK|VKORC1L1|MMAB|BTD|VNN3|PLTP|TTPA|CBR1|GULO|PPARD|CYP2R1|CYP4F15|CRABP1|CYP27B1|FOLR1|CYP24A1|GC|IFNG|CYP26A1|CUBN|VKORC1|TPK1|SHMT2|CYP26C1|ACPP|SNAI2|ABCD…	70	0.3881	1.5408	0.0166	0.2491	1
NCK56	Actin Filament Bundle Assembly	GOBP_ACTIN_FILAMENT_BUNDLE_ORGANIZATION	Actin Filament Bundle Organization	http://www.gsea-msigdb.org/gsea/msigdb/mouse/geneset/GOBP_ACTIN_FILAMENT_BUNDLE_ORGANIZATION	EPS8|ZYX|PHLDB2|CLASP1|FSCN1|MYOC|ITGB5|PXN|NF2|PRKCQ|ARHGEF18|PLS1|S100A10|SYNPO2|NOX4|MYO1B|DBN1|TMEFF2|PIK3R2|PFN1|TACSTD2|ACTG1|BAIAP2|SERPINF2|ACTN1|SRF|ACTN4|ESPNL|ARHGEF10|FHDC1|ASAP3|SPIRE1|ADD1|PDLIM1|APOA1|WNT4|4930544G11RIK|RHOD|KANK4|PPM1F|TNFAIP1|GPR65|TESK1|FAM107A|PHACTR1|BRAF|BBS4|PDLIM4|CX3CL1|ABL1|PRKN|KISS1R|TPM1|KCTD13|FRMD7|ARAP1|SORBS3|FLNA|SHTN1|PTGER4|SHROOM1|WAS|PTK2B|DBN…	121	-0.3442	-1.5954	0.0053	0.2093	1
NCK56	Actin Filament Bundle Assembly	GOBP_REGULATION_OF_ACTIN_FILAMENT_BUNDLE_ASSEMBLY	Regulation Of Actin Filament Bundle Assembly	http://www.gsea-msigdb.org/gsea/msigdb/mouse/geneset/GOBP_REGULATION_OF_ACTIN_FILAMENT_BUNDLE_ASSEMBLY	PLEK|SYNPO2L|PHLDB2|CGNL1|CLASP1|MYOC|RAPGEF3|PXN|NF2|PAK2|EVL|PRKCQ|ARHGEF18|S100A10|ARHGEF10L|PFN3|SYNPO2|NOX4|ALMS1|RGCC|KANK3|CCDC88A|DBN1|TMEFF2|PIK3R2|RHPN1|PFN1|TACSTD2|ACTG1|SERPINF2|CFL1|S1PR1|PPP1R9A|ARHGEF10|CCN2|SHANK1|F11R|ASAP3|APOA1|WNT4|ARHGEF15|KANK4|PPM1F|WNT11|MTOR|GPR65|TESK1|STMN1|BRAF|BBS4|PDLIM4|CX3CL1|ABL1|PRKN|ID1|KISS1R|SWAP70|TPM1|RHOC|FRMD7|ARAP1|SORBS3|TAC1|TACR1|SH3P…	74	-0.3848	-1.6375	0	0.1832	1
NCK56	Amyloid Metabolism	GOBP_AMYLOID_BETA_FORMATION	Amyloid Beta Formation	http://www.gsea-msigdb.org/gsea/msigdb/mouse/geneset/GOBP_AMYLOID_BETA_FORMATION	RPS23RG1|SLC2A13|PIN1RT1|GGA3|IFNGR1|APH1C|PRNP|HAP1|PSEN1|PSEN2|NCSTN|CHRNA7|EFNA1|NTRK2|RELA|RTN4|IFNG|GSAP|APH1B|GSK3A|SORL1|PSENEN|EPHA4|CLU|BACE1|ABCG1|BIN1|APH1A|ABCA2|APOE|TNF|SP1|RTN2|LRRTM3|ABCA7	35	-0.4741	-1.6957	0.0046	0.1461	1
NCK56	Amyloid Metabolism	GOBP_AMYLOID_PRECURSOR_PROTEIN_CATABOLIC_PROCESS	Amyloid Precursor Protein Catabolic Process	http://www.gsea-msigdb.org/gsea/msigdb/mouse/geneset/GOBP_AMYLOID_PRECURSOR_PROTEIN_CATABOLIC_PROCESS	EFNA3|LYN|RPS23RG1|UNC13A|SLC2A13|PIN1RT1|GGA3|IFNGR1|APH1C|PRNP|HAP1|PSEN1|NCSTN|PSEN2|CHRNA7|CLN3|EFNA1|ADAM19|NTRK2|RELA|RTN4|IFNG|GSAP|APH1B|GSK3A|DHCR24|SORL1|PSENEN|EPHA4|CLU|BACE1|ABCG1|AGER|BIN1|APH1A|TNF|ABCA2|APOE|SP1|RTN2|LRRTM3|ABCA7|FLOT2	43	-0.4294	-1.6066	0.0116	0.2047	1
NCK56	Anterior Posterior Patterning	GOBP_ANTERIOR_POSTERIOR_PATTERN_SPECIFICATION	Anterior Posterior Pattern Specification	http://www.gsea-msigdb.org/gsea/msigdb/mouse/geneset/GOBP_ANTERIOR_POSTERIOR_PATTERN_SPECIFICATION	HOXC6|HOXC9|ETS2|TDRD5|HOXD3|HOXD4|PLXNA2|TBX18|MSX1|MSX2|AXIN2|TRP53|LRP5|BHLHE41|MYF5|HES7|PAX1|CRKL|NEUROG1|CELSR2|NKX3-1|NODAL|NOG|SCMH1|NOTCH1|SEMA3C|WNT3A|SIX2|HOXC10|TDRD1|TTN|TCF15|WNT2|PAX3|SMO|CDON|PAX6|PBX1|CRB2|SRF|EP300|WNT8A|TULP3|FOXB1|ZIC3|DLL1|RIPPLY2|PSEN1|WNT3|PSEN2|ACVR2B|ARC|POFUT1|WNT5A|WT1|FGF8|TAF10|DMRT2|CYP26A1|HOXC13|BMP2|OTX1|BTG2|RING1|FZD5|MEOX2|PGAP1|CYP26C1|GATA4|S…	189	-0.3207	-1.5855	0	0.2167	1
NCK56	Aorta Morphogenesis	GOBP_AORTA_MORPHOGENESIS	Aorta Morphogenesis	http://www.gsea-msigdb.org/gsea/msigdb/mouse/geneset/GOBP_AORTA_MORPHOGENESIS	LRP1|HES1|MYLK|EYA1|EFNB2|HEY1|HEY2|FKBP10|NPRL3|KAT6A|EFEMP2|EPHB4|MIR145A|TBX1|FGF8|TGFB2|TFAP2B|NOTCH1|ADAMTS9|FOXH1|PDGFRB|SOX4|ACVRL1|NOTCH4|SIX1|DLL4|CHD7|MIR143|COL3A1|SRF	30	-0.4794	-1.6654	0.0112	0.1675	1
NCK56	Axon Injury Response	GOBP_RESPONSE_TO_AXON_INJURY	Response To Axon Injury	http://www.gsea-msigdb.org/gsea/msigdb/mouse/geneset/GOBP_RESPONSE_TO_AXON_INJURY	LRP1|KREMEN1|MMP2|MAPK8IP3|GRN|PTPRF|PTPRS|CNTF|TREM2|CERS2|NTRK3|MTR|RTN4RL1|SARM1|RTN4RL2|GAP43|FGFR3|SHH|EPHA4|TNC|SLC1A1|SOD1|PLCG2|FKBP1B|IGF1R|FGF2|TYROBP|RGMA|D130043K22RIK|RTN4R|BAX|MATN4|BCL2|ERBB2|MORN4|LAMB2|P2RX4|BEX1|INPP5F|KLK8|NREP|APOA1|XYLT1|NEFH|BRAF|MAG|FOLR1|TNR|MATN2|NRG1|JUN|NEFL|NEO1|KLF4|FLRT3|FLNA|LRIG2|APOE|DPYSL3|OCM|PTN|OMG	62	-0.3747	-1.5428	0.0146	0.2397	1
NCK56	Blood Volume Renal Regulation	GOBP_RENAL_SYSTEM_PROCESS_INVOLVED_IN_REGULATION_OF_BLOOD_VOLUME	Renal System Process Involved In Regulation Of Blood Volume	http://www.gsea-msigdb.org/gsea/msigdb/mouse/geneset/GOBP_RENAL_SYSTEM_PROCESS_INVOLVED_IN_REGULATION_OF_BLOOD_VOLUME	EMP2|NR3C2|UTS2R|GAS6|PDGFB|ADORA1|HSD11B2|GJA5|PTPRO|F2R|F2RL1|CYP11B2|CORO2B|UTS2|CYBA	15	-0.5711	-1.6307	0.0291	0.1912	1
NCK56	Calcium Dependent Exocytosis	GOBP_POSITIVE_REGULATION_OF_CALCIUM_ION_DEPENDENT_EXOCYTOSIS	Positive Regulation Of Calcium Ion Dependent Exocytosis	http://www.gsea-msigdb.org/gsea/msigdb/mouse/geneset/GOBP_POSITIVE_REGULATION_OF_CALCIUM_ION_DEPENDENT_EXOCYTOSIS	ARF1|CDK5|SYT1|KCNB1|SYT7|SYT10|SYT4|CACNA1H|CDK5R2|SYT9|CACNA1G|DOC2B|STX1A|STXBP1|CACNA1I	15	-0.6397	-1.8402	0.0043	0.117	0.924
NCK56	Calcium Dependent Exocytosis	GOBP_REGULATION_OF_CALCIUM_ION_DEPENDENT_EXOCYTOSIS	Regulation Of Calcium Ion Dependent Exocytosis	http://www.gsea-msigdb.org/gsea/msigdb/mouse/geneset/GOBP_REGULATION_OF_CALCIUM_ION_DEPENDENT_EXOCYTOSIS	CDK5|SYT5|SYT1|BAIAP3|KCNB1|SYT2|SYT7|SYT3|SYT10|SYT12|SYT4|CBARP|SYT11|SYT15|SYT13|DOC2G|POU5F1|SYT9|CACNA1A|RPH3A|STX1A|REST|STXBP1|CACNA1I|STXBP3|TRIM9|ARF1|NOTCH1|P2RX7|VAMP2|CACNA1H|ADRA2A|CDK5R2|RAB3GAP1|ATP2A2|CACNA1G|SYT6|DOC2A|DOC2B|SYT17|SYT8|RPH3AL	42	-0.4611	-1.7196	0.0024	0.1374	1
NCK56	Cardiac Development	GOBP_CARDIAC_VASCULAR_SMOOTH_MUSCLE_CELL_DIFFERENTIATION	Cardiac Vascular Smooth Muscle Cell Differentiation	http://www.gsea-msigdb.org/gsea/msigdb/mouse/geneset/GOBP_CARDIAC_VASCULAR_SMOOTH_MUSCLE_CELL_DIFFERENTIATION	MESP1|MYOCD|NOTCH1|GPER1|VEGFA|HEY2|PROK2|PDGFB|PDGFRB|CTNNB1|MIR143|MIR145A|VANGL2|SRF|SMAD6	15	-0.5844	-1.6827	0.0149	0.1514	1
NCK56	Cardiac Development	GOBP_CORONARY_VASCULATURE_DEVELOPMENT	Coronary Vasculature Development	http://www.gsea-msigdb.org/gsea/msigdb/mouse/geneset/GOBP_CORONARY_VASCULATURE_DEVELOPMENT	MYOCD|LRP1|LRP2|PDE2A|GPER1|PROK2|SUFU|ADAMTS6|ACE|FUZ|VEGFB|DNM2|TBX1|VANGL2|RXRA|NOTCH1|APLN|FGFR1|APELA|SHH|PDGFB|ANGPT1|PDGFRB|PRICKLE1|FGF1|SNX17|SRF|SMAD6|FGF2|GPC3|MESP1|CFC1|ROBO1|VEGFA|HEY2|EPO|EPOR|KIF7|TAB1|MMP21|SGCD|PRDM1|BMP4|PROKR1|PLXND1|PTK7|AP2B1|WT1|DCTN5|ZBTB14|MIR145A|CPLANE1|HAND2|FGF9|FGFR2|MEGF8|CTNNB1|GATA4|ZFPM2|MIR143|SMARCA4|CNTRL|TGFBR3	63	-0.3881	-1.5554	0.0026	0.2325	1
NCK56	Cartilage Development Regulation	GOBP_NEGATIVE_REGULATION_OF_CARTILAGE_DEVELOPMENT	Negative Regulation Of Cartilage Development	http://www.gsea-msigdb.org/gsea/msigdb/mouse/geneset/GOBP_NEGATIVE_REGULATION_OF_CARTILAGE_DEVELOPMENT	CCN4|LTBP3|RARG|MKX|BMP4|RFLNA|TGFB2|PTH|LEP|CTSK|NOG|NKX3-2|PTHLH|FRZB|CTNNB1|GDF5|RARB|GLI3|SNAI2|SOX9|CHADL|GREM1|ADAMTS7|EFEMP1|IDUA|WNT9A|PTPN11|GLI2	28	-0.4696	-1.6033	0.0161	0.2067	1
NCK56	Cell Junction Assembly Regulation	GOBP_NEGATIVE_REGULATION_OF_CELL_JUNCTION_ASSEMBLY	Negative Regulation Of Cell Junction Assembly	http://www.gsea-msigdb.org/gsea/msigdb/mouse/geneset/GOBP_NEGATIVE_REGULATION_OF_CELL_JUNCTION_ASSEMBLY	IL1B|LRP1|CORO1C|TLR2|SRC|APOD|PHLDB2|DKK1|EPHA7|IKBKB|ACE|DMTN|MMP14|ACVRL1|WNT5A|BCAS3|TNF|CBLN1|RCC2|FAM107A|MDGA1|DUSP22	22	-0.4882	-1.5628	0.0225	0.2304	1
NCK56	Collagen Fibril Organization	GOBP_COLLAGEN_FIBRIL_ORGANIZATION	Collagen Fibril Organization	http://www.gsea-msigdb.org/gsea/msigdb/mouse/geneset/GOBP_COLLAGEN_FIBRIL_ORGANIZATION	LOX|FKBP10|EXT1|ADAMTS2|COL5A1|MKX|ATP7A|NF1|TGFB2|DDR2|LOXL2|MMP11|OPTC|SFRP2|ZFP469|FOXC2|SCX|TNXB|SERPINF2|CYP1B1|CHADL|ANXA2|GREM1|ADAMTS7|COL3A1|COL1A1|COL1A2|ACAN|EMILIN1|PXDN|SERPINH1|PLOD3|AEBP1|CRTAP|EFEMP2|COL11A1|COL11A2|COL13A1|COL2A1|COMP|LUM|LMX1B|DPT|VIPAS39|COL14A1|LOXL1|P3H1|LOXL4|P4HA1|FOXC1	50	-0.3888	-1.5321	0.0151	0.2499	1
NCK56	Complex Dissembly	GOBP_NEGATIVE_REGULATION_OF_ACTIN_FILAMENT_DEPOLYMERIZATION	Negative Regulation Of Actin Filament Depolymerization	http://www.gsea-msigdb.org/gsea/msigdb/mouse/geneset/GOBP_NEGATIVE_REGULATION_OF_ACTIN_FILAMENT_DEPOLYMERIZATION	EPS8|ADD2|CAPZA3|4933400A11RIK|ADD1|LMOD2|LMOD1|SCIN|DMTN|FLII|CARMIL2|MYH9|TMOD1|CRACD|ARPC2|EVL|CAPZB|SWAP70|TPM1|CAPG|SPTAN1|PLEKHH2|TWF2|CFL1|ADD3|SPTA1|LMOD3|DBNL|TMOD4|TMOD2|GSN	31	-0.4469	-1.5686	0.0238	0.2336	1
NCK56	Complex Dissembly	GOBP_NEGATIVE_REGULATION_OF_PROTEIN_CONTAINING_COMPLEX_DISASSEMBLY	Negative Regulation Of Protein Containing Complex Disassembly	http://www.gsea-msigdb.org/gsea/msigdb/mouse/geneset/GOBP_NEGATIVE_REGULATION_OF_PROTEIN_CONTAINING_COMPLEX_DISASSEMBLY	EPS8|CAPZA3|4933400A11RIK|MID1|MAP6D1|TMEM39A|CLASP1|DMTN|FLII|PHF23|CARMIL2|MYH9|CRACD|ARPC2|EVL|GAS2L1|CKAP2|TRIM54|WDR47|SPTAN1|PLEKHH2|TWF2|CFL1|CAMSAP1|TNF|CIB1|SPTA1|UBQLN4|LMOD3|FGF13|BMERB1|RUBCN|SCAF8|TMOD4|TMOD2|PER2|HDAC6|CAMSAP2|ADD2|MID1IP1|TTBK2|ADD1|GAS2L2|APC2|LMOD2|LMOD1|SCIN|CAMSAP3|TMOD1|NAV3|ARHGEF2|SPEF1|CAPZB|SWAP70|TPM1|MAP1A|MAP1B|CAPG|IRAK3|CLEC16A|ADD3|KATNB1|DBNL|RP1|ST…	66	-0.3757	-1.548	0.0174	0.2375	1
NCK56	Cyclin Dependent Protein Kinase Regulation	GOBP_NEGATIVE_REGULATION_OF_CYCLIN_DEPENDENT_PROTEIN_KINASE_ACTIVITY	Negative Regulation Of Cyclin Dependent Protein Kinase Activity	http://www.gsea-msigdb.org/gsea/msigdb/mouse/geneset/GOBP_NEGATIVE_REGULATION_OF_CYCLIN_DEPENDENT_PROTEIN_KINASE_ACTIVITY	MYOCD|FBXO7|TNFAIP3|CDKN2A|WEE2|CDKN1B|CDK5RAP1|CDKN1C|HHEX|HEXIM1|HEXIM2|CDKN1A|PLK1|ACTB|INCA1|CDKN2C|MEN1|NR2F2|LATS2	19	-0.5922	-1.7918	0.0024	0.116	0.982
NCK56	Cytosolic Transport	GOBP_CYTOSOLIC_TRANSPORT	Cytosolic Transport	http://www.gsea-msigdb.org/gsea/msigdb/mouse/geneset/GOBP_CYTOSOLIC_TRANSPORT	RAB9|BAIAP3|RAB29|SYT7|HEATR5B|WDR91|RGP1|KLHL20|RAB7B|MECP2|TRAPPC10|SNX8|CLN3|SNX32|PTPN23|GOSR1|PIP4K2A|RAB6B|TBC1D10B|ERC1|MAGEL2|SNX1|SGSM2|KIF1C|TPCN2|BET1L|STX5A|DCTN1|STX6|VPS52|RAB7|SNX12|EMP2|SYT4|LMTK2|KIF1A|EZR|KIF5A|SYS1|ATG14|CCDC91|SRC|TBC1D10A|SORT1|SYBU|LRRK2|VPS26B|ANKRD27|RBSN|CLN5|WASHC1|AP4M1|SNX3|GAK|VPS11|GBF1|USP7|TBC1D10C|PHETA2|EHD3|PLEKHJ1|LAMP1|TRIM27|ARL1|SLC66A2|PIK3…	83	-0.3622	-1.5754	0.0026	0.2287	1
NCK56	DS Break Repair	GOBP_POSITIVE_REGULATION_OF_DOUBLE_STRAND_BREAK_REPAIR_VIA_HOMOLOGOUS_RECOMBINATION	Positive Regulation Of Double Strand Break Repair Via Homologous Recombination	http://www.gsea-msigdb.org/gsea/msigdb/mouse/geneset/GOBP_POSITIVE_REGULATION_OF_DOUBLE_STRAND_BREAK_REPAIR_VIA_HOMOLOGOUS_RECOMBINATION	POGZ|PARP1|HDGFL2|DMAP1|OOEP|KHDC3|MRNIP|RAD51AP1|MEAF6|RUVBL2|MMS19|VPS72|KAT5|WRAP53|TRRAP|TIMELESS|ACTB|WAS|BLM|PIAS4	20	-0.4988	-1.5864	0.0254	0.2168	1
NCK56	ECM Assembly	GOBP_EXTRACELLULAR_MATRIX_ASSEMBLY	Extracellular Matrix Assembly	http://www.gsea-msigdb.org/gsea/msigdb/mouse/geneset/GOBP_EXTRACELLULAR_MATRIX_ASSEMBLY	COL1A2|GPM6B|EMILIN1|LOX|FKBP10|LTBP3|PHLDB2|CLASP1|QSOX1|LAMB2|PXDN|LAMB3|MFAP4|ATP7A|HAS1|PLOD3|HAS2|EFEMP2|PHLDB1|LAMB1|TGFB1|DAG1|HAPLN2|NTNG2|RGCC|NOTCH1|MYH11|NTNG1|AGT|TNXB|SMPD3|LTBP4|NTN4|SOX9|COL3A1|RAMP2|SMAD3	37	-0.4435	-1.6098	0.0183	0.203	1
NCK56	Embryo Digit Development	GOBP_EMBRYONIC_DIGIT_MORPHOGENESIS	Embryonic Digit Morphogenesis	http://www.gsea-msigdb.org/gsea/msigdb/mouse/geneset/GOBP_EMBRYONIC_DIGIT_MORPHOGENESIS	LRP4|HOXD12|GAS1|TMEM107|MSX1|MSX2|SALL1|LRP5|FUZ|MYCN|ZBTB16|NOG|HOXA11|SFRP2|NOTCH1|RAB23|ECE1|HOXD11|HOXD13|SHH|GNA12|FZD6|GLI3|OSR1|IFT140|FREM2|HOXC11|TWIST1|FLVCR1|IFT122|TMEM231|OSR2|TULP3|ALX4|TTBK2|B9D1|BAX|BMP4|WNT5A|WNT7A|HDAC1|CPLANE1|HAND2|MAP3K20|GRHL2|C2CD3|FBXW4|CTNNB1|ROR2|MKS1|TRAF3IP1|TBX3|GLI2|CHST11	54	-0.4241	-1.7014	0.0023	0.1463	1
NCK56	Embryonic Skeletal Development	GOBP_EMBRYONIC_SKELETAL_SYSTEM_DEVELOPMENT	Embryonic Skeletal System Development	http://www.gsea-msigdb.org/gsea/msigdb/mouse/geneset/GOBP_EMBRYONIC_SKELETAL_SYSTEM_DEVELOPMENT	HOXC6|HOXC9|HOXD1|HOXD3|HOXD4|HSD17B7|HSPG2|GAS1|SLC2A10|SLC39A3|HYAL1|MMP14|MEF2C|MYF5|MYCN|TGFB2|PAX7|NODAL|NOG|PRRX2|SCX|SIX2|ETL4|PAX5|PBX1|WNT9A|TGFBR2|FLVCR1|COL1A1|OSR2|TULP3|PRRX1|RDH10|DSCAML1|SLC39A1|WNT9B|XYLT1|WNT5A|FGF8|FGF9|FGFR2|SLC35D1|NKX3-2|DMRT2|2610005L07RIK|MTHFD1L|SHOX2|MKS1|SIX1|AXIN1|SOX11|TGFB3|CHST11|MED12|TWIST2|DLX1|DLX2|EXT1|UCMA|RBP4|FUZ|SATB2|SULF2|TBX1|TBX15|ZEB1|T…	125	-0.4088	-1.8761	0	0.1141	0.822
NCK56	Embryonic Skeletal Development	GOBP_EMBRYONIC_SKELETAL_SYSTEM_MORPHOGENESIS	Embryonic Skeletal System Morphogenesis	http://www.gsea-msigdb.org/gsea/msigdb/mouse/geneset/GOBP_EMBRYONIC_SKELETAL_SYSTEM_MORPHOGENESIS	MED12|HOXC9|HOXD3|HOXD4|HSPG2|GAS1|TWIST2|SLC39A3|HYAL1|DLX2|MMP14|MEF2C|MYF5|FUZ|SATB2|MYCN|TBX1|TBX15|TGFB2|NODAL|ZEB1|NOG|TFAP2A|HOXA11|HOXA9|HOXC4|HOXD10|HOXD11|PRRX2|FOXC2|EIF4A3|HOXD9|ALX1|IRX5|SIX4|SIX2|HOXA1|GLI3|HOXB2|OSR1|GSC|IFT140|PAX5|WNT9A|EIF4A3L1|HOXC11|TWIST1|TGFBR2|FLVCR1|DLX1AS|OSR2|TULP3|ALX3|ALX4|EYA1|PRRX1|RDH10|DSCAML1|SLC39A1|WNT9B|RUNX2|BMP4|BMP7|COL11A1|PCGF2|HOXA2|COL2A…	96	-0.4109	-1.82	0	0.1009	0.957
NCK56	Epithelial Cell Polarity	GOBP_ESTABLISHMENT_OF_EPITHELIAL_CELL_POLARITY	Establishment Of Epithelial Cell Polarity	http://www.gsea-msigdb.org/gsea/msigdb/mouse/geneset/GOBP_ESTABLISHMENT_OF_EPITHELIAL_CELL_POLARITY	HES1|HES5|MYO18A|HEY1|LAMA1|SPAG6L|FOXF1|SIPA1L3|CYTH1|CAMSAP3|WNT5A|PTK7|AMOTL1|VANGL2|ARF6|FAT1|CYTH3|FBF1|MSN|SHH|SH3BP1|CRB3|PKD1|SLC9A3R1|TCF15|SYNE4|FERMT1	27	-0.4558	-1.5492	0.0237	0.2398	1
NCK56	ER Calcium Homeostasis	GOBP_ENDOPLASMIC_RETICULUM_CALCIUM_ION_HOMEOSTASIS	Endoplasmic Reticulum Calcium Ion Homeostasis	http://www.gsea-msigdb.org/gsea/msigdb/mouse/geneset/GOBP_ENDOPLASMIC_RETICULUM_CALCIUM_ION_HOMEOSTASIS	PML|ITPR1|THADA|RAP1GDS1|BAK1|BBC3|BAX|WFS1|BCAP31|ATP2A1|TMBIM6|BCL2|GRINA|ATP2A2|FIS1|KCTD17|PSEN1|PSEN2|ATP2A3|TGM2|PACS2	21	-0.5851	-1.8471	0.0072	0.1164	0.899
NCK56	Estrogen Response	GOBP_CELLULAR_RESPONSE_TO_ESTROGEN_STIMULUS	Cellular Response To Estrogen Stimulus	http://www.gsea-msigdb.org/gsea/msigdb/mouse/geneset/GOBP_CELLULAR_RESPONSE_TO_ESTROGEN_STIMULUS	MIR125B-1|OCSTAMP|MIR195A|MIR486|ESR1|NAIP1|NAIP2|NAIP6|MIR18|MIR148A|MIR206|MIR145A|CRHBP|SRA1|MIR708|MIR126A|MIR574|SFRP1|ARID5A|MIR146|WBP2|MIR143|BCAS3|AR|MIR466	25	-0.4649	-1.5585	0.0255	0.2298	1
NCK56	Export Across Membrane	GOBP_EXPORT_ACROSS_PLASMA_MEMBRANE	Export Across Plasma Membrane	http://www.gsea-msigdb.org/gsea/msigdb/mouse/geneset/GOBP_EXPORT_ACROSS_PLASMA_MEMBRANE	KCNN4|KCNIP2|NPPA|SLC27A1|KCNA5|SLC17A3|SLC22A2|ATP2B3|ATP1A4|KCNK18|ABCC2|SLC29A4|ABCB1B|ATP1A1|YWHAE|ATP1A2|SLC8A3|ATP4A|ATP4B|KCND3|SLC8A2|AGRN|ATP1B3|OSCP1|ATP1A3|SLC36A2|FXYD1|KCNB1|ABCB1A|KCNE1|KCNH2|KCNQ1|ABCC5|ABCA1|SLC40A1|SLC24A4|ABCC4|HAMP2|ABCC1|KCNE2|ABCG2|KCNT2|KCNE3|KCNE4|KCNE1L|HAMP|ATP1B2|SLC22A18|ATP2B1|ATP12A	50	-0.4139	-1.6174	0.0071	0.198	1
NCK56	G2 M Phase Transition	GOBP_POSITIVE_REGULATION_OF_CELL_CYCLE_G2_M_PHASE_TRANSITION	Positive Regulation Of Cell Cycle G2 M Phase Transition	http://www.gsea-msigdb.org/gsea/msigdb/mouse/geneset/GOBP_POSITIVE_REGULATION_OF_CELL_CYCLE_G2_M_PHASE_TRANSITION	CDC25A|CDC25B|CDC25C|RAD51B|WNT10B|SMARCD3|STOX1|RAB11A|MECP2|CDK1|CCND1|HSPA2|CCNB1|CDC7|CDK4|RCC2|DYRK3|PBX1|LMNB1	19	-0.5397	-1.6267	0.0197	0.1956	1
NCK56	Gabaergic Synapse Regulation	GOBP_REGULATION_OF_SYNAPTIC_TRANSMISSION_GABAERGIC	Regulation Of Synaptic Transmission Gabaergic	http://www.gsea-msigdb.org/gsea/msigdb/mouse/geneset/GOBP_REGULATION_OF_SYNAPTIC_TRANSMISSION_GABAERGIC	PLCL2|PLCL1|BAIAP3|PHF24|NPAS4|GRIK1|NLGN1|ADORA2A|ZDHHC12|CNTNAP2|HAP1|CNR1|NF1|CLN3|SLC6A1|NALCN|NRXN1|ZDHHC3|USP46|BDNF|STXBP1|DRD2|NPS|CNTNAP4|DBI|NPY5R|ADORA1|TAC1|ADRA1A|ERBB4|CAR7|TACR1|PRKCE|CCKBR|OXTR|CNR2|CAR2|NLGN2|HTR1B	39	-0.4177	-1.5678	0.0161	0.2318	1
NCK56	Glial Cell Migration	GOBP_GLIAL_CELL_MIGRATION	Glial Cell Migration	http://www.gsea-msigdb.org/gsea/msigdb/mouse/geneset/GOBP_GLIAL_CELL_MIGRATION	CD9|CDK5|LRP1|GRIN1|STAP1|ARHGEF7|GPR183|CCR2|PTPRZ1|TREM2|NF1|SUN1|HEXB|CRKL|TGFB2|CERS2|CSF1|MBOAT7|NDN|WDR47|EPHA4|CDK5R1|GLI3|NR2E1|ZMIZ1|EFEMP1|COL3A1|DCX|BMERB1|FN1|DAB2IP|APCDD1|SRGAP2|SUN2|RRAS|CX3CR1|FOXG1|P2RX4|TSPO|CCL12|CCL2|DISC1|SCRIB|PMP22|CCL3|LRP8|LAMB1|VCAN|CX3CL1|IDH2|RTN4|FUBP1|MATN2|CDK5R2|CTNNB1|VIM|SOCS7|ATP1B2|NTN1|CSPG4	60	-0.3868	-1.5623	0.005	0.2297	1
NCK56	GTPase Activity	GOBP_ACTIVATION_OF_GTPASE_ACTIVITY	Activation Of Gtpase Activity	http://www.gsea-msigdb.org/gsea/msigdb/mouse/geneset/GOBP_ACTIVATION_OF_GTPASE_ACTIVITY	SGSM1|TAX1BP3|GARNL3|SIPA1L3|GMIP|TBC1D2B|ARHGAP24|ARHGAP22|CRKL|NTF3|NTRK3|CORO1C|TBC1D10B|RAP1GAP|RHOG|EPHA2|ARHGEF16|SGSM2|RANGAP1|RUNDC1|CCL21A|ARHGEF19|TIAM2|TBC1D4|EVI5L|TBC1D7|SGSM3|DOCK7|RASGRP1|ARHGEF10|CCL21B|SIPA1|TBC1D10A|FOXJ1|APC2|CXCL13|TBC1D21|PLEKHG4|RAPGEF1|ARHGEF15|WNT5A|SCRIB|TBC1D16|AGAP3|ADPRHL1|IQSEC3|TBC1D10C|AGAP1|GPR65|AGAP2|TBC1D2|RCC2|SIPA1L1|TBC1D8|ARHGAP45|TBC1D9B|RA…	66	-0.4314	-1.7632	0.0024	0.1179	0.997
NCK56	GTPase Signal Transduction	GOBP_REGULATION_OF_SMALL_GTPASE_MEDIATED_SIGNAL_TRANSDUCTION	Regulation Of Small Gtpase Mediated Signal Transduction	http://www.gsea-msigdb.org/gsea/msigdb/mouse/geneset/GOBP_REGULATION_OF_SMALL_GTPASE_MEDIATED_SIGNAL_TRANSDUCTION	RASGEF1A|GM5127|ARHGAP19|DOCK2|EPS8|CYTH4|PSD|PIK3CG|PSD2|ABRA|EPS8L2|GARNL3|FLCN|ARHGDIA|EPS8L3|MYOC|ITPKB|MAPRE2|NF1|ARHGEF25|NGF|NGFR|RASAL1|DNM2|DYNLT1C|GIT1|TGFB2|ARHGEF18|GPR20|CSF1|ARF6|NUP62|NOTCH1|NTRK1|RAP1GAP|LPAR2|ARAP3|KBTBD6|GPR18|PDGFRB|KANK1|GPR174|NOTCH2|SH2B2|SH3BP1|SLIT2|CHN1|ARFGEF3|GABARAP|CDON|CDC42SE1|COL3A1|RASAL3|IQSEC1|ARHGEF28|RASGRP1|ARHGEF10|RIT2|SIPA1|RTN4R|ROBO1|EPO…	171	-0.3166	-1.5464	0.0028	0.2363	1
NCK56	Hindbrain Development	GOBP_CELL_PROLIFERATION_IN_HINDBRAIN	Cell Proliferation In Hindbrain	http://www.gsea-msigdb.org/gsea/msigdb/mouse/geneset/GOBP_CELL_PROLIFERATION_IN_HINDBRAIN	C5AR1|FGF2|RERE|ATF5|LHX1|PSMG1|SKOR2|GPR37L1|CEND1|EGF|GBX2|SHH|SMO|GLI1|GLI2|LHX5	16	-0.6309	-1.8579	0.0089	0.1193	0.874
NCK56	Hindbrain Development	GOBP_CEREBELLAR_CORTEX_DEVELOPMENT	Cerebellar Cortex Development	http://www.gsea-msigdb.org/gsea/msigdb/mouse/geneset/GOBP_CEREBELLAR_CORTEX_DEVELOPMENT	CDK5|COQ8B|WHRN|TTBK2|GBA|DLL1|AGTPBP1|FOXP2|CNTNAP2|AGTR2|ATP7A|CACNA1A|NAGLU|WNT7A|KNDC1|FAIM2|HSPA5|ATP2B2|SPTBN2|NRXN1|LHX5|RERE|TRNP1|ATXN2|ATG7|SEZ6|PANTR2|SKOR2|LHX1|AARS|SEZ6L|CEND1|NFIX|PSAP|KLHL1|ZFP365|B4GALT2|LDB1|NEUROD2|TTC21B|CBLN1|SMO|MDK|GLI1|PTPN11|GLI2|SERPINE2	47	-0.4005	-1.5303	0.0186	0.2488	1
NCK56	Hindbrain Development	GOBP_CEREBELLAR_CORTEX_MORPHOGENESIS	Cerebellar Cortex Morphogenesis	http://www.gsea-msigdb.org/gsea/msigdb/mouse/geneset/GOBP_CEREBELLAR_CORTEX_MORPHOGENESIS	CDK5|COQ8B|WHRN|GBA|DLL1|FOXP2|CNTNAP2|AGTPBP1|ATP7A|CACNA1A|WNT7A|KNDC1|FAIM2|ATP2B2|SPTBN2|NRXN1|LHX5|TRNP1|ATXN2|PANTR2|LHX1|SKOR2|CEND1|NFIX|PSAP|ZFP365|LDB1|TTC21B|CBLN1|SMO|GLI1|PTPN11|GLI2|SERPINE2	34	-0.4425	-1.5781	0.0117	0.2273	1
NCK56	Hindbrain Development	GOBP_HINDBRAIN_DEVELOPMENT	Hindbrain Development	http://www.gsea-msigdb.org/gsea/msigdb/mouse/geneset/GOBP_HINDBRAIN_DEVELOPMENT	CDK5|GPR37L1|PLXNA2|SAMD4B|PHOX2B|GAS1|ASCL1|TRP53|MECP2|PTPRS|ATP7A|CACNA1A|HSPA5|NRXN1|CRKL|NHLH2|LHX5|NOG|ATXN2|ATG7|SEZ6|NFIX|RBFOX2|SMO|PAX6|LMX1A|C5AR1|POU4F1|NANOS1|XRCC1|DLL1|FOXP2|CD3E|TBR1|CNTNAP2|EN2|WNT7A|PHOX2A|FAIM2|ATP2B2|SPTBN2|ATRN|PTF1A|ARL13B|ABL1|RERE|TRNP1|CTNNA2|OTX1|CDK5R2|GABRB3|PSAP|ZFP365|ATP1B2|FLNA|GNPAT|TTC21B|SMARCA4|CBLN1|GLI1|PTPN11|GLI2|WHRN|GRIN1|EGR2|ABL2|AGTPBP…	130	-0.3476	-1.6072	0.0027	0.2055	1
NCK56	Hippo Signaling	GOBP_HIPPO_SIGNALING	Hippo Signaling	http://www.gsea-msigdb.org/gsea/msigdb/mouse/geneset/GOBP_HIPPO_SIGNALING	AMOTL2|MAPK14|TEAD3|CIT|YAP1|TEAD1|TEAD4|WWC1|DLG5|NF2|DCHS1|AMOTL1|PJA2|VGLL4|WTIP|MAP2K3|SHANK2|MOB1A|WWC2|SCHIP1|STK4|LIMD1|FAT4|AJUBA|TEAD2|SOX11|LATS2	27	-0.4873	-1.6665	0.0045	0.1696	1
NCK56	I-KappaB Phosphorylation	GOBP_I_KAPPAB_PHOSPHORYLATION	I Kappab Phosphorylation	http://www.gsea-msigdb.org/gsea/msigdb/mouse/geneset/GOBP_I_KAPPAB_PHOSPHORYLATION	DDRGK1|ELP1|TLR7|TLR4|TLR2|ERC1|TLR3|DAB2IP|IKBKB|CX3CR1|TRAF2|TLR9|PLCG2|AKT1|TNF|SAA3|CX3CL1|SIRPA	18	-0.5482	-1.6611	0.0135	0.168	1
NCK56	Insulin Secretion	GOBP_INSULIN_SECRETION	Insulin Secretion	http://www.gsea-msigdb.org/gsea/msigdb/mouse/geneset/GOBP_INSULIN_SECRETION	LRP1|BRSK2|NR0B2|MIR200A|CFTR|GPR119|LRP5|ILDR2|CNR1|CCN3|CRH|NOS2|ATG7|NPFF|NOS1|NKX6-1|RAB11B|SOX4|PRKCE|CPLX1|DOC2B|FKBP1B|KCNJ11|MTNR1A|BLK|PDX1|CDK16|PSMD9|PER2|ICA1|GIP|GLP1R|SLC9B2|PIWIL4|SLC30A8|TRH|MYRIP|GIPR|TRPM2|RIMS2|TM7SF3|UCN3|PTPRN2|ACVR2B|GPR68|UCP2|STXBP5L|CCL5|GLUL|CAPN10|PPARD|STX1A|TRPA1|REST|RAF1|STXBP3|PRKN|IFNG|VGF|CCKAR|NR1H4|CPT1A|GPR39|GLRX|CPLX3|PDE3B|PCLO|PTPN11|MYO5A…	167	-0.3218	-1.567	0	0.2315	1
NCK56	Intermediate Filament Process	GOBP_INTERMEDIATE_FILAMENT_BASED_PROCESS	Intermediate Filament Based Process	http://www.gsea-msigdb.org/gsea/msigdb/mouse/geneset/GOBP_INTERMEDIATE_FILAMENT_BASED_PROCESS	KRT6B|KRT81|PLEC|KRT88|KRT17|KRT71|DES|GFAP|KRT42|KRT75|KRT25|FLG|KRT31|KRT13|SYNM|KRT14|KRT33A|KRT15|KRT32|KRT33B|KRT34|KRT36|CLN8|KRT80|KRT86|KRT84|KRT4|KRT76|KRT20|KRT23|PRPH|DSP|TCHH|SHH|KRT16|KRT2|SOD1|EPPK1|KRT73|KRT79|KRT18|ARHGEF28|INA|MACF1|KLHL24|KRT1|KRT39|KRT90|BFSP2|BFSP1|NEFH|KRT19|KRT8|MTM1|RAF1|BC024139|KRT78|PKP1|KRT87|KRT77|EVPL|NEFL|KRT40|NEFM|VIM|KRT74|GM5414|PPL|GM5478|KRT83|…	82	-0.3644	-1.5619	0.0027	0.2288	1
NCK56	Isoquinoline Alkaloid Response	GOBP_RESPONSE_TO_ISOQUINOLINE_ALKALOID	Response To Isoquinoline Alkaloid	http://www.gsea-msigdb.org/gsea/msigdb/mouse/geneset/GOBP_RESPONSE_TO_ISOQUINOLINE_ALKALOID	DRD2|PPP5C|FADD|GRIN1|GPI1|ADRA1B|PRKCG|SLC1A1|PRKCE|ADCY8|MECP2|PPP1R9B|DRD3|CNR1|MTOR|PPP1R1B|ADA	17	-0.5336	-1.5972	0.0362	0.2112	1
NCK56	Learning & Memory	GOBP_LEARNING	Learning	http://www.gsea-msigdb.org/gsea/msigdb/mouse/geneset/GOBP_LEARNING	CDK5|CKAP5|SYT11|NTS|MECP2|NF1|CNTN2|UCN|CLN3|SLC6A1|COMT|DCDC2A|RIC8A|CRH|NRXN1|GIT1|CLN8|GABRA5|NTRK2|ATP1A2|TH|HRH1|NOG|SLC8A3|SLC7A11|GRM7|LGMN|RGS14|SHANK2|DBH|OPRK1|SLC1A1|C1QL1|SLC12A5|DRD1|DRD4|TAFA2|DRD5|JPH3|LRRN4|NETO1|MUP20|SRF|HTR6|B3GAT1|CSMD1|GRIN2A|GLP1R|FOXB1|CHRNB2|CHST10|NRXN2|ADGRB3|NRXN3|PRKAR2B|NPAS4|PDE1B|AAAS|NPTX2|FOXP2|PPT1|TBR1|CNTNAP2|SNAP25|SPECC1|GRM5|SORCS3|BRAF|CRH…	150	-0.3441	-1.6217	0	0.1966	1
NCK56	Learning & Memory	GOBP_MEMORY	Memory	http://www.gsea-msigdb.org/gsea/msigdb/mouse/geneset/GOBP_MEMORY	PLK2|CAMK4|SYT11|FEN1|ADCY1|MECP2|CNR1|SLC6A1|COMT|NGF|NTF3|NTRK2|TH|HRH1|NOG|S100B|SLC8A3|GRM7|LGMN|RGS14|LCN2|SHANK2|DBH|SLC1A1|CHAT|OXTR|PRKCZ|DRD1|DRD4|TAFA2|JPH3|LRRN4|NETO1|FOXO6|SRF|CRTC1|LMX1A|CSMD1|EGR1|MUSK|CASP1|GIP|GRIN2A|GLP1R|SYT4|CHRNB2|CHST10|NPAS4|ADNP|CX3CR1|PSEN1|PSEN2|ARC|SNAP25|RCAN1|SORCS3|CRHR1|PPP1R1B|BDNF|CCK|ATXN1L|ITGA5|GABRB3|NRG1|PAK6|BACE1|APOE|PTGS2|PTN|CREBBP|SLC24…	130	-0.3481	-1.6163	0.0029	0.1964	1
NCK56	Mechanical Stimulus Response	GOBP_CELLULAR_RESPONSE_TO_MECHANICAL_STIMULUS	Cellular Response To Mechanical Stimulus	http://www.gsea-msigdb.org/gsea/msigdb/mouse/geneset/GOBP_CELLULAR_RESPONSE_TO_MECHANICAL_STIMULUS	MIR301|PLEC|PDE2A|TMEM150C|MIR379|ARHGDIA|MKX|CRADD|MIR194-2|ATP1A1|DAG1|MIR101B|ATP1A2|NOS3|MIR495|MIR26A-2|NOS1|AQP1|SCX|AKT1|SOX9|PAX2|COL1A1|MIR125B-1|ANKRD1|F11R|CNN2|MIR511|PIEZO1|WNT11|MIR154|KCNK4|MIR1192|MIR300|MIR3092|MIR3473C|MIR5621|MIR695|MIR652|MIR148B|MIR691|CAV1|CTNNB1|PTGER4|MIR143|RIPOR2|MIR208A|PTPN11|MIR26A-1|MIR376A	50	-0.4121	-1.6033	0.0049	0.2051	1
NCK56	Melanocyte Differentiation	GOBP_MELANOCYTE_DIFFERENTIATION	Melanocyte Differentiation	http://www.gsea-msigdb.org/gsea/msigdb/mouse/geneset/GOBP_MELANOCYTE_DIFFERENTIATION	EDNRB|SLC24A5|LRMDA|BLOC1S6|BCL2|HPS6|ADAMTS20|MEF2C|MITF|KIT|MLPH|HPS4|ADAMTS9|TYRP1|EDN3|GNA11|OCA2|GLI3|RAB27A|OLFR78|HPS1|CITED1|SOX10|MYO5A|MREG	25	-0.473	-1.5774	0.0349	0.227	1
NCK56	Membrane Cell Adhesion	GOBP_CELL_CELL_ADHESION_VIA_PLASMA_MEMBRANE_ADHESION_MOLECULES	Cell Cell Adhesion Via Plasma Membrane Adhesion Molecules	http://www.gsea-msigdb.org/gsea/msigdb/mouse/geneset/GOBP_CELL_CELL_ADHESION_VIA_PLASMA_MEMBRANE_ADHESION_MOLECULES	CRTAM|PECAM1|IL1RAPL1|TNFAIP3|CD6|CDH1|DSC3|CPLANE2|SLITRK3|NLGN1|PCDHGA4|PTPRD|PTPRF|PTPRS|LYPD10|PCDHGA12|MYADM|LRFN5|SELL|PCDHB6|RIC8A|NRXN1|CNTN6|PCDHB8|PTPN23|TGFB2|CELSR2|CLSTN3|ARVCF|CDH22|CLDN2|PCDHB14|CCDC141|CXADR|OBSL1|CDHR2|PCDHB18|CADM3|CLSTN1|WNK1|MYOT|CRB2|TGFBR2|FAT2|IL10|RET|AMIGO2|ROBO1|UNC5D|MILR1|DSCAML1|UMOD|COLEC10|PTPRT|CDH26|APOA1|KIRREL3|CDH12|NECTIN1|CDH3|PCDH12|PCDH15|C…	183	-0.3442	-1.7051	0	0.145	1
NCK56	Membrane Cell Adhesion	GOBP_HOMOPHILIC_CELL_ADHESION_VIA_PLASMA_MEMBRANE_ADHESION_MOLECULES	Homophilic Cell Adhesion Via Plasma Membrane Adhesion Molecules	http://www.gsea-msigdb.org/gsea/msigdb/mouse/geneset/GOBP_HOMOPHILIC_CELL_ADHESION_VIA_PLASMA_MEMBRANE_ADHESION_MOLECULES	PECAM1|NECTIN2|DSCAM|PCDHA10|CDH1|DSC3|DSC1|DSG1A|DSG3|AMIGO1|EMB|PCDHGA4|PTPRF|DCHS1|PCDHB6|DSG4|CNTN6|PCDHB8|PRTG|PTPN23|CLSTN3|CELSR2|PLXNB2|PLXNB3|PCDH10|CDH22|PCDHB14|CCDC141|PCDHA9|CDHR2|OBSL1|PCDHB18|CDH20|CDH24|CADM3|IGSF11|DSG1C|CLSTN1|CELSR1|CDH5|DSC2|PCDH20|DSG2|DSG1B|CDH7|MYOT|IGSF21|FAT2|IGSF9B|RET|CADM2|AMIGO2|ROBO1|CNTN5|DSCAML1|PTPRT|SDK2|CDH26|PCDHGC3|CDH12|KIRREL3|PCDH19|NECTIN1…	95	-0.4044	-1.8116	0	0.1021	0.967
NCK56	Membrane Cell Adhesion	GOBP_SYNAPTIC_MEMBRANE_ADHESION	Synaptic Membrane Adhesion	http://www.gsea-msigdb.org/gsea/msigdb/mouse/geneset/GOBP_SYNAPTIC_MEMBRANE_ADHESION	IGSF9B|MAGI2|GPC6|EFNA5|EPHA3|MAPK14|SPARCL1|SLITRK3|NLGN1|SLITRK2|PTPRD|PTPRF|TAOK2|PTPRS|LRRC4B|LRFN5|NRXN1|PCDH8|SLITRK1|NTNG2|CDH9|NTNG1|NRG1|FLRT3|PCDH17|LRRC4|MDGA2|LRFN4|MDGA1|LRRC4C	30	-0.5184	-1.8199	0.0045	0.0984	0.957
NCK56	Muscle Hypertrophy Regulation	GOBP_REGULATION_OF_MUSCLE_HYPERTROPHY	Regulation Of Muscle Hypertrophy	http://www.gsea-msigdb.org/gsea/msigdb/mouse/geneset/GOBP_REGULATION_OF_MUSCLE_HYPERTROPHY	G6PD2|PARP1|G6PDX|CAV3|TNFRSF1A|RGS4|MEF2C|RGS2|CDK9|ZFP418|AKAP1|NOTCH1|ECE1|AGT|PDE9A|NR4A3|GATA5|ADK|LMCD1|TRPC3|IGFBP5|ADRB1|EDN1|MSTN|TRIM63|CCN4|MYMK|PI16|FOXP1|FBXO32|MLIP|PIN1RT1|SLC25A4|BMP10|P2RX4|PPARG|DDX39B|SLC9A1|MTOR|HAMP2|HAND2|LMNA|ATP2B4|GSK3A|JARID2|ADRA1A|HAMP|TNFRSF1B|TRIP10|FDPS|PARP2|ERRFI1|SMAD3	53	-0.3866	-1.5577	0.0151	0.2299	1
NCK56	Neural Development	GOBP_ASTROCYTE_DIFFERENTIATION	Astrocyte Differentiation	http://www.gsea-msigdb.org/gsea/msigdb/mouse/geneset/GOBP_ASTROCYTE_DIFFERENTIATION	PLP1|LRP1|GPR37L1|TLR4|POU3F2|GRN|GFAP|ABL2|IFNGR1|MECP2|CNTF|TREM2|NF1|CNTN2|MYCN|TAL1|HMGA2|CLCF1|NTRK3|F2|NOG|NKX2-2|ATF5|NOTCH1|GAP43|FGFR3|MT3|SHH|EPHA4|NFIX|AGT|NR1D1|NR2E1|KDM4A|DRD1|BIN1|LDLR|SOX8|SOX9|ID4|SMO|PAX6|SERPINE2|C1QA|C5AR1|IL1B|HES1|IL6ST|VAX1|EOMES|HES5|PRPF19|ADORA2A|DLL1|LAMB2|STAT3|PSEN1|PLPP3|S100A8|S100A9|ABL1|MAG|ID2|IFNG|DLL3|BMP2|MAPK3|VIM|ROR2|TSPAN2|AGER|GCM1|TTC21B…	75	-0.4199	-1.7769	0	0.1106	0.992
NCK56	Neural Development	GOBP_AXON_EXTENSION	Axon Extension	http://www.gsea-msigdb.org/gsea/msigdb/mouse/geneset/GOBP_AXON_EXTENSION	CDK5|LRP1|DSCAM|PLXNA3|CDKL5|POU4F3|ANAPC2|PTPRS|CNTF|NGF|DNM2|EIF2B2|NTRK3|CXCL12|NDN|SEMA3B|BARHL2|SEMA3C|SEMA3E|EDN3|OLFM1|MT3|SEMA4A|GDI1|SEMA4B|DBN1|SEMA4F|SEMA5A|SEMA5B|WNT3A|NKX6-1|SEMA6C|MGLL|SEMA3D|SLIT1|TWF2|SLIT2|HSP90AB1|HSP90AA1|SMO|DCX|TRPC5|IFRD1|EDN1|EDN2|SRF|DVL1|MACF1|D130043K22RIK|RTN4R|FN1|VEGFA|ADNP|POU4F2|NLGN3|RYK|CDKL3|LAMB2|WNT3|CTTN|LHX2|DISC1|WNT5A|SEMA4G|RPL4|ATP5G1|BD…	96	-0.3669	-1.6105	0	0.2037	1
NCK56	Neural Development	GOBP_COLLATERAL_SPROUTING	Collateral Sprouting	http://www.gsea-msigdb.org/gsea/msigdb/mouse/geneset/GOBP_COLLATERAL_SPROUTING	DVL1|HDAC6|LRP1|EFNA5|LPAR3|RGMA|SEMA4D|EPHA7|WNT3A|NIN|PTPRS|WNT3|NGF|CRABP2|IST1|COBL|DCX|FGF13|IFRD1|OMG|BDNF|BCL11A	22	-0.5381	-1.7276	0.0178	0.1355	1
NCK56	Neural Development	GOBP_NEGATIVE_CHEMOTAXIS	Negative Chemotaxis	http://www.gsea-msigdb.org/gsea/msigdb/mouse/geneset/GOBP_NEGATIVE_CHEMOTAXIS	UNC5C|PLXNA3|RTN4R|ROBO1|LRTM2|ITGAV|RYK|APOA1|WNT5A|SEMA4G|SEMA3G|RTN4RL1|SEMA6A|SEMA3B|SEMA3C|SEMA3E|SEMA4A|SEMA4B|SEMA4F|SEMA4D|NRG3|NRG1|SEMA6C|LRTM1|SEMA3D|SLIT1|NRP2|SLIT2|NTN1|IGFALS	30	-0.5182	-1.7773	0.0022	0.1124	0.992
NCK56	Neural Development	GOBP_NEGATIVE_REGULATION_OF_ASTROCYTE_DIFFERENTIATION	Negative Regulation Of Astrocyte Differentiation	http://www.gsea-msigdb.org/gsea/msigdb/mouse/geneset/GOBP_NEGATIVE_REGULATION_OF_ASTROCYTE_DIFFERENTIATION	NOG|ATF5|DLL3|GPR37L1|HES5|FGFR3|NR1D1|MECP2|TREM2|NF1|NR2E1|KDM4A|LDLR|MYCN|ID4|HMGA2|NTRK3|F2	18	-0.6662	-2.0036	0	0.0883	0.338
NCK56	Neural Development	GOBP_NEGATIVE_REGULATION_OF_AXON_EXTENSION	Negative Regulation Of Axon Extension	http://www.gsea-msigdb.org/gsea/msigdb/mouse/geneset/GOBP_NEGATIVE_REGULATION_OF_AXON_EXTENSION	CDK5|PLXNA3|D130043K22RIK|RTN4R|RYK|CDKL3|PTPRS|WNT3|WNT5A|SEMA4G|SEMA3G|RTN4|MAG|SEMA6A|TNR|SEMA3B|SEMA3C|SEMA3E|MT3|SEMA4A|SEMA4B|SEMA4F|SEMA4D|SEMA5A|SEMA5B|WNT3A|DRAXIN|SEMA6C|CCR5|TRIM46|SEMA3D|SLIT1|SLIT2|NTN1|IFRD1	35	-0.4676	-1.6527	0.0052	0.1725	1
NCK56	Neural Development	GOBP_NEGATIVE_REGULATION_OF_AXON_EXTENSION_INVOLVED_IN_AXON_GUIDANCE	Negative Regulation Of Axon Extension Involved In Axon Guidance	http://www.gsea-msigdb.org/gsea/msigdb/mouse/geneset/GOBP_NEGATIVE_REGULATION_OF_AXON_EXTENSION_INVOLVED_IN_AXON_GUIDANCE	SEMA6A|SEMA3B|SEMA3C|SEMA3E|PLXNA3|SEMA4A|SEMA4B|SEMA4F|SEMA4D|SEMA5A|SEMA5B|WNT3A|RYK|SEMA6C|WNT3|WNT5A|SEMA4G|SEMA3D|SLIT1|SEMA3G	20	-0.5721	-1.8211	0	0.1027	0.956
NCK56	Neural Development	GOBP_NEGATIVE_REGULATION_OF_AXONOGENESIS	Negative Regulation Of Axonogenesis	http://www.gsea-msigdb.org/gsea/msigdb/mouse/geneset/GOBP_NEGATIVE_REGULATION_OF_AXONOGENESIS	LRP4|CDK5|RGMA|PLXNA3|D130043K22RIK|RTN4R|RYK|CDKL3|PTPRS|PSEN1|WNT3|TSC2|WNT5A|SEMA4G|THY1|BCL11A|SEMA3G|RTN4|MAG|SEMA6A|TNR|SEMA3B|SEMA3C|SEMA3E|GDI1|MT3|SEMA4A|SEMA4B|SEMA4F|SEMA5A|SEMA4D|EPHA7|SEMA5B|WNT3A|DRAXIN|EPHB2|SEMA6C|TRAK2|CCR5|TRIM46|SEMA3D|SLIT1|SLIT2|NTN1|FGF13|IFRD1|SYNGAP1	47	-0.5098	-1.9699	0	0.0949	0.444
NCK56	Neural Development	GOBP_NEGATIVE_REGULATION_OF_CELL_DEVELOPMENT	Negative Regulation Of Cell Development	http://www.gsea-msigdb.org/gsea/msigdb/mouse/geneset/GOBP_NEGATIVE_REGULATION_OF_CELL_DEVELOPMENT	CDK5|SIRT2|GPR37L1|PLXNA3|CFTR|TRP53|CIT|POSTN|MECP2|PTPRS|NF1|NF2|B2M|MYCN|SPINKL|TGFB1|NTRK3|NODAL|NOG|FBXW7|PTHLH|NOTCH1|SEMA3B|TMEM98|SEMA3C|NPPC|SEMA3E|MT3|SEMA4A|SEMA4B|SEMA4F|SEMA5A|SEMA5B|KANK1|FRZB|WNT3A|NKX6-1|SEMA6C|TACSTD2|LIN28A|SEMA3D|SLIT1|SLIT2|PAX6|TRPC5|ACTN4|EDNRB|TERT|DUSP10|KCTD11|SYT4|RTN4R|D130043K22RIK|VEGFA|RNF10|RYK|CDKL3|CTDSP1|MELTF|CCL11|TSPO|PSEN1|WNT3|CTNNA1|WNT5A|W…	161	-0.3628	-1.7506	0	0.1282	0.998
NCK56	Neural Development	GOBP_NEGATIVE_REGULATION_OF_CELL_GROWTH	Negative Regulation Of Cell Growth	http://www.gsea-msigdb.org/gsea/msigdb/mouse/geneset/GOBP_NEGATIVE_REGULATION_OF_CELL_GROWTH	G6PD2|CDK5|G6PDX|GNG4|FHL1|CDKN1B|FHL4|SERTAD3|PLXNA3|BBC3|GAS1|FOXK1|MYL2|NPPB|HYAL1|TRIM40|MSX1|FLCN|RGS4|CTH|OSGIN2|TRP53|SESN2|MECP2|PTPRS|PPP1R9B|NF2|ZMAT3|CCN3|RBBP7|TGFB1|TGFB2|VGLL4|GAS2L1|ZFP418|CCDC85B|SEMA3B|CDHR2|SEMA3C|SEMA3E|MT3|SEMA4A|SEMA4B|TSPYL2|SEMA4F|SEMA5A|SERTAD1|SEMA5B|FRZB|WNT3A|RRAD|SEMA6C|DNAJB2|ACVRL1|DACT3|ADAM15|SEMA3D|SLIT1|SLIT2|CGRRF1|BST2|RACK1|NAIF1|PTPRJ|CDA|PHB…	153	-0.3495	-1.6615	0	0.1692	1
NCK56	Neural Development	GOBP_NEGATIVE_REGULATION_OF_CELL_PROJECTION_ORGANIZATION	Negative Regulation Of Cell Projection Organization	http://www.gsea-msigdb.org/gsea/msigdb/mouse/geneset/GOBP_NEGATIVE_REGULATION_OF_CELL_PROJECTION_ORGANIZATION	CDK5|LRP1|MYLIP|RAB29|KREMEN1|PLXNA3|GFAP|NLGN1|PTPRF|CIT|PTPRS|PTPRZ1|ACP4|B2M|NGFR|DNM2|NRXN1|ARF6|PRKCSH|SEMA3B|SEMA3C|SEMA3E|RAP1GAP|MT3|SEMA4A|SEMA4B|SEMA4F|SEMA5A|SEMA5B|KANK1|WNT3A|SEMA6C|PRKCD|TACSTD2|SEMA3D|CCL21A|SLIT1|SLIT2|EFEMP1|FYN|TRPC5|RIT2|RTN4R|D130043K22RIK|TCHP|RYK|LRRK2|CDKL3|INPP5F|PSEN1|WNT3|XYLT1|WNT5A|SNAPIN|GAK|PMP22|TESK1|THY1|RTN4|SEMA3G|CAPZB|TLX2|SEMA6A|TNR|GSK3A|SEM…	153	-0.402	-1.9234	0	0.099	0.635
NCK56	Neural Development	GOBP_NEGATIVE_REGULATION_OF_DEVELOPMENTAL_GROWTH	Negative Regulation Of Developmental Growth	http://www.gsea-msigdb.org/gsea/msigdb/mouse/geneset/GOBP_NEGATIVE_REGULATION_OF_DEVELOPMENTAL_GROWTH	G6PD2|CDK5|G6PDX|CAV3|PLAC8|CDKN1B|PLXNA3|DSPP|CITED2|CGA|RGS4|MEIS1|SOCS2|MECP2|PTPRS|RBP4|WWC1|TRP73|MYOZ1|CDKN1A|RGS2|VGLL4|ZFP418|BCL11A|NOG|ATXN2|CXADR|LGMN|TBX5|ALMS1|SEMA3B|SEMA3C|SEMA3E|RAI1|MT3|SEMA4A|FGFR3|SEMA4B|SEMA4F|SEMA5A|SEMA5B|EPHA7|WNT3A|SEMA6C|H19|KCNK2|STC2|OSTN|SEMA3D|SLIT1|SLIT2|BBS2|CFL1|MAPK11|GDF15|FGF13|IFRD1|MSTN|ADRB1|TGFBR2|NKD1|DUSP10|RGMA|D130043K22RIK|RTN4R|PI16|FO…	93	-0.364	-1.597	0.0026	0.2082	1
NCK56	Neural Development	GOBP_NEGATIVE_REGULATION_OF_GLIAL_CELL_DIFFERENTIATION	Negative Regulation Of Glial Cell Differentiation	http://www.gsea-msigdb.org/gsea/msigdb/mouse/geneset/GOBP_NEGATIVE_REGULATION_OF_GLIAL_CELL_DIFFERENTIATION	DUSP10|HES1|SIRT2|GPR37L1|HES5|DLX1|DLX2|MECP2|DRD3|BMP4|TREM2|NF1|CASZ1|MYCN|HMGA2|DAAM2|NTRK3|LINGO1|F2|NOG|ID2|ATF5|DLL3|NOTCH1|TMEM98|FGFR3|CTNNB1|NKX6-1|NR1D1|LIN28A|NR2E1|KDM4A|LDLR|NKX6-2|ID4	35	-0.4733	-1.7014	0.0093	0.1481	1
NCK56	Neural Development	GOBP_NEGATIVE_REGULATION_OF_GLIOGENESIS	Negative Regulation Of Gliogenesis	http://www.gsea-msigdb.org/gsea/msigdb/mouse/geneset/GOBP_NEGATIVE_REGULATION_OF_GLIOGENESIS	SIRT2|GPR37L1|PITX3|DLX1|DLX2|TRP53|MECP2|DRD3|TREM2|NF1|NF2|MYCN|HMGA2|CERS2|NTRK3|LINGO1|F2|NOG|ATF5|NOTCH1|TMEM98|ADCYAP1|FGFR3|NKX6-1|NR1D1|LIN28A|NR2E1|KDM4A|LDLR|NKX6-2|ID4|TERT|DUSP10|HES1|HES5|RNF10|TSPO|BMP4|CASZ1|ATOH1|DAAM2|IDH2|ID2|DLL3|CTNNB1|DICER1|SKI|ASCL2|CDKN2B|PTN|SOX10|SOX11	52	-0.449	-1.7625	0.0024	0.1166	0.997
NCK56	Neural Development	GOBP_NEGATIVE_REGULATION_OF_GROWTH	Negative Regulation Of Growth	http://www.gsea-msigdb.org/gsea/msigdb/mouse/geneset/GOBP_NEGATIVE_REGULATION_OF_GROWTH	CDK5|PLAC8|CITED2|MSX1|FLCN|CTH|MEIS1|TRP53|SESN2|NF2|CCN3|RBBP7|GAS2L1|NOG|RAI1|FRZB|ACVRL1|ADAM15|SEMA3D|MAPK11|MSTN|RACK1|TGFBR2|NKD1|PTPRJ|RTN4R|FOXP1|RYK|PTK6|ENO1B|PPARD|MUL1|RTN4|SEMA6A|ALOX8|WWC2|TLL2|DRAXIN|CCR5|EAF2|TRO|P3H1|MINAR1|DSPP|D1PAS1|CIRBP|RBP4|TRP73|MYOZ1|RGS2|ACVR1B|BCL11A|SFRP2|FBP1|SFRP1|FGFR3|AGT|AHSG|SOX17|CFL1|GDF15|GREM1|IDH3G|IFRD1|ADRB1|SERPINE2|GPC3|DAB2IP|BCL2|BCL6…	200	-0.3335	-1.6397	0	0.1818	1
NCK56	Neural Development	GOBP_NEGATIVE_REGULATION_OF_NERVOUS_SYSTEM_DEVELOPMENT	Negative Regulation Of Nervous System Development	http://www.gsea-msigdb.org/gsea/msigdb/mouse/geneset/GOBP_NEGATIVE_REGULATION_OF_NERVOUS_SYSTEM_DEVELOPMENT	CDK5|SIRT2|GPR37L1|PLXNA3|CIT|TRP53|MECP2|PTPRS|NF1|B2M|NF2|MYCN|TGFB1|NTRK3|NOG|NOTCH1|SEMA3B|TMEM98|SEMA3C|SEMA3E|MT3|SEMA4A|SEMA4B|SEMA4F|SEMA5A|SEMA5B|WNT3A|NKX6-1|SEMA6C|LIN28A|SEMA3D|SLIT1|SLIT2|PAX6|TRPC5|TERT|DUSP10|SYT4|KCTD11|D130043K22RIK|RTN4R|RNF10|RYK|CDKL3|CTDSP1|TSPO|CCL11|PSEN1|WNT3|CTNNA1|WNT5A|WNT7A|ATOH1|DAAM2|THY1|BDNF|REST|SEMA3G|RTN4|TLX2|SEMA6A|TNR|SORL1|SEMA4D|DRAXIN|TRAK…	133	-0.413	-1.9428	0	0.1047	0.552
NCK56	Neural Development	GOBP_NEGATIVE_REGULATION_OF_NEURON_PROJECTION_DEVELOPMENT	Negative Regulation Of Neuron Projection Development	http://www.gsea-msigdb.org/gsea/msigdb/mouse/geneset/GOBP_NEGATIVE_REGULATION_OF_NEURON_PROJECTION_DEVELOPMENT	CDK5|LRP1|MYLIP|RAB29|KREMEN1|PLXNA3|GFAP|NLGN1|PTPRS|PTPRZ1|ACP4|B2M|NGFR|ARF6|PRKCSH|SEMA3B|SEMA3C|SEMA3E|MT3|SEMA4A|SEMA4B|SEMA4F|SEMA5A|SEMA5B|KANK1|WNT3A|SEMA6C|SEMA3D|SLIT1|SLIT2|EFEMP1|RIT2|D130043K22RIK|RTN4R|RYK|LRRK2|CDKL3|INPP5F|PSEN1|WNT3|XYLT1|WNT5A|SNAPIN|GAK|PMP22|THY1|SEMA3G|RTN4|SEMA6A|TNR|GSK3A|SEMA4D|DRAXIN|VIM|TRAK2|CCR5|ZFP365|FLNA|TRIM46|APOE|CSPG4|PTPN9|LRP4|CARM1|MINAR1|NE…	115	-0.4092	-1.8699	0	0.1107	0.842
NCK56	Neural Development	GOBP_NEGATIVE_REGULATION_OF_PLASMA_MEMBRANE_BOUNDED_CELL_PROJECTION_ASSEMBLY	Negative Regulation Of Plasma Membrane Bounded Cell Projection Assembly	http://www.gsea-msigdb.org/gsea/msigdb/mouse/geneset/GOBP_NEGATIVE_REGULATION_OF_PLASMA_MEMBRANE_BOUNDED_CELL_PROJECTION_ASSEMBLY	STAP1|TCHP|ABI3|YAP1|ARHGAP24|DNM2|EVL|TESK1|NRXN1|PLXNB3|CAPZB|RAP1GAP|LIMK2|MAP4|KANK1|PRKCD|TACSTD2|HRG|CDK10|CCL21A|SLIT2|CFL1|CEP97|EVI5L|MPHOSPH9|TBC1D7|MAK	27	-0.5067	-1.714	0.0092	0.1385	1
NCK56	Neural Development	GOBP_NEURON_PROJECTION_EXTENSION	Neuron Projection Extension	http://www.gsea-msigdb.org/gsea/msigdb/mouse/geneset/GOBP_NEURON_PROJECTION_EXTENSION	CDK5|LRP1|PLXNA1|IQGAP1|UNC13A|PLXNA3|CDKL5|POU4F3|FLRT1|POSTN|MECP2|PTPRS|CXCR4|NGF|RASAL1|DNM2|EIF2B2|REG1|REG2|NTRK3|NDN|SEMA3B|BARHL2|SEMA3C|SEMA3E|OLFM1|MT3|SEMA4A|DBN1|SEMA4B|SEMA4F|SEMA5A|SEMA5B|WNT3A|NKX6-1|SEMA6C|ITSN2|SH3GL2|PRKCZ|ST8SIA2|SEMA3D|SLIT1|SLIT2|SMO|SYT17|TRPC5|EDN1|EDN2|SRF|SYT1|SYT2|SYT3|MACF1|SYT4|RTN4R|D130043K22RIK|VEGFA|ADNP|POU4F2|CPNE9|RYK|RIMS2|CDKL3|WNT3|CTTN|DISC1…	145	-0.3241	-1.5447	0	0.238	1
NCK56	Neural Development	GOBP_NEURON_PROJECTION_EXTENSION_INVOLVED_IN_NEURON_PROJECTION_GUIDANCE	Neuron Projection Extension Involved In Neuron Projection Guidance	http://www.gsea-msigdb.org/gsea/msigdb/mouse/geneset/GOBP_NEURON_PROJECTION_EXTENSION_INVOLVED_IN_NEURON_PROJECTION_GUIDANCE	DSCAM|PLXNA3|VEGFA|RYK|WNT3|WNT5A|SEMA4G|SEMA3G|MEGF8|CXCL12|SEMA6A|SEMA3B|SEMA3C|SEMA3E|SEMA4A|SEMA4B|SEMA4F|SEMA4D|SEMA5A|SEMA5B|WNT3A|SEMA6C|SEMA3D|SLIT1|NRP2|SLIT2|SMO	27	-0.5938	-2.0142	0	0.0908	0.298
NCK56	Neural Development	GOBP_POSITIVE_REGULATION_OF_AXON_EXTENSION	Positive Regulation Of Axon Extension	http://www.gsea-msigdb.org/gsea/msigdb/mouse/geneset/GOBP_POSITIVE_REGULATION_OF_AXON_EXTENSION	DSCAM|LRP1|MACF1|FN1|VEGFA|CDKL5|ADNP|POU4F2|ANAPC2|CNTF|DISC1|NGF|EIF2B2|RPL4|ATP5G1|NTRK3|BDNF|MEGF8|CXCL12|TNFRSF12A|MAP1B|CDH4|GDI1|DBN1|SEMA5A|MYO5B|ZFYVE27|TRPV2|ILK|SHTN1|TWF2|ISLR2|NTN1|APOE|OCM|TRPC5|DBNL|L1CAM|SRF	39	-0.4248	-1.5651	0.0276	0.2315	1
NCK56	Neural Development	GOBP_POSITIVE_REGULATION_OF_AXONOGENESIS	Positive Regulation Of Axonogenesis	http://www.gsea-msigdb.org/gsea/msigdb/mouse/geneset/GOBP_POSITIVE_REGULATION_OF_AXONOGENESIS	LRP1|DSCAM|PLXNA1|PLXNA2|PLXNA3|CDKL5|AMIGO1|ANAPC2|CNTF|NGF|EIF2B2|PLXNB1|SLITRK1|NTRK2|PLXNB2|NTRK3|PLXNB3|BCL11A|CXCL12|PLXNC1|GDI1|DBN1|SEMA5A|WNT3A|TWF2|TIAM2|SNAP91|DCX|TRPC5|SRF|STK25|EFNA5|ACHE|LPAR3|MACF1|FN1|ROBO1|VEGFA|GOLGA2|ADNP|POU4F2|CHODL|WNT3|DISC1|PLXND1|RPL4|ATP5G1|BRAF|BDNF|MEGF8|TNFRSF12A|MAP1B|CDH4|MAP6|SEMA4D|METRN|MYO5B|SHOX2|NEFL|NIN|ZFYVE27|TRPV2|SHTN1|ILK|ISLR2|CRABP2|I…	72	-0.4637	-1.927	0	0.1047	0.63
NCK56	Neural Development	GOBP_REGULATION_OF_ASTROCYTE_DIFFERENTIATION	Regulation Of Astrocyte Differentiation	http://www.gsea-msigdb.org/gsea/msigdb/mouse/geneset/GOBP_REGULATION_OF_ASTROCYTE_DIFFERENTIATION	IL1B|HES1|IL6ST|GPR37L1|HES5|PRPF19|MECP2|TREM2|NF1|CNTN2|MYCN|HMGA2|CLCF1|NTRK3|F2|MAG|NOG|ID2|ATF5|DLL3|NOTCH1|BMP2|FGFR3|SHH|EPHA4|NR1D1|NR2E1|KDM4A|BIN1|LDLR|ID4|SERPINE2	32	-0.5497	-1.9345	0	0.1048	0.596
NCK56	Neural Development	GOBP_REGULATION_OF_AXONOGENESIS	Regulation Of Axonogenesis	http://www.gsea-msigdb.org/gsea/msigdb/mouse/geneset/GOBP_REGULATION_OF_AXONOGENESIS	CDK5|LRP1|UST|PLXNA1|BRSK2|PLXNA2|PLXNA3|POU3F2|CDKL5|PTPRS|CACNA1A|CNTN2|NGF|EIF2B2|NTRK2|NTRK3|SEMA3B|SEMA3C|PLXNC1|SEMA3E|MT3|SEMA4A|SEMA4B|DBN1|SEMA4F|SEMA5A|SEMA5B|WNT3A|SEMA6C|SEMA3D|SLIT1|SLIT2|CHN1|SNAP91|TRPC5|SRF|STK25|ACHE|RET|LPAR3|MACF1|D130043K22RIK|RTN4R|ROBO1|VEGFA|GOLGA2|ADNP|POU4F2|RYK|CDKL3|PSEN1|WNT3|DISC1|WNT5A|PLXND1|WNT7A|RPL4|ATP5G1|SIPA1L1|BRAF|THY1|BDNF|SEMA3G|RTN4|SEMA6…	132	-0.4739	-2.2194	0	0.019	0.015
NCK56	Neural Development	GOBP_REGULATION_OF_COLLATERAL_SPROUTING	Regulation Of Collateral Sprouting	http://www.gsea-msigdb.org/gsea/msigdb/mouse/geneset/GOBP_REGULATION_OF_COLLATERAL_SPROUTING	LRP1|EFNA5|LPAR3|RGMA|SEMA4D|EPHA7|WNT3A|PTPRS|WNT3|CRABP2|NGF|IST1|DCX|FGF13|IFRD1|OMG|BDNF|BCL11A	18	-0.5255	-1.5648	0.0397	0.2304	1
NCK56	Neural Development	GOBP_REGULATION_OF_EXTENT_OF_CELL_GROWTH	Regulation Of Extent Of Cell Growth	http://www.gsea-msigdb.org/gsea/msigdb/mouse/geneset/GOBP_REGULATION_OF_EXTENT_OF_CELL_GROWTH	CDK5|LRP1|DSCAM|PLXNA3|CDKL5|ANAPC2|PTPRS|CNTF|NGF|DNM2|EIF2B2|NTRK3|BCL11A|CXCL12|SEMA3B|BARHL2|SEMA3C|SEMA3E|OLFM1|MT3|SEMA4A|GDI1|SEMA4B|DBN1|SEMA4F|SEMA5A|SEMA5B|EPHA7|WNT3A|NKX6-1|SEMA6C|MGLL|SEMA3D|SLIT1|TWF2|SLIT2|DCX|TRPC5|FGF13|IFRD1|SRF|EFNA5|LPAR3|MACF1|RGMA|D130043K22RIK|RTN4R|FN1|VEGFA|ADNP|POU4F2|RYK|CDKL3|WNT3|CTTN|DISC1|WNT5A|SEMA4G|RPL4|ATP5G1|BDNF|SEMA3G|RTN4|MEGF8|ABL1|MAG|SEMA…	90	-0.4466	-1.9541	0	0.1006	0.504
NCK56	Neural Development	GOBP_SEMAPHORIN_PLEXIN_SIGNALING_PATHWAY	Semaphorin Plexin Signaling Pathway	http://www.gsea-msigdb.org/gsea/msigdb/mouse/geneset/GOBP_SEMAPHORIN_PLEXIN_SIGNALING_PATHWAY	PLXNA1|PLXNA2|PLXNA3|ARHGDIA|MEF2C|SEMA4G|PLXND1|FARP2|PLXNB1|HAND2|PLXNB2|PLXNB3|SEMA3G|SEMA6A|SEMA3B|SEMA3C|PLXNC1|SEMA3E|MIR23A|MIR27A|SEMA4A|ECE1|GDNF|SEMA4B|SEMA4F|SEMA5A|SEMA4D|SEMA5B|SEMA6C|NCAM1|SH3BP1|FLNA|SEMA3D|NRP2|CRMP1|EDN1	36	-0.4898	-1.7785	0.0048	0.1131	0.991
NCK56	Neural Precursor Proliferation	GOBP_POSITIVE_REGULATION_OF_NEURAL_PRECURSOR_CELL_PROLIFERATION	Positive Regulation Of Neural Precursor Cell Proliferation	http://www.gsea-msigdb.org/gsea/msigdb/mouse/geneset/GOBP_POSITIVE_REGULATION_OF_NEURAL_PRECURSOR_CELL_PROLIFERATION	LRP2|LYN|GPR37L1|PITX3|FZD3|ASCL1|NGFR|SETD1A|LHX5|DRD2|NOG|NOTCH1|EGF|RSU1|SHH|SMARCD3|WNT3A|ELL3|GLI3|SOX2|NR2E1|OTP|ID4|TRF|SMO|CDON|PAX6|MUP20|FZD9|FGF2|HDAC5|WDR62|VEGFA|CX3CR1|DCT|FOXG1|DMRTA2|BEX1|RASSF10|PRL2C2|LHX2|VEGFC|DISC1|GAK|DISP3|CX3CL1|GJC2|LHX1|CTNNB1|INSM1|CTF2|DLL4|FLNA|GNG5|MDK|SOX10|GLI1|GLI2|ZFP335	59	-0.4013	-1.6229	0.0077	0.1963	1
NCK56	Neural Recognition & Fasciculation	GOBP_AXONAL_FASCICULATION	Axonal Fasciculation	http://www.gsea-msigdb.org/gsea/msigdb/mouse/geneset/GOBP_AXONAL_FASCICULATION	NDN|TNFRSF21|EPHA3|CRTAC1|AMIGO1|EPHA4|SEMA5A|EPHB2|CASP6|NCAM1|PTPRZ1|CNR1|CNTN2|WNT5A|CDK5R1|EPHB3|ARHGAP35|FEZF2|L1CAM|MEGF8|RTN4	21	-0.578	-1.8494	0.0046	0.1185	0.896
NCK56	Neural Recognition & Fasciculation	GOBP_NEURON_RECOGNITION	Neuron Recognition	http://www.gsea-msigdb.org/gsea/msigdb/mouse/geneset/GOBP_NEURON_RECOGNITION	DSCAM|EPHA3|ROBO1|CRTAC1|CNTN5|AMIGO1|DSCAML1|EMB|EXT1|FOXG1|CNTNAP2|PTPRZ1|CNR1|CNTN2|WNT5A|EPHB3|ARHGAP35|ROBO3|PRTG|CNTN6|BDNF|BSG|NPTN|MEGF8|RTN4|CCDC141|NDN|MYPN|TNFRSF21|GAP43|VSTM2L|EPHA4|SEMA5A|EPHB2|CASP6|NRCAM|NCAM1|CDK5R1|FEZF2|MYOT|L1CAM|TNN	42	-0.4328	-1.649	0.0025	0.1756	1
NCK56	Neural Tube Development	GOBP_DORSAL_VENTRAL_NEURAL_TUBE_PATTERNING	Dorsal Ventral Neural Tube Patterning	http://www.gsea-msigdb.org/gsea/msigdb/mouse/geneset/GOBP_DORSAL_VENTRAL_NEURAL_TUBE_PATTERNING	TULP3|PRKACA|PRKACB|GAS1|TCTN1|CPLANE2|SUFU|PSEN1|PSEN2|BMP4|PTCH1|PAX7|FOXA1|FKBP8|RAB23|SHH|WNT3A|MKS1|MNX1|TRAF3IP1|GLI3|CDK20|GSC|SMO|GLI2|FOXA2|IFT122	27	-0.5954	-1.9859	0	0.0923	0.398
NCK56	Neural Tube Development	GOBP_ESTABLISHMENT_OF_TISSUE_POLARITY	Establishment Of Tissue Polarity	http://www.gsea-msigdb.org/gsea/msigdb/mouse/geneset/GOBP_ESTABLISHMENT_OF_TISSUE_POLARITY	MED12|DVL1|GPC3|BRSK2|FZD3|PKHD1|SPAG6L|RYK|ABL2|WNT9B|FUZ|WNT11|WNT5A|PTK7|DACT1|WNT7A|DCHS1|WNT7B|CPLANE1|VANGL2|JHY|HNF4A|ABL1|DVL2|SFRP2|ALMS1|NPHP1|DVL3|SFRP1|SAPCD2|FAT4|SFRP5|ERBB4|ROR2|MKS1|CELSR1|FZD6|TRP63|WDR1|GRHL3|CTHRC1|ASTN2|FZD2|FZD1|NKD1	45	-0.5351	-2.0355	0	0.1152	0.237
NCK56	Neural Tube Development	GOBP_MORPHOGENESIS_OF_A_POLARIZED_EPITHELIUM	Morphogenesis Of A Polarized Epithelium	http://www.gsea-msigdb.org/gsea/msigdb/mouse/geneset/GOBP_MORPHOGENESIS_OF_A_POLARIZED_EPITHELIUM	MED12|BRSK2|FZD3|SPAG6L|ABL2|FUZ|DACT1|DCHS1|WNT7B|VANGL2|FAT1|DVL2|SFRP2|ALMS1|NPHP1|DVL3|SFRP1|SFRP5|ERBB4|ACTG1|ZDHHC7|CELSR1|SH3BP1|FZD6|TRP63|CRB3|GRHL3|TCF15|AJAP1|SYNE4|ASTN2|FZD2|FZD1|NKD1|DVL1|GPC3|AHI1|PKHD1|LAMA1|FOXF1|LAMA3|RYK|WNT9B|CAMSAP3|DLG5|SCRIB|WNT11|WNT5A|PTK7|WNT7A|ACTB|CPLANE1|JHY|ABL1|SAPCD2|MSN|FAT4|ROR2|MKS1|TRAF3IP1|WDR1|SLC9A3R1|CTHRC1|NUMB	64	-0.4387	-1.8305	0	0.103	0.943
NCK56	Neural Tube Development	GOBP_MORPHOGENESIS_OF_EMBRYONIC_EPITHELIUM	Morphogenesis Of Embryonic Epithelium	http://www.gsea-msigdb.org/gsea/msigdb/mouse/geneset/GOBP_MORPHOGENESIS_OF_EMBRYONIC_EPITHELIUM	FZD3|TBX18|CITED2|SUFU|KDF1|MTHFR|TGFB1|LLGL2|TGFB2|NODAL|NOG|SALL4|RAB23|SPINT1|TGFB1I1|SFRP5|SOX4|PFN1|PRICKLE1|ADM|TRP63|BRD2|RPS7|WNT2|PAX3|PAX2|KDM2A|LUZP1|ZIC5|IPMK|IFT57|PDX1|ARID1A|CC2D2A|IFT122|CASP8|TULP3|TRIM71|CECR2|RET|PRKACA|PRKACB|TCTN1|RDH10|WNT9B|WNT4|PTCH1|WNT5A|FGF10|FGF8|BBS4|FGFR2|ABL1|FOLR1|MTHFD1L|MIR217|VASP|ST14|TEAD2|MKS1|GATA3|SIX1|SKI|BRPF1|BCL10|SOX11|GLI2|ZIC2|MED12|…	140	-0.3567	-1.7012	0	0.1445	1
NCK56	Neural Tube Development	GOBP_NEURAL_TUBE_DEVELOPMENT	Neural Tube Development	http://www.gsea-msigdb.org/gsea/msigdb/mouse/geneset/GOBP_NEURAL_TUBE_DEVELOPMENT	PLXNA2|FZD3|CPLANE2|GAS1|CITED2|SUFU|AMBRA1|NF1|MTHFR|TGFB1|TGFB2|PAX7|NODAL|NOG|SALL4|NOTCH1|RAB23|SEMA3C|SPINT1|SFRP5|WNT3A|SOX4|KAT5|PFN1|ADM|PRICKLE1|BRD2|RPS7|PAX3|PAX2|SMO|KDM2A|LUZP1|PAX6|ZIC5|IPMK|IFT57|ARID1A|CC2D2A|IFT122|CASP8|TULP3|TRIM71|AKP3|CECR2|FOXB1|PRKACA|PRKACB|INKA1|TCTN1|FERD3L|PSEN1|PSEN2|PTCH1|WNT5A|FGF8|SALL2|BBS4|ARL13B|ABL1|FOLR1|MTHFD1L|C2CD3|VASP|ST14|CBY1|MKS1|TEAD2|…	148	-0.3654	-1.716	0	0.1379	1
NCK56	Neural Tube Development	GOBP_NEURAL_TUBE_FORMATION	Neural Tube Formation	http://www.gsea-msigdb.org/gsea/msigdb/mouse/geneset/GOBP_NEURAL_TUBE_FORMATION	MED12|LRP2|FZD3|CITED2|SUFU|ENAH|ABL2|RARG|SALL1|TSC2|FUZ|ARHGAP35|MTHFR|TGFB1|VANGL2|TGFB2|PLXNB2|NODAL|NOG|LMO4|TFAP2A|SALL4|DVL2|SFRP2|DVL3|RAB23|SFRP1|SHH|GDF7|SPINT1|ALX1|SFRP5|SOX4|PFN1|TGIF1|CELSR1|FZD6|PRICKLE1|ADM|BRD2|GRHL3|CDK20|CFL1|RPS7|PAX3|PAX2|KDM2A|LUZP1|TRAF6|ZIC5|COBL|IPMK|FZD2|IFT57|FZD1|ARID1A|TWIST1|CC2D2A|IFT122|DVL1|CASP8|TULP3|TRIM71|CECR2|SPINT2|PRKACA|KDM6A|RGMA|PRKACB|…	96	-0.4012	-1.7882	0	0.11	0.983
NCK56	Neural Tube Development	GOBP_NEURAL_TUBE_PATTERNING	Neural Tube Patterning	http://www.gsea-msigdb.org/gsea/msigdb/mouse/geneset/GOBP_NEURAL_TUBE_PATTERNING	TULP3|HES1|HES3|PRKACA|PRKACB|WNT1|GAS1|CPLANE2|TCTN1|TMEM107|SUFU|PSEN1|PSEN2|BMP4|PTCH1|EN1|FGF8|PAX7|FOXA1|ARL13B|FKBP8|RAB23|GBX2|SHH|WNT3A|MKS1|MNX1|SOX17|TRAF3IP1|GLI3|DZIP1L|CDK20|GSC|SSBP3|IFT140|SMO|PAX6|FOXA2|GLI2|IFT122	40	-0.4849	-1.8063	0	0.1053	0.972
NCK56	Neural Tube Development	GOBP_NON_CANONICAL_WNT_SIGNALING_PATHWAY	Non Canonical Wnt Signaling Pathway	http://www.gsea-msigdb.org/gsea/msigdb/mouse/geneset/GOBP_NON_CANONICAL_WNT_SIGNALING_PATHWAY	MED12|DVL1|GPC3|FZD3|FZD8|CCDC88C|IFT80|RYK|ABL2|MYOC|WNT9B|WNT4|WNT11|WNT5A|PTK7|DACT1|WNT7A|WNT7B|VANGL2|MIR154|CSNK1D|FZD10|DAAM2|ABL1|DVL2|SFRP2|DVL3|FZD7|SFRP4|SFRP1|FZD5|SFRP5|FRZB|ROR2|MKS1|CELSR1|CSNK1E|FZD6|GRHL3|CTHRC1|RSPO1|FZD2|FZD1|FZD9|NKD1	45	-0.4958	-1.879	0	0.1173	0.811
NCK56	Neural Tube Development	GOBP_POSITIVE_REGULATION_OF_CANONICAL_WNT_SIGNALING_PATHWAY	Positive Regulation Of Canonical Wnt Signaling Pathway	http://www.gsea-msigdb.org/gsea/msigdb/mouse/geneset/GOBP_POSITIVE_REGULATION_OF_CANONICAL_WNT_SIGNALING_PATHWAY	DLX5|D1PAS1|GSKIP|GPC5|CAPRIN2|DACT1|SULF2|WLS|AMER1|TGFB1|CSNK1D|JRK|RECK|THRA|SFRP2|EGF|SFRP1|FGFR3|SEMA5A|NFKB1|KANK1|WNT3A|CTDNEP1|SOX4|CCAR2|NRARP|WNK1|TMEM198|LYPD6|FRAT1|FZD9|COL1A1|LMX1A|FGF2|GPC3|PEG12|SRC|WNT10B|PIN1RT1|LRRK2|HHEX|TMEM9|DKK2|YAP1|LRRK1|CSNK1G2|PTK7|SCEL|CDH3|LGR5|RSPO2|FGF10|RPS12|FGF9|DAAM2|FGFR2|ADGRA2|GPRC5B|SFRP4|PRDM15|CSNK1G1|PPM1N|CAV1|ROR2|USP8|CSNK1E|EDA|ILK|TT…	74	-0.4039	-1.7179	0	0.1377	1
NCK56	Neural Tube Development	GOBP_POSITIVE_REGULATION_OF_WNT_SIGNALING_PATHWAY	Positive Regulation Of Wnt Signaling Pathway	http://www.gsea-msigdb.org/gsea/msigdb/mouse/geneset/GOBP_POSITIVE_REGULATION_OF_WNT_SIGNALING_PATHWAY	TNFAIP3|GPC5|TGFB1|JRK|THRA|SEMA5A|NFKB1|KANK1|WNT3A|RSPO4|CTDNEP1|SOX4|WNK1|TMEM198|LYPD6|COL1A1|NKD1|LMX1A|TERT|MACF1|CCN4|PBXIP1|LRRK2|DKK2|WNT3|LRRK1|DISC1|WNT5A|SCEL|CDH3|LGR5|RSPO2|FGF10|FGF9|DAAM2|FGFR2|ABL1|ATP6V1C2|SFRP4|PRDM15|BMP2|PPM1N|CAV1|CSNK1E|EDA|TTC21B|RSPO1|SMARCA4|ATP6V0C|WNK2|DLX5|D1PAS1|ABL2|SALL1|GSKIP|CAPRIN2|DACT1|SULF2|WLS|AMER1|CSNK1D|RECK|SFRP2|EGF|SFRP1|FGFR3|SHH|CCAR…	98	-0.3912	-1.7446	0	0.123	0.998
NCK56	Neural Tube Development	GOBP_PRIMARY_NEURAL_TUBE_FORMATION	Primary Neural Tube Formation	http://www.gsea-msigdb.org/gsea/msigdb/mouse/geneset/GOBP_PRIMARY_NEURAL_TUBE_FORMATION	MED12|LRP2|FZD3|CITED2|SUFU|ENAH|ABL2|RARG|SALL1|TSC2|FUZ|ARHGAP35|MTHFR|TGFB1|VANGL2|TGFB2|PLXNB2|NODAL|NOG|LMO4|TFAP2A|SALL4|DVL2|SFRP2|DVL3|RAB23|SFRP1|SPINT1|ALX1|SFRP5|PFN1|TGIF1|CELSR1|FZD6|PRICKLE1|ADM|BRD2|GRHL3|CDK20|CFL1|RPS7|PAX3|PAX2|KDM2A|LUZP1|TRAF6|ZIC5|COBL|FZD2|IFT57|FZD1|ARID1A|TWIST1|CC2D2A|IFT122|DVL1|TULP3|TRIM71|CECR2|SPINT2|PRKACA|KDM6A|RGMA|PRKACB|KAT2A|LHX2|PTCH1|BMP4|WNT…	87	-0.3882	-1.6903	0.005	0.1492	1
NCK56	Neural Tube Development	GOBP_REGULATION_OF_CANONICAL_WNT_SIGNALING_PATHWAY	Regulation Of Canonical Wnt Signaling Pathway	http://www.gsea-msigdb.org/gsea/msigdb/mouse/geneset/GOBP_REGULATION_OF_CANONICAL_WNT_SIGNALING_PATHWAY	SOST|CDK14|KREMEN1|CDH1|TMEM131L|TBX18|SOSTDC1|AXIN2|TPBGL|TLE7|PTPRO|GPC5|AMFR|TGFB1|JRK|UBAC2|NOG|THRA|NOTCH1|AMER3|RBMS3|TLE2|TLE3|SEMA5A|NFKB1|SFRP5|KANK1|FRZB|NKX2-5|WNT3A|CTDNEP1|SOX4|DKK4|ZFP703|DACT3|PRICKLE1|WNK1|PFDN5|TMEM198|LYPD6|SHISA3|FERMT1|NKD1|COL1A1|LMX1A|EGR1|NKD2|APC2|LRRK2|DKK2|LRRK1|PSEN1|RAPGEF1|SHISA6|WNT5A|SCEL|CDH3|TMEM88|RSPO2|LGR5|HDAC1|FGF10|DAAM2|FGF9|FGFR2|AMER2|PRK…	177	-0.3413	-1.674	0	0.1609	1
NCK56	Neural Tube Development	GOBP_REGULATION_OF_ESTABLISHMENT_OF_PLANAR_POLARITY	Regulation Of Establishment Of Planar Polarity	http://www.gsea-msigdb.org/gsea/msigdb/mouse/geneset/GOBP_REGULATION_OF_ESTABLISHMENT_OF_PLANAR_POLARITY	DVL1|GPC3|MED12|FZD3|PKHD1|SPAG6L|RYK|ABL2|WNT9B|WNT11|WNT5A|PTK7|WNT7A|DACT1|WNT7B|VANGL2|JHY|ABL1|DVL2|SFRP2|DVL3|SFRP1|SAPCD2|SFRP5|ROR2|MKS1|CELSR1|FZD6|GRHL3|CTHRC1|FZD2|FZD1|NKD1	33	-0.5877	-2.0758	0	0.0898	0.128
NCK56	Neural Tube Development	GOBP_REGULATION_OF_NON_CANONICAL_WNT_SIGNALING_PATHWAY	Regulation Of Non Canonical Wnt Signaling Pathway	http://www.gsea-msigdb.org/gsea/msigdb/mouse/geneset/GOBP_REGULATION_OF_NON_CANONICAL_WNT_SIGNALING_PATHWAY	GPC3|ABL1|SFRP2|SFRP4|SFRP1|SFRP5|IFT80|ABL2|MKS1|CSNK1E|WNT5A|DACT1|RSPO1|MIR154|CSNK1D|DAAM2|NKD1	17	-0.5148	-1.5387	0.0283	0.2439	1
NCK56	Neural Tube Development	GOBP_SMOOTHENED_SIGNALING_PATHWAY	Smoothened Signaling Pathway	http://www.gsea-msigdb.org/gsea/msigdb/mouse/geneset/GOBP_SMOOTHENED_SIGNALING_PATHWAY	GPR37L1|IFT81|GAS1|CPLANE2|SUFU|IFT46|PTCH2|DZIP1|GLIS2|DCDC2A|NSDHL|NOG|CENPJ|HHAT|RAB23|IFT27|PRRX2|NKX6-1|DHH|SMO|CDON|PAX6|WNT9A|IFT57|PDX1|BBS7|RACK1|TGFBR2|CC2D2A|IFT122|TMEM231|TULP3|PRKACA|KCTD11|PRKACB|PRRX1|B9D1|ZIC1|TCTN1|ZIC3|STK36|CD3E|BOC|PKD2L1|CTNNA1|PTCH1|CFAP410|FGF10|FGF9|FGFR2|ARL13B|CHSY1|ARL6|C2CD3|NME7|PTPDC1|GAS8|SHOX2|MKS1|DISP1|RFX4|DZIP1L|TTC21B|GLI1|SCUBE2|GLI2|IFT80|E…	116	-0.3957	-1.8173	0	0.0985	0.959
NCK56	Neural Tube Development	GOBP_TUBE_FORMATION	Tube Formation	http://www.gsea-msigdb.org/gsea/msigdb/mouse/geneset/GOBP_TUBE_FORMATION	CDH1|FZD3|CITED2|SUFU|MTHFR|TGFB1|TGFB2|NODAL|NOG|SALL4|NOTCH1|RAB23|MMRN2|FGF3|SPINT1|SFRP5|SOX4|PFN1|PRICKLE1|ADM|BRD2|RPS7|PAX3|PAX2|KDM2A|LUZP1|ZIC5|IPMK|IFT57|ARID1A|CC2D2A|IFT122|CASP8|TULP3|TRIM71|CECR2|RET|PRKACA|PRKACB|VEGFA|TCTN1|WNT9B|WNT4|PTCH1|WNT5A|ATOH8|FGF10|FGF8|BBS4|FGFR2|ABL1|FOLR1|MTHFD1L|MIR217|VASP|ST14|TEAD2|MKS1|GATA3|SIX1|SKI|EDA|PIK3CD|BRPF1|BCL10|SOX11|ZIC2|MED12|LRP2|E…	137	-0.3577	-1.6655	0	0.1693	1
NCK56	Neuron & Synapse Development	GOBP_DENDRITE_MORPHOGENESIS	Dendrite Morphogenesis	http://www.gsea-msigdb.org/gsea/msigdb/mouse/geneset/GOBP_DENDRITE_MORPHOGENESIS	CDK5|IL1RAPL1|CDKL5|XLR4B|NLGN1|PTPRD|PTPRF|CIT|PTPRZ1|ATP7A|CACNA1A|DCDC2A|CELSR2|MINK1|CACNA1F|NEDD4|HECW2|OBSL1|SRCIN1|DBN1|SLC11A2|RBFOX2|BAIAP2|ZDHHC15|LZTS1|FYN|TRPC5|CHRNA3|ACHE|DIP2A|CHRNB2|ROBO1|DOCK10|ADGRB3|LRRK2|CDKL3|CNTNAP2|PARP6|ARC|WNT7A|SIPA1L1|PHACTR1|NEUROG3|TLX2|RERE|CTNNA2|TET1|SEMA4D|FARP1|BHLHB9|VLDLR|TRAK2|ZFP365|TBC1D24|PTN|DBNL|DLG4|LRP4|DSCAM|ITPKA|EEF2K|CUX2|NEDD4L|GRI…	121	-0.4093	-1.8914	0	0.1229	0.756
NCK56	Neuron & Synapse Development	GOBP_DENDRITIC_SPINE_DEVELOPMENT	Dendritic Spine Development	http://www.gsea-msigdb.org/gsea/msigdb/mouse/geneset/GOBP_DENDRITIC_SPINE_DEVELOPMENT	CDK5|ITPKA|EEF2K|CAMK1|PLK2|CUX2|CDKL5|XLR4B|GRN|NLGN1|MECP2|PTPRS|MEF2C|EPHA5|TSC2|CAPRIN2|EPHB3|EFNA1|PAK2|NGFR|GIT1|NEURL1A|ARF6|SRCIN1|DBN1|EPHA4|D16ERTD472E|EPHB2|BAIAP2|MAPKAPK5|SLC12A5|CDK5R1|ZDHHC15|CFL1|NLGN2|ZMYND8|FOXO6|IQSEC1|LZTS3|DVL1|HDAC6|PPP1R9A|SHANK1|ITSN1|DIP2A|KIF1A|DOCK10|SPIRE1|SRGAP2|NLGN3|LRRK2|CNTNAP2|PSEN1|ARC|DISC1|DLG5|WNT7A|MTOR|LRP8|MAPK6|SIPA1L1|ARID1B|XLR3B|SDK1|A…	83	-0.376	-1.6452	0.0027	0.177	1
NCK56	Neuron & Synapse Development	GOBP_EXCITATORY_SYNAPSE_ASSEMBLY	Excitatory Synapse Assembly	http://www.gsea-msigdb.org/gsea/msigdb/mouse/geneset/GOBP_EXCITATORY_SYNAPSE_ASSEMBLY	NRXN2|SLITRK3|SRGAP2|NLGN1|PTPRD|ZDHHC12|LRRTM2|CNTNAP2|VSTM5|PTPRS|LRFN1|LRRC4B|WNT7A|NRXN1|SIPA1L1|PLXNB2|NTRK3|NPTN|LRRTM1|SEMA4A|NPTX1|LRRC4|NLGN2|CBLN1|LRFN4	25	-0.6035	-2.0146	0	0.1132	0.298
NCK56	Neuron & Synapse Development	GOBP_NEURON_PROJECTION_ARBORIZATION	Neuron Projection Arborization	http://www.gsea-msigdb.org/gsea/msigdb/mouse/geneset/GOBP_NEURON_PROJECTION_ARBORIZATION	DVL1|LRP2|MACF1|AFDN|TPBG|GRIP1|NLGN1|SULT4A1|NTNG1|LRRK2|TAOK2|CNTNAP2|PAK6|ZFP365|CHRNA7|WNT5A|MFSD2A|IGF2BP1|PHACTR1|PTN|NTNG2|DLG4	22	-0.5579	-1.803	0.0045	0.1065	0.975
NCK56	Neuron & Synapse Development	GOBP_NEURON_PROJECTION_ORGANIZATION	Neuron Projection Organization	http://www.gsea-msigdb.org/gsea/msigdb/mouse/geneset/GOBP_NEURON_PROJECTION_ORGANIZATION	ABCD2|CDK5|ITPKA|EEF2K|CUX2|CKAP5|XLR4A|GRIN1|XLR4B|NLGN1|ABL2|CHRNA7|EPHA5|TREM2|PICK1|CAPRIN2|EPHB3|EFNA1|PLS1|LGMN|SRCIN1|DBN1|ZFP804A|EPHA4|EPHB2|BAIAP2|CDK5R1|ZDHHC15|ATP1A3|CFL1|FCGR2B|ZMYND8|DCTN1|FYN|IGF1R|LZTS3|DVL1|HDAC6|PPP1R9A|GRIN2A|SHANK1|DIP2A|KIF1A|DOCK10|ITGA3|NLGN3|LRRK2|CNTNAP2|PRNP|PSEN1|CTTN|ARC|RPH3A|WNT7A|GRIN2B|LRP8|SIPA1L1|XLR3B|ARF1|MAP1A|AFDN|CAMK2B|KIFBP|BHLHB9|MYO5B|A…	75	-0.3794	-1.6239	0.0027	0.1964	1
NCK56	Neuron & Synapse Development	GOBP_NEUROTRANSMITTER_GATED_ION_CHANNEL_CLUSTERING	Neurotransmitter Gated Ion Channel Clustering	http://www.gsea-msigdb.org/gsea/msigdb/mouse/geneset/GOBP_NEUROTRANSMITTER_GATED_ION_CHANNEL_CLUSTERING	SLC7A11|SNX27|SLITRK3|NLGN1|HTR1A|SHISA6|APOE|NLGN2|FRRS1L|NRXN1|SHISA7|LRRTM4|GRIP2|DLG4|GLRB|LHFPL4	16	-0.5997	-1.7659	0.0135	0.1194	0.996
NCK56	Neuron & Synapse Development	GOBP_POSTSYNAPSE_ASSEMBLY	Postsynapse Assembly	http://www.gsea-msigdb.org/gsea/msigdb/mouse/geneset/GOBP_POSTSYNAPSE_ASSEMBLY	LRP4|MAGI2|NRXN2|SLITRK3|NLGN1|PTPRD|NLGN3|ZDHHC12|LRRTM2|PTPRS|LRFN1|LRRC4B|NRXN1|SIPA1L1|NTRK3|NTNG2|LRRTM1|GAP43|ARHGEF9|NPTXR|EPHB2|NPTX1|NLGN2|CBLN1|NUMB|LRFN4	26	-0.554	-1.8814	0	0.1216	0.803
NCK56	Neuron & Synapse Development	GOBP_POSTSYNAPSE_ORGANIZATION	Postsynapse Organization	http://www.gsea-msigdb.org/gsea/msigdb/mouse/geneset/GOBP_POSTSYNAPSE_ORGANIZATION	CDK5|IL1RAPL1|NDRG2|CHMP4B|CKAP5|DGKB|CDKL5|SLITRK3|XLR4B|NLGN1|PTPRD|PTPRF|LRP5|PTPRS|ARHGAP39|CNKSR2|CNTNAP1|NRXN1|CRKL|NTRK3|ARF6|SLC7A11|LGMN|SHANK2|SRCIN1|DBN1|NOS1AP|ADGRB1|BAIAP2|ZDHHC15|FYN|MUSK|GRIN2A|DIP2A|DOCK10|NRXN2|LRRK2|CNTNAP2|CTTN|ARC|RPH3A|SHISA6|WNT5A|WNT7A|ACTB|SPTBN2|SIPA1L1|LRFN2|FRMPD4|FARP1|BHLHB9|NPTXR|ZFP365|APOE|ABHD17B|CBLN1|PTN|ABHD17C|DBNL|DLG4|GLRB|LRP4|COLQ|ITPKA|E…	149	-0.3854	-1.8272	0	0.1028	0.946
NCK56	Neuron & Synapse Development	GOBP_POSTSYNAPTIC_DENSITY_ASSEMBLY	Postsynaptic Density Assembly	http://www.gsea-msigdb.org/gsea/msigdb/mouse/geneset/GOBP_POSTSYNAPTIC_DENSITY_ASSEMBLY	NRXN2|SLITRK3|PTPRD|ZDHHC12|LRRTM2|PTPRS|LRFN1|LRRC4B|NPTX1|NLGN2|CBLN1|NRXN1|SIPA1L1|LRFN4|NTRK3|LRRTM1	16	-0.6308	-1.8345	0.0023	0.1015	0.934
NCK56	Neuron & Synapse Development	GOBP_POSTSYNAPTIC_SPECIALIZATION_ASSEMBLY	Postsynaptic Specialization Assembly	http://www.gsea-msigdb.org/gsea/msigdb/mouse/geneset/GOBP_POSTSYNAPTIC_SPECIALIZATION_ASSEMBLY	GAP43|ARHGEF9|NRXN2|SLITRK3|NLGN1|NPTXR|PTPRD|NLGN3|ZDHHC12|LRRTM2|PTPRS|LRFN1|LRRC4B|NPTX1|NLGN2|CBLN1|NUMB|NRXN1|SIPA1L1|LRFN4|NTRK3|NTNG2|LRRTM1	23	-0.5522	-1.8212	0.0024	0.1055	0.956
NCK56	Neuron & Synapse Development	GOBP_POSTSYNAPTIC_SPECIALIZATION_ORGANIZATION	Postsynaptic Specialization Organization	http://www.gsea-msigdb.org/gsea/msigdb/mouse/geneset/GOBP_POSTSYNAPTIC_SPECIALIZATION_ORGANIZATION	DGKZ|NRXN2|SLITRK3|NLGN1|PTPRD|NLGN3|ZDHHC12|LRRTM2|CNTNAP2|PTPRS|LRFN1|LRRC4B|HSPA8|CNTNAP1|NRXN1|SIPA1L1|NTRK3|NTNG2|ARF6|CRIPT|LRRTM1|GAP43|SHANK2|ARHGEF9|DBN1|NPTXR|TMEM108|NPTX1|LRRC4|CFL1|NLGN2|CBLN1|NUMB|ZMYND8|LRFN4|SYNGAP1	36	-0.4405	-1.6005	0.0112	0.2075	1
NCK56	Neuron & Synapse Development	GOBP_PRESYNAPSE_ORGANIZATION	Presynapse Organization	http://www.gsea-msigdb.org/gsea/msigdb/mouse/geneset/GOBP_PRESYNAPSE_ORGANIZATION	LRP4|IL1RAPL1|SNCA|EFNB1|EFNB2|SLITRK3|DKK1|NLGN1|PTPRD|ARHGEF7|IL1RAPL2|PTPRS|SLITRK5|LRFN5|CBLN2|NRXN1|SLITRK1|CLSTN3|NTRK3|ARF6|LRRTM1|BSN|SLITRK6|WNT3A|PCDH17|SNAP91|NLGN2|LRFN4|FZD1|LRRTM3|C5AR1|DVL1|GPC6|CHD4|CNTN5|SLITRK4|SLITRK2|NLGN3|LRRC4B|SNAPIN|WNT7A|NTNG2|FZD5|FARP1|SDCBP|MDGA2|PCLO|CBLN1|MDGA1	49	-0.3984	-1.5726	0.0138	0.2302	1
NCK56	Neuron & Synapse Development	GOBP_REGULATION_OF_DENDRITIC_SPINE_DEVELOPMENT	Regulation Of Dendritic Spine Development	http://www.gsea-msigdb.org/gsea/msigdb/mouse/geneset/GOBP_REGULATION_OF_DENDRITIC_SPINE_DEVELOPMENT	ITPKA|EEF2K|CAMK1|CUX2|PLK2|CDKL5|GRN|XLR4B|NLGN1|MECP2|PTPRS|MEF2C|TSC2|CAPRIN2|EFNA1|NGFR|NEURL1A|ARF6|DBN1|D16ERTD472E|EPHB2|BAIAP2|MAPKAPK5|CFL1|NLGN2|ZMYND8|FOXO6|PPP1R9A|SHANK1|ITSN1|KIF1A|NLGN3|PSEN1|DISC1|DLG5|MTOR|LRP8|MAPK6|XLR3B|SDK1|ARF1|IL2|AFDN|ASAP1|CAMK2B|BHLHB9|GRIN3A|APOE|PPFIA2|DBNL|CREBBP|PALM	52	-0.3911	-1.5916	0.0104	0.2136	1
NCK56	Neuron & Synapse Development	GOBP_REGULATION_OF_EXCITATORY_SYNAPSE_ASSEMBLY	Regulation Of Excitatory Synapse Assembly	http://www.gsea-msigdb.org/gsea/msigdb/mouse/geneset/GOBP_REGULATION_OF_EXCITATORY_SYNAPSE_ASSEMBLY	SEMA4A|PTPRD|LRRTM2|VSTM5|PTPRS|LRFN1|LRRC4B|NPTX1|WNT7A|CBLN1|NRXN1|SIPA1L1|LRFN4|NTRK3|LRRTM1	15	-0.6141	-1.7901	0.0023	0.1104	0.983
NCK56	Neuron & Synapse Development	GOBP_REGULATION_OF_POSTSYNAPTIC_SPECIALIZATION_ASSEMBLY	Regulation Of Postsynaptic Specialization Assembly	http://www.gsea-msigdb.org/gsea/msigdb/mouse/geneset/GOBP_REGULATION_OF_POSTSYNAPTIC_SPECIALIZATION_ASSEMBLY	GAP43|ARHGEF9|NPTXR|PTPRD|LRRTM2|PTPRS|LRFN1|LRRC4B|NPTX1|CBLN1|NUMB|NRXN1|SIPA1L1|LRFN4|NTRK3|LRRTM1	16	-0.5234	-1.5476	0.0318	0.2367	1
NCK56	Neuron & Synapse Development	GOBP_SYNAPSE_ASSEMBLY	Synapse Assembly	http://www.gsea-msigdb.org/gsea/msigdb/mouse/geneset/GOBP_SYNAPSE_ASSEMBLY	CDK5|IL1RAPL1|SNCA|RAB29|CDH1|SLITRK3|XLR4B|NLGN1|PTPRD|FLRT1|FLRT2|MECP2|PTPRS|MEF2C|CACNA1A|LRFN5|CBLN2|NRXN1|CRKL|NTRK2|CLSTN3|NTRK3|ARF6|OBSL1|SHANK2|MYCBP2|NTRK1|SEMA4A|PDGFB|SYNDIG1|ADGRB1|WNT3A|OXT|OXTR|NRG2|ST8SIA2|CLSTN1|GABRA2|GABRA1|GABRB2|MUSK|GABRG2|ACHE|AMIGO2|CHRNB2|NRXN2|ADGRB3|NRXN3|LRTM2|NPAS4|ADNP|CNTNAP2|KIRREL3|PLXND1|WNT5A|WNT7A|NECTIN1|SPTBN2|SIPA1L1|BDNF|IGFN1|NPTN|SDK1|CD…	164	-0.3314	-1.5876	0	0.2166	1
NCK56	Neuron Homeostasis	GOBP_NEURON_CELLULAR_HOMEOSTASIS	Neuron Cellular Homeostasis	http://www.gsea-msigdb.org/gsea/msigdb/mouse/geneset/GOBP_NEURON_CELLULAR_HOMEOSTASIS	HAAO|KCNH1|TMEM175|GRIN1|P2RY4|CHMP2B|PSEN1|PSEN2|ATP7A|CACNA1A|DISC1|SNAPIN|CALB1|HEXB|ATP2B2|SLC17A7|CX3CL1|PRKAA1|MINK1|MAP1A|NELL2|GPR39|SLC8A2|CHRNA1|P2RX2|ATP2A2|CAR7|CALB2|P2RX1|CAR2|P2RY2|FGGY|DCTN1|TYRO3|SCGN|SLC24A2	36	-0.4254	-1.536	0.0278	0.246	1
NCK56	Neuropil Development	GOBP_AXON_ENSHEATHMENT_IN_CENTRAL_NERVOUS_SYSTEM	Axon Ensheathment In Central Nervous System	http://www.gsea-msigdb.org/gsea/msigdb/mouse/geneset/GOBP_AXON_ENSHEATHMENT_IN_CENTRAL_NERVOUS_SYSTEM	PLP1|MAG|MAL|CKAP5|HES5|TLR2|FGFR3|TENM4|FA2H|B4GALT6|CNTNAP2|CLU|B4GALT5|NCSTN|CNTN2|CNTNAP1|ABCA2|NKX6-2|ID4|SOX10|9630013A20RIK|OMG|ERCC2	23	-0.48	-1.5549	0.0234	0.2318	1
NCK56	Neuropil Development	GOBP_GLIAL_CELL_DEVELOPMENT	Glial Cell Development	http://www.gsea-msigdb.org/gsea/msigdb/mouse/geneset/GOBP_GLIAL_CELL_DEVELOPMENT	CDK5|LRP1|MXRA8|PLEC|SIRT2|EIF2B1|CKAP5|POU3F2|GFAP|ASCL1|MYOC|SH3TC2|NF1|CNTN2|CNTNAP1|EIF2B2|TGFB1|NTRK2|NTRK3|NSUN5|MT3|PDGFB|B4GALT6|SOX4|DRD1|SMO|C1QA|C5AR1|EIF2B4|ARHGEF10|POU3F1|ADORA2A|DLL1|CNTNAP2|PSEN1|PMP22|S100A8|S100A9|ERCC2|IFNG|NRG1|VIM|CLU|DICER1|AGER|SKI|ABCA2|NCMAP|LGI4|SOX10|9630013A20RIK|SOX11|ZFP488|ITGB4|PLP1|MED12|TLR4|TENM4|GRN|NRROS|IFNGR1|NCSTN|CNTF|TREM2|PICK1|DAG1|NKX2…	99	-0.389	-1.7229	0	0.1371	1
NCK56	Neuropil Development	GOBP_OLIGODENDROCYTE_DEVELOPMENT	Oligodendrocyte Development	http://www.gsea-msigdb.org/gsea/msigdb/mouse/geneset/GOBP_OLIGODENDROCYTE_DEVELOPMENT	PLP1|MED12|EIF2B4|EIF2B1|MAL|CKAP5|HES5|TLR2|EIF2B3|TENM4|ASCL1|WASF3|CNTNAP2|NCSTN|CNTN2|CNTNAP1|EIF2B2|TGFB1|ERCC2|MAG|NKX2-2|ID2|OLIG1|PRDM8|NSUN5|FGFR3|SHH|B4GALT6|FA2H|TPPP|B4GALT5|CLU|ABCA2|NKX6-2|ID4|HDAC11|SOX10|9630013A20RIK|OMG|ZFP488	40	-0.4692	-1.7471	0.0048	0.1284	0.998
NCK56	NMJ Development	GOBP_NEUROMUSCULAR_JUNCTION_DEVELOPMENT	Neuromuscular Junction Development	http://www.gsea-msigdb.org/gsea/msigdb/mouse/geneset/GOBP_NEUROMUSCULAR_JUNCTION_DEVELOPMENT	LRP4|COLQ|DVL1|MUSK|UNC13A|ALS2|KY|ERBB2|LRRK2|LAMB2|CACNA1S|CNTNAP2|LRP5|CACNG2|CNTNAP1|PMP22|SNTA1|UNC13C|CRKL|UTRN|SORBS1|FGFR2|CACNB1|NEDD4|DOK7|TMEFF1|MYCBP2|PDZRN3|CHRNA1|TNC|CACNB4|AGRN|SIX4|P2RX2|CACNB2|CHAT|CACNB3|F2R|SIX1|MESD|COL4A5|DCTN1|PTN|COL4A1|FZD9	45	-0.4222	-1.5971	0.0097	0.2097	1
NCK56	Non-Motile Cilium Assembly	GOBP_NON_MOTILE_CILIUM_ASSEMBLY	Non Motile Cilium Assembly	http://www.gsea-msigdb.org/gsea/msigdb/mouse/geneset/GOBP_NON_MOTILE_CILIUM_ASSEMBLY	ATMIN|TMEM107|SPAG6L|IFT80|HAP1|HTT|FUZ|CCDC13|BBS1|DNM2|VANGL2|CSNK1D|CENPJ|KCNF1|WRAP73|BBS10|TMEM17|CC2D2B|BBS2|IFT140|TMEM80|DCTN1|IFT57|BBS7|ARL13A|CC2D2A|IFT122|MAPRE1|AHI1|CEP131|CEP126|TTBK2|KCNQ1|CEP250|DISC1|DYNLL1|RPGRIP1|SEPTIN9|PQBP1|NPHP3|PCDH15|BBS4|ARL13B|C2CD3|MAP4|MKS1|POC1A|GFY|RP1|MAK	50	-0.4221	-1.6171	0.0094	0.1967	1
NCK56	Nucleolar rRNA Transcription	GOBP_NUCLEOLAR_LARGE_RRNA_TRANSCRIPTION_BY_RNA_POLYMERASE_I	Nucleolar Large Rrna Transcription By Rna Polymerase I	http://www.gsea-msigdb.org/gsea/msigdb/mouse/geneset/GOBP_NUCLEOLAR_LARGE_RRNA_TRANSCRIPTION_BY_RNA_POLYMERASE_I	ERCC3|MACROH2A1|TCOF1|TAF1B|SMARCB1|NOP53|NOL11|MACROH2A2|SMARCA4|MTOR|IPPK|SIRT7|ERCC2|POLR1E|MARS1	15	-0.6052	-1.7128	0.0237	0.1377	1
NCK56	Pancreatic Enteroendocrine Cell Development	GOBP_ENTEROENDOCRINE_CELL_DIFFERENTIATION	Enteroendocrine Cell Differentiation	http://www.gsea-msigdb.org/gsea/msigdb/mouse/geneset/GOBP_ENTEROENDOCRINE_CELL_DIFFERENTIATION	HES1|VHL|CFTR|RFX6|DLL1|BMP4|BHLHA15|BMP5|WNT5A|BMP6|REG1|RBM4|MIR375|HNF4A|MIR541|NKX2-2|PERCC1|MIR7-1|GDF11|NKX6-1|PDPK1|INSM1|BAD|CDK6|NKX6-2|PAX4|SMO|PAX6|MEN1|PDX1|NKX6-3|ONECUT1	32	-0.4355	-1.5396	0.0175	0.2437	1
NCK56	Pancreatic Enteroendocrine Cell Development	GOBP_TYPE_B_PANCREATIC_CELL_DEVELOPMENT	Type B Pancreatic Cell Development	http://www.gsea-msigdb.org/gsea/msigdb/mouse/geneset/GOBP_TYPE_B_PANCREATIC_CELL_DEVELOPMENT	NKX2-2|CFTR|GDF11|DLL1|PDPK1|INSM1|BMP4|BHLHA15|BMP5|WNT5A|BAD|BMP6|CDK6|SMO|MIR375|HNF4A|MIR541	17	-0.5843	-1.721	0.0093	0.1375	1
NCK56	Phosphatidylserine Metabolism	GOBP_PHOSPHATIDYLSERINE_METABOLIC_PROCESS	Phosphatidylserine Metabolic Process	http://www.gsea-msigdb.org/gsea/msigdb/mouse/geneset/GOBP_PHOSPHATIDYLSERINE_METABOLIC_PROCESS	ABHD12B|PLA2G3|LIPC|SLC27A1|MBOAT2|PLA2G15|ABHD16A|PLA2G2F|PLA2G10|MBOAT1|SERINC5|SERINC2|PLSCR1|ABHD16B|LPCAT3|MFSD2A|PTDSS2|ABHD12|LPCAT4	19	-0.5074	-1.5641	0.0477	0.2299	1
NCK56	Postsynaptic NT Receptor Activity	GOBP_REGULATION_OF_POSTSYNAPTIC_NEUROTRANSMITTER_RECEPTOR_ACTIVITY	Regulation Of Postsynaptic Neurotransmitter Receptor Activity	http://www.gsea-msigdb.org/gsea/msigdb/mouse/geneset/GOBP_REGULATION_OF_POSTSYNAPTIC_NEUROTRANSMITTER_RECEPTOR_ACTIVITY	CHRNA4|SRC|CACNG4|NPTXR|DLGAP4|NPTX2|SHISA9|HOMER3|CNIH2|DLGAP1|NPTX1|DLGAP3|SHISA6|DLGAP2|CACNG5|SHISA7|BEGAIN	17	-0.6274	-1.8374	0.0043	0.1121	0.93
NCK56	Postsynaptic Potential Regulation	GOBP_CHEMICAL_SYNAPTIC_TRANSMISSION_POSTSYNAPTIC	Chemical Synaptic Transmission Postsynaptic	http://www.gsea-msigdb.org/gsea/msigdb/mouse/geneset/GOBP_CHEMICAL_SYNAPTIC_TRANSMISSION_POSTSYNAPTIC	CDK5|SNCA|CUX2|CKAP5|STX1B|GRK2|GRIN1|NLGN1|RGS4|MECP2|MEF2C|CHRNA7|NGFR|SLC17A7|NRXN1|SLC29A1|SLC8A3|OPRM1|SEZ6|NPFF|DBN1|CHRNA4|EIF4A3|IGSF11|SLC8A2|TMEM108|DMPK|PRKCZ|CACNB3|BAIAP2|RIMS1|DRD4|INSYN1|NLGN2|ZMYND8|NETO1|GRIK5|EIF4A3L1|HCRT|BEGAIN|ADRB1|GRIP2|DVL1|IGSF9B|PPP1R9A|CHRNA3|GRIN2A|SHANK1|NPY2R|PRKAR1B|NPAS4|GRIK1|ADORA2A|MPP2|NLGN3|LRRK2|NTSR1|RIMS2|P2RX4|CNTNAP2|INSYN2A|WNT7A|GRIK2|G…	89	-0.4029	-1.7651	0.0053	0.1182	0.996
NCK56	Postsynaptic Potential Regulation	GOBP_INHIBITORY_POSTSYNAPTIC_POTENTIAL	Inhibitory Postsynaptic Potential	http://www.gsea-msigdb.org/gsea/msigdb/mouse/geneset/GOBP_INHIBITORY_POSTSYNAPTIC_POTENTIAL	IGSF9B|DBN1|CHRNA4|GABRB3|NPAS4|GRIK1|NLGN1|ADORA2A|NLGN3|NTSR1|RIMS2|INSYN2A|RIMS1|DRD4|GRIK2|NLGN2|ABAT|INSYN1|ADRB1|BDNF|GLRA1|CX3CL1	22	-0.4797	-1.5483	0.0321	0.2384	1
NCK56	Postsynaptic Potential Regulation	GOBP_MODULATION_OF_EXCITATORY_POSTSYNAPTIC_POTENTIAL	Modulation Of Excitatory Postsynaptic Potential	http://www.gsea-msigdb.org/gsea/msigdb/mouse/geneset/GOBP_MODULATION_OF_EXCITATORY_POSTSYNAPTIC_POTENTIAL	CUX2|STX1B|GRK2|GRIN1|NLGN1|RGS4|CHRNA7|NGFR|NRXN1|SLC8A3|DBN1|CHRNA4|EIF4A3|IGSF11|SLC8A2|TMEM108|DMPK|CACNB3|PRKCZ|BAIAP2|RIMS1|DRD4|NLGN2|ZMYND8|NETO1|EIF4A3L1|GRIP2|DVL1|GRIN2A|SHANK1|NPY2R|PRKAR1B|NLGN3|LRRK2|RIMS2|WNT7A|GRIN2B|STX1A|TMEM25|S1PR2|PRKN|SH3GL1|AFDN|GRIN2C|GRIN2D|ADRB2|TBC1D24|PCLO|CBLN1|PTK2B|DLG4	51	-0.4562	-1.7901	0	0.1128	0.983
NCK56	Postsynaptic Potential Regulation	GOBP_POSITIVE_REGULATION_OF_EXCITATORY_POSTSYNAPTIC_POTENTIAL	Positive Regulation Of Excitatory Postsynaptic Potential	http://www.gsea-msigdb.org/gsea/msigdb/mouse/geneset/GOBP_POSITIVE_REGULATION_OF_EXCITATORY_POSTSYNAPTIC_POTENTIAL	DVL1|GRIN2A|SHANK1|CUX2|STX1B|GRK2|GRIN1|PRKAR1B|NLGN1|NLGN3|RGS4|RIMS2|CHRNA7|WNT7A|GRIN2B|NGFR|NRXN1|STX1A|AFDN|DBN1|GRIN2C|IGSF11|GRIN2D|ADRB2|CACNB3|PRKCZ|BAIAP2|RIMS1|DRD4|NLGN2|TBC1D24|NETO1|PTK2B|GRIP2|DLG4	35	-0.4457	-1.5693	0.0161	0.234	1
NCK56	Postsynaptic Potential Regulation	GOBP_REGULATION_OF_POSTSYNAPTIC_MEMBRANE_POTENTIAL	Regulation Of Postsynaptic Membrane Potential	http://www.gsea-msigdb.org/gsea/msigdb/mouse/geneset/GOBP_REGULATION_OF_POSTSYNAPTIC_MEMBRANE_POTENTIAL	CDK5|SNCA|CKAP5|NLGN1|RGS4|MECP2|MEF2C|NGFR|NRXN1|GABRA5|SLC29A1|SLC8A3|OPRM1|SEZ6|NR3C2|NPFF|DBN1|CHRNA4|DMPK|PRKCZ|BAIAP2|DRD4|INSYN1|GABRA2|GABRA1|NETO1|GABRA4|GRIK5|GABRA6|HCRT|BEGAIN|GABRE|GABRG1|CHRNA3|GABRG2|GRIN2A|GABRG3|NPY2R|PRKAR1B|NPAS4|GRIK1|ADORA2A|MPP2|LRRK2|RIMS2|CNTNAP2|RGS7BP|INSYN2A|WNT7A|STX1A|TMEM25|BDNF|CX3CL1|S1PR2|PRKN|GABRB3|RAB3GAP1|ADORA1|ADRB2|TBC1D24|PCLO|CBLN1|PTK2B|…	103	-0.4093	-1.8372	0	0.1086	0.93
NCK56	Protein Acetylation	GOBP_POSITIVE_REGULATION_OF_PEPTIDYL_LYSINE_ACETYLATION	Positive Regulation Of Peptidyl Lysine Acetylation	http://www.gsea-msigdb.org/gsea/msigdb/mouse/geneset/GOBP_POSITIVE_REGULATION_OF_PEPTIDYL_LYSINE_ACETYLATION	ARRB1|DIP2A|NFE2|MYBBP1A|BAZ1B|KAT2A|KAT7|PAXIP1|TGFB1|MUC1|PRKAA1|PIWIL2|PML|PRKAA2|MYO1C|TADA2B|NAP1L2|ARID5A|NOS1|ISL1|RUVBL2|MAPK3|FOXP3|SOX4|RPS6KA4|SMARCB1|GATA3|AUTS2|WBP2|SNAI2|GLYR1|TADA2A	32	-0.4441	-1.5652	0.0139	0.2329	1
NCK56	Protein Acetylation	GOBP_POSITIVE_REGULATION_OF_PROTEIN_ACETYLATION	Positive Regulation Of Protein Acetylation	http://www.gsea-msigdb.org/gsea/msigdb/mouse/geneset/GOBP_POSITIVE_REGULATION_OF_PROTEIN_ACETYLATION	ARRB1|CAMK1|DIP2A|MYBBP1A|NFE2|BAZ1B|D1PAS1|KAT2A|KAT7|RAPGEF3|PAXIP1|TGFB1|TERF2IP|MUC1|PRKAA1|PIWIL2|PML|PRKAA2|MYO1C|TADA2B|NAP1L2|ARID5A|NOS1|ISL1|RUVBL2|MAPK3|FOXP3|SOX4|RPS6KA4|KAT5|SMARCB1|GATA3|AUTS2|WBP2|SNAI2|FAM161A|GLYR1|TADA2A	38	-0.4633	-1.6981	0.0091	0.1465	1
NCK56	Protein Kinase C Signaling	GOBP_PROTEIN_KINASE_C_SIGNALING	Protein Kinase C Signaling	http://www.gsea-msigdb.org/gsea/msigdb/mouse/geneset/GOBP_PROTEIN_KINASE_C_SIGNALING	ANKRD1|PRKCH|PLEK|AVP|FLT4|VEGFA|DGKG|DGKD|AKAP12|PRSS33|WNT11|WNT5A|MYADM|ARPC2|CSRP3|WNK4|DGKQ|CORO1B|FLOT1|SEZ6|SEZ6L|PDGFB|MC1R|ADRA1A|ADGRV1|SLC26A6|PRKCZ|MAS1|CD40|ANG2|FIBIN	31	-0.4977	-1.7462	0.0102	0.1252	0.998
NCK56	Protein Localization to Chromatin	GOBP_PROTEIN_LOCALIZATION_TO_CHROMATIN	Protein Localization To Chromatin	http://www.gsea-msigdb.org/gsea/msigdb/mouse/geneset/GOBP_PROTEIN_LOCALIZATION_TO_CHROMATIN	CARM1|H2AC4|DAXX|VRK1|ESR1|SIRT6|MCM8|FAM47E|PLK1|MACROH2A2|MIR208B|CDK9|H1F5|CHMP7|MACROH2A1|MRNIP|RUVBL2|JARID2|SPI1|FAM47C|WBP2|CDCA5|4930480E11RIK|LRWD1|4930402K13RIK	25	-0.4846	-1.6053	0.038	0.205	1
NCK56	Protein Localization to Microtubules	GOBP_PROTEIN_LOCALIZATION_TO_CYTOSKELETON	Protein Localization To Cytoskeleton	http://www.gsea-msigdb.org/gsea/msigdb/mouse/geneset/GOBP_PROTEIN_LOCALIZATION_TO_CYTOSKELETON	NSFL1C|DVL1|MARK4|MAPRE1|CEP131|TTBK2|MID1|GAS2L2|KLHL21|MAPRE2|MID2|CHAMP1|PPP1R9B|HTT|CEP250|DISC1|MCPH1|MAPRE3|CSNK1D|GAS2L1|PARD6A|BBS4|GOLGB1|CRIPT|CCDC14|NUP62|HTR2A|NUDCD3|C2CD3|MAP1A|WRAP73|FAM83D|CEP192|BICD1|ABHD17B|FAM83H|ABHD17C|CEP72	38	-0.4956	-1.7908	0.0049	0.1145	0.983
NCK56	Protein Localization to Microtubules	GOBP_PROTEIN_LOCALIZATION_TO_MICROTUBULE_ORGANIZING_CENTER	Protein Localization To Microtubule Organizing Center	http://www.gsea-msigdb.org/gsea/msigdb/mouse/geneset/GOBP_PROTEIN_LOCALIZATION_TO_MICROTUBULE_ORGANIZING_CENTER	MARK4|NSFL1C|NUP62|MAPRE1|NUDCD3|C2CD3|CEP131|WRAP73|CEP192|BICD1|HTT|CEP250|DISC1|MCPH1|CSNK1D|BBS4|PARD6A|CEP72|GOLGB1|CCDC14	20	-0.5461	-1.6973	0.0167	0.1458	1
NCK56	Protein Localization to Synapse	GOBP_PROTEIN_LOCALIZATION_TO_CELL_CELL_JUNCTION	Protein Localization To Cell Cell Junction	http://www.gsea-msigdb.org/gsea/msigdb/mouse/geneset/GOBP_PROTEIN_LOCALIZATION_TO_CELL_CELL_JUNCTION	PECAM1|F11R|ABCB1A|DSP|CGNL1|ILDR1|VCL|MAPK9|TJP3|ACTG1|ZDHHC7|DLG5|CDH5|FLNA|SCRIB|PAK2|ACTB|ARHGEF18|LSR|ACTN4	20	-0.6095	-1.9013	0	0.1174	0.718
NCK56	Protein Localization to Synapse	GOBP_PROTEIN_LOCALIZATION_TO_CELL_JUNCTION	Protein Localization To Cell Junction	http://www.gsea-msigdb.org/gsea/msigdb/mouse/geneset/GOBP_PROTEIN_LOCALIZATION_TO_CELL_JUNCTION	PECAM1|CDK5|CACNG3|STX1B|MAPK8IP3|GRIN1|SLITRK3|CGNL1|GRIP1|NLGN1|RAB11A|ZDHHC12|SNAP47|DLGAP1|PAK2|NRXN1|GIT1|DAG1|CLSTN3|ARHGEF18|MAPK10|LSR|LRRTM1|HEG1|MPP4|DSP|BSN|NPHS1|ACTG1|CPLX1|PRKCZ|GRIPAP1|LGI1|ZDHHC7|BAIAP2|CLSTN1|CDH5|ZDHHC15|LAMTOR3|RAPSN|NLGN2|GRIP2|ACTN4|MAGI2|GRIN2A|GPC6|SHANK1|ABCB1A|F11R|KIF5A|NRXN2|KIF5C|GHSR|NLGN3|NPTX2|STAU1|DLG5|CACNG2|NSG1|SNAP25|SCRIB|NECTIN1|IQSEC2|ACTB|…	87	-0.4085	-1.7859	0	0.1102	0.986
NCK56	Protein Localization to Synapse	GOBP_PROTEIN_LOCALIZATION_TO_SYNAPSE	Protein Localization To Synapse	http://www.gsea-msigdb.org/gsea/msigdb/mouse/geneset/GOBP_PROTEIN_LOCALIZATION_TO_SYNAPSE	CDK5|CACNG3|STX1B|MAPK8IP3|GRIN1|SLITRK3|GRIP1|NLGN1|RAB11A|ZDHHC12|SNAP47|DLGAP1|NRXN1|GIT1|DAG1|CLSTN3|MAPK10|LRRTM1|MPP4|BSN|NPHS1|CPLX1|PRKCZ|GRIPAP1|LGI1|BAIAP2|CLSTN1|ZDHHC15|RAPSN|NLGN2|GRIP2|MAGI2|GRIN2A|GPC6|SHANK1|KIF5A|KIF5C|NRXN2|GHSR|NLGN3|NPTX2|STAU1|SCRIB|CACNG2|NSG1|SNAP25|IQSEC2|STX3|HRAS|HSPB1|MAP1A|VAMP2|RAPGEF4|GRIN2C|NPTXR|RAB27B|ASIC2|CNIH3|NPTX1|ABHD17B|PCLO|KLC1|DLG4	63	-0.4198	-1.7311	0.0025	0.135	1
NCK56	Protein Modification	GOBP_PEPTIDYL_CYSTEINE_MODIFICATION	Peptidyl Cysteine Modification	http://www.gsea-msigdb.org/gsea/msigdb/mouse/geneset/GOBP_PEPTIDYL_CYSTEINE_MODIFICATION	ZDHHC18|RAB3D|ZDHHC1|ZDHHC11|MAP6D1|CLIP3|ZDHHC17|ZDHHC12|ACE|ZDHHC6|SNTA1|S100A8|S100A9|ZDHHC3|RAB3B|ATP2B4|ZDHHC25|NOS2|HHAT|GOLGA7B|ZDHHC9|ZDHHC4|NOS1|NOS1AP|ZDHHC7|ZDHHC22|ZDHHC15|ZDHHC19|PRDX3|ZDHHC8|TBC1D24|TXN1	32	-0.4625	-1.6644	0.0191	0.1671	1
NCK56	Protein Modification	GOBP_PROTEIN_PALMITOYLATION	Protein Palmitoylation	http://www.gsea-msigdb.org/gsea/msigdb/mouse/geneset/GOBP_PROTEIN_PALMITOYLATION	ZDHHC18|ZDHHC16|ZDHHC1|ZDHHC11|MAP6D1|CLIP3|ZDHHC17|PORCN|ZDHHC12|ZDHHC13|ZDHHC6|GLUL|ZDHHC3|ZDHHC25|ZDHHC9|HHAT|GOLGA7B|ZDHHC5|HHATL|ZDHHC4|ZDHHC7|ZDHHC22|ZDHHC15|ZDHHC19|ZDHHC8	25	-0.534	-1.7471	0.0085	0.1305	0.998
NCK56	Pulmonary Valve Development	GOBP_PULMONARY_VALVE_MORPHOGENESIS	Pulmonary Valve Morphogenesis	http://www.gsea-msigdb.org/gsea/msigdb/mouse/geneset/GOBP_PULMONARY_VALVE_MORPHOGENESIS	NOS3|NOTCH1|NFATC1|HEY1|ROBO1|HEY2|TBX20|GJA5|NOTCH2|BMP4|SLIT2|STRA6|HEYL|TGFB2|SMAD6	15	-0.5427	-1.531	0.044	0.249	1
NCK56	Pulmonary Valve Development	GOBP_VENTRICULAR_SEPTUM_MORPHOGENESIS	Ventricular Septum Morphogenesis	http://www.gsea-msigdb.org/gsea/msigdb/mouse/geneset/GOBP_VENTRICULAR_SEPTUM_MORPHOGENESIS	SMAD7|HES1|FGFRL1|PITX2|HEY1|ROBO1|HEY2|CITED2|MIR18|BMP4|WNT11|WNT5A|VANGL2|TGFB2|FGFR2|NOG|ID2|ZFPM1|NOS3|NOTCH1|NFATC1|NKX2-5|SOX4|GJA5|SLIT2|ZFPM2|MIR17|TBX3|HEYL|FZD2|FZD1|SOX11|TGFBR2|TGFBR3	34	-0.4433	-1.5604	0.0128	0.23	1
NCK56	Sodium Axonal Transport	GOBP_ACTIN_FILAMENT_BASED_MOVEMENT	Actin Filament Based Movement	http://www.gsea-msigdb.org/gsea/msigdb/mouse/geneset/GOBP_ACTIN_FILAMENT_BASED_MOVEMENT	PDPN|KCNA5|MYH9|MYH6|ATP1A1|MYH7|NUP155|ATP1A2|PLN|MYO15|MYO7B|SCN1B|MYO1B|DBN1|NOS1|MYO5C|ATP2A2|PDE4B|PARVA|BIN1|UTY|MYH2|FXYD1|ACTN4|STC1|WIPF3|EMP2|SUN2|MYO1H|MYRIP|TPM1|MYO1D|ACTA2|CAV1|ADORA1|MYO19|EPDR1|GATA4|FLNA|MYO1E|SHTN1|ACTC1|MYH14|WAS|TNNC1|MYO5A|TNNT2|CAV3|STRIT1|MYH8|EVL|MYLK2|RANGRF|DSP|MYL6|CACNA1C|SRI|CACNA1G|CACNB2|ABCC9|WIPF1|MYL6B|DSC2|DSG2|KCNN2|FGF13|ADRB1|JUP|MYO1F|KCNE1|…	100	-0.3402	-1.5319	0	0.2488	1
NCK56	Sodium Axonal Transport	GOBP_ACTIN_FILAMENT_BASED_TRANSPORT	Actin Filament Based Transport	http://www.gsea-msigdb.org/gsea/msigdb/mouse/geneset/GOBP_ACTIN_FILAMENT_BASED_TRANSPORT	MYO15|MYO7B|MYO1C|MYO1F|MYO1D|MYO1B|SUN2|MYO1H|MYO5B|MYRIP|MYO5C|MYO19|MYO1E|MYO1G|MYO5A|ACTN4	16	-0.5443	-1.648	0.0158	0.1753	1
NCK56	Sodium Axonal Transport	GOBP_ANTEROGRADE_AXONAL_TRANSPORT	Anterograde Axonal Transport	http://www.gsea-msigdb.org/gsea/msigdb/mouse/geneset/GOBP_ANTEROGRADE_AXONAL_TRANSPORT	AGBL4|KIF1A|MAPK8IP3|KIF5A|BLOC1S6|KIF5C|BORCS5|SYBU|ARL8A|AGTPBP1|BLOC1S3|AP3D1|HAP1|MECP2|SNAPIN|MGARP|CALY|HSPB1|MADD|MAP1A|AP3B2|RAB27B|AP3S2|NEFL|TRAK2|SOD1|CNIH2|KIF1C|AP3M1|TERF2|TRIM46|BLOC1S5|SPG7|BLOC1S1|AP3M2|FEZ1	36	-0.4696	-1.7368	0.0021	0.1305	0.998
NCK56	Sodium Axonal Transport	GOBP_AXO_DENDRITIC_TRANSPORT	Axo Dendritic Transport	http://www.gsea-msigdb.org/gsea/msigdb/mouse/geneset/GOBP_AXO_DENDRITIC_TRANSPORT	AGBL4|MAPK8IP3|AGTPBP1|BLOC1S3|AP3D1|HAP1|MECP2|HTT|HSPA8|KLC3|MGARP|CALY|HSBP1|MADD|BSN|KIF17|TMEM108|WASF1|SOD1|CNIH2|KIF1C|KLC2|AP3M1|BLOC1S5|SPG7|AP3M2|FEZ1|HDAC6|UCHL1|KIF1A|KIF5A|BLOC1S6|KIF5C|BORCS5|SYBU|ARL8A|STAU1|SNAPIN|KIF3B|HSPB1|FBXW11|MAP1A|MAP6|AP3B2|RAB27B|AP3S2|NEFL|NEFM|TRAK2|TERF2|TRIM46|BLOC1S1|KLC1|FLOT2|MYO5A	55	-0.4463	-1.7819	0.0049	0.112	0.99
NCK56	Sodium Axonal Transport	GOBP_AXONAL_TRANSPORT	Axonal Transport	http://www.gsea-msigdb.org/gsea/msigdb/mouse/geneset/GOBP_AXONAL_TRANSPORT	AGBL4|HDAC6|UCHL1|KIF1A|MAPK8IP3|KIF5A|BLOC1S6|KIF5C|BORCS5|SYBU|ARL8A|AGTPBP1|BLOC1S3|AP3D1|HAP1|MECP2|SNAPIN|MGARP|CALY|HSBP1|HSPB1|FBXW11|MADD|MAP1A|BSN|MAP6|AP3B2|RAB27B|AP3S2|NEFL|TMEM108|TRAK2|SOD1|CNIH2|KIF1C|AP3M1|TERF2|TRIM46|BLOC1S5|SPG7|BLOC1S1|AP3M2|FEZ1	43	-0.4719	-1.7457	0.0025	0.1239	0.998
NCK56	Sodium Axonal Transport	GOBP_CYTOSKELETON_DEPENDENT_INTRACELLULAR_TRANSPORT	Cytoskeleton Dependent Intracellular Transport	http://www.gsea-msigdb.org/gsea/msigdb/mouse/geneset/GOBP_CYTOSKELETON_DEPENDENT_INTRACELLULAR_TRANSPORT	MAPK8IP3|IFT81|MAP6D1|IFT46|CLIP3|BLOC1S3|BICD2|AP3D1|MECP2|SUN1|CLN3|CCDC88B|CALY|ARHGAP21|MYO15|MYO7B|IFT27|MYO1B|MYO5C|COPG2|COPG1|PRKCZ|CNIH2|AP3M1|SPG7|TMEM201|IFT57|AP3M2|ACTN4|UBB|IFT122|UCHL1|RASGRP1|SYT4|IFT22|F8A|SUN2|MYO1H|MYRIP|NEFH|SNAPIN|HSPB1|FBXW11|MYO1D|NME7|RAB27B|MYO19|TRAK2|TERF2|TRIM46|MYO1E|TTC21B|BLOC1S1|MAK|MYO5A|AGBL4|TUB|IFT80|AGTPBP1|HAP1|HTT|KIFC1|HSPA8|FUZ|PEX14|BBS1|…	136	-0.3494	-1.6545	0	0.1717	1
NCK56	Sodium Axonal Transport	GOBP_ESTABLISHMENT_OF_MITOCHONDRION_LOCALIZATION	Establishment Of Mitochondrion Localization	http://www.gsea-msigdb.org/gsea/msigdb/mouse/geneset/GOBP_ESTABLISHMENT_OF_MITOCHONDRION_LOCALIZATION	NECTIN2|HDAC6|AGBL4|UCHL1|MAP1B|MAP6|SYBU|NEFL|MYO19|AGTPBP1|TRAK2|WASF1|HAP1|MGARP|HSBP1|RHOT2|UBB|FEZ1	18	-0.5267	-1.626	0.0206	0.1949	1
NCK56	Sodium Axonal Transport	GOBP_MEMBRANE_DEPOLARIZATION_DURING_ACTION_POTENTIAL	Membrane Depolarization During Action Potential	http://www.gsea-msigdb.org/gsea/msigdb/mouse/geneset/GOBP_MEMBRANE_DEPOLARIZATION_DURING_ACTION_POTENTIAL	SCN1B|CAV3|RANGRF|HCN4|KCNH2|SCN4B|CACNA1H|SCN2A|SCN4A|CACNA1C|CACNA1G|GJA5|SCN10A|CACNB2|SCN1A|SCN5A|SCN2B|SCN8A|SCN9A|TRPM4|SCN3B|CACNA1I|ANK3|SCN11A	24	-0.5324	-1.7274	0.0023	0.1339	1
NCK56	Sodium Axonal Transport	GOBP_MITOCHONDRION_LOCALIZATION	Mitochondrion Localization	http://www.gsea-msigdb.org/gsea/msigdb/mouse/geneset/GOBP_MITOCHONDRION_LOCALIZATION	NECTIN2|AGBL4|HDAC6|UCHL1|ATP2A1|ALB|KAT2A|SYBU|LRRK2|AGTPBP1|HAP1|BHLHA15|TLE6|ATCAY|MGARP|SLC4A5|HSBP1|BRAT1|RHOT2|MUL1|MTM1|PLIN5|CLUH|PRKN|MAP1B|MAP6|SYNJ2|NEFL|MYO19|WASF1|TRAK2|MSTO1|UBB|FEZ1	34	-0.483	-1.6916	0	0.1491	1
NCK56	Sodium Axonal Transport	GOBP_ORGANELLE_TRANSPORT_ALONG_MICROTUBULE	Organelle Transport Along Microtubule	http://www.gsea-msigdb.org/gsea/msigdb/mouse/geneset/GOBP_ORGANELLE_TRANSPORT_ALONG_MICROTUBULE	AGBL4|AGTPBP1|BLOC1S3|AP3D1|HAP1|MECP2|BICD2|HTT|KIFC1|SUN1|CLN3|PEX14|MGARP|HSBP1|ARHGAP21|RHOT2|MADD|DYNC1I1|BICD1|COPG2|WASF1|COPG1|PRKCZ|CNIH2|KIF1C|AP3M1|BLOC1S5|BICDL2|TMEM201|NDE1|AP3M2|UBB|FEZ1|MREG|HDAC6|UCHL1|RASGRP1|KIF28|KIF1A|BORCS7|KIF5A|BLOC1S6|BORCS5|SUN2|SYBU|BORCS6|BORCS8|NEFH|KXD1|BICDL1|SNAPIN|LAMP1|FBXW11|MAP1B|MAP6|AP3B2|AP3S2|NEFL|TRAK2|TRIM46|BLOC1S1|TRIM58	62	-0.4392	-1.8365	0	0.1027	0.931
NCK56	Sodium Axonal Transport	GOBP_RETROGRADE_AXONAL_TRANSPORT	Retrograde Axonal Transport	http://www.gsea-msigdb.org/gsea/msigdb/mouse/geneset/GOBP_RETROGRADE_AXONAL_TRANSPORT	AGBL4|FBXW11|MAP1A|KIF1A|KIF5A|BSN|NEFL|TMEM108|AGTPBP1|SOD1|HAP1|MECP2|KIF1C|SNAPIN|MGARP|CALY	16	-0.6086	-1.7469	0.0043	0.1265	0.998
NCK56	Sodium Axonal Transport	GOBP_SODIUM_ION_TRANSMEMBRANE_TRANSPORT	Sodium Ion Transmembrane Transport	http://www.gsea-msigdb.org/gsea/msigdb/mouse/geneset/GOBP_SODIUM_ION_TRANSMEMBRANE_TRANSPORT	GRP|SCNN1G|SLC9A5|GM13629|SLC24A3|SLC6A5|SLC6A3|SLC6A8|SLC6A15|CFTR|SLC5A2|ATP1A4|SLC6A2|SLC12A3|SLC9A9|SLC6A1|DNM2|SLC6A11|NALCN|ATP1A1|PKD2|SLC6A20A|SLC6A16|ATP1A2|SLC8A3|SLC6A13|SCN1B|NEDD4|HECW2|ATP4A|ATP4B|SLC6A6|NOS1|SLC9A3|FXYD4|ATP1B3|FXYD2|SLC6A18|SLC6A20B|STOM|FGF11|FXYD3|SLC6A7|FXYD5|BPIFA1|DRD4|WNK1|ASIC5|NETO1|FXYD1|FXYD7|SLC6A14|FXYD6|BPIFA5|STOML1|TESCL|SLC6A12|KLHL24|PRSS8|PKD2L1|…	128	-0.3335	-1.5592	0.0088	0.2302	1
NCK56	Sodium Axonal Transport	GOBP_TRANSPORT_ALONG_MICROTUBULE	Transport Along Microtubule	http://www.gsea-msigdb.org/gsea/msigdb/mouse/geneset/GOBP_TRANSPORT_ALONG_MICROTUBULE	MAPK8IP3|IFT81|IFT46|CLIP3|BLOC1S3|AP3D1|MECP2|BICD2|SUN1|CLN3|CALY|ARHGAP21|IFT27|COPG2|COPG1|PRKCZ|CNIH2|AP3M1|SPG7|TMEM201|IFT57|AP3M2|UBB|IFT122|UCHL1|RASGRP1|IFT22|SUN2|NEFH|SNAPIN|HSPB1|FBXW11|NME7|RAB27B|TRAK2|TERF2|TRIM46|TTC21B|BLOC1S1|MAK|MYO5A|AGBL4|TUB|IFT80|AGTPBP1|HAP1|HTT|KIFC1|HSPA8|FUZ|PEX14|BBS1|KLC3|MGARP|HSBP1|RHOT2|MADD|BSN|DYNC1I1|LCA5|KIF17|HSPB11|TMEM108|BICD1|WASF1|SOD1|K…	115	-0.3599	-1.6598	0	0.1681	1
NCK56	Sodium Axonal Transport	GOBP_VESICLE_CYTOSKELETAL_TRAFFICKING	Vesicle Cytoskeletal Trafficking	http://www.gsea-msigdb.org/gsea/msigdb/mouse/geneset/GOBP_VESICLE_CYTOSKELETAL_TRAFFICKING	BLOC1S3|AP3D1|HAP1|MECP2|HTT|KIFC1|CLN3|MYO15|MYO7B|MADD|MYO1B|DYNC1I1|MYO5C|PRKCZ|CNIH2|KIF1C|AP3M1|BLOC1S5|BICDL2|NDE1|AP3M2|ACTN4|RASGRP1|MYO1F|SYT4|KIF1A|KIF5A|BLOC1S6|F8A|BORCS5|MYO1H|MYRIP|SYBU|BICDL1|SNAPIN|MYO1G|FBXW11|MYO1C|MYO1D|AP3B2|MYO5B|AP3S2|MYO19|TRAK2|TRIM46|MYO1E|BLOC1S1|PPFIA2|MYO5A	49	-0.4661	-1.8367	0	0.1058	0.931
NCK56	Sodium Axonal Transport	GOBP_VESICLE_LOCALIZATION	Vesicle Localization	http://www.gsea-msigdb.org/gsea/msigdb/mouse/geneset/GOBP_VESICLE_LOCALIZATION	CDK5|SAR1A|SNCA|PIK3CG|SYT11|NLGN1|CLASP1|SEC16A|BLOC1S3|AP3D1|MECP2|CLN3|NRXN1|LIN7A|MYO15|MYO7B|ARFGAP3|ARFGAP2|STARD3NL|MYO1B|SYNDIG1|PREB|MYO5C|RAB11B|PRKCZ|CNIH2|PEF1|AP3M1|SNAP91|RAB27A|AP3M2|ACTN4|RAB7|RASGRP1|SYT4|TMED9|F8A|MAPK15|MYO1H|MYRIP|LRRK2|PSEN1|5730455P16RIK|SNAPIN|CDH3|MLPH|TESK1|STARD3|FGFR2|HGS|PRKN|SYN1|FBXW11|STEAP3|ATP13A2|MYO1D|RAB3GAP1|EXOC1|SDCBP|MYO19|TRAK2|PDCD6|TRIM4…	133	-0.3605	-1.6847	0	0.1509	1
NCK56	Sodium Axonal Transport	GOBP_VESICLE_TRANSPORT_ALONG_MICROTUBULE	Vesicle Transport Along Microtubule	http://www.gsea-msigdb.org/gsea/msigdb/mouse/geneset/GOBP_VESICLE_TRANSPORT_ALONG_MICROTUBULE	RASGRP1|KIF1A|KIF5A|BLOC1S6|BORCS5|SYBU|BLOC1S3|AP3D1|HAP1|MECP2|HTT|KIFC1|BICDL1|CLN3|SNAPIN|FBXW11|MADD|DYNC1I1|AP3B2|AP3S2|TRAK2|PRKCZ|CNIH2|KIF1C|AP3M1|TRIM46|BLOC1S5|BLOC1S1|BICDL2|NDE1|AP3M2	31	-0.5229	-1.8516	0.0023	0.1211	0.886
NCK56	Spinal Cord Development	GOBP_SPINAL_CORD_DEVELOPMENT	Spinal Cord Development	http://www.gsea-msigdb.org/gsea/msigdb/mouse/geneset/GOBP_SPINAL_CORD_DEVELOPMENT	VIT|MED12|SUFU|TBX20|ASCL1|GBX1|VSTM5|PTPRS|CACNA1A|FUZ|NF1|GSX1|TAL1|GDPD5|CLN8|PAX7|DCC|OLIG3|DBX1|LHX5|GSX2|NOG|LMO4|NKX2-2|ISL2|RAB23|LBX1|HOXD10|GDNF|NFE2L1|SHH|GDF7|WNT3A|SOX4|GATA2|PRRXL1|MNX1|AKT1|HOXC10|GLI3|PAX3|SMO|PAX6|DCTN1|SCYL1|ADARB1|IFT122|PHGDH|DMRT3|TULP3|UNCX|FOXB1|WNT1|FOXP1|ZIC1|TCTN1|DLL1|MIR18|PTCH1|LHX3|LHX4|PHOX2A|MTOR|LRP8|DAAM2|HOXB8|ERCC2|SOX12|OLIG2|FOXN4|LHX1|ABT1|I…	86	-0.355	-1.5384	0	0.2431	1
NCK56	Spinal Cord Development	GOBP_SPINAL_CORD_PATTERNING	Spinal Cord Patterning	http://www.gsea-msigdb.org/gsea/msigdb/mouse/geneset/GOBP_SPINAL_CORD_PATTERNING	NKX2-2|FOXN4|TULP3|RAB23|SHH|SUFU|ASCL1|GDF11|DLL4|LHX3|FUZ|RFX4|GLI3|SMO|SOX1|DBX1|GLI2|DMRT3|IFT122	19	-0.5999	-1.8713	0.007	0.1146	0.836
NCK56	Sympathetic NS Development	GOBP_SYMPATHETIC_NERVOUS_SYSTEM_DEVELOPMENT	Sympathetic Nervous System Development	http://www.gsea-msigdb.org/gsea/msigdb/mouse/geneset/GOBP_SYMPATHETIC_NERVOUS_SYSTEM_DEVELOPMENT	TFAP2A|TFAP2B|FZD3|PHOX2B|NTRK1|GDNF|GFRA3|ERBB2|ASCL1|CTNNB1|SOX4|INSM1|GATA3|NF1|TRP63|NRP2|PHOX2A|HAND2|SOX11	19	-0.5363	-1.6422	0.011	0.1796	1
NCK56	Synapse Maturation	GOBP_SYNAPSE_MATURATION	Synapse Maturation	http://www.gsea-msigdb.org/gsea/msigdb/mouse/geneset/GOBP_SYNAPSE_MATURATION	SHANK1|DAB2IP|NLGN1|SYBU|ANAPC2|CX3CR1|ABL2|DISC1|ARHGEF15|NRXN1|NEURL1A|ADGRL1|BCAN|SEZ6|SEZ6L|CAMK2B|NFATC4|NEFL|ERBB4|PFN1|NRG2|CLSTN1|NEUROD2|CDC20|IGSF21|PALM	26	-0.5376	-1.8417	0.0022	0.1196	0.921
NCK56	Synapse Potentiation Regulation	GOBP_POSITIVE_REGULATION_OF_LONG_TERM_SYNAPTIC_POTENTIATION	Positive Regulation Of Long Term Synaptic Potentiation	http://www.gsea-msigdb.org/gsea/msigdb/mouse/geneset/GOBP_POSITIVE_REGULATION_OF_LONG_TERM_SYNAPTIC_POTENTIATION	DRD2|LGMN|AKAP5|PRKAR1B|NOS1|IGSF11|ADORA2A|EPHB2|ADCY1|ADCY8|STAU1|CHRNA7|NRGN|DRD1|SQSTM1|SHISA7|ADRB1|PTPN5|MME|NPTN|CRTC1	21	-0.5195	-1.6196	0.0136	0.1981	1
NCK56	Tail Development	GOBP_POST_ANAL_TAIL_MORPHOGENESIS	Post Anal Tail Morphogenesis	http://www.gsea-msigdb.org/gsea/msigdb/mouse/geneset/GOBP_POST_ANAL_TAIL_MORPHOGENESIS	MED12|AKP3|SFRP2|HOTTIP|FZD3|FGFR3|EPHA2|FGF3|SFRP5|WNT3A|RIPPLY2|HOTAIR|TRAF3IP1|SCRIB|WNT5A|TRP63|TCF15|DCHS1|HES7|VANGL2|AXIN1|CHST11	22	-0.5729	-1.8391	0.0024	0.1143	0.929
NCK56	TLR Signaling (Negative) Regulation	GOBP_NEGATIVE_REGULATION_OF_TOLL_LIKE_RECEPTOR_SIGNALING_PATHWAY	Negative Regulation Of Toll Like Receptor Signaling Pathway	http://www.gsea-msigdb.org/gsea/msigdb/mouse/geneset/GOBP_NEGATIVE_REGULATION_OF_TOLL_LIKE_RECEPTOR_SIGNALING_PATHWAY	TNFAIP3|LYN|TLR6|DAB2IP|ACOD1|TRIM30A|NLRP6|RAB7B|TLR9|PTPRS|ARRB2|CACTIN|NOD2|TREM2|PIK3AP1|IRF4|LRRC14|GRAMD4|SARM1|BPIFB1|MFHAS1|CD300LF|PDPK1|NR1D1|NFKBIL1|F2RL1|GPR108|IRAK3|CD300A|PTGS2OS|TYRO3|GPS2	32	-0.5462	-1.8909	0	0.1159	0.757
NCK56	TLR-2 Signaling	GOBP_TOLL_LIKE_RECEPTOR_2_SIGNALING_PATHWAY	Toll Like Receptor 2 Signaling Pathway	http://www.gsea-msigdb.org/gsea/msigdb/mouse/geneset/GOBP_TOLL_LIKE_RECEPTOR_2_SIGNALING_PATHWAY	RIPK2|MFHAS1|LYN|TLR6|TLR2|ACOD1|IRAK1|TNIP2|TLR1|F2RL1|NOD2|TREM2|PIK3AP1|TIRAP|PJA2|CYBA	16	-0.5327	-1.5283	0.0254	0.2496	1
NCK56	Vascular Permeability (Negative) Regulation	GOBP_NEGATIVE_REGULATION_OF_VASCULAR_PERMEABILITY	Negative Regulation Of Vascular Permeability	http://www.gsea-msigdb.org/gsea/msigdb/mouse/geneset/GOBP_NEGATIVE_REGULATION_OF_VASCULAR_PERMEABILITY	PTPRJ|PDE2A|CLDN5|VEGFA|ANGPT1|ADORA2A|SH3GL2|AKAP12|ADM|SLIT2|ARHGAP35|DDAH1|APOE|CEACAM1|RAMP2	15	-0.5864	-1.6851	0.0237	0.1523	1
NCK56	Vascular Permeability (Negative) Regulation	GOBP_REGULATION_OF_VASCULAR_PERMEABILITY	Regulation Of Vascular Permeability	http://www.gsea-msigdb.org/gsea/msigdb/mouse/geneset/GOBP_REGULATION_OF_VASCULAR_PERMEABILITY	PTPRJ|MYLK3|OCLN|C2CD4A|PLEC|PDE2A|C2CD4B|CLDN5|CXCR2|VEGFA|ADORA2A|AKAP12|UCN|BMP6|ARHGAP35|PLVAP|CEACAM1|CCL4|TGFB1|TRPV4|HRH1|ANGPT1|CAPN1|TJP3|SH3GL2|TACR1|TACR2|FGFBP3|PTP4A3|CDH5|ADM|SLIT2|DDAH1|APOE|RAMP2|IL18	36	-0.4756	-1.7284	0.0024	0.1364	1
NCK56	Vesicle Exocytosis	GOBP_EXOCYTIC_PROCESS	Exocytic Process	http://www.gsea-msigdb.org/gsea/msigdb/mouse/geneset/GOBP_EXOCYTIC_PROCESS	SNCA|RAB3A|SYT7|PLEK|LYN|RAB3D|STX1B|RAB3C|UNC13A|EXOC7|NPPA|NLGN1|RALB|SYDE1|CFTR|SYT9|SV2A|DMTN|SNAP47|STX19|PRRT2|TRARG1|STX11|PPFIA3|RAB3B|OTOF|NAPA|PLA2G3|ERC1|CPLX1|CPLX2|ADORA3|P2RX1|RIMS1|GRIK5|SEPTIN5|SYT1|SYT2|KCNB1|STX2|BLOC1S6|RIMS2|RAB13|EXOC8|PSEN1|SNAP25|SCRIB|SNAPIN|VPS11|UNC13C|STX1A|STX3|STXBP1|STXBP3|VAMP1|VAMP2|RAB44|FCER1G|RAB3GAP1|EXOC1|SYK|VPS18|UNC13D|CPLX3|SYTL2|NCAM1|ERC…	72	-0.3777	-1.5887	0.0052	0.2165	1
NCK56	Vesicle Exocytosis	GOBP_MEMBRANE_DOCKING	Membrane Docking	http://www.gsea-msigdb.org/gsea/msigdb/mouse/geneset/GOBP_MEMBRANE_DOCKING	VMP1|RAB3A|PLEK|RAB3D|STX1B|RAB3C|UNC13A|EXOC7|RALB|SYDE1|CFTR|STX19|CLN3|CHP1|STX11|PPFIA3|RAB3B|ATP2A2|NDRG4|RIMS1|GRAMD2|STX5A|SEPTIN5|STX6|PACS2|RAB7|SYT1|KCNB1|STX2|ATG14|BLOC1S6|STX17|RIMS2|RAB13|EXOC8|PSEN2|SNX3|VPS11|UNC13C|STX1A|STX3|ESYT1|STXBP1|STXBP3|ESYT3|VAMP2|MOSPD3|EXOC1|VPS18|NCAM1|SYTL2|RAB15|RAB12|VAMP8	54	-0.4042	-1.5735	0.005	0.2302	1
NCK56	Vesicle Exocytosis	GOBP_NEUROTRANSMITTER_TRANSPORT	Neurotransmitter Transport	http://www.gsea-msigdb.org/gsea/msigdb/mouse/geneset/GOBP_NEUROTRANSMITTER_TRANSPORT	UNC13A|SLC6A8|SLC6A15|ADCY1|CACNA1A|NF1|NGF|NRXN1|NTRK2|P2RX7|PRKCE|P2RX1|P2RY2|CHRNA3|SLC6A12|PRKACA|CHRNB2|ADORA2A|RIMS2|NRN1|PRKN|SPHK1|PTGER4|RAB3A|SLC18A3|DRD3|CHRNA7|FLOT1|ADRA2A|GDNF|SYT6|RIMS1|SEPTIN5|SYT8|DVL1|GPM6B|SLC6A17|SLC10A4|BCL2L1|HTR1A|SCRIB|STXBP1|GIPC1|CACNB4|TACR2|GRM4|SNCA|SLC6A5|SLC6A3|SLC29A2|SLC17A6|GFAP|NLGN1|SLC1A6|SLC22A2|SLC22A3|MEF2C|SLC6A2|SYNGR3|SLC6A1|SLC1A7|SLC29…	199	-0.3075	-1.5489	0	0.2389	1
NCK56	Vesicle Exocytosis	GOBP_REGULATION_OF_VESICLE_FUSION	Regulation Of Vesicle Fusion	http://www.gsea-msigdb.org/gsea/msigdb/mouse/geneset/GOBP_REGULATION_OF_VESICLE_FUSION	SYT1|RAB3A|SNCA|SYT2|SYT7|SYT3|SYT4|VAMP1|ANXA1|SPHK1|PLA2G4A|SYT9|CORO1A|ANKRD27|CPLX3|CPLX1|CPLX2|PRRT2|DOC2B|TBC1D4|SLAMF1|GRIK5|STXBP1|TRIM9	24	-0.4835	-1.5685	0.0357	0.2321	1
NCK56	Vesicle Exocytosis	GOBP_SYNAPTIC_VESICLE_EXOCYTOSIS	Synaptic Vesicle Exocytosis	http://www.gsea-msigdb.org/gsea/msigdb/mouse/geneset/GOBP_SYNAPTIC_VESICLE_EXOCYTOSIS	SNCA|UNC13A|NLGN1|ADCY1|CACNA1A|GIT1|CHRNB3|GRM7|NAPA|P2RX7|NR3C2|CHRNA5|ERC1|CHRNA4|CHRNA6|ADORA2B|APBA2|ATP2A2|PRKCE|CPLX1|CPLX2|P2RX1|DOC2B|DRD1|P2RY2|GLRA3|DRD4|NCS1|GRIK5|GRM8|HTR1B|CHRNA3|SYT1|KCNH1|SYT2|SYT12|PRKACA|SYT4|CHRNB2|STX2|NRXN3|ADORA2A|PRKCB|LRRK2|RIMS2|PRKCG|CYTH1|PSEN1|SNAP25|SNAPIN|WNT7A|STXBP5L|SPTBN2|UNC13C|STX1A|BRAF|STX3|NRN1|SYP|VAMP1|VAMP2|CPLX4|RAB3GAP1|VPS18|P2RX2|ADR…	114	-0.3383	-1.5472	0.0027	0.236	1
NCK56	Vesicle Exocytosis	GOBP_VESICLE_DOCKING	Vesicle Docking	http://www.gsea-msigdb.org/gsea/msigdb/mouse/geneset/GOBP_VESICLE_DOCKING	SYT1|RAB3A|PLEK|KCNB1|RAB3D|STX1B|RAB3C|UNC13A|EXOC7|STX2|BLOC1S6|STX17|RALB|SYDE1|CFTR|RIMS2|RAB13|EXOC8|STX19|CLN3|VPS11|STX11|UNC13C|PPFIA3|STX1A|STX3|RAB3B|STXBP1|STXBP3|VAMP2|EXOC1|VPS18|NDRG4|NCAM1|SYTL2|RAB15|RIMS1|RAB12|STX5A|SEPTIN5|STX6	41	-0.4241	-1.6185	0.0071	0.1981	1
NCK56	Vesicle Exocytosis	GOBP_VESICLE_DOCKING_INVOLVED_IN_EXOCYTOSIS	Vesicle Docking Involved In Exocytosis	http://www.gsea-msigdb.org/gsea/msigdb/mouse/geneset/GOBP_VESICLE_DOCKING_INVOLVED_IN_EXOCYTOSIS	KCNB1|RAB3A|PLEK|RAB3D|STX1B|RAB3C|UNC13A|EXOC7|BLOC1S6|RALB|SYDE1|CFTR|RIMS2|RAB13|EXOC8|VPS11|UNC13C|PPFIA3|STX3|RAB3B|STXBP1|STXBP3|VAMP2|EXOC1|VPS18|NCAM1|SYTL2|RAB15|RIMS1|RAB12|SEPTIN5	31	-0.4739	-1.6871	0.0115	0.1514	1
NCK56	Vocalization Behavior	GOBP_VOCALIZATION_BEHAVIOR	Vocalization Behavior	http://www.gsea-msigdb.org/gsea/msigdb/mouse/geneset/GOBP_VOCALIZATION_BEHAVIOR	SHANK1|SHANK2|FOXP1|NRXN2|TIFAB|NRXN3|NLGN3|SRPX2|EXT1|FOXP2|CNTNAP2|AUTS2|CELF6|GLI3|BRINP1|MYH14|NRXN1|MUP20|NEUROG1|DLG4	20	-0.5246	-1.6588	0.0231	0.1677	1
